# Supplementary material for: Spatiotemporal expression profile of novel and known small RNAs throughout rice plant development focussing on seed tissues
Source: BMC Genomics. 2022 Jan 11;23:44. doi: 10.1186/s12864-021-08264-z (PMC8750796; doi:10.1186/s12864-021-08264-z)
Supplement: Supplementary file 3 — Additional file 3: Supplementary Table 5. List of identified siren21 loci. [file 12864_2021_8264_MOESM3_ESM.xlsx]

## Sheet: Sheet1
Name	source	mean_FPKM
Cluster_121364	ShortStack	927.831
Cluster_163131	ShortStack	192.465
Cluster_196705	ShortStack	396.279
Cluster_203986	ShortStack	219.962
osa-b1.0r1-103453	PlantSmallRNAgenes	241.822
osa-b1.0r1-103514	PlantSmallRNAgenes	348.245
osa-b1.0r1-103515	PlantSmallRNAgenes	350.43
osa-b1.0r1-107782	PlantSmallRNAgenes	24110.9
osa-b1.0r1-107783	PlantSmallRNAgenes	24336.6
osa-b1.0r1-108269	PlantSmallRNAgenes	222.958
osa-b1.0r1-109441	PlantSmallRNAgenes	238.404
osa-b1.0r1-112654	PlantSmallRNAgenes	291.254
osa-b1.0r1-11554	PlantSmallRNAgenes	214.701
osa-b1.0r1-11555	PlantSmallRNAgenes	243.871
osa-b1.0r1-119529	PlantSmallRNAgenes	244.674
osa-b1.0r1-119530	PlantSmallRNAgenes	195.86
osa-b1.0r1-121847	PlantSmallRNAgenes	380.888
osa-b1.0r1-130344	PlantSmallRNAgenes	643.706
osa-b1.0r1-132032	PlantSmallRNAgenes	220.557
osa-b1.0r1-133479	PlantSmallRNAgenes	287.746
osa-b1.0r1-133779	PlantSmallRNAgenes	848.094
osa-b1.0r1-136792	PlantSmallRNAgenes	293.523
osa-b1.0r1-136794	PlantSmallRNAgenes	182.013
osa-b1.0r1-136795	PlantSmallRNAgenes	359.317
osa-b1.0r1-138345	PlantSmallRNAgenes	194.354
osa-b1.0r1-138346	PlantSmallRNAgenes	482.085
osa-b1.0r1-138347	PlantSmallRNAgenes	1907.22
osa-b1.0r1-140343	PlantSmallRNAgenes	222.979
osa-b1.0r1-140883	PlantSmallRNAgenes	1812.72
osa-b1.0r1-140884	PlantSmallRNAgenes	1031.2
osa-b1.0r1-142941	PlantSmallRNAgenes	298.882
osa-b1.0r1-142943	PlantSmallRNAgenes	269.368
osa-b1.0r1-145079	PlantSmallRNAgenes	1242.34
osa-b1.0r1-145080	PlantSmallRNAgenes	2039.74
osa-b1.0r1-145081	PlantSmallRNAgenes	763.871
osa-b1.0r1-145082	PlantSmallRNAgenes	1376.52
osa-b1.0r1-145083	PlantSmallRNAgenes	4007.78
osa-b1.0r1-145636	PlantSmallRNAgenes	313.614
osa-b1.0r1-145637	PlantSmallRNAgenes	545.934
osa-b1.0r1-145638	PlantSmallRNAgenes	203.704
osa-b1.0r1-14610	PlantSmallRNAgenes	187.85
osa-b1.0r1-14611	PlantSmallRNAgenes	179.831
osa-b1.0r1-18150	PlantSmallRNAgenes	378.67
osa-b1.0r1-1840	PlantSmallRNAgenes	237.48
osa-b1.0r1-19892	PlantSmallRNAgenes	189.723
osa-b1.0r1-20314	PlantSmallRNAgenes	267.07
osa-b1.0r1-20317	PlantSmallRNAgenes	618.685
osa-b1.0r1-24515	PlantSmallRNAgenes	236.588
osa-b1.0r1-26180	PlantSmallRNAgenes	227.765
osa-b1.0r1-26182	PlantSmallRNAgenes	276.883
osa-b1.0r1-26206	PlantSmallRNAgenes	304.391
osa-b1.0r1-26210	PlantSmallRNAgenes	251.435
osa-b1.0r1-2966	PlantSmallRNAgenes	228.989
osa-b1.0r1-30	PlantSmallRNAgenes	1638.51
osa-b1.0r1-32	PlantSmallRNAgenes	1583.23
osa-b1.0r1-37428	PlantSmallRNAgenes	632.722
osa-b1.0r1-37430	PlantSmallRNAgenes	327.176
osa-b1.0r1-37431	PlantSmallRNAgenes	1407.88
osa-b1.0r1-37432	PlantSmallRNAgenes	331.735
osa-b1.0r1-4025	PlantSmallRNAgenes	203.678
osa-b1.0r1-4026	PlantSmallRNAgenes	1110.88
osa-b1.0r1-40264	PlantSmallRNAgenes	233.265
osa-b1.0r1-40265	PlantSmallRNAgenes	193.273
osa-b1.0r1-40728	PlantSmallRNAgenes	239.19
osa-b1.0r1-40729	PlantSmallRNAgenes	347.582
osa-b1.0r1-40731	PlantSmallRNAgenes	338.426
osa-b1.0r1-42628	PlantSmallRNAgenes	557.386
osa-b1.0r1-42630	PlantSmallRNAgenes	612.974
osa-b1.0r1-47103	PlantSmallRNAgenes	402.537
osa-b1.0r1-47104	PlantSmallRNAgenes	339.273
osa-b1.0r1-47357	PlantSmallRNAgenes	299.333
osa-b1.0r1-47877	PlantSmallRNAgenes	236.828
osa-b1.0r1-47879	PlantSmallRNAgenes	210.898
osa-b1.0r1-47880	PlantSmallRNAgenes	268.837
osa-b1.0r1-47881	PlantSmallRNAgenes	546.749
osa-b1.0r1-48559	PlantSmallRNAgenes	3002.42
osa-b1.0r1-50258	PlantSmallRNAgenes	199.666
osa-b1.0r1-53161	PlantSmallRNAgenes	346.812
osa-b1.0r1-54063	PlantSmallRNAgenes	503.192
osa-b1.0r1-54066	PlantSmallRNAgenes	396.907
osa-b1.0r1-54067	PlantSmallRNAgenes	245.07
osa-b1.0r1-55907	PlantSmallRNAgenes	691.837
osa-b1.0r1-56545	PlantSmallRNAgenes	201.408
osa-b1.0r1-5746	PlantSmallRNAgenes	2168.72
osa-b1.0r1-5748	PlantSmallRNAgenes	1371.01
osa-b1.0r1-62072	PlantSmallRNAgenes	225.915
osa-b1.0r1-62821	PlantSmallRNAgenes	1315.94
osa-b1.0r1-64128	PlantSmallRNAgenes	205.811
osa-b1.0r1-64129	PlantSmallRNAgenes	242.184
osa-b1.0r1-64172	PlantSmallRNAgenes	1935.79
osa-b1.0r1-64173	PlantSmallRNAgenes	523.632
osa-b1.0r1-67287	PlantSmallRNAgenes	227.333
osa-b1.0r1-79226	PlantSmallRNAgenes	228.644
osa-b1.0r1-80729	PlantSmallRNAgenes	307.879
osa-b1.0r1-80730	PlantSmallRNAgenes	292.535
osa-b1.0r1-81798	PlantSmallRNAgenes	201.659
osa-b1.0r1-81799	PlantSmallRNAgenes	216.685
osa-b1.0r1-81806	PlantSmallRNAgenes	393.96
osa-b1.0r1-86023	PlantSmallRNAgenes	2184.29
osa-b1.0r1-87107	PlantSmallRNAgenes	274.941
osa-b1.0r1-89126	PlantSmallRNAgenes	790.201
osa-b1.0r1-8955	PlantSmallRNAgenes	616.424
osa-b1.0r1-89639	PlantSmallRNAgenes	3185.03
osa-b1.0r1-91158	PlantSmallRNAgenes	382.88
osa-b1.0r1-9348	PlantSmallRNAgenes	313.966
osa-b1.0r1-97685	PlantSmallRNAgenes	257.716
osa-b1.0r1-97686	PlantSmallRNAgenes	968.537
osa-b1.0r1-97695	PlantSmallRNAgenes	187.583
