# Supplementary material for: Spatiotemporal expression profile of novel and known small RNAs throughout rice plant development focussing on seed tissues
Source: BMC Genomics. 2022 Jan 11;23:44. doi: 10.1186/s12864-021-08264-z (PMC8750796; doi:10.1186/s12864-021-08264-z)
Supplement: Supplementary file 4 — Additional file 4: Supplementary Table 6. List of potentially siRNA-regulated genes in the embryo. [file 12864_2021_8264_MOESM4_ESM.xlsx]

## Sheet: 1kb Upstream
#predicted siRNA24 targets in the embryo
#target expression levels from Davidson et al., 2012: high (FPKM > 10), medium (FPKM between 10 and 2), low (FPKM between 2 and 0) or not expressed (FPKM = 0)
#target methylation levels from Zemach et al., 2010: % methylated cytosine residues relative to total number of cytosines in the indictaed region
#mean_fpkm = average siRNA expression level over all biological replicates
Predicted target	siRNA id	type	Target expression	Target fraction methylated C (1kb downstream)	Target fraction methylated C (gene body)	Target fraction methylated C (1kb upstream)	mean_fpkm
Os01g0114402	osa-b1.0r1-267	siRNA24	not	0.0648415	0.0876639	0.352369	2.72785
Os01g0124900	osa-b1.0r1-508	siRNA24	not	0.460305	0.0538281	0.438776	3.50204
Os01g0162101	osa-b1.0r1-1233	siRNA24	not	0.209325	0.184226	0.202599	3.56765
Os01g0195700	Cluster_51699	siRNA24	not	0.0604639	0.00291121	0.201794	6.04839
Os01g0198702	osa-b1.0r1-2121	siRNA24	low	0.0735661	0.0322581	0.238215	4.28522
Os01g0207700	osa-b1.0r1-2359	siRNA24	not	0.185585	0.130049	0.328088	4.14309
Os01g0216150	osa-b1.0r1-2605	siRNA24	not	0.016898	0.142068	0.290213	9.14807
Os01g0216150	osa-b1.0r1-2606	siRNA24	not	0.016898	0.142068	0.290213	4.3767
Os01g0220801	osa-b1.0r1-2732	siRNA24	not	0.188575	0.039932	0.270389	5.22361
Os01g0227700	osa-b1.0r1-2920	siRNA24	not	0.127919	0.0413765	0.223784	4.38533
Os01g0232000	osa-b1.0r1-3024	siRNA24	not	0.0026302	0.0248393	0.329202	2.9212
Os01g0241400	osa-b1.0r1-3268	siRNA24	low	0.0218688	0.0346821	0.295238	4.64117
Os01g0243800	osa-b1.0r1-3314	siRNA24	low	0.380906	0.319688	0.382353	4.25463
Os01g0244000	osa-b1.0r1-3318	siRNA24	not	0.148814	0.248472	0.34329	8.64881
Os01g0248350	osa-b1.0r1-3420	siRNA24	not	0.182148	0.386318	0.393469	10.1968
Os01g0252400	osa-b1.0r1-3493	siRNA24	not	0.397899	0.0234742	0.258267	5.01598
Os01g0252300	osa-b1.0r1-3494	siRNA24	not	0.299652	0.0669565	0.271838	15.5609
Os01g0252600	osa-b1.0r1-3497	siRNA24	low	0.000294118	0.0246347	0.32737	4.30436
Os01g0273200	osa-b1.0r1-3956	siRNA24	low	0.0193694	0.166765	0.231591	4.86586
Os01g0273850	osa-b1.0r1-3967	siRNA24	not	0.367359	0.204265	0.206099	4.65207
Os01g0277100	osa-b1.0r1-4082	siRNA24	low	0.309961	0.068567	0.217692	3.15531
Os01g0277100	osa-b1.0r1-4083	siRNA24	low	0.309961	0.068567	0.217692	5.44484
Os01g0300000	osa-b1.0r1-4637	siRNA24	not	0.140744	0.276418	0.279387	2.97239
Os01g0301100	osa-b1.0r1-4668	siRNA24	low	0.0140318	0.0893246	0.238138	8.85962
Os01g0301100	osa-b1.0r1-4669	siRNA24	low	0.0140318	0.0893246	0.238138	5.54403
Os01g0302000	osa-b1.0r1-4685	siRNA24	not	0.385678	0.251603	0.38955	3.2309
Os01g0302250	osa-b1.0r1-4695	siRNA24	low	0.0545753	0.149574	0.323391	2.44965
Os01g0307750	osa-b1.0r1-4839	siRNA24	not	0.214823	0.39561	0.287733	6.90691
Os01g0315700	osa-b1.0r1-5002	siRNA24	low	0.270893	0.169039	0.236243	3.31079
Os01g0316001	osa-b1.0r1-5016	siRNA24	not	0.129016	0.11025	0.246474	2.89001
Os01g0319200	osa-b1.0r1-5087	siRNA24	not	0.0556507	0.317297	0.245374	7.61429
Os01g0336300	osa-b1.0r1-5483	siRNA24	not	0.396104	0.253165	0.237279	3.10096
Os01g0337100	osa-b1.0r1-5503	siRNA24	not	0.205717	0.323717	0.393159	3.30766
Os01g0337100	osa-b1.0r1-5504	siRNA24	not	0.205717	0.323717	0.393159	7.37827
Os01g0338401	osa-b1.0r1-5535	siRNA24	not	0.238046	0.156118	0.251792	5.02117
Os01g0341300	osa-b1.0r1-5603	siRNA24	not	0.392869	0.486441	0.332988	5.1267
Os01g0343500	osa-b1.0r1-5674	siRNA24	low	0.455593	0.145212	0.271889	5.62702
Os01g0347300	osa-b1.0r1-5754	siRNA24	not	0.280076	0.343157	0.340183	5.10885
Os01g0348000	osa-b1.0r1-5774	siRNA24	not	0.349794	0.252664	0.263914	2.84345
Os01g0353400	osa-b1.0r1-5927	siRNA24	not	0.298969	0.294771	0.265143	4.07053
Os01g0354450	osa-b1.0r1-5959	siRNA24	not	0.283441	0.101963	0.316961	3.87359
Os01g0355700	osa-b1.0r1-5990	siRNA24	not	0.357476	0.308435	0.23151	5.04648
Os01g0363000	osa-b1.0r1-6190	siRNA24	not	0.39209	0.348624	0.31315	3.99876
Os01g0363000	osa-b1.0r1-6191	siRNA24	not	0.39209	0.348624	0.31315	6.86021
Os01g0367400	osa-b1.0r1-6270	siRNA24	low	0.267732	0.20083	0.271501	5.03311
Os01g0369500	osa-b1.0r1-6308	siRNA24	not	0.25	0.217978	0.37963	2.83151
Os01g0370400	osa-b1.0r1-6326	siRNA24	low	0.325407	0.247132	0.258109	2.77695
Os01g0371300	osa-b1.0r1-6346	siRNA24	low	0.31875	0.309741	0.418605	4.9586
Os01g0371200	osa-b1.0r1-6347	siRNA24	not	0.406977	0.316901	0.316438	4.85426
Os01g0372400	osa-b1.0r1-6364	siRNA24	not	0.078125	0.177959	0.284233	12.5431
Os01g0373700	osa-b1.0r1-6391	siRNA24	not	0.0821147	0.232276	0.331909	7.20787
Os01g0374200	osa-b1.0r1-6396	siRNA24	low	0.31369	0.355374	0.33723	9.00478
Os01g0374501	osa-b1.0r1-6414	siRNA24	not	0.419795	0.0867545	0.218107	4.70323
Os01g0380800	osa-b1.0r1-6562	siRNA24	low	0.416152	0.415959	0.418407	5.22906
Os01g0382450	osa-b1.0r1-6593	siRNA24	low	0.290647	0.32498	0.333333	3.24619
Os01g0382900	osa-b1.0r1-6605	siRNA24	low	0.278093	0.296448	0.340074	10.9519
Os01g0384901	osa-b1.0r1-6661	siRNA24	not	0.0854801	0.0861888	0.377342	7.99045
Os01g0384901	osa-b1.0r1-6662	siRNA24	not	0.0854801	0.0861888	0.377342	8.64449
Os01g0391600	osa-b1.0r1-6800	siRNA24	low	0.406675	0.355046	0.414538	7.43635
Os01g0393400	osa-b1.0r1-6851	siRNA24	low	0.31557	0.289173	0.363273	7.89644
Os01g0393300	osa-b1.0r1-6851	siRNA24	low	0.361725	0.373274	0.38738	7.89644
Os01g0500100	osa-b1.0r1-6958	siRNA24	low	0.267609	0.24806	0.224023	3.19227
Os01g0501800	osa-b1.0r1-7009	siRNA24	low	0.336302	0.268939	0.253802	10.0776
Os01g0502900	osa-b1.0r1-7034	siRNA24	not	0.258388	0.421053	0.460967	5.7818
Os01g0509700	osa-b1.0r1-7197	siRNA24	low	0.245105	0.128781	0.330209	9.84572
Os01g0510701	osa-b1.0r1-7230	siRNA24	low	0.324615	0.386679	0.409403	7.43087
Os01g0511400	osa-b1.0r1-7246	siRNA24	not	0.000376648	0.282521	0.235395	4.21165
Os01g0514450	osa-b1.0r1-7303	siRNA24	low	0.327158	0.311736	0.219342	4.7756
Os01g0527900	osa-b1.0r1-7601	siRNA24	not	0.24109	0.345881	0.350835	6.29401
Os01g0535300	osa-b1.0r1-7802	siRNA24	not	0.204151	0.0491547	0.272955	3.55652
Os01g0537250	osa-b1.0r1-7842	siRNA24	low	0.44241	0.455691	0.410326	5.89667
Os01g0540000	osa-b1.0r1-7891	siRNA24	not	0.347021	0.271462	0.397327	3.08787
Os01g0540400	osa-b1.0r1-7895	siRNA24	not	0.294542	0.497849	0.313622	2.79413
Os01g0543800	Cluster_61315	siRNA24	not	0.322949	0.338359	0.483722	4.1927
Os01g0546800	osa-b1.0r1-8068	siRNA24	low	0.231608	0.286463	0.325048	3.19685
Os01g0548000	osa-b1.0r1-8113	siRNA24	low	0.19325	0.1298	0.24048	4.48928
Os01g0558700	osa-b1.0r1-8409	siRNA24	not	0.162963	0.319502	0.240243	8.32655
Os01g0558825	osa-b1.0r1-8410	siRNA24	not	0.277404	0.183439	0.23715	3.31347
Os01g0559750	osa-b1.0r1-8441	siRNA24	low	0.386713	0.0166389	0.23723	2.65751
Os01g0561500	osa-b1.0r1-8473	siRNA24	low	0.282846	0.24886	0.217407	4.318
Os01g0561950	osa-b1.0r1-8481	siRNA24	not	0.0810458	0.110706	0.229313	5.84171
Os01g0567200	osa-b1.0r1-8633	siRNA24	low	0.111696	0.34933	0.266141	4.67645
Os01g0568800	osa-b1.0r1-8666	siRNA24	not	0.279753	0.358309	0.30341	3.41951
Os01g0569800	osa-b1.0r1-8678	siRNA24	not	0.120116	0.231467	0.218295	3.33149
Os01g0570800	osa-b1.0r1-8699	siRNA24	low	0.329834	0.232458	0.308674	13.0184
Os01g0575701	osa-b1.0r1-8826	siRNA24	not	0.325714	0.379487	0.218048	7.04511
Os01g0578800	osa-b1.0r1-8913	siRNA24	not	0.254386	0.357664	0.292354	2.91772
Os01g0578800	Cluster_62802	siRNA24	not	0.254386	0.357664	0.292354	4.05434
Os01g0579000	osa-b1.0r1-8924	siRNA24	not	0.177617	0.232031	0.264607	3.11317
Os01g0588600	osa-b1.0r1-9166	siRNA24	not	0.0125537	0.22354	0.381086	4.48792
Os01g0590300	osa-b1.0r1-9214	siRNA24	low	0.349776	0.388639	0.470246	2.80247
Os01g0597400	osa-b1.0r1-9363	siRNA24	not	0.0122262	0.00894737	0.224284	3.61087
Os01g0601651	osa-b1.0r1-9444	siRNA24	low	0.137367	0.0570783	0.351986	9.83726
Os01g0602433	osa-b1.0r1-9459	siRNA24	not	0.000571265	0.0782216	0.374618	3.65993
Os01g0602466	osa-b1.0r1-9463	siRNA24	not	0.050266	0.0346116	0.293027	6.58558
Os01g0602466	osa-b1.0r1-9464	siRNA24	not	0.050266	0.0346116	0.293027	4.23161
Os01g0606133	Cluster_63761	siRNA24	low	0.135183	0.137405	0.426451	6.16256
Os01g0606133	osa-b1.0r1-9569	siRNA24	low	0.135183	0.137405	0.426451	6.46518
Os01g0613100	osa-b1.0r1-9761	siRNA24	not	0.0169492	0.214787	0.238598	4.28607
Os01g0618000	osa-b1.0r1-9850	siRNA24	low	0.0393218	0.109439	0.315809	3.90991
Os01g0618000	osa-b1.0r1-9851	siRNA24	low	0.0393218	0.109439	0.315809	3.73759
Os01g0627933	osa-b1.0r1-10068	siRNA24	low	0.447109	0.418164	0.340694	5.25222
Os01g0630200	osa-b1.0r1-10115	siRNA24	not	0.000797575	0.145776	0.239088	7.07795
Os01g0645000	osa-b1.0r1-10443	siRNA24	low	0.271712	0.383878	0.31795	4.45224
Os01g0649900	osa-b1.0r1-10541	siRNA24	low	0.384058	0.350394	0.350178	3.24654
Os01g0656300	osa-b1.0r1-10731	siRNA24	not	0.314935	0.578704	0.418429	3.96533
Os01g0660000	osa-b1.0r1-10815	siRNA24	not	0.46961	0.317845	0.248695	6.27911
Os01g0662700	osa-b1.0r1-10875	siRNA24	low	0.102451	0.00191892	0.30592	4.93046
Os01g0669100	osa-b1.0r1-11010	siRNA24	not	0.0677634	0.023864	0.2863	5.09903
Os01g0675000	osa-b1.0r1-11117	siRNA24	low	0.000437318	0.0150777	0.292279	6.73427
Os01g0677100	osa-b1.0r1-11162	siRNA24	not	0.00552923	0.147733	0.398137	3.52922
Os01g0678000	osa-b1.0r1-11181	siRNA24	not	0.478288	0.351844	0.284479	3.80472
Os01g0680950	osa-b1.0r1-11248	siRNA24	low	0.0413981	0.0746401	0.323227	2.64953
Os01g0691000	osa-b1.0r1-11461	siRNA24	not	0.252462	0.3761	0.28408	3.27754
Os01g0695700	osa-b1.0r1-11543	siRNA24	low	0.0874933	0.099437	0.295878	4.84141
Os01g0700200	osa-b1.0r1-11630	siRNA24	low	0.0700692	0.0525766	0.35094	5.73008
Os01g0701100	osa-b1.0r1-11643	siRNA24	not	0.0775019	0.0563769	0.25456	3.0376
Os01g0701350	osa-b1.0r1-11648	siRNA24	not	0.124124	0.226317	0.392249	3.9407
Os01g0719800	osa-b1.0r1-12052	siRNA24	low	0.00080016	0.148775	0.29081	3.7718
Os01g0720500	osa-b1.0r1-12058	siRNA24	low	0.144928	0.0608696	0.204764	4.5126
Os01g0725000	osa-b1.0r1-12136	siRNA24	not	0.00118845	0.0011302	0.213836	2.94519
Os01g0730600	osa-b1.0r1-12235	siRNA24	not	0.00671892	0.0650243	0.389788	7.67497
Os01g0735450	osa-b1.0r1-12303	siRNA24	low	0.0533499	0.00150664	0.42947	7.84928
Os01g0735450	osa-b1.0r1-12304	siRNA24	low	0.0533499	0.00150664	0.42947	4.66312
Os01g0737100	osa-b1.0r1-12338	siRNA24	not	0.0601266	0.17334	0.407242	14.0128
Os01g0737600	osa-b1.0r1-12346	siRNA24	not	0.385813	0.367008	0.423384	4.37342
Os01g0737600	osa-b1.0r1-12347	siRNA24	not	0.385813	0.367008	0.423384	3.80867
Os01g0737550	osa-b1.0r1-12349	siRNA24	not	0.419753	0.368525	0.381065	5.28562
Os01g0737700	osa-b1.0r1-12349	siRNA24	not	0.00198987	0.37814	0.409558	5.28562
Os01g0740000	osa-b1.0r1-12405	siRNA24	not	0.346999	0.335246	0.508824	5.48923
Os01g0747300	osa-b1.0r1-12548	siRNA24	low	0.280686	0.18255	0.283732	5.45453
Os01g0748950	osa-b1.0r1-12570	siRNA24	low	0.355362	0.153554	0.326338	4.94348
Os01g0752500	osa-b1.0r1-12644	siRNA24	not	0.00702663	0.0273556	0.31773	3.26623
Os01g0754800	osa-b1.0r1-12673	siRNA24	low	0.231283	0.171429	0.215646	3.77206
Os01g0761701	osa-b1.0r1-12834	siRNA24	not	0.198498	0.317633	0.402112	4.46405
Os01g0763200	osa-b1.0r1-12860	siRNA24	low	0.0920635	0.327479	0.379085	2.88567
Os01g0766400	osa-b1.0r1-12936	siRNA24	low	0.175389	0.0346756	0.204781	2.88286
Os01g0770200	osa-b1.0r1-13012	siRNA24	low	0.0260698	0.050925	0.201285	4.68393
Os01g0778900	osa-b1.0r1-13168	siRNA24	low	0.294005	0.376543	0.226598	5.66799
Os01g0778900	osa-b1.0r1-13169	siRNA24	low	0.294005	0.376543	0.226598	3.96392
Os01g0786500	osa-b1.0r1-13313	siRNA24	low	0.433248	0.463171	0.324223	2.57721
Os01g0788400	osa-b1.0r1-13352	siRNA24	not	0.359747	0.336884	0.217846	3.49265
Os01g0789200	Cluster_69932	siRNA24	not	0.0489663	0.0279023	0.288279	3.54964
Os01g0826400	osa-b1.0r1-14130	siRNA24	low	0.241921	0.30211	0.427729	5.10029
Os01g0832100	osa-b1.0r1-14229	siRNA24	low	0.369449	0.253665	0.550633	3.44559
Os01g0842801	osa-b1.0r1-14448	siRNA24	low	0.347115	0.419034	0.225818	3.35938
Os01g0847300	osa-b1.0r1-14523	siRNA24	low	0.305882	0.277015	0.276321	5.62869
Os01g0857200	osa-b1.0r1-14765	siRNA24	low	0.357304	0.34751	0.409443	5.91317
Os01g0863500	osa-b1.0r1-14886	siRNA24	low	0.0431655	0.0207149	0.231183	8.44479
Os01g0864200	osa-b1.0r1-14902	siRNA24	not	0.0333813	0.0122616	0.323446	6.98311
Os01g0872300	osa-b1.0r1-15064	siRNA24	low	0.00524283	0.24039	0.415146	4.57282
Os01g0874300	osa-b1.0r1-15108	siRNA24	low	0.0954495	0.0651051	0.206467	4.95752
Os01g0888022	osa-b1.0r1-15347	siRNA24	not	0.0364548	0.111001	0.330141	4.07882
Os01g0890001	osa-b1.0r1-15394	siRNA24	low	0.0668287	0.156075	0.312864	3.42088
Os01g0916700	osa-b1.0r1-15891	siRNA24	low	0.128423	0.275307	0.320804	6.77326
Os01g0928600	osa-b1.0r1-16243	siRNA24	not	0.00311154	0.0635176	0.308168	5.32133
Os01g0930800	osa-b1.0r1-16287	siRNA24	not	0.289382	0.396586	0.318729	2.73716
Os01g0930900	osa-b1.0r1-16293	siRNA24	low	0.338501	0.264211	0.294289	4.98946
Os01g0930950	osa-b1.0r1-16296	siRNA24	low	0.0275974	0.342618	0.296464	2.73736
Os01g0931000	osa-b1.0r1-16296	siRNA24	low	0.000428541	0.0250991	0.242765	2.73736
Os01g0931100	osa-b1.0r1-16300	siRNA24	low	0.206916	0.0990269	0.223058	5.62235
Os01g0943100	osa-b1.0r1-16529	siRNA24	low	0.00244745	0.272416	0.408059	4.19505
Os01g0944700	osa-b1.0r1-16565	siRNA24	not	0.0595729	0.0541528	0.282133	4.57596
Os01g0952100	osa-b1.0r1-16697	siRNA24	not	0.00512085	0.13089	0.347407	9.80917
Os01g0954000	osa-b1.0r1-16737	siRNA24	not	0.0449619	0.0216049	0.337203	8.08118
Os10g0102200	osa-b1.0r1-17199	siRNA24	not	0.355161	0.304905	0.442857	4.4098
Os10g0106550	osa-b1.0r1-17318	siRNA24	low	0.0845426	0.0012131	0.335495	5.59349
Os10g0106550	osa-b1.0r1-17319	siRNA24	low	0.0845426	0.0012131	0.335495	9.92552
Os10g0107000	osa-b1.0r1-17335	siRNA24	not	0.23183	0.227798	0.280148	9.20657
Os10g0107600	osa-b1.0r1-17358	siRNA24	low	0.309599	0.112439	0.266051	7.27443
Os10g0108700	osa-b1.0r1-17382	siRNA24	not	0.27898	0.278584	0.255441	2.55611
Os10g0108800	osa-b1.0r1-17386	siRNA24	not	0.328078	0.37851	0.338406	5.90957
Os10g0108750	Cluster_430	siRNA24	not	0.338406	0.374238	0.369135	5.98315
Os10g0111800	osa-b1.0r1-17476	siRNA24	low	0.311916	0.428698	0.214064	4.91012
Os10g0111800	osa-b1.0r1-17477	siRNA24	low	0.311916	0.428698	0.214064	11.4485
Os10g0118100	osa-b1.0r1-17629	siRNA24	not	0.148492	0.164875	0.201531	4.08997
Os10g0118200	osa-b1.0r1-17631	siRNA24	not	0.166667	0.173015	0.269552	5.46074
Os10g0120300	osa-b1.0r1-17689	siRNA24	low	0.173502	0.336827	0.343162	4.75997
Os10g0124700	osa-b1.0r1-17788	siRNA24	low	0.223553	0.160451	0.258462	17.9116
Os10g0124700	osa-b1.0r1-17789	siRNA24	low	0.223553	0.160451	0.258462	3.12882
Os10g0125300	osa-b1.0r1-17830	siRNA24	low	0.0843303	0.224606	0.200602	8.22511
Os10g0129100	osa-b1.0r1-17883	siRNA24	low	0.00375587	0.141117	0.272532	9.12144
Os10g0131701	osa-b1.0r1-17955	siRNA24	not	0.322656	0.183358	0.265778	2.64431
Os10g0133500	osa-b1.0r1-18008	siRNA24	not	0.161684	0.107837	0.203634	5.70642
Os10g0134700	osa-b1.0r1-18042	siRNA24	not	0.0637043	0.151886	0.245571	2.94505
Os10g0136400	osa-b1.0r1-18078	siRNA24	not	0.233034	0.256918	0.22297	2.56481
Os10g0139300	osa-b1.0r1-18151	siRNA24	low	0.297171	0.0574111	0.325056	10.2352
Os10g0141050	osa-b1.0r1-18205	siRNA24	not	0.314312	0.313922	0.321429	3.6046
Os10g0141400	osa-b1.0r1-18213	siRNA24	not	0.0350877	0.290072	0.367089	10.8894
Os10g0145000	osa-b1.0r1-18295	siRNA24	low	0.0717868	0.0491113	0.377003	4.42683
Os10g0150400	osa-b1.0r1-18450	siRNA24	low	0.210987	0.185197	0.216309	2.54958
Os10g0151100	Cluster_2081	siRNA24	not	0.28196	0.3125	0.257963	5.21601
Os10g0151233	osa-b1.0r1-18479	siRNA24	not	0.25689	0.313952	0.301491	2.18929
Os10g0152400	osa-b1.0r1-18498	siRNA24	not	0.363871	0.203034	0.429701	2.96497
Os10g0154700	osa-b1.0r1-18550	siRNA24	low	0.360529	0.348356	0.388314	3.92181
Os10g0156200	osa-b1.0r1-18589	siRNA24	not	0.46038	0.378438	0.282115	4.60218
Os10g0158475	osa-b1.0r1-18648	siRNA24	not	0.0230892	0.256709	0.355244	7.41899
Os10g0158475	osa-b1.0r1-18649	siRNA24	not	0.0230892	0.256709	0.355244	7.07254
Os10g0161100	osa-b1.0r1-18735	siRNA24	low	0.0232008	0.26546	0.2305	4.39742
Os10g0162500	osa-b1.0r1-18784	siRNA24	not	0.234503	0.42515	0.371914	2.89363
Os10g0163220	osa-b1.0r1-18902	siRNA24	not	0.278914	0.27551	0.428427	7.30261
Os10g0163190	osa-b1.0r1-18902	siRNA24	not	0.123741	0.451233	0.302459	7.30261
Os10g0164500	osa-b1.0r1-18948	siRNA24	not	0.225758	0.23993	0.282704	2.90038
Os10g0165300	osa-b1.0r1-18969	siRNA24	not	0.32261	0.229553	0.306401	5.31764
Os10g0168200	osa-b1.0r1-19068	siRNA24	not	0.344343	0.297903	0.28269	3.03446
Os10g0168900	osa-b1.0r1-19082	siRNA24	low	0.31229	0.362202	0.282324	7.27569
Os10g0168751	osa-b1.0r1-19082	siRNA24	not	0.300162	0.267947	0.460727	7.27569
Os10g0171500	osa-b1.0r1-19165	siRNA24	low	0.317489	0.0495968	0.294377	4.1816
Os10g0172100	osa-b1.0r1-19173	siRNA24	not	0.258495	0.35985	0.294785	2.75254
Os10g0173000	osa-b1.0r1-19193	siRNA24	low	0.200211	0.12986	0.245946	6.68446
Os10g0174548	osa-b1.0r1-19223	siRNA24	not	0.11237	0.299279	0.296084	4.34312
Os10g0174751	osa-b1.0r1-19230	siRNA24	not	0.168372	0.24581	0.250547	2.68448
Os10g0175700	osa-b1.0r1-19252	siRNA24	not	0.0250877	0.24548	0.37392	6.44342
Os10g0175700	Cluster_3362	siRNA24	not	0.0250877	0.24548	0.37392	3.76753
Os10g0177300	Cluster_3434	siRNA24	not	0.0351852	0.00991304	0.219042	3.25376
Os10g0188166	osa-b1.0r1-19570	siRNA24	not	0.343765	0.356073	0.336331	4.54151
Os10g0188400	osa-b1.0r1-19584	siRNA24	low	0.197199	0.29576	0.221757	5.45151
Os10g0194400	osa-b1.0r1-19729	siRNA24	not	0.27656	0.340538	0.273986	8.74528
Os10g0195000	osa-b1.0r1-19741	siRNA24	low	0.403846	0.328085	0.462222	3.43271
Os10g0197101	osa-b1.0r1-19797	siRNA24	not	0.265685	0.191781	0.533846	5.8588
Os10g0197800	osa-b1.0r1-19810	siRNA24	not	0.0039267	0.230523	0.300295	5.89214
Os10g0198100	osa-b1.0r1-19820	siRNA24	low	0.2525	0.352981	0.314947	3.83439
Os10g0198900	osa-b1.0r1-19847	siRNA24	low	0.26752	0.328714	0.29489	7.17958
Os10g0207500	osa-b1.0r1-20048	siRNA24	low	0.289644	0.29925	0.318646	4.60841
Os10g0210500	osa-b1.0r1-20109	siRNA24	low	0.347092	0.0844441	0.387676	3.68626
Os10g0213700	osa-b1.0r1-20151	siRNA24	low	0.330119	0.30157	0.320312	5.61842
Os10g0322600	Cluster_5325	siRNA24	not	0.205379	0.0149105	0.255411	2.13576
Os10g0327050	osa-b1.0r1-20394	siRNA24	not	0.312717	0.264925	0.388587	4.90889
Os10g0327000	osa-b1.0r1-20399	siRNA24	not	0.287972	0.33913	0.235208	4.60872
Os10g0337700	osa-b1.0r1-20678	siRNA24	low	0.169126	0.277778	0.319703	14.9474
Os10g0345650	osa-b1.0r1-20909	siRNA24	low	0.236673	0.210185	0.298356	7.16359
Os10g0351200	osa-b1.0r1-21042	siRNA24	not	0.0166881	0.0461395	0.322792	10.4362
Os10g0351414	Cluster_6516	siRNA24	not	0.0283565	0.320682	0.357888	2.79239
Os10g0361900	osa-b1.0r1-21344	siRNA24	not	0.243574	0.211014	0.302606	3.42734
Os10g0368200	osa-b1.0r1-21489	siRNA24	not	0.16986	0.210934	0.290267	8.16396
Os10g0371100	osa-b1.0r1-21591	siRNA24	low	0.271647	0.279257	0.245117	3.87062
Os10g0372300	osa-b1.0r1-21623	siRNA24	not	0.291116	0.220374	0.27314	3.72601
Os10g0377000	osa-b1.0r1-21736	siRNA24	low	0.358794	0.333136	0.318546	3.75826
Os10g0378000	osa-b1.0r1-21770	siRNA24	not	0.209813	0.274991	0.432335	4.66158
Os10g0379233	osa-b1.0r1-21811	siRNA24	not	0.257923	0.230412	0.22823	3.04845
Os10g0379100	osa-b1.0r1-21814	siRNA24	not	0.273449	0.227729	0.277031	3.54277
Os10g0381200	osa-b1.0r1-21838	siRNA24	not	0.2658	0.297735	0.459848	7.55718
Os10g0381200	Cluster_7723	siRNA24	not	0.2658	0.297735	0.459848	4.36752
Os10g0384600	osa-b1.0r1-21922	siRNA24	low	0.24589	0.182485	0.378855	3.47435
Os10g0390800	osa-b1.0r1-22062	siRNA24	low	0.31202	0.366788	0.28632	5.98842
Os10g0391400	osa-b1.0r1-22082	siRNA24	not	0.0658049	0.024186	0.258155	4.69434
Os10g0392800	osa-b1.0r1-22124	siRNA24	low	0.162244	0.407438	0.287413	6.50804
Os10g0393600	osa-b1.0r1-22133	siRNA24	not	0.275912	0.363298	0.327434	2.6533
Os10g0393700	osa-b1.0r1-22135	siRNA24	not	0.305745	0.285836	0.324048	3.82593
Os10g0394000	osa-b1.0r1-22145	siRNA24	not	0.306441	0.397469	0.278239	3.02324
Os10g0405500	osa-b1.0r1-22421	siRNA24	low	0.0652893	0.0922228	0.264476	6.81742
Os10g0406100	osa-b1.0r1-22433	siRNA24	not	0.1944	0.132025	0.228199	7.03227
Os10g0413900	osa-b1.0r1-22719	siRNA24	low	0.0628803	0.14001	0.291248	2.85251
Os10g0420200	osa-b1.0r1-22905	siRNA24	low	0.35443	0.306389	0.323131	3.76074
Os10g0420266	osa-b1.0r1-22906	siRNA24	low	0.317972	0.302013	0.30762	2.34521
Os10g0420800	osa-b1.0r1-22926	siRNA24	low	0.199049	0.207085	0.393832	7.50104
Os10g0427300	osa-b1.0r1-23079	siRNA24	low	0.0110912	0.0650643	0.294967	10.1271
Os10g0427900	osa-b1.0r1-23089	siRNA24	low	0.205636	0.235764	0.273022	2.54841
Os10g0429300	osa-b1.0r1-23109	siRNA24	not	0.0731861	0.0105345	0.300427	9.32797
Os10g0429200	osa-b1.0r1-23109	siRNA24	not	0.0598194	0.284576	0.218424	9.32797
Os10g0431700	osa-b1.0r1-23160	siRNA24	low	0.41122	0.445689	0.363507	4.69504
Os10g0435300	osa-b1.0r1-23206	siRNA24	not	0.286314	0.0274574	0.2134	4.14087
Os10g0437750	osa-b1.0r1-23270	siRNA24	not	0.270921	0.270186	0.274023	27.8037
Os10g0439682	osa-b1.0r1-23312	siRNA24	low	0.0265534	0.00414365	0.216466	2.72614
Os10g0439986	osa-b1.0r1-23321	siRNA24	low	0.0111479	0.223518	0.287534	5.75518
Os10g0443000	osa-b1.0r1-23388	siRNA24	low	0.351085	0.304348	0.257807	7.84259
Os10g0443100	osa-b1.0r1-23389	siRNA24	low	0.339949	0.405387	0.257774	3.88652
Os10g0444600	osa-b1.0r1-23423	siRNA24	low	0.269989	0.285297	0.200664	4.73705
Os10g0447900	osa-b1.0r1-23517	siRNA24	not	0.142198	0.258406	0.337728	4.76825
Os10g0454200	osa-b1.0r1-23716	siRNA24	not	0.467642	0.360577	0.345607	4.25286
Os10g0454200	osa-b1.0r1-23717	siRNA24	not	0.467642	0.360577	0.345607	5.61003
Os10g0454300	osa-b1.0r1-23723	siRNA24	not	0.339516	0.323757	0.361111	5.98162
Os10g0455800	osa-b1.0r1-23762	siRNA24	low	0.344295	0.318117	0.395797	3.71225
Os10g0457301	osa-b1.0r1-23798	siRNA24	not	0.212088	0.277654	0.39267	3.74023
Os10g0457400	osa-b1.0r1-23798	siRNA24	low	0.288059	0.373808	0.438789	3.74023
Os10g0458300	osa-b1.0r1-23815	siRNA24	not	0.000749251	0.0784221	0.211457	4.22175
Os10g0458600	osa-b1.0r1-23819	siRNA24	low	0.0478277	0.195076	0.327835	3.33027
Os10g0463300	osa-b1.0r1-23893	siRNA24	not	0.194611	0.294151	0.320396	5.63889
Os10g0467100	osa-b1.0r1-23959	siRNA24	not	0.155202	0.103843	0.317572	3.22233
Os10g0468301	osa-b1.0r1-23974	siRNA24	low	0.37552	0.318702	0.39527	9.11713
Os10g0469900	Cluster_11273	siRNA24	low	0.247473	0.226379	0.237345	3.71823
Os10g0476500	osa-b1.0r1-24186	siRNA24	not	0.330553	0.237449	0.244875	4.73007
Os10g0476500	osa-b1.0r1-24187	siRNA24	not	0.330553	0.237449	0.244875	4.885
Os10g0477600	osa-b1.0r1-24226	siRNA24	low	0.392786	0.131387	0.443273	4.63185
Os10g0478450	osa-b1.0r1-24277	siRNA24	not	0.0027336	0.0195122	0.299763	5.67103
Os10g0481000	osa-b1.0r1-24376	siRNA24	low	0.383385	0.333016	0.33392	2.98192
Os10g0481300	osa-b1.0r1-24386	siRNA24	not	0.000989446	0.255999	0.408944	3.39631
Os10g0484800	osa-b1.0r1-24453	siRNA24	not	0.00656685	0.21529	0.376404	8.9997
Os10g0490100	osa-b1.0r1-24564	siRNA24	not	0.370878	0.413862	0.380778	4.4681
Os10g0490800	osa-b1.0r1-24574	siRNA24	not	0.366614	0.201655	0.249215	7.50659
Os10g0498100	osa-b1.0r1-24740	siRNA24	low	0.378648	0.154116	0.3592	4.15622
Os10g0498900	osa-b1.0r1-24753	siRNA24	low	0.0135997	0.103146	0.368217	8.15079
Os10g0505500	osa-b1.0r1-24898	siRNA24	not	0.246685	0.334903	0.306915	3.63544
Os10g0511600	osa-b1.0r1-25062	siRNA24	low	0.170103	0.378613	0.341431	6.30144
Os10g0521400	osa-b1.0r1-25270	siRNA24	low	0.396839	0.299831	0.326256	19.8094
Os10g0521450	osa-b1.0r1-25273	siRNA24	not	0.287844	0.292658	0.399763	7.64579
Os10g0521900	osa-b1.0r1-25282	siRNA24	low	0.000713369	0.0147392	0.350643	3.49629
Os10g0529700	osa-b1.0r1-25454	siRNA24	not	0.209519	0.0196144	0.278279	12.2445
Os10g0531300	osa-b1.0r1-25482	siRNA24	low	0.332759	0.451694	0.534188	3.34981
Os10g0539700	osa-b1.0r1-25674	siRNA24	low	0.00969237	0.13023	0.373151	4.37832
Os10g0568800	osa-b1.0r1-26271	siRNA24	not	0.506821	0.322128	0.237033	3.67016
Os11g0103400	osa-b1.0r1-26553	siRNA24	low	0.247273	0.0494305	0.209337	2.49562
Os11g0109301	osa-b1.0r1-26659	siRNA24	not	0.00182039	0.120523	0.362612	3.61053
Os11g0110200	osa-b1.0r1-26673	siRNA24	not	0.526038	0.321397	0.216948	5.40958
Os11g0111000	osa-b1.0r1-26687	siRNA24	low	0.00402685	0.245748	0.267509	4.93196
Os11g0113900	osa-b1.0r1-26731	siRNA24	not	0.00548141	0.0797468	0.275976	2.95814
Os11g0118600	osa-b1.0r1-26825	siRNA24	low	0.131276	0.0335068	0.406166	3.42514
Os11g0124900	osa-b1.0r1-26929	siRNA24	low	0.014652	0.0702091	0.308426	4.04409
Os11g0129000	osa-b1.0r1-27014	siRNA24	low	0.159036	0.0747584	0.245289	14.4773
Os11g0132100	osa-b1.0r1-27055	siRNA24	not	0.027027	0.340694	0.372761	4.29167
Os11g0133500	osa-b1.0r1-27097	siRNA24	not	0.137532	0.0368915	0.298658	5.85687
Os11g0138400	osa-b1.0r1-27182	siRNA24	not	0.0550214	0.173141	0.333819	2.63874
Os11g0142300	osa-b1.0r1-27242	siRNA24	low	0.00101792	0.033683	0.238325	6.9409
Os11g0153851	osa-b1.0r1-27466	siRNA24	low	0.0139728	0.00348129	0.350783	63.3753
Os11g0156200	osa-b1.0r1-27526	siRNA24	low	0.112202	0.0978065	0.33526	4.2407
Os11g0158000	osa-b1.0r1-27597	siRNA24	not	0.000675105	0.000933416	0.292246	3.20915
Os11g0159500	osa-b1.0r1-27643	siRNA24	low	0.369644	0.250676	0.272727	11.337
Os11g0165700	osa-b1.0r1-27743	siRNA24	not	0.0162665	0.0519808	0.261916	7.68648
Os11g0178200	osa-b1.0r1-28058	siRNA24	low	0.207063	0.159207	0.24828	5.54556
Os11g0182500	osa-b1.0r1-28173	siRNA24	not	0.0814815	0.21936	0.375538	3.49085
Os11g0183150	osa-b1.0r1-28195	siRNA24	low	0.00119243	0.061797	0.262007	6.25933
Os11g0184300	osa-b1.0r1-28224	siRNA24	low	0.0560462	0.269142	0.540631	7.06463
Os11g0185100	osa-b1.0r1-28242	siRNA24	not	0.168511	0.26289	0.207993	6.105
Os11g0186050	osa-b1.0r1-28268	siRNA24	not	0.173608	0.11566	0.235556	13.4842
Os11g0186500	Cluster_17784	siRNA24	not	0.0445775	0.0313072	0.236909	5.89596
Os11g0187200	osa-b1.0r1-28305	siRNA24	not	0.00159744	0.0946926	0.227346	5.18491
Os11g0189600	osa-b1.0r1-28345	siRNA24	low	0.0769874	0.143085	0.209428	4.39548
Os11g0194050	osa-b1.0r1-28429	siRNA24	not	0.111967	0.107813	0.341308	3.00047
Os11g0194600	osa-b1.0r1-28437	siRNA24	not	0.218066	0.154989	0.283784	4.70731
Os11g0194600	osa-b1.0r1-28438	siRNA24	not	0.218066	0.154989	0.283784	5.11205
Os11g0195200	osa-b1.0r1-28462	siRNA24	not	0.426301	0.287399	0.36676	4.37465
Os11g0202300	osa-b1.0r1-28638	siRNA24	low	0.312049	0.0552458	0.267393	2.30629
Os11g0208651	osa-b1.0r1-28811	siRNA24	low	0.17198	0.254654	0.284279	3.60714
Os11g0208600	osa-b1.0r1-28811	siRNA24	low	0.13674	0.180398	0.312721	3.60714
Os11g0208900	osa-b1.0r1-28828	siRNA24	low	0.251156	0.102379	0.32629	3.9394
Os11g0215300	osa-b1.0r1-29006	siRNA24	not	0.295337	0.0489297	0.33386	5.73785
Os11g0219400	Cluster_18914	siRNA24	low	0.0217644	0.0434974	0.281279	8.34962
Os11g0219750	osa-b1.0r1-29100	siRNA24	not	0.159321	0.188098	0.402968	3.52351
Os11g0222320	osa-b1.0r1-29169	siRNA24	not	0.310559	0.156679	0.276294	4.04073
Os11g0222320	osa-b1.0r1-29170	siRNA24	not	0.310559	0.156679	0.276294	3.94256
Os11g0222560	osa-b1.0r1-29170	siRNA24	not	0.0252903	0.00177936	0.205446	3.94256
Os11g0241700	osa-b1.0r1-29598	siRNA24	not	0.208292	0.178615	0.288928	5.11685
Os11g0247500	osa-b1.0r1-29781	siRNA24	low	0.243827	0.288207	0.350917	7.37556
Os11g0250100	osa-b1.0r1-29840	siRNA24	low	0.38434	0.304045	0.232394	6.76504
Os11g0255500	osa-b1.0r1-29951	siRNA24	not	0.2862	0.331641	0.345262	2.17222
Os11g0267100	osa-b1.0r1-30277	siRNA24	low	0.248288	0.159091	0.303276	7.05327
Os11g0268300	osa-b1.0r1-30311	siRNA24	not	0.355627	0.303018	0.313047	6.90073
Os11g0269500	osa-b1.0r1-30355	siRNA24	not	0.332659	0.400185	0.352888	4.18833
Os11g0270700	osa-b1.0r1-30376	siRNA24	low	0.0962296	0.0395402	0.230382	7.63473
Os11g0278300	osa-b1.0r1-30576	siRNA24	not	0.236634	0.262013	0.258065	5.28777
Os11g0286800	osa-b1.0r1-30785	siRNA24	low	0.0561001	0.271639	0.442553	9.61919
Os11g0291201	osa-b1.0r1-30847	siRNA24	not	0.163372	0.283623	0.229183	2.92707
Os11g0291000	osa-b1.0r1-30852	siRNA24	low	0.229183	0.285189	0.209953	3.96176
Os11g0291900	osa-b1.0r1-30875	siRNA24	not	0.398185	0.263158	0.40553	16.3961
Os11g0291900	osa-b1.0r1-30876	siRNA24	not	0.398185	0.263158	0.40553	9.93336
Os11g0294800	osa-b1.0r1-30946	siRNA24	low	0.235657	0.267195	0.343264	3.67183
Os11g0296900	osa-b1.0r1-30986	siRNA24	low	0.1896	0.159746	0.221425	4.88012
Os11g0296900	osa-b1.0r1-30987	siRNA24	low	0.1896	0.159746	0.221425	3.53662
Os11g0297650	osa-b1.0r1-31010	siRNA24	low	0.223265	0.222293	0.251266	8.6302
Os11g0298500	osa-b1.0r1-31025	siRNA24	not	0.19448	0.327665	0.229063	8.21069
Os11g0306300	Cluster_22343	siRNA24	low	0.0325945	0.255822	0.261666	5.29667
Os11g0323860	osa-b1.0r1-31431	siRNA24	not	0.161275	0.217136	0.28265	12.1097
Os11g0323860	Cluster_22687	siRNA24	not	0.161275	0.217136	0.28265	5.29485
Os11g0406945	osa-b1.0r1-31485	siRNA24	low	0.269803	0.284891	0.229345	3.54116
Os11g0416900	osa-b1.0r1-31552	siRNA24	low	0.274224	0.345924	0.415835	4.79368
Os11g0422000	osa-b1.0r1-31632	siRNA24	low	0.272329	0.328872	0.260247	9.59326
Os11g0422100	osa-b1.0r1-31638	siRNA24	low	0.0042796	0.131267	0.305521	10.641
Os11g0424400	osa-b1.0r1-31680	siRNA24	not	0.294156	0.278742	0.386012	16.7592
Os11g0433101	osa-b1.0r1-31900	siRNA24	low	0.307747	0.361036	0.372045	2.92801
Os11g0435100	osa-b1.0r1-31958	siRNA24	not	0.320896	0.404817	0.260314	6.58986
Os11g0435300	osa-b1.0r1-31970	siRNA24	low	0.365566	0.383477	0.291226	4.49856
Os11g0436500	osa-b1.0r1-31997	siRNA24	not	0.00406587	0.388816	0.223661	5.55747
Os11g0438600	osa-b1.0r1-32037	siRNA24	not	0.064728	0.110331	0.218937	7.16947
Os11g0439100	osa-b1.0r1-32051	siRNA24	not	0.30498	0.342213	0.332101	5.7102
Os11g0439100	osa-b1.0r1-32052	siRNA24	not	0.30498	0.342213	0.332101	10.3025
Os11g0443700	Cluster_23976	siRNA24	not	0.22092	0.246812	0.412193	5.00021
Os11g0443700	osa-b1.0r1-32168	siRNA24	not	0.22092	0.246812	0.412193	10.4232
Os11g0451051	osa-b1.0r1-32326	siRNA24	not	0.223151	0.215294	0.348068	3.46531
Os11g0454800	osa-b1.0r1-32443	siRNA24	not	0.00835821	0.141599	0.21682	3.81928
Os11g0457000	osa-b1.0r1-32487	siRNA24	low	0.341974	0.339301	0.31666	5.23042
Os11g0460900	osa-b1.0r1-32578	siRNA24	low	0.298017	0.262557	0.260178	3.9968
Os11g0466966	osa-b1.0r1-32704	siRNA24	low	0.14885	0.189707	0.353801	9.53568
Os11g0470500	osa-b1.0r1-32767	siRNA24	low	0.0107744	0.141293	0.331263	8.45032
Os11g0470500	osa-b1.0r1-32768	siRNA24	low	0.0107744	0.141293	0.331263	10.1811
Os11g0470966	osa-b1.0r1-32790	siRNA24	low	0.270689	0.344527	0.492168	7.6796
Os11g0471100	osa-b1.0r1-32794	siRNA24	low	0.38327	0.33081	0.34814	3.7776
Os11g0471300	osa-b1.0r1-32796	siRNA24	low	0.28777	0.149934	0.416757	4.08667
Os11g0471200	osa-b1.0r1-32805	siRNA24	low	0.384092	0.203599	0.335553	5.42733
Os11g0474450	osa-b1.0r1-32876	siRNA24	not	0.109702	0.191989	0.33881	3.69668
Os11g0480000	osa-b1.0r1-33065	siRNA24	low	0.0508475	0.157993	0.367713	3.26824
Os11g0481150	osa-b1.0r1-33090	siRNA24	low	0.412864	0.384989	0.306916	5.12388
Os11g0482901	osa-b1.0r1-33157	siRNA24	low	0.0263947	0.0220372	0.20591	4.92554
Os11g0484700	osa-b1.0r1-33197	siRNA24	not	0.0982874	0.462687	0.363764	2.92073
Os11g0488900	osa-b1.0r1-33246	siRNA24	not	0.0864101	0.314095	0.355556	2.85572
Os11g0493700	osa-b1.0r1-33321	siRNA24	low	0.126897	0.284658	0.253076	4.93611
Os11g0495950	osa-b1.0r1-33411	siRNA24	not	0.00105282	0.0437673	0.237947	3.84065
Os11g0496500	Cluster_26038	siRNA24	low	0.271939	0.284692	0.36648	4.25834
Os11g0497350	Cluster_26079	siRNA24	low	0.245021	0.275108	0.38125	6.73906
Os11g0501000	osa-b1.0r1-33524	siRNA24	not	0.392055	0.350143	0.402112	4.19766
Os11g0518600	osa-b1.0r1-33854	siRNA24	low	0.0927247	0.0590814	0.415027	5.4542
Os11g0528812	osa-b1.0r1-34134	siRNA24	low	0.29387	0.307764	0.22591	8.66372
Os11g0528700	osa-b1.0r1-34138	siRNA24	not	0.212766	0.306801	0.296934	6.74641
Os11g0529900	osa-b1.0r1-34169	siRNA24	not	0.0596827	0.295519	0.209424	4.41251
Os11g0532751	osa-b1.0r1-34248	siRNA24	not	0.135302	0.271458	0.258134	11.4418
Os11g0547800	Cluster_27688	siRNA24	low	0.185604	0.356577	0.363497	5.90283
Os11g0549620	osa-b1.0r1-34665	siRNA24	low	0.000255297	0.212917	0.312551	3.61808
Os11g0553500	osa-b1.0r1-34757	siRNA24	not	0.253852	0.285294	0.237347	4.32899
Os11g0565000	osa-b1.0r1-34948	siRNA24	not	0.00187207	0.072594	0.329114	4.63938
Os11g0569300	Cluster_28375	siRNA24	not	0.335373	0.271235	0.217065	4.3497
Os11g0569733	osa-b1.0r1-35047	siRNA24	not	0.00113122	0.185886	0.23428	3.47692
Os11g0572301	osa-b1.0r1-35114	siRNA24	low	0.0222656	0.196181	0.367543	7.85364
Os11g0574233	osa-b1.0r1-35149	siRNA24	not	0.000782065	0.139794	0.216588	2.23791
Os11g0592000	osa-b1.0r1-35599	siRNA24	low	0.00186776	0.0416892	0.216454	6.63513
Os11g0593900	osa-b1.0r1-35651	siRNA24	low	0.0232608	0.024468	0.239101	7.16593
Os11g0594000	osa-b1.0r1-35651	siRNA24	not	0.00418141	0.183902	0.211155	7.16593
Os11g0603000	osa-b1.0r1-35916	siRNA24	not	0.0767754	0.0632394	0.359454	12.6405
Os11g0604900	osa-b1.0r1-35963	siRNA24	low	0.341289	0.324631	0.262177	3.92053
Os11g0611100	osa-b1.0r1-36099	siRNA24	not	0.272394	0.235813	0.291457	6.88536
Os11g0614500	osa-b1.0r1-36191	siRNA24	low	0.47758	0.332312	0.456076	3.66554
Os11g0619000	osa-b1.0r1-36302	siRNA24	low	0.151107	0.111065	0.255337	4.4553
Os11g0619800	osa-b1.0r1-36328	siRNA24	not	0.114934	0.33499	0.235895	15.959
Os11g0621200	osa-b1.0r1-36352	siRNA24	low	0.32859	0.0735759	0.218818	8.06385
Os11g0626700	osa-b1.0r1-36526	siRNA24	not	0.321197	0.318978	0.246388	3.2545
Os11g0631600	osa-b1.0r1-36667	siRNA24	not	0.360038	0.2	0.428413	3.65512
Os11g0631900	osa-b1.0r1-36672	siRNA24	low	0.00239398	0.114267	0.257592	3.19889
Os11g0631825	Cluster_30531	siRNA24	low	0.276895	0.263668	0.231481	4.3251
Os11g0634700	osa-b1.0r1-36736	siRNA24	not	0.291431	0.332127	0.43457	2.90918
Os11g0634700	osa-b1.0r1-36737	siRNA24	not	0.291431	0.332127	0.43457	5.74268
Os11g0637200	osa-b1.0r1-36847	siRNA24	not	0.253832	0.374963	0.336272	3.82892
Os11g0637300	osa-b1.0r1-36848	siRNA24	not	0.286335	0.347741	0.302047	3.11145
Os11g0637600	osa-b1.0r1-36854	siRNA24	not	0.268719	0.263856	0.267189	4.06379
Os11g0641500	Cluster_30957	siRNA24	not	0.000798085	0.181182	0.277736	4.11139
Os11g0644900	osa-b1.0r1-37047	siRNA24	not	0.450392	0.38295	0.333755	7.50254
Os11g0645800	osa-b1.0r1-37058	siRNA24	not	0.366577	0.118687	0.404605	5.38459
Os11g0662100	Cluster_31539	siRNA24	not	0.375538	0.230482	0.278749	4.14653
Os11g0669200	osa-b1.0r1-37556	siRNA24	not	0.537271	0.283005	0.313911	5.22248
Os11g0670100	osa-b1.0r1-37562	siRNA24	low	0.0492243	0.218255	0.239592	3.05022
Os11g0676200	osa-b1.0r1-37629	siRNA24	not	0.352735	0.289595	0.232306	2.93131
Os11g0682600	osa-b1.0r1-37806	siRNA24	not	0.104753	0.108656	0.384486	5.15254
Os11g0689300	osa-b1.0r1-37939	siRNA24	not	0.34825	0.236472	0.345223	5.12212
Os11g0691300	osa-b1.0r1-38003	siRNA24	not	0.00116505	0.108495	0.241204	10.3044
Os11g0691300	Cluster_32265	siRNA24	not	0.00116505	0.108495	0.241204	6.34768
Os12g0100700	Cluster_32691	siRNA24	not	0.000282646	0.0265675	0.329231	10.245
Os12g0103150	osa-b1.0r1-38389	siRNA24	low	0.496774	0.0239424	0.214811	7.08624
Os12g0104900	osa-b1.0r1-38431	siRNA24	not	0.00041468	0.164815	0.420213	4.0637
Os12g0105300	osa-b1.0r1-38439	siRNA24	low	0.0506173	0.0453171	0.339316	5.90527
Os12g0107600	osa-b1.0r1-38480	siRNA24	low	0.34564	0.0314183	0.282161	3.35293
Os12g0111500	osa-b1.0r1-38543	siRNA24	not	0.00249299	0.0901472	0.203937	7.6081
Os12g0117700	osa-b1.0r1-38660	siRNA24	not	0.0948905	0.442071	0.292855	5.32006
Os12g0129100	osa-b1.0r1-38862	siRNA24	not	0.000626436	0.103851	0.269439	5.93682
Os12g0129550	osa-b1.0r1-38863	siRNA24	not	0.150943	0.183042	0.286043	3.08229
Os12g0139800	osa-b1.0r1-39058	siRNA24	not	0.000980584	0.0644496	0.351657	3.42727
Os12g0142600	osa-b1.0r1-39104	siRNA24	low	0.0187861	0.0774168	0.3365	3.45193
Os12g0143800	osa-b1.0r1-39125	siRNA24	low	0.0131899	0.0286173	0.20979	6.52354
Os12g0150700	osa-b1.0r1-39283	siRNA24	not	0.00127388	0.0321108	0.205657	5.1716
Os12g0163600	osa-b1.0r1-39590	siRNA24	low	0.0308524	0.0372228	0.208984	2.47974
Os12g0169200	osa-b1.0r1-39693	siRNA24	not	0.0400356	0.123917	0.243798	2.88035
Os12g0176100	osa-b1.0r1-39843	siRNA24	not	0.133294	0.143345	0.397898	7.56174
Os12g0181200	osa-b1.0r1-39934	siRNA24	low	0.0136986	0.0408812	0.314795	2.30357
Os12g0184033	osa-b1.0r1-39995	siRNA24	not	0.0899937	0.206667	0.368827	6.3336
Os12g0199000	osa-b1.0r1-40399	siRNA24	not	0.132249	0.155614	0.229868	7.30736
Os12g0199000	osa-b1.0r1-40400	siRNA24	not	0.132249	0.155614	0.229868	4.48032
Os12g0209000	osa-b1.0r1-40616	siRNA24	low	0.0158967	0.0936326	0.318346	6.77568
Os12g0220866	osa-b1.0r1-40917	siRNA24	low	0.0307801	0.0938129	0.269655	3.04858
Os12g0226500	osa-b1.0r1-41071	siRNA24	not	0.117148	0.0302691	0.299878	5.66322
Os12g0232300	osa-b1.0r1-41238	siRNA24	not	0.243451	0.110273	0.217678	3.64167
Os12g0240900	osa-b1.0r1-41485	siRNA24	not	0.273732	0.171788	0.292762	9.78878
Os12g0243050	osa-b1.0r1-41536	siRNA24	not	0.218654	0.172308	0.288989	6.55483
Os12g0257400	osa-b1.0r1-41856	siRNA24	not	0.0327332	0.261888	0.3193	2.98572
Os12g0257400	osa-b1.0r1-41857	siRNA24	not	0.0327332	0.261888	0.3193	4.80322
Os12g0260500	osa-b1.0r1-41921	siRNA24	low	0.0361937	0.25117	0.242696	10.2893
Os12g0263100	osa-b1.0r1-41978	siRNA24	low	0	0.110783	0.23632	5.87389
Os12g0264800	osa-b1.0r1-42028	siRNA24	not	0.324305	0.287373	0.344044	13.3822
Os12g0264800	osa-b1.0r1-42029	siRNA24	not	0.324305	0.287373	0.344044	4.83949
Os12g0265701	osa-b1.0r1-42057	siRNA24	not	0.475799	0.311069	0.240949	4.96871
Os12g0273980	osa-b1.0r1-42271	siRNA24	not	0.105691	0.207606	0.344313	3.05752
Os12g0274200	osa-b1.0r1-42276	siRNA24	low	0.0414918	0.236573	0.336657	7.57343
Os12g0277900	osa-b1.0r1-42383	siRNA24	not	0.127861	0.0757143	0.289593	6.40995
Os12g0281300	osa-b1.0r1-42459	siRNA24	low	0.0183016	0.0694632	0.309045	12.9944
Os12g0281600	osa-b1.0r1-42461	siRNA24	low	0.212121	0.0774549	0.265299	5.0737
Os12g0286200	osa-b1.0r1-42570	siRNA24	not	0.110046	0.0572312	0.202434	3.56692
Os12g0295600	osa-b1.0r1-42805	siRNA24	low	0.295577	0.272427	0.444538	4.43344
Os12g0408000	osa-b1.0r1-42990	siRNA24	low	0.0307839	0.170659	0.202982	3.69335
Os12g0412050	osa-b1.0r1-43068	siRNA24	low	0.158918	0.115636	0.357974	5.42161
Os12g0427100	osa-b1.0r1-43384	siRNA24	not	0.218094	0.118066	0.27101	3.42728
Os12g0457200	osa-b1.0r1-44266	siRNA24	not	0.0875128	0.00798085	0.245468	9.26466
Os12g0460100	osa-b1.0r1-44373	siRNA24	not	0.123132	0.271547	0.360533	5.64015
Os12g0460400	osa-b1.0r1-44383	siRNA24	low	0.229955	0.304835	0.242123	4.20433
Os12g0468000	osa-b1.0r1-44585	siRNA24	not	0.306104	0.319992	0.314095	2.77185
Os12g0477200	osa-b1.0r1-44768	siRNA24	low	0.217036	0.278878	0.354176	4.60222
Os12g0485150	osa-b1.0r1-44964	siRNA24	not	0.100275	0.140594	0.252048	4.1959
Os12g0486800	osa-b1.0r1-45043	siRNA24	not	0.292748	0.29217	0.37559	3.67329
Os12g0486900	osa-b1.0r1-45048	siRNA24	not	0.191293	0.26767	0.547619	6.37953
Os12g0487832	osa-b1.0r1-45078	siRNA24	not	0.143337	0.223242	0.206971	2.47157
Os12g0489300	osa-b1.0r1-45120	siRNA24	not	0.32164	0.187079	0.325301	18.4353
Os12g0503300	osa-b1.0r1-45434	siRNA24	low	0.0877588	0.314371	0.236066	5.33792
Os12g0508200	osa-b1.0r1-45607	siRNA24	low	0.00798085	0.0413007	0.275992	5.18265
Os12g0512200	osa-b1.0r1-45699	siRNA24	not	0.253978	0.276465	0.273411	4.07379
Os12g0515800	osa-b1.0r1-45816	siRNA24	not	0.227273	0.345852	0.314815	4.57692
Os12g0516000	osa-b1.0r1-45819	siRNA24	not	0.416479	0.444126	0.321437	4.05095
Os12g0516350	osa-b1.0r1-45825	siRNA24	low	0.000261438	0.0112903	0.212327	4.14853
Os12g0517100	osa-b1.0r1-45839	siRNA24	low	0.350139	0.31809	0.205763	2.60403
Os12g0518200	osa-b1.0r1-45857	siRNA24	not	0.285935	0.299395	0.367089	3.31236
Os12g0527500	osa-b1.0r1-46054	siRNA24	low	0.393586	0.265181	0.220737	5.12756
Os12g0538700	osa-b1.0r1-46352	siRNA24	not	0.274751	0.269927	0.305221	3.01447
Os12g0543650	osa-b1.0r1-46534	siRNA24	low	0.0341006	0.376063	0.221183	3.58976
Os12g0543701	osa-b1.0r1-46534	siRNA24	not	0.138028	0.0389722	0.273659	3.58976
Os12g0545400	osa-b1.0r1-46595	siRNA24	low	0.356853	0.173393	0.231579	5.66088
Os12g0556500	osa-b1.0r1-46901	siRNA24	not	0.34893	0.36869	0.491087	3.75992
Os12g0556900	osa-b1.0r1-46912	siRNA24	low	0.0822608	0.341437	0.213701	5.40259
Os12g0568166	osa-b1.0r1-47181	siRNA24	not	0.0257009	0.119302	0.213818	3.55248
Os12g0577000	osa-b1.0r1-47409	siRNA24	not	0.00125707	0.297967	0.347596	6.01851
Os12g0578300	osa-b1.0r1-47451	siRNA24	low	0.0437158	0.179766	0.295902	12.9068
Os12g0578800	osa-b1.0r1-47455	siRNA24	low	0.462371	0.132351	0.241119	3.35827
Os12g0583700	osa-b1.0r1-47593	siRNA24	low	0.172105	0.0718901	0.371489	6.81506
Os12g0589400	osa-b1.0r1-47824	siRNA24	low	0.030407	0.0768509	0.385314	3.99629
Os12g0590700	osa-b1.0r1-47863	siRNA24	not	0.284929	0.288509	0.316532	2.9168
Os12g0592900	osa-b1.0r1-47933	siRNA24	low	0.247619	0.315975	0.296961	4.75235
Os12g0597800	osa-b1.0r1-48019	siRNA24	low	0.1515	0.162135	0.205752	3.71151
Os12g0599800	osa-b1.0r1-48075	siRNA24	low	0.415085	0.423277	0.425935	7.88664
Os12g0602200	osa-b1.0r1-48124	siRNA24	not	0.387858	0.414579	0.427653	3.31021
Os12g0603300	osa-b1.0r1-48166	siRNA24	low	0.0236349	0.0309102	0.248209	7.95913
Os12g0616150	osa-b1.0r1-48462	siRNA24	not	0.0162075	0.140187	0.243676	4.0754
Os12g0633501	osa-b1.0r1-48906	siRNA24	not	0.459968	0.388679	0.350418	7.32385
Os02g0102300	osa-b1.0r1-49092	siRNA24	low	0.0189293	0.0698994	0.214584	3.73949
Os02g0103200	osa-b1.0r1-49105	siRNA24	low	0.149536	0.000230894	0.2933	3.41219
Os02g0123801	osa-b1.0r1-49485	siRNA24	not	0.0576969	0.0271161	0.220861	7.08035
Os02g0124650	osa-b1.0r1-49495	siRNA24	low	0.0491329	0.00920673	0.201048	3.66659
Os02g0127400	osa-b1.0r1-49554	siRNA24	not	0.148378	0.0100384	0.256739	3.36898
Os02g0140500	osa-b1.0r1-49836	siRNA24	not	0.126239	0.0130841	0.231173	5.77254
Os02g0142400	osa-b1.0r1-49902	siRNA24	low	0.0275646	0.00384188	0.342892	5.50691
Os02g0148700	osa-b1.0r1-50016	siRNA24	not	0.166006	0.000532623	0.317984	5.64972
Os02g0157501	osa-b1.0r1-50162	siRNA24	low	0.0665343	0.0699656	0.325843	2.53975
Os02g0169400	osa-b1.0r1-50399	siRNA24	low	0.290014	0.0428593	0.29883	5.4625
Os02g0175700	osa-b1.0r1-50524	siRNA24	low	0.00165948	0.0156985	0.260938	6.55889
Os02g0177400	osa-b1.0r1-50596	siRNA24	low	0.120543	0.0265727	0.249179	5.40188
Os02g0179225	osa-b1.0r1-50659	siRNA24	not	0.000370782	0.0948326	0.268825	3.3875
Os02g0182300	osa-b1.0r1-50757	siRNA24	not	0.0129267	0.0535598	0.247036	2.56008
Os02g0193300	osa-b1.0r1-51006	siRNA24	not	0.14029	0.0170427	0.229811	7.36029
Os02g0197200	osa-b1.0r1-51097	siRNA24	low	0.00120482	0.0151669	0.200781	4.99978
Os02g0197200	osa-b1.0r1-51098	siRNA24	low	0.00120482	0.0151669	0.200781	19.1316
Os02g0198200	osa-b1.0r1-51117	siRNA24	low	0.059167	0.0341002	0.283818	4.91496
Os02g0204000	osa-b1.0r1-51249	siRNA24	low	0.0254005	0.00646744	0.312251	2.61233
Os02g0206400	osa-b1.0r1-51321	siRNA24	low	0.277778	0.00570323	0.22792	3.27706
Os02g0207400	osa-b1.0r1-51348	siRNA24	low	0.0892857	0.00309234	0.229022	3.11773
Os02g0213100	osa-b1.0r1-51463	siRNA24	not	0.27221	0.0141967	0.276385	3.34362
Os02g0216200	osa-b1.0r1-51558	siRNA24	not	0.173164	0.099658	0.350926	4.48118
Os02g0228151	osa-b1.0r1-51873	siRNA24	not	0.0923077	0.00143267	0.257541	7.02698
Os02g0229800	osa-b1.0r1-51914	siRNA24	not	0.00398208	0.000551167	0.254945	5.07224
Os02g0246900	osa-b1.0r1-52364	siRNA24	not	0.152818	0.00104822	0.295203	4.08766
Os02g0246900	osa-b1.0r1-52365	siRNA24	not	0.152818	0.00104822	0.295203	5.29122
Os02g0251900	osa-b1.0r1-52480	siRNA24	not	0.0258065	0.000987654	0.23767	3.74292
Os02g0254100	osa-b1.0r1-52536	siRNA24	not	0.116621	0.00122683	0.247312	3.58702
Os02g0254100	osa-b1.0r1-52537	siRNA24	not	0.116621	0.00122683	0.247312	7.10936
Os02g0269400	osa-b1.0r1-52930	siRNA24	not	0.0289464	0.096166	0.229516	2.89792
Os02g0270350	osa-b1.0r1-52943	siRNA24	not	0.0649073	0.00177123	0.244501	4.90614
Os02g0271000	osa-b1.0r1-52967	siRNA24	not	0.0185897	0.00170794	0.244131	2.63836
Os02g0278400	osa-b1.0r1-53175	siRNA24	not	0.0880165	0.142079	0.265923	3.07982
Os02g0278450	osa-b1.0r1-53177	siRNA24	not	0.22573	0.0944927	0.25964	3.42499
Os02g0280700	osa-b1.0r1-53223	siRNA24	low	0.0767098	0.032667	0.288536	5.04707
Os02g0281200	osa-b1.0r1-53252	siRNA24	low	0.119127	0.0315212	0.202208	8.09701
Os02g0284300	osa-b1.0r1-53340	siRNA24	low	0.33133	0.0056489	0.337337	5.38482
Os02g0288400	osa-b1.0r1-53433	siRNA24	low	0.206491	0.111155	0.203043	6.11536
Os02g0291600	osa-b1.0r1-53518	siRNA24	not	0.352442	0.0738735	0.349223	7.00964
Os02g0297200	osa-b1.0r1-53655	siRNA24	low	0.200909	0.000444708	0.293808	3.99342
Os02g0297200	osa-b1.0r1-53656	siRNA24	low	0.200909	0.000444708	0.293808	2.67884
Os02g0297550	osa-b1.0r1-53663	siRNA24	not	0.0512573	0.186475	0.248408	2.29348
Os02g0315200	osa-b1.0r1-54117	siRNA24	low	0.274889	0.067428	0.230797	5.84271
Os02g0316800	osa-b1.0r1-54138	siRNA24	low	0.236833	0.00388903	0.219812	10.2348
Os02g0318400	osa-b1.0r1-54168	siRNA24	low	0.00930233	0.000424448	0.263908	9.03974
Os02g0318600	osa-b1.0r1-54186	siRNA24	not	0.106766	0.0277561	0.231511	3.75595
Os02g0329933	osa-b1.0r1-54511	siRNA24	low	0.080767	0.0199687	0.258329	7.41535
Os02g0438700	osa-b1.0r1-54695	siRNA24	low	0.290449	0.401966	0.373518	4.49894
Os02g0439200	osa-b1.0r1-54709	siRNA24	low	0.311138	0.319064	0.356999	2.64832
Os02g0445300	osa-b1.0r1-54809	siRNA24	not	0.129527	0.189681	0.232772	7.63685
Os02g0453400	osa-b1.0r1-55015	siRNA24	not	0.231402	0.239462	0.330879	12.0603
Os02g0457325	osa-b1.0r1-55082	siRNA24	low	0.34472	0.331078	0.279793	4.99666
Os02g0458100	osa-b1.0r1-55103	siRNA24	low	0.362562	0.256548	0.285124	5.84995
Os02g0459600	osa-b1.0r1-55133	siRNA24	low	0.299849	0.321532	0.263073	5.85066
Os02g0471300	osa-b1.0r1-55396	siRNA24	low	0.0422306	0.0998296	0.210947	5.7992
Os02g0472566	osa-b1.0r1-55437	siRNA24	not	0.29601	0.0274876	0.324507	3.23073
Os02g0482400	osa-b1.0r1-55673	siRNA24	not	0.338395	0.334419	0.302946	5.74771
Os02g0484390	osa-b1.0r1-55709	siRNA24	not	0.432681	0.279228	0.281996	3.23201
Os02g0492600	osa-b1.0r1-55929	siRNA24	not	0.403159	0.156026	0.291189	5.15467
Os02g0493300	osa-b1.0r1-55949	siRNA24	low	0.246655	0.162642	0.214536	5.37753
Os02g0494000	osa-b1.0r1-55963	siRNA24	low	0.0840183	0.135938	0.283149	8.14252
Os02g0503350	osa-b1.0r1-56159	siRNA24	low	0.249304	0.340687	0.265512	3.95752
Os02g0506100	osa-b1.0r1-56236	siRNA24	low	0.272459	0.249328	0.332474	3.94478
Os02g0516800	osa-b1.0r1-56534	siRNA24	low	0.000934143	0.248782	0.361858	6.50245
Os02g0535901	osa-b1.0r1-57044	siRNA24	low	0.0475399	0.0370736	0.335284	6.57727
Os02g0536800	osa-b1.0r1-57055	siRNA24	not	0.267027	0.318182	0.238449	3.61254
Os02g0536601	osa-b1.0r1-57055	siRNA24	not	0.265545	0.295437	0.237831	3.61254
Os02g0543000	osa-b1.0r1-57223	siRNA24	low	0.0617284	0	0.245298	3.92498
Os02g0550400	osa-b1.0r1-57492	siRNA24	low	0.290993	0.246276	0.264306	3.03478
Os02g0550500	osa-b1.0r1-57492	siRNA24	not	0.129755	0.333733	0.3097	3.03478
Os02g0558700	osa-b1.0r1-57683	siRNA24	not	0.180142	0.173252	0.289933	5.44959
Os02g0562700	osa-b1.0r1-57729	siRNA24	low	0.316272	0.265929	0.315812	2.83791
Os02g0564700	osa-b1.0r1-57777	siRNA24	low	0.381045	0.212833	0.281807	3.41843
Os02g0567800	osa-b1.0r1-57838	siRNA24	low	0.177096	0.134121	0.364545	8.29221
Os02g0567800	osa-b1.0r1-57839	siRNA24	low	0.177096	0.134121	0.364545	3.36142
Os02g0569400	osa-b1.0r1-57892	siRNA24	not	0.253472	0.168994	0.200935	3.5922
Os02g0571100	osa-b1.0r1-57960	siRNA24	not	0.111982	0.2087	0.252843	3.49072
Os02g0574100	osa-b1.0r1-58057	siRNA24	not	0.075188	0.218635	0.381762	5.85455
Os02g0575700	osa-b1.0r1-58093	siRNA24	low	0.126446	0.0478611	0.264095	3.58746
Os02g0577501	osa-b1.0r1-58126	siRNA24	low	0.361055	0.360996	0.310045	4.34574
Os02g0577700	osa-b1.0r1-58129	siRNA24	low	0.0659243	0.0811146	0.213348	3.28897
Os02g0578201	osa-b1.0r1-58152	siRNA24	low	0.000804505	0.266652	0.369005	5.44025
Os02g0580900	osa-b1.0r1-58213	siRNA24	low	0.369222	0.152152	0.238192	7.41881
Os02g0586600	osa-b1.0r1-58346	siRNA24	not	0.275233	0.367337	0.322917	6.14456
Os02g0588700	osa-b1.0r1-58378	siRNA24	low	0.322601	0.314627	0.32417	22.9507
Os02g0589700	osa-b1.0r1-58413	siRNA24	not	0.31009	0.421754	0.328436	5.92916
Os02g0590000	osa-b1.0r1-58423	siRNA24	not	0.186246	0.21499	0.268793	3.04715
Os02g0596200	osa-b1.0r1-58594	siRNA24	not	0.29883	0.320755	0.289561	2.89345
Os02g0604600	osa-b1.0r1-58796	siRNA24	not	0.205869	0.195954	0.201738	11.4712
Os02g0604800	osa-b1.0r1-58804	siRNA24	not	0.0681818	0.00213045	0.257298	3.57939
Os02g0618700	osa-b1.0r1-59125	siRNA24	not	0.299864	0.295333	0.409194	3.61225
Os02g0632950	osa-b1.0r1-59436	siRNA24	low	0.288429	0.295913	0.379006	3.19041
Os02g0647300	osa-b1.0r1-59727	siRNA24	low	0.467042	0.371557	0.315953	3.55906
Os02g0652100	osa-b1.0r1-59828	siRNA24	low	0.239836	0.104226	0.259239	6.61157
Os02g0658800	osa-b1.0r1-59987	siRNA24	low	0.249286	0.0734808	0.2858	4.59759
Os02g0658850	osa-b1.0r1-59988	siRNA24	not	0.0670055	0.000806452	0.205738	4.11109
Os02g0662000	osa-b1.0r1-60056	siRNA24	low	0.0678643	0.280687	0.25147	3.77314
Os02g0670100	osa-b1.0r1-60206	siRNA24	low	0.14949	0.221586	0.25094	3.69351
Os02g0684100	osa-b1.0r1-60516	siRNA24	low	0.137984	0.382395	0.426479	4.78108
Os02g0686100	osa-b1.0r1-60556	siRNA24	not	0.321403	0.235125	0.350505	7.79924
Os02g0694600	osa-b1.0r1-60720	siRNA24	low	0.110212	0.0177168	0.301903	4.39852
Os02g0703700	osa-b1.0r1-60896	siRNA24	low	0.153381	0.240322	0.214125	2.67025
Os02g0721100	osa-b1.0r1-61266	siRNA24	low	0.176312	0.199197	0.276228	2.53942
Os02g0725700	osa-b1.0r1-61374	siRNA24	not	0.371992	0.427887	0.370865	8.13521
Os02g0736900	osa-b1.0r1-61601	siRNA24	not	0.280662	0.392971	0.326077	7.62045
Os02g0750800	osa-b1.0r1-61872	siRNA24	not	0.268281	0.0994089	0.229721	7.8502
Os02g0759400	osa-b1.0r1-62021	siRNA24	low	0.00261283	0.318043	0.297199	4.82293
Os02g0764500	osa-b1.0r1-62118	siRNA24	low	0.000994431	0.197012	0.451962	2.57387
Os02g0771600	osa-b1.0r1-62241	siRNA24	low	0.000518224	0.033044	0.258065	8.3551
Os02g0773600	osa-b1.0r1-62280	siRNA24	not	0.000247158	0.000952583	0.220708	7.35606
Os02g0775900	osa-b1.0r1-62311	siRNA24	low	0.00175703	0.334223	0.360918	3.7466
Os02g0783000	osa-b1.0r1-62494	siRNA24	low	0.0439359	0.0380178	0.350448	11.7895
Os02g0791400	osa-b1.0r1-62655	siRNA24	not	0.00292826	0.0791891	0.377728	5.93635
Os02g0807600	osa-b1.0r1-62999	siRNA24	low	0.0184283	0.290675	0.211294	4.92612
Os02g0808000	osa-b1.0r1-63009	siRNA24	low	0.443983	0.347565	0.335847	3.08719
Os02g0807900	osa-b1.0r1-63011	siRNA24	low	0.38948	0.337888	0.437809	6.46156
Os02g0811200	osa-b1.0r1-63084	siRNA24	not	0.368743	0.373026	0.373265	6.58042
Os02g0811400	osa-b1.0r1-63091	siRNA24	not	0.365764	0.46463	0.466121	12.6394
Os02g0811902	osa-b1.0r1-63104	siRNA24	not	0.0461304	0.262246	0.43035	4.86561
Os02g0812000	osa-b1.0r1-63104	siRNA24	low	0.501799	0.412339	0.442791	4.86561
Os02g0813600	osa-b1.0r1-63137	siRNA24	not	0.0740347	0.123796	0.25289	8.3534
Os03g0100030	osa-b1.0r1-63483	siRNA24	low	0.400352	0.399161	0.389637	6.86632
Os03g0103200	osa-b1.0r1-63539	siRNA24	low	0.199029	0.153032	0.450744	4.87874
Os03g0103200	Cluster_98542	siRNA24	low	0.199029	0.153032	0.450744	3.75254
Os03g0106300	osa-b1.0r1-63597	siRNA24	low	0.308623	0.186209	0.287961	5.15196
Os03g0107500	osa-b1.0r1-63631	siRNA24	not	0.110563	0.0586804	0.392461	7.32618
Os03g0107500	osa-b1.0r1-63632	siRNA24	not	0.110563	0.0586804	0.392461	7.81158
Os03g0108300	osa-b1.0r1-63646	siRNA24	not	0.0568266	0.0358986	0.487473	3.70861
Os03g0114200	osa-b1.0r1-63755	siRNA24	low	0.0797814	0.0611657	0.28676	6.17952
Os03g0114550	osa-b1.0r1-63758	siRNA24	low	0.303879	0.272928	0.30101	6.05194
Os03g0133500	osa-b1.0r1-64157	siRNA24	low	0.329274	0.382504	0.33872	3.01324
Os03g0141100	osa-b1.0r1-64337	siRNA24	not	0.307753	0.343161	0.310856	4.08006
Os03g0146900	osa-b1.0r1-64437	siRNA24	not	0.176969	0.449243	0.384809	4.66263
Os03g0147150	osa-b1.0r1-64446	siRNA24	low	0.081117	0.159359	0.256484	7.69413
Os03g0155700	osa-b1.0r1-64601	siRNA24	not	0.00833333	0.136842	0.400673	7.81225
Os03g0158300	osa-b1.0r1-64638	siRNA24	low	0.41957	0.445135	0.398479	9.69055
Os03g0161400	osa-b1.0r1-64699	siRNA24	low	0.0745143	0.0655007	0.389628	3.70503
Os03g0166200	osa-b1.0r1-64797	siRNA24	low	0.356021	0.399732	0.390619	3.14449
Os03g0180600	osa-b1.0r1-65050	siRNA24	low	0.435948	0.141874	0.213023	5.70817
Os03g0184201	osa-b1.0r1-65125	siRNA24	not	0.0154772	0.147575	0.263054	3.17003
Os03g0196100	osa-b1.0r1-65374	siRNA24	not	0.0222805	0.0328734	0.2219	3.23004
Os03g0233700	osa-b1.0r1-66220	siRNA24	low	0.0357143	0.0846193	0.263158	5.36852
Os03g0235200	osa-b1.0r1-66242	siRNA24	low	0.171895	0.231771	0.261943	3.97153
Os03g0242300	osa-b1.0r1-66375	siRNA24	low	0.382643	0.402047	0.460843	4.77967
Os03g0244000	osa-b1.0r1-66408	siRNA24	low	0.293129	0.255626	0.419983	4.35675
Os03g0247900	osa-b1.0r1-66507	siRNA24	low	0.316188	0.134486	0.309555	6.81565
Os03g0248300	osa-b1.0r1-66513	siRNA24	not	0.273953	0.302165	0.221929	4.28498
Os03g0259900	osa-b1.0r1-66738	siRNA24	low	0.209201	0.281356	0.315542	4.96763
Os03g0263300	osa-b1.0r1-66803	siRNA24	not	0.0267255	0.0927191	0.347458	7.28322
Os03g0277600	osa-b1.0r1-67129	siRNA24	not	0.338997	0.0557692	0.323529	4.89277
Os03g0284700	osa-b1.0r1-67284	siRNA24	low	0.061065	0.165768	0.314792	4.50736
Os03g0289850	osa-b1.0r1-67388	siRNA24	not	0.3059	0.384016	0.214594	14.0198
Os03g0299700	osa-b1.0r1-67593	siRNA24	low	0.0195736	0.0830235	0.20288	7.20549
Os03g0309400	osa-b1.0r1-67770	siRNA24	low	0.00281426	0.309305	0.381071	6.88784
Os03g0314750	osa-b1.0r1-67879	siRNA24	low	0.367505	0.402823	0.341824	8.07163
Os03g0317100	osa-b1.0r1-67936	siRNA24	low	0.312834	0.245218	0.277611	4.23761
Os03g0317300	osa-b1.0r1-67937	siRNA24	not	0.00152022	0.142823	0.313725	2.82481
Os03g0322200	osa-b1.0r1-68051	siRNA24	not	0.155187	0.37973	0.217243	3.33781
Os03g0325900	osa-b1.0r1-68148	siRNA24	not	0.0560379	0.0222085	0.224855	3.47725
Os03g0325900	osa-b1.0r1-68149	siRNA24	not	0.0560379	0.0222085	0.224855	3.38463
Os03g0333500	osa-b1.0r1-68324	siRNA24	low	0.000359066	0	0.285051	3.26789
Os03g0344400	osa-b1.0r1-68533	siRNA24	not	0.0863009	0.0942797	0.342564	4.15497
Os03g0351700	osa-b1.0r1-68707	siRNA24	low	0.34499	0.531008	0.26472	4.11834
Os03g0356498	osa-b1.0r1-68815	siRNA24	low	0.353128	0.369273	0.395604	3.56185
Os03g0357400	osa-b1.0r1-68887	siRNA24	not	0.411576	0.407454	0.452575	2.7921
Os03g0357500	osa-b1.0r1-68891	siRNA24	low	0.414035	0.414028	0.319061	11.2506
Os03g0357500	osa-b1.0r1-68892	siRNA24	low	0.414035	0.414028	0.319061	5.68183
Os03g0359600	osa-b1.0r1-68944	siRNA24	not	0.295642	0.280423	0.321901	3.15827
Os03g0360600	osa-b1.0r1-68957	siRNA24	low	0.23228	0.309581	0.294118	2.69582
Os03g0361100	Cluster_107180	siRNA24	not	0.0999716	0.263027	0.354807	3.29558
Os03g0361600	osa-b1.0r1-68990	siRNA24	not	0.114773	0.257621	0.310777	5.65493
Os03g0362500	osa-b1.0r1-69014	siRNA24	not	0.327615	0.383096	0.408312	2.89679
Os03g0365000	osa-b1.0r1-69072	siRNA24	low	0.0863229	0.142402	0.203402	3.00976
Os03g0366350	osa-b1.0r1-69109	siRNA24	not	0.000532198	0.0552262	0.276083	3.55287
Os03g0374900	osa-b1.0r1-69312	siRNA24	not	0.363198	0.190555	0.247169	4.57662
Os03g0375300	osa-b1.0r1-69319	siRNA24	low	0.272727	0.199054	0.31275	3.199
Os03g0379400	Cluster_107844	siRNA24	low	0.132442	0.210344	0.224252	11.4365
Os03g0389100	osa-b1.0r1-69637	siRNA24	low	0.335219	0.227534	0.225746	5.21487
Os03g0392600	osa-b1.0r1-69735	siRNA24	low	0.00535834	0.152508	0.294942	3.42333
Os03g0393350	osa-b1.0r1-69748	siRNA24	not	0.295111	0.293103	0.361737	3.13963
Os03g0393375	osa-b1.0r1-69750	siRNA24	not	0.358284	0.293612	0.330645	6.45904
Os03g0395100	osa-b1.0r1-69826	siRNA24	low	0.143985	0.197719	0.24572	3.60099
Os03g0400600	osa-b1.0r1-69979	siRNA24	low	0.141593	0.0298932	0.307836	4.00793
Os03g0408600	osa-b1.0r1-70270	siRNA24	not	0.265135	0.150804	0.252705	3.06295
Os03g0409400	osa-b1.0r1-70282	siRNA24	not	0.35278	0.361155	0.32063	62.043
Os03g0410100	Cluster_109189	siRNA24	low	0.0243309	0.311028	0.308913	6.51192
Os03g0412850	osa-b1.0r1-70386	siRNA24	not	0.0121331	0.211921	0.344828	2.8768
Os03g0414100	osa-b1.0r1-70424	siRNA24	low	0.281572	0.346951	0.29703	8.37449
Os03g0415500	Cluster_109448	siRNA24	low	0.000901063	0.220172	0.271311	9.87775
Os03g0417700	osa-b1.0r1-70506	siRNA24	not	0.0610761	0.0232393	0.26467	3.48875
Os03g0421300	osa-b1.0r1-70593	siRNA24	low	0.479094	0.30652	0.26536	3.51232
Os03g0422600	osa-b1.0r1-70613	siRNA24	not	0.236152	0.38767	0.347641	2.84399
Os03g0428200	osa-b1.0r1-70762	siRNA24	low	0.0738479	0.184055	0.261923	3.32491
Os03g0428700	osa-b1.0r1-70775	siRNA24	not	0.344115	0.288553	0.381219	5.45042
Os03g0429900	osa-b1.0r1-70813	siRNA24	not	0.21875	0.116473	0.393287	2.8376
Os03g0431600	osa-b1.0r1-70866	siRNA24	not	0.306004	0.139439	0.361446	4.21332
Os03g0432000	osa-b1.0r1-70877	siRNA24	low	0.30451	0.328436	0.253143	3.17197
Os03g0434800	osa-b1.0r1-70942	siRNA24	low	0.0988506	0.111185	0.354964	6.84251
Os03g0441700	osa-b1.0r1-71076	siRNA24	low	0.271405	0.288859	0.461279	4.00742
Os03g0442800	osa-b1.0r1-71096	siRNA24	low	0.236883	0.249054	0.34385	3.94556
Os03g0560200	osa-b1.0r1-71382	siRNA24	not	0.358926	0.335861	0.215972	4.61843
Os03g0563100	osa-b1.0r1-71429	siRNA24	low	0.114449	0.288964	0.279798	5.60105
Os03g0564800	osa-b1.0r1-71464	siRNA24	not	0.0720195	0.0421941	0.386535	4.52366
Os03g0570775	Cluster_111446	siRNA24	low	0.253852	0.125242	0.214794	5.28826
Os03g0571800	osa-b1.0r1-71634	siRNA24	not	0.372574	0.368178	0.401074	3.83154
Os03g0578900	osa-b1.0r1-71806	siRNA24	low	0.110118	0.354756	0.314103	2.95384
Os03g0581400	osa-b1.0r1-71866	siRNA24	not	0.405429	0.431803	0.429769	10.4403
Os03g0584500	osa-b1.0r1-71958	siRNA24	low	0.316995	0.414363	0.451571	5.54421
Os03g0584400	osa-b1.0r1-71958	siRNA24	low	0.329446	0.058268	0.458981	5.54421
Os03g0589400	osa-b1.0r1-72056	siRNA24	not	0.382013	0.316869	0.427769	5.08514
Os03g0594100	osa-b1.0r1-72172	siRNA24	not	0.36471	0.328844	0.435258	3.51286
Os03g0594250	osa-b1.0r1-72174	siRNA24	not	0.385593	0.32924	0.344003	3.47154
Os03g0594400	osa-b1.0r1-72179	siRNA24	low	0.436055	0.349726	0.219644	3.92104
Os03g0595300	osa-b1.0r1-72205	siRNA24	low	0.452395	0.424675	0.462185	3.30743
Os03g0596600	osa-b1.0r1-72233	siRNA24	low	0.0101553	0.111582	0.317644	4.72669
Os03g0597600	osa-b1.0r1-72261	siRNA24	not	0.00153728	0.233222	0.349383	4.12312
Os03g0600600	osa-b1.0r1-72341	siRNA24	not	0.270688	0.0306379	0.210808	3.99149
Os03g0601000	osa-b1.0r1-72354	siRNA24	low	0.0387021	0.101398	0.235644	5.95467
Os03g0609200	osa-b1.0r1-72578	siRNA24	low	0.112821	0.237563	0.33913	9.40763
Os03g0609500	osa-b1.0r1-72594	siRNA24	not	0.179906	0.182883	0.378322	2.56899
Os03g0610400	osa-b1.0r1-72630	siRNA24	low	0.269595	0.428307	0.2262	5.26841
Os03g0610700	osa-b1.0r1-72635	siRNA24	low	0.050677	0.249062	0.276681	3.72207
Os03g0619151	osa-b1.0r1-72784	siRNA24	low	0.245666	0.110306	0.373027	6.46276
Os03g0620500	osa-b1.0r1-72811	siRNA24	not	0.321308	0.279263	0.244595	2.66322
Os03g0621900	osa-b1.0r1-72835	siRNA24	not	0.0375439	0.120133	0.42712	3.6445
Os03g0622100	Cluster_113418	siRNA24	low	0.0760534	0.0355968	0.386719	3.51189
Os03g0622100	osa-b1.0r1-72850	siRNA24	low	0.0760534	0.0355968	0.386719	6.625
Os03g0624300	osa-b1.0r1-72905	siRNA24	low	0.0813397	0.344991	0.321588	2.7986
Os03g0625933	osa-b1.0r1-72948	siRNA24	low	0.281172	0.0524316	0.303602	5.80377
Os03g0626700	osa-b1.0r1-72968	siRNA24	not	0.222093	0.186206	0.250836	4.89448
Os03g0629800	osa-b1.0r1-73045	siRNA24	not	0.179829	0.12414	0.317096	6.91434
Os03g0635100	osa-b1.0r1-73127	siRNA24	low	0.035	0.160368	0.385166	7.39034
Os03g0639300	osa-b1.0r1-73265	siRNA24	low	0.0562715	0.0924293	0.251551	3.5279
Os03g0641200	osa-b1.0r1-73338	siRNA24	not	0.209197	0.0843091	0.43483	10.345
Os03g0641500	osa-b1.0r1-73352	siRNA24	not	0.244244	0.055199	0.29428	3.13409
Os03g0647400	osa-b1.0r1-73497	siRNA24	low	0.206017	0.246168	0.30107	5.03871
Os03g0653100	osa-b1.0r1-73668	siRNA24	not	0.503251	0.344132	0.403628	5.71315
Os03g0656075	osa-b1.0r1-73749	siRNA24	not	0.000607995	0.00100477	0.320948	11.1214
Os03g0660400	osa-b1.0r1-73869	siRNA24	not	0.190292	0.516129	0.328408	2.53454
Os03g0667300	osa-b1.0r1-74070	siRNA24	low	0.000453515	0.122428	0.33136	7.40691
Os03g0668033	osa-b1.0r1-74090	siRNA24	low	0.34188	0.300679	0.436389	12.322
Os03g0668033	osa-b1.0r1-74091	siRNA24	low	0.34188	0.300679	0.436389	4.39945
Os03g0673600	osa-b1.0r1-74206	siRNA24	low	0.10554	0.343531	0.305016	3.41395
Os03g0673600	osa-b1.0r1-74207	siRNA24	low	0.10554	0.343531	0.305016	4.59669
Os03g0676400	osa-b1.0r1-74286	siRNA24	not	0.325007	0.32578	0.415917	7.83118
Os03g0678950	osa-b1.0r1-74369	siRNA24	low	0.487805	0.467052	0.464138	5.07672
Os03g0683200	osa-b1.0r1-74527	siRNA24	not	0.0893277	0.00129702	0.345495	2.48725
Os03g0701100	osa-b1.0r1-74903	siRNA24	low	0.0415335	0.0899018	0.209204	4.3359
Os03g0708250	osa-b1.0r1-75086	siRNA24	low	0.322992	0.265918	0.203853	5.04664
Os03g0757000	osa-b1.0r1-76208	siRNA24	low	0.00822481	0.0554329	0.390146	4.49993
Os03g0757000	osa-b1.0r1-76209	siRNA24	low	0.00822481	0.0554329	0.390146	5.52053
Os03g0762300	osa-b1.0r1-76315	siRNA24	low	0.0554169	0.0420941	0.420561	5.08911
Os03g0782200	osa-b1.0r1-76712	siRNA24	not	0.149037	0.23748	0.284111	4.67708
Os03g0782400	osa-b1.0r1-76716	siRNA24	not	0.234146	0.262803	0.316083	3.15754
Os03g0786600	osa-b1.0r1-76826	siRNA24	low	0.30355	0.319016	0.35887	6.04556
Os03g0791200	osa-b1.0r1-76914	siRNA24	low	0.00407166	0.0352332	0.294223	3.75475
Os03g0793900	osa-b1.0r1-76969	siRNA24	not	0.00114591	0.055343	0.202371	6.16409
Os03g0824600	osa-b1.0r1-77615	siRNA24	not	0.346993	0.120485	0.300658	5.82848
Os03g0824650	osa-b1.0r1-77616	siRNA24	low	0.294805	0.130715	0.324707	2.38019
Os03g0829200	osa-b1.0r1-77684	siRNA24	low	0.0081781	0.221567	0.384053	6.69655
Os03g0834050	osa-b1.0r1-77769	siRNA24	low	0.029734	0.126169	0.387294	6.06085
Os03g0843800	osa-b1.0r1-77940	siRNA24	not	0.384764	0.387275	0.262777	6.62662
Os03g0845600	osa-b1.0r1-77971	siRNA24	not	0.0755297	0.177574	0.33685	4.52254
Os03g0856000	osa-b1.0r1-78143	siRNA24	low	0.406867	0.283737	0.313216	5.47269
Os03g0860050	osa-b1.0r1-78235	siRNA24	low	0.0024699	0.0378583	0.336461	5.20154
Os04g0104350	Cluster_122024	siRNA24	not	0.245692	0.256014	0.284511	5.13011
Os04g0109100	osa-b1.0r1-78473	siRNA24	not	0.0642037	0.0652735	0.28937	4.26792
Os04g0109500	osa-b1.0r1-78484	siRNA24	low	0.224138	0.348801	0.351458	4.38017
Os04g0110700	osa-b1.0r1-78510	siRNA24	not	0.235948	0.252883	0.297227	5.27654
Os04g0115500	osa-b1.0r1-78597	siRNA24	low	0.0655643	0.131981	0.225626	4.72064
Os04g0117150	osa-b1.0r1-78654	siRNA24	not	0.0496388	0.0292899	0.362897	13.7659
Os04g0119800	osa-b1.0r1-78698	siRNA24	low	0.311111	0.30382	0.354497	4.25082
Os04g0123800	osa-b1.0r1-78801	siRNA24	not	0.378215	0.414133	0.293355	2.5732
Os04g0125100	osa-b1.0r1-78824	siRNA24	low	0.159805	0.221484	0.200102	3.00802
Os04g0125700	osa-b1.0r1-78848	siRNA24	low	0.183594	0.274037	0.385927	2.93359
Os04g0126600	osa-b1.0r1-78874	siRNA24	not	0.23659	0.223704	0.302579	17.5194
Os04g0126500	osa-b1.0r1-78874	siRNA24	low	0.0207283	0.196507	0.316384	17.5194
Os04g0126800	osa-b1.0r1-78878	siRNA24	not	0.247447	0.201997	0.223094	2.69131
Os04g0129900	osa-b1.0r1-78967	siRNA24	not	0.331103	0.343174	0.296666	3.81618
Os04g0130433	osa-b1.0r1-78968	siRNA24	not	0.269433	0.228307	0.311475	2.36702
Os04g0149400	osa-b1.0r1-79370	siRNA24	low	0.115084	0.304887	0.268449	11.0859
Os04g0150500	osa-b1.0r1-79388	siRNA24	low	0.317082	0.313729	0.360248	2.81753
Os04g0153475	osa-b1.0r1-79474	siRNA24	not	0.325331	0.366588	0.388282	4.07704
Os04g0154599	Cluster_123783	siRNA24	low	0.416422	0.277102	0.255729	5.22207
Os04g0161100	osa-b1.0r1-79566	siRNA24	not	0.302804	0.122196	0.321461	4.06129
Os04g0162600	osa-b1.0r1-79587	siRNA24	not	0.0154118	0.10647	0.201087	7.24383
Os04g0162701	osa-b1.0r1-79592	siRNA24	low	0.00940439	0.180015	0.370044	4.562
Os04g0165900	osa-b1.0r1-79647	siRNA24	low	0.188055	0.209902	0.230408	3.93669
Os04g0168000	osa-b1.0r1-79713	siRNA24	low	0.210239	0.221827	0.255431	3.67503
Os04g0171800	osa-b1.0r1-79795	siRNA24	not	0.0627329	0.148329	0.239035	4.42507
Os04g0174200	osa-b1.0r1-79864	siRNA24	low	0.280674	0.339767	0.311413	6.36421
Os04g0175900	osa-b1.0r1-79904	siRNA24	low	0.326417	0.318708	0.408469	4.01244
Os04g0177400	osa-b1.0r1-79942	siRNA24	low	0.423707	0.37735	0.371656	5.22712
Os04g0178400	osa-b1.0r1-79970	siRNA24	not	0.0653753	0.188717	0.269981	6.6376
Os04g0179100	osa-b1.0r1-79984	siRNA24	not	0.25395	0.462222	0.336777	4.86083
Os04g0183500	osa-b1.0r1-80097	siRNA24	low	0.131874	0.211388	0.202669	4.46044
Os04g0184100	osa-b1.0r1-80118	siRNA24	low	0.234659	0.343582	0.353255	4.53008
Os04g0184250	osa-b1.0r1-80119	siRNA24	low	0.353255	0.346441	0.25994	2.95374
Os04g0184500	osa-b1.0r1-80124	siRNA24	low	0.436562	0.419336	0.456115	6.66418
Os04g0184500	osa-b1.0r1-80125	siRNA24	low	0.436562	0.419336	0.456115	6.60832
Os04g0187001	osa-b1.0r1-80177	siRNA24	not	0.314455	0.337315	0.453447	3.25079
Os04g0193300	osa-b1.0r1-80359	siRNA24	low	0.23133	0.31682	0.230241	3.3131
Os04g0196850	osa-b1.0r1-80432	siRNA24	not	0.148038	0.311436	0.360831	3.95303
Os04g0203400	osa-b1.0r1-80556	siRNA24	low	0.119318	0.144295	0.309328	4.53728
Os04g0204100	osa-b1.0r1-80574	siRNA24	low	0.144918	0.199004	0.385002	2.78663
Os04g0206300	osa-b1.0r1-80624	siRNA24	not	0.178351	0.0223414	0.31793	6.45576
Os04g0206650	osa-b1.0r1-80633	siRNA24	low	0.318451	0.0654076	0.234497	18.339
Os04g0208400	osa-b1.0r1-80678	siRNA24	not	0.171507	0.203535	0.217203	10.5127
Os04g0208450	osa-b1.0r1-80678	siRNA24	not	0.3045	0.156888	0.200742	10.5127
Os04g0210800	osa-b1.0r1-80733	siRNA24	low	0.246809	0.245494	0.272848	3.93043
Os04g0217500	osa-b1.0r1-80799	siRNA24	not	0.015873	0.00166389	0.392891	2.66684
Os04g0219550	osa-b1.0r1-80828	siRNA24	not	0.272919	0.287356	0.207094	2.6038
Os04g0219600	osa-b1.0r1-80833	siRNA24	not	0.24713	0.181619	0.311039	3.42252
Os04g0219800	osa-b1.0r1-80835	siRNA24	not	0.214575	0.148985	0.206592	2.68716
Os04g0220501	osa-b1.0r1-80868	siRNA24	low	0.235454	0.356931	0.263225	4.74007
Os04g0226600	osa-b1.0r1-81006	siRNA24	not	0.31453	0.296796	0.269023	3.57932
Os04g0229100	osa-b1.0r1-81060	siRNA24	low	0.365723	0.309533	0.321877	6.74778
Os04g0243700	osa-b1.0r1-81245	siRNA24	not	0.296102	0.258462	0.255093	5.45726
Os04g0261400	osa-b1.0r1-81487	siRNA24	low	0.327385	0.296674	0.315519	2.93394
Os04g0273600	osa-b1.0r1-81690	siRNA24	not	0.0405051	0.117321	0.31363	8.30533
Os04g0283800	osa-b1.0r1-81913	siRNA24	not	0.290822	0.231995	0.221868	7.0926
Os04g0289600	osa-b1.0r1-82053	siRNA24	not	0.255424	0.232619	0.212207	5.99725
Os04g0289800	osa-b1.0r1-82057	siRNA24	not	0.0167185	0.150004	0.249485	7.80099
Os04g0293300	osa-b1.0r1-82148	siRNA24	low	0.289465	0.313596	0.267675	5.40099
Os04g0295901	osa-b1.0r1-82200	siRNA24	low	0.0707376	0.218648	0.376197	5.61033
Os04g0296034	osa-b1.0r1-82206	siRNA24	not	0.153153	0.0741667	0.201413	3.60218
Os04g0296301	osa-b1.0r1-82216	siRNA24	not	0.258044	0.222846	0.262779	4.86389
Os04g0298066	osa-b1.0r1-82269	siRNA24	not	0.289456	0.18722	0.233781	4.25934
Os04g0297933	osa-b1.0r1-82271	siRNA24	low	0.235157	0.195232	0.283811	6.14688
Os04g0299500	osa-b1.0r1-82324	siRNA24	low	0.20109	0.175287	0.292013	4.02804
Os04g0302900	osa-b1.0r1-82412	siRNA24	low	0.566434	0.376159	0.383229	6.8751
Os04g0304750	osa-b1.0r1-82464	siRNA24	low	0.0861322	0.451357	0.401089	5.6806
Os04g0308000	osa-b1.0r1-82546	siRNA24	low	0.0532946	0.242424	0.264796	7.10082
Os04g0310400	osa-b1.0r1-82607	siRNA24	not	0.0811277	0.15168	0.371941	4.5625
Os04g0310800	osa-b1.0r1-82615	siRNA24	not	0.135188	0.172582	0.318118	2.42732
Os04g0313500	osa-b1.0r1-82698	siRNA24	not	0.136	0.126154	0.257047	9.90904
Os04g0320700	osa-b1.0r1-82889	siRNA24	low	0.201478	0.235122	0.205322	3.51378
Os04g0321700	osa-b1.0r1-82918	siRNA24	low	0.402948	0.371468	0.347292	3.4806
Os04g0324400	osa-b1.0r1-82983	siRNA24	not	0.0858726	0.100946	0.232227	2.28562
Os04g0326100	osa-b1.0r1-83040	siRNA24	not	0.355049	0.387662	0.365591	6.81182
Os04g0330900	Cluster_130252	siRNA24	low	0.367834	0.180706	0.299703	7.71735
Os04g0331600	osa-b1.0r1-83171	siRNA24	not	0.301418	0.340712	0.261043	4.08396
Os04g0332700	osa-b1.0r1-83193	siRNA24	not	0.27172	0.148338	0.252048	6.36507
Os04g0338950	osa-b1.0r1-83308	siRNA24	not	0.268142	0.096859	0.324302	4.38296
Os04g0338950	osa-b1.0r1-83309	siRNA24	not	0.268142	0.096859	0.324302	7.2344
Os04g0341100	osa-b1.0r1-83363	siRNA24	not	0.364207	0.165605	0.246429	5.29828
Os04g0341900	osa-b1.0r1-83397	siRNA24	low	0.156725	0.194287	0.245152	7.00258
Os04g0345100	osa-b1.0r1-83487	siRNA24	low	0.14157	0.178182	0.214286	6.98122
Os04g0345100	osa-b1.0r1-83488	siRNA24	low	0.14157	0.178182	0.214286	6.12702
Os04g0345400	osa-b1.0r1-83490	siRNA24	not	0.230479	0.193806	0.245649	4.34557
Os04g0352700	osa-b1.0r1-83672	siRNA24	not	0.113418	0.104282	0.237705	7.67967
Os04g0357700	Cluster_131416	siRNA24	not	0.383824	0.278539	0.333916	3.87746
Os04g0359300	osa-b1.0r1-83831	siRNA24	low	0.25052	0.180972	0.209534	6.16833
Os04g0368300	osa-b1.0r1-84159	siRNA24	not	0.235548	0.233217	0.20612	4.93549
Os04g0371200	osa-b1.0r1-84242	siRNA24	not	0.0238823	0.0119863	0.299331	5.07154
Os04g0376400	osa-b1.0r1-84408	siRNA24	low	0.210468	0.282174	0.264571	4.07427
Os04g0380800	osa-b1.0r1-84502	siRNA24	not	0.000508259	0.141817	0.353762	3.30952
Os04g0389800	osa-b1.0r1-84721	siRNA24	low	0.150982	0.094104	0.235366	4.91412
Os04g0389800	osa-b1.0r1-84722	siRNA24	low	0.150982	0.094104	0.235366	8.55431
Os04g0393200	osa-b1.0r1-84806	siRNA24	not	0.112917	0.215846	0.255644	5.68748
Os04g0393200	osa-b1.0r1-84807	siRNA24	not	0.112917	0.215846	0.255644	12.6101
Os04g0405300	osa-b1.0r1-85213	siRNA24	not	0.0629371	0.385496	0.2101	3.08299
Os04g0414700	osa-b1.0r1-85393	siRNA24	low	0.128827	0.219548	0.205565	7.95966
Os04g0415100	osa-b1.0r1-85401	siRNA24	low	0.00255288	0.0836676	0.391829	2.65226
Os04g0416400	osa-b1.0r1-85419	siRNA24	low	0.300674	0.314097	0.454887	3.81022
Os04g0419550	osa-b1.0r1-85512	siRNA24	not	0.198533	0.227043	0.34176	3.24736
Os04g0422000	osa-b1.0r1-85565	siRNA24	low	0.202625	0.132669	0.338674	5.01229
Os04g0423100	osa-b1.0r1-85591	siRNA24	low	0.248935	0.334463	0.408517	7.26494
Os04g0423800	osa-b1.0r1-85603	siRNA24	not	0.130344	0.0311564	0.24508	8.08271
Os04g0435200	osa-b1.0r1-85937	siRNA24	low	0.0643939	0.00188029	0.231638	4.63933
Os04g0437500	osa-b1.0r1-85981	siRNA24	not	0.330798	0.485468	0.377171	7.22409
Os04g0447300	osa-b1.0r1-86217	siRNA24	not	0.0268106	0.463725	0.425023	5.32616
Os04g0448100	osa-b1.0r1-86235	siRNA24	low	0.335347	0.0701062	0.4264	29.1595
Os04g0449100	osa-b1.0r1-86253	siRNA24	not	0.000414079	0.110606	0.337025	5.34458
Os04g0449300	osa-b1.0r1-86253	siRNA24	low	0.0913596	0.400138	0.479191	5.34458
Os04g0452650	osa-b1.0r1-86354	siRNA24	not	0.294169	0.0179266	0.309747	11.2757
Os04g0464300	osa-b1.0r1-86543	siRNA24	low	0.399228	0.471867	0.252011	3.32334
Os04g0464400	osa-b1.0r1-86547	siRNA24	low	0.266952	0.405525	0.388858	3.10513
Os04g0470500	osa-b1.0r1-86693	siRNA24	not	0.0461334	0.0775319	0.321525	3.10174
Os04g0475900	osa-b1.0r1-86834	siRNA24	not	0.187766	0.131924	0.266821	9.3586
Os04g0479900	osa-b1.0r1-86894	siRNA24	low	0.204594	0.392257	0.337136	5.40529
Os04g0480050	osa-b1.0r1-86896	siRNA24	low	0.287671	0.204112	0.309463	5.46181
Os04g0490500	osa-b1.0r1-87068	siRNA24	low	0.205734	0.309034	0.315538	3.05079
Os04g0494300	osa-b1.0r1-87148	siRNA24	not	0.0407292	0.0480796	0.318449	8.55636
Os04g0495000	osa-b1.0r1-87161	siRNA24	not	0.073636	0.0483005	0.340638	3.04384
Os04g0495000	osa-b1.0r1-87162	siRNA24	not	0.073636	0.0483005	0.340638	11.8706
Os04g0495400	osa-b1.0r1-87167	siRNA24	low	0.0868347	0.085494	0.312719	8.17654
Os04g0505500	osa-b1.0r1-87346	siRNA24	low	0.0021852	0.158155	0.387769	2.77088
Os04g0507100	osa-b1.0r1-87384	siRNA24	low	0.451556	0.353313	0.442857	3.06644
Os04g0508400	osa-b1.0r1-87400	siRNA24	not	0.000933271	0.130344	0.276206	6.22557
Os04g0510000	osa-b1.0r1-87448	siRNA24	not	0.372279	0.444976	0.418485	3.45962
Os04g0512200	osa-b1.0r1-87473	siRNA24	not	0.0896136	0.144828	0.315545	6.26763
Os04g0513700	osa-b1.0r1-87499	siRNA24	not	0.253905	0.257933	0.350486	5.59232
Os04g0516800	osa-b1.0r1-87565	siRNA24	low	0.356809	0.37157	0.274095	5.53217
Os04g0524300	osa-b1.0r1-87726	siRNA24	not	0.105942	0.220747	0.214752	7.70144
Os04g0526300	osa-b1.0r1-87747	siRNA24	not	0.0157759	0.00535077	0.243856	5.08074
Os04g0529300	osa-b1.0r1-87810	siRNA24	low	0.151954	0.0382878	0.311695	2.51912
Os04g0533200	osa-b1.0r1-87889	siRNA24	low	0.364876	0.339352	0.340132	5.77089
Os04g0538400	osa-b1.0r1-87988	siRNA24	low	0.163703	0.208081	0.363747	8.05016
Os04g0543600	osa-b1.0r1-88109	siRNA24	low	0.0868898	0.137417	0.320376	6.03684
Os04g0554600	osa-b1.0r1-88331	siRNA24	not	0.429815	0.39839	0.499583	6.15513
Os04g0554800	osa-b1.0r1-88337	siRNA24	low	0.309572	0.477731	0.380925	3.3392
Os04g0558700	osa-b1.0r1-88434	siRNA24	not	0.0778894	0.181869	0.309268	5.97941
Os04g0558900	osa-b1.0r1-88434	siRNA24	not	0.00107383	0.0247289	0.287028	5.97941
Os04g0562100	osa-b1.0r1-88492	siRNA24	low	0.214969	0.134232	0.282931	3.13565
Os04g0563350	osa-b1.0r1-88521	siRNA24	low	0.0887574	0.115512	0.222852	6.13806
Os04g0570000	Cluster_138766	siRNA24	not	0.0322665	0.0202363	0.242938	9.64773
Os04g0570250	osa-b1.0r1-88713	siRNA24	not	0.0838906	0.0694396	0.37438	2.90643
Os04g0571600	osa-b1.0r1-88750	siRNA24	low	0.462434	0.336982	0.30964	3.63771
Os04g0578900	osa-b1.0r1-88915	siRNA24	low	0.374829	0.430378	0.436404	3.68704
Os04g0594800	osa-b1.0r1-89226	siRNA24	not	0.030956	0.0337612	0.428506	7.49491
Os04g0600000	osa-b1.0r1-89315	siRNA24	low	0.158143	0.222144	0.20481	8.11702
Os04g0617050	osa-b1.0r1-89682	siRNA24	low	0.039836	0.322055	0.329181	8.73857
Os04g0624400	osa-b1.0r1-89827	siRNA24	not	0.346939	0.334746	0.41519	4.6128
Os04g0642300	osa-b1.0r1-90127	siRNA24	not	0.372454	0.295981	0.229405	3.75798
Os04g0644700	osa-b1.0r1-90169	siRNA24	low	0.392491	0.379327	0.373377	3.21573
Os04g0662200	osa-b1.0r1-90548	siRNA24	low	0.288041	0.235949	0.231401	3.96034
Os04g0662400	osa-b1.0r1-90555	siRNA24	not	0.00134228	0.0298542	0.427102	2.71164
Os04g0662600	osa-b1.0r1-90559	siRNA24	low	0.343926	0.339889	0.339154	2.85032
Os04g0665600	osa-b1.0r1-90613	siRNA24	low	0.2121	0.374624	0.452883	3.37154
Os04g0676600	osa-b1.0r1-90826	siRNA24	not	0.055996	0.114426	0.39913	3.84732
Os05g0114700	osa-b1.0r1-91411	siRNA24	not	0.168987	0.0687863	0.232665	4.79685
Os05g0119100	osa-b1.0r1-91506	siRNA24	low	0.0777509	0.11236	0.218842	2.85213
Os05g0128100	Cluster_143486	siRNA24	low	0.00129828	0.0767246	0.247904	2.27113
Os05g0130100	osa-b1.0r1-91789	siRNA24	low	0.15721	0.343551	0.390157	2.98712
Os05g0130500	osa-b1.0r1-91807	siRNA24	not	0.352448	0.448573	0.397541	5.53473
Os05g0130600	osa-b1.0r1-91807	siRNA24	low	0.403157	0.415172	0.399812	5.53473
Os05g0138000	osa-b1.0r1-91996	siRNA24	not	0.243039	0.239286	0.304625	5.06432
Os05g0142200	osa-b1.0r1-92094	siRNA24	not	0.280084	0.25744	0.284565	7.95818
Os05g0147500	osa-b1.0r1-92185	siRNA24	low	0.0532074	0.0382873	0.334008	7.14154
Os05g0148500	osa-b1.0r1-92197	siRNA24	low	0.0975207	0.1509	0.419761	45.7594
Os05g0148500	osa-b1.0r1-92198	siRNA24	low	0.0975207	0.1509	0.419761	8.53273
Os05g0155800	osa-b1.0r1-92419	siRNA24	not	0.0694665	0.0211311	0.279454	4.91143
Os05g0173800	osa-b1.0r1-92827	siRNA24	low	0.262128	0.258729	0.282965	4.39976
Os05g0173800	osa-b1.0r1-92828	siRNA24	low	0.262128	0.258729	0.282965	3.94213
Os05g0175450	osa-b1.0r1-92840	siRNA24	not	0.354087	0.376026	0.475775	3.87872
Os05g0178000	osa-b1.0r1-92897	siRNA24	not	0.278761	0.223096	0.357459	3.37022
Os05g0177900	osa-b1.0r1-92900	siRNA24	low	0.362194	0.222977	0.264862	6.13609
Os05g0183900	osa-b1.0r1-93087	siRNA24	not	0.33536	0.325921	0.351038	7.51867
Os05g0184901	osa-b1.0r1-93129	siRNA24	not	0.231443	0.258244	0.220696	7.9348
Os05g0186900	osa-b1.0r1-93185	siRNA24	low	0.169308	0.370787	0.381776	4.86162
Os05g0196700	Cluster_146224	siRNA24	low	0.193839	0.00705592	0.397906	3.38196
Os05g0197900	osa-b1.0r1-93505	siRNA24	not	0.116748	0.0559136	0.345455	2.57722
Os05g0198950	osa-b1.0r1-93562	siRNA24	not	0.027439	0.359862	0.408656	2.8272
Os05g0202200	osa-b1.0r1-93649	siRNA24	not	0.198002	0.0984293	0.203195	2.55381
Os05g0203300	osa-b1.0r1-93690	siRNA24	not	0.305916	0.310305	0.260779	5.62086
Os05g0203500	osa-b1.0r1-93693	siRNA24	not	0.300654	0.265062	0.375405	4.53378
Os05g0205100	osa-b1.0r1-93763	siRNA24	low	0.111178	0.274101	0.241935	2.56991
Os05g0209500	osa-b1.0r1-93891	siRNA24	low	0.272467	0.236253	0.266985	5.92478
Os05g0212100	osa-b1.0r1-93965	siRNA24	low	0.0528282	0.0914864	0.25692	11.688
Os05g0212300	osa-b1.0r1-93970	siRNA24	low	0.0746014	0.0596181	0.221146	4.42052
Os05g0216950	osa-b1.0r1-94105	siRNA24	not	0.0251323	0.0840866	0.266144	3.45821
Os05g0217800	osa-b1.0r1-94139	siRNA24	low	0.0862222	0.0841376	0.245803	3.39469
Os05g0218100	osa-b1.0r1-94147	siRNA24	low	0.231899	0.19819	0.356056	11.61
Os05g0220300	osa-b1.0r1-94216	siRNA24	not	0.260969	0.193982	0.245183	8.49826
Os05g0221900	osa-b1.0r1-94249	siRNA24	not	0.00107296	0.0807553	0.286349	3.92936
Os05g0225500	osa-b1.0r1-94328	siRNA24	low	0.222308	0.057554	0.254433	4.21843
Os05g0225500	osa-b1.0r1-94329	siRNA24	low	0.222308	0.057554	0.254433	7.65173
Os05g0227901	osa-b1.0r1-94377	siRNA24	not	0.0475585	0.216557	0.358285	4.55023
Os05g0228900	osa-b1.0r1-94415	siRNA24	not	0.0969188	0.303413	0.296911	7.25068
Os05g0239400	osa-b1.0r1-94682	siRNA24	not	0.147572	0.256876	0.397771	50.1527
Os05g0241400	osa-b1.0r1-94731	siRNA24	low	0.19346	0.280414	0.299593	5.39402
Os05g0242000	osa-b1.0r1-94745	siRNA24	not	0.198582	0.207237	0.218234	6.52295
Os05g0244900	osa-b1.0r1-94788	siRNA24	not	0.354234	0.00114942	0.212254	5.17823
Os05g0245300	osa-b1.0r1-94794	siRNA24	low	0.0480488	0.199622	0.25108	6.49889
Os05g0246450	osa-b1.0r1-94803	siRNA24	low	0.300346	0.236951	0.244337	3.15464
Os05g0246300	osa-b1.0r1-94804	siRNA24	low	0.239497	0.287378	0.302468	5.87844
Os05g0246600	osa-b1.0r1-94808	siRNA24	low	0.371429	0.0875132	0.241299	3.28018
Os05g0251900	osa-b1.0r1-94939	siRNA24	low	0.223149	0.138632	0.378718	8.50808
Os05g0252050	osa-b1.0r1-94939	siRNA24	not	0.287234	0.199765	0.364423	8.50808
Os05g0253700	osa-b1.0r1-94983	siRNA24	not	0.344643	0.0299859	0.2315	3.07105
Os05g0269500	osa-b1.0r1-95251	siRNA24	low	0.0830946	0.272679	0.396179	2.84603
Os05g0270500	osa-b1.0r1-95264	siRNA24	low	0.111704	0.180038	0.30401	3.58663
Os05g0272800	osa-b1.0r1-95333	siRNA24	low	0.399657	0.33066	0.266224	7.42911
Os05g0277200	osa-b1.0r1-95427	siRNA24	low	0.29616	0.319638	0.34868	3.98696
Os05g0278500	osa-b1.0r1-95449	siRNA24	not	0.264	0.290415	0.350751	6.26877
Os05g0280700	osa-b1.0r1-95493	siRNA24	not	0.282431	0.362106	0.2902	2.80856
Os05g0289100	osa-b1.0r1-95605	siRNA24	not	0.298879	0.274864	0.290137	7.43524
Os05g0291700	osa-b1.0r1-95638	siRNA24	low	0.29427	0.289464	0.365196	4.8154
Os05g0297300	osa-b1.0r1-95762	siRNA24	not	0.431946	0.147538	0.261057	3.07234
Os05g0297800	osa-b1.0r1-95775	siRNA24	not	0.348701	0.368739	0.368778	4.20183
Os05g0297850	osa-b1.0r1-95776	siRNA24	not	0.389969	0.412632	0.392818	6.98817
Os05g0312500	osa-b1.0r1-96204	siRNA24	not	0.333668	0.208472	0.319419	5.63002
Os05g0315700	osa-b1.0r1-96270	siRNA24	not	0.175781	0.0413919	0.31384	7.86585
Os05g0317900	osa-b1.0r1-96346	siRNA24	not	0.0104012	0.196432	0.245687	3.47989
Os05g0321600	osa-b1.0r1-96464	siRNA24	low	0.35221	0.250564	0.250117	3.60412
Os05g0321600	osa-b1.0r1-96465	siRNA24	low	0.35221	0.250564	0.250117	6.0616
Os05g0339300	Cluster_151775	siRNA24	low	0.334764	0.332959	0.306962	2.77155
Os05g0341900	osa-b1.0r1-96808	siRNA24	not	0.194595	0.214463	0.233171	4.76422
Os05g0342100	osa-b1.0r1-96813	siRNA24	not	0.37037	0.28523	0.498164	12.4871
Os05g0353600	osa-b1.0r1-97075	siRNA24	not	0.341912	0.321551	0.310212	7.11552
Os05g0354075	osa-b1.0r1-97083	siRNA24	not	0.371688	0.376723	0.414102	3.85797
Os05g0355133	osa-b1.0r1-97116	siRNA24	low	0.0472321	0.139314	0.233925	4.8958
Os05g0358900	osa-b1.0r1-97222	siRNA24	low	0.0545892	0.113709	0.286853	7.36639
Os05g0361500	osa-b1.0r1-97287	siRNA24	not	0.234181	0.137376	0.245922	4.47692
Os05g0369300	osa-b1.0r1-97513	siRNA24	low	0.0436851	0.269704	0.235673	6.97283
Os05g0369300	osa-b1.0r1-97514	siRNA24	low	0.0436851	0.269704	0.235673	17.5462
Os05g0370700	osa-b1.0r1-97547	siRNA24	not	0.297085	0.198306	0.285782	4.36502
Os05g0382000	Cluster_153506	siRNA24	low	0.186805	0.177373	0.390139	5.96419
Os05g0382900	osa-b1.0r1-97841	siRNA24	low	0.197197	0.0702258	0.378596	5.44689
Os05g0389900	osa-b1.0r1-97998	siRNA24	low	0.130537	0.138741	0.306023	3.36175
Os05g0390300	osa-b1.0r1-98016	siRNA24	not	0.218299	0.196255	0.286247	4.18638
Os05g0390800	osa-b1.0r1-98038	siRNA24	not	0.210771	0.0279584	0.204765	8.31483
Os05g0393900	osa-b1.0r1-98127	siRNA24	low	0.129435	0.207609	0.321732	5.21363
Os05g0404000	osa-b1.0r1-98363	siRNA24	low	0.0739726	0.196642	0.243424	2.97424
Os05g0409500	osa-b1.0r1-98501	siRNA24	low	0.421534	0.398428	0.355602	4.17211
Os05g0410500	osa-b1.0r1-98530	siRNA24	low	0.019402	0.0734091	0.30894	4.79471
Os05g0411150	osa-b1.0r1-98551	siRNA24	not	0.0919919	0.303948	0.320112	4.56329
Os05g0415200	osa-b1.0r1-98637	siRNA24	low	0.198561	0.157538	0.390905	4.53164
Os05g0424000	osa-b1.0r1-98875	siRNA24	not	0.270666	0.295912	0.290541	8.18341
Os05g0425600	osa-b1.0r1-98903	siRNA24	low	0	0.0788441	0.230075	4.24874
Os05g0425650	osa-b1.0r1-98903	siRNA24	not	0.000650759	0.0215054	0.216814	4.24874
Os05g0425650	osa-b1.0r1-98904	siRNA24	not	0.000650759	0.0215054	0.216814	5.63479
Os05g0428600	osa-b1.0r1-98993	siRNA24	low	0.0160497	0.0560106	0.286652	2.45788
Os05g0430700	osa-b1.0r1-99034	siRNA24	low	0.193103	0.414517	0.30618	4.33887
Os05g0431333	osa-b1.0r1-99043	siRNA24	low	0.00101626	0.0446226	0.24336	4.82858
Os05g0433100	osa-b1.0r1-99073	siRNA24	not	0.120564	0.0514789	0.384276	3.266
Os05g0434600	Cluster_155538	siRNA24	not	0	0.0469001	0.480867	2.37133
Os05g0438500	osa-b1.0r1-99173	siRNA24	low	0.271572	0.397083	0.427886	3.39899
Os05g0447620	osa-b1.0r1-99375	siRNA24	low	0.000501002	0.162156	0.335788	4.36298
Os05g0449600	osa-b1.0r1-99425	siRNA24	low	0	0.0873964	0.262955	2.83146
Os05g0450300	osa-b1.0r1-99449	siRNA24	not	0.00108814	0.166316	0.376455	3.47621
Os05g0463000	osa-b1.0r1-99718	siRNA24	low	0.000779626	0.0628738	0.232412	5.38222
Os05g0464200	osa-b1.0r1-99733	siRNA24	low	0.392409	0.32	0.394964	3.71583
Os05g0464300	osa-b1.0r1-99738	siRNA24	low	0.294754	0.222736	0.25	3.06731
Os05g0464350	osa-b1.0r1-99739	siRNA24	not	0.295243	0.21673	0.45624	7.66156
Os05g0464400	osa-b1.0r1-99740	siRNA24	not	0.339094	0.379505	0.298479	3.68243
Os05g0469701	osa-b1.0r1-99827	siRNA24	low	0.0721082	0.0872625	0.209413	4.32819
Os05g0473300	osa-b1.0r1-99899	siRNA24	not	0.201739	0.274795	0.330617	9.64851
Os05g0473401	osa-b1.0r1-99901	siRNA24	not	0.311096	0.183894	0.203418	3.225
Os05g0474700	osa-b1.0r1-99911	siRNA24	not	0.314462	0.296815	0.274757	5.08993
Os05g0478400	osa-b1.0r1-100017	siRNA24	low	0.409568	0.156149	0.286957	3.41054
Os05g0481700	osa-b1.0r1-100078	siRNA24	not	0.386948	0.355059	0.376056	4.55179
Os05g0488500	Cluster_157302	siRNA24	low	0.0104683	0.324736	0.348826	12.5652
Os05g0490900	Cluster_157373	siRNA24	low	0.165629	0.274879	0.281681	7.4647
Os05g0493800	osa-b1.0r1-100317	siRNA24	not	0.28717	0.354257	0.377898	6.77056
Os05g0498333	osa-b1.0r1-100415	siRNA24	low	0.122862	0.153439	0.373938	4.05968
Os05g0506600	osa-b1.0r1-100657	siRNA24	not	0.142968	0.416208	0.334213	4.67691
Os05g0512301	osa-b1.0r1-100798	siRNA24	low	0.0553159	0.378837	0.366702	6.20967
Os05g0513700	osa-b1.0r1-100828	siRNA24	low	0.310578	0.360335	0.298366	7.08889
Os05g0515500	osa-b1.0r1-100877	siRNA24	low	0.0985604	0.319182	0.24787	4.32456
Os05g0517400	osa-b1.0r1-100926	siRNA24	low	0.363398	0.281353	0.349719	4.20919
Os05g0517600	osa-b1.0r1-100930	siRNA24	not	0.331331	0.40203	0.323387	4.65353
Os05g0528500	osa-b1.0r1-101159	siRNA24	not	0.0736029	0.0724059	0.301653	5.90636
Os05g0531400	osa-b1.0r1-101216	siRNA24	low	0.181698	0.375181	0.434805	10.8337
Os05g0541100	osa-b1.0r1-101381	siRNA24	low	0.0956313	0.0989097	0.235725	6.99789
Os05g0543000	osa-b1.0r1-101424	siRNA24	not	0.06125	0.0578512	0.324511	4.93987
Os05g0544750	osa-b1.0r1-101450	siRNA24	low	0.38759	0.359226	0.487099	5.52492
Os05g0545200	osa-b1.0r1-101466	siRNA24	not	0.0459499	0.264984	0.370233	9.44238
Os05g0549232	osa-b1.0r1-101552	siRNA24	low	0.472092	0.373368	0.415225	6.55376
Os05g0550250	osa-b1.0r1-101571	siRNA24	low	0.171834	0.344864	0.272537	2.54045
Os05g0552550	osa-b1.0r1-101648	siRNA24	not	0.138782	0.28	0.351294	4.50219
Os05g0555700	osa-b1.0r1-101711	siRNA24	low	0.164557	0.124277	0.304099	5.13916
Os05g0569000	osa-b1.0r1-101992	siRNA24	low	0.246776	0.146088	0.22101	6.09358
Os05g0569100	osa-b1.0r1-101993	siRNA24	not	0.123457	0.207861	0.285088	4.06379
Os05g0578900	osa-b1.0r1-102173	siRNA24	low	0.00440367	0.00103699	0.218449	2.89833
Os05g0583950	osa-b1.0r1-102252	siRNA24	low	0.000238493	0.0503995	0.367965	25.0682
Os05g0585700	osa-b1.0r1-102297	siRNA24	not	0.50101	0.397404	0.30621	10.2325
Os05g0591850	osa-b1.0r1-102422	siRNA24	not	0.124614	0.220116	0.284038	5.50872
Os05g0596500	osa-b1.0r1-102523	siRNA24	low	0.339281	0.311102	0.294951	2.20177
Os06g0107266	osa-b1.0r1-102700	siRNA24	not	0.00464396	0.389773	0.397629	6.47037
Os06g0109100	osa-b1.0r1-102729	siRNA24	low	0.00204738	0.0756105	0.279757	3.62878
Os06g0114900	osa-b1.0r1-102844	siRNA24	not	0.205244	0.162587	0.220345	3.43646
Os06g0116933	osa-b1.0r1-102876	siRNA24	not	0.145823	0.394268	0.233146	2.98128
Os06g0118301	osa-b1.0r1-102925	siRNA24	low	0.0242113	0.0571288	0.328671	3.68418
Os06g0122001	osa-b1.0r1-103006	siRNA24	low	0.00103734	0.0831745	0.382313	3.40792
Os06g0135460	osa-b1.0r1-103282	siRNA24	not	0.0231435	0.138356	0.303222	6.22774
Os06g0146700	Cluster_162202	siRNA24	low	0.0043122	0.213758	0.234598	4.63341
Os06g0160450	osa-b1.0r1-103720	siRNA24	not	0.00207936	0.304366	0.306159	3.84821
Os06g0169800	osa-b1.0r1-103886	siRNA24	not	0.141576	0.244835	0.216845	5.95125
Os06g0180300	osa-b1.0r1-104067	siRNA24	not	0.0766129	0.37037	0.20983	3.2053
Os06g0187200	osa-b1.0r1-104253	siRNA24	low	0.131899	0.0500565	0.304795	14.1606
Os06g0187500	osa-b1.0r1-104260	siRNA24	low	0.00172861	0.0306943	0.324625	2.5554
Os06g0190900	osa-b1.0r1-104335	siRNA24	not	0.208142	0.15494	0.253159	6.97854
Os06g0192300	Cluster_163537	siRNA24	low	0.0550239	0.00538117	0.332305	4.01515
Os06g0205337	osa-b1.0r1-104749	siRNA24	not	0.00246685	0.0582524	0.205441	3.75205
Os06g0208951	osa-b1.0r1-104868	siRNA24	not	0.000897398	0.100173	0.246899	3.74257
Os06g0215900	osa-b1.0r1-105018	siRNA24	low	0.415427	0.382642	0.461271	3.59673
Os06g0216100	osa-b1.0r1-105026	siRNA24	low	0.00131529	0.0751031	0.387463	5.86403
Os06g0216300	osa-b1.0r1-105034	siRNA24	low	0.00265577	0.0130026	0.367659	5.17368
Os06g0217700	osa-b1.0r1-105069	siRNA24	low	0.000349406	0.0440932	0.220053	7.70181
Os06g0220600	osa-b1.0r1-105154	siRNA24	low	0.173355	0.0753619	0.267871	4.72161
Os06g0224000	osa-b1.0r1-105260	siRNA24	not	0.00214179	0.302422	0.283777	3.24461
Os06g0228200	osa-b1.0r1-105358	siRNA24	low	0.00118694	0.018561	0.242041	7.52936
Os06g0228200	osa-b1.0r1-105359	siRNA24	low	0.00118694	0.018561	0.242041	5.29349
Os06g0228600	osa-b1.0r1-105373	siRNA24	not	0.0185918	0.110427	0.412478	3.42474
Os06g0231100	osa-b1.0r1-105422	siRNA24	low	0.099897	0.147358	0.211941	5.10319
Os06g0250600	osa-b1.0r1-105914	siRNA24	low	0.000877001	0.0276955	0.223594	4.02451
Os06g0254200	osa-b1.0r1-105969	siRNA24	not	0.0898797	0.214232	0.286225	2.3634
Os06g0264700	osa-b1.0r1-106259	siRNA24	low	0.0266849	0.343091	0.201721	2.75877
Os06g0267400	osa-b1.0r1-106305	siRNA24	not	0.0131492	0.130652	0.288961	5.62072
Os06g0268050	osa-b1.0r1-106322	siRNA24	not	0.206551	0.0767098	0.238095	3.15819
Os06g0271400	osa-b1.0r1-106416	siRNA24	not	0.179685	0.196719	0.231991	2.65562
Os06g0279350	osa-b1.0r1-106668	siRNA24	not	0.0711111	0.33245	0.211274	4.68177
Os06g0288100	Cluster_167530	siRNA24	not	0.000661923	0.0337506	0.28305	4.07197
Os06g0293583	osa-b1.0r1-107042	siRNA24	low	0.210728	0.0146399	0.226694	2.91158
Os06g0304600	osa-b1.0r1-107316	siRNA24	low	0.0225324	0.0566975	0.330345	3.64064
Os06g0324601	osa-b1.0r1-107797	siRNA24	not	0.000865239	0.0186287	0.289751	2.51006
Os06g0332700	osa-b1.0r1-108025	siRNA24	low	0.0554804	0.0479477	0.353958	6.09294
Os06g0338700	osa-b1.0r1-108173	siRNA24	not	0.368728	0.070197	0.208448	3.23322
Os06g0472950	osa-b1.0r1-108897	siRNA24	not	0.000163881	0.0364554	0.287324	5.25836
Os06g0473100	osa-b1.0r1-108908	siRNA24	not	0.233365	0.193046	0.244599	5.51246
Os06g0481200	osa-b1.0r1-109100	siRNA24	not	0.0151618	0.263484	0.345618	3.61489
Os06g0524700	osa-b1.0r1-110168	siRNA24	not	0.00382348	0.0290142	0.332013	3.19245
Os06g0535333	osa-b1.0r1-110420	siRNA24	not	0.00131119	0.275423	0.27296	4.51788
Os06g0538100	osa-b1.0r1-110471	siRNA24	not	0.258694	0.33623	0.318435	9.28516
Os06g0538400	osa-b1.0r1-110474	siRNA24	not	0.000410509	0.153754	0.276543	11.7823
Os06g0540200	osa-b1.0r1-110523	siRNA24	not	0.316362	0.119713	0.234054	2.63866
Os06g0542701	osa-b1.0r1-110581	siRNA24	not	0.00789533	0.0890063	0.315565	2.91034
Os06g0544650	Cluster_173613	siRNA24	low	0.264612	0.223429	0.365692	3.38726
Os06g0545400	osa-b1.0r1-110648	siRNA24	low	0.320891	0.181371	0.263704	2.5578
Os06g0552900	osa-b1.0r1-110821	siRNA24	low	0	0.0748204	0.299307	2.40422
Os06g0559600	osa-b1.0r1-111036	siRNA24	not	0.435492	0.159391	0.281294	4.67374
Os06g0568600	osa-b1.0r1-111270	siRNA24	low	0.00395093	0.166976	0.338505	4.09292
Os06g0569900	osa-b1.0r1-111310	siRNA24	low	0.0878869	0.144728	0.281633	2.28139
Os06g0587100	osa-b1.0r1-111689	siRNA24	low	0.0366612	0.12	0.282788	5.0651
Os06g0589300	osa-b1.0r1-111739	siRNA24	low	0.0590763	0.057645	0.345508	7.17692
Os06g0592500	osa-b1.0r1-111837	siRNA24	low	0.0487591	0.37243	0.474323	4.2778
Os06g0603300	osa-b1.0r1-112139	siRNA24	not	0.000965997	0.151845	0.369811	6.84585
Os06g0604200	osa-b1.0r1-112161	siRNA24	low	0.0258532	0.0464191	0.291463	6.34949
Os06g0611550	osa-b1.0r1-112333	siRNA24	low	0.0904419	0.0871708	0.228028	5.00304
Os06g0611550	osa-b1.0r1-112334	siRNA24	low	0.0904419	0.0871708	0.228028	4.60251
Os06g0611600	osa-b1.0r1-112334	siRNA24	not	0.160137	0.040371	0.350447	4.60251
Os06g0611600	osa-b1.0r1-112335	siRNA24	not	0.160137	0.040371	0.350447	2.72573
Os06g0620200	osa-b1.0r1-112632	siRNA24	low	0.0205712	0.0245733	0.280381	2.75391
Os06g0624000	osa-b1.0r1-112715	siRNA24	not	0.00250125	0.390728	0.201874	3.8091
Os06g0626600	osa-b1.0r1-112803	siRNA24	low	0.00193526	0.164885	0.342808	3.41865
Os06g0630850	osa-b1.0r1-112913	siRNA24	low	0.0859196	0.172016	0.304965	2.91457
Os06g0630850	osa-b1.0r1-112914	siRNA24	low	0.0859196	0.172016	0.304965	15.8492
Os06g0632500	osa-b1.0r1-112959	siRNA24	low	0.0460963	0.0768259	0.308452	4.73623
Os06g0632500	osa-b1.0r1-112960	siRNA24	low	0.0460963	0.0768259	0.308452	4.94439
Os06g0634100	osa-b1.0r1-113000	siRNA24	low	0.106791	0.120678	0.301027	3.22533
Os06g0635300	osa-b1.0r1-113016	siRNA24	not	0.000257069	0.0438519	0.214481	3.66856
Os06g0641575	osa-b1.0r1-113153	siRNA24	not	0.0571842	0.00601136	0.206601	3.76315
Os06g0646000	osa-b1.0r1-113277	siRNA24	low	0.0214858	0.0612824	0.298147	4.70149
Os06g0659600	osa-b1.0r1-113661	siRNA24	not	0.0503955	0.0661041	0.313725	7.35868
Os06g0659600	Cluster_177973	siRNA24	not	0.0503955	0.0661041	0.313725	5.06233
Os06g0663300	osa-b1.0r1-113745	siRNA24	low	0.464876	0.246512	0.292331	3.00056
Os06g0668400	osa-b1.0r1-113889	siRNA24	not	0.0013052	0.0668016	0.390611	7.14682
Os06g0671300	osa-b1.0r1-113954	siRNA24	low	0.0340344	0.115644	0.339597	3.95365
Os06g0673800	osa-b1.0r1-114021	siRNA24	not	0.000966184	0.066227	0.245271	2.76267
Os06g0679400	osa-b1.0r1-114177	siRNA24	low	0.0145023	0.0595005	0.334584	4.06489
Os06g0685250	osa-b1.0r1-114301	siRNA24	low	0.000257334	0.0221776	0.204092	2.51902
Os06g0685400	osa-b1.0r1-114301	siRNA24	not	0.00211595	0.00220459	0.283474	2.51902
Os06g0685400	osa-b1.0r1-114302	siRNA24	not	0.00211595	0.00220459	0.283474	5.2873
Os06g0697600	osa-b1.0r1-114528	siRNA24	low	0	0.109803	0.347737	6.70278
Os06g0697600	osa-b1.0r1-114529	siRNA24	low	0	0.109803	0.347737	5.73662
Os06g0701700	osa-b1.0r1-114651	siRNA24	not	0.0216086	0.0584447	0.384136	4.82095
Os06g0705651	osa-b1.0r1-114766	siRNA24	low	0.0118435	0.0847176	0.311948	2.51148
Os06g0706600	osa-b1.0r1-114788	siRNA24	not	0.0865766	0.0704862	0.304192	7.12741
Os06g0707300	osa-b1.0r1-114801	siRNA24	not	0.000526593	0.0518173	0.253943	3.4442
Os06g0715700	osa-b1.0r1-114954	siRNA24	low	0.0349265	0.0494922	0.314926	3.44484
Os06g0718000	osa-b1.0r1-114994	siRNA24	low	0.000435667	0.0671329	0.255257	3.25547
Os06g0727600	osa-b1.0r1-115133	siRNA24	not	0.022619	0.0732619	0.218521	5.55928
Os06g0730150	osa-b1.0r1-115192	siRNA24	not	0.18081	0.5	0.226199	3.12469
Os06g0731000	osa-b1.0r1-115205	siRNA24	not	0.240161	0.198154	0.255858	4.00039
Os06g0731200	osa-b1.0r1-115209	siRNA24	low	0.00101163	0.0391603	0.3567	3.27015
Os07g0106700	osa-b1.0r1-115380	siRNA24	not	0.0410803	0.0949937	0.205171	5.3797
Os07g0109100	osa-b1.0r1-115443	siRNA24	not	0.000134174	0.125224	0.205285	19.6237
Os07g0112400	osa-b1.0r1-115528	siRNA24	not	0.0126877	0.101097	0.320144	4.78502
Os07g0114550	osa-b1.0r1-115587	siRNA24	low	0.286762	0.256125	0.27824	10.5291
Os07g0116050	osa-b1.0r1-115613	siRNA24	low	0.228545	0.12776	0.240569	9.21839
Os07g0124900	osa-b1.0r1-115784	siRNA24	not	0.117098	0.176596	0.286392	2.97284
Os07g0125201	osa-b1.0r1-115786	siRNA24	not	0.315849	0.252427	0.334827	6.33044
Os07g0125500	osa-b1.0r1-115788	siRNA24	not	0.113877	0.107383	0.243902	5.39927
Os07g0126100	osa-b1.0r1-115793	siRNA24	not	0.28997	0.216102	0.370089	5.83324
Os07g0126301	osa-b1.0r1-115795	siRNA24	not	0.0861759	0.158103	0.317507	4.13239
Os07g0126500	osa-b1.0r1-115800	siRNA24	not	0.296118	0.274074	0.351787	5.46703
Os07g0127600	osa-b1.0r1-115811	siRNA24	not	0.0116038	0.248389	0.319468	5.53568
Os07g0129900	osa-b1.0r1-115871	siRNA24	not	0.242368	0.112817	0.233252	4.37544
Os07g0136500	osa-b1.0r1-116037	siRNA24	low	0.00866873	0.118513	0.23476	4.20934
Os07g0145800	osa-b1.0r1-116213	siRNA24	low	0.364497	0.221333	0.366003	3.03314
Os07g0148600	osa-b1.0r1-116316	siRNA24	not	0.0350691	0.217733	0.313697	5.04677
Os07g0162400	osa-b1.0r1-116678	siRNA24	low	0.0563666	0.186798	0.227156	8.51563
Os07g0169300	osa-b1.0r1-116813	siRNA24	not	0.0837918	0.216486	0.210761	3.18761
Os07g0175400	osa-b1.0r1-116939	siRNA24	low	0.036036	0.0136237	0.362763	7.97165
Os07g0180000	osa-b1.0r1-117041	siRNA24	low	0.112691	0.0373333	0.208132	5.42838
Os07g0187001	osa-b1.0r1-117233	siRNA24	low	0.15577	0.17584	0.211903	4.84215
Os07g0188000	osa-b1.0r1-117262	siRNA24	low	0.0223292	0.0550496	0.210784	5.16846
Os07g0189400	osa-b1.0r1-117283	siRNA24	not	0.00706822	0.212245	0.285077	9.24981
Os07g0191401	osa-b1.0r1-117366	siRNA24	low	0.0302928	0.164313	0.288054	3.08146
Os07g0201800	osa-b1.0r1-117599	siRNA24	not	0.0547843	0.244072	0.266103	6.50732
Os07g0218832	osa-b1.0r1-118063	siRNA24	not	0.0190523	0.0988437	0.382886	5.10361
Os07g0227300	osa-b1.0r1-118363	siRNA24	not	0.00151315	0.128647	0.299659	3.3273
Os07g0229200	osa-b1.0r1-118405	siRNA24	low	0.0354567	0.157462	0.257566	4.04298
Os07g0231900	osa-b1.0r1-118446	siRNA24	low	0.0334789	0.0866613	0.26606	9.56505
Os07g0232300	osa-b1.0r1-118458	siRNA24	low	0.149316	0.42948	0.225945	19.1294
Os07g0235200	osa-b1.0r1-118510	siRNA24	not	0.00641026	0.122527	0.283523	3.4175
Os07g0237200	osa-b1.0r1-118571	siRNA24	not	0.259526	0.0564578	0.27242	8.34084
Os07g0237700	osa-b1.0r1-118588	siRNA24	low	0.106084	0.0634705	0.300714	2.90048
Os07g0237900	osa-b1.0r1-118589	siRNA24	low	0.300714	0.28588	0.269195	3.06902
Os07g0241600	osa-b1.0r1-118671	siRNA24	low	0.128525	0.189361	0.301196	5.59075
Os07g0243800	osa-b1.0r1-118708	siRNA24	not	0.203157	0.227321	0.341573	4.78806
Os07g0244200	osa-b1.0r1-118720	siRNA24	not	0.00402739	0.208445	0.280443	3.77091
Os07g0244400	osa-b1.0r1-118725	siRNA24	low	0.037533	0.276547	0.320586	3.02148
Os07g0248275	Cluster_185681	siRNA24	not	0.0880605	0.157178	0.412463	19.5069
Os07g0248150	Cluster_185681	siRNA24	not	0.0490391	0.358964	0.238609	19.5069
Os07g0251301	osa-b1.0r1-118909	siRNA24	not	0.235674	0.295409	0.358418	5.9136
Os07g0252200	osa-b1.0r1-118929	siRNA24	low	0.117712	0.32538	0.253431	4.98088
Os07g0255900	osa-b1.0r1-119056	siRNA24	low	0.0437544	0.098907	0.339864	4.51824
Os07g0257800	Cluster_186139	siRNA24	not	0.274298	0.291877	0.293863	2.37383
Os07g0262600	osa-b1.0r1-119241	siRNA24	not	0.233577	0.149097	0.221564	3.02607
Os07g0262700	osa-b1.0r1-119241	siRNA24	not	0.227873	0.149097	0.233577	3.02607
Os07g0272800	osa-b1.0r1-119509	siRNA24	low	0.00238209	0.2099	0.200063	7.52978
Os07g0273000	osa-b1.0r1-119509	siRNA24	low	0.187796	0.323549	0.34638	7.52978
Os07g0273600	osa-b1.0r1-119518	siRNA24	low	0.0488084	0.0898324	0.303589	2.92884
Os07g0273700	osa-b1.0r1-119521	siRNA24	low	0.0227018	0.0639994	0.298926	3.42275
Os07g0281200	osa-b1.0r1-119642	siRNA24	not	0.134659	0.312232	0.258472	3.17074
Os07g0281700	osa-b1.0r1-119656	siRNA24	not	0.254315	0.115318	0.306519	5.4949
Os07g0286950	osa-b1.0r1-119766	siRNA24	not	0.0776027	0.130213	0.370071	4.14523
Os07g0290200	osa-b1.0r1-119823	siRNA24	not	0.259939	0.283258	0.207466	2.99202
Os07g0294100	Cluster_187488	siRNA24	not	0.0267536	0.130704	0.414153	3.08382
Os07g0294100	osa-b1.0r1-119892	siRNA24	not	0.0267536	0.130704	0.414153	3.17134
Os07g0298100	osa-b1.0r1-119994	siRNA24	not	0.0139701	0.197343	0.285286	12.781
Os07g0298100	osa-b1.0r1-119995	siRNA24	not	0.0139701	0.197343	0.285286	2.51185
Os07g0407300	osa-b1.0r1-120126	siRNA24	low	0.206548	0.316316	0.224785	2.21117
Os07g0417600	osa-b1.0r1-120362	siRNA24	not	0.117559	0.174782	0.264031	6.76502
Os07g0421300	osa-b1.0r1-120467	siRNA24	low	0.162651	0.133645	0.307135	8.58186
Os07g0429700	Cluster_188828	siRNA24	low	0.295238	0.18424	0.200646	3.85775
Os07g0429700	osa-b1.0r1-120611	siRNA24	low	0.295238	0.18424	0.200646	3.36967
Os07g0436350	osa-b1.0r1-120777	siRNA24	low	0.0201202	0.372018	0.312931	2.96381
Os07g0456500	osa-b1.0r1-121267	siRNA24	low	0.0437272	0.0573967	0.25425	11.0045
Os07g0463600	osa-b1.0r1-121470	siRNA24	not	0.295357	0.0675597	0.32458	5.01732
Os07g0482900	osa-b1.0r1-122006	siRNA24	not	0.0119956	0.0872655	0.339875	3.3311
Os07g0489200	osa-b1.0r1-122192	siRNA24	low	0.000149858	0.119415	0.224801	5.8315
Os07g0489300	osa-b1.0r1-122202	siRNA24	not	0.000155063	0.106704	0.24616	2.89671
Os07g0503600	osa-b1.0r1-122554	siRNA24	low	0.37068	0.0814332	0.222428	3.54041
Os07g0523000	osa-b1.0r1-123074	siRNA24	not	0.25731	0.305556	0.299601	15.1281
Os07g0534400	osa-b1.0r1-123381	siRNA24	low	0.0467836	0.0944937	0.368997	4.14494
Os07g0538300	osa-b1.0r1-123443	siRNA24	not	0.000357143	0.0827498	0.234908	3.06418
Os07g0539400	osa-b1.0r1-123470	siRNA24	not	0.264243	0.182898	0.290698	3.64005
Os07g0539900	osa-b1.0r1-123482	siRNA24	not	0.239988	0.154123	0.25546	3.63293
Os07g0540500	osa-b1.0r1-123504	siRNA24	not	0.142218	0.155265	0.497317	3.0679
Os07g0540600	osa-b1.0r1-123509	siRNA24	low	0.0371209	0.260348	0.27308	5.29308
Os07g0543600	osa-b1.0r1-123594	siRNA24	not	0.0195736	0.0395439	0.222045	2.46666
Os07g0566150	osa-b1.0r1-124088	siRNA24	not	0.0609529	0.163211	0.210943	3.67481
Os07g0575700	osa-b1.0r1-124303	siRNA24	low	0.059657	0.10681	0.203767	8.53266
Os07g0586800	osa-b1.0r1-124551	siRNA24	not	0.0141366	0.230115	0.275908	5.13643
Os07g0587250	osa-b1.0r1-124574	siRNA24	not	0.122988	0.0279174	0.228696	9.00138
Os07g0602800	Cluster_195475	siRNA24	not	0.0029254	0.126017	0.201374	5.55377
Os07g0617600	osa-b1.0r1-125231	siRNA24	low	0.000977278	0.129056	0.287155	5.58475
Os07g0626800	osa-b1.0r1-125427	siRNA24	low	0.00152233	0.168639	0.333534	3.80964
Os07g0635200	osa-b1.0r1-125633	siRNA24	not	0.114808	0.277664	0.259664	5.74232
Os07g0635300	Cluster_196520	siRNA24	not	0.200866	0.121588	0.224948	9.77821
Os07g0643800	osa-b1.0r1-125809	siRNA24	low	0.00656969	0.209125	0.221927	5.55893
Os07g0649200	osa-b1.0r1-125944	siRNA24	low	0.00060698	0.0549031	0.366725	3.9062
Os07g0649600	osa-b1.0r1-125951	siRNA24	not	0.0741935	0.266621	0.219785	2.8888
Os07g0653300	osa-b1.0r1-126008	siRNA24	low	0.0792135	0.135793	0.314727	2.93509
Os07g0655600	osa-b1.0r1-126048	siRNA24	not	0.169027	0.268158	0.294884	9.69488
Os07g0662800	osa-b1.0r1-126215	siRNA24	low	0.0247806	0.12384	0.217812	9.89653
Os07g0664100	osa-b1.0r1-126253	siRNA24	not	0.0524904	0.0165433	0.27766	5.7346
Os07g0666400	osa-b1.0r1-126306	siRNA24	not	0.149046	0.0397112	0.297845	2.35366
Os07g0668300	osa-b1.0r1-126342	siRNA24	not	0.125497	0.109108	0.247357	5.52855
Os07g0672700	osa-b1.0r1-126426	siRNA24	low	0.000966028	0.224848	0.435791	3.20366
Os07g0677600	osa-b1.0r1-126507	siRNA24	not	0.0761504	0.110261	0.221085	3.15178
Os07g0694400	osa-b1.0r1-126852	siRNA24	low	0.41686	0.208906	0.273965	14.7329
Os08g0101100	osa-b1.0r1-126899	siRNA24	low	0.196746	0.0551272	0.224864	4.21022
Os08g0102400	osa-b1.0r1-126932	siRNA24	low	0.328392	0.403553	0.481695	2.95402
Os08g0106300	osa-b1.0r1-127013	siRNA24	not	0.423983	0.421177	0.204255	14.3417
Os08g0106801	osa-b1.0r1-127020	siRNA24	low	0.220678	0.0693696	0.205107	2.85671
Os08g0111300	osa-b1.0r1-127117	siRNA24	low	0.16129	0.243544	0.528646	9.7254
Os08g0111300	osa-b1.0r1-127118	siRNA24	low	0.16129	0.243544	0.528646	5.40147
Os08g0111500	Cluster_198950	siRNA24	low	0.127479	0.0973064	0.271854	4.36452
Os08g0111800	osa-b1.0r1-127140	siRNA24	low	0.261914	0.38169	0.289773	5.62487
Os08g0119200	osa-b1.0r1-127343	siRNA24	not	0.161323	0.0183154	0.241629	17.7453
Os08g0124100	osa-b1.0r1-127441	siRNA24	not	0.358151	0.393421	0.331866	4.06308
Os08g0124250	osa-b1.0r1-127441	siRNA24	not	0.320426	0.38199	0.286232	4.06308
Os08g0124566	Cluster_199372	siRNA24	not	0.155153	0.157177	0.292757	4.51181
Os08g0129600	osa-b1.0r1-127575	siRNA24	low	0.221133	0.177638	0.256694	3.2526
Os08g0133200	osa-b1.0r1-127645	siRNA24	low	0	0.204304	0.274682	14.754
Os08g0136500	osa-b1.0r1-127683	siRNA24	not	0.187532	0.00101582	0.220727	2.94243
Os08g0136700	osa-b1.0r1-127686	siRNA24	not	0.318631	0.172835	0.234717	9.77518
Os08g0136800	osa-b1.0r1-127686	siRNA24	not	0.280323	0.388847	0.324155	9.77518
Os08g0137400	osa-b1.0r1-127702	siRNA24	not	0.259928	0.265143	0.270351	3.68444
Os08g0138100	osa-b1.0r1-127713	siRNA24	not	0.309343	0.480493	0.411436	3.07289
Os08g0142500	osa-b1.0r1-127813	siRNA24	not	0.464734	0.376821	0.31768	7.39047
Os08g0156100	osa-b1.0r1-128172	siRNA24	not	0.332594	0.359362	0.394827	3.08811
Os08g0156066	osa-b1.0r1-128173	siRNA24	not	0.266784	0.412785	0.317375	6.03137
Os08g0162900	osa-b1.0r1-128384	siRNA24	low	0.469977	0.432348	0.384686	2.4065
Os08g0167800	osa-b1.0r1-128475	siRNA24	not	0.0180866	0.187842	0.237099	4.42738
Os08g0168400	osa-b1.0r1-128491	siRNA24	not	0.448914	0.37826	0.371547	3.53263
Os08g0170400	osa-b1.0r1-128551	siRNA24	not	0.249459	0.284657	0.317393	5.19349
Os08g0171700	osa-b1.0r1-128589	siRNA24	not	0.000175747	0.19594	0.363259	5.89571
Os08g0190250	osa-b1.0r1-129035	siRNA24	not	0.143828	0.0641221	0.299401	2.30136
Os08g0194000	osa-b1.0r1-129133	siRNA24	not	0.0460841	0.074875	0.274154	8.77448
Os08g0194900	osa-b1.0r1-129162	siRNA24	not	0.0373899	0.259218	0.228353	3.75156
Os08g0195000	osa-b1.0r1-129165	siRNA24	not	0.351886	0.0460896	0.34428	2.51567
Os08g0195800	Cluster_202017	siRNA24	low	0.00227661	0.101757	0.320778	6.32596
Os08g0196900	osa-b1.0r1-129196	siRNA24	low	0.0245359	0.0246001	0.357422	4.23272
Os08g0202200	osa-b1.0r1-129336	siRNA24	low	0.0136549	0.276208	0.22275	3.55289
Os08g0214900	osa-b1.0r1-129563	siRNA24	low	0.279772	0.0880829	0.378561	6.6014
Os08g0224500	osa-b1.0r1-129742	siRNA24	low	0.070227	0.131529	0.295305	10.5928
Os08g0231400	osa-b1.0r1-129892	siRNA24	not	0.00314027	0.311422	0.226879	5.23456
Os08g0235650	osa-b1.0r1-129983	siRNA24	low	0.0698758	0.19132	0.296759	16.6362
Os08g0246351	osa-b1.0r1-130284	siRNA24	low	0.189631	0.271594	0.335503	3.36778
Os08g0263000	osa-b1.0r1-130705	siRNA24	not	0.0202563	0.0817746	0.27656	3.17463
Os08g0265000	osa-b1.0r1-130769	siRNA24	low	0.000280978	0.302634	0.259651	2.50885
Os08g0273783	osa-b1.0r1-130961	siRNA24	low	0.244677	0.380336	0.301582	6.41113
Os08g0282700	osa-b1.0r1-131179	siRNA24	not	0.289841	0.268972	0.387978	3.24482
Os08g0285600	osa-b1.0r1-131208	siRNA24	low	0.116646	0.211947	0.294571	11.7108
Os08g0289266	osa-b1.0r1-131290	siRNA24	not	0.223837	0.231047	0.274639	4.74701
Os08g0293400	osa-b1.0r1-131382	siRNA24	not	0.241824	0.294508	0.338657	3.39658
Os08g0293300	osa-b1.0r1-131383	siRNA24	not	0.155267	0.22437	0.260517	2.96262
Os08g0298700	osa-b1.0r1-131497	siRNA24	not	0.2872	0.288444	0.206559	3.3616
Os08g0300366	osa-b1.0r1-131569	siRNA24	not	0.348057	0.340159	0.333011	3.57969
Os08g0300501	osa-b1.0r1-131578	siRNA24	low	0.297018	0.0227882	0.235093	7.79727
Os08g0302000	osa-b1.0r1-131597	siRNA24	low	0.349253	0.312675	0.40367	3.72565
Os08g0302100	osa-b1.0r1-131599	siRNA24	low	0.267898	0.338539	0.383914	15.91
Os08g0320200	osa-b1.0r1-131775	siRNA24	not	0.384027	0.375205	0.362153	7.25863
Os08g0320200	Cluster_206530	siRNA24	not	0.384027	0.375205	0.362153	8.21287
Os08g0320500	osa-b1.0r1-131780	siRNA24	low	0.363039	0.376791	0.360303	4.24711
Os08g0331800	osa-b1.0r1-131991	siRNA24	not	0.272619	0.26387	0.224971	4.32483
Os08g0332150	Cluster_206925	siRNA24	low	0.32427	0.298091	0.259529	5.504
Os08g0335600	osa-b1.0r1-132104	siRNA24	not	0.336364	0.396359	0.252832	3.57356
Os08g0337601	osa-b1.0r1-132151	siRNA24	not	0.129107	0.25027	0.275746	3.07898
Os08g0337800	osa-b1.0r1-132167	siRNA24	not	0.247258	0.0960691	0.215113	2.9315
Os08g0340601	osa-b1.0r1-132220	siRNA24	low	0.309663	0.182549	0.328165	2.76631
Os08g0349300	osa-b1.0r1-132421	siRNA24	not	0.397226	0.432237	0.346479	4.69325
Os08g0349300	osa-b1.0r1-132422	siRNA24	not	0.397226	0.432237	0.346479	4.60315
Os08g0351300	osa-b1.0r1-132457	siRNA24	not	0.289401	0.386176	0.395833	4.13454
Os08g0357300	osa-b1.0r1-132613	siRNA24	low	0.0327022	0.0309886	0.211111	2.85334
Os08g0360800	osa-b1.0r1-132721	siRNA24	not	0.0289757	0.263259	0.256646	8.37496
Os08g0364400	osa-b1.0r1-132823	siRNA24	not	0.449472	0.335745	0.245133	3.92914
Os08g0364500	osa-b1.0r1-132826	siRNA24	low	0.339975	0.382775	0.224359	3.68784
Os08g0364500	Cluster_208174	siRNA24	low	0.339975	0.382775	0.224359	3.41434
Os08g0364900	osa-b1.0r1-132840	siRNA24	low	0.3851	0.333407	0.287257	3.10677
Os08g0368333	osa-b1.0r1-132939	siRNA24	low	0.31969	0.201107	0.369482	2.55909
Os08g0375400	osa-b1.0r1-133128	siRNA24	not	0.229969	0.223694	0.253876	4.15948
Os08g0375400	osa-b1.0r1-133129	siRNA24	not	0.229969	0.223694	0.253876	3.11776
Os08g0375500	osa-b1.0r1-133134	siRNA24	not	0.221213	0.215967	0.265345	4.20652
Os08g0375800	osa-b1.0r1-133141	siRNA24	low	0.295836	0.208333	0.340659	6.67884
Os08g0378100	osa-b1.0r1-133211	siRNA24	low	0.145422	0.154062	0.348642	3.98589
Os08g0378300	osa-b1.0r1-133219	siRNA24	not	0.186828	0.320102	0.246223	2.10201
Os08g0386125	osa-b1.0r1-133342	siRNA24	not	0.229445	0	0.299204	3.11959
Os08g0386125	osa-b1.0r1-133343	siRNA24	not	0.229445	0	0.299204	2.91668
Os08g0386200	osa-b1.0r1-133357	siRNA24	not	0.102052	0.331751	0.367705	3.85519
Os08g0393150	osa-b1.0r1-133561	siRNA24	not	0.233967	0.267006	0.272515	3.10429
Os08g0398350	osa-b1.0r1-133775	siRNA24	low	0.0644992	0.163238	0.247647	3.61455
Os08g0402001	osa-b1.0r1-133836	siRNA24	not	0.0415512	0.348066	0.414916	4.54959
Os08g0403733	osa-b1.0r1-133879	siRNA24	not	0.424415	0.260839	0.316008	3.95486
Os08g0403733	osa-b1.0r1-133880	siRNA24	not	0.424415	0.260839	0.316008	3.73142
Os08g0406500	osa-b1.0r1-133959	siRNA24	not	0.0140264	0.242241	0.272727	4.27443
Os08g0409900	osa-b1.0r1-134069	siRNA24	low	0.377807	0.0723508	0.28382	3.77464
Os08g0415400	osa-b1.0r1-134187	siRNA24	not	0.230256	0.290196	0.450292	5.06002
Os08g0425100	osa-b1.0r1-134419	siRNA24	not	0.454181	0.335191	0.41768	4.65695
Os08g0434201	osa-b1.0r1-134696	siRNA24	not	0.381993	0.398058	0.358794	2.50829
Os08g0446700	Cluster_211566	siRNA24	not	0.202721	0.206408	0.415828	3.95753
Os08g0447100	osa-b1.0r1-135064	siRNA24	not	0.104478	0.146719	0.262801	2.84911
Os08g0447100	osa-b1.0r1-135065	siRNA24	not	0.104478	0.146719	0.262801	3.32891
Os08g0451200	osa-b1.0r1-135162	siRNA24	not	0.274854	0.240726	0.352073	5.03107
Os08g0452900	osa-b1.0r1-135221	siRNA24	not	0.111872	0.29443	0.2975	10.0485
Os08g0454000	osa-b1.0r1-135258	siRNA24	not	0.00251432	0.000688231	0.255686	4.03894
Os08g0457400	osa-b1.0r1-135338	siRNA24	not	0.0283348	0.0992404	0.338	6.54015
Os08g0462800	osa-b1.0r1-135464	siRNA24	not	0.299571	0.334001	0.379869	11.5154
Os08g0463100	osa-b1.0r1-135466	siRNA24	low	0.320617	0.298033	0.239053	6.37566
Os08g0466950	osa-b1.0r1-135551	siRNA24	low	0.297737	0.150198	0.279364	3.25041
Os08g0467300	osa-b1.0r1-135587	siRNA24	low	0.051817	0.083682	0.381633	13.1543
Os08g0468200	Cluster_212378	siRNA24	low	0.341529	0.324948	0.430159	3.98
Os08g0468300	Cluster_212378	siRNA24	not	0.3823	0.188406	0.376316	3.98
Os08g0470000	osa-b1.0r1-135645	siRNA24	low	0.383707	0.415064	0.357764	3.48771
Os08g0473650	osa-b1.0r1-135732	siRNA24	not	0.131044	0.0336782	0.323677	5.8788
Os08g0474500	osa-b1.0r1-135756	siRNA24	low	0.360069	0.368648	0.336822	3.73806
Os08g0474866	osa-b1.0r1-135759	siRNA24	not	0.353275	0.192323	0.261905	3.11019
Os08g0477900	osa-b1.0r1-135829	siRNA24	low	0.176761	0.223014	0.352328	2.78498
Os08g0486400	osa-b1.0r1-136041	siRNA24	low	0.00392927	0.195673	0.286251	7.62346
Os08g0491400	osa-b1.0r1-136158	siRNA24	not	0.38753	0.370667	0.347581	3.60737
Os08g0491700	osa-b1.0r1-136163	siRNA24	low	0.00478677	0.0117624	0.257369	4.1685
Os08g0493500	osa-b1.0r1-136204	siRNA24	not	0.0799858	0.162021	0.286282	4.71629
Os08g0505001	osa-b1.0r1-136471	siRNA24	low	0.000412797	0.166833	0.245812	2.37023
Os08g0506350	osa-b1.0r1-136502	siRNA24	low	0.339041	0.369892	0.352122	5.15316
Os08g0516550	osa-b1.0r1-136765	siRNA24	not	0.179315	0.241379	0.290268	2.95287
Os08g0517100	osa-b1.0r1-136782	siRNA24	not	0.485364	0.145072	0.269244	2.76777
Os08g0529350	osa-b1.0r1-137058	siRNA24	not	0.163982	0.234106	0.445907	2.638
Os08g0531600	osa-b1.0r1-137134	siRNA24	low	0.153846	0.234723	0.387029	6.79168
Os08g0546900	osa-b1.0r1-137508	siRNA24	low	0.318507	0.266724	0.439403	3.48766
Os08g0563500	osa-b1.0r1-137822	siRNA24	not	0.224537	0.231038	0.315011	4.35907
Os08g0564000	osa-b1.0r1-137829	siRNA24	not	0.00079952	0.0225325	0.328201	7.00465
Os09g0109150	osa-b1.0r1-138173	siRNA24	low	0.0433856	0.158813	0.239171	13.7879
Os09g0114700	osa-b1.0r1-138318	siRNA24	not	0.0885781	0.166578	0.300226	3.7174
Os09g0114700	osa-b1.0r1-138319	siRNA24	not	0.0885781	0.166578	0.300226	3.66192
Os09g0116100	osa-b1.0r1-138372	siRNA24	not	0.208145	0.130589	0.321236	18.7633
Os09g0116900	osa-b1.0r1-138390	siRNA24	low	0.0236504	0.0601325	0.296875	4.27555
Os09g0122000	osa-b1.0r1-138510	siRNA24	not	0.162914	0.202423	0.242069	3.93253
Os09g0124100	osa-b1.0r1-138566	siRNA24	low	0.0910448	0.117952	0.212459	3.1768
Os09g0127300	osa-b1.0r1-138640	siRNA24	low	0.000276243	0.0209765	0.292423	4.42843
Os09g0127300	osa-b1.0r1-138641	siRNA24	low	0.000276243	0.0209765	0.292423	5.42362
Os09g0129450	osa-b1.0r1-138704	siRNA24	not	0.00384541	0.237553	0.32304	8.19721
Os09g0240200	osa-b1.0r1-138880	siRNA24	low	0.0122481	0.149399	0.238183	3.47733
Os09g0241200	osa-b1.0r1-138904	siRNA24	low	0.163297	0.368005	0.346807	11.6595
Os09g0250800	osa-b1.0r1-139152	siRNA24	low	0.0943889	0.20532	0.211613	3.79845
Os09g0251500	osa-b1.0r1-139164	siRNA24	low	0.0742059	0.120178	0.261892	5.38807
Os09g0254600	osa-b1.0r1-139230	siRNA24	not	0.26405	0.0782123	0.242271	2.82363
Os09g0257000	Cluster_218594	siRNA24	not	0.23415	0.276398	0.299116	6.74685
Os09g0258700	osa-b1.0r1-139353	siRNA24	not	0.171214	0.304	0.322755	6.09983
Os09g0259500	Cluster_218717	siRNA24	not	0.00116099	0.0458891	0.204361	6.1492
Os09g0266300	osa-b1.0r1-139547	siRNA24	not	0.0969922	0	0.270452	2.98868
Os09g0268401	osa-b1.0r1-139599	siRNA24	not	0.0205054	0.0576162	0.225323	4.61511
Os09g0269400	osa-b1.0r1-139628	siRNA24	not	0.379904	0.261349	0.272887	3.36659
Os09g0271550	osa-b1.0r1-139706	siRNA24	not	0.354021	0.134834	0.309778	4.99696
Os09g0279800	osa-b1.0r1-139885	siRNA24	not	0.0235641	0.400916	0.33372	2.67741
Os09g0283850	osa-b1.0r1-140000	siRNA24	not	0.0820763	0.0291971	0.28714	5.07471
Os09g0284800	osa-b1.0r1-140027	siRNA24	not	0.299184	0.13897	0.402208	3.07351
Os09g0284800	osa-b1.0r1-140028	siRNA24	not	0.299184	0.13897	0.402208	3.43598
Os09g0286600	osa-b1.0r1-140084	siRNA24	low	0	0.077461	0.221707	4.9317
Os09g0297900	osa-b1.0r1-140430	siRNA24	not	0.00473244	0.300454	0.252778	2.73245
Os09g0306450	osa-b1.0r1-140650	siRNA24	not	0.0400377	0.0297619	0.349842	3.58557
Os09g0331900	osa-b1.0r1-141495	siRNA24	low	0.0156971	0.0839475	0.30894	3.11731
Os09g0339800	osa-b1.0r1-141690	siRNA24	not	0.252513	0.0502547	0.34167	3.41661
Os09g0340500	osa-b1.0r1-141703	siRNA24	not	0.0559552	0.282723	0.205969	3.2247
Os09g0345400	osa-b1.0r1-141813	siRNA24	not	0.0814785	0.0247788	0.236488	2.79003
Os09g0347401	osa-b1.0r1-141857	siRNA24	not	0.0422976	0.218182	0.301393	2.86392
Os09g0347401	osa-b1.0r1-141858	siRNA24	not	0.0422976	0.218182	0.301393	4.0809
Os09g0349600	osa-b1.0r1-141917	siRNA24	not	0.164915	0.0448033	0.343943	3.00531
Os09g0353200	osa-b1.0r1-142034	siRNA24	low	0.152512	0.0990573	0.201842	6.06269
Os09g0384601	osa-b1.0r1-142894	siRNA24	low	0.312147	0.133515	0.254048	4.67045
Os09g0399800	osa-b1.0r1-143276	siRNA24	low	0.00153022	0.0332295	0.346187	7.08993
Os09g0438500	osa-b1.0r1-144293	siRNA24	not	0.000508044	0.0507803	0.217945	14.1259
Os09g0439000	osa-b1.0r1-144302	siRNA24	low	0.000619003	0.0645983	0.259353	6.67059
Os09g0453200	osa-b1.0r1-144623	siRNA24	low	0.000450045	0.0938741	0.308496	9.40145
Os09g0455500	osa-b1.0r1-144672	siRNA24	not	0.0377568	0.100557	0.369955	20.6791
Os09g0456900	osa-b1.0r1-144699	siRNA24	low	0.00464172	0.0763377	0.218041	4.88742
Os09g0459500	osa-b1.0r1-144754	siRNA24	not	0.000967352	0.0689935	0.264764	7.66978
Os09g0463800	osa-b1.0r1-144847	siRNA24	low	0.160183	0.0020429	0.307461	5.0698
Os09g0471200	osa-b1.0r1-145013	siRNA24	not	0.185893	0.0654824	0.232362	6.73459
Os09g0479500	osa-b1.0r1-145208	siRNA24	low	0.023845	0.104446	0.202181	9.7968
Os09g0480100	osa-b1.0r1-145216	siRNA24	low	0.0818331	0.327296	0.35324	3.24964
Os09g0481400	osa-b1.0r1-145240	siRNA24	low	0.00177585	0.160853	0.237675	7.19551
Os09g0487600	osa-b1.0r1-145387	siRNA24	low	0.0654545	0.114128	0.313816	5.1323
Os09g0488000	osa-b1.0r1-145392	siRNA24	low	0.0315338	0.400771	0.381274	3.59697
Os09g0520400	osa-b1.0r1-146026	siRNA24	not	0.119062	0.179034	0.256241	3.23724
Os09g0520800	osa-b1.0r1-146033	siRNA24	low	0.0952877	0.0309578	0.320017	5.22493
Os09g0532200	osa-b1.0r1-146288	siRNA24	not	0.0181509	0.0134118	0.448707	3.076
Os09g0545051	osa-b1.0r1-146563	siRNA24	not	0.112386	0.308753	0.277284	3.0906
Os09g0545000	osa-b1.0r1-146563	siRNA24	low	0	0.00982552	0.417919	3.0906
Os09g0545300	osa-b1.0r1-146572	siRNA24	not	0.00625	0.000508388	0.247802	8.04189
Os09g0555800	osa-b1.0r1-146766	siRNA24	low	0.0288178	0.021667	0.296296	4.0927
Os09g0572550	osa-b1.0r1-147036	siRNA24	low	0.0013947	0.0240232	0.519135	3.51804

## Sheet: Gene body
Predicted target	siRNA id	type	Target expression	Target fraction methylated C (1kb downstream)	Target fraction methylated C (gene body)	Target fraction methylated C (1kb upstream)	mean_fpkm
Os01g0112800	osa-b1.0r1-243	siRNA24	not	0.205592	0.23381	0.189655	4.29401
Os01g0113900	osa-b1.0r1-259	siRNA24	low	0.0201045	0.214978	0.193431	3.69697
Os01g0113950	osa-b1.0r1-259	siRNA24	low	0.240076	0.209824	0.0351824	3.69697
Os01g0116000	osa-b1.0r1-293	siRNA24	not	0.0473355	0.276674	0.307661	4.43185
Os01g0116101	osa-b1.0r1-293	siRNA24	not	0.294095	0.275168	0.055058	4.43185
Os01g0209800	osa-b1.0r1-2433	siRNA24	low	0.236141	0.313596	0.0566572	3.65057
Os01g0209901	osa-b1.0r1-2433	siRNA24	low	0.0610711	0.322269	0.281309	3.65057
Os01g0220900	osa-b1.0r1-2734	siRNA24	low	0.247647	0.203863	0.0690991	5.07472
Os01g0230800	osa-b1.0r1-3004	siRNA24	not	0.0595788	0.312763	0.0551489	4.68886
Os01g0243000	osa-b1.0r1-3291	siRNA24	low	0.0787052	0.303459	0.00167038	4.97831
Os01g0262401	osa-b1.0r1-3709	siRNA24	not	0.115318	0.271226	0.105851	2.99936
Os01g0273900	osa-b1.0r1-3971	siRNA24	not	0.179872	0.203135	0.179082	4.26411
Os01g0274100	osa-b1.0r1-3975	siRNA24	not	0.144376	0.204757	0.157588	4.48643
Os01g0274100	osa-b1.0r1-3978	siRNA24	not	0.144376	0.204757	0.157588	2.34573
Os01g0279500	osa-b1.0r1-4147	siRNA24	low	0.138636	0.209935	0.272776	2.39377
Os01g0289600	osa-b1.0r1-4401	siRNA24	low	0.160651	0.203443	0.00202184	4.34188
Os01g0289600	osa-b1.0r1-4403	siRNA24	low	0.160651	0.203443	0.00202184	5.68276
Os01g0289732	osa-b1.0r1-4403	siRNA24	not	0.348919	0.312339	0.159919	5.68276
Os01g0294500	osa-b1.0r1-4534	siRNA24	not	0.0756098	0.45445	0.358338	2.84981
Os01g0301500	osa-b1.0r1-4673	siRNA24	low	0.264923	0.208027	0.0734433	6.06622
Os01g0302000	osa-b1.0r1-4685	siRNA24	not	0.385678	0.251603	0.38955	3.2309
Os01g0307750	osa-b1.0r1-4840	siRNA24	not	0.214823	0.39561	0.287733	4.54464
Os01g0311600	osa-b1.0r1-4918	siRNA24	not	0.3874	0.403846	0.35327	4.51673
Os01g0323950	Cluster_56493	siRNA24	low	0.0715123	0.297057	0.0262258	3.44103
Os01g0327000	osa-b1.0r1-5262	siRNA24	low	0.0429369	0.211498	0.0662485	9.10065
Os01g0327000	Cluster_56581	siRNA24	low	0.0429369	0.211498	0.0662485	4.2374
Os01g0327000	osa-b1.0r1-5264	siRNA24	low	0.0429369	0.211498	0.0662485	7.19773
Os01g0331100	Cluster_56744	siRNA24	not	0.372973	0.302083	0.324425	3.07625
Os01g0336300	Cluster_56968	siRNA24	not	0.396104	0.253165	0.237279	2.36825
Os01g0337100	osa-b1.0r1-5505	siRNA24	not	0.205717	0.323717	0.393159	2.68338
Os01g0337100	osa-b1.0r1-5506	siRNA24	not	0.205717	0.323717	0.393159	3.31392
Os01g0347200	osa-b1.0r1-5752	siRNA24	not	0.330732	0.283123	0.478854	3.69524
Os01g0347300	osa-b1.0r1-5755	siRNA24	not	0.280076	0.343157	0.340183	4.44948
Os01g0349000	osa-b1.0r1-5793	siRNA24	low	0.114458	0.27086	0.114365	4.87248
Os01g0355700	osa-b1.0r1-5990	siRNA24	not	0.357476	0.308435	0.23151	5.04648
Os01g0356951	osa-b1.0r1-6061	siRNA24	not	0.315297	0.335543	0.0219092	4.23817
Os01g0363000	osa-b1.0r1-6191	siRNA24	not	0.39209	0.348624	0.31315	6.86021
Os01g0382400	osa-b1.0r1-6592	siRNA24	not	0.38297	0.381684	0.289376	2.82586
Os01g0385400	osa-b1.0r1-6666	siRNA24	low	0.294202	0.232681	0.34828	13.6252
Os01g0391600	osa-b1.0r1-6799	siRNA24	low	0.406675	0.355046	0.414538	3.41461
Os01g0500100	osa-b1.0r1-6958	siRNA24	low	0.267609	0.24806	0.224023	3.19227
Os01g0502300	osa-b1.0r1-7020	siRNA24	not	0.319034	0.311572	0.297785	5.69524
Os01g0508300	osa-b1.0r1-7169	siRNA24	low	0.277989	0.228198	0.00863336	3.51753
Os01g0517800	osa-b1.0r1-7379	siRNA24	low	0.314059	0.216615	0.0477876	2.81689
Os01g0527900	osa-b1.0r1-7601	siRNA24	not	0.24109	0.345881	0.350835	6.29401
Os01g0533100	osa-b1.0r1-7738	siRNA24	low	0.287709	0.366923	0.333589	4.24396
Os01g0540000	osa-b1.0r1-7893	siRNA24	not	0.347021	0.271462	0.397327	4.46068
Os01g0540400	osa-b1.0r1-7895	siRNA24	not	0.294542	0.497849	0.313622	2.79413
Os01g0542100	osa-b1.0r1-7945	siRNA24	low	0.255509	0.246245	0.353557	2.25958
Os01g0543100	osa-b1.0r1-7984	siRNA24	low	0.249413	0.252751	0.223314	4.44604
Os01g0545500	osa-b1.0r1-8050	siRNA24	not	0.390888	0.302211	0.338542	4.72749
Os01g0545550	osa-b1.0r1-8050	siRNA24	not	0.32545	0.30369	0.382445	4.72749
Os01g0550900	osa-b1.0r1-8225	siRNA24	not	0.0408279	0.226494	0.0267559	5.23984
Os01g0550950	osa-b1.0r1-8225	siRNA24	not	0.0281618	0.2488	0.0419079	5.23984
Os01g0550900	osa-b1.0r1-8226	siRNA24	not	0.0408279	0.226494	0.0267559	5.84264
Os01g0550950	osa-b1.0r1-8226	siRNA24	not	0.0281618	0.2488	0.0419079	5.84264
Os01g0550900	osa-b1.0r1-8227	siRNA24	not	0.0408279	0.226494	0.0267559	3.42483
Os01g0550950	osa-b1.0r1-8227	siRNA24	not	0.0281618	0.2488	0.0419079	3.42483
Os01g0561500	osa-b1.0r1-8473	siRNA24	low	0.282846	0.24886	0.217407	4.318
Os01g0563000	osa-b1.0r1-8504	siRNA24	low	0.000427533	0.230667	0.136364	3.02394
Os01g0563000	osa-b1.0r1-8505	siRNA24	low	0.000427533	0.230667	0.136364	4.81576
Os01g0563000	osa-b1.0r1-8507	siRNA24	low	0.000427533	0.230667	0.136364	5.10024
Os01g0563000	osa-b1.0r1-8516	siRNA24	low	0.000427533	0.230667	0.136364	4.38608
Os01g0567200	osa-b1.0r1-8633	siRNA24	low	0.111696	0.34933	0.266141	4.67645
Os01g0569200	osa-b1.0r1-8672	siRNA24	not	0.330205	0.340456	0.0709524	5.58883
Os01g0569200	osa-b1.0r1-8673	siRNA24	not	0.330205	0.340456	0.0709524	4.79387
Os01g0575901	osa-b1.0r1-8829	siRNA24	not	0.178351	0.285872	0.350021	6.69215
Os01g0575901	osa-b1.0r1-8830	siRNA24	not	0.178351	0.285872	0.350021	5.13499
Os01g0575901	osa-b1.0r1-8831	siRNA24	not	0.178351	0.285872	0.350021	3.2292
Os01g0579000	osa-b1.0r1-8921	siRNA24	not	0.177617	0.232031	0.264607	10.5612
Os01g0627800	osa-b1.0r1-10062	siRNA24	low	0.290451	0.218053	0.264662	6.27454
Os01g0627933	osa-b1.0r1-10069	siRNA24	low	0.447109	0.418164	0.340694	4.58925
Os01g0640200	osa-b1.0r1-10355	siRNA24	not	0.230944	0.282018	0.205418	6.9925
Os01g0649732	osa-b1.0r1-10541	siRNA24	low	0.477184	0.360496	0.354478	3.24654
Os01g0649900	osa-b1.0r1-10541	siRNA24	low	0.384058	0.350394	0.350178	3.24654
Os01g0658300	Cluster_65750	siRNA24	low	0.140762	0.301486	0.241428	2.10785
Os01g0660000	osa-b1.0r1-10815	siRNA24	not	0.46961	0.317845	0.248695	6.27911
Os01g0660100	osa-b1.0r1-10815	siRNA24	not	0.263453	0.305221	0.480194	6.27911
Os01g0660400	osa-b1.0r1-10823	siRNA24	low	0	0.235891	0.426829	3.1886
Os01g0660450	osa-b1.0r1-10825	siRNA24	not	0.281262	0.231185	0.142152	6.15202
Os01g0660500	osa-b1.0r1-10825	siRNA24	low	0.142152	0.235875	0.309067	6.15202
Os01g0666000	osa-b1.0r1-10945	siRNA24	not	0.21638	0.381047	0.351286	11.5376
Os01g0667750	osa-b1.0r1-10978	siRNA24	not	0.292295	0.260278	0.26989	2.94384
Os01g0675933	osa-b1.0r1-11136	siRNA24	low	0.504015	0.379278	0.447005	3.76282
Os01g0678000	osa-b1.0r1-11181	siRNA24	not	0.478288	0.351844	0.284479	3.80472
Os01g0678050	osa-b1.0r1-11181	siRNA24	not	0.359837	0.443771	0.478288	3.80472
Os01g0691000	osa-b1.0r1-11461	siRNA24	not	0.252462	0.3761	0.28408	3.27754
Os01g0700100	osa-b1.0r1-11630	siRNA24	not	0.261445	0.383931	0.192757	5.73008
Os01g0701500	osa-b1.0r1-11649	siRNA24	not	0.409809	0.404614	0.399276	8.96775
Os01g0701600	osa-b1.0r1-11649	siRNA24	not	0.406977	0.405455	0.409809	8.96775
Os01g0722550	osa-b1.0r1-12092	siRNA24	not	0.0365039	0.210409	0.264127	6.81121
Os01g0722550	osa-b1.0r1-12094	siRNA24	not	0.0365039	0.210409	0.264127	5.52819
Os01g0740000	osa-b1.0r1-12404	siRNA24	not	0.346999	0.335246	0.508824	5.55591
Os01g0742100	osa-b1.0r1-12439	siRNA24	low	0.3125	0.433822	0.0803965	8.36276
Os01g0762300	osa-b1.0r1-12844	siRNA24	not	0.232114	0.207377	0.0483871	5.86248
Os01g0788400	osa-b1.0r1-13354	siRNA24	not	0.359747	0.336884	0.217846	3.81512
Os01g0788451	osa-b1.0r1-13354	siRNA24	low	0.295498	0.352514	0.327345	3.81512
Os01g0801500	osa-b1.0r1-13569	siRNA24	low	0.362753	0.219237	0.00262743	12.0887
Os01g0823400	osa-b1.0r1-14060	siRNA24	not	0.0905696	0.317059	0.447545	3.1801
Os01g0855400	osa-b1.0r1-14726	siRNA24	low	0.28877	0.327418	0.0870445	8.23058
Os01g0857250	osa-b1.0r1-14765	siRNA24	not	0.354143	0.40404	0.356226	5.91317
Os01g0860400	osa-b1.0r1-14845	siRNA24	low	0.386211	0.429712	0.349125	2.94569
Os01g0869800	osa-b1.0r1-15020	siRNA24	low	0.328874	0.228825	0.0456637	4.1213
Os01g0873300	osa-b1.0r1-15078	siRNA24	not	0.267974	0.336449	0.0589555	5.31094
Os01g0889400	osa-b1.0r1-15386	siRNA24	low	0.232289	0.341198	0.414487	4.43792
Os01g0900700	osa-b1.0r1-15598	siRNA24	not	0.193194	0.227509	0.221213	3.08062
Os01g0919100	Cluster_73873	siRNA24	not	0.436337	0.340941	0.319752	3.33301
Os01g0919150	Cluster_73873	siRNA24	not	0.345203	0.32393	0.446474	3.33301
Os01g0930800	osa-b1.0r1-16290	siRNA24	not	0.289382	0.396586	0.318729	3.63518
Os01g0930800	osa-b1.0r1-16291	siRNA24	not	0.289382	0.396586	0.318729	5.56035
Os01g0930800	osa-b1.0r1-16293	siRNA24	not	0.289382	0.396586	0.318729	4.98946
Os01g0952800	osa-b1.0r1-16720	siRNA24	low	0.0564582	0.202254	0.229317	3.13955
Os10g0101150	osa-b1.0r1-17171	siRNA24	low	0.048121	0.223815	0.270558	3.19178
Os10g0102200	osa-b1.0r1-17200	siRNA24	not	0.355161	0.304905	0.442857	4.52312
Os10g0103622	osa-b1.0r1-17219	siRNA24	not	0.281416	0.29514	0.324204	4.09338
Os10g0104800	osa-b1.0r1-17277	siRNA24	low	0.322335	0.239692	0.31025	3.70745
Os10g0104800	osa-b1.0r1-17278	siRNA24	low	0.322335	0.239692	0.31025	6.82718
Os10g0107000	osa-b1.0r1-17334	siRNA24	not	0.23183	0.227798	0.280148	17.1173
Os10g0109700	osa-b1.0r1-17414	siRNA24	not	0.00116279	0.230938	0.214112	5.89937
Os10g0109750	osa-b1.0r1-17414	siRNA24	not	0.203401	0.237313	0.00113443	5.89937
Os10g0125300	osa-b1.0r1-17830	siRNA24	low	0.0843303	0.224606	0.200602	8.22511
Os10g0128700	osa-b1.0r1-17881	siRNA24	not	0.160913	0.206061	0.0699301	4.79445
Os10g0130000	Cluster_1247	siRNA24	not	0.296128	0.224275	0.301124	2.95198
Os10g0141050	osa-b1.0r1-18205	siRNA24	not	0.314312	0.313922	0.321429	3.6046
Os10g0141200	osa-b1.0r1-18205	siRNA24	not	0.383733	0.314708	0.30031	3.6046
Os10g0149200	osa-b1.0r1-18421	siRNA24	low	0.0921723	0.203312	0.27256	5.50033
Os10g0151100	osa-b1.0r1-18479	siRNA24	not	0.28196	0.3125	0.257963	2.18929
Os10g0151233	osa-b1.0r1-18479	siRNA24	not	0.25689	0.313952	0.301491	2.18929
Os10g0158475	osa-b1.0r1-18648	siRNA24	not	0.0230892	0.256709	0.355244	7.41899
Os10g0161100	osa-b1.0r1-18735	siRNA24	low	0.0232008	0.26546	0.2305	4.39742
Os10g0163130	osa-b1.0r1-18893	siRNA24	low	0.322734	0.342528	0.122156	2.92035
Os10g0163190	osa-b1.0r1-18902	siRNA24	not	0.123741	0.451233	0.302459	7.30261
Os10g0164500	Cluster_2874	siRNA24	not	0.225758	0.23993	0.282704	7.56044
Os10g0165300	osa-b1.0r1-18970	siRNA24	not	0.32261	0.229553	0.306401	4.65136
Os10g0165300	osa-b1.0r1-18971	siRNA24	not	0.32261	0.229553	0.306401	4.51434
Os10g0168000	osa-b1.0r1-19059	siRNA24	not	0.0620358	0.384495	0.445246	2.99345
Os10g0168751	osa-b1.0r1-19082	siRNA24	not	0.300162	0.267947	0.460727	7.27569
Os10g0170501	osa-b1.0r1-19138	siRNA24	low	0.28797	0.399058	0.537895	3.92672
Os10g0174548	osa-b1.0r1-19222	siRNA24	not	0.11237	0.299279	0.296084	2.4715
Os10g0174624	osa-b1.0r1-19222	siRNA24	not	0.333689	0.295164	0.133411	2.4715
Os10g0174548	osa-b1.0r1-19223	siRNA24	not	0.11237	0.299279	0.296084	4.34312
Os10g0174751	osa-b1.0r1-19232	siRNA24	not	0.168372	0.24581	0.250547	4.27723
Os10g0174800	osa-b1.0r1-19232	siRNA24	not	0.207528	0.24484	0.34192	4.27723
Os10g0174751	osa-b1.0r1-19233	siRNA24	not	0.168372	0.24581	0.250547	3.23724
Os10g0174800	osa-b1.0r1-19233	siRNA24	not	0.207528	0.24484	0.34192	3.23724
Os10g0175700	osa-b1.0r1-19250	siRNA24	not	0.0250877	0.24548	0.37392	4.50276
Os10g0175700	osa-b1.0r1-19251	siRNA24	not	0.0250877	0.24548	0.37392	2.54483
Os10g0184871	osa-b1.0r1-19485	siRNA24	not	0.390489	0.438953	0.273921	6.58895
Os10g0188166	osa-b1.0r1-19570	siRNA24	not	0.343765	0.356073	0.336331	4.54151
Os10g0190100	osa-b1.0r1-19636	siRNA24	not	0.0149493	0.310956	0.190718	3.45703
Os10g0194400	osa-b1.0r1-19729	siRNA24	not	0.27656	0.340538	0.273986	8.74528
Os10g0195000	osa-b1.0r1-19742	siRNA24	low	0.403846	0.328085	0.462222	5.6475
Os10g0198900	osa-b1.0r1-19848	siRNA24	low	0.26752	0.328714	0.29489	2.82295
Os10g0198900	osa-b1.0r1-19849	siRNA24	low	0.26752	0.328714	0.29489	4.5874
Os10g0208200	osa-b1.0r1-20062	siRNA24	low	0.413903	0.300617	0.322803	4.06647
Os10g0327000	osa-b1.0r1-20397	siRNA24	not	0.287972	0.33913	0.235208	3.18108
Os10g0330600	osa-b1.0r1-20505	siRNA24	not	0.304989	0.34374	0.174112	3.71204
Os10g0331600	osa-b1.0r1-20524	siRNA24	not	0.277791	0.269742	0.168543	4.80195
Os10g0340600	Cluster_6074	siRNA24	not	0.145281	0.20245	0.192414	12.6471
Os10g0341401	osa-b1.0r1-20799	siRNA24	low	0.0411594	0.210255	0.245794	5.18308
Os10g0343400	osa-b1.0r1-20827	siRNA24	low	0.345152	0.246277	0.192899	9.51271
Os10g0351414	Cluster_6516	siRNA24	not	0.0283565	0.320682	0.357888	2.79239
Os10g0352200	osa-b1.0r1-21086	siRNA24	low	0.432662	0.281569	0.24396	3.43904
Os10g0352500	osa-b1.0r1-21092	siRNA24	not	0.0232657	0.275554	0.330758	7.35713
Os10g0368100	osa-b1.0r1-21487	siRNA24	low	0.29118	0.260148	0.318003	5.51126
Os10g0378000	osa-b1.0r1-21763	siRNA24	not	0.209813	0.274991	0.432335	3.47402
Os10g0378000	Cluster_7601	siRNA24	not	0.209813	0.274991	0.432335	5.00746
Os10g0378000	osa-b1.0r1-21764	siRNA24	not	0.209813	0.274991	0.432335	3.03681
Os10g0378000	osa-b1.0r1-21768	siRNA24	not	0.209813	0.274991	0.432335	2.48625
Os10g0378100	osa-b1.0r1-21772	siRNA24	not	0.382874	0.302595	0.439525	2.89433
Os10g0378100	osa-b1.0r1-21774	siRNA24	not	0.382874	0.302595	0.439525	4.45834
Os10g0381200	osa-b1.0r1-21838	siRNA24	not	0.2658	0.297735	0.459848	7.55718
Os10g0390900	osa-b1.0r1-22063	siRNA24	low	0.3337	0.253637	0.0435268	3.39697
Os10g0390900	osa-b1.0r1-22072	siRNA24	low	0.3337	0.253637	0.0435268	3.26299
Os10g0393600	osa-b1.0r1-22135	siRNA24	not	0.275912	0.363298	0.327434	3.82593
Os10g0393700	osa-b1.0r1-22135	siRNA24	not	0.305745	0.285836	0.324048	3.82593
Os10g0394000	osa-b1.0r1-22147	siRNA24	not	0.306441	0.397469	0.278239	3.28406
Os10g0395100	osa-b1.0r1-22178	siRNA24	not	0.101503	0.340288	0.261377	4.5349
Os10g0395100	osa-b1.0r1-22179	siRNA24	not	0.101503	0.340288	0.261377	2.6853
Os10g0395100	osa-b1.0r1-22180	siRNA24	not	0.101503	0.340288	0.261377	4.00275
Os10g0397900	osa-b1.0r1-22246	siRNA24	low	0.37037	0.261742	0.274524	4.25099
Os10g0397900	osa-b1.0r1-22247	siRNA24	low	0.37037	0.261742	0.274524	3.06133
Os10g0398350	osa-b1.0r1-22250	siRNA24	not	0.30355	0.394385	0.280476	2.29376
Os10g0404500	osa-b1.0r1-22399	siRNA24	not	0.00258027	0.254283	0.383094	10.9115
Os10g0404566	osa-b1.0r1-22401	siRNA24	not	0.0486767	0.225313	0.0741217	3.30132
Os10g0406701	osa-b1.0r1-22451	siRNA24	not	0.445672	0.332503	0.102741	3.03705
Os10g0406701	osa-b1.0r1-22452	siRNA24	not	0.445672	0.332503	0.102741	2.82221
Os10g0416500	osa-b1.0r1-22783	siRNA24	low	0.121693	0.347616	0.0257117	2.8345
Os10g0420800	osa-b1.0r1-22931	siRNA24	low	0.199049	0.207085	0.393832	3.23513
Os10g0423300	osa-b1.0r1-23002	siRNA24	not	0.0574757	0.253165	0.333941	7.81162
Os10g0426300	Cluster_9684	siRNA24	low	0.204439	0.330282	0.379265	2.49455
Os10g0426450	Cluster_9684	siRNA24	not	0.363884	0.329929	0.204439	2.49455
Os10g0428900	osa-b1.0r1-23104	siRNA24	low	0.114448	0.24408	0.28056	5.92335
Os10g0428900	osa-b1.0r1-23105	siRNA24	low	0.114448	0.24408	0.28056	2.96527
Os10g0437400	Cluster_10025	siRNA24	not	0.26165	0.246778	0.211969	3.22435
Os10g0437700	osa-b1.0r1-23270	siRNA24	not	0.265931	0.281128	0.415503	27.8037
Os10g0439924	osa-b1.0r1-23321	siRNA24	not	0.28405	0.223676	0.020827	5.75518
Os10g0439986	osa-b1.0r1-23321	siRNA24	low	0.0111479	0.223518	0.287534	5.75518
Os10g0439924	osa-b1.0r1-23325	siRNA24	not	0.28405	0.223676	0.020827	5.94715
Os10g0439986	osa-b1.0r1-23325	siRNA24	low	0.0111479	0.223518	0.287534	5.94715
Os10g0439924	osa-b1.0r1-23326	siRNA24	not	0.28405	0.223676	0.020827	15.3418
Os10g0443000	osa-b1.0r1-23388	siRNA24	low	0.351085	0.304348	0.257807	7.84259
Os10g0443100	osa-b1.0r1-23389	siRNA24	low	0.339949	0.405387	0.257774	3.88652
Os10g0447900	osa-b1.0r1-23517	siRNA24	not	0.142198	0.258406	0.337728	4.76825
Os10g0447900	osa-b1.0r1-23518	siRNA24	not	0.142198	0.258406	0.337728	6.33294
Os10g0447900	osa-b1.0r1-23520	siRNA24	not	0.142198	0.258406	0.337728	5.51391
Os10g0452100	osa-b1.0r1-23669	siRNA24	not	0.263421	0.350727	0.129621	3.73553
Os10g0454200	osa-b1.0r1-23717	siRNA24	not	0.467642	0.360577	0.345607	5.61003
Os10g0454300	osa-b1.0r1-23723	siRNA24	not	0.339516	0.323757	0.361111	5.98162
Os10g0456000	osa-b1.0r1-23765	siRNA24	not	0.0121359	0.282098	0.160657	5.74158
Os10g0468250	Cluster_11229	siRNA24	not	0.34133	0.351303	0.268841	11.5099
Os10g0468301	osa-b1.0r1-23974	siRNA24	low	0.37552	0.318702	0.39527	9.11713
Os10g0474250	Cluster_11483	siRNA24	low	0.226136	0.237727	0.158992	3.34988
Os10g0496600	osa-b1.0r1-24698	siRNA24	low	0.0322068	0.359756	0.211192	4.66249
Os10g0505500	osa-b1.0r1-24897	siRNA24	not	0.246685	0.334903	0.306915	2.80792
Os10g0521400	osa-b1.0r1-25273	siRNA24	low	0.396839	0.299831	0.326256	7.64579
Os10g0568800	osa-b1.0r1-26271	siRNA24	not	0.506821	0.322128	0.237033	3.67016
Os11g0109200	osa-b1.0r1-26659	siRNA24	not	0.383906	0.240492	0.19384	3.61053
Os11g0111000	osa-b1.0r1-26687	siRNA24	low	0.00402685	0.245748	0.267509	4.93196
Os11g0112650	osa-b1.0r1-26715	siRNA24	low	0.352411	0.234831	0.0428878	9.04905
Os11g0133900	osa-b1.0r1-27100	siRNA24	low	0.0167658	0.25065	0.181645	3.43857
Os11g0157000	osa-b1.0r1-27561	siRNA24	not	0.0980392	0.222009	0.34375	3.49235
Os11g0157000	osa-b1.0r1-27563	siRNA24	not	0.0980392	0.222009	0.34375	3.56597
Os11g0164900	osa-b1.0r1-27737	siRNA24	not	0.0549199	0.263772	0.282545	6.08316
Os11g0164900	osa-b1.0r1-27738	siRNA24	not	0.0549199	0.263772	0.282545	2.82104
Os11g0168600	osa-b1.0r1-27809	siRNA24	not	0.218499	0.303596	0.028334	2.62433
Os11g0182100	osa-b1.0r1-28156	siRNA24	not	0.287617	0.328384	0.132045	3.19097
Os11g0182500	osa-b1.0r1-28171	siRNA24	not	0.0814815	0.21936	0.375538	5.46654
Os11g0185100	osa-b1.0r1-28243	siRNA24	not	0.168511	0.26289	0.207993	15.4102
Os11g0191500	osa-b1.0r1-28403	siRNA24	not	0.323173	0.348003	0.259243	6.38523
Os11g0194100	osa-b1.0r1-28422	siRNA24	not	0.209964	0.204252	0.145368	7.04032
Os11g0194100	osa-b1.0r1-28423	siRNA24	not	0.209964	0.204252	0.145368	4.52704
Os11g0194100	osa-b1.0r1-28424	siRNA24	not	0.209964	0.204252	0.145368	2.90111
Os11g0208000	Cluster_18434	siRNA24	low	0.0565621	0.272332	0.232122	8.56256
Os11g0208100	osa-b1.0r1-28792	siRNA24	low	0.0919791	0.317953	0.130037	3.09714
Os11g0208100	osa-b1.0r1-28794	siRNA24	low	0.0919791	0.317953	0.130037	10.739
Os11g0208651	osa-b1.0r1-28811	siRNA24	low	0.17198	0.254654	0.284279	3.60714
Os11g0210700	osa-b1.0r1-28894	siRNA24	low	0.00144561	0.208777	0.052501	3.54413
Os11g0212100	osa-b1.0r1-28917	siRNA24	not	0.446769	0.363636	0.437126	6.37348
Os11g0220500	osa-b1.0r1-29115	siRNA24	not	0.000423819	0.262386	0.369344	3.98764
Os11g0220550	osa-b1.0r1-29115	siRNA24	not	0.349951	0.305696	0.078852	3.98764
Os11g0220500	osa-b1.0r1-29116	siRNA24	not	0.000423819	0.262386	0.369344	16.4463
Os11g0220550	osa-b1.0r1-29116	siRNA24	not	0.349951	0.305696	0.078852	16.4463
Os11g0235700	osa-b1.0r1-29483	siRNA24	not	0.299316	0.21892	0.0175151	4.72423
Os11g0238000	osa-b1.0r1-29531	siRNA24	not	0.129288	0.324541	0.0722471	3.76468
Os11g0238000	osa-b1.0r1-29532	siRNA24	not	0.129288	0.324541	0.0722471	3.75936
Os11g0238700	osa-b1.0r1-29545	siRNA24	not	0.0480239	0.232788	0.0502427	3.64637
Os11g0250100	osa-b1.0r1-29841	siRNA24	low	0.38434	0.304045	0.232394	3.2051
Os11g0253100	osa-b1.0r1-29890	siRNA24	not	0.0515464	0.241732	0.3079	15.182
Os11g0256600	osa-b1.0r1-29971	siRNA24	not	0.244965	0.240114	0.411331	3.36138
Os11g0256600	osa-b1.0r1-29972	siRNA24	not	0.244965	0.240114	0.411331	4.94221
Os11g0257800	Cluster_20186	siRNA24	low	0.262476	0.224117	0.0102195	6.56199
Os11g0260100	osa-b1.0r1-30058	siRNA24	not	0.302306	0.260534	0.083708	2.96003
Os11g0260200	osa-b1.0r1-30067	siRNA24	not	0.24592	0.2211	0.291022	6.65121
Os11g0261600	osa-b1.0r1-30116	siRNA24	low	0.190674	0.299788	0.109669	12.769
Os11g0269500	osa-b1.0r1-30355	siRNA24	not	0.332659	0.400185	0.352888	4.18833
Os11g0274166	osa-b1.0r1-30491	siRNA24	low	0.292121	0.242957	0.332923	12.8986
Os11g0282700	osa-b1.0r1-30670	siRNA24	low	0.023086	0.218902	0.176667	4.05005
Os11g0282700	osa-b1.0r1-30671	siRNA24	low	0.023086	0.218902	0.176667	3.00634
Os11g0282700	osa-b1.0r1-30672	siRNA24	low	0.023086	0.218902	0.176667	3.19218
Os11g0282800	osa-b1.0r1-30675	siRNA24	low	0.192619	0.299044	0.0983547	3.43608
Os11g0282800	osa-b1.0r1-30676	siRNA24	low	0.192619	0.299044	0.0983547	5.32445
Os11g0285000	Cluster_21399	siRNA24	low	0.1703	0.228887	0.260771	3.91716
Os11g0285000	osa-b1.0r1-30735	siRNA24	low	0.1703	0.228887	0.260771	5.9699
Os11g0285000	Cluster_21408	siRNA24	low	0.1703	0.228887	0.260771	5.12017
Os11g0285000	osa-b1.0r1-30737	siRNA24	low	0.1703	0.228887	0.260771	3.3654
Os11g0285000	osa-b1.0r1-30738	siRNA24	low	0.1703	0.228887	0.260771	6.18637
Os11g0285000	osa-b1.0r1-30742	siRNA24	low	0.1703	0.228887	0.260771	3.84334
Os11g0286800	osa-b1.0r1-30773	siRNA24	low	0.0561001	0.271639	0.442553	4.6048
Os11g0286800	Cluster_21500	siRNA24	low	0.0561001	0.271639	0.442553	5.40708
Os11g0286800	osa-b1.0r1-30779	siRNA24	low	0.0561001	0.271639	0.442553	5.69383
Os11g0291000	osa-b1.0r1-30848	siRNA24	low	0.229183	0.285189	0.209953	6.0967
Os11g0291201	osa-b1.0r1-30848	siRNA24	not	0.163372	0.283623	0.229183	6.0967
Os11g0291000	osa-b1.0r1-30850	siRNA24	low	0.229183	0.285189	0.209953	5.54922
Os11g0291201	osa-b1.0r1-30850	siRNA24	not	0.163372	0.283623	0.229183	5.54922
Os11g0297300	osa-b1.0r1-30995	siRNA24	not	0.262059	0.34782	0.132576	4.37327
Os11g0297400	osa-b1.0r1-30995	siRNA24	low	0.146356	0.351622	0.269894	4.37327
Os11g0298200	osa-b1.0r1-31021	siRNA24	low	0.277601	0.251921	0.0605553	2.88018
Os11g0303600	osa-b1.0r1-31159	siRNA24	low	0.236886	0.215494	0.0205689	7.3921
Os11g0305400	osa-b1.0r1-31183	siRNA24	not	0.0627593	0.220542	0.0935738	3.22261
Os11g0306300	osa-b1.0r1-31205	siRNA24	low	0.0325945	0.255822	0.261666	8.25807
Os11g0306300	osa-b1.0r1-31206	siRNA24	low	0.0325945	0.255822	0.261666	5.00978
Os11g0306400	osa-b1.0r1-31212	siRNA24	low	0.2617	0.308541	0.307439	5.59769
Os11g0420200	osa-b1.0r1-31611	siRNA24	not	0.325696	0.233105	0.237535	3.01607
Os11g0420200	osa-b1.0r1-31614	siRNA24	not	0.325696	0.233105	0.237535	5.45166
Os11g0422000	osa-b1.0r1-31631	siRNA24	low	0.272329	0.328872	0.260247	5.08069
Os11g0422000	osa-b1.0r1-31632	siRNA24	low	0.272329	0.328872	0.260247	9.59326
Os11g0425450	osa-b1.0r1-31710	siRNA24	not	0.287306	0.228962	0.171171	5.3547
Os11g0435100	osa-b1.0r1-31958	siRNA24	not	0.320896	0.404817	0.260314	6.58986
Os11g0435300	osa-b1.0r1-31967	siRNA24	low	0.365566	0.383477	0.291226	4.28836
Os11g0435300	osa-b1.0r1-31968	siRNA24	low	0.365566	0.383477	0.291226	3.37687
Os11g0435400	osa-b1.0r1-31973	siRNA24	low	0.0579268	0.275502	0.155165	3.09338
Os11g0435800	osa-b1.0r1-31988	siRNA24	not	0.150384	0.232411	0.0902053	3.56892
Os11g0441900	osa-b1.0r1-32122	siRNA24	not	0.378623	0.365095	0.345691	5.50002
Os11g0460500	osa-b1.0r1-32567	siRNA24	low	0.160218	0.238838	0.139153	4.35275
Os11g0460800	osa-b1.0r1-32571	siRNA24	not	0.0311615	0.212634	0.187926	2.96998
Os11g0460800	osa-b1.0r1-32575	siRNA24	not	0.0311615	0.212634	0.187926	3.30706
Os11g0460900	osa-b1.0r1-32578	siRNA24	low	0.298017	0.262557	0.260178	3.9968
Os11g0466300	osa-b1.0r1-32704	siRNA24	low	0.384201	0.327422	0.00302648	9.53568
Os11g0470966	osa-b1.0r1-32790	siRNA24	low	0.270689	0.344527	0.492168	7.6796
Os11g0471100	osa-b1.0r1-32794	siRNA24	low	0.38327	0.33081	0.34814	3.7776
Os11g0471200	osa-b1.0r1-32805	siRNA24	low	0.384092	0.203599	0.335553	5.42733
Os11g0490600	osa-b1.0r1-33299	siRNA24	low	0.357641	0.234315	0.106199	5.99432
Os11g0501000	osa-b1.0r1-33523	siRNA24	not	0.392055	0.350143	0.402112	7.44325
Os11g0506700	osa-b1.0r1-33640	siRNA24	low	0.185097	0.32463	0.184351	5.54577
Os11g0512100	Cluster_26509	siRNA24	not	0.257052	0.32398	0.0791444	2.59919
Os11g0525500	osa-b1.0r1-34085	siRNA24	not	0.216447	0.255396	0.044586	4.30266
Os11g0532751	osa-b1.0r1-34247	siRNA24	not	0.135302	0.271458	0.258134	3.90542
Os11g0532751	osa-b1.0r1-34248	siRNA24	not	0.135302	0.271458	0.258134	11.4418
Os11g0539000	osa-b1.0r1-34367	siRNA24	not	0.356628	0.410984	0.37072	2.24474
Os11g0543600	osa-b1.0r1-34531	siRNA24	not	0.240909	0.33658	0.363969	5.21842
Os11g0547800	osa-b1.0r1-34598	siRNA24	low	0.185604	0.356577	0.363497	5.39918
Os11g0549620	osa-b1.0r1-34664	siRNA24	low	0.000255297	0.212917	0.312551	4.28829
Os11g0550100	osa-b1.0r1-34691	siRNA24	low	0.0581742	0.30663	0.0860434	2.31789
Os11g0567800	osa-b1.0r1-34989	siRNA24	not	0.200229	0.309776	0.0512188	3.27249
Os11g0581900	osa-b1.0r1-35335	siRNA24	low	0.389425	0.256417	0.00174419	13.4212
Os11g0589600	osa-b1.0r1-35523	siRNA24	not	0.165663	0.260011	0.000949893	4.02735
Os11g0611100	osa-b1.0r1-36100	siRNA24	not	0.272394	0.235813	0.291457	4.89282
Os11g0625900	osa-b1.0r1-36520	siRNA24	not	0.396996	0.271887	0.198997	2.40968
Os11g0626700	osa-b1.0r1-36529	siRNA24	not	0.321197	0.318978	0.246388	7.97342
Os11g0631825	osa-b1.0r1-36672	siRNA24	low	0.276895	0.263668	0.231481	3.19889
Os11g0634700	osa-b1.0r1-36737	siRNA24	not	0.291431	0.332127	0.43457	5.74268
Os11g0641800	osa-b1.0r1-36965	siRNA24	not	0.337641	0.339249	0.272966	2.40413
Os11g0643400	osa-b1.0r1-36995	siRNA24	low	0.43688	0.300934	0.289038	5.58405
Os11g0643400	osa-b1.0r1-36997	siRNA24	low	0.43688	0.300934	0.289038	4.03675
Os11g0643400	osa-b1.0r1-36998	siRNA24	low	0.43688	0.300934	0.289038	6.75211
Os11g0655700	Cluster_31360	siRNA24	low	0.231827	0.285714	0.208696	5.20577
Os11g0659700	osa-b1.0r1-37341	siRNA24	not	0.00258131	0.207788	0.2582	10.4282
Os11g0664800	osa-b1.0r1-37474	siRNA24	low	0.266687	0.249287	0.322863	5.85516
Os11g0670900	osa-b1.0r1-37581	siRNA24	not	0.366499	0.261286	0.264014	6.18813
Os11g0676100	osa-b1.0r1-37629	siRNA24	not	0.172222	0.295789	0.32582	2.93131
Os11g0676200	osa-b1.0r1-37629	siRNA24	not	0.352735	0.289595	0.232306	2.93131
Os11g0689300	Cluster_32222	siRNA24	not	0.34825	0.236472	0.345223	4.42214
Os11g0689300	Cluster_32223	siRNA24	not	0.34825	0.236472	0.345223	6.34564
Os11g0689300	osa-b1.0r1-37939	siRNA24	not	0.34825	0.236472	0.345223	5.12212
Os12g0101600	osa-b1.0r1-38360	siRNA24	low	0.289319	0.217513	0.00918133	3.00414
Os12g0108900	Cluster_33004	siRNA24	low	0.125896	0.236999	0.251594	3.04214
Os12g0108933	Cluster_33004	siRNA24	low	0.251594	0.236999	0.125896	3.04214
Os12g0117700	osa-b1.0r1-38660	siRNA24	not	0.0948905	0.442071	0.292855	5.32006
Os12g0123600	osa-b1.0r1-38751	siRNA24	low	0.0555776	0.278057	0.129405	3.8017
Os12g0134300	Cluster_33692	siRNA24	low	0.116407	0.277504	0.000302847	4.35223
Os12g0134300	Cluster_33694	siRNA24	low	0.116407	0.277504	0.000302847	5.83898
Os12g0134300	Cluster_33697	siRNA24	low	0.116407	0.277504	0.000302847	4.73269
Os12g0175600	osa-b1.0r1-39840	siRNA24	not	0.0761485	0.290237	0.0821735	16.5807
Os12g0175600	osa-b1.0r1-39841	siRNA24	not	0.0761485	0.290237	0.0821735	6.18986
Os12g0177200	osa-b1.0r1-39859	siRNA24	not	0.181514	0.24028	0.0851206	4.16958
Os12g0177200	osa-b1.0r1-39860	siRNA24	not	0.181514	0.24028	0.0851206	7.17621
Os12g0177200	osa-b1.0r1-39861	siRNA24	not	0.181514	0.24028	0.0851206	2.88779
Os12g0196300	osa-b1.0r1-40306	siRNA24	low	0.329088	0.39828	0.246285	2.46013
Os12g0232700	osa-b1.0r1-41245	siRNA24	not	0.243077	0.242091	0.233598	11.058
Os12g0266200	osa-b1.0r1-42069	siRNA24	not	0.000140964	0.338023	0.243056	3.31281
Os12g0273980	osa-b1.0r1-42269	siRNA24	not	0.105691	0.207606	0.344313	7.65865
Os12g0273980	Cluster_38547	siRNA24	not	0.105691	0.207606	0.344313	7.97503
Os12g0274200	osa-b1.0r1-42275	siRNA24	low	0.0414918	0.236573	0.336657	6.36304
Os12g0280050	osa-b1.0r1-42442	siRNA24	not	0.189093	0.307531	0.150315	3.38951
Os12g0281450	osa-b1.0r1-42459	siRNA24	low	0.270925	0.259275	0.159443	12.9944
Os12g0281450	osa-b1.0r1-42460	siRNA24	low	0.270925	0.259275	0.159443	2.08772
Os12g0285700	osa-b1.0r1-42559	siRNA24	not	0.0171699	0.308428	0.328795	4.13782
Os12g0292200	osa-b1.0r1-42732	siRNA24	low	0.414331	0.26776	0.155727	5.40643
Os12g0420866	osa-b1.0r1-43237	siRNA24	not	0.312922	0.275355	0.24148	3.44028
Os12g0428000	osa-b1.0r1-43403	siRNA24	not	0.0359869	0.32783	0.30303	5.2596
Os12g0443101	Cluster_41358	siRNA24	not	0.169657	0.239091	0.227935	2.96503
Os12g0444800	osa-b1.0r1-43906	siRNA24	not	0.189542	0.240301	0.104823	3.04104
Os12g0445300	osa-b1.0r1-43908	siRNA24	low	0.0456182	0.237308	0.297762	3.74319
Os12g0461050	osa-b1.0r1-44425	siRNA24	low	0.273119	0.292043	0.0731293	2.82085
Os12g0464300	osa-b1.0r1-44484	siRNA24	not	0.0326383	0.287996	0.332523	3.63648
Os12g0465100	osa-b1.0r1-44509	siRNA24	not	0.124868	0.276316	0.147193	3.67488
Os12g0468000	osa-b1.0r1-44585	siRNA24	not	0.306104	0.319992	0.314095	2.77185
Os12g0481400	osa-b1.0r1-44886	siRNA24	low	0.0545017	0.318917	0.267229	2.49484
Os12g0481400	Cluster_43010	siRNA24	low	0.0545017	0.318917	0.267229	2.50384
Os12g0484100	osa-b1.0r1-44937	siRNA24	not	0.231686	0.323877	0.145384	3.21062
Os12g0486900	osa-b1.0r1-45050	siRNA24	not	0.191293	0.26767	0.547619	3.82268
Os12g0487832	osa-b1.0r1-45078	siRNA24	not	0.143337	0.223242	0.206971	2.47157
Os12g0508400	osa-b1.0r1-45617	siRNA24	low	0.277393	0.26896	0.181701	3.23312
Os12g0511750	osa-b1.0r1-45683	siRNA24	not	0.36819	0.371388	0.474576	6.08963
Os12g0512200	osa-b1.0r1-45699	siRNA24	not	0.253978	0.276465	0.273411	4.07379
Os12g0518200	osa-b1.0r1-45853	siRNA24	not	0.285935	0.299395	0.367089	4.571
Os12g0527500	osa-b1.0r1-46056	siRNA24	low	0.393586	0.265181	0.220737	2.73791
Os12g0529500	osa-b1.0r1-46084	siRNA24	not	0.102412	0.284766	0.0403458	7.9013
Os12g0529500	osa-b1.0r1-46085	siRNA24	not	0.102412	0.284766	0.0403458	4.46211
Os12g0538700	osa-b1.0r1-46353	siRNA24	not	0.274751	0.269927	0.305221	26.3642
Os12g0556500	osa-b1.0r1-46903	siRNA24	not	0.34893	0.36869	0.491087	10.9801
Os12g0563700	osa-b1.0r1-47083	siRNA24	low	0.454041	0.236118	0.0109059	5.03306
Os12g0563700	osa-b1.0r1-47084	siRNA24	low	0.454041	0.236118	0.0109059	4.14205
Os12g0598600	osa-b1.0r1-48037	siRNA24	not	0.346263	0.477178	0.353565	5.42271
Os12g0614200	osa-b1.0r1-48421	siRNA24	not	0.0236471	0.224768	0.0109195	3.65336
Os12g0614201	osa-b1.0r1-48421	siRNA24	not	0.00260824	0.216371	0.0477672	3.65336
Os12g0615600	osa-b1.0r1-48458	siRNA24	low	0.0592	0.236573	0.09375	6.88026
Os02g0179250	osa-b1.0r1-50661	siRNA24	not	0.410121	0.318393	0.00068918	3.72769
Os02g0207500	osa-b1.0r1-51349	siRNA24	not	0.213936	0.219854	0.116941	8.41162
Os02g0210100	osa-b1.0r1-51402	siRNA24	not	0.338023	0.25491	0.15425	3.45732
Os02g0216250	Cluster_79764	siRNA24	not	0.331263	0.233983	0.201389	3.15241
Os02g0216400	osa-b1.0r1-51568	siRNA24	low	0.279022	0.274005	0.331068	3.22094
Os02g0229200	osa-b1.0r1-51899	siRNA24	not	0.0834128	0.206716	0.151835	4.08223
Os02g0229200	osa-b1.0r1-51900	siRNA24	not	0.0834128	0.206716	0.151835	4.3943
Os02g0229200	osa-b1.0r1-51901	siRNA24	not	0.0834128	0.206716	0.151835	2.92166
Os02g0231850	osa-b1.0r1-51994	siRNA24	low	0.256554	0.208836	0.0685786	3.78867
Os02g0231850	osa-b1.0r1-51995	siRNA24	low	0.256554	0.208836	0.0685786	6.98877
Os02g0253601	osa-b1.0r1-52528	siRNA24	not	0.0398987	0.236264	0.188172	5.15792
Os02g0265300	osa-b1.0r1-52848	siRNA24	low	0.00251256	0.385407	0.00384369	9.49972
Os02g0307400	Cluster_83445	siRNA24	not	0.119876	0.227229	0.212389	3.64415
Os02g0324500	osa-b1.0r1-54348	siRNA24	not	0.206993	0.207969	0.24819	2.82819
Os02g0325401	osa-b1.0r1-54377	siRNA24	low	0.26025	0.208308	0.212314	6.47332
Os02g0438900	osa-b1.0r1-54704	siRNA24	low	0.385181	0.243132	0.162791	8.24244
Os02g0445200	osa-b1.0r1-54809	siRNA24	low	0.181868	0.203847	0.268946	7.63685
Os02g0445200	osa-b1.0r1-54810	siRNA24	low	0.181868	0.203847	0.268946	3.86486
Os02g0453400	osa-b1.0r1-55014	siRNA24	not	0.231402	0.239462	0.330879	6.86645
Os02g0453400	osa-b1.0r1-55015	siRNA24	not	0.231402	0.239462	0.330879	12.0603
Os02g0463500	osa-b1.0r1-55200	siRNA24	low	0.0190931	0.204193	0.257467	4.50155
Os02g0463500	Cluster_85788	siRNA24	low	0.0190931	0.204193	0.257467	3.02419
Os02g0463500	osa-b1.0r1-55202	siRNA24	low	0.0190931	0.204193	0.257467	3.52441
Os02g0463500	osa-b1.0r1-55203	siRNA24	low	0.0190931	0.204193	0.257467	8.075
Os02g0471100	osa-b1.0r1-55396	siRNA24	low	0.268852	0.346508	0.142857	5.7992
Os02g0480466	osa-b1.0r1-55615	siRNA24	not	0.170024	0.317885	0.31946	3.59113
Os02g0484390	osa-b1.0r1-55709	siRNA24	not	0.432681	0.279228	0.281996	3.23201
Os02g0491800	osa-b1.0r1-55904	siRNA24	not	0.453862	0.433805	0.461329	6.04145
Os02g0500250	osa-b1.0r1-56103	siRNA24	not	0.233509	0.219898	0.0914245	3.96955
Os02g0503350	Cluster_87300	siRNA24	low	0.249304	0.340687	0.265512	7.32418
Os02g0503500	osa-b1.0r1-56167	siRNA24	low	0.268491	0.205231	0.343625	5.38717
Os02g0517700	osa-b1.0r1-56599	siRNA24	not	0.0582233	0.217458	0.0838561	7.56681
Os02g0523650	osa-b1.0r1-56724	siRNA24	not	0.321218	0.402746	0.344064	2.99849
Os02g0523650	Cluster_88104	siRNA24	not	0.321218	0.402746	0.344064	2.38272
Os02g0523650	osa-b1.0r1-56725	siRNA24	not	0.321218	0.402746	0.344064	5.61216
Os02g0536601	osa-b1.0r1-57055	siRNA24	not	0.265545	0.295437	0.237831	3.61254
Os02g0536800	osa-b1.0r1-57055	siRNA24	not	0.267027	0.318182	0.238449	3.61254
Os02g0538550	osa-b1.0r1-57115	siRNA24	not	0.182403	0.263323	0.0179687	4.23809
Os02g0542100	osa-b1.0r1-57209	siRNA24	low	0.248584	0.268196	0.0489736	3.48342
Os02g0542000	osa-b1.0r1-57209	siRNA24	low	0.0427046	0.236735	0.288288	3.48342
Os02g0546400	Cluster_89073	siRNA24	not	0.276572	0.242205	0.163853	2.98411
Os02g0550500	osa-b1.0r1-57492	siRNA24	not	0.129755	0.333733	0.3097	3.03478
Os02g0570500	osa-b1.0r1-57929	siRNA24	not	0.332564	0.345794	0.374882	3.21562
Os02g0570600	osa-b1.0r1-57929	siRNA24	not	0.374882	0.347533	0.297793	3.21562
Os02g0570500	osa-b1.0r1-57930	siRNA24	not	0.332564	0.345794	0.374882	2.94725
Os02g0570600	osa-b1.0r1-57930	siRNA24	not	0.374882	0.347533	0.297793	2.94725
Os02g0574100	osa-b1.0r1-58059	siRNA24	not	0.075188	0.218635	0.381762	3.52169
Os02g0578300	osa-b1.0r1-58152	siRNA24	low	0.353511	0.281069	0.000618557	5.44025
Os02g0590400	osa-b1.0r1-58442	siRNA24	low	0.174847	0.266802	0.279198	2.86753
Os02g0598900	osa-b1.0r1-58657	siRNA24	not	0.356056	0.37423	0.243368	3.36508
Os02g0604000	osa-b1.0r1-58786	siRNA24	not	0.301273	0.305765	0.213714	12.8066
Os02g0627800	osa-b1.0r1-59320	siRNA24	low	0.339929	0.379014	0.280977	2.31873
Os02g0630650	osa-b1.0r1-59367	siRNA24	not	0.375507	0.26888	0.240586	7.72154
Os02g0642200	osa-b1.0r1-59595	siRNA24	low	0.222264	0.215222	0.00075358	3.87616
Os02g0655750	osa-b1.0r1-59916	siRNA24	not	0.175526	0.331692	0.0384615	3.32161
Os02g0660800	Cluster_92955	siRNA24	not	0.475273	0.230547	0.0841424	13.9102
Os02g0660800	osa-b1.0r1-60036	siRNA24	not	0.475273	0.230547	0.0841424	8.57237
Os02g0687600	osa-b1.0r1-60586	siRNA24	low	0.0018622	0.240315	0.228713	5.09599
Os02g0712550	osa-b1.0r1-61100	siRNA24	not	0.00186031	0.220165	0.384929	3.16586
Os02g0736900	osa-b1.0r1-61600	siRNA24	not	0.280662	0.392971	0.326077	4.07248
Os02g0737801	osa-b1.0r1-61607	siRNA24	not	0.0763146	0.326363	0.250867	3.33883
Os02g0763501	osa-b1.0r1-62106	siRNA24	low	0.202371	0.236404	0.118097	3.43184
Os02g0785200	osa-b1.0r1-62539	siRNA24	not	0.351822	0.359078	0.316547	5.60322
Os02g0807900	osa-b1.0r1-63009	siRNA24	low	0.38948	0.337888	0.437809	3.08719
Os02g0808000	osa-b1.0r1-63009	siRNA24	low	0.443983	0.347565	0.335847	3.08719
Os02g0811200	osa-b1.0r1-63086	siRNA24	not	0.368743	0.373026	0.373265	6.0633
Os03g0104901	osa-b1.0r1-63576	siRNA24	low	0.249841	0.244606	0.0387418	5.68175
Os03g0122300	osa-b1.0r1-63899	siRNA24	low	0.192483	0.293345	0.29225	6.19122
Os03g0141100	osa-b1.0r1-64337	siRNA24	not	0.307753	0.343161	0.310856	4.08006
Os03g0141800	osa-b1.0r1-64344	siRNA24	low	0.32071	0.370843	0.305106	3.60046
Os03g0158300	osa-b1.0r1-64637	siRNA24	low	0.41957	0.445135	0.398479	7.36017
Os03g0166100	osa-b1.0r1-64796	siRNA24	not	0.39762	0.422421	0.347093	3.19046
Os03g0170701	osa-b1.0r1-64881	siRNA24	not	0.175294	0.308771	0.0659782	2.85757
Os03g0207475	osa-b1.0r1-65636	siRNA24	not	0.0774599	0.26654	0.0350145	2.29482
Os03g0227601	osa-b1.0r1-66047	siRNA24	low	0.00130435	0.216859	0.221845	5.18823
Os03g0227601	osa-b1.0r1-66048	siRNA24	low	0.00130435	0.216859	0.221845	5.28647
Os03g0231600	osa-b1.0r1-66153	siRNA24	low	0.0724563	0.261602	0.202361	4.50586
Os03g0231650	osa-b1.0r1-66153	siRNA24	low	0.244024	0.276173	0.0966408	4.50586
Os03g0232101	osa-b1.0r1-66173	siRNA24	not	0.186759	0.334469	0.132253	3.13561
Os03g0233000	osa-b1.0r1-66209	siRNA24	low	0.197286	0.26335	0.171772	3.40056
Os03g0234100	osa-b1.0r1-66227	siRNA24	not	0.322154	0.43159	0.494524	15.144
Os03g0237500	osa-b1.0r1-66292	siRNA24	low	0.501842	0.222071	0.00446247	4.05823
Os03g0244000	osa-b1.0r1-66409	siRNA24	low	0.293129	0.255626	0.419983	4.43553
Os03g0248500	osa-b1.0r1-66514	siRNA24	not	0.31492	0.294747	0.296942	3.22386
Os03g0284650	osa-b1.0r1-67284	siRNA24	low	0.227752	0.339857	0.339263	4.50736
Os03g0289850	osa-b1.0r1-67388	siRNA24	not	0.3059	0.384016	0.214594	14.0198
Os03g0322200	osa-b1.0r1-68049	siRNA24	not	0.155187	0.37973	0.217243	3.18861
Os03g0337000	osa-b1.0r1-68385	siRNA24	not	0.0678705	0.335539	0.427979	4.95577
Os03g0351700	osa-b1.0r1-68708	siRNA24	low	0.34499	0.531008	0.26472	8.77312
Os03g0356900	osa-b1.0r1-68879	siRNA24	not	0.391514	0.377462	0.370768	6.14604
Os03g0361600	osa-b1.0r1-68991	siRNA24	not	0.114773	0.257621	0.310777	5.7479
Os03g0361600	osa-b1.0r1-68992	siRNA24	not	0.114773	0.257621	0.310777	7.09483
Os03g0365200	osa-b1.0r1-69076	siRNA24	not	0.139819	0.210948	0.0969337	3.29323
Os03g0374901	osa-b1.0r1-69310	siRNA24	low	0.247169	0.220882	0.07262	6.63676
Os03g0379700	osa-b1.0r1-69410	siRNA24	not	0.288051	0.298077	0.108657	2.64219
Os03g0389100	osa-b1.0r1-69635	siRNA24	low	0.335219	0.227534	0.225746	3.10942
Os03g0393350	osa-b1.0r1-69748	siRNA24	not	0.295111	0.293103	0.361737	3.13963
Os03g0409400	osa-b1.0r1-70281	siRNA24	not	0.35278	0.361155	0.32063	6.33347
Os03g0409500	osa-b1.0r1-70281	siRNA24	not	0.319301	0.365932	0.342063	6.33347
Os03g0409600	osa-b1.0r1-70287	siRNA24	low	0.293069	0.311939	0.270978	4.50253
Os03g0412800	osa-b1.0r1-70384	siRNA24	not	0.352402	0.208038	0.025393	3.77129
Os03g0412850	osa-b1.0r1-70384	siRNA24	not	0.0121331	0.211921	0.344828	3.77129
Os03g0415500	osa-b1.0r1-70470	siRNA24	low	0.000901063	0.220172	0.271311	12.9757
Os03g0415500	osa-b1.0r1-70471	siRNA24	low	0.000901063	0.220172	0.271311	10.0219
Os03g0438000	osa-b1.0r1-70987	siRNA24	low	0.0786154	0.366424	0.259569	4.92131
Os03g0441700	osa-b1.0r1-71076	siRNA24	low	0.271405	0.288859	0.461279	4.00742
Os03g0560050	Cluster_111015	siRNA24	not	0.366108	0.257136	0.00241887	3.78992
Os03g0560050	osa-b1.0r1-71380	siRNA24	not	0.366108	0.257136	0.00241887	2.65395
Os03g0560050	osa-b1.0r1-71382	siRNA24	not	0.366108	0.257136	0.00241887	4.61843
Os03g0560050	osa-b1.0r1-71383	siRNA24	not	0.366108	0.257136	0.00241887	3.97144
Os03g0564200	osa-b1.0r1-71453	siRNA24	not	0.0501548	0.289326	0.310029	13.6932
Os03g0565200	osa-b1.0r1-71484	siRNA24	low	0.115646	0.216664	0.142115	3.24624
Os03g0568400	osa-b1.0r1-71542	siRNA24	low	0.297495	0.276649	0.336134	8.34809
Os03g0571700	osa-b1.0r1-71634	siRNA24	low	0.0551427	0.288607	0.222628	3.83154
Os03g0573001	osa-b1.0r1-71676	siRNA24	not	0.313413	0.272041	0.163284	6.93772
Os03g0578900	osa-b1.0r1-71806	siRNA24	low	0.110118	0.354756	0.314103	2.95384
Os03g0581400	osa-b1.0r1-71866	siRNA24	not	0.405429	0.431803	0.429769	10.4403
Os03g0581400	osa-b1.0r1-71867	siRNA24	not	0.405429	0.431803	0.429769	4.55979
Os03g0583700	osa-b1.0r1-71945	siRNA24	low	0.385977	0.31404	0.404827	3.35457
Os03g0584500	osa-b1.0r1-71958	siRNA24	low	0.316995	0.414363	0.451571	5.54421
Os03g0588800	Cluster_112179	siRNA24	low	0.286611	0.29883	0.410575	7.89567
Os03g0588800	osa-b1.0r1-72042	siRNA24	low	0.286611	0.29883	0.410575	3.01515
Os03g0594100	osa-b1.0r1-72174	siRNA24	not	0.36471	0.328844	0.435258	3.47154
Os03g0594250	osa-b1.0r1-72174	siRNA24	not	0.385593	0.32924	0.344003	3.47154
Os03g0607400	osa-b1.0r1-72524	siRNA24	not	0.183656	0.252988	0.297679	8.58923
Os03g0608600	osa-b1.0r1-72549	siRNA24	not	0.32444	0.350617	0.14032	3.71568
Os03g0612400	osa-b1.0r1-72678	siRNA24	low	0.380411	0.23206	0.290309	5.5912
Os03g0624300	osa-b1.0r1-72907	siRNA24	low	0.0813397	0.344991	0.321588	3.28566
Os03g0628800	osa-b1.0r1-73025	siRNA24	not	0.281738	0.30429	0.339487	5.89989
Os03g0628800	osa-b1.0r1-73026	siRNA24	not	0.281738	0.30429	0.339487	4.19537
Os03g0637600	osa-b1.0r1-73207	siRNA24	not	0.194126	0.438649	0.101708	4.46035
Os03g0641250	osa-b1.0r1-73338	siRNA24	not	0.0048962	0.222966	0.039047	10.345
Os03g0644700	osa-b1.0r1-73428	siRNA24	low	0.124911	0.231025	0.252855	16.9659
Os03g0644850	osa-b1.0r1-73428	siRNA24	low	0.18433	0.213882	0.0212598	16.9659
Os03g0652400	osa-b1.0r1-73653	siRNA24	not	0.182164	0.227003	0.169685	4.77376
Os03g0653100	osa-b1.0r1-73668	siRNA24	not	0.503251	0.344132	0.403628	5.71315
Os03g0668033	osa-b1.0r1-74089	siRNA24	low	0.34188	0.300679	0.436389	5.43274
Os03g0668033	osa-b1.0r1-74090	siRNA24	low	0.34188	0.300679	0.436389	12.322
Os03g0671800	osa-b1.0r1-74156	siRNA24	low	0.0129357	0.280688	0.36888	5.68633
Os03g0671800	osa-b1.0r1-74157	siRNA24	low	0.0129357	0.280688	0.36888	4.16855
Os03g0673600	osa-b1.0r1-74205	siRNA24	low	0.10554	0.343531	0.305016	2.84105
Os03g0673600	osa-b1.0r1-74206	siRNA24	low	0.10554	0.343531	0.305016	3.41395
Os03g0675000	osa-b1.0r1-74248	siRNA24	low	0.319015	0.247256	0.0339273	2.82782
Os03g0730500	osa-b1.0r1-75649	siRNA24	low	0.0129807	0.314278	0.317491	2.45593
Os03g0735900	osa-b1.0r1-75765	siRNA24	low	0.00657502	0.287429	0.000779221	5.91984
Os03g0752400	osa-b1.0r1-76096	siRNA24	not	0.273885	0.247292	0.0918894	4.12496
Os03g0757100	osa-b1.0r1-76215	siRNA24	not	0.0674871	0.27147	0.00294851	4.75285
Os03g0829200	osa-b1.0r1-77684	siRNA24	low	0.0081781	0.221567	0.384053	6.69655
Os03g0829466	osa-b1.0r1-77684	siRNA24	low	0.00314882	0.272064	0.0738287	6.69655
Os03g0850200	osa-b1.0r1-78047	siRNA24	not	0.177453	0.244387	0.131503	5.61356
Os04g0103900	Cluster_122024	siRNA24	not	0.193209	0.233914	0.32067	5.13011
Os04g0110700	osa-b1.0r1-78510	siRNA24	not	0.235948	0.252883	0.297227	5.27654
Os04g0114300	osa-b1.0r1-78576	siRNA24	not	0.338672	0.34794	0.322294	4.25542
Os04g0122000	osa-b1.0r1-78764	siRNA24	not	0.302424	0.277281	0.454821	2.84139
Os04g0123800	osa-b1.0r1-78801	siRNA24	not	0.378215	0.414133	0.293355	2.5732
Os04g0125700	osa-b1.0r1-78838	siRNA24	low	0.183594	0.274037	0.385927	4.56307
Os04g0126800	osa-b1.0r1-78878	siRNA24	not	0.247447	0.201997	0.223094	2.69131
Os04g0127900	osa-b1.0r1-78925	siRNA24	not	0.00831601	0.235283	0.239857	2.4676
Os04g0150300	osa-b1.0r1-79387	siRNA24	low	0.31452	0.311748	0.30312	2.92848
Os04g0150500	osa-b1.0r1-79387	siRNA24	low	0.317082	0.313729	0.360248	2.92848
Os04g0150500	osa-b1.0r1-79388	siRNA24	low	0.317082	0.313729	0.360248	2.81753
Os04g0153475	osa-b1.0r1-79474	siRNA24	not	0.325331	0.366588	0.388282	4.07704
Os04g0154000	osa-b1.0r1-79483	siRNA24	not	0.336591	0.402202	0.366434	2.42616
Os04g0154599	Cluster_123782	siRNA24	low	0.416422	0.277102	0.255729	5.35092
Os04g0154700	Cluster_123782	siRNA24	not	0.210526	0.27743	0.416422	5.35092
Os04g0165900	Cluster_124062	siRNA24	low	0.188055	0.209902	0.230408	5.73559
Os04g0165900	osa-b1.0r1-79647	siRNA24	low	0.188055	0.209902	0.230408	3.93669
Os04g0168000	osa-b1.0r1-79713	siRNA24	low	0.210239	0.221827	0.255431	3.67503
Os04g0168300	osa-b1.0r1-79733	siRNA24	not	0.165428	0.31437	0.238724	3.01491
Os04g0174200	osa-b1.0r1-79864	siRNA24	low	0.280674	0.339767	0.311413	6.36421
Os04g0175900	osa-b1.0r1-79904	siRNA24	low	0.326417	0.318708	0.408469	4.01244
Os04g0175900	osa-b1.0r1-79905	siRNA24	low	0.326417	0.318708	0.408469	5.30502
Os04g0175900	osa-b1.0r1-79910	siRNA24	low	0.326417	0.318708	0.408469	4.05024
Os04g0178300	osa-b1.0r1-79960	siRNA24	low	0.448903	0.376138	0.180613	3.30374
Os04g0178300	osa-b1.0r1-79962	siRNA24	low	0.448903	0.376138	0.180613	7.07222
Os04g0178300	osa-b1.0r1-79963	siRNA24	low	0.448903	0.376138	0.180613	7.09012
Os04g0178300	osa-b1.0r1-79964	siRNA24	low	0.448903	0.376138	0.180613	4.56165
Os04g0181901	osa-b1.0r1-80041	siRNA24	not	0.364253	0.279498	0.337709	5.7415
Os04g0184100	osa-b1.0r1-80119	siRNA24	low	0.234659	0.343582	0.353255	2.95374
Os04g0184250	osa-b1.0r1-80119	siRNA24	low	0.353255	0.346441	0.25994	2.95374
Os04g0186800	osa-b1.0r1-80177	siRNA24	low	0.432935	0.358997	0.314455	3.25079
Os04g0187001	osa-b1.0r1-80177	siRNA24	not	0.314455	0.337315	0.453447	3.25079
Os04g0188433	osa-b1.0r1-80206	siRNA24	not	0.223711	0.204261	0.0495643	5.52711
Os04g0193200	osa-b1.0r1-80352	siRNA24	not	0.257871	0.305589	0.0496536	3.14124
Os04g0195400	osa-b1.0r1-80400	siRNA24	not	0.30893	0.304991	0.173527	2.98239
Os04g0196600	osa-b1.0r1-80432	siRNA24	not	0.364185	0.222864	0.239303	3.95303
Os04g0196850	osa-b1.0r1-80432	siRNA24	not	0.148038	0.311436	0.360831	3.95303
Os04g0200000	osa-b1.0r1-80485	siRNA24	low	0.263912	0.290764	0.274864	5.08808
Os04g0204200	osa-b1.0r1-80576	siRNA24	low	0.406487	0.386875	0.503525	3.63392
Os04g0206450	osa-b1.0r1-80629	siRNA24	low	0.0523897	0.269554	0.324074	12.6234
Os04g0206500	osa-b1.0r1-80631	siRNA24	not	0.280689	0.253973	0.245018	7.21982
Os04g0207501	osa-b1.0r1-80664	siRNA24	not	0.0135179	0.337083	0.439736	2.30615
Os04g0219550	osa-b1.0r1-80828	siRNA24	not	0.272919	0.287356	0.207094	2.6038
Os04g0221450	osa-b1.0r1-80899	siRNA24	not	0.154414	0.281713	0.417722	10.0615
Os04g0227500	osa-b1.0r1-81030	siRNA24	not	0.200221	0.268338	0.294893	4.44796
Os04g0269100	osa-b1.0r1-81588	siRNA24	low	0.215116	0.225718	0.0278287	9.64801
Os04g0280700	osa-b1.0r1-81848	siRNA24	low	0.297258	0.285714	0.223655	3.00656
Os04g0288100	osa-b1.0r1-82016	siRNA24	not	0.377497	0.238512	0.0248809	6.72206
Os04g0288500	osa-b1.0r1-82030	siRNA24	not	0.360057	0.279131	0.14411	12.5307
Os04g0288500	osa-b1.0r1-82031	siRNA24	not	0.360057	0.279131	0.14411	9.33882
Os04g0291000	osa-b1.0r1-82098	siRNA24	not	0.221206	0.332619	0.18562	3.19515
Os04g0295400	Cluster_128670	siRNA24	not	0.0768251	0.321184	0.266934	2.3656
Os04g0295500	osa-b1.0r1-82186	siRNA24	not	0.0227273	0.34207	0.160093	4.30473
Os04g0301500	osa-b1.0r1-82379	siRNA24	low	0.144098	0.265852	0.0808166	3.75564
Os04g0308000	osa-b1.0r1-82545	siRNA24	low	0.0532946	0.242424	0.264796	7.11251
Os04g0321700	osa-b1.0r1-82917	siRNA24	low	0.402948	0.371468	0.347292	3.96342
Os04g0321700	osa-b1.0r1-82918	siRNA24	low	0.402948	0.371468	0.347292	3.4806
Os04g0323500	osa-b1.0r1-82966	siRNA24	low	0.115768	0.266182	0.017971	3.63234
Os04g0330400	osa-b1.0r1-83141	siRNA24	not	0.277041	0.318116	0.332223	2.52731
Os04g0331600	osa-b1.0r1-83171	siRNA24	not	0.301418	0.340712	0.261043	4.08396
Os04g0334825	Cluster_130380	siRNA24	not	0.375183	0.329578	0.205346	5.81684
Os04g0337800	osa-b1.0r1-83250	siRNA24	low	0.00108342	0.332473	0.328367	4.2646
Os04g0337800	osa-b1.0r1-83251	siRNA24	low	0.00108342	0.332473	0.328367	5.98658
Os04g0337800	osa-b1.0r1-83252	siRNA24	low	0.00108342	0.332473	0.328367	5.49437
Os04g0340300	Cluster_130647	siRNA24	not	0.333142	0.337424	0.323657	3.05692
Os04g0340550	Cluster_130647	siRNA24	not	0.397642	0.336541	0.28227	3.05692
Os04g0350700	osa-b1.0r1-83631	siRNA24	low	0.11697	0.226811	0.232582	5.41877
Os04g0354400	osa-b1.0r1-83716	siRNA24	not	0.316828	0.245886	0.000517331	4.63646
Os04g0354400	Cluster_131269	siRNA24	not	0.316828	0.245886	0.000517331	3.92306
Os04g0354600	osa-b1.0r1-83735	siRNA24	not	0.34787	0.303325	0.0827423	4.08606
Os04g0354600	osa-b1.0r1-83737	siRNA24	not	0.34787	0.303325	0.0827423	5.14283
Os04g0360500	osa-b1.0r1-83881	siRNA24	low	0.175922	0.356702	0.378937	2.73604
Os04g0360650	osa-b1.0r1-83881	siRNA24	low	0.376334	0.347695	0.198355	2.73604
Os04g0360500	osa-b1.0r1-83882	siRNA24	low	0.175922	0.356702	0.378937	7.58225
Os04g0360650	osa-b1.0r1-83882	siRNA24	low	0.376334	0.347695	0.198355	7.58225
Os04g0362375	osa-b1.0r1-83905	siRNA24	not	0.382074	0.335149	0.0381855	4.51865
Os04g0368300	osa-b1.0r1-84156	siRNA24	not	0.235548	0.233217	0.20612	3.22475
Os04g0368300	osa-b1.0r1-84158	siRNA24	not	0.235548	0.233217	0.20612	2.87077
Os04g0368300	osa-b1.0r1-84159	siRNA24	not	0.235548	0.233217	0.20612	4.93549
Os04g0370900	Cluster_131921	siRNA24	not	0.0933794	0.201912	0.36931	4.49041
Os04g0370900	osa-b1.0r1-84228	siRNA24	not	0.0933794	0.201912	0.36931	4.99664
Os04g0384000	osa-b1.0r1-84578	siRNA24	not	0.369924	0.214368	0.168531	5.20952
Os04g0393200	osa-b1.0r1-84808	siRNA24	not	0.112917	0.215846	0.255644	6.00115
Os04g0394100	osa-b1.0r1-84831	siRNA24	low	0.00070688	0.235232	0.121887	3.67479
Os04g0410700	osa-b1.0r1-85289	siRNA24	low	0.234551	0.253019	0.278991	6.06945
Os04g0429600	osa-b1.0r1-85797	siRNA24	low	0.210978	0.269623	0.41853	5.17048
Os04g0429600	osa-b1.0r1-85798	siRNA24	low	0.210978	0.269623	0.41853	4.00344
Os04g0429600	osa-b1.0r1-85799	siRNA24	low	0.210978	0.269623	0.41853	11.3638
Os04g0436900	osa-b1.0r1-85975	siRNA24	low	0.406659	0.383717	0.418496	6.29997
Os04g0443300	osa-b1.0r1-86116	siRNA24	not	0.227352	0.211863	0.312639	5.90731
Os04g0443400	osa-b1.0r1-86116	siRNA24	not	0.308897	0.201035	0.227352	5.90731
Os04g0447300	osa-b1.0r1-86217	siRNA24	not	0.0268106	0.463725	0.425023	5.32616
Os04g0449200	osa-b1.0r1-86253	siRNA24	low	0.435926	0.334904	0.127451	5.34458
Os04g0454250	osa-b1.0r1-86385	siRNA24	not	0.151056	0.335165	0.0331376	4.50971
Os04g0463900	osa-b1.0r1-86537	siRNA24	not	0.16831	0.452439	0.00517001	4.38525
Os04g0464400	osa-b1.0r1-86545	siRNA24	low	0.266952	0.405525	0.388858	5.956
Os04g0471700	osa-b1.0r1-86727	siRNA24	low	0.0117701	0.382006	0.404703	3.85548
Os04g0471700	osa-b1.0r1-86728	siRNA24	low	0.0117701	0.382006	0.404703	3.30108
Os04g0480050	osa-b1.0r1-86894	siRNA24	low	0.287671	0.204112	0.309463	5.40529
Os04g0489600	osa-b1.0r1-87051	siRNA24	low	0.0148793	0.251647	0.480531	19.6984
Os04g0489600	osa-b1.0r1-87052	siRNA24	low	0.0148793	0.251647	0.480531	8.3597
Os04g0489600	osa-b1.0r1-87053	siRNA24	low	0.0148793	0.251647	0.480531	5.03377
Os04g0489600	osa-b1.0r1-87054	siRNA24	low	0.0148793	0.251647	0.480531	4.90196
Os04g0510000	osa-b1.0r1-87448	siRNA24	not	0.372279	0.444976	0.418485	3.45962
Os04g0513400	osa-b1.0r1-87492	siRNA24	low	0.217913	0.217124	0.258816	3.84509
Os04g0513400	osa-b1.0r1-87493	siRNA24	low	0.217913	0.217124	0.258816	7.90206
Os04g0516900	osa-b1.0r1-87565	siRNA24	low	0.245471	0.356006	0.363794	5.53217
Os04g0532400	osa-b1.0r1-87869	siRNA24	not	0.359278	0.339556	0.279894	14.5546
Os04g0578900	osa-b1.0r1-88915	siRNA24	low	0.374829	0.430378	0.436404	3.68704
Os04g0600200	osa-b1.0r1-89318	siRNA24	low	0.191606	0.228976	0.0644172	3.22691
Os04g0603400	osa-b1.0r1-89358	siRNA24	low	0.411619	0.374531	0.366551	4.51456
Os04g0624100	osa-b1.0r1-89824	siRNA24	low	0.428502	0.283715	0.295002	9.4347
Os04g0624100	osa-b1.0r1-89827	siRNA24	low	0.428502	0.283715	0.295002	4.6128
Os04g0649051	osa-b1.0r1-90267	siRNA24	not	0.342637	0.301914	0.315682	9.18661
Os04g0654500	osa-b1.0r1-90388	siRNA24	not	0.000564122	0.254592	0.149458	5.66968
Os04g0676650	osa-b1.0r1-90828	siRNA24	not	0.423403	0.353623	0.337042	6.81492
Os04g0676650	osa-b1.0r1-90829	siRNA24	not	0.423403	0.353623	0.337042	6.98789
Os05g0127500	osa-b1.0r1-91722	siRNA24	low	0.362912	0.334672	0.272921	6.01418
Os05g0127500	osa-b1.0r1-91723	siRNA24	low	0.362912	0.334672	0.272921	2.80453
Os05g0130500	osa-b1.0r1-91806	siRNA24	not	0.352448	0.448573	0.397541	4.78259
Os05g0130500	osa-b1.0r1-91807	siRNA24	not	0.352448	0.448573	0.397541	5.53473
Os05g0142500	osa-b1.0r1-92098	siRNA24	not	0.287402	0.443182	0.480052	7.24931
Os05g0146100	osa-b1.0r1-92157	siRNA24	low	0.261441	0.219227	0.176082	4.14358
Os05g0146100	osa-b1.0r1-92158	siRNA24	low	0.261441	0.219227	0.176082	5.71781
Os05g0149300	osa-b1.0r1-92218	siRNA24	not	0.192593	0.299951	0.102061	6.36991
Os05g0157600	osa-b1.0r1-92449	siRNA24	low	0.207773	0.229832	0.21692	5.94797
Os05g0167300	osa-b1.0r1-92700	siRNA24	not	0.368501	0.305261	0.372327	12.5238
Os05g0167300	osa-b1.0r1-92701	siRNA24	not	0.368501	0.305261	0.372327	6.41319
Os05g0172400	osa-b1.0r1-92811	siRNA24	not	0.341208	0.439571	0.458291	10.8484
Os05g0175450	osa-b1.0r1-92840	siRNA24	not	0.354087	0.376026	0.475775	3.87872
Os05g0186300	osa-b1.0r1-93159	siRNA24	low	0.0762071	0.228685	0.220527	6.64964
Os05g0189900	osa-b1.0r1-93275	siRNA24	not	0.100485	0.249442	0.215665	13.1917
Os05g0190000	osa-b1.0r1-93277	siRNA24	low	0.282626	0.26764	0.120407	6.39524
Os05g0191500	osa-b1.0r1-93336	siRNA24	not	0.247126	0.271785	0.0101083	6.15876
Os05g0191500	osa-b1.0r1-93338	siRNA24	not	0.247126	0.271785	0.0101083	5.17109
Os05g0191500	osa-b1.0r1-93339	siRNA24	not	0.247126	0.271785	0.0101083	3.45063
Os05g0203500	osa-b1.0r1-93693	siRNA24	not	0.300654	0.265062	0.375405	4.53378
Os05g0207400	osa-b1.0r1-93828	siRNA24	low	0.30821	0.34005	0.257909	4.12385
Os05g0207400	osa-b1.0r1-93829	siRNA24	low	0.30821	0.34005	0.257909	14.1749
Os05g0207400	osa-b1.0r1-93830	siRNA24	low	0.30821	0.34005	0.257909	4.19517
Os05g0215000	osa-b1.0r1-94064	siRNA24	low	0.0659164	0.22293	0.0535714	2.38649
Os05g0227100	osa-b1.0r1-94360	siRNA24	low	0.2175	0.205793	0.185904	3.58668
Os05g0236600	osa-b1.0r1-94624	siRNA24	not	0.243781	0.214345	0.0847889	2.96309
Os05g0239400	osa-b1.0r1-94683	siRNA24	not	0.147572	0.256876	0.397771	5.63351
Os05g0249100	osa-b1.0r1-94883	siRNA24	not	0.238161	0.235524	0.194673	2.7386
Os05g0250500	osa-b1.0r1-94902	siRNA24	low	0.290323	0.25656	0.408201	9.12033
Os05g0250500	osa-b1.0r1-94903	siRNA24	low	0.290323	0.25656	0.408201	3.54325
Os05g0250600	osa-b1.0r1-94904	siRNA24	not	0.263037	0.214899	0.10274	5.8244
Os05g0250600	Cluster_148508	siRNA24	not	0.263037	0.214899	0.10274	2.94401
Os05g0252000	Cluster_148560	siRNA24	not	0.363802	0.200339	0.290505	7.46761
Os05g0252000	osa-b1.0r1-94942	siRNA24	not	0.363802	0.200339	0.290505	3.3777
Os05g0261700	Cluster_148932	siRNA24	low	0.296163	0.28825	0.301689	2.60081
Os05g0261700	osa-b1.0r1-95132	siRNA24	low	0.296163	0.28825	0.301689	5.93476
Os05g0267100	osa-b1.0r1-95189	siRNA24	low	0.23474	0.284136	0.323194	8.59657
Os05g0267100	osa-b1.0r1-95190	siRNA24	low	0.23474	0.284136	0.323194	3.36147
Os05g0267100	Cluster_149072	siRNA24	low	0.23474	0.284136	0.323194	2.76664
Os05g0267100	osa-b1.0r1-95191	siRNA24	low	0.23474	0.284136	0.323194	2.67543
Os05g0269500	osa-b1.0r1-95250	siRNA24	low	0.0830946	0.272679	0.396179	7.65918
Os05g0272800	osa-b1.0r1-95334	siRNA24	low	0.399657	0.33066	0.266224	5.20349
Os05g0274950	osa-b1.0r1-95382	siRNA24	not	0.346133	0.294658	0.302701	5.22891
Os05g0276500	osa-b1.0r1-95413	siRNA24	not	0.28118	0.209003	0.249917	6.4638
Os05g0276750	osa-b1.0r1-95413	siRNA24	not	0.228967	0.209642	0.281236	6.4638
Os05g0278500	osa-b1.0r1-95447	siRNA24	not	0.264	0.290415	0.350751	5.32714
Os05g0278550	osa-b1.0r1-95449	siRNA24	not	0.365212	0.445363	0.461243	6.26877
Os05g0279750	osa-b1.0r1-95478	siRNA24	not	0.231224	0.287294	0.27665	4.16685
Os05g0291700	osa-b1.0r1-95634	siRNA24	low	0.29427	0.289464	0.365196	5.35542
Os05g0297800	osa-b1.0r1-95772	siRNA24	not	0.348701	0.368739	0.368778	10.6929
Os05g0297800	osa-b1.0r1-95773	siRNA24	not	0.348701	0.368739	0.368778	3.17695
Os05g0297850	osa-b1.0r1-95775	siRNA24	not	0.389969	0.412632	0.392818	4.20183
Os05g0311600	osa-b1.0r1-96160	siRNA24	not	0.214677	0.364236	0.333742	2.06361
Os05g0311600	osa-b1.0r1-96164	siRNA24	not	0.214677	0.364236	0.333742	9.26773
Os05g0313100	osa-b1.0r1-96213	siRNA24	not	0.272727	0.288467	0.157962	8.50007
Os05g0321600	osa-b1.0r1-96465	siRNA24	low	0.35221	0.250564	0.250117	6.0616
Os05g0327100	Cluster_151448	siRNA24	low	0.00732323	0.27511	0.156729	4.56321
Os05g0333100	osa-b1.0r1-96647	siRNA24	not	0.169449	0.366962	0.266407	6.73003
Os05g0336000	osa-b1.0r1-96707	siRNA24	low	0.324226	0.268985	0.100796	5.92336
Os05g0336000	osa-b1.0r1-96710	siRNA24	low	0.324226	0.268985	0.100796	4.53973
Os05g0336000	osa-b1.0r1-96712	siRNA24	low	0.324226	0.268985	0.100796	5.80254
Os05g0338900	osa-b1.0r1-96760	siRNA24	low	0.283163	0.336015	0.375339	4.57975
Os05g0342100	osa-b1.0r1-96813	siRNA24	not	0.37037	0.28523	0.498164	12.4871
Os05g0353600	osa-b1.0r1-97075	siRNA24	not	0.341912	0.321551	0.310212	7.11552
Os05g0363951	osa-b1.0r1-97363	siRNA24	low	0.160259	0.324191	0.358779	3.75293
Os05g0366800	osa-b1.0r1-97439	siRNA24	not	0.459289	0.210065	0.108721	5.40911
Os05g0366800	osa-b1.0r1-97441	siRNA24	not	0.459289	0.210065	0.108721	5.25839
Os05g0367400	osa-b1.0r1-97452	siRNA24	low	0.231997	0.257379	0.229416	3.52493
Os05g0367400	osa-b1.0r1-97453	siRNA24	low	0.231997	0.257379	0.229416	5.05074
Os05g0382200	osa-b1.0r1-97833	siRNA24	not	0.260608	0.305584	0.16144	3.73371
Os05g0384600	osa-b1.0r1-97879	siRNA24	low	0.394057	0.331971	0.318709	2.97508
Os05g0429802	osa-b1.0r1-99022	siRNA24	not	0.493174	0.394461	0.304241	5.46498
Os05g0430700	osa-b1.0r1-99033	siRNA24	low	0.193103	0.414517	0.30618	5.0251
Os05g0443400	osa-b1.0r1-99271	siRNA24	not	0.0837121	0.215432	0.266954	4.20745
Os05g0456401	osa-b1.0r1-99579	siRNA24	not	0.286325	0.476766	0.13013	3.27627
Os05g0468500	osa-b1.0r1-99798	siRNA24	not	0.384755	0.39319	0.479125	4.22575
Os05g0485400	osa-b1.0r1-100141	siRNA24	not	0.0737327	0.215634	0.0439122	5.15185
Os05g0493800	Cluster_157450	siRNA24	not	0.28717	0.354257	0.377898	7.46528
Os05g0498200	Cluster_157609	siRNA24	not	0.398732	0.418908	0.374935	3.41807
Os05g0506600	osa-b1.0r1-100656	siRNA24	not	0.142968	0.416208	0.334213	7.92973
Os05g0506600	osa-b1.0r1-100657	siRNA24	not	0.142968	0.416208	0.334213	4.67691
Os05g0506800	osa-b1.0r1-100667	siRNA24	not	0.203689	0.374417	0.455637	9.11205
Os05g0519000	osa-b1.0r1-100979	siRNA24	low	0.0244404	0.258224	0.0487455	14.5566
Os05g0519300	osa-b1.0r1-100986	siRNA24	low	0.0264856	0.290202	0.320479	5.74856
Os05g0524800	osa-b1.0r1-101101	siRNA24	not	0.0788253	0.225506	0.265341	10.297
Os05g0524900	osa-b1.0r1-101101	siRNA24	not	0.265696	0.214104	0.299515	10.297
Os05g0524900	osa-b1.0r1-101104	siRNA24	not	0.265696	0.214104	0.299515	4.49085
Os05g0525000	osa-b1.0r1-101104	siRNA24	not	0.295396	0.275913	0.319804	4.49085
Os05g0529900	osa-b1.0r1-101189	siRNA24	not	0.00139043	0.256596	0.181235	3.17086
Os05g0531400	osa-b1.0r1-101217	siRNA24	low	0.181698	0.375181	0.434805	3.65702
Os05g0591800	osa-b1.0r1-102421	siRNA24	not	0.29122	0.218234	0.118821	5.1596
Os05g0591850	osa-b1.0r1-102421	siRNA24	not	0.124614	0.220116	0.284038	5.1596
Os05g0596000	osa-b1.0r1-102509	siRNA24	low	0.277315	0.294792	0.272214	2.71714
Os05g0596700	osa-b1.0r1-102533	siRNA24	low	0.339946	0.261707	0.318245	5.36769
Os06g0104800	osa-b1.0r1-102670	siRNA24	not	0.218032	0.285171	0.0958264	5.15482
Os06g0116933	osa-b1.0r1-102875	siRNA24	not	0.145823	0.394268	0.233146	3.58579
Os06g0129600	osa-b1.0r1-103135	siRNA24	low	0.00874453	0.231538	0.00899517	23.5608
Os06g0129650	osa-b1.0r1-103135	siRNA24	low	0.0361681	0.232876	0.00816565	23.5608
Os06g0129600	osa-b1.0r1-103139	siRNA24	low	0.00874453	0.231538	0.00899517	4.69673
Os06g0129650	osa-b1.0r1-103139	siRNA24	low	0.0361681	0.232876	0.00816565	4.69673
Os06g0132300	osa-b1.0r1-103207	siRNA24	not	0.0503195	0.495856	0.0198742	3.45782
Os06g0146700	osa-b1.0r1-103470	siRNA24	low	0.0043122	0.213758	0.234598	4.42163
Os06g0151401	osa-b1.0r1-103536	siRNA24	not	0.576869	0.364039	0.0731622	6.72385
Os06g0153000	osa-b1.0r1-103573	siRNA24	not	0.0360825	0.222276	0.0576403	8.81234
Os06g0157500	osa-b1.0r1-103663	siRNA24	not	0.209709	0.252804	0.045642	5.3321
Os06g0157500	Cluster_162496	siRNA24	not	0.209709	0.252804	0.045642	3.81945
Os06g0157500	osa-b1.0r1-103667	siRNA24	not	0.209709	0.252804	0.045642	6.71654
Os06g0159750	osa-b1.0r1-103711	siRNA24	not	0.381463	0.316096	0.00876494	4.18857
Os06g0160800	osa-b1.0r1-103728	siRNA24	not	0.0254812	0.466216	0.410828	13.5
Os06g0164300	osa-b1.0r1-103795	siRNA24	not	0.14013	0.283051	0.012622	13.6644
Os06g0176300	osa-b1.0r1-104012	siRNA24	not	0.000898473	0.210477	0.00268096	3.31101
Os06g0204100	osa-b1.0r1-104711	siRNA24	low	0.0602962	0.2359	0.162985	12.8507
Os06g0204100	osa-b1.0r1-104713	siRNA24	low	0.0602962	0.2359	0.162985	3.39446
Os06g0232400	osa-b1.0r1-105457	siRNA24	not	0.129305	0.234763	0.0234852	5.79189
Os06g0233950	Cluster_165187	siRNA24	not	0.00148203	0.217239	0.376904	3.41044
Os06g0243300	Cluster_165551	siRNA24	not	0.122468	0.216362	0.0540329	3.38726
Os06g0243801	Cluster_165583	siRNA24	not	0.126271	0.219599	0.122587	2.56647
Os06g0243801	osa-b1.0r1-105756	siRNA24	not	0.126271	0.219599	0.122587	9.93152
Os06g0254200	osa-b1.0r1-105969	siRNA24	not	0.0898797	0.214232	0.286225	2.3634
Os06g0270982	osa-b1.0r1-106404	siRNA24	not	0.0890665	0.277412	0.112409	15.8522
Os06g0271000	osa-b1.0r1-106404	siRNA24	not	0.112409	0.355769	0.168562	15.8522
Os06g0273100	osa-b1.0r1-106461	siRNA24	low	0.00695048	0.290717	0.0212461	4.61315
Os06g0281550	Cluster_167199	siRNA24	not	0.365814	0.376216	0.454985	3.83741
Os06g0341801	osa-b1.0r1-108235	siRNA24	not	0.260096	0.247458	0.19649	7.98221
Os06g0364500	osa-b1.0r1-108730	siRNA24	low	0.392547	0.225514	0.00101078	6.97758
Os06g0364500	osa-b1.0r1-108731	siRNA24	low	0.392547	0.225514	0.00101078	5.16462
Os06g0364500	Cluster_170669	siRNA24	low	0.392547	0.225514	0.00101078	5.87235
Os06g0364500	osa-b1.0r1-108735	siRNA24	low	0.392547	0.225514	0.00101078	2.82818
Os06g0483150	osa-b1.0r1-109115	siRNA24	low	0.0118044	0.256176	0.182614	5.31675
Os06g0483100	osa-b1.0r1-109115	siRNA24	low	0.192638	0.267817	0.0184038	5.31675
Os06g0483150	osa-b1.0r1-109116	siRNA24	low	0.0118044	0.256176	0.182614	8.56237
Os06g0483100	osa-b1.0r1-109116	siRNA24	low	0.192638	0.267817	0.0184038	8.56237
Os06g0483301	osa-b1.0r1-109139	siRNA24	not	0.0247954	0.449754	0.197638	8.49368
Os06g0528350	osa-b1.0r1-110251	siRNA24	not	0.0110759	0.269196	0.165354	9.14549
Os06g0528350	osa-b1.0r1-110252	siRNA24	not	0.0110759	0.269196	0.165354	6.85997
Os06g0535333	osa-b1.0r1-110421	siRNA24	not	0.00131119	0.275423	0.27296	6.02194
Os06g0538100	osa-b1.0r1-110471	siRNA24	not	0.258694	0.33623	0.318435	9.28516
Os06g0547500	osa-b1.0r1-110683	siRNA24	not	0.319592	0.209157	0.153678	3.90571
Os06g0547500	osa-b1.0r1-110684	siRNA24	not	0.319592	0.209157	0.153678	4.70495
Os06g0567666	osa-b1.0r1-111226	siRNA24	not	0.182977	0.226783	0.37334	5.15782
Os06g0572000	osa-b1.0r1-111356	siRNA24	not	0.251951	0.221011	0.279063	7.25807
Os06g0572300	osa-b1.0r1-111361	siRNA24	low	0.0457711	0.213182	0.00208768	5.63965
Os06g0572350	osa-b1.0r1-111361	siRNA24	low	0.0265047	0.227378	0.0466768	5.63965
Os06g0572300	osa-b1.0r1-111362	siRNA24	low	0.0457711	0.213182	0.00208768	3.93848
Os06g0572350	osa-b1.0r1-111362	siRNA24	low	0.0265047	0.227378	0.0466768	3.93848
Os06g0602000	osa-b1.0r1-112100	siRNA24	low	0.448819	0.25816	0.381208	5.07128
Os06g0602000	osa-b1.0r1-112101	siRNA24	low	0.448819	0.25816	0.381208	4.80193
Os06g0602000	osa-b1.0r1-112103	siRNA24	low	0.448819	0.25816	0.381208	3.6112
Os06g0606250	osa-b1.0r1-112222	siRNA24	not	0.393456	0.203956	0.124245	3.91852
Os06g0612001	osa-b1.0r1-112352	siRNA24	not	0.0653177	0.21374	0.121044	6.50402
Os06g0636201	osa-b1.0r1-113028	siRNA24	not	0.0650754	0.248594	0.0520926	6.03857
Os06g0641932	osa-b1.0r1-113159	siRNA24	low	0.0577313	0.297004	0.193293	5.17582
Os06g0646801	osa-b1.0r1-113314	siRNA24	low	0.0480638	0.208947	0.0412952	2.84022
Os06g0658400	osa-b1.0r1-113621	siRNA24	not	0.237542	0.235242	0.0437586	3.05707
Os06g0661000	osa-b1.0r1-113698	siRNA24	not	0.271769	0.346455	0.176096	4.83335
Os06g0681600	osa-b1.0r1-114240	siRNA24	low	0.0464636	0.215172	0.0113256	3.36217
Os06g0726900	osa-b1.0r1-115120	siRNA24	not	0.0857588	0.216238	0.00173649	3.28769
Os07g0113100	osa-b1.0r1-115539	siRNA24	not	0.325753	0.20479	0.166197	3.99309
Os07g0114550	osa-b1.0r1-115586	siRNA24	low	0.286762	0.256125	0.27824	7.50256
Os07g0117600	Cluster_181028	siRNA24	not	0.142857	0.279228	0.159084	2.77426
Os07g0139700	osa-b1.0r1-116113	siRNA24	not	0.10513	0.266537	0.201904	3.10734
Os07g0148600	osa-b1.0r1-116315	siRNA24	not	0.0350691	0.217733	0.313697	14.5614
Os07g0166300	osa-b1.0r1-116757	siRNA24	not	0.232739	0.313591	0.0849709	3.92222
Os07g0169300	osa-b1.0r1-116813	siRNA24	not	0.0837918	0.216486	0.210761	3.18761
Os07g0169300	osa-b1.0r1-116814	siRNA24	not	0.0837918	0.216486	0.210761	3.62964
Os07g0180700	osa-b1.0r1-117059	siRNA24	not	0.054878	0.263584	0.0515588	6.44288
Os07g0218766	osa-b1.0r1-118051	siRNA24	not	0.0304762	0.209534	0.138311	4.27468
Os07g0232300	osa-b1.0r1-118458	siRNA24	low	0.149316	0.42948	0.225945	19.1294
Os07g0239000	osa-b1.0r1-118607	siRNA24	not	0.122279	0.340044	0.182994	4.90219
Os07g0244100	osa-b1.0r1-118712	siRNA24	not	0.233348	0.311895	0.124697	11.7098
Os07g0244200	osa-b1.0r1-118719	siRNA24	not	0.00402739	0.208445	0.280443	3.68416
Os07g0244900	osa-b1.0r1-118738	siRNA24	not	0.0542745	0.393647	0.137931	7.60114
Os07g0244900	osa-b1.0r1-118739	siRNA24	not	0.0542745	0.393647	0.137931	11.0418
Os07g0252200	osa-b1.0r1-118929	siRNA24	low	0.117712	0.32538	0.253431	4.98088
Os07g0252300	osa-b1.0r1-118929	siRNA24	low	0.30173	0.263058	0.274306	4.98088
Os07g0253100	osa-b1.0r1-118962	siRNA24	low	0.371472	0.245878	0.0136126	3.64688
Os07g0253100	osa-b1.0r1-118963	siRNA24	low	0.371472	0.245878	0.0136126	4.37102
Os07g0253100	osa-b1.0r1-118965	siRNA24	low	0.371472	0.245878	0.0136126	4.3931
Os07g0272800	osa-b1.0r1-119509	siRNA24	low	0.00238209	0.2099	0.200063	7.52978
Os07g0275475	osa-b1.0r1-119572	siRNA24	not	0.145565	0.248749	0.000730194	4.24144
Os07g0283600	osa-b1.0r1-119698	siRNA24	not	0.102397	0.212873	0.1681	2.78042
Os07g0284700	osa-b1.0r1-119716	siRNA24	not	0.122155	0.210241	0.183983	3.34776
Os07g0294700	osa-b1.0r1-119906	siRNA24	low	0.0294779	0.37528	0.400452	5.49549
Os07g0295601	osa-b1.0r1-119925	siRNA24	not	0.0356805	0.206973	0.165947	6.22209
Os07g0295601	osa-b1.0r1-119931	siRNA24	not	0.0356805	0.206973	0.165947	3.36341
Os07g0418500	osa-b1.0r1-120390	siRNA24	not	0.264091	0.242342	0.249671	2.60482
Os07g0439750	osa-b1.0r1-120865	siRNA24	low	0.294896	0.387337	0.0951975	7.34513
Os07g0447200	Cluster_189512	siRNA24	not	0.142857	0.250376	0.234437	6.98021
Os07g0462800	osa-b1.0r1-121449	siRNA24	not	0.171158	0.209376	0.176609	3.34564
Os07g0464001	osa-b1.0r1-121477	siRNA24	not	0.265052	0.28513	0.280819	7.47714
Os07g0464001	Cluster_190173	siRNA24	not	0.265052	0.28513	0.280819	3.46756
Os07g0476401	osa-b1.0r1-121817	siRNA24	low	0.0638914	0.252425	0.105993	4.51493
Os07g0501600	Cluster_191898	siRNA24	not	0.273154	0.208833	0.174736	4.4591
Os07g0523000	osa-b1.0r1-123074	siRNA24	not	0.25731	0.305556	0.299601	15.1281
Os07g0528400	Cluster_193042	siRNA24	not	0.286219	0.249839	0.26292	4.5701
Os07g0542701	osa-b1.0r1-123561	siRNA24	not	0.291855	0.285302	0.172436	2.79486
Os07g0560100	osa-b1.0r1-123940	siRNA24	low	0.148008	0.451807	0.18829	3.84063
Os07g0564100	osa-b1.0r1-124048	siRNA24	low	0.000356633	0.368047	0.0141432	16.6227
Os07g0574200	osa-b1.0r1-124274	siRNA24	not	0.0822271	0.461853	0.0110178	5.16132
Os07g0579100	osa-b1.0r1-124372	siRNA24	not	0.124122	0.46182	0.300707	5.4184
Os07g0581550	osa-b1.0r1-124414	siRNA24	not	0.0578898	0.333333	0.0144308	4.82593
Os07g0590500	osa-b1.0r1-124640	siRNA24	not	0.0163383	0.318502	0.0854037	4.84538
Os07g0594966	osa-b1.0r1-124704	siRNA24	not	0.0455295	0.314477	0.0528376	11.9695
Os07g0605600	osa-b1.0r1-124952	siRNA24	low	0.0259009	0.376847	0.273543	5.89945
Os07g0606000	osa-b1.0r1-124971	siRNA24	low	0.289732	0.29513	0.282315	3.24458
Os07g0635150	osa-b1.0r1-125634	siRNA24	not	0.273188	0.280063	0.0457963	2.9849
Os07g0635200	osa-b1.0r1-125634	siRNA24	not	0.114808	0.277664	0.259664	2.9849
Os07g0643800	osa-b1.0r1-125809	siRNA24	low	0.00656969	0.209125	0.221927	5.55893
Os07g0643800	osa-b1.0r1-125811	siRNA24	low	0.00656969	0.209125	0.221927	5.1682
Os07g0648400	osa-b1.0r1-125914	siRNA24	low	0.0687443	0.221868	0.0869136	3.71955
Os07g0649600	osa-b1.0r1-125950	siRNA24	not	0.0741935	0.266621	0.219785	6.59987
Os07g0649600	osa-b1.0r1-125951	siRNA24	not	0.0741935	0.266621	0.219785	2.8888
Os07g0655600	osa-b1.0r1-126049	siRNA24	not	0.169027	0.268158	0.294884	4.83517
Os07g0694200	Cluster_198457	siRNA24	low	0.275691	0.342703	0.0345985	3.39251
Os07g0694400	osa-b1.0r1-126849	siRNA24	low	0.41686	0.208906	0.273965	2.73885
Os08g0106300	osa-b1.0r1-127015	siRNA24	not	0.423983	0.421177	0.204255	3.14276
Os08g0111300	osa-b1.0r1-127117	siRNA24	low	0.16129	0.243544	0.528646	9.7254
Os08g0111800	osa-b1.0r1-127139	siRNA24	low	0.261914	0.38169	0.289773	5.84906
Os08g0123400	osa-b1.0r1-127430	siRNA24	not	0.240768	0.204626	0.00206302	3.50992
Os08g0123600	osa-b1.0r1-127432	siRNA24	not	0.319897	0.416235	0.137067	4.37953
Os08g0124250	osa-b1.0r1-127441	siRNA24	not	0.320426	0.38199	0.286232	4.06308
Os08g0125450	osa-b1.0r1-127498	siRNA24	not	0.354073	0.233322	0.30719	4.45081
Os08g0125450	Cluster_199464	siRNA24	not	0.354073	0.233322	0.30719	2.8636
Os08g0133200	osa-b1.0r1-127645	siRNA24	low	0	0.204304	0.274682	14.754
Os08g0137250	osa-b1.0r1-127698	siRNA24	not	0.129525	0.371454	0.000427533	2.29886
Os08g0137400	osa-b1.0r1-127704	siRNA24	not	0.259928	0.265143	0.270351	10.5124
Os08g0141000	osa-b1.0r1-127782	siRNA24	not	0.105756	0.30466	0.160046	3.68164
Os08g0141000	osa-b1.0r1-127783	siRNA24	not	0.105756	0.30466	0.160046	6.82765
Os08g0156066	osa-b1.0r1-128173	siRNA24	not	0.266784	0.412785	0.317375	6.03137
Os08g0156100	osa-b1.0r1-128173	siRNA24	not	0.332594	0.359362	0.394827	6.03137
Os08g0162900	osa-b1.0r1-128384	siRNA24	low	0.469977	0.432348	0.384686	2.4065
Os08g0170400	osa-b1.0r1-128550	siRNA24	not	0.249459	0.284657	0.317393	7.8415
Os08g0170400	osa-b1.0r1-128551	siRNA24	not	0.249459	0.284657	0.317393	5.19349
Os08g0170700	osa-b1.0r1-128565	siRNA24	not	0.210105	0.281643	0.090034	3.55451
Os08g0170700	osa-b1.0r1-128566	siRNA24	not	0.210105	0.281643	0.090034	2.71726
Os08g0183900	osa-b1.0r1-128868	siRNA24	low	0.0110352	0.235359	0.389003	3.44011
Os08g0188900	osa-b1.0r1-128981	siRNA24	not	0.432534	0.275386	0.311823	3.3654
Os08g0189300	osa-b1.0r1-129007	siRNA24	low	0.1431	0.220451	0.191371	5.66869
Os08g0189700	osa-b1.0r1-129022	siRNA24	not	0.292334	0.24321	0.153391	4.74216
Os08g0201500	osa-b1.0r1-129319	siRNA24	low	0.252168	0.213986	0.421262	2.78488
Os08g0225900	osa-b1.0r1-129787	siRNA24	not	0.301479	0.207577	0.127901	5.38092
Os08g0226166	Cluster_203080	siRNA24	not	0.0305383	0.255599	0.0445047	3.25706
Os08g0227900	osa-b1.0r1-129830	siRNA24	not	0.24728	0.327855	0.272484	3.85907
Os08g0256300	osa-b1.0r1-130543	siRNA24	low	0.39386	0.251266	0.169837	4.09399
Os08g0256750	osa-b1.0r1-130562	siRNA24	not	0.00161031	0.279564	0.271429	4.60706
Os08g0256750	osa-b1.0r1-130564	siRNA24	not	0.00161031	0.279564	0.271429	5.12851
Os08g0259100	osa-b1.0r1-130625	siRNA24	low	0.124948	0.244167	0.194118	4.53592
Os08g0273783	osa-b1.0r1-130961	siRNA24	low	0.244677	0.380336	0.301582	6.41113
Os08g0277300	osa-b1.0r1-131031	siRNA24	low	0.166277	0.32622	0.0313636	3.4489
Os08g0277300	osa-b1.0r1-131032	siRNA24	low	0.166277	0.32622	0.0313636	5.98605
Os08g0277300	osa-b1.0r1-131033	siRNA24	low	0.166277	0.32622	0.0313636	5.85208
Os08g0282700	osa-b1.0r1-131179	siRNA24	not	0.289841	0.268972	0.387978	3.24482
Os08g0289266	osa-b1.0r1-131290	siRNA24	not	0.223837	0.231047	0.274639	4.74701
Os08g0293300	osa-b1.0r1-131379	siRNA24	not	0.155267	0.22437	0.260517	7.80551
Os08g0293300	osa-b1.0r1-131380	siRNA24	not	0.155267	0.22437	0.260517	5.3145
Os08g0293300	osa-b1.0r1-131381	siRNA24	not	0.155267	0.22437	0.260517	3.11111
Os08g0293300	osa-b1.0r1-131382	siRNA24	not	0.155267	0.22437	0.260517	3.39658
Os08g0293400	osa-b1.0r1-131383	siRNA24	not	0.241824	0.294508	0.338657	2.96262
Os08g0298700	osa-b1.0r1-131500	siRNA24	not	0.2872	0.288444	0.206559	5.60194
Os08g0298800	osa-b1.0r1-131505	siRNA24	low	0.0654462	0.230223	0.154352	4.34926
Os08g0299600	osa-b1.0r1-131536	siRNA24	low	0.22869	0.227441	0.134495	6.48867
Os08g0320200	osa-b1.0r1-131773	siRNA24	not	0.384027	0.375205	0.362153	2.32392
Os08g0320500	osa-b1.0r1-131780	siRNA24	low	0.363039	0.376791	0.360303	4.24711
Os08g0333100	osa-b1.0r1-132036	siRNA24	low	0.326812	0.312841	0.329996	6.74596
Os08g0333233	osa-b1.0r1-132036	siRNA24	low	0.305389	0.308227	0.303955	6.74596
Os08g0333100	osa-b1.0r1-132037	siRNA24	low	0.326812	0.312841	0.329996	5.15206
Os08g0333233	osa-b1.0r1-132037	siRNA24	low	0.305389	0.308227	0.303955	5.15206
Os08g0333100	osa-b1.0r1-132039	siRNA24	low	0.326812	0.312841	0.329996	7.26313
Os08g0333500	osa-b1.0r1-132043	siRNA24	not	0.372593	0.414786	0.404247	5.50051
Os08g0333500	osa-b1.0r1-132044	siRNA24	not	0.372593	0.414786	0.404247	4.17147
Os08g0335500	osa-b1.0r1-132103	siRNA24	low	0.280335	0.272453	0.000564972	2.11223
Os08g0336200	osa-b1.0r1-132114	siRNA24	low	0.336391	0.322779	0.380548	3.83444
Os08g0337601	osa-b1.0r1-132151	siRNA24	not	0.129107	0.25027	0.275746	3.07898
Os08g0351200	Cluster_207668	siRNA24	not	0.0393975	0.379996	0.316392	4.36413
Os08g0351200	osa-b1.0r1-132448	siRNA24	not	0.0393975	0.379996	0.316392	6.85735
Os08g0351300	osa-b1.0r1-132455	siRNA24	not	0.289401	0.386176	0.395833	19.2717
Os08g0360800	osa-b1.0r1-132716	siRNA24	not	0.0289757	0.263259	0.256646	6.32118
Os08g0360800	osa-b1.0r1-132717	siRNA24	not	0.0289757	0.263259	0.256646	5.09607
Os08g0360800	osa-b1.0r1-132719	siRNA24	not	0.0289757	0.263259	0.256646	4.46326
Os08g0364400	osa-b1.0r1-132823	siRNA24	not	0.449472	0.335745	0.245133	3.92914
Os08g0364400	osa-b1.0r1-132824	siRNA24	not	0.449472	0.335745	0.245133	4.99495
Os08g0365800	osa-b1.0r1-132856	siRNA24	low	0.260021	0.245962	0.0076762	2.3216
Os08g0367850	osa-b1.0r1-132931	siRNA24	not	0.279514	0.25003	0.332564	3.16497
Os08g0367850	Cluster_208333	siRNA24	not	0.279514	0.25003	0.332564	3.58334
Os08g0367850	osa-b1.0r1-132934	siRNA24	not	0.279514	0.25003	0.332564	11.9427
Os08g0374600	osa-b1.0r1-133098	siRNA24	low	0.326454	0.382699	0.2061	10.0645
Os08g0375400	osa-b1.0r1-133129	siRNA24	not	0.229969	0.223694	0.253876	3.11776
Os08g0375500	osa-b1.0r1-133135	siRNA24	not	0.221213	0.215967	0.265345	4.58019
Os08g0375800	osa-b1.0r1-133141	siRNA24	low	0.295836	0.208333	0.340659	6.67884
Os08g0378250	osa-b1.0r1-133219	siRNA24	not	0.217043	0.289906	0.198755	2.10201
Os08g0378300	osa-b1.0r1-133219	siRNA24	not	0.186828	0.320102	0.246223	2.10201
Os08g0389300	osa-b1.0r1-133444	siRNA24	not	0.313098	0.244413	0.141278	6.14005
Os08g0389300	osa-b1.0r1-133446	siRNA24	not	0.313098	0.244413	0.141278	4.15263
Os08g0389300	osa-b1.0r1-133447	siRNA24	not	0.313098	0.244413	0.141278	3.98809
Os08g0393600	Cluster_209379	siRNA24	not	0.278757	0.220944	0.318296	6.35762
Os08g0394700	osa-b1.0r1-133620	siRNA24	not	0.280538	0.507692	0.408357	2.54416
Os08g0403733	osa-b1.0r1-133880	siRNA24	not	0.424415	0.260839	0.316008	3.73142
Os08g0403733	osa-b1.0r1-133881	siRNA24	not	0.424415	0.260839	0.316008	7.46971
Os08g0403733	osa-b1.0r1-133882	siRNA24	not	0.424415	0.260839	0.316008	7.88331
Os08g0406600	osa-b1.0r1-133962	siRNA24	not	0.0025652	0.222241	0.21342	3.0943
Os08g0410350	osa-b1.0r1-134076	siRNA24	low	0.0828047	0.347594	0.395341	6.78821
Os08g0410900	osa-b1.0r1-134081	siRNA24	low	0.00136286	0.231272	0.453202	4.9511
Os08g0410900	osa-b1.0r1-134082	siRNA24	low	0.00136286	0.231272	0.453202	2.10775
Os08g0410950	osa-b1.0r1-134082	siRNA24	low	0.199478	0.451438	0.0358694	2.10775
Os08g0410900	osa-b1.0r1-134083	siRNA24	low	0.00136286	0.231272	0.453202	2.51064
Os08g0421100	osa-b1.0r1-134322	siRNA24	not	0.156102	0.33675	0.310081	5.87785
Os08g0425100	osa-b1.0r1-134420	siRNA24	not	0.454181	0.335191	0.41768	2.64457
Os08g0434201	osa-b1.0r1-134696	siRNA24	not	0.381993	0.398058	0.358794	2.50829
Os08g0437050	osa-b1.0r1-134771	siRNA24	not	0.370694	0.366143	0.302515	3.28495
Os08g0446700	Cluster_211566	siRNA24	not	0.202721	0.206408	0.415828	3.95753
Os08g0469200	osa-b1.0r1-135637	siRNA24	not	0.212092	0.295674	0.000626043	4.30585
Os08g0471300	osa-b1.0r1-135677	siRNA24	not	0.080117	0.377751	0.00571554	5.64942
Os08g0474100	osa-b1.0r1-135751	siRNA24	not	0.343827	0.317257	0.357951	2.76751
Os08g0477100	osa-b1.0r1-135807	siRNA24	not	0.113124	0.429011	0.103093	6.86555
Os08g0486233	osa-b1.0r1-136037	siRNA24	not	0.237109	0.262416	0.0476617	3.35011
Os08g0501700	osa-b1.0r1-136371	siRNA24	not	0.164694	0.208472	0.102315	17.1353
Os08g0501700	osa-b1.0r1-136372	siRNA24	not	0.164694	0.208472	0.102315	11.849
Os08g0501700	osa-b1.0r1-136373	siRNA24	not	0.164694	0.208472	0.102315	3.70687
Os08g0531700	osa-b1.0r1-137138	siRNA24	low	0.314161	0.276402	0.235674	10.678
Os08g0544600	osa-b1.0r1-137449	siRNA24	not	0.0864734	0.259078	0.21395	4.74079
Os08g0552000	osa-b1.0r1-137628	siRNA24	low	0.267495	0.460267	0.320242	3.29082
Os08g0560500	Cluster_215667	siRNA24	low	0.0815	0.255714	0.00248139	5.38459
Os09g0122000	osa-b1.0r1-138510	siRNA24	not	0.162914	0.202423	0.242069	3.93253
Os09g0123400	osa-b1.0r1-138545	siRNA24	not	0.228065	0.389474	0.0855263	14.7418
Os09g0129450	osa-b1.0r1-138704	siRNA24	not	0.00384541	0.237553	0.32304	8.19721
Os09g0250800	osa-b1.0r1-139145	siRNA24	low	0.0943889	0.20532	0.211613	4.32007
Os09g0250800	osa-b1.0r1-139146	siRNA24	low	0.0943889	0.20532	0.211613	9.62655
Os09g0250800	osa-b1.0r1-139147	siRNA24	low	0.0943889	0.20532	0.211613	4.85928
Os09g0250800	osa-b1.0r1-139148	siRNA24	low	0.0943889	0.20532	0.211613	4.08593
Os09g0250800	osa-b1.0r1-139150	siRNA24	low	0.0943889	0.20532	0.211613	11.5911
Os09g0250800	osa-b1.0r1-139151	siRNA24	low	0.0943889	0.20532	0.211613	9.51156
Os09g0257900	osa-b1.0r1-139327	siRNA24	low	0.010491	0.279942	0.0921305	11.366
Os09g0258700	osa-b1.0r1-139353	siRNA24	not	0.171214	0.304	0.322755	6.09983
Os09g0269400	osa-b1.0r1-139628	siRNA24	not	0.379904	0.261349	0.272887	3.36659
Os09g0279900	osa-b1.0r1-139886	siRNA24	low	0.0117468	0.294118	0.0575828	5.45756
Os09g0283600	osa-b1.0r1-139995	siRNA24	not	0.394065	0.238058	0.000498422	4.61552
Os09g0283801	osa-b1.0r1-140000	siRNA24	not	0.121897	0.232017	0.0671406	5.07471
Os09g0285800	osa-b1.0r1-140060	siRNA24	not	0.12234	0.243875	0.10651	2.61898
Os09g0292350	Cluster_220206	siRNA24	low	0.179455	0.239752	0.208519	4.20848
Os09g0347401	osa-b1.0r1-141858	siRNA24	not	0.0422976	0.218182	0.301393	4.0809
Os09g0373750	osa-b1.0r1-142609	siRNA24	not	0.218333	0.262572	0.135484	4.77822
Os09g0412700	osa-b1.0r1-143564	siRNA24	not	0.152871	0.226356	0.156834	3.51203
Os09g0424850	osa-b1.0r1-143907	siRNA24	not	0.21745	0.260341	0.0664902	4.53475
Os09g0434900	osa-b1.0r1-144189	siRNA24	low	0.122159	0.222576	0.18051	5.18393
Os09g0435100	osa-b1.0r1-144194	siRNA24	not	0.0722892	0.252721	0.00486787	6.41653
Os09g0441600	osa-b1.0r1-144359	siRNA24	low	0.0124481	0.262978	0.00320718	3.50993
Os09g0462850	osa-b1.0r1-144821	siRNA24	not	0.185449	0.205177	0.0850448	4.05846
Os09g0545051	osa-b1.0r1-146563	siRNA24	not	0.112386	0.308753	0.277284	3.0906

## Sheet: 1kb Downstream
Predicted target	siRNA id	type	Target expression	Target fraction methylated C (1kb downstream)	Target fraction methylated C (gene body)	Target fraction methylated C (1kb upstream)	mean_fpkm
Os01g0113950	osa-b1.0r1-260	siRNA24	low	0.240076	0.209824	0.0351824	4.96816
Os01g0114000	osa-b1.0r1-260	siRNA24	not	0.285637	0.279298	0.135531	4.96816
Os01g0114400	osa-b1.0r1-267	siRNA24	not	0.345918	0.122438	0.0726787	2.72785
Os01g0114300	osa-b1.0r1-267	siRNA24	low	0.352369	0.140409	0.069492	2.72785
Os01g0117300	osa-b1.0r1-327	siRNA24	not	0.203695	0.15251	0.0278481	3.31897
Os01g0139900	osa-b1.0r1-790	siRNA24	low	0.212833	0.0431918	0.0433616	4.16567
Os01g0146801	Cluster_50239	siRNA24	not	0.325409	0.0466418	0.323963	5.77125
Os01g0147001	osa-b1.0r1-985	siRNA24	low	0.257426	0.192	0.104007	9.44373
Os01g0215100	osa-b1.0r1-2575	siRNA24	low	0.259858	0.20706	0.163471	5.91195
Os01g0216000	osa-b1.0r1-2605	siRNA24	low	0.279588	0.148642	0.0157257	9.14807
Os01g0216000	osa-b1.0r1-2606	siRNA24	low	0.279588	0.148642	0.0157257	4.3767
Os01g0216900	osa-b1.0r1-2628	siRNA24	not	0.293646	0.125701	0	5.17182
Os01g0216900	osa-b1.0r1-2629	siRNA24	not	0.293646	0.125701	0	4.22702
Os01g0220900	osa-b1.0r1-2732	siRNA24	low	0.247647	0.203863	0.0690991	5.22361
Os01g0229800	osa-b1.0r1-2973	siRNA24	not	0.32971	0.150685	0.221116	2.44849
Os01g0231950	osa-b1.0r1-3024	siRNA24	low	0.251276	0.00102494	0.0026302	2.9212
Os01g0248300	osa-b1.0r1-3420	siRNA24	not	0.379615	0.389961	0.182148	10.1968
Os01g0252300	osa-b1.0r1-3493	siRNA24	not	0.299652	0.0669565	0.271838	5.01598
Os01g0252400	osa-b1.0r1-3494	siRNA24	not	0.397899	0.0234742	0.258267	15.5609
Os01g0254350	osa-b1.0r1-3552	siRNA24	not	0.248488	0.0863475	0.000693001	4.19714
Os01g0254850	osa-b1.0r1-3562	siRNA24	not	0.386476	0.220378	0.0348659	8.61488
Os01g0273850	osa-b1.0r1-3965	siRNA24	not	0.367359	0.204265	0.206099	4.13251
Os01g0273850	osa-b1.0r1-3966	siRNA24	not	0.367359	0.204265	0.206099	7.28559
Os01g0283700	osa-b1.0r1-4271	siRNA24	low	0.282955	0.147547	0.0114429	7.17358
Os01g0287600	osa-b1.0r1-4350	siRNA24	low	0.210053	0.0210728	0.00794022	4.91569
Os01g0289732	osa-b1.0r1-4403	siRNA24	not	0.348919	0.312339	0.159919	5.68276
Os01g0304200	osa-b1.0r1-4747	siRNA24	low	0.220707	0.0423459	0.0167785	4.2304
Os01g0304400	osa-b1.0r1-4757	siRNA24	not	0.205329	0.206505	0.117409	2.48354
Os01g0307750	osa-b1.0r1-4840	siRNA24	not	0.214823	0.39561	0.287733	4.54464
Os01g0311100	osa-b1.0r1-4913	siRNA24	not	0.227458	0.00977268	0.0974186	3.17778
Os01g0311600	osa-b1.0r1-4918	siRNA24	not	0.3874	0.403846	0.35327	4.51673
Os01g0314000	osa-b1.0r1-4970	siRNA24	low	0.383102	0.412095	0.267167	9.05607
Os01g0319400	osa-b1.0r1-5104	siRNA24	low	0.418816	0.175969	0.165501	2.68142
Os01g0332700	osa-b1.0r1-5408	siRNA24	low	0.255046	0.287546	0.0167926	8.03076
Os01g0333600	osa-b1.0r1-5431	siRNA24	not	0.34564	0.339632	0.00727052	5.14899
Os01g0336300	Cluster_56968	siRNA24	not	0.396104	0.253165	0.237279	2.36825
Os01g0341750	osa-b1.0r1-5631	siRNA24	low	0.349704	0.0828126	0.0594095	2.44165
Os01g0343780	osa-b1.0r1-5674	siRNA24	low	0.279987	0.334618	0.138137	5.62702
Os01g0347200	osa-b1.0r1-5752	siRNA24	not	0.330732	0.283123	0.478854	3.69524
Os01g0347300	osa-b1.0r1-5755	siRNA24	not	0.280076	0.343157	0.340183	4.44948
Os01g0350000	osa-b1.0r1-5827	siRNA24	not	0.363946	0.29661	0.321429	5.12098
Os01g0350000	osa-b1.0r1-5828	siRNA24	not	0.363946	0.29661	0.321429	5.38682
Os01g0353501	osa-b1.0r1-5927	siRNA24	not	0.265143	0.294235	0.308754	4.07053
Os01g0354450	osa-b1.0r1-5958	siRNA24	not	0.283441	0.101963	0.316961	8.91774
Os01g0355700	osa-b1.0r1-5990	siRNA24	not	0.357476	0.308435	0.23151	5.04648
Os01g0356951	osa-b1.0r1-6062	siRNA24	not	0.315297	0.335543	0.0219092	4.01963
Os01g0363000	osa-b1.0r1-6191	siRNA24	not	0.39209	0.348624	0.31315	6.86021
Os01g0364800	osa-b1.0r1-6228	siRNA24	not	0.295414	0.160278	0.0130475	4.39813
Os01g0370200	osa-b1.0r1-6326	siRNA24	low	0.228682	0.247002	0.325407	2.77695
Os01g0371200	osa-b1.0r1-6346	siRNA24	not	0.406977	0.316901	0.316438	4.9586
Os01g0371300	osa-b1.0r1-6347	siRNA24	low	0.31875	0.309741	0.418605	4.85426
Os01g0372450	osa-b1.0r1-6364	siRNA24	not	0.298844	0.182274	0.101515	12.5431
Os01g0373500	osa-b1.0r1-6388	siRNA24	not	0.384722	0.152887	0.121377	2.80503
Os01g0382400	osa-b1.0r1-6592	siRNA24	not	0.38297	0.381684	0.289376	2.82586
Os01g0382450	osa-b1.0r1-6592	siRNA24	low	0.290647	0.32498	0.333333	2.82586
Os01g0382500	osa-b1.0r1-6593	siRNA24	not	0.26138	0.233161	0.285866	3.24619
Os01g0385000	osa-b1.0r1-6662	siRNA24	not	0.21845	0.0663819	0.140999	8.64449
Os01g0385400	osa-b1.0r1-6665	siRNA24	low	0.294202	0.232681	0.34828	3.97194
Os01g0385400	osa-b1.0r1-6666	siRNA24	low	0.294202	0.232681	0.34828	13.6252
Os01g0389200	osa-b1.0r1-6743	siRNA24	not	0.32506	0.00366838	0.000581142	3.24261
Os01g0500100	osa-b1.0r1-6956	siRNA24	low	0.267609	0.24806	0.224023	5.93228
Os01g0500100	osa-b1.0r1-6957	siRNA24	low	0.267609	0.24806	0.224023	3.57743
Os01g0502300	osa-b1.0r1-7020	siRNA24	not	0.319034	0.311572	0.297785	5.69524
Os01g0508300	osa-b1.0r1-7169	siRNA24	low	0.277989	0.228198	0.00863336	3.51753
Os01g0508300	osa-b1.0r1-7170	siRNA24	low	0.277989	0.228198	0.00863336	3.93485
Os01g0509750	osa-b1.0r1-7197	siRNA24	not	0.363459	0.322281	0.0863434	9.84572
Os01g0510901	osa-b1.0r1-7236	siRNA24	low	0.256007	0.311976	0.319723	4.08482
Os01g0520180	osa-b1.0r1-7433	siRNA24	not	0.308355	0.00237304	0.0331384	4.34791
Os01g0527900	osa-b1.0r1-7595	siRNA24	not	0.24109	0.345881	0.350835	3.20045
Os01g0532300	osa-b1.0r1-7703	siRNA24	low	0.248457	0.151289	0.272727	4.66243
Os01g0535300	osa-b1.0r1-7801	siRNA24	not	0.204151	0.0491547	0.272955	4.83619
Os01g0540000	osa-b1.0r1-7893	siRNA24	not	0.347021	0.271462	0.397327	4.46068
Os01g0540400	osa-b1.0r1-7895	siRNA24	not	0.294542	0.497849	0.313622	2.79413
Os01g0542100	osa-b1.0r1-7945	siRNA24	low	0.255509	0.246245	0.353557	2.25958
Os01g0542100	osa-b1.0r1-7946	siRNA24	low	0.255509	0.246245	0.353557	4.8675
Os01g0543600	Cluster_61315	siRNA24	not	0.483011	0.347971	0.315703	4.1927
Os01g0549250	osa-b1.0r1-8161	siRNA24	not	0.277333	0.193548	0.124448	6.76155
Os01g0561600	osa-b1.0r1-8473	siRNA24	not	0.208172	0.241379	0.20634	4.318
Os01g0569200	osa-b1.0r1-8674	siRNA24	not	0.330205	0.340456	0.0709524	4.15777
Os01g0570601	osa-b1.0r1-8693	siRNA24	not	0.296848	0.286619	0.138783	4.76958
Os01g0581800	osa-b1.0r1-8997	siRNA24	not	0.319356	0.292459	0.55848	5.45786
Os01g0595201	osa-b1.0r1-9306	siRNA24	not	0.366563	0.00100301	0.0664266	4.20923
Os01g0596500	Cluster_63459	siRNA24	not	0.258405	0.475393	0.169487	6.15178
Os01g0602400	osa-b1.0r1-9459	siRNA24	low	0.417981	0.0784989	0.000586682	3.65993
Os01g0602500	osa-b1.0r1-9464	siRNA24	not	0.389062	0.0282939	0.0564036	4.23161
Os01g0606200	osa-b1.0r1-9569	siRNA24	not	0.358011	0.399034	0.344153	6.46518
Os01g0606200	Cluster_63763	siRNA24	not	0.358011	0.399034	0.344153	7.94262
Os01g0627933	osa-b1.0r1-10069	siRNA24	low	0.447109	0.418164	0.340694	4.58925
Os01g0630101	osa-b1.0r1-10115	siRNA24	not	0.247715	0.149061	0.000966339	7.07795
Os01g0648600	osa-b1.0r1-10518	siRNA24	low	0.226475	0.0106339	0.0263158	6.95966
Os01g0656300	osa-b1.0r1-10730	siRNA24	not	0.314935	0.578704	0.418429	5.33843
Os01g0660000	osa-b1.0r1-10814	siRNA24	not	0.46961	0.317845	0.248695	4.39464
Os01g0660100	osa-b1.0r1-10815	siRNA24	not	0.263453	0.305221	0.480194	6.27911
Os01g0660450	osa-b1.0r1-10825	siRNA24	not	0.281262	0.231185	0.142152	6.15202
Os01g0662800	osa-b1.0r1-10875	siRNA24	low	0.292813	0.234131	0.25	4.93046
Os01g0678050	osa-b1.0r1-11181	siRNA24	not	0.359837	0.443771	0.478288	3.80472
Os01g0681332	osa-b1.0r1-11254	siRNA24	not	0.230276	0.193974	0.00895436	7.8642
Os01g0686200	osa-b1.0r1-11348	siRNA24	not	0.492353	0.359506	0.306498	4.73292
Os01g0687400	osa-b1.0r1-11364	siRNA24	low	0.3684	0.0532394	0.0752718	8.21445
Os01g0687450	osa-b1.0r1-11370	siRNA24	low	0.39323	0.44964	0.397658	3.03593
Os01g0687800	osa-b1.0r1-11372	siRNA24	low	0.233064	0.0288654	0.0851582	3.91684
Os01g0690800	osa-b1.0r1-11461	siRNA24	low	0.290466	0.197912	0.159746	3.27754
Os01g0693100	osa-b1.0r1-11477	siRNA24	not	0.205738	0.0199781	0.060023	2.32404
Os01g0695625	osa-b1.0r1-11543	siRNA24	not	0.299344	0.14439	0.00542005	4.84141
Os01g0700100	osa-b1.0r1-11630	siRNA24	not	0.261445	0.383931	0.192757	5.73008
Os01g0700900	osa-b1.0r1-11643	siRNA24	not	0.311842	0.0569429	0.0782675	3.0376
Os01g0701400	osa-b1.0r1-11648	siRNA24	not	0.392249	0.453925	0.398655	3.9407
Os01g0702700	osa-b1.0r1-11686	siRNA24	not	0.280382	0.331073	0.491456	4.19032
Os01g0720000	osa-b1.0r1-12052	siRNA24	not	0.277283	0.340291	0.35011	3.7718
Os01g0719900	osa-b1.0r1-12052	siRNA24	not	0.274253	0.306426	0.245669	3.7718
Os01g0735500	osa-b1.0r1-12303	siRNA24	not	0.41882	0.0414433	0.00810045	7.84928
Os01g0735500	osa-b1.0r1-12304	siRNA24	not	0.41882	0.0414433	0.00810045	4.66312
Os01g0737500	osa-b1.0r1-12346	siRNA24	not	0.396913	0.40146	0.432119	4.37342
Os01g0737550	osa-b1.0r1-12346	siRNA24	not	0.419753	0.368525	0.381065	4.37342
Os01g0737550	osa-b1.0r1-12347	siRNA24	not	0.419753	0.368525	0.381065	3.80867
Os01g0737600	osa-b1.0r1-12349	siRNA24	not	0.385813	0.367008	0.423384	5.28562
Os01g0740000	osa-b1.0r1-12404	siRNA24	not	0.346999	0.335246	0.508824	5.55591
Os01g0742100	osa-b1.0r1-12439	siRNA24	low	0.3125	0.433822	0.0803965	8.36276
Os01g0742100	osa-b1.0r1-12440	siRNA24	low	0.3125	0.433822	0.0803965	4.77188
Os01g0754800	osa-b1.0r1-12672	siRNA24	low	0.231283	0.171429	0.215646	6.46131
Os01g0766300	osa-b1.0r1-12932	siRNA24	not	0.369453	0.317981	0.276834	6.70463
Os01g0768333	osa-b1.0r1-12966	siRNA24	not	0.278752	0.0282382	0.0805956	3.71431
Os01g0816500	osa-b1.0r1-13880	siRNA24	low	0.357603	0.192269	0.0453714	8.66018
Os01g0824900	osa-b1.0r1-14099	siRNA24	not	0.22862	0.466667	0.41115	2.19718
Os01g0834800	Cluster_71350	siRNA24	not	0.313975	0.371401	0.288613	6.26157
Os01g0837100	osa-b1.0r1-14341	siRNA24	low	0.40991	0.292866	0.087236	18.2242
Os01g0842801	osa-b1.0r1-14446	siRNA24	low	0.347115	0.419034	0.225818	7.98855
Os01g0847100	osa-b1.0r1-14521	siRNA24	not	0.219366	0.100694	0.223363	6.52476
Os01g0850700	osa-b1.0r1-14601	siRNA24	low	0.352567	0.0271275	0.229323	4.32235
Os01g0857250	osa-b1.0r1-14765	siRNA24	not	0.354143	0.40404	0.356226	5.91317
Os01g0859200	osa-b1.0r1-14826	siRNA24	low	0.353097	0.315541	0.374154	4.08591
Os01g0859200	osa-b1.0r1-14827	siRNA24	low	0.353097	0.315541	0.374154	6.97152
Os01g0872000	osa-b1.0r1-15060	siRNA24	not	0.399781	0.131023	0.0580513	4.26083
Os01g0872100	osa-b1.0r1-15064	siRNA24	low	0.423367	0.389733	0.318647	4.57282
Os01g0873200	osa-b1.0r1-15077	siRNA24	low	0.228696	0.0642576	0.0204826	3.3747
Os01g0873300	osa-b1.0r1-15077	siRNA24	not	0.267974	0.336449	0.0589555	3.3747
Os01g0889400	osa-b1.0r1-15386	siRNA24	low	0.232289	0.341198	0.414487	4.43792
Os01g0894700	osa-b1.0r1-15464	siRNA24	low	0.212232	0.0235463	0.0728421	5.38986
Os01g0895000	osa-b1.0r1-15468	siRNA24	not	0.277553	0.323328	0.353043	5.4426
Os01g0910500	osa-b1.0r1-15776	siRNA24	low	0.226438	0.0347278	0.078727	4.80525
Os01g0930800	osa-b1.0r1-16293	siRNA24	not	0.289382	0.396586	0.318729	4.98946
Os01g0931100	osa-b1.0r1-16299	siRNA24	low	0.206916	0.0990269	0.223058	3.31872
Os01g0937600	osa-b1.0r1-16420	siRNA24	not	0.333564	0.188999	0.017365	5.26791
Os01g0944500	osa-b1.0r1-16558	siRNA24	not	0.24537	0.000856653	0.0185242	3.19966
Os01g0944800	osa-b1.0r1-16565	siRNA24	not	0.368522	0.00769928	0.0918705	4.57596
Os01g0944900	osa-b1.0r1-16566	siRNA24	not	0.207131	0.181669	0	4.41466
Os01g0952000	osa-b1.0r1-16697	siRNA24	not	0.360921	0.4858	0.117442	9.80917
Os01g0955500	osa-b1.0r1-16764	siRNA24	not	0.223113	0.284691	0.296375	4.56667
Os01g0956700	osa-b1.0r1-16811	siRNA24	low	0.362366	0.0797402	0.0167071	3.13443
Os01g0966200	osa-b1.0r1-16950	siRNA24	low	0.213502	0.242808	0.297151	4.50367
Os01g0968800	osa-b1.0r1-16974	siRNA24	not	0.436709	0.0324641	0.0899244	5.87207
Os01g0971400	osa-b1.0r1-17022	siRNA24	low	0.276151	0.230822	0.241779	8.543
Os01g0973150	osa-b1.0r1-17057	siRNA24	not	0.310084	0.0348179	0.0767172	3.86058
Os01g0975000	osa-b1.0r1-17084	siRNA24	low	0.308741	0.116086	0.0168651	2.83149
Os01g0975800	osa-b1.0r1-17097	siRNA24	not	0.273326	0.314074	0.144307	4.20707
Os01g0977901	osa-b1.0r1-17129	siRNA24	low	0.358797	0.371152	0.374931	6.20346
Os10g0100500	osa-b1.0r1-17156	siRNA24	low	0.305891	0.154453	0.0362409	6.69333
Os10g0104000	osa-b1.0r1-17256	siRNA24	not	0.351319	0.110679	0.0172655	2.8263
Os10g0104800	osa-b1.0r1-17277	siRNA24	low	0.322335	0.239692	0.31025	3.70745
Os10g0105700	osa-b1.0r1-17298	siRNA24	not	0.228631	0.0825873	0.198251	2.40565
Os10g0105800	osa-b1.0r1-17298	siRNA24	not	0.215779	0.0176056	0.000660502	2.40565
Os10g0105850	osa-b1.0r1-17298	siRNA24	not	0.210007	0.000673401	0.299883	2.40565
Os10g0107000	Cluster_350	siRNA24	not	0.23183	0.227798	0.280148	4.48099
Os10g0108700	osa-b1.0r1-17384	siRNA24	not	0.27898	0.278584	0.255441	4.77623
Os10g0108750	osa-b1.0r1-17386	siRNA24	not	0.338406	0.374238	0.369135	5.90957
Os10g0108800	Cluster_430	siRNA24	not	0.328078	0.37851	0.338406	5.98315
Os10g0109300	osa-b1.0r1-17399	siRNA24	not	0.239852	0.175	0.0978635	4.75502
Os10g0112700	osa-b1.0r1-17495	siRNA24	low	0.213669	0.158278	0.0161066	5.20727
Os10g0113723	osa-b1.0r1-17522	siRNA24	not	0.278823	0.275371	0.453906	2.99867
Os10g0115550	osa-b1.0r1-17558	siRNA24	not	0.329504	0.32381	0.289802	3.39807
Os10g0118800	osa-b1.0r1-17646	siRNA24	low	0.284912	0.332339	0.0982558	7.9416
Os10g0122600	osa-b1.0r1-17735	siRNA24	low	0.33526	0.100854	0.155093	6.5166
Os10g0131850	osa-b1.0r1-17959	siRNA24	not	0.303956	0.343165	0.327172	4.92396
Os10g0136400	osa-b1.0r1-18076	siRNA24	not	0.233034	0.256918	0.22297	3.51277
Os10g0137000	osa-b1.0r1-18103	siRNA24	low	0.374604	0.193383	0.0820765	2.69202
Os10g0139600	osa-b1.0r1-18163	siRNA24	low	0.349315	0.304827	0.226218	3.94445
Os10g0139700	osa-b1.0r1-18167	siRNA24	not	0.240093	0.324017	0.408263	3.83762
Os10g0141200	osa-b1.0r1-18205	siRNA24	not	0.383733	0.314708	0.30031	3.6046
Os10g0148700	osa-b1.0r1-18401	siRNA24	not	0.213601	0.240223	0.336239	4.21599
Os10g0149100	osa-b1.0r1-18416	siRNA24	not	0.337945	0.340114	0.00461072	3.18006
Os10g0150000	osa-b1.0r1-18438	siRNA24	not	0.260331	0.186017	0.152191	2.42957
Os10g0150300	osa-b1.0r1-18439	siRNA24	low	0.208845	0.091095	0.0018696	3.86737
Os10g0151233	Cluster_2081	siRNA24	not	0.25689	0.313952	0.301491	5.21601
Os10g0151100	osa-b1.0r1-18479	siRNA24	not	0.28196	0.3125	0.257963	2.18929
Os10g0151100	osa-b1.0r1-18480	siRNA24	not	0.28196	0.3125	0.257963	4.21843
Os10g0152000	osa-b1.0r1-18498	siRNA24	not	0.429701	0.203034	0.363871	2.96497
Os10g0154700	osa-b1.0r1-18551	siRNA24	low	0.360529	0.348356	0.388314	5.79798
Os10g0158400	osa-b1.0r1-18648	siRNA24	not	0.410169	0.1225	0.00076864	7.41899
Os10g0158400	osa-b1.0r1-18649	siRNA24	not	0.410169	0.1225	0.00076864	7.07254
Os10g0158700	osa-b1.0r1-18663	siRNA24	low	0.267003	0.041006	0.171717	3.53508
Os10g0162100	osa-b1.0r1-18767	siRNA24	low	0.253165	0.359001	0.244349	5.16368
Os10g0163220	osa-b1.0r1-18903	siRNA24	not	0.278914	0.27551	0.428427	2.72567
Os10g0165000	osa-b1.0r1-18960	siRNA24	not	0.311584	0.188377	0.167653	12.7891
Os10g0168300	osa-b1.0r1-19068	siRNA24	not	0.268283	0.295896	0.341578	3.03446
Os10g0169900	osa-b1.0r1-19105	siRNA24	low	0.241873	0.0261976	0.005227	4.94414
Os10g0170501	osa-b1.0r1-19138	siRNA24	low	0.28797	0.399058	0.537895	3.92672
Os10g0172000	osa-b1.0r1-19173	siRNA24	not	0.292446	0.486327	0.279451	2.75254
Os10g0172100	osa-b1.0r1-19174	siRNA24	not	0.258495	0.35985	0.294785	3.68067
Os10g0173000	osa-b1.0r1-19192	siRNA24	low	0.200211	0.12986	0.245946	8.02779
Os10g0174624	osa-b1.0r1-19223	siRNA24	not	0.333689	0.295164	0.133411	4.34312
Os10g0183800	osa-b1.0r1-19432	siRNA24	not	0.374538	0.493855	0.491461	4.32652
Os10g0184200	osa-b1.0r1-19450	siRNA24	low	0.317766	0.308562	0.36708	4.38789
Os10g0191100	osa-b1.0r1-19653	siRNA24	not	0.347541	0.0767079	0.0529393	7.42616
Os10g0194400	osa-b1.0r1-19731	siRNA24	not	0.27656	0.340538	0.273986	4.78279
Os10g0195050	osa-b1.0r1-19741	siRNA24	not	0.434669	0.300138	0.379463	3.43271
Os10g0195600	osa-b1.0r1-19754	siRNA24	not	0.354079	0.0829033	0.14081	5.22523
Os10g0195600	osa-b1.0r1-19755	siRNA24	not	0.354079	0.0829033	0.14081	2.73805
Os10g0196000	osa-b1.0r1-19770	siRNA24	not	0.32319	0.39616	0.487567	2.59398
Os10g0198366	osa-b1.0r1-19824	siRNA24	not	0.238567	0.319389	0.342481	7.0711
Os10g0207500	osa-b1.0r1-20047	siRNA24	low	0.289644	0.29925	0.318646	5.67112
Os10g0213700	osa-b1.0r1-20150	siRNA24	low	0.330119	0.30157	0.320312	3.9887
Os10g0326900	osa-b1.0r1-20390	siRNA24	not	0.256762	0.274963	0.250725	3.49049
Os10g0327000	osa-b1.0r1-20397	siRNA24	not	0.287972	0.33913	0.235208	3.18108
Os10g0327201	osa-b1.0r1-20399	siRNA24	not	0.278003	0.498044	0.328173	4.60872
Os10g0330000	osa-b1.0r1-20491	siRNA24	low	0.270259	0.289214	0.226122	2.61102
Os10g0330400	osa-b1.0r1-20498	siRNA24	low	0.421659	0.0123252	0.00171527	7.36563
Os10g0331400	osa-b1.0r1-20522	siRNA24	not	0.25495	0.259442	0.261974	5.50952
Os10g0343400	osa-b1.0r1-20827	siRNA24	low	0.345152	0.246277	0.192899	9.51271
Os10g0345701	osa-b1.0r1-20909	siRNA24	low	0.326123	0.182029	0.236475	7.16359
Os10g0352200	osa-b1.0r1-21086	siRNA24	low	0.432662	0.281569	0.24396	3.43904
Os10g0359700	osa-b1.0r1-21278	siRNA24	low	0.217125	0.257627	0.292459	4.9172
Os10g0359801	osa-b1.0r1-21281	siRNA24	not	0.327457	0.127303	0.105569	2.83653
Os10g0361300	osa-b1.0r1-21319	siRNA24	not	0.350563	0.407684	0.439535	4.78636
Os10g0368100	osa-b1.0r1-21487	siRNA24	low	0.29118	0.260148	0.318003	5.51126
Os10g0368100	osa-b1.0r1-21489	siRNA24	low	0.29118	0.260148	0.318003	8.16396
Os10g0378000	osa-b1.0r1-21763	siRNA24	not	0.209813	0.274991	0.432335	3.47402
Os10g0378100	osa-b1.0r1-21770	siRNA24	not	0.382874	0.302595	0.439525	4.66158
Os10g0379100	osa-b1.0r1-21811	siRNA24	not	0.273449	0.227729	0.277031	3.04845
Os10g0379233	osa-b1.0r1-21814	siRNA24	not	0.257923	0.230412	0.22823	3.54277
Os10g0381200	osa-b1.0r1-21838	siRNA24	not	0.2658	0.297735	0.459848	7.55718
Os10g0380800	osa-b1.0r1-21847	siRNA24	not	0.297205	0.292206	0.264694	5.60552
Os10g0390800	osa-b1.0r1-22063	siRNA24	low	0.31202	0.366788	0.28632	3.39697
Os10g0390900	osa-b1.0r1-22063	siRNA24	low	0.3337	0.253637	0.0435268	3.39697
Os10g0393600	osa-b1.0r1-22135	siRNA24	not	0.275912	0.363298	0.327434	3.82593
Os10g0394700	osa-b1.0r1-22164	siRNA24	not	0.251031	0.323209	0.283964	6.23811
Os10g0406701	osa-b1.0r1-22452	siRNA24	not	0.445672	0.332503	0.102741	2.82221
Os10g0407200	Cluster_8817	siRNA24	low	0.26496	0.197378	0.173277	12.115
Os10g0410900	osa-b1.0r1-22664	siRNA24	low	0.232511	0.187996	0.0267423	6.55233
Os10g0420200	osa-b1.0r1-22906	siRNA24	low	0.35443	0.306389	0.323131	2.34521
Os10g0425400	osa-b1.0r1-23039	siRNA24	not	0.306756	0.14945	0.00403316	9.73202
Os10g0426100	osa-b1.0r1-23049	siRNA24	not	0.332537	0.0486301	0.36965	3.12936
Os10g0429651	osa-b1.0r1-23123	siRNA24	not	0.300262	0.135184	0.00368263	4.69258
Os10g0435300	osa-b1.0r1-23207	siRNA24	not	0.286314	0.0274574	0.2134	4.29931
Os10g0437000	osa-b1.0r1-23244	siRNA24	low	0.412031	0.281895	0.00214638	3.93208
Os10g0437400	osa-b1.0r1-23261	siRNA24	not	0.26165	0.246778	0.211969	3.77649
Os10g0437400	osa-b1.0r1-23262	siRNA24	not	0.26165	0.246778	0.211969	5.13191
Os10g0437550	osa-b1.0r1-23268	siRNA24	not	0.246873	0.00592217	0.0152935	7.71335
Os10g0437700	osa-b1.0r1-23270	siRNA24	not	0.265931	0.281128	0.415503	27.8037
Os10g0439924	osa-b1.0r1-23320	siRNA24	not	0.28405	0.223676	0.020827	3.72095
Os10g0443000	osa-b1.0r1-23386	siRNA24	low	0.351085	0.304348	0.257807	4.16084
Os10g0443100	osa-b1.0r1-23389	siRNA24	low	0.339949	0.405387	0.257774	3.88652
Os10g0444566	osa-b1.0r1-23423	siRNA24	low	0.201937	0.294503	0.25409	4.73705
Os10g0449400	osa-b1.0r1-23578	siRNA24	low	0.28013	0.293124	0.333664	4.50852
Os10g0452100	osa-b1.0r1-23668	siRNA24	not	0.263421	0.350727	0.129621	3.08927
Os10g0454300	osa-b1.0r1-23722	siRNA24	not	0.339516	0.323757	0.361111	3.63031
Os10g0456800	osa-b1.0r1-23782	siRNA24	low	0.277997	0.0848869	0.103823	3.94878
Os10g0460800	osa-b1.0r1-23851	siRNA24	not	0.304433	0.344812	0.304861	5.10517
Os10g0463100	osa-b1.0r1-23891	siRNA24	low	0.261464	0.061082	0.0799523	4.91704
Os10g0468301	Cluster_11229	siRNA24	low	0.37552	0.318702	0.39527	11.5099
Os10g0469900	osa-b1.0r1-24009	siRNA24	low	0.247473	0.226379	0.237345	3.7884
Os10g0476500	osa-b1.0r1-24185	siRNA24	not	0.330553	0.237449	0.244875	4.32436
Os10g0483700	osa-b1.0r1-24441	siRNA24	low	0.227652	0.25829	0.196541	2.76038
Os10g0488400	osa-b1.0r1-24527	siRNA24	not	0.234523	0.00853524	0.0856146	2.46482
Os10g0490100	osa-b1.0r1-24565	siRNA24	not	0.370878	0.413862	0.380778	15.5929
Os10g0490900	osa-b1.0r1-24574	siRNA24	not	0.256183	0.135489	0.154248	7.50659
Os10g0495433	osa-b1.0r1-24673	siRNA24	not	0.286791	0.36831	0.246515	3.71959
Os10g0495466	osa-b1.0r1-24673	siRNA24	not	0.301812	0.254403	0.240506	3.71959
Os10g0496900	osa-b1.0r1-24704	siRNA24	low	0.321075	0.0571242	0.00122164	3.12433
Os10g0496900	osa-b1.0r1-24705	siRNA24	low	0.321075	0.0571242	0.00122164	7.00441
Os10g0498100	osa-b1.0r1-24742	siRNA24	low	0.378648	0.154116	0.3592	8.74209
Os10g0504900	osa-b1.0r1-24887	siRNA24	not	0.215401	0.0130098	0.158451	4.18016
Os10g0505500	osa-b1.0r1-24897	siRNA24	not	0.246685	0.334903	0.306915	2.80792
Os10g0521400	osa-b1.0r1-25273	siRNA24	low	0.396839	0.299831	0.326256	7.64579
Os10g0529600	osa-b1.0r1-25454	siRNA24	not	0.266048	0.120226	0.000299043	12.2445
Os10g0529500	osa-b1.0r1-25454	siRNA24	low	0.266048	0.0135135	0.388889	12.2445
Os10g0529700	osa-b1.0r1-25455	siRNA24	not	0.209519	0.0196144	0.278279	3.09545
Os10g0531400	osa-b1.0r1-25482	siRNA24	low	0.546521	0.461686	0.325509	3.34981
Os10g0548600	osa-b1.0r1-25848	siRNA24	low	0.226493	0.0602711	0.185322	4.81144
Os10g0549700	osa-b1.0r1-25879	siRNA24	low	0.397993	0.0157129	0.222054	4.01994
Os10g0552200	Cluster_14139	siRNA24	not	0.318441	0.354916	0.143602	5.89965
Os10g0560400	osa-b1.0r1-26090	siRNA24	not	0.287435	0.0273057	0.144945	9.97604
Os11g0114000	osa-b1.0r1-26731	siRNA24	not	0.275976	0.240936	0.0371081	2.95814
Os11g0136300	osa-b1.0r1-27151	siRNA24	not	0.243112	0.305249	0.279341	5.49636
Os11g0137400	osa-b1.0r1-27164	siRNA24	low	0.327803	0.0457896	0.00539811	4.35229
Os11g0137500	osa-b1.0r1-27166	siRNA24	low	0.416794	0.0669485	0.0242494	4.22775
Os11g0140900	osa-b1.0r1-27217	siRNA24	low	0.249689	0.0650598	0	3.76513
Os11g0149900	osa-b1.0r1-27369	siRNA24	not	0.361635	0.336643	0.149205	3.07681
Os11g0153000	osa-b1.0r1-27442	siRNA24	not	0.3173	0.260995	0.0611384	7.67174
Os11g0159500	osa-b1.0r1-27645	siRNA24	low	0.369644	0.250676	0.272727	7.57341
Os11g0167600	osa-b1.0r1-27782	siRNA24	not	0.261827	0.332682	0.0461224	10.1326
Os11g0171800	osa-b1.0r1-27897	siRNA24	low	0.28504	0.0723428	0.0311769	3.03482
Os11g0182100	osa-b1.0r1-28156	siRNA24	not	0.287617	0.328384	0.132045	3.19097
Os11g0186525	Cluster_17784	siRNA24	not	0.226358	0.0331862	0.0516432	5.89596
Os11g0191500	osa-b1.0r1-28403	siRNA24	not	0.323173	0.348003	0.259243	6.38523
Os11g0193800	osa-b1.0r1-28417	siRNA24	not	0.357038	0.0217354	0.00688389	2.85094
Os11g0194000	osa-b1.0r1-28429	siRNA24	not	0.327299	0.396772	0.236287	3.00047
Os11g0194600	osa-b1.0r1-28435	siRNA24	not	0.218066	0.154989	0.283784	5.69889
Os11g0202300	osa-b1.0r1-28636	siRNA24	low	0.312049	0.0552458	0.267393	7.86276
Os11g0202350	osa-b1.0r1-28638	siRNA24	low	0.342369	0.000353732	0.0321893	2.30629
Os11g0207700	osa-b1.0r1-28778	siRNA24	not	0.221675	0.169401	0.00118624	4.22968
Os11g0208900	osa-b1.0r1-28823	siRNA24	low	0.251156	0.102379	0.32629	6.5184
Os11g0212100	osa-b1.0r1-28917	siRNA24	not	0.446769	0.363636	0.437126	6.37348
Os11g0222320	osa-b1.0r1-29168	siRNA24	not	0.310559	0.156679	0.276294	3.22357
Os11g0222320	osa-b1.0r1-29169	siRNA24	not	0.310559	0.156679	0.276294	4.04073
Os11g0235750	osa-b1.0r1-29485	siRNA24	not	0.314525	0.25084	0.368705	6.35548
Os11g0235700	osa-b1.0r1-29485	siRNA24	not	0.299316	0.21892	0.0175151	6.35548
Os11g0236932	osa-b1.0r1-29515	siRNA24	not	0.20493	0.085048	0.036792	5.00922
Os11g0239000	osa-b1.0r1-29548	siRNA24	not	0.350481	0.284051	0.0581152	2.12292
Os11g0240800	osa-b1.0r1-29577	siRNA24	low	0.301651	0.137179	0.169441	4.19735
Os11g0241700	osa-b1.0r1-29597	siRNA24	not	0.208292	0.178615	0.288928	4.52233
Os11g0246300	osa-b1.0r1-29746	siRNA24	low	0.266936	0.0933251	0.000495172	3.96727
Os11g0246300	osa-b1.0r1-29747	siRNA24	low	0.266936	0.0933251	0.000495172	11.0395
Os11g0247500	osa-b1.0r1-29780	siRNA24	low	0.243827	0.288207	0.350917	12.9586
Os11g0250100	osa-b1.0r1-29841	siRNA24	low	0.38434	0.304045	0.232394	3.2051
Os11g0250900	osa-b1.0r1-29853	siRNA24	not	0.350337	0.314773	0.373482	8.77513
Os11g0256600	osa-b1.0r1-29972	siRNA24	not	0.244965	0.240114	0.411331	4.94221
Os11g0260200	osa-b1.0r1-30066	siRNA24	not	0.24592	0.2211	0.291022	3.73224
Os11g0269500	osa-b1.0r1-30355	siRNA24	not	0.332659	0.400185	0.352888	4.18833
Os11g0269500	osa-b1.0r1-30356	siRNA24	not	0.332659	0.400185	0.352888	2.51275
Os11g0269500	osa-b1.0r1-30357	siRNA24	not	0.332659	0.400185	0.352888	7.23382
Os11g0270201	osa-b1.0r1-30366	siRNA24	not	0.368242	0.342687	0.332814	3.72291
Os11g0278300	osa-b1.0r1-30575	siRNA24	not	0.236634	0.262013	0.258065	11.1643
Os11g0279750	osa-b1.0r1-30611	siRNA24	not	0.232824	0.454936	0.370998	5.60435
Os11g0284300	osa-b1.0r1-30719	siRNA24	not	0.400495	0.236663	0.304348	4.62915
Os11g0291000	osa-b1.0r1-30847	siRNA24	low	0.229183	0.285189	0.209953	2.92707
Os11g0291800	osa-b1.0r1-30875	siRNA24	not	0.38118	0.245889	0.416438	16.3961
Os11g0291800	osa-b1.0r1-30876	siRNA24	not	0.38118	0.245889	0.416438	9.93336
Os11g0293800	osa-b1.0r1-30914	siRNA24	not	0.342986	0.181341	0.270579	4.78426
Os11g0298833	osa-b1.0r1-31039	siRNA24	not	0.271009	0.308058	0.182951	8.2392
Os11g0300700	osa-b1.0r1-31096	siRNA24	not	0.334827	0.417605	0.427162	4.13229
Os11g0306400	osa-b1.0r1-31210	siRNA24	low	0.2617	0.308541	0.307439	3.88205
Os11g0307300	Cluster_22380	siRNA24	low	0.323693	0.318933	0.293469	10.7309
Os11g0390328	osa-b1.0r1-31477	siRNA24	not	0.268942	0.32635	0.306452	5.17486
Os11g0422000	osa-b1.0r1-31631	siRNA24	low	0.272329	0.328872	0.260247	5.08069
Os11g0430100	osa-b1.0r1-31815	siRNA24	not	0.221802	0.413522	0.0631746	5.06645
Os11g0433101	osa-b1.0r1-31901	siRNA24	low	0.307747	0.361036	0.372045	4.39422
Os11g0435100	osa-b1.0r1-31958	siRNA24	not	0.320896	0.404817	0.260314	6.58986
Os11g0435300	osa-b1.0r1-31967	siRNA24	low	0.365566	0.383477	0.291226	4.28836
Os11g0441900	osa-b1.0r1-32122	siRNA24	not	0.378623	0.365095	0.345691	5.50002
Os11g0443700	osa-b1.0r1-32171	siRNA24	not	0.22092	0.246812	0.412193	4.31146
Os11g0445475	osa-b1.0r1-32214	siRNA24	not	0.235495	0.0725552	0.00353857	12.9793
Os11g0456000	osa-b1.0r1-32470	siRNA24	low	0.297858	0.239216	0.279223	3.94007
Os11g0460900	osa-b1.0r1-32579	siRNA24	low	0.298017	0.262557	0.260178	6.22201
Os11g0462100	osa-b1.0r1-32608	siRNA24	low	0.248098	0.260369	0.219283	5.71041
Os11g0466300	osa-b1.0r1-32703	siRNA24	low	0.384201	0.327422	0.00302648	2.58056
Os11g0470966	osa-b1.0r1-32792	siRNA24	low	0.270689	0.344527	0.492168	3.11635
Os11g0471200	osa-b1.0r1-32796	siRNA24	low	0.384092	0.203599	0.335553	4.08667
Os11g0474500	osa-b1.0r1-32876	siRNA24	not	0.292142	0.239437	0.111868	3.69668
Os11g0483975	osa-b1.0r1-33182	siRNA24	not	0.324203	0.352439	0.3311	11.784
Os11g0488400	osa-b1.0r1-33239	siRNA24	low	0.293197	0.239267	0.244424	3.57146
Os11g0490600	osa-b1.0r1-33299	siRNA24	low	0.357641	0.234315	0.106199	5.99432
Os11g0496013	osa-b1.0r1-33411	siRNA24	not	0.220712	0.0509031	0.00149098	3.84065
Os11g0506800	osa-b1.0r1-33640	siRNA24	not	0.330948	0.327542	0.105078	5.54577
Os11g0528700	osa-b1.0r1-34134	siRNA24	not	0.212766	0.306801	0.296934	8.66372
Os11g0528812	osa-b1.0r1-34138	siRNA24	low	0.29387	0.307764	0.22591	6.74641
Os11g0539000	osa-b1.0r1-34367	siRNA24	not	0.356628	0.410984	0.37072	2.24474
Os11g0539600	osa-b1.0r1-34394	siRNA24	not	0.428301	0.41456	0.335509	4.56269
Os11g0543500	osa-b1.0r1-34528	siRNA24	not	0.239316	0.00928681	0.447107	3.2355
Os11g0543600	osa-b1.0r1-34531	siRNA24	not	0.240909	0.33658	0.363969	5.21842
Os11g0546401	osa-b1.0r1-34578	siRNA24	low	0.395891	0.0372456	0.0419132	14.3355
Os11g0549537	osa-b1.0r1-34645	siRNA24	not	0.353922	0.359689	0.407967	4.30435
Os11g0553666	osa-b1.0r1-34757	siRNA24	not	0.237347	0.281067	0.267971	4.32899
Os11g0560900	osa-b1.0r1-34893	siRNA24	not	0.243255	0.272367	0.109764	5.80606
Os11g0561100	Cluster_28139	siRNA24	not	0.398529	0.345422	0.169626	6.12342
Os11g0567800	osa-b1.0r1-34990	siRNA24	not	0.200229	0.309776	0.0512188	7.0121
Os11g0570000	osa-b1.0r1-35056	siRNA24	low	0.382823	0.12973	0.00886076	2.58888
Os11g0574200	osa-b1.0r1-35149	siRNA24	not	0.327935	0.00676907	0.00074239	2.23791
Os11g0574400	osa-b1.0r1-35171	siRNA24	low	0.397403	0.461268	0.305355	4.73496
Os11g0580500	osa-b1.0r1-35303	siRNA24	low	0.377934	0.296019	0.164179	7.96798
Os11g0582500	osa-b1.0r1-35361	siRNA24	not	0.221263	0.0333866	0.000853242	11.0165
Os11g0588100	osa-b1.0r1-35492	siRNA24	not	0.496902	0.0362889	0.0105234	4.12572
Os11g0590400	Cluster_29167	siRNA24	low	0.233406	0.0902819	0.145446	3.88078
Os11g0601950	Cluster_29513	siRNA24	low	0.273574	0.268199	0.20384	2.66826
Os11g0604100	osa-b1.0r1-35943	siRNA24	not	0.234835	0.428062	0.294416	4.06995
Os11g0611100	osa-b1.0r1-36100	siRNA24	not	0.272394	0.235813	0.291457	4.89282
Os11g0611100	osa-b1.0r1-36102	siRNA24	not	0.272394	0.235813	0.291457	9.75306
Os11g0626700	osa-b1.0r1-36538	siRNA24	not	0.321197	0.318978	0.246388	3.76035
Os11g0631400	osa-b1.0r1-36656	siRNA24	not	0.353986	0.378414	0.163664	2.48828
Os11g0631450	osa-b1.0r1-36667	siRNA24	not	0.391262	0.162559	0.256983	3.65512
Os11g0633600	Cluster_30610	siRNA24	not	0.303371	0.0719382	0.0856022	6.35382
Os11g0637100	osa-b1.0r1-36845	siRNA24	not	0.333934	0.39958	0.308411	4.67635
Os11g0637300	osa-b1.0r1-36850	siRNA24	not	0.286335	0.347741	0.302047	4.30184
Os11g0642400	osa-b1.0r1-36972	siRNA24	not	0.302741	0.18866	0.182225	5.18216
Os11g0643400	osa-b1.0r1-37000	siRNA24	low	0.43688	0.300934	0.289038	14.7108
Os11g0644900	osa-b1.0r1-37048	siRNA24	not	0.450392	0.38295	0.333755	14.1952
Os11g0645301	osa-b1.0r1-37051	siRNA24	not	0.35963	0.547504	0.397762	4.89975
Os11g0645800	Cluster_31098	siRNA24	not	0.366577	0.118687	0.404605	5.98011
Os11g0649700	osa-b1.0r1-37147	siRNA24	not	0.210472	0.0385488	0.337712	8.72429
Os11g0652900	osa-b1.0r1-37191	siRNA24	low	0.244937	0.208279	0.183602	3.21904
Os11g0657700	osa-b1.0r1-37290	siRNA24	not	0.417553	0.467162	0.369012	22.1337
Os11g0657900	osa-b1.0r1-37299	siRNA24	low	0.313388	0.325113	0.381531	6.58123
Os11g0667700	osa-b1.0r1-37526	siRNA24	not	0.369528	0.0718085	0.00181598	4.00369
Os11g0670900	osa-b1.0r1-37581	siRNA24	not	0.366499	0.261286	0.264014	6.18813
Os11g0676200	osa-b1.0r1-37629	siRNA24	not	0.352735	0.289595	0.232306	2.93131
Os11g0678200	osa-b1.0r1-37707	siRNA24	not	0.337349	0.0483322	0.00296234	7.60545
Os11g0687100	osa-b1.0r1-37888	siRNA24	not	0.403325	0.386775	0.350384	2.82476
Os11g0695800	osa-b1.0r1-38119	siRNA24	not	0.355831	0.116209	0.000740604	4.7342
Os12g0104850	osa-b1.0r1-38431	siRNA24	not	0.256312	0.23205	0.000459559	4.0637
Os12g0105401	osa-b1.0r1-38439	siRNA24	low	0.322176	0.0549759	0.00116686	5.90527
Os12g0135500	osa-b1.0r1-38991	siRNA24	not	0.311255	0.0487087	0.000781403	4.50973
Os12g0140550	osa-b1.0r1-39069	siRNA24	not	0.402353	0.375262	0.373832	4.53629
Os12g0162700	osa-b1.0r1-39574	siRNA24	not	0.330404	0.0742212	0.00301739	2.93896
Os12g0180600	osa-b1.0r1-39922	siRNA24	not	0.39723	0.0666821	0	4.32602
Os12g0196300	osa-b1.0r1-40306	siRNA24	low	0.329088	0.39828	0.246285	2.46013
Os12g0199050	osa-b1.0r1-40399	siRNA24	not	0.229868	0.262787	0.0591991	7.30736
Os12g0199050	osa-b1.0r1-40400	siRNA24	not	0.229868	0.262787	0.0591991	4.48032
Os12g0205100	osa-b1.0r1-40508	siRNA24	low	0.280528	0.0409334	0.0959671	3.34558
Os12g0225900	osa-b1.0r1-41055	siRNA24	not	0.328439	0.182531	0.0619584	4.31845
Os12g0226700	osa-b1.0r1-41083	siRNA24	low	0.263476	0.189862	0.172414	4.25977
Os12g0227400	osa-b1.0r1-41095	siRNA24	low	0.201427	0.162411	0.169955	4.76292
Os12g0232300	osa-b1.0r1-41241	siRNA24	not	0.243451	0.110273	0.217678	4.56712
Os12g0232700	osa-b1.0r1-41244	siRNA24	not	0.243077	0.242091	0.233598	5.17387
Os12g0232700	osa-b1.0r1-41245	siRNA24	not	0.243077	0.242091	0.233598	11.058
Os12g0240900	osa-b1.0r1-41477	siRNA24	not	0.273732	0.171788	0.292762	3.74155
Os12g0243050	osa-b1.0r1-41531	siRNA24	not	0.218654	0.172308	0.288989	15.283
Os12g0258700	osa-b1.0r1-41897	siRNA24	not	0.448775	0.312158	0.00721009	4.8493
Os12g0263200	osa-b1.0r1-41978	siRNA24	low	0.31746	0.193684	0.0972043	5.87389
Os12g0264800	osa-b1.0r1-42030	siRNA24	not	0.324305	0.287373	0.344044	3.35209
Os12g0278101	osa-b1.0r1-42383	siRNA24	not	0.283371	0.0607336	0.127861	6.40995
Os12g0281600	osa-b1.0r1-42469	siRNA24	low	0.212121	0.0774549	0.265299	3.15811
Os12g0281600	osa-b1.0r1-42470	siRNA24	low	0.212121	0.0774549	0.265299	6.98839
Os12g0284250	osa-b1.0r1-42516	siRNA24	low	0.323812	0.365699	0.249698	2.78617
Os12g0408100	osa-b1.0r1-42990	siRNA24	low	0.205479	0.14191	0.0639184	3.69335
Os12g0419000	osa-b1.0r1-43200	siRNA24	low	0.283986	0.187792	0.150842	3.96209
Os12g0420400	osa-b1.0r1-43224	siRNA24	low	0.376915	0.0522388	0.134672	3.58386
Os12g0435000	osa-b1.0r1-43615	siRNA24	not	0.250466	0.0105478	0.000408497	4.22502
Os12g0437800	osa-b1.0r1-43664	siRNA24	low	0.398568	0.245295	0.257064	3.93335
Os12g0438400	osa-b1.0r1-43684	siRNA24	low	0.20866	0.181011	0.00470905	8.13559
Os12g0461300	osa-b1.0r1-44425	siRNA24	low	0.277811	0.267925	0.259864	2.82085
Os12g0470700	osa-b1.0r1-44646	siRNA24	not	0.282204	0.349378	0.496366	5.09488
Os12g0484100	osa-b1.0r1-44938	siRNA24	not	0.231686	0.323877	0.145384	9.87603
Os12g0484100	osa-b1.0r1-44939	siRNA24	not	0.231686	0.323877	0.145384	4.68959
Os12g0504900	osa-b1.0r1-45525	siRNA24	not	0.35753	0.117647	0.190323	2.92169
Os12g0505800	osa-b1.0r1-45553	siRNA24	low	0.283621	0.34732	0.259155	4.14395
Os12g0505950	osa-b1.0r1-45553	siRNA24	low	0.254448	0.0680713	0.00932401	4.14395
Os12g0508400	osa-b1.0r1-45617	siRNA24	low	0.277393	0.26896	0.181701	3.23312
Os12g0511750	osa-b1.0r1-45683	siRNA24	not	0.36819	0.371388	0.474576	6.08963
Os12g0512200	osa-b1.0r1-45699	siRNA24	not	0.253978	0.276465	0.273411	4.07379
Os12g0516400	osa-b1.0r1-45825	siRNA24	not	0.212327	0.0126126	0.00027571	4.14853
Os12g0517100	osa-b1.0r1-45840	siRNA24	low	0.350139	0.31809	0.205763	5.28718
Os12g0518200	osa-b1.0r1-45853	siRNA24	not	0.285935	0.299395	0.367089	4.571
Os12g0527500	osa-b1.0r1-46056	siRNA24	low	0.393586	0.265181	0.220737	2.73791
Os12g0527500	osa-b1.0r1-46058	siRNA24	low	0.393586	0.265181	0.220737	3.02707
Os12g0538700	osa-b1.0r1-46353	siRNA24	not	0.274751	0.269927	0.305221	26.3642
Os12g0545400	osa-b1.0r1-46597	siRNA24	low	0.356853	0.173393	0.231579	4.14669
Os12g0550800	osa-b1.0r1-46743	siRNA24	not	0.322072	0.0657071	0.00114025	4.0432
Os12g0553800	osa-b1.0r1-46838	siRNA24	not	0.257634	0.00472441	0.0495382	2.6948
Os12g0555000	osa-b1.0r1-46866	siRNA24	not	0.221397	0.0292191	0.128288	6.14892
Os12g0555000	osa-b1.0r1-46867	siRNA24	not	0.221397	0.0292191	0.128288	6.09327
Os12g0555200	osa-b1.0r1-46874	siRNA24	low	0.367377	0.176824	0.101812	9.42141
Os12g0563700	osa-b1.0r1-47082	siRNA24	low	0.454041	0.236118	0.0109059	12.2499
Os12g0565000	osa-b1.0r1-47108	siRNA24	not	0.282696	0.153227	0.0834838	2.51639
Os12g0578200	osa-b1.0r1-47450	siRNA24	low	0.228626	0.043638	0.000274424	8.41867
Os12g0580400	osa-b1.0r1-47505	siRNA24	low	0.375274	0.0020219	0.000712251	10.2112
Os12g0590550	osa-b1.0r1-47861	siRNA24	low	0.38843	0.365873	0.283099	15.7935
Os12g0592832	osa-b1.0r1-47933	siRNA24	not	0.285714	0.196117	0.310943	4.75235
Os12g0598600	osa-b1.0r1-48037	siRNA24	not	0.346263	0.477178	0.353565	5.42271
Os12g0626150	osa-b1.0r1-48728	siRNA24	not	0.217153	0.00212701	0.198519	4.3674
Os12g0626200	osa-b1.0r1-48731	siRNA24	not	0.307505	0.26863	0.295376	18.8601
Os12g0639400	osa-b1.0r1-48991	siRNA24	not	0.321343	0.429104	0.421284	2.89688
Os02g0101300	osa-b1.0r1-49065	siRNA24	low	0.281841	0.0114049	0.169088	4.38254
Os02g0105600	osa-b1.0r1-49144	siRNA24	low	0.246101	0.00140796	0.327511	7.88148
Os02g0114100	osa-b1.0r1-49296	siRNA24	low	0.227113	0.0285049	0.0186542	10.1869
Os02g0120500	osa-b1.0r1-49417	siRNA24	not	0.330051	0.00167633	0.0190727	4.22411
Os02g0123700	osa-b1.0r1-49485	siRNA24	low	0.350418	0.024064	0.126928	7.08035
Os02g0124599	osa-b1.0r1-49495	siRNA24	low	0.201048	0.00222965	0.0223821	3.66659
Os02g0132200	osa-b1.0r1-49655	siRNA24	low	0.203687	0.0151186	0.17561	3.86454
Os02g0138500	osa-b1.0r1-49788	siRNA24	not	0.246851	0.130271	0.340256	4.09193
Os02g0157300	osa-b1.0r1-50162	siRNA24	low	0.220705	0.046456	0.0505952	2.53975
Os02g0161601	osa-b1.0r1-50227	siRNA24	not	0.433575	0.00629083	0.0498375	5.60725
Os02g0171500	osa-b1.0r1-50445	siRNA24	not	0.286091	0.000630517	0.0487239	2.83832
Os02g0172300	osa-b1.0r1-50455	siRNA24	not	0.205174	0.0620556	0.151076	3.42631
Os02g0179200	osa-b1.0r1-50659	siRNA24	not	0.248547	0.104013	0	3.3875
Os02g0189300	osa-b1.0r1-50922	siRNA24	low	0.272482	0.0146799	0.0351171	5.32263
Os02g0193200	osa-b1.0r1-51000	siRNA24	not	0.305667	0.00075188	0.12297	7.30802
Os02g0197125	osa-b1.0r1-51097	siRNA24	low	0.233014	0.0164295	0.000349528	4.99978
Os02g0197125	osa-b1.0r1-51098	siRNA24	low	0.233014	0.0164295	0.000349528	19.1316
Os02g0198000	osa-b1.0r1-51111	siRNA24	not	0.265447	0.00522961	0.000415541	4.9783
Os02g0199666	osa-b1.0r1-51153	siRNA24	low	0.285567	0.000348311	0.000292826	5.92063
Os02g0206400	osa-b1.0r1-51319	siRNA24	low	0.277778	0.00570323	0.22792	6.47524
Os02g0206550	osa-b1.0r1-51321	siRNA24	not	0.22792	0.00525854	0.0045106	3.27706
Os02g0207500	osa-b1.0r1-51349	siRNA24	not	0.213936	0.219854	0.116941	8.41162
Os02g0207500	osa-b1.0r1-51351	siRNA24	not	0.213936	0.219854	0.116941	5.19201
Os02g0209300	osa-b1.0r1-51395	siRNA24	not	0.244796	0.00451128	0.0369624	2.94362
Os02g0210900	osa-b1.0r1-51413	siRNA24	not	0.201183	0.00533662	0.0612701	4.50295
Os02g0213100	osa-b1.0r1-51462	siRNA24	not	0.27221	0.0141967	0.276385	2.87761
Os02g0215100	osa-b1.0r1-51524	siRNA24	low	0.22291	0.0299131	0.193734	3.11154
Os02g0216000	osa-b1.0r1-51552	siRNA24	low	0.233627	0.0428785	0.0125434	2.95952
Os02g0216250	osa-b1.0r1-51558	siRNA24	not	0.331263	0.233983	0.201389	4.48118
Os02g0216250	Cluster_79764	siRNA24	not	0.331263	0.233983	0.201389	3.15241
Os02g0216400	osa-b1.0r1-51568	siRNA24	low	0.279022	0.274005	0.331068	3.22094
Os02g0219000	Cluster_79889	siRNA24	low	0.268772	0.00445663	0.157966	6.32354
Os02g0223850	osa-b1.0r1-51743	siRNA24	not	0.208165	0.283652	0.46898	6.4493
Os02g0224100	osa-b1.0r1-51766	siRNA24	low	0.264757	0.0292834	0.177515	11.9023
Os02g0228300	osa-b1.0r1-51873	siRNA24	low	0.257541	0.0158832	0.106141	7.02698
Os02g0246500	osa-b1.0r1-52347	siRNA24	not	0.250101	0.00148898	0.000190876	2.47815
Os02g0248440	osa-b1.0r1-52406	siRNA24	not	0.311436	0.0110248	0.000770416	4.09849
Os02g0254233	osa-b1.0r1-52536	siRNA24	not	0.204819	0.00126068	0.103365	3.58702
Os02g0254233	osa-b1.0r1-52537	siRNA24	not	0.204819	0.00126068	0.103365	7.10936
Os02g0255066	osa-b1.0r1-52579	siRNA24	low	0.301587	0	0.0411919	4.01739
Os02g0255300	osa-b1.0r1-52588	siRNA24	not	0.235395	0.0608312	0.118765	11.0813
Os02g0261400	osa-b1.0r1-52769	siRNA24	not	0.219743	0.0193277	0.145946	3.6731
Os02g0265200	osa-b1.0r1-52848	siRNA24	low	0.217897	0.00687961	0.0674342	9.49972
Os02g0266900	osa-b1.0r1-52881	siRNA24	low	0.278065	0.0290226	0.0157114	13.7601
Os02g0267900	osa-b1.0r1-52898	siRNA24	low	0.217004	0.000872753	0.0621118	3.73763
Os02g0270100	osa-b1.0r1-52942	siRNA24	not	0.293037	0.0489049	0.0897217	5.3228
Os02g0270200	osa-b1.0r1-52943	siRNA24	not	0.24672	0.00168662	0.156579	4.90614
Os02g0278450	osa-b1.0r1-53175	siRNA24	not	0.22573	0.0944927	0.25964	3.07982
Os02g0286700	osa-b1.0r1-53379	siRNA24	not	0.312048	0.18394	0.0160377	4.49386
Os02g0291600	osa-b1.0r1-53522	siRNA24	not	0.352442	0.0738735	0.349223	3.51517
Os02g0296400	osa-b1.0r1-53636	siRNA24	low	0.229314	0.0970897	0.098153	4.20873
Os02g0297200	osa-b1.0r1-53653	siRNA24	low	0.200909	0.000444708	0.293808	4.26353
Os02g0308800	osa-b1.0r1-53946	siRNA24	not	0.297941	0.0288078	0.0720034	9.67527
Os02g0310400	osa-b1.0r1-53966	siRNA24	low	0.39608	0.0343412	0.0141018	8.55298
Os02g0311150	osa-b1.0r1-53983	siRNA24	not	0.236535	0.0020329	0.139946	2.73308
Os02g0314925	osa-b1.0r1-54117	siRNA24	low	0.214697	0.00272365	0.180989	5.84271
Os02g0316800	osa-b1.0r1-54139	siRNA24	low	0.236833	0.00388903	0.219812	2.46508
Os02g0320000	osa-b1.0r1-54221	siRNA24	not	0.325849	0.126025	0.291599	5.41261
Os02g0324500	osa-b1.0r1-54347	siRNA24	not	0.206993	0.207969	0.24819	2.43474
Os02g0327500	osa-b1.0r1-54433	siRNA24	not	0.283645	0.00375532	0.0824588	3.40527
Os02g0436500	osa-b1.0r1-54652	siRNA24	low	0.38675	0.193933	0.0823328	4.51825
Os02g0452700	osa-b1.0r1-55007	siRNA24	not	0.257935	0.154908	0.0223088	2.6557
Os02g0453400	osa-b1.0r1-55014	siRNA24	not	0.231402	0.239462	0.330879	6.86645
Os02g0455400	osa-b1.0r1-55048	siRNA24	low	0.267557	0.276716	0.245429	3.60415
Os02g0457300	osa-b1.0r1-55082	siRNA24	low	0.277567	0.30125	0.339936	4.99666
Os02g0458950	osa-b1.0r1-55117	siRNA24	not	0.34092	0.371717	0.010582	5.3372
Os02g0461300	osa-b1.0r1-55162	siRNA24	low	0.251473	0.0667092	0.0178961	24.5031
Os02g0465600	osa-b1.0r1-55240	siRNA24	not	0.36504	0.284181	0.173547	5.41405
Os02g0471100	osa-b1.0r1-55395	siRNA24	low	0.268852	0.346508	0.142857	6.73745
Os02g0475101	osa-b1.0r1-55519	siRNA24	not	0.281796	0.00588235	0.0769536	10.1472
Os02g0482200	Cluster_86547	siRNA24	low	0.218835	0.141647	0.000494193	2.21688
Os02g0482200	osa-b1.0r1-55670	siRNA24	low	0.218835	0.141647	0.000494193	3.57786
Os02g0484390	osa-b1.0r1-55709	siRNA24	not	0.432681	0.279228	0.281996	3.23201
Os02g0485800	osa-b1.0r1-55749	siRNA24	not	0.21158	0.0995392	0.300227	3.51272
Os02g0490500	osa-b1.0r1-55876	siRNA24	low	0.389842	0.355107	0.0726125	12.7953
Os02g0490500	osa-b1.0r1-55877	siRNA24	low	0.389842	0.355107	0.0726125	6.20321
Os02g0491600	osa-b1.0r1-55898	siRNA24	not	0.302279	0.243912	0.226628	5.57437
Os02g0499000	osa-b1.0r1-56069	siRNA24	low	0.225107	0.12755	0.0523441	16.5926
Os02g0500700	osa-b1.0r1-56113	siRNA24	not	0.26805	0.302974	0.253801	3.81434
Os02g0516901	osa-b1.0r1-56534	siRNA24	low	0.338245	0.333333	0.272917	6.50245
Os02g0517750	osa-b1.0r1-56606	siRNA24	not	0.221487	0.109918	0.0142374	5.21481
Os02g0520500	osa-b1.0r1-56676	siRNA24	not	0.321429	0.35396	0.37739	7.48403
Os02g0523650	osa-b1.0r1-56724	siRNA24	not	0.321218	0.402746	0.344064	2.99849
Os02g0532500	osa-b1.0r1-56957	siRNA24	not	0.286493	0.385105	0.104326	4.16578
Os02g0536800	osa-b1.0r1-57055	siRNA24	not	0.267027	0.318182	0.238449	3.61254
Os02g0547300	osa-b1.0r1-57406	siRNA24	not	0.254447	0.000432339	0.0178042	3.90006
Os02g0553200	osa-b1.0r1-57551	siRNA24	low	0.441441	0.163435	0.00174317	9.83704
Os02g0562700	osa-b1.0r1-57731	siRNA24	low	0.316272	0.265929	0.315812	3.93803
Os02g0563000	osa-b1.0r1-57739	siRNA24	low	0.338583	0.118857	0.121079	3.48063
Os02g0568700	Cluster_89796	siRNA24	not	0.604617	0.180187	0.0856354	2.99756
Os02g0569400	osa-b1.0r1-57893	siRNA24	not	0.253472	0.168994	0.200935	5.94048
Os02g0570900	osa-b1.0r1-57960	siRNA24	not	0.256669	0.0914149	0.00971581	3.49072
Os02g0571300	osa-b1.0r1-57966	siRNA24	not	0.238095	0.181341	0.392267	2.34281
Os02g0574000	osa-b1.0r1-58057	siRNA24	not	0.38652	0.0577683	0.0119699	5.85455
Os02g0575200	osa-b1.0r1-58077	siRNA24	low	0.206806	0.0703523	0.0570255	4.25382
Os02g0577600	osa-b1.0r1-58129	siRNA24	not	0.215499	0.0875433	0.0688532	3.28897
Os02g0578300	osa-b1.0r1-58152	siRNA24	low	0.353511	0.281069	0.000618557	5.44025
Os02g0580966	osa-b1.0r1-58212	siRNA24	low	0.375896	0.148849	0.204845	3.19814
Os02g0580966	osa-b1.0r1-58213	siRNA24	low	0.375896	0.148849	0.204845	7.41881
Os02g0582600	osa-b1.0r1-58250	siRNA24	low	0.203907	0.00358852	0.0251341	5.89617
Os02g0586600	osa-b1.0r1-58347	siRNA24	not	0.275233	0.367337	0.322917	5.61601
Os02g0586700	osa-b1.0r1-58347	siRNA24	low	0.292257	0.070315	0.00207555	5.61601
Os02g0587800	osa-b1.0r1-58363	siRNA24	not	0.325765	0.377593	0.0234645	3.15715
Os02g0592000	osa-b1.0r1-58487	siRNA24	low	0.493639	0.131009	0.114173	4.78882
Os02g0593100	osa-b1.0r1-58506	siRNA24	low	0.433922	0.136689	0.0900723	3.32453
Os02g0604600	osa-b1.0r1-58797	siRNA24	not	0.205869	0.195954	0.201738	3.52198
Os02g0604700	osa-b1.0r1-58803	siRNA24	not	0.269511	0.0105004	0.00417786	5.71396
Os02g0607100	osa-b1.0r1-58829	siRNA24	not	0.377722	0.357521	0.440621	7.01954
Os02g0619801	osa-b1.0r1-59144	siRNA24	low	0.314023	0.162538	0.379253	7.18114
Os02g0628900	osa-b1.0r1-59341	siRNA24	not	0.215036	0.0315805	0.00123218	4.79294
Os02g0629000	osa-b1.0r1-59341	siRNA24	low	0.397949	0.290069	0.0224308	4.79294
Os02g0631700	osa-b1.0r1-59400	siRNA24	not	0.343537	0.338794	0.412824	4.66761
Os02g0633000	osa-b1.0r1-59436	siRNA24	not	0.393428	0.29892	0.337733	3.19041
Os02g0633900	osa-b1.0r1-59452	siRNA24	not	0.45021	0.322264	0.314611	6.14635
Os02g0642200	osa-b1.0r1-59595	siRNA24	low	0.222264	0.215222	0.00075358	3.87616
Os02g0652100	osa-b1.0r1-59826	siRNA24	low	0.239836	0.104226	0.259239	4.31711
Os02g0658800	osa-b1.0r1-59988	siRNA24	low	0.249286	0.0734808	0.2858	4.11109
Os02g0661900	osa-b1.0r1-60056	siRNA24	low	0.287317	0.0378126	0.00157178	3.77314
Os02g0664400	osa-b1.0r1-60112	siRNA24	not	0.398327	0.0735642	0.182745	7.19355
Os02g0671300	osa-b1.0r1-60224	siRNA24	not	0.307074	0.0533031	0.0476008	3.2269
Os02g0671800	osa-b1.0r1-60234	siRNA24	low	0.236356	0.0237131	0.201523	6.59639
Os02g0674233	osa-b1.0r1-60301	siRNA24	not	0.232387	0.0181028	0.0857626	6.62762
Os02g0682700	osa-b1.0r1-60487	siRNA24	not	0.311429	0.026178	0.0255102	3.45689
Os02g0703600	osa-b1.0r1-60896	siRNA24	low	0.222444	0.24328	0.153381	2.67025
Os02g0711300	osa-b1.0r1-61089	siRNA24	not	0.405733	0.140795	0.0778485	4.66706
Os02g0711300	osa-b1.0r1-61090	siRNA24	not	0.405733	0.140795	0.0778485	4.01154
Os02g0731900	osa-b1.0r1-61497	siRNA24	low	0.363413	0.201335	0.223328	3.44052
Os02g0736900	osa-b1.0r1-61600	siRNA24	not	0.280662	0.392971	0.326077	4.07248
Os02g0736800	osa-b1.0r1-61600	siRNA24	low	0.346393	0.328824	0.16875	4.07248
Os02g0737300	osa-b1.0r1-61606	siRNA24	not	0.299299	0	0.0294391	2.96673
Os02g0763501	osa-b1.0r1-62106	siRNA24	low	0.202371	0.236404	0.118097	3.43184
Os02g0783050	osa-b1.0r1-62494	siRNA24	low	0.226169	0.0229127	0.0173762	11.7895
Os02g0785200	osa-b1.0r1-62536	siRNA24	not	0.351822	0.359078	0.316547	4.67044
Os02g0804600	osa-b1.0r1-62922	siRNA24	low	0.424224	0.168488	0.0588676	5.27766
Os02g0807800	osa-b1.0r1-63005	siRNA24	not	0.393621	0.127435	0.000567779	5.84502
Os02g0811400	osa-b1.0r1-63094	siRNA24	not	0.365764	0.46463	0.466121	4.41077
Os02g0811501	osa-b1.0r1-63094	siRNA24	not	0.433476	0.344142	0.312847	4.41077
Os02g0812000	osa-b1.0r1-63106	siRNA24	low	0.501799	0.412339	0.442791	4.50588
Os02g0833500	osa-b1.0r1-63454	siRNA24	not	0.352049	0.0840235	0.226313	4.92173
Os03g0100010	osa-b1.0r1-63480	siRNA24	low	0.246554	0.000364697	0.133417	16.8915
Os03g0103100	osa-b1.0r1-63539	siRNA24	not	0.437956	0.313022	0.446006	4.87874
Os03g0104901	osa-b1.0r1-63576	siRNA24	low	0.249841	0.244606	0.0387418	5.68175
Os03g0114400	osa-b1.0r1-63758	siRNA24	low	0.327255	0.264861	0.303879	6.05194
Os03g0128100	osa-b1.0r1-64046	siRNA24	low	0.35007	0.0378986	0.00101044	14.0258
Os03g0133650	osa-b1.0r1-64157	siRNA24	low	0.374035	0.387999	0.366766	3.01324
Os03g0144500	osa-b1.0r1-64394	siRNA24	low	0.434592	0.0625141	0.0474227	6.21683
Os03g0147001	osa-b1.0r1-64437	siRNA24	low	0.38897	0.23149	0.305178	4.66263
Os03g0153500	osa-b1.0r1-64581	siRNA24	not	0.285225	0.268438	0.294456	3.9827
Os03g0166100	osa-b1.0r1-64797	siRNA24	not	0.39762	0.422421	0.347093	3.14449
Os03g0166200	osa-b1.0r1-64799	siRNA24	low	0.356021	0.399732	0.390619	3.67969
Os03g0172700	osa-b1.0r1-64926	siRNA24	not	0.384988	0.348463	0.000657895	4.76984
Os03g0196500	osa-b1.0r1-65404	siRNA24	low	0.228795	0.259775	0.17217	14.5118
Os03g0197900	osa-b1.0r1-65450	siRNA24	not	0.212375	0.20812	0.0798978	5.05128
Os03g0222500	osa-b1.0r1-65925	siRNA24	not	0.29168	0.00235202	0.0175538	2.71686
Os03g0222800	osa-b1.0r1-65929	siRNA24	low	0.454645	0.191823	0.000433714	9.06486
Os03g0229100	osa-b1.0r1-66083	siRNA24	not	0.268949	0.165441	0.00147602	5.0497
Os03g0232800	osa-b1.0r1-66197	siRNA24	not	0.285071	0.0304119	0.00123431	4.3373
Os03g0242300	osa-b1.0r1-66369	siRNA24	low	0.382643	0.402047	0.460843	4.92109
Os03g0248400	osa-b1.0r1-66513	siRNA24	not	0.217391	0.278711	0.272687	4.28498
Os03g0248500	osa-b1.0r1-66514	siRNA24	not	0.31492	0.294747	0.296942	3.22386
Os03g0257500	osa-b1.0r1-66706	siRNA24	not	0.206174	0.0243294	0.271949	4.93022
Os03g0258500	osa-b1.0r1-66721	siRNA24	low	0.335452	0.130227	0.0663943	3.52996
Os03g0263350	osa-b1.0r1-66803	siRNA24	not	0.333056	0.00140252	0.0168601	7.28322
Os03g0264075	osa-b1.0r1-66815	siRNA24	not	0.279741	0.0132275	0.000449843	2.85113
Os03g0265900	osa-b1.0r1-66849	siRNA24	low	0.338526	0.0554205	0.117324	5.81362
Os03g0267300	osa-b1.0r1-66871	siRNA24	low	0.204696	0.0268164	0.000527426	3.47189
Os03g0277650	osa-b1.0r1-67129	siRNA24	low	0.314307	0.077804	0.221085	4.89277
Os03g0284500	osa-b1.0r1-67281	siRNA24	low	0.451842	0.411948	0.448685	2.63364
Os03g0284650	osa-b1.0r1-67284	siRNA24	low	0.227752	0.339857	0.339263	4.50736
Os03g0289850	osa-b1.0r1-67389	siRNA24	not	0.3059	0.384016	0.214594	4.26845
Os03g0293600	osa-b1.0r1-67487	siRNA24	low	0.28125	0.00210653	0.0486585	9.76534
Os03g0293700	osa-b1.0r1-67493	siRNA24	not	0.325179	0.0613851	0.00143513	7.6957
Os03g0307000	osa-b1.0r1-67735	siRNA24	low	0.390476	0.0932281	0.446607	4.99035
Os03g0313300	osa-b1.0r1-67847	siRNA24	low	0.373904	0.18269	0.208026	4.16659
Os03g0314500	osa-b1.0r1-67878	siRNA24	low	0.333846	0.117005	0.000443459	7.68804
Os03g0317100	osa-b1.0r1-67937	siRNA24	low	0.312834	0.245218	0.277611	2.82481
Os03g0351700	osa-b1.0r1-68708	siRNA24	low	0.34499	0.531008	0.26472	8.77312
Os03g0356470	osa-b1.0r1-68808	siRNA24	not	0.308824	0.328878	0.336098	3.65555
Os03g0359600	osa-b1.0r1-68945	siRNA24	not	0.295642	0.280423	0.321901	3.2805
Os03g0371350	osa-b1.0r1-69214	siRNA24	not	0.322507	0.132199	0.0904605	2.62195
Os03g0374901	osa-b1.0r1-69312	siRNA24	low	0.247169	0.220882	0.07262	4.57662
Os03g0375200	osa-b1.0r1-69313	siRNA24	not	0.243147	0.271103	0.157429	8.12626
Os03g0379700	osa-b1.0r1-69410	siRNA24	not	0.288051	0.298077	0.108657	2.64219
Os03g0383900	osa-b1.0r1-69492	siRNA24	not	0.257812	0.240242	0.247927	3.8277
Os03g0393350	osa-b1.0r1-69748	siRNA24	not	0.295111	0.293103	0.361737	3.13963
Os03g0393375	osa-b1.0r1-69748	siRNA24	not	0.358284	0.293612	0.330645	3.13963
Os03g0396000	osa-b1.0r1-69860	siRNA24	low	0.33619	0.325193	0.364065	3.76756
Os03g0409600	osa-b1.0r1-70287	siRNA24	low	0.293069	0.311939	0.270978	4.50253
Os03g0412800	osa-b1.0r1-70386	siRNA24	not	0.352402	0.208038	0.025393	2.8768
Os03g0421250	osa-b1.0r1-70593	siRNA24	low	0.314419	0.268415	0.479094	3.51232
Os03g0432000	osa-b1.0r1-70878	siRNA24	low	0.30451	0.328436	0.253143	6.99345
Os03g0436600	osa-b1.0r1-70963	siRNA24	not	0.253924	0.00164939	0.105561	3.41723
Os03g0442900	osa-b1.0r1-71096	siRNA24	low	0.307574	0.312018	0.21087	3.94556
Os03g0556600	osa-b1.0r1-71301	siRNA24	low	0.278481	0.288809	0.362264	4.5986
Os03g0556600	osa-b1.0r1-71302	siRNA24	low	0.278481	0.288809	0.362264	12.1317
Os03g0559700	osa-b1.0r1-71364	siRNA24	not	0.217317	0.218072	0.153513	3.03454
Os03g0560200	osa-b1.0r1-71380	siRNA24	not	0.358926	0.335861	0.215972	2.65395
Os03g0563400	osa-b1.0r1-71434	siRNA24	not	0.348824	0.190916	0.122886	3.69639
Os03g0569000	osa-b1.0r1-71551	siRNA24	low	0.351306	0.220092	0.19469	11.5622
Os03g0570100	osa-b1.0r1-71574	siRNA24	not	0.293357	0.213979	0.0777202	3.74455
Os03g0575200	osa-b1.0r1-71712	siRNA24	not	0.200978	0.113999	0.0269214	3.21327
Os03g0576500	osa-b1.0r1-71752	siRNA24	low	0.297237	0.00251151	0.0535606	4.79774
Os03g0577100	osa-b1.0r1-71762	siRNA24	low	0.267703	0.162947	0.308691	3.25567
Os03g0577350	osa-b1.0r1-71765	siRNA24	not	0.265403	0.349906	0.266667	4.15065
Os03g0580200	osa-b1.0r1-71829	siRNA24	not	0.355204	0.375681	0.174956	5.77709
Os03g0588600	osa-b1.0r1-72040	siRNA24	low	0.234894	0.285453	0	4.55274
Os03g0588800	osa-b1.0r1-72043	siRNA24	low	0.286611	0.29883	0.410575	4.83694
Os03g0593600	osa-b1.0r1-72153	siRNA24	not	0.299786	0.00979838	0.00333828	4.70968
Os03g0594250	osa-b1.0r1-72172	siRNA24	not	0.385593	0.32924	0.344003	3.51286
Os03g0596400	osa-b1.0r1-72224	siRNA24	low	0.301587	0.235022	0.0444954	2.78613
Os03g0598002	osa-b1.0r1-72268	siRNA24	low	0.254491	0.167376	0.172414	3.31146
Os03g0600600	osa-b1.0r1-72340	siRNA24	not	0.270688	0.0306379	0.210808	8.08138
Os03g0603600	osa-b1.0r1-72426	siRNA24	low	0.299083	0.0811863	0.0510996	3.25915
Os03g0610400	osa-b1.0r1-72629	siRNA24	low	0.269595	0.428307	0.2262	5.84445
Os03g0620500	osa-b1.0r1-72814	siRNA24	not	0.321308	0.279263	0.244595	5.75455
Os03g0626750	osa-b1.0r1-72964	siRNA24	not	0.238648	0.136338	0.193089	4.70573
Os03g0626750	osa-b1.0r1-72965	siRNA24	not	0.238648	0.136338	0.193089	9.81781
Os03g0627100	osa-b1.0r1-72981	siRNA24	not	0.268482	0.318129	0.169832	34.3739
Os03g0628800	osa-b1.0r1-73026	siRNA24	not	0.281738	0.30429	0.339487	4.19537
Os03g0641500	osa-b1.0r1-73355	siRNA24	not	0.244244	0.055199	0.29428	7.35518
Os03g0642300	osa-b1.0r1-73363	siRNA24	not	0.268439	0.538308	0.292614	3.27913
Os03g0651800	osa-b1.0r1-73633	siRNA24	not	0.245392	0.235739	0.200458	3.43158
Os03g0658800	osa-b1.0r1-73803	siRNA24	low	0.212312	0.0750988	0.0640262	2.54546
Os03g0661600	osa-b1.0r1-73916	siRNA24	low	0.392229	0.0885714	0.0161705	6.74543
Os03g0674900	osa-b1.0r1-74247	siRNA24	not	0.268688	0.189841	0.00110701	3.93133
Os03g0675000	osa-b1.0r1-74247	siRNA24	low	0.319015	0.247256	0.0339273	3.93133
Os03g0676400	osa-b1.0r1-74285	siRNA24	not	0.325007	0.32578	0.415917	2.23996
Os03g0680500	osa-b1.0r1-74427	siRNA24	not	0.292873	0.177172	0.243037	5.28742
Os03g0682200	osa-b1.0r1-74483	siRNA24	low	0.305732	0.162516	0.118686	15.1915
Os03g0713550	osa-b1.0r1-75210	siRNA24	not	0.241403	0.0139762	0.104205	7.48967
Os03g0714100	osa-b1.0r1-75228	siRNA24	not	0.321364	0.323427	0.425592	7.5604
Os03g0715600	osa-b1.0r1-75276	siRNA24	not	0.414886	0.0747909	0.108464	4.58088
Os03g0715900	osa-b1.0r1-75276	siRNA24	not	0.417433	0.38073	0.0624197	4.58088
Os03g0749100	Cluster_118502	siRNA24	low	0.240604	0.0121951	0.000794913	4.375
Os03g0752400	osa-b1.0r1-76096	siRNA24	not	0.273885	0.247292	0.0918894	4.12496
Os03g0762200	osa-b1.0r1-76315	siRNA24	not	0.397991	0.07806	0.0449014	5.08911
Os03g0770100	osa-b1.0r1-76469	siRNA24	low	0.225644	0.00703169	0.0293466	2.49977
Os03g0782400	osa-b1.0r1-76718	siRNA24	not	0.234146	0.262803	0.316083	12.3952
Os03g0799300	osa-b1.0r1-77105	siRNA24	not	0.37044	0.00894521	0.000655594	6.0627
Os03g0802500	osa-b1.0r1-77160	siRNA24	low	0.358597	0.0583756	0.0457766	3.21055
Os03g0803200	osa-b1.0r1-77169	siRNA24	low	0.203629	0.163053	0.0486546	4.61951
Os03g0807500	osa-b1.0r1-77262	siRNA24	low	0.392745	0.147284	0.0627871	3.80145
Os03g0812400	osa-b1.0r1-77369	siRNA24	not	0.36377	0.330514	0.268619	4.63107
Os03g0824650	osa-b1.0r1-77615	siRNA24	low	0.294805	0.130715	0.324707	5.82848
Os03g0824600	osa-b1.0r1-77616	siRNA24	not	0.346993	0.120485	0.300658	2.38019
Os03g0837000	osa-b1.0r1-77827	siRNA24	low	0.435363	0.233294	0.0273695	6.40343
Os04g0107700	osa-b1.0r1-78436	siRNA24	not	0.346464	0.0849151	0.03	5.78675
Os04g0110700	osa-b1.0r1-78509	siRNA24	not	0.235948	0.252883	0.297227	19.2876
Os04g0114300	osa-b1.0r1-78576	siRNA24	not	0.338672	0.34794	0.322294	4.25542
Os04g0117300	osa-b1.0r1-78657	siRNA24	low	0.407257	0.385737	0.420488	10.1858
Os04g0121900	osa-b1.0r1-78761	siRNA24	low	0.258448	0.162808	0.451402	3.55024
Os04g0130433	osa-b1.0r1-78967	siRNA24	not	0.269433	0.228307	0.311475	3.81618
Os04g0134800	osa-b1.0r1-79090	siRNA24	not	0.300871	0.403587	0.391209	4.07462
Os04g0142400	osa-b1.0r1-79260	siRNA24	not	0.272496	0.318811	0.273575	5.49067
Os04g0142850	osa-b1.0r1-79270	siRNA24	not	0.284731	0.249102	0.20712	5.05564
Os04g0142850	osa-b1.0r1-79271	siRNA24	not	0.284731	0.249102	0.20712	3.61417
Os04g0143566	osa-b1.0r1-79280	siRNA24	low	0.286275	0.168869	0.237817	3.07587
Os04g0144300	osa-b1.0r1-79290	siRNA24	not	0.288454	0.260649	0.427902	3.53221
Os04g0150300	osa-b1.0r1-79387	siRNA24	low	0.31452	0.311748	0.30312	2.92848
Os04g0153200	osa-b1.0r1-79469	siRNA24	not	0.29093	0.133919	0.167325	4.76272
Os04g0154000	Cluster_123768	siRNA24	not	0.336591	0.402202	0.366434	5.85448
Os04g0154700	Cluster_123783	siRNA24	not	0.210526	0.27743	0.416422	5.22207
Os04g0156200	Cluster_123821	siRNA24	not	0.239618	0.308707	0.454208	2.56052
Os04g0162500	osa-b1.0r1-79582	siRNA24	not	0.227751	0.000939114	0.0573891	5.50176
Os04g0168000	osa-b1.0r1-79712	siRNA24	low	0.210239	0.221827	0.255431	5.55933
Os04g0168400	osa-b1.0r1-79734	siRNA24	not	0.205867	0.0807453	0.167539	3.46705
Os04g0175900	osa-b1.0r1-79911	siRNA24	low	0.326417	0.318708	0.408469	2.71589
Os04g0179100	osa-b1.0r1-79983	siRNA24	not	0.25395	0.462222	0.336777	6.85039
Os04g0179700	osa-b1.0r1-79998	siRNA24	low	0.238619	0.300206	0.309982	4.97653
Os04g0181901	osa-b1.0r1-80043	siRNA24	not	0.364253	0.279498	0.337709	2.12706
Os04g0183300	osa-b1.0r1-80088	siRNA24	not	0.233507	0.221026	0.0335404	3.88744
Os04g0183401	osa-b1.0r1-80097	siRNA24	low	0.202669	0.213506	0.122027	4.46044
Os04g0184250	osa-b1.0r1-80118	siRNA24	low	0.353255	0.346441	0.25994	4.53008
Os04g0184100	osa-b1.0r1-80119	siRNA24	low	0.234659	0.343582	0.353255	2.95374
Os04g0184900	Cluster_124888	siRNA24	not	0.250685	0.178656	0.0310391	3.63901
Os04g0184900	osa-b1.0r1-80132	siRNA24	not	0.250685	0.178656	0.0310391	3.98321
Os04g0186800	osa-b1.0r1-80177	siRNA24	low	0.432935	0.358997	0.314455	3.25079
Os04g0188433	osa-b1.0r1-80204	siRNA24	not	0.223711	0.204261	0.0495643	3.15623
Os04g0193300	osa-b1.0r1-80356	siRNA24	low	0.23133	0.31682	0.230241	2.69707
Os04g0196600	osa-b1.0r1-80432	siRNA24	not	0.364185	0.222864	0.239303	3.95303
Os04g0201500	osa-b1.0r1-80514	siRNA24	not	0.240393	0.18126	0.217063	4.19277
Os04g0204150	osa-b1.0r1-80574	siRNA24	not	0.392376	0.221448	0.0225166	2.78663
Os04g0204400	osa-b1.0r1-80582	siRNA24	low	0.245859	0.53481	0.394495	5.01664
Os04g0205101	Cluster_125652	siRNA24	not	0.283792	0.165437	0.280041	2.40672
Os04g0206401	osa-b1.0r1-80629	siRNA24	not	0.215362	0.00770218	0.0998336	12.6234
Os04g0207600	osa-b1.0r1-80664	siRNA24	not	0.352113	0.000587199	0.0477145	2.30615
Os04g0208425	osa-b1.0r1-80678	siRNA24	not	0.217203	0.201278	0.186522	10.5127
Os04g0208450	osa-b1.0r1-80678	siRNA24	not	0.3045	0.156888	0.200742	10.5127
Os04g0210700	osa-b1.0r1-80733	siRNA24	not	0.31626	0.243875	0.365951	3.93043
Os04g0211700	osa-b1.0r1-80744	siRNA24	not	0.344567	0.340239	0.309315	12.2709
Os04g0219550	osa-b1.0r1-80828	siRNA24	not	0.272919	0.287356	0.207094	2.6038
Os04g0219600	osa-b1.0r1-80828	siRNA24	not	0.24713	0.181619	0.311039	2.6038
Os04g0225100	osa-b1.0r1-80961	siRNA24	low	0.233191	0.21259	0.240655	4.41001
Os04g0226633	osa-b1.0r1-81006	siRNA24	not	0.281409	0.308792	0.283473	3.57932
Os04g0227500	osa-b1.0r1-81031	siRNA24	not	0.200221	0.268338	0.294893	3.53216
Os04g0228400	osa-b1.0r1-81048	siRNA24	not	0.24607	0.45	0.0547347	7.6114
Os04g0229100	osa-b1.0r1-81058	siRNA24	low	0.365723	0.309533	0.321877	2.80479
Os04g0259100	osa-b1.0r1-81445	siRNA24	not	0.413774	0.362693	0.303417	3.4767
Os04g0266700	osa-b1.0r1-81548	siRNA24	low	0.409464	0.210228	0.0485274	3.09786
Os04g0267250	osa-b1.0r1-81558	siRNA24	low	0.307598	0.402913	0.367355	4.0507
Os04g0267600	osa-b1.0r1-81561	siRNA24	not	0.261322	0.243168	0.287838	3.96211
Os04g0271700	osa-b1.0r1-81655	siRNA24	low	0.283087	0.255072	0.377587	3.62186
Os04g0272400	osa-b1.0r1-81671	siRNA24	not	0.343396	0.0712558	0.0789037	2.93805
Os04g0274100	osa-b1.0r1-81700	siRNA24	not	0.208644	0.236223	0.198447	5.1048
Os04g0280500	osa-b1.0r1-81839	siRNA24	not	0.246042	0.26005	0.00261506	5.04303
Os04g0280700	osa-b1.0r1-81848	siRNA24	low	0.297258	0.285714	0.223655	3.00656
Os04g0288100	osa-b1.0r1-82015	siRNA24	not	0.377497	0.238512	0.0248809	6.34069
Os04g0288500	osa-b1.0r1-82029	siRNA24	not	0.360057	0.279131	0.14411	11.766
Os04g0288500	osa-b1.0r1-82030	siRNA24	not	0.360057	0.279131	0.14411	12.5307
Os04g0289600	osa-b1.0r1-82054	siRNA24	not	0.255424	0.232619	0.212207	4.62403
Os04g0291000	osa-b1.0r1-82099	siRNA24	not	0.221206	0.332619	0.18562	3.52211
Os04g0293100	osa-b1.0r1-82148	siRNA24	low	0.278136	0.269142	0.242247	5.40099
Os04g0293300	osa-b1.0r1-82149	siRNA24	low	0.289465	0.313596	0.267675	4.27123
Os04g0293600	osa-b1.0r1-82153	siRNA24	not	0.268342	0.317992	0.312829	3.27678
Os04g0296301	Cluster_128720	siRNA24	not	0.258044	0.222846	0.262779	4.35165
Os04g0297933	osa-b1.0r1-82269	siRNA24	low	0.235157	0.195232	0.283811	4.25934
Os04g0298066	osa-b1.0r1-82271	siRNA24	not	0.289456	0.18722	0.233781	6.14688
Os04g0299500	osa-b1.0r1-82322	siRNA24	low	0.20109	0.175287	0.292013	5.58565
Os04g0300100	osa-b1.0r1-82324	siRNA24	low	0.313819	0.175318	0.180262	4.02804
Os04g0304400	osa-b1.0r1-82462	siRNA24	low	0.303485	0.251188	0.426755	2.42654
Os04g0306750	osa-b1.0r1-82506	siRNA24	low	0.334563	0.226333	0.000726744	2.71887
Os04g0307300	osa-b1.0r1-82517	siRNA24	not	0.29	0.242462	0.0858245	8.74265
Os04g0310900	osa-b1.0r1-82615	siRNA24	not	0.308145	0.247483	0.0975866	2.42732
Os04g0313550	osa-b1.0r1-82698	siRNA24	not	0.254849	0.123723	0.0956975	9.90904
Os04g0316200	osa-b1.0r1-82752	siRNA24	not	0.255869	0.133686	0.17375	6.41453
Os04g0319700	osa-b1.0r1-82854	siRNA24	not	0.375988	0.277341	0.281462	10.7377
Os04g0319700	osa-b1.0r1-82855	siRNA24	not	0.375988	0.277341	0.281462	3.10109
Os04g0326201	osa-b1.0r1-83047	siRNA24	low	0.317582	0.370627	0.306122	5.51291
Os04g0330400	Cluster_130227	siRNA24	not	0.277041	0.318116	0.332223	3.97576
Os04g0345800	osa-b1.0r1-83506	siRNA24	not	0.328788	0.0907255	0.0500681	2.57267
Os04g0347400	osa-b1.0r1-83545	siRNA24	low	0.210762	0.112682	0.248503	9.46382
Os04g0354400	osa-b1.0r1-83726	siRNA24	not	0.316828	0.245886	0.000517331	7.08985
Os04g0354600	osa-b1.0r1-83737	siRNA24	not	0.34787	0.303325	0.0827423	5.14283
Os04g0359300	osa-b1.0r1-83829	siRNA24	low	0.25052	0.180972	0.209534	4.76318
Os04g0362375	osa-b1.0r1-83905	siRNA24	not	0.382074	0.335149	0.0381855	4.51865
Os04g0368300	osa-b1.0r1-84155	siRNA24	not	0.235548	0.233217	0.20612	4.31429
Os04g0368300	osa-b1.0r1-84156	siRNA24	not	0.235548	0.233217	0.20612	3.22475
Os04g0384000	osa-b1.0r1-84578	siRNA24	not	0.369924	0.214368	0.168531	5.20952
Os04g0388000	osa-b1.0r1-84690	siRNA24	not	0.280248	0.00955604	0.00300702	4.28043
Os04g0401400	osa-b1.0r1-85085	siRNA24	not	0.213454	0.298985	0.316004	4.92066
Os04g0402200	osa-b1.0r1-85114	siRNA24	low	0.26476	0.169974	0.0230017	9.53089
Os04g0410600	osa-b1.0r1-85289	siRNA24	low	0.386792	0.25563	0.121649	6.06945
Os04g0429600	osa-b1.0r1-85796	siRNA24	low	0.210978	0.269623	0.41853	3.32983
Os04g0444400	osa-b1.0r1-86148	siRNA24	not	0.282622	0.0494635	0.0115207	5.85875
Os04g0447400	osa-b1.0r1-86217	siRNA24	low	0.468453	0.0849875	0.185347	5.32616
Os04g0448100	osa-b1.0r1-86233	siRNA24	low	0.335347	0.0701062	0.4264	4.66729
Os04g0449200	osa-b1.0r1-86253	siRNA24	low	0.435926	0.334904	0.127451	5.34458
Os04g0450000	osa-b1.0r1-86276	siRNA24	not	0.338806	0.0175439	0.189963	17.7087
Os04g0452600	osa-b1.0r1-86354	siRNA24	low	0.333462	0.0482779	0.179965	11.2757
Os04g0464400	osa-b1.0r1-86543	siRNA24	low	0.266952	0.405525	0.388858	3.32334
Os04g0464300	osa-b1.0r1-86545	siRNA24	low	0.399228	0.471867	0.252011	5.956
Os04g0464600	osa-b1.0r1-86551	siRNA24	low	0.437389	0.0451446	0.0016538	2.80767
Os04g0464850	osa-b1.0r1-86568	siRNA24	low	0.275466	0.0690058	0.0132325	4.76976
Os04g0480050	osa-b1.0r1-86894	siRNA24	low	0.287671	0.204112	0.309463	5.40529
Os04g0489200	osa-b1.0r1-87044	siRNA24	not	0.230594	0.293269	0.381229	6.16673
Os04g0502100	osa-b1.0r1-87282	siRNA24	not	0.340265	0.00489814	0.0046729	7.08918
Os04g0505400	osa-b1.0r1-87346	siRNA24	low	0.302682	0.210409	0.000817216	2.77088
Os04g0510000	osa-b1.0r1-87447	siRNA24	not	0.372279	0.444976	0.418485	5.3804
Os04g0510000	osa-b1.0r1-87448	siRNA24	not	0.372279	0.444976	0.418485	3.45962
Os04g0518600	osa-b1.0r1-87610	siRNA24	not	0.218419	0.151246	0.181016	3.73328
Os04g0529100	osa-b1.0r1-87791	siRNA24	low	0.301975	0.293909	0.00147357	4.85884
Os04g0532400	osa-b1.0r1-87869	siRNA24	not	0.359278	0.339556	0.279894	14.5546
Os04g0534000	osa-b1.0r1-87905	siRNA24	low	0.241026	0.206363	0.000468384	3.14411
Os04g0542302	osa-b1.0r1-88088	siRNA24	low	0.29028	0.0595403	0.0232213	2.63213
Os04g0543650	osa-b1.0r1-88109	siRNA24	low	0.332798	0.119751	0.0659367	6.03684
Os04g0544200	osa-b1.0r1-88130	siRNA24	not	0.335595	0.0953733	0.430279	3.66173
Os04g0553050	osa-b1.0r1-88311	siRNA24	low	0.207216	0	0.337838	5.1943
Os04g0554800	osa-b1.0r1-88339	siRNA24	low	0.309572	0.477731	0.380925	3.60713
Os04g0562100	osa-b1.0r1-88490	siRNA24	low	0.214969	0.134232	0.282931	3.72775
Os04g0566300	osa-b1.0r1-88594	siRNA24	not	0.274368	0.000375094	0.0830026	3.03662
Os04g0570125	Cluster_138766	siRNA24	low	0.264192	0.0194617	0.0034459	9.64773
Os04g0571450	osa-b1.0r1-88750	siRNA24	low	0.30964	0.329661	0.46684	3.63771
Os04g0572100	osa-b1.0r1-88775	siRNA24	low	0.226087	0.0477576	0.446657	2.85362
Os04g0572100	osa-b1.0r1-88776	siRNA24	low	0.226087	0.0477576	0.446657	5.21586
Os04g0572400	osa-b1.0r1-88783	siRNA24	not	0.255778	0.0107198	0.186688	4.35922
Os04g0574500	osa-b1.0r1-88823	siRNA24	not	0.419604	0.170913	0.101025	11.289
Os04g0595125	osa-b1.0r1-89226	siRNA24	not	0.407648	0.0153456	0.0569565	7.49491
Os04g0602300	osa-b1.0r1-89346	siRNA24	low	0.299213	0.0354567	0.0511106	2.98422
Os04g0630600	osa-b1.0r1-89931	siRNA24	low	0.381499	0.00912158	0.00102197	3.37194
Os04g0633200	Cluster_140737	siRNA24	not	0.330351	0.112682	0.212565	12.2091
Os04g0642300	Cluster_140914	siRNA24	not	0.372454	0.295981	0.229405	3.278
Os04g0644600	osa-b1.0r1-90163	siRNA24	low	0.329469	0.057961	0.0487882	5.61489
Os04g0651500	osa-b1.0r1-90319	siRNA24	not	0.310727	0.0666214	0.000541932	4.49924
Os04g0676650	osa-b1.0r1-90826	siRNA24	not	0.423403	0.353623	0.337042	3.84732
Os04g0680800	osa-b1.0r1-90913	siRNA24	low	0.371941	0.00943302	0.0371747	3.67594
Os04g0684100	osa-b1.0r1-90962	siRNA24	low	0.457203	0.375138	0.366008	2.7881
Os04g0684900	osa-b1.0r1-90985	siRNA24	low	0.325433	0.334498	0.31917	2.95777
Os05g0108450	osa-b1.0r1-91297	siRNA24	low	0.264298	0.29874	0.0549618	3.5528
Os05g0130500	osa-b1.0r1-91806	siRNA24	not	0.352448	0.448573	0.397541	4.78259
Os05g0131000	osa-b1.0r1-91823	siRNA24	not	0.393986	0.140228	0.134527	4.07066
Os05g0133401	osa-b1.0r1-91870	siRNA24	not	0.42694	0.337193	0.395519	4.06816
Os05g0134800	osa-b1.0r1-91912	siRNA24	not	0.388667	0.463526	0.34806	4.24069
Os05g0142400	osa-b1.0r1-92096	siRNA24	not	0.210704	0.0206287	0.365884	6.07794
Os05g0142500	osa-b1.0r1-92098	siRNA24	not	0.287402	0.443182	0.480052	7.24931
Os05g0143000	osa-b1.0r1-92107	siRNA24	not	0.2169	0.0915713	0.203655	6.77543
Os05g0146100	osa-b1.0r1-92156	siRNA24	low	0.261441	0.219227	0.176082	15.5535
Os05g0157000	osa-b1.0r1-92434	siRNA24	low	0.233566	0.132389	0.230122	14.8013
Os05g0157600	osa-b1.0r1-92449	siRNA24	low	0.207773	0.229832	0.21692	5.94797
Os05g0163300	osa-b1.0r1-92583	siRNA24	not	0.247903	0.0995416	0.139513	4.65544
Os05g0163300	osa-b1.0r1-92584	siRNA24	not	0.247903	0.0995416	0.139513	7.03154
Os05g0172400	osa-b1.0r1-92811	siRNA24	not	0.341208	0.439571	0.458291	10.8484
Os05g0177900	osa-b1.0r1-92897	siRNA24	low	0.362194	0.222977	0.264862	3.37022
Os05g0178000	osa-b1.0r1-92900	siRNA24	not	0.278761	0.223096	0.357459	6.13609
Os05g0181300	osa-b1.0r1-93027	siRNA24	not	0.24153	0.000289352	0.0617704	2.45555
Os05g0181300	osa-b1.0r1-93028	siRNA24	not	0.24153	0.000289352	0.0617704	3.36751
Os05g0183566	osa-b1.0r1-93073	siRNA24	not	0.276107	0.388192	0.417979	2.98184
Os05g0190500	osa-b1.0r1-93304	siRNA24	not	0.379616	0.399319	0.360347	5.03625
Os05g0199800	osa-b1.0r1-93584	siRNA24	not	0.311377	0.299716	0.31406	3.34315
Os05g0203400	osa-b1.0r1-93690	siRNA24	not	0.260779	0.300798	0.290443	5.62086
Os05g0203912	osa-b1.0r1-93723	siRNA24	low	0.348571	0.287115	0.0983003	5.54919
Os05g0204600	osa-b1.0r1-93752	siRNA24	low	0.460194	0.0501253	0.0717897	7.60108
Os05g0207400	osa-b1.0r1-93828	siRNA24	low	0.30821	0.34005	0.257909	4.12385
Os05g0209500	osa-b1.0r1-93892	siRNA24	low	0.272467	0.236253	0.266985	4.62891
Os05g0220300	osa-b1.0r1-94213	siRNA24	not	0.260969	0.193982	0.245183	3.9602
Os05g0220300	osa-b1.0r1-94214	siRNA24	not	0.260969	0.193982	0.245183	4.96437
Os05g0223200	osa-b1.0r1-94286	siRNA24	low	0.242529	0.216183	0.223025	5.3893
Os05g0226300	osa-b1.0r1-94345	siRNA24	low	0.28765	0.328058	0.0572826	5.86369
Os05g0227100	osa-b1.0r1-94360	siRNA24	low	0.2175	0.205793	0.185904	3.58668
Os05g0228000	osa-b1.0r1-94377	siRNA24	not	0.390244	0.160147	0.146678	4.55023
Os05g0236600	osa-b1.0r1-94624	siRNA24	not	0.243781	0.214345	0.0847889	2.96309
Os05g0237800	osa-b1.0r1-94648	siRNA24	low	0.237354	0.0859006	0.000551268	7.24532
Os05g0241300	osa-b1.0r1-94729	siRNA24	not	0.293318	0.202983	0.182971	3.18115
Os05g0242600	osa-b1.0r1-94755	siRNA24	not	0.204669	0.095246	0.0728571	4.00652
Os05g0244800	osa-b1.0r1-94788	siRNA24	not	0.221306	0.00229358	0.259361	5.17823
Os05g0246300	osa-b1.0r1-94803	siRNA24	low	0.239497	0.287378	0.302468	3.15464
Os05g0246200	osa-b1.0r1-94803	siRNA24	not	0.26591	0.161111	0.266407	3.15464
Os05g0248200	osa-b1.0r1-94864	siRNA24	not	0.321414	0.301627	0.166392	2.58951
Os05g0249100	osa-b1.0r1-94883	siRNA24	not	0.238161	0.235524	0.194673	2.7386
Os05g0250500	osa-b1.0r1-94904	siRNA24	low	0.290323	0.25656	0.408201	5.8244
Os05g0250600	osa-b1.0r1-94904	siRNA24	not	0.263037	0.214899	0.10274	5.8244
Os05g0250700	osa-b1.0r1-94907	siRNA24	not	0.412811	0.132457	0.0975369	2.85957
Os05g0251400	osa-b1.0r1-94932	siRNA24	low	0.300634	0.300611	0.274166	2.81193
Os05g0251400	osa-b1.0r1-94933	siRNA24	low	0.300634	0.300611	0.274166	3.93489
Os05g0252000	osa-b1.0r1-94939	siRNA24	not	0.363802	0.200339	0.290505	8.50808
Os05g0251700	osa-b1.0r1-94939	siRNA24	not	0.393755	0.141128	0.238296	8.50808
Os05g0252100	osa-b1.0r1-94945	siRNA24	low	0.342513	0.374926	0.0305768	4.38068
Os05g0267100	osa-b1.0r1-95187	siRNA24	low	0.23474	0.284136	0.323194	5.15349
Os05g0272800	osa-b1.0r1-95336	siRNA24	low	0.399657	0.33066	0.266224	4.86781
Os05g0273800	osa-b1.0r1-95352	siRNA24	low	0.319119	0.308147	0.341683	6.07746
Os05g0274950	osa-b1.0r1-95382	siRNA24	not	0.346133	0.294658	0.302701	5.22891
Os05g0276100	osa-b1.0r1-95394	siRNA24	not	0.251998	0.189026	0.36405	3.04962
Os05g0278550	osa-b1.0r1-95449	siRNA24	not	0.365212	0.445363	0.461243	6.26877
Os05g0291600	osa-b1.0r1-95632	siRNA24	not	0.489276	0.283305	0.278769	4.8991
Os05g0291700	osa-b1.0r1-95632	siRNA24	low	0.29427	0.289464	0.365196	4.8991
Os05g0297400	osa-b1.0r1-95763	siRNA24	low	0.431946	0.416452	0.361628	4.25314
Os05g0297300	osa-b1.0r1-95763	siRNA24	not	0.431946	0.147538	0.261057	4.25314
Os05g0297800	osa-b1.0r1-95772	siRNA24	not	0.348701	0.368739	0.368778	10.6929
Os05g0297850	osa-b1.0r1-95775	siRNA24	not	0.389969	0.412632	0.392818	4.20183
Os05g0299250	osa-b1.0r1-95803	siRNA24	low	0.39017	0.20219	0.31405	6.66489
Os05g0311801	osa-b1.0r1-96164	siRNA24	not	0.312542	0.377644	0.444131	9.26773
Os05g0311600	osa-b1.0r1-96164	siRNA24	not	0.214677	0.364236	0.333742	9.26773
Os05g0312600	osa-b1.0r1-96204	siRNA24	not	0.287704	0.307283	0.335146	5.63002
Os05g0318600	osa-b1.0r1-96380	siRNA24	not	0.222377	0.130665	0.0764045	5.94248
Os05g0323400	osa-b1.0r1-96493	siRNA24	low	0.43184	0.16062	0.00114635	8.02399
Os05g0336200	osa-b1.0r1-96712	siRNA24	low	0.281585	0.325273	0.283765	5.80254
Os05g0337400	osa-b1.0r1-96735	siRNA24	low	0.3235	0.322284	0.410451	2.65241
Os05g0342000	osa-b1.0r1-96809	siRNA24	low	0.331372	0.0919255	0.15298	4.92953
Os05g0345700	osa-b1.0r1-96904	siRNA24	not	0.307737	0.174775	0.118094	8.78346
Os05g0348700	osa-b1.0r1-96982	siRNA24	low	0.325255	0.370498	0.295968	4.32794
Os05g0361000	Cluster_152621	siRNA24	low	0.285639	0.177916	0.140179	5.54686
Os05g0361500	osa-b1.0r1-97292	siRNA24	not	0.234181	0.137376	0.245922	6.92795
Os05g0361500	osa-b1.0r1-97293	siRNA24	not	0.234181	0.137376	0.245922	4.35006
Os05g0365700	osa-b1.0r1-97422	siRNA24	low	0.287287	0.0571559	0.0550118	2.77355
Os05g0366000	osa-b1.0r1-97427	siRNA24	not	0.302013	0.0771294	0.0606167	13.4985
Os05g0367400	osa-b1.0r1-97451	siRNA24	low	0.231997	0.257379	0.229416	5.20177
Os05g0370200	osa-b1.0r1-97531	siRNA24	low	0.266567	0.0317559	0.137761	2.35722
Os05g0372900	osa-b1.0r1-97606	siRNA24	not	0.216681	0.08189	0.0420276	3.52017
Os05g0377450	osa-b1.0r1-97710	siRNA24	not	0.398414	0.0454124	0.292391	3.9529
Os05g0381900	osa-b1.0r1-97825	siRNA24	not	0.312193	0.320042	0.354504	12.0894
Os05g0384600	osa-b1.0r1-97879	siRNA24	low	0.394057	0.331971	0.318709	2.97508
Os05g0392900	osa-b1.0r1-98113	siRNA24	low	0.360221	0.249188	0.0338505	7.60367
Os05g0400100	osa-b1.0r1-98289	siRNA24	not	0.243047	0.0157678	0.00169246	7.15949
Os05g0400500	osa-b1.0r1-98297	siRNA24	not	0.274535	0.329437	0.368973	4.77584
Os05g0401300	osa-b1.0r1-98309	siRNA24	low	0.467046	0.382401	0.328193	2.82834
Os05g0410601	osa-b1.0r1-98530	siRNA24	low	0.30894	0.0734842	0.0442163	4.79471
Os05g0411100	osa-b1.0r1-98551	siRNA24	low	0.31742	0.301894	0.0205814	4.56329
Os05g0419301	osa-b1.0r1-98763	siRNA24	not	0.235133	0.272189	0.190522	2.94394
Os05g0424100	osa-b1.0r1-98875	siRNA24	not	0.292386	0.307985	0.280045	8.18341
Os05g0427200	osa-b1.0r1-98951	siRNA24	low	0.30567	0.402923	0.500472	2.86181
Os05g0429802	osa-b1.0r1-99022	siRNA24	not	0.493174	0.394461	0.304241	5.46498
Os05g0440300	osa-b1.0r1-99200	siRNA24	low	0.323864	0.0965479	0.0764721	2.79494
Os05g0440900	osa-b1.0r1-99210	siRNA24	not	0.37616	0.0276786	0.192308	4.07893
Os05g0444300	osa-b1.0r1-99290	siRNA24	low	0.216296	0.0970236	0.277643	2.5927
Os05g0447660	osa-b1.0r1-99375	siRNA24	not	0.333732	0.35599	0.00368023	4.36298
Os05g0450733	osa-b1.0r1-99462	siRNA24	not	0.404468	0.145005	0.000478354	4.19411
Os05g0450733	osa-b1.0r1-99463	siRNA24	not	0.404468	0.145005	0.000478354	9.03745
Os05g0454400	osa-b1.0r1-99538	siRNA24	low	0.25	0.0893372	0.138194	3.62359
Os05g0456401	osa-b1.0r1-99579	siRNA24	not	0.286325	0.476766	0.13013	3.27627
Os05g0457600	osa-b1.0r1-99595	siRNA24	not	0.281757	0.150243	0.321964	3.51431
Os05g0464400	osa-b1.0r1-99739	siRNA24	not	0.339094	0.379505	0.298479	7.66156
Os05g0464350	osa-b1.0r1-99740	siRNA24	not	0.295243	0.21673	0.45624	3.68243
Os05g0469600	osa-b1.0r1-99827	siRNA24	low	0.401222	0.0780023	0.0769231	4.32819
Os05g0473300	osa-b1.0r1-99901	siRNA24	not	0.201739	0.274795	0.330617	3.225
Os05g0474700	osa-b1.0r1-99912	siRNA24	not	0.314462	0.296815	0.274757	8.6106
Os05g0485800	Cluster_157207	siRNA24	low	0.440095	0.377782	0.412028	6.32
Os05g0486300	osa-b1.0r1-100166	siRNA24	low	0.32	0.106774	0.180655	4.39253
Os05g0490600	osa-b1.0r1-100260	siRNA24	not	0.237748	0.055459	0.0435814	3.83777
Os05g0491000	osa-b1.0r1-100270	siRNA24	not	0.30618	0.345165	0.281529	3.52275
Os05g0498200	Cluster_157609	siRNA24	not	0.398732	0.418908	0.374935	3.41807
Os05g0506450	osa-b1.0r1-100654	siRNA24	not	0.337897	0.0687679	0.0177129	11.2587
Os05g0506800	osa-b1.0r1-100667	siRNA24	not	0.203689	0.374417	0.455637	9.11205
Os05g0506900	osa-b1.0r1-100672	siRNA24	low	0.311968	0.143846	0.12053	7.65605
Os05g0514500	osa-b1.0r1-100844	siRNA24	not	0.396698	0.43186	0.337686	2.97498
Os05g0517600	osa-b1.0r1-100929	siRNA24	not	0.331331	0.40203	0.323387	11.9249
Os05g0520600	osa-b1.0r1-101014	siRNA24	not	0.281544	0.0806516	0.0873016	6.19735
Os05g0525000	osa-b1.0r1-101104	siRNA24	not	0.295396	0.275913	0.319804	4.49085
Os05g0527900	Cluster_158662	siRNA24	low	0.468464	0.200801	0.0686677	3.69907
Os05g0535400	osa-b1.0r1-101286	siRNA24	low	0.423416	0.282707	0.0489972	3.6342
Os05g0544600	osa-b1.0r1-101450	siRNA24	low	0.469237	0.371772	0.38759	5.52492
Os05g0550200	osa-b1.0r1-101571	siRNA24	low	0.266631	0.135343	0.00129032	2.54045
Os05g0552600	osa-b1.0r1-101648	siRNA24	not	0.351294	0.305844	0.0020816	4.50219
Os05g0552700	osa-b1.0r1-101648	siRNA24	low	0.324936	0.323389	0.477627	4.50219
Os05g0556800	osa-b1.0r1-101725	siRNA24	low	0.262676	0.193124	0.31882	16.19
Os05g0581700	osa-b1.0r1-102210	siRNA24	low	0.218978	0.112095	0.216963	4.96592
Os05g0585700	osa-b1.0r1-102295	siRNA24	not	0.50101	0.397404	0.30621	5.03887
Os05g0585700	osa-b1.0r1-102296	siRNA24	not	0.50101	0.397404	0.30621	5.70365
Os05g0588700	osa-b1.0r1-102357	siRNA24	low	0.370233	0.229391	0.0824576	12.7203
Os05g0591800	osa-b1.0r1-102422	siRNA24	not	0.29122	0.218234	0.118821	5.50872
Os05g0596000	osa-b1.0r1-102509	siRNA24	low	0.277315	0.294792	0.272214	2.71714
Os05g0597000	osa-b1.0r1-102535	siRNA24	not	0.322057	0.32607	0.3125	14.5578
Os05g0597400	osa-b1.0r1-102543	siRNA24	not	0.299634	0.315515	0.331521	4.17706
Os06g0104800	osa-b1.0r1-102670	siRNA24	not	0.218032	0.285171	0.0958264	5.15482
Os06g0106500	osa-b1.0r1-102689	siRNA24	low	0.240152	0.0371446	0.000691563	3.80661
Os06g0107100	osa-b1.0r1-102700	siRNA24	not	0.376783	0.00476771	0.000915541	6.47037
Os06g0114900	osa-b1.0r1-102844	siRNA24	not	0.205244	0.162587	0.220345	3.43646
Os06g0117800	osa-b1.0r1-102900	siRNA24	not	0.284074	0.222095	0.1934	2.95366
Os06g0121400	osa-b1.0r1-102987	siRNA24	low	0.220507	0.264126	0.00293586	6.50584
Os06g0121500	osa-b1.0r1-102991	siRNA24	low	0.246494	0.0513555	0.00024141	3.70825
Os06g0121500	osa-b1.0r1-102992	siRNA24	low	0.246494	0.0513555	0.00024141	9.74133
Os06g0121500	osa-b1.0r1-102993	siRNA24	low	0.246494	0.0513555	0.00024141	3.88733
Os06g0121800	osa-b1.0r1-103006	siRNA24	low	0.382313	0.0596939	0.00147384	3.40792
Os06g0135300	osa-b1.0r1-103282	siRNA24	not	0.216726	0.0442238	0.11973	6.22774
Os06g0147250	osa-b1.0r1-103480	siRNA24	not	0.325694	0.245498	0.00398307	3.28823
Os06g0155750	osa-b1.0r1-103636	siRNA24	not	0.26573	0.223776	0.158344	3.93205
Os06g0156600	osa-b1.0r1-103648	siRNA24	low	0.360106	0.145163	0.000714456	4.94536
Os06g0172901	osa-b1.0r1-103948	siRNA24	low	0.436574	0.0320547	0.0331904	7.85281
Os06g0181900	osa-b1.0r1-104101	siRNA24	low	0.275362	0.0477167	0.0121019	4.07345
Os06g0185300	osa-b1.0r1-104208	siRNA24	low	0.431027	0.0623265	0.0209962	3.92416
Os06g0190900	osa-b1.0r1-104334	siRNA24	not	0.208142	0.15494	0.253159	4.89058
Os06g0190950	osa-b1.0r1-104335	siRNA24	not	0.238915	0.249855	0.227228	6.97854
Os06g0192100	Cluster_163537	siRNA24	low	0.380296	0.172178	0.00113615	4.01515
Os06g0197575	osa-b1.0r1-104535	siRNA24	low	0.399027	0.164354	0.0874027	3.91019
Os06g0201000	osa-b1.0r1-104625	siRNA24	low	0.365394	0.0853067	0.000858001	9.50676
Os06g0209100	osa-b1.0r1-104868	siRNA24	not	0.241537	0.107663	0.000897398	3.74257
Os06g0211500	osa-b1.0r1-104931	siRNA24	low	0.307556	0.0358628	0.000323834	4.29847
Os06g0214300	osa-b1.0r1-104991	siRNA24	low	0.351148	0.150095	0.000801539	5.2176
Os06g0216350	osa-b1.0r1-105034	siRNA24	low	0.392025	0.00232883	0.00179827	5.17368
Os06g0220701	osa-b1.0r1-105154	siRNA24	not	0.293889	0.371501	0.0312614	4.72161
Os06g0235500	osa-b1.0r1-105555	siRNA24	low	0.247802	0.113202	0.339322	5.15884
Os06g0239500	osa-b1.0r1-105637	siRNA24	not	0.328353	0.0616102	0.0441767	9.50266
Os06g0240050	osa-b1.0r1-105654	siRNA24	not	0.3037	0.0643887	0.108071	2.43321
Os06g0246200	osa-b1.0r1-105815	siRNA24	not	0.3375	0.157292	0.0690537	2.81343
Os06g0248500	osa-b1.0r1-105870	siRNA24	not	0.46319	0.0793515	0.00736405	3.77213
Os06g0267450	osa-b1.0r1-106305	siRNA24	not	0.289572	0.142695	0.00251572	5.62072
Os06g0278000	osa-b1.0r1-106622	siRNA24	not	0.25188	0.146641	0.0886814	3.57994
Os06g0281550	Cluster_167199	siRNA24	not	0.365814	0.376216	0.454985	3.83741
Os06g0285920	osa-b1.0r1-106856	siRNA24	low	0.27102	0.119458	0.0145985	6.29749
Os06g0300366	Cluster_167971	siRNA24	not	0.247623	0.157345	0.240557	6.50188
Os06g0305400	osa-b1.0r1-107333	siRNA24	not	0.229093	0.0348863	0.000715692	7.74986
Os06g0314425	osa-b1.0r1-107560	siRNA24	not	0.347573	0.185313	0.00719591	2.59561
Os06g0318400	osa-b1.0r1-107662	siRNA24	not	0.413498	0.0848416	0.110701	2.29761
Os06g0319850	osa-b1.0r1-107696	siRNA24	low	0.233004	0.221739	0.0309768	11.0671
Os06g0321700	osa-b1.0r1-107737	siRNA24	not	0.251538	0.1787	0.00216403	4.27303
Os06g0324800	osa-b1.0r1-107797	siRNA24	not	0.299703	0.0233732	0.000865239	2.51006
Os06g0325602	osa-b1.0r1-107815	siRNA24	not	0.302569	0.0645789	0.00177541	3.33443
Os06g0330100	Cluster_169294	siRNA24	not	0.244495	0.256414	0.1678	3.11529
Os06g0335975	osa-b1.0r1-108106	siRNA24	not	0.251366	0.0995776	0.000873108	3.201
Os06g0338200	osa-b1.0r1-108165	siRNA24	not	0.320321	0.143366	0.00232874	3.93266
Os06g0338801	osa-b1.0r1-108173	siRNA24	not	0.299925	0.0714286	0.0494008	3.23322
Os06g0338700	osa-b1.0r1-108175	siRNA24	not	0.368728	0.070197	0.208448	3.84818
Os06g0341801	osa-b1.0r1-108236	siRNA24	not	0.260096	0.247458	0.19649	4.56201
Os06g0347300	osa-b1.0r1-108366	siRNA24	not	0.248303	0.163323	0.0885902	5.03377
Os06g0350700	osa-b1.0r1-108475	siRNA24	not	0.320501	0.281119	0.287781	2.26452
Os06g0358800	osa-b1.0r1-108625	siRNA24	low	0.376564	0.0716812	0.000255297	3.41796
Os06g0472900	osa-b1.0r1-108897	siRNA24	not	0.28907	0.0466926	0	5.25836
Os06g0474300	osa-b1.0r1-108932	siRNA24	low	0.254786	0.0269058	0.00104012	4.47917
Os06g0486300	osa-b1.0r1-109208	siRNA24	not	0.331745	0.0604614	0.00226886	5.93117
Os06g0488200	osa-b1.0r1-109279	siRNA24	low	0.340607	0.0799082	0.0441391	2.72828
Os06g0490700	osa-b1.0r1-109331	siRNA24	low	0.220595	0.0995211	0.0016359	2.81236
Os06g0496400	osa-b1.0r1-109535	siRNA24	low	0.202446	0.12579	0.00406872	4.02054
Os06g0498450	Cluster_172221	siRNA24	not	0.240497	0.204059	0.0271124	3.60162
Os06g0498450	Cluster_172222	siRNA24	not	0.240497	0.204059	0.0271124	5.18664
Os06g0500100	osa-b1.0r1-109644	siRNA24	low	0.300345	0.117918	0.00502513	2.6142
Os06g0531400	osa-b1.0r1-110337	siRNA24	not	0.314334	0.0911038	0.00183587	5.05991
Os06g0534500	osa-b1.0r1-110402	siRNA24	not	0.323362	0.083589	0.00322841	4.35811
Os06g0535400	osa-b1.0r1-110423	siRNA24	low	0.383367	0.114248	0.00328312	2.87465
Os06g0536200	osa-b1.0r1-110442	siRNA24	low	0.29845	0.225363	0.0137191	5.40048
Os06g0537300	osa-b1.0r1-110454	siRNA24	not	0.217761	0.00898876	0.000426076	4.52594
Os06g0538100	osa-b1.0r1-110471	siRNA24	not	0.258694	0.33623	0.318435	9.28516
Os06g0539700	osa-b1.0r1-110512	siRNA24	low	0.330206	0.0703125	0.000795967	3.08474
Os06g0545200	Cluster_173613	siRNA24	low	0.36137	0.173709	0.223982	3.38726
Os06g0552700	osa-b1.0r1-110813	siRNA24	not	0.231156	0.140071	0.000535906	14.3959
Os06g0552700	osa-b1.0r1-110814	siRNA24	not	0.231156	0.140071	0.000535906	7.068
Os06g0552700	osa-b1.0r1-110815	siRNA24	not	0.231156	0.140071	0.000535906	2.29489
Os06g0570400	osa-b1.0r1-111321	siRNA24	low	0.205744	0.0630473	0.0113519	7.30825
Os06g0572000	osa-b1.0r1-111357	siRNA24	not	0.251951	0.221011	0.279063	5.69523
Os06g0584000	osa-b1.0r1-111630	siRNA24	not	0.21649	0.113082	0.247986	5.83116
Os06g0585950	osa-b1.0r1-111653	siRNA24	low	0.310467	0.0449081	0.0670009	15.6418
Os06g0589750	osa-b1.0r1-111755	siRNA24	not	0.226497	0.152181	0.059759	3.83596
Os06g0600400	osa-b1.0r1-112077	siRNA24	low	0.391565	0.0650646	0.00071048	3.78941
Os06g0619132	osa-b1.0r1-112613	siRNA24	not	0.401709	0.0589708	0.228774	2.99439
Os06g0626766	osa-b1.0r1-112806	siRNA24	not	0.410766	0.239967	0.0762269	3.60139
Os06g0636100	osa-b1.0r1-113029	siRNA24	low	0.360266	0.082345	0.00157332	2.53668
Os06g0641500	osa-b1.0r1-113153	siRNA24	low	0.216295	0.0177174	0.0258332	3.76315
Os06g0653300	osa-b1.0r1-113486	siRNA24	not	0.274963	0.10636	0.232113	3.26704
Os06g0654600	osa-b1.0r1-113511	siRNA24	not	0.369389	0.0582197	0.00916808	4.51381
Os06g0658400	osa-b1.0r1-113621	siRNA24	not	0.237542	0.235242	0.0437586	3.05707
Os06g0681900	osa-b1.0r1-114244	siRNA24	not	0.458614	0.0397006	0.00440459	4.08549
Os06g0687200	osa-b1.0r1-114342	siRNA24	not	0.212078	0.0605333	0.000994695	7.99985
Os06g0689700	osa-b1.0r1-114383	siRNA24	not	0.315385	0.0874317	0.0573087	3.15266
Os06g0691800	osa-b1.0r1-114411	siRNA24	low	0.352416	0.0209007	0.00125188	3.68086
Os06g0705600	osa-b1.0r1-114766	siRNA24	low	0.311948	0.0258038	0.00979838	2.51148
Os06g0717900	osa-b1.0r1-114994	siRNA24	low	0.240996	0.0695108	0.000435667	3.25547
Os06g0725500	osa-b1.0r1-115089	siRNA24	not	0.27296	0.0171741	0.000202552	4.45808
Os06g0727700	osa-b1.0r1-115143	siRNA24	low	0.256364	0.13197	0.0034652	13.8395
Os06g0727700	osa-b1.0r1-115144	siRNA24	low	0.256364	0.13197	0.0034652	17.0445
Os06g0730000	osa-b1.0r1-115192	siRNA24	not	0.271315	0.141844	0.0030752	3.12469
Os06g0731000	osa-b1.0r1-115205	siRNA24	not	0.240161	0.198154	0.255858	4.00039
Os07g0104233	osa-b1.0r1-115332	siRNA24	not	0.294863	0.344358	0.191924	5.04204
Os07g0114550	osa-b1.0r1-115586	siRNA24	low	0.286762	0.256125	0.27824	7.50256
Os07g0131375	osa-b1.0r1-115888	siRNA24	not	0.260147	0.0954369	0.0415194	4.31884
Os07g0153150	Cluster_182152	siRNA24	low	0.217368	0.183271	0.0678864	3.05273
Os07g0161700	osa-b1.0r1-116669	siRNA24	not	0.338997	0.279139	0.00164609	5.55928
Os07g0175350	osa-b1.0r1-116939	siRNA24	not	0.35493	0.014371	0.0167933	7.97165
Os07g0180100	osa-b1.0r1-117048	siRNA24	not	0.288651	0.209472	0.00709382	2.39863
Os07g0191500	osa-b1.0r1-117366	siRNA24	low	0.228209	0.214782	0.0312336	3.08146
Os07g0217800	Cluster_184412	siRNA24	low	0.210481	0.0686387	0.0168645	2.95615
Os07g0231133	osa-b1.0r1-118436	siRNA24	not	0.409259	0.154316	0.137541	2.98782
Os07g0237200	osa-b1.0r1-118571	siRNA24	not	0.259526	0.0564578	0.27242	8.34084
Os07g0237900	osa-b1.0r1-118588	siRNA24	low	0.300714	0.28588	0.269195	2.90048
Os07g0238600	osa-b1.0r1-118602	siRNA24	not	0.337476	0.371212	0.00591532	6.40132
Os07g0244250	osa-b1.0r1-118720	siRNA24	low	0.240895	0.275917	0.0680307	3.77091
Os07g0246001	osa-b1.0r1-118761	siRNA24	low	0.301326	0.172551	0.000264131	5.33328
Os07g0246001	osa-b1.0r1-118762	siRNA24	low	0.301326	0.172551	0.000264131	5.19226
Os07g0248350	Cluster_185681	siRNA24	not	0.412463	0.157178	0.0880605	19.5069
Os07g0252300	osa-b1.0r1-118929	siRNA24	low	0.30173	0.263058	0.274306	4.98088
Os07g0253000	osa-b1.0r1-118958	siRNA24	not	0.350296	0.161505	0.0881336	3.88229
Os07g0253100	osa-b1.0r1-118965	siRNA24	low	0.371472	0.245878	0.0136126	4.3931
Os07g0262700	osa-b1.0r1-119241	siRNA24	not	0.227873	0.149097	0.233577	3.02607
Os07g0262600	osa-b1.0r1-119241	siRNA24	not	0.233577	0.149097	0.221564	3.02607
Os07g0263400	osa-b1.0r1-119264	siRNA24	low	0.236994	0.200794	0.002	2.88287
Os07g0274400	osa-b1.0r1-119552	siRNA24	not	0.315966	0.107837	0.141311	4.47596
Os07g0275801	Cluster_186857	siRNA24	not	0.341972	0.178671	0.219128	11.524
Os07g0277500	osa-b1.0r1-119602	siRNA24	not	0.316044	0.0990621	0.00497678	3.94926
Os07g0281351	osa-b1.0r1-119642	siRNA24	not	0.260994	0.22327	0.201635	3.17074
Os07g0281800	osa-b1.0r1-119659	siRNA24	low	0.237775	0.235838	0.0469188	2.95273
Os07g0283125	osa-b1.0r1-119688	siRNA24	not	0.228714	0.116198	0.274552	4.73442
Os07g0285450	osa-b1.0r1-119730	siRNA24	not	0.396627	0.0572111	0.0608824	4.58165
Os07g0286000	Cluster_187199	siRNA24	low	0.209163	0.0292703	0.00232138	7.60282
Os07g0287800	osa-b1.0r1-119789	siRNA24	not	0.237177	0.0610294	0.155006	3.14982
Os07g0287800	osa-b1.0r1-119790	siRNA24	not	0.237177	0.0610294	0.155006	3.30445
Os07g0292100	osa-b1.0r1-119852	siRNA24	not	0.339661	0.404511	0.398405	2.99039
Os07g0296800	osa-b1.0r1-119960	siRNA24	not	0.228033	0.27027	0.323888	3.47265
Os07g0301500	osa-b1.0r1-120057	siRNA24	not	0.236917	0.0681522	0.327854	6.07715
Os07g0439750	osa-b1.0r1-120863	siRNA24	low	0.294896	0.387337	0.0951975	10.1614
Os07g0442800	osa-b1.0r1-120904	siRNA24	low	0.222222	0.226519	0.1548	7.74137
Os07g0464001	osa-b1.0r1-121477	siRNA24	not	0.265052	0.28513	0.280819	7.47714
Os07g0468500	osa-b1.0r1-121611	siRNA24	not	0.281909	0.12865	0.00335008	6.75155
Os07g0471900	osa-b1.0r1-121691	siRNA24	not	0.364206	0.0632369	0.0134946	3.5299
Os07g0474600	osa-b1.0r1-121759	siRNA24	low	0.231129	0.119125	0.060907	4.77454
Os07g0482887	osa-b1.0r1-122006	siRNA24	not	0.337194	0.0874965	0.0119956	3.3311
Os07g0486700	osa-b1.0r1-122132	siRNA24	not	0.299911	0.103262	0.0120133	4.2408
Os07g0492966	osa-b1.0r1-122290	siRNA24	not	0.292913	0.0799942	0.0434783	5.17969
Os07g0503500	osa-b1.0r1-122554	siRNA24	low	0.213675	0.164228	0.0055694	3.54041
Os07g0515700	osa-b1.0r1-122926	siRNA24	low	0.29542	0.106989	0.182231	3.48166
Os07g0523000	osa-b1.0r1-123074	siRNA24	not	0.25731	0.305556	0.299601	15.1281
Os07g0526600	osa-b1.0r1-123199	siRNA24	not	0.214734	0.219885	0.00822494	15.2532
Os07g0532600	osa-b1.0r1-123355	siRNA24	low	0.238363	0.0605609	0.0173028	11.0336
Os07g0537900	osa-b1.0r1-123437	siRNA24	not	0.221393	0.119574	0.0162602	5.26322
Os07g0539100	osa-b1.0r1-123460	siRNA24	not	0.290379	0.0661646	0.116715	4.54699
Os07g0539200	osa-b1.0r1-123465	siRNA24	not	0.299631	0.0299286	0.001649	6.27882
Os07g0539400	osa-b1.0r1-123469	siRNA24	not	0.264243	0.182898	0.290698	7.39162
Os07g0567100	osa-b1.0r1-124114	siRNA24	not	0.331933	0.154186	0.0124082	4.88255
Os07g0567700	osa-b1.0r1-124123	siRNA24	low	0.353795	0.110402	0.000219491	4.87787
Os07g0575733	osa-b1.0r1-124303	siRNA24	not	0.248164	0.198113	0.278777	8.53266
Os07g0578050	osa-b1.0r1-124344	siRNA24	low	0.211944	0.0477805	0.00695866	2.49455
Os07g0581700	Cluster_194813	siRNA24	low	0.227169	0.0927273	0.00308404	4.17307
Os07g0582600	osa-b1.0r1-124434	siRNA24	not	0.269414	0.350381	0.216726	6.3413
Os07g0605200	osa-b1.0r1-124943	siRNA24	low	0.235697	0.0610773	0.00067659	2.96266
Os07g0605350	osa-b1.0r1-124946	siRNA24	not	0.266697	0.00120773	0.0849858	8.10237
Os07g0606000	osa-b1.0r1-124971	siRNA24	low	0.289732	0.29513	0.282315	3.24458
Os07g0613866	osa-b1.0r1-125141	siRNA24	not	0.314189	0.116225	0.343761	3.34788
Os07g0635150	osa-b1.0r1-125633	siRNA24	not	0.273188	0.280063	0.0457963	5.74232
Os07g0635300	Cluster_196524	siRNA24	not	0.200866	0.121588	0.224948	5.72281
Os07g0648900	osa-b1.0r1-125935	siRNA24	low	0.370338	0.0766981	0.163265	2.50496
Os07g0649300	osa-b1.0r1-125944	siRNA24	low	0.269874	0.0373944	0.00168431	3.9062
Os07g0663500	Cluster_197467	siRNA24	not	0.246498	0.236878	0.00108038	7.00022
Os07g0668500	osa-b1.0r1-126346	siRNA24	low	0.271338	0.0701732	0.0230723	5.32942
Os07g0668600	osa-b1.0r1-126346	siRNA24	low	0.330766	0.175459	0.0197119	5.32942
Os07g0669401	osa-b1.0r1-126363	siRNA24	not	0.283019	0.167503	0.133052	2.62365
Os07g0681350	osa-b1.0r1-126585	siRNA24	not	0.234932	0.0332389	0.0383442	9.84651
Os07g0684850	osa-b1.0r1-126678	siRNA24	not	0.332597	0.115737	0.00274794	2.41343
Os07g0694400	osa-b1.0r1-126846	siRNA24	low	0.41686	0.208906	0.273965	4.00855
Os07g0694400	osa-b1.0r1-126847	siRNA24	low	0.41686	0.208906	0.273965	6.84378
Os08g0103900	osa-b1.0r1-126963	siRNA24	not	0.313066	0.130656	0.197854	3.79654
Os08g0109800	osa-b1.0r1-127085	siRNA24	low	0.233121	0.139904	0.000655308	3.20963
Os08g0111800	osa-b1.0r1-127139	siRNA24	low	0.261914	0.38169	0.289773	5.84906
Os08g0119100	osa-b1.0r1-127340	siRNA24	not	0.208148	0.0591049	0.112245	6.41273
Os08g0119100	osa-b1.0r1-127341	siRNA24	not	0.208148	0.0591049	0.112245	4.05647
Os08g0120600	osa-b1.0r1-127368	siRNA24	low	0.381055	0.0853438	0.0177083	9.5957
Os08g0123400	osa-b1.0r1-127430	siRNA24	not	0.240768	0.204626	0.00206302	3.50992
Os08g0123600	osa-b1.0r1-127432	siRNA24	not	0.319897	0.416235	0.137067	4.37953
Os08g0124250	osa-b1.0r1-127441	siRNA24	not	0.320426	0.38199	0.286232	4.06308
Os08g0124600	Cluster_199372	siRNA24	not	0.281437	0.142951	0.186129	4.51181
Os08g0131300	osa-b1.0r1-127612	siRNA24	low	0.290135	0.102348	0.0181425	7.82279
Os08g0136366	osa-b1.0r1-127681	siRNA24	not	0.231151	0.0223048	0.00760556	9.32238
Os08g0136600	osa-b1.0r1-127683	siRNA24	not	0.281369	0.000938967	0.000704722	2.94243
Os08g0136600	osa-b1.0r1-127684	siRNA24	not	0.281369	0.000938967	0.000704722	4.23809
Os08g0136700	osa-b1.0r1-127684	siRNA24	not	0.318631	0.172835	0.234717	4.23809
Os08g0136800	osa-b1.0r1-127687	siRNA24	not	0.280323	0.388847	0.324155	6.0732
Os08g0156000	osa-b1.0r1-128172	siRNA24	low	0.304116	0	0.0627052	3.08811
Os08g0156066	osa-b1.0r1-128172	siRNA24	not	0.266784	0.412785	0.317375	3.08811
Os08g0156100	osa-b1.0r1-128173	siRNA24	not	0.332594	0.359362	0.394827	6.03137
Os08g0161100	osa-b1.0r1-128328	siRNA24	not	0.236884	0.12149	0.184864	5.0694
Os08g0169300	osa-b1.0r1-128520	siRNA24	not	0.214397	0.165441	0.0012987	2.75868
Os08g0170400	osa-b1.0r1-128550	siRNA24	not	0.249459	0.284657	0.317393	7.8415
Os08g0170200	osa-b1.0r1-128550	siRNA24	low	0.26545	0.31612	0.245797	7.8415
Os08g0171333	osa-b1.0r1-128578	siRNA24	not	0.384862	0.356738	0.336371	5.54218
Os08g0188151	osa-b1.0r1-128963	siRNA24	not	0.319332	0.199192	0.299866	5.63974
Os08g0188900	osa-b1.0r1-128981	siRNA24	not	0.432534	0.275386	0.311823	3.3654
Os08g0188900	osa-b1.0r1-128982	siRNA24	not	0.432534	0.275386	0.311823	5.76298
Os08g0189500	osa-b1.0r1-129016	siRNA24	not	0.269663	0.141674	0.0298143	4.31726
Os08g0189700	osa-b1.0r1-129024	siRNA24	not	0.292334	0.24321	0.153391	2.53179
Os08g0190300	osa-b1.0r1-129035	siRNA24	low	0.301462	0.0925246	0.0423221	2.30136
Os08g0194850	osa-b1.0r1-129162	siRNA24	not	0.228353	0.223568	0.266966	3.75156
Os08g0195000	osa-b1.0r1-129167	siRNA24	not	0.351886	0.0460896	0.34428	4.59966
Os08g0197100	osa-b1.0r1-129199	siRNA24	low	0.24753	0.0529461	0.0119889	3.82349
Os08g0201500	osa-b1.0r1-129319	siRNA24	low	0.252168	0.213986	0.421262	2.78488
Os08g0202500	osa-b1.0r1-129349	siRNA24	not	0.436313	0.127844	0.00106238	7.07296
Os08g0203201	osa-b1.0r1-129359	siRNA24	low	0.207266	0.0543131	0.166764	2.41654
Os08g0203700	osa-b1.0r1-129389	siRNA24	low	0.33707	0.228033	0.0696983	7.50844
Os08g0214300	osa-b1.0r1-129554	siRNA24	low	0.400454	0.31863	0.341353	10.8669
Os08g0216900	osa-b1.0r1-129613	siRNA24	low	0.355538	0.353403	0.363726	3.76991
Os08g0222100	osa-b1.0r1-129697	siRNA24	not	0.334217	0.303873	0.356294	5.27071
Os08g0227900	osa-b1.0r1-129830	siRNA24	not	0.24728	0.327855	0.272484	3.85907
Os08g0232700	osa-b1.0r1-129914	siRNA24	not	0.240818	0.209941	0.128106	3.2339
Os08g0246300	Cluster_203900	siRNA24	low	0.259146	0.102638	0.194041	4.26762
Os08g0248000	osa-b1.0r1-130331	siRNA24	not	0.218481	0.0833333	0.0171647	2.93685
Os08g0272000	osa-b1.0r1-130923	siRNA24	low	0.344618	0.32906	0.0258039	3.06113
Os08g0282700	osa-b1.0r1-131178	siRNA24	not	0.289841	0.268972	0.387978	5.5829
Os08g0286100	osa-b1.0r1-131214	siRNA24	not	0.355597	0.0185425	0.180438	5.64327
Os08g0286100	osa-b1.0r1-131215	siRNA24	not	0.355597	0.0185425	0.180438	3.32598
Os08g0289266	osa-b1.0r1-131290	siRNA24	not	0.223837	0.231047	0.274639	4.74701
Os08g0290200	osa-b1.0r1-131309	siRNA24	not	0.394755	0.326249	0.307549	5.06131
Os08g0293400	osa-b1.0r1-131383	siRNA24	not	0.241824	0.294508	0.338657	2.96262
Os08g0298700	osa-b1.0r1-131500	siRNA24	not	0.2872	0.288444	0.206559	5.60194
Os08g0298700	osa-b1.0r1-131501	siRNA24	not	0.2872	0.288444	0.206559	5.53834
Os08g0298700	Cluster_205874	siRNA24	not	0.2872	0.288444	0.206559	3.99558
Os08g0299600	osa-b1.0r1-131537	siRNA24	low	0.22869	0.227441	0.134495	4.44921
Os08g0300366	osa-b1.0r1-131570	siRNA24	not	0.348057	0.340159	0.333011	5.05439
Os08g0320200	osa-b1.0r1-131772	siRNA24	not	0.384027	0.375205	0.362153	3.6695
Os08g0326700	osa-b1.0r1-131913	siRNA24	low	0.363636	0.30074	0.195634	4.35878
Os08g0327200	osa-b1.0r1-131920	siRNA24	not	0.336353	0.300414	0.359539	13.1056
Os08g0327501	osa-b1.0r1-131925	siRNA24	low	0.51668	0.321321	0.248761	2.61825
Os08g0327550	osa-b1.0r1-131929	siRNA24	not	0.263242	0.172911	0.314712	4.27072
Os08g0331100	osa-b1.0r1-131973	siRNA24	not	0.254487	0.0373526	0.095856	3.48885
Os08g0333233	osa-b1.0r1-132037	siRNA24	low	0.305389	0.308227	0.303955	5.15206
Os08g0334300	Cluster_207010	siRNA24	not	0.264698	0.23581	0.396019	2.90884
Os08g0334900	osa-b1.0r1-132094	siRNA24	low	0.233754	0.209711	0.0751269	2.65764
Os08g0335500	osa-b1.0r1-132103	siRNA24	low	0.280335	0.272453	0.000564972	2.11223
Os08g0340601	osa-b1.0r1-132224	siRNA24	low	0.309663	0.182549	0.328165	3.31362
Os08g0346600	osa-b1.0r1-132369	siRNA24	not	0.2638	0.297912	0.280562	6.01682
Os08g0346900	osa-b1.0r1-132378	siRNA24	not	0.304322	0.275772	0.232285	5.17581
Os08g0348300	osa-b1.0r1-132408	siRNA24	low	0.359094	0.309432	0.133509	9.51597
Os08g0351300	osa-b1.0r1-132455	siRNA24	not	0.289401	0.386176	0.395833	19.2717
Os08g0352100	osa-b1.0r1-132486	siRNA24	not	0.333794	0.347862	0.285357	6.40654
Os08g0360200	osa-b1.0r1-132700	siRNA24	not	0.443047	0.552577	0.313336	12.39
Os08g0360300	osa-b1.0r1-132704	siRNA24	low	0.211806	0.0916948	0.201662	5.32927
Os08g0364400	osa-b1.0r1-132825	siRNA24	not	0.449472	0.335745	0.245133	5.4343
Os08g0365500	osa-b1.0r1-132848	siRNA24	low	0.384958	0.415913	0.409502	6.95527
Os08g0365800	osa-b1.0r1-132855	siRNA24	low	0.260021	0.245962	0.0076762	4.12804
Os08g0365800	osa-b1.0r1-132856	siRNA24	low	0.260021	0.245962	0.0076762	2.3216
Os08g0374600	osa-b1.0r1-133098	siRNA24	low	0.326454	0.382699	0.2061	10.0645
Os08g0374701	osa-b1.0r1-133098	siRNA24	low	0.357202	0.1905	0.235925	10.0645
Os08g0375400	osa-b1.0r1-133132	siRNA24	not	0.229969	0.223694	0.253876	5.59631
Os08g0384500	osa-b1.0r1-133314	siRNA24	low	0.250201	0.14291	0.065723	7.14763
Os08g0386125	osa-b1.0r1-133343	siRNA24	not	0.229445	0	0.299204	2.91668
Os08g0388900	osa-b1.0r1-133439	siRNA24	not	0.282862	0.0899246	0.228226	3.71336
Os08g0389300	Cluster_209199	siRNA24	not	0.313098	0.244413	0.141278	3.66564
Os08g0392100	osa-b1.0r1-133521	siRNA24	low	0.265385	0.193732	0.233852	4.20319
Os08g0394700	osa-b1.0r1-133620	siRNA24	not	0.280538	0.507692	0.408357	2.54416
Os08g0396200	osa-b1.0r1-133672	siRNA24	low	0.310306	0.135114	0.13241	5.86881
Os08g0398500	osa-b1.0r1-133781	siRNA24	not	0.240616	0.273186	0.358732	4.09321
Os08g0403733	osa-b1.0r1-133883	siRNA24	not	0.424415	0.260839	0.316008	4.74111
Os08g0406900	Cluster_209981	siRNA24	not	0.229094	0.0763147	0.157195	6.27634
Os08g0419000	osa-b1.0r1-134256	siRNA24	low	0.277829	0.00170543	0.0458289	2.5314
Os08g0425100	Cluster_210575	siRNA24	not	0.454181	0.335191	0.41768	3.3395
Os08g0428200	osa-b1.0r1-134505	siRNA24	not	0.236872	0.17175	0.115093	3.65794
Os08g0432800	osa-b1.0r1-134661	siRNA24	low	0.350467	0.0351817	0.0417143	9.95855
Os08g0434201	osa-b1.0r1-134696	siRNA24	not	0.381993	0.398058	0.358794	2.50829
Os08g0439000	osa-b1.0r1-134839	siRNA24	low	0.31894	0.252201	0.0750295	14.2754
Os08g0451201	osa-b1.0r1-135162	siRNA24	not	0.35533	0.261274	0.253252	5.03107
Os08g0451800	osa-b1.0r1-135191	siRNA24	not	0.257214	0.0400987	0.00118953	7.33527
Os08g0456000	osa-b1.0r1-135314	siRNA24	not	0.239879	0.000543183	0.0159236	4.56303
Os08g0457000	Cluster_212004	siRNA24	low	0.291394	0.0762141	0.306268	4.59143
Os08g0457901	osa-b1.0r1-135348	siRNA24	not	0.388724	0.452532	0.38804	4.34867
Os08g0462900	osa-b1.0r1-135464	siRNA24	not	0.278071	0.00064041	0.0372093	11.5154
Os08g0465700	osa-b1.0r1-135534	siRNA24	not	0.237705	0.0245631	0.0519685	4.17094
Os08g0466950	osa-b1.0r1-135552	siRNA24	low	0.297737	0.150198	0.279364	6.33436
Os08g0468100	Cluster_212378	siRNA24	low	0.355097	0.327093	0.07682	3.98
Os08g0474100	osa-b1.0r1-135751	siRNA24	not	0.343827	0.317257	0.357951	2.76751
Os08g0486300	osa-b1.0r1-136041	siRNA24	low	0.272142	0.103172	0.00334868	7.62346
Os08g0486867	osa-b1.0r1-136058	siRNA24	low	0.242945	0.213012	0.054567	3.61421
Os08g0491400	osa-b1.0r1-136160	siRNA24	not	0.38753	0.370667	0.347581	6.90736
Os08g0506100	osa-b1.0r1-136495	siRNA24	low	0.267911	0.358013	0.00663391	5.06377
Os08g0507000	osa-b1.0r1-136536	siRNA24	not	0.361172	0.144498	0.0527731	5.35825
Os08g0528100	osa-b1.0r1-137029	siRNA24	not	0.33656	0.182983	0.0290531	3.87257
Os08g0528700	osa-b1.0r1-137038	siRNA24	low	0.229964	0.0388771	0.0623632	6.23244
Os08g0529400	osa-b1.0r1-137058	siRNA24	not	0.445667	0.188328	0.188254	2.638
Os08g0539200	osa-b1.0r1-137322	siRNA24	not	0.34235	0.317992	0.351678	8.18292
Os08g0561000	osa-b1.0r1-137763	siRNA24	not	0.240906	0.0381342	0.0704225	4.75609
Os09g0110750	osa-b1.0r1-138231	siRNA24	not	0.215427	0.528205	0.228912	2.93139
Os09g0123400	osa-b1.0r1-138545	siRNA24	not	0.228065	0.389474	0.0855263	14.7418
Os09g0130700	osa-b1.0r1-138723	siRNA24	not	0.299273	0.191208	0.000657246	10.5959
Os09g0250200	osa-b1.0r1-139132	siRNA24	not	0.334239	0.129027	0.174079	2.71253
Os09g0251650	osa-b1.0r1-139164	siRNA24	low	0.510165	0.073905	0.0688967	5.38807
Os09g0256600	osa-b1.0r1-139295	siRNA24	not	0.221799	0.00370028	0.0314367	5.81832
Os09g0259701	osa-b1.0r1-139387	siRNA24	not	0.327931	0.28412	0.105731	4.20705
Os09g0268300	osa-b1.0r1-139599	siRNA24	not	0.200226	0.0675191	0.0126972	4.61511
Os09g0271550	osa-b1.0r1-139704	siRNA24	not	0.354021	0.134834	0.309778	3.24616
Os09g0284800	osa-b1.0r1-140028	siRNA24	not	0.299184	0.13897	0.402208	3.43598
Os09g0286501	osa-b1.0r1-140083	siRNA24	not	0.295725	0.199176	0.179507	3.28136
Os09g0296500	osa-b1.0r1-140407	siRNA24	not	0.385685	0.153474	0.0226375	4.02644
Os09g0323700	osa-b1.0r1-141295	siRNA24	not	0.240487	0.0963057	0.000625586	2.97966
Os09g0324300	osa-b1.0r1-141305	siRNA24	not	0.350895	0.0889642	0.00166996	3.55877
Os09g0324300	osa-b1.0r1-141306	siRNA24	not	0.350895	0.0889642	0.00166996	3.44214
Os09g0324400	osa-b1.0r1-141308	siRNA24	not	0.322723	0.125403	0.00347905	4.65084
Os09g0329000	osa-b1.0r1-141416	siRNA24	not	0.204013	0.0274707	0.00800409	3.28412
Os09g0330000	osa-b1.0r1-141442	siRNA24	not	0.263158	0.388867	0.147142	4.3452
Os09g0345500	osa-b1.0r1-141817	siRNA24	not	0.225302	0.190755	0.0430347	4.37463
Os09g0347300	osa-b1.0r1-141857	siRNA24	low	0.308708	0.110336	0.000141884	2.86392
Os09g0355400	osa-b1.0r1-142084	siRNA24	low	0.250379	0.0618288	0.0454204	4.4074
Os09g0364800	osa-b1.0r1-142333	siRNA24	low	0.24287	0.0970661	0.000293341	3.69171
Os09g0366101	osa-b1.0r1-142359	siRNA24	low	0.263744	0.0827774	0.00120048	3.367
Os09g0391501	osa-b1.0r1-143033	siRNA24	not	0.249738	0.129032	0.0183074	2.27001
Os09g0400350	osa-b1.0r1-143285	siRNA24	not	0.247511	0.229617	0.316588	5.53603
Os09g0402533	osa-b1.0r1-143362	siRNA24	not	0.405522	0.449889	0.470211	4.69585
Os09g0412900	osa-b1.0r1-143567	siRNA24	low	0.326658	0.0567022	0.0410412	10.4234
Os09g0420000	osa-b1.0r1-143779	siRNA24	low	0.299435	0.0942385	0.000905797	15.0836
Os09g0424850	osa-b1.0r1-143907	siRNA24	not	0.21745	0.260341	0.0664902	4.53475
Os09g0435250	osa-b1.0r1-144194	siRNA24	low	0.267882	0.0363308	0.260922	6.41653
Os09g0441000	osa-b1.0r1-144340	siRNA24	low	0.28481	0.045381	0.000483247	2.81224
Os09g0449500	osa-b1.0r1-144549	siRNA24	not	0.323901	0.0631795	0.00134771	5.3274
Os09g0449700	osa-b1.0r1-144555	siRNA24	not	0.266392	0.0533824	0.183945	4.08977
Os09g0455000	osa-b1.0r1-144651	siRNA24	low	0.361044	0.00582504	0.000421467	2.966
Os09g0457900	osa-b1.0r1-144728	siRNA24	not	0.266852	0.0138013	0.0015726	3.2802
Os09g0459450	osa-b1.0r1-144754	siRNA24	low	0.222546	0.18344	0.00122219	7.66978
Os09g0460100	osa-b1.0r1-144769	siRNA24	low	0.20535	0.0710073	0.000171174	3.32385
Os09g0468650	osa-b1.0r1-144960	siRNA24	low	0.301893	0.0464299	0.00455789	3.85471
Os09g0474501	osa-b1.0r1-145097	siRNA24	not	0.218505	0.00203287	0.0548145	6.34405
Os09g0474501	osa-b1.0r1-145098	siRNA24	not	0.218505	0.00203287	0.0548145	5.67176
Os09g0476401	osa-b1.0r1-145141	siRNA24	not	0.312611	0.00516055	0.00404189	3.75534
Os09g0477100	osa-b1.0r1-145157	siRNA24	not	0.211326	0.154603	0.00163132	4.24522
Os09g0483700	osa-b1.0r1-145326	siRNA24	low	0.329447	0.132404	0.00113452	2.32651
Os09g0484800	osa-b1.0r1-145343	siRNA24	low	0.260481	0.0551898	0.00201918	5.32069
Os09g0486700	osa-b1.0r1-145375	siRNA24	low	0.315645	0.0303802	0.00214912	4.10111
Os09g0495000	osa-b1.0r1-145559	siRNA24	not	0.243959	0.055332	0.00230474	4.43293
Os09g0507200	osa-b1.0r1-145768	siRNA24	low	0.364924	0.0339273	0.0374624	15.2452
Os09g0511200	osa-b1.0r1-145853	siRNA24	not	0.257126	0.0293941	0.0007724	4.61741
Os09g0518400	osa-b1.0r1-145988	siRNA24	low	0.332466	0.0940065	0.0957499	4.94414
Os09g0530750	osa-b1.0r1-146244	siRNA24	low	0.230955	0.0627065	0.0529925	4.38834
Os09g0554300	osa-b1.0r1-146724	siRNA24	not	0.372055	0.0448124	0	3.26936
Os09g0555100	osa-b1.0r1-146738	siRNA24	low	0.24029	0.0430691	0.000821918	7.42938
Os09g0555150	osa-b1.0r1-146742	siRNA24	not	0.304554	0.0104167	0.0149137	4.04725
Os09g0559600	osa-b1.0r1-146809	siRNA24	low	0.267384	0.065033	0.00108893	3.29147
Os09g0561000	osa-b1.0r1-146818	siRNA24	not	0.252472	0.0314475	0.01322	6.74337
Os09g0572600	osa-b1.0r1-147036	siRNA24	low	0.342142	0.0473809	0.0013947	3.51804
