# Supplementary material for: Spatiotemporal expression profile of novel and known small RNAs throughout rice plant development focussing on seed tissues
Source: BMC Genomics. 2022 Jan 11;23:44. doi: 10.1186/s12864-021-08264-z (PMC8750796; doi:10.1186/s12864-021-08264-z)
Supplement: Supplementary file 5 — Additional file 5: Supplementary Table 7. List of potentially siRNA-regulated genes in the endosperm. [file 12864_2021_8264_MOESM5_ESM.xlsx]

## Sheet: 1kb Upstream
#predicted siRNA24 targets in the endosperm
#target expression levels from Davidson et al., 2012: high (FPKM > 10), medium (FPKM between 10 and 2), low (FPKM between 2 and 0) or not expressed (FPKM = 0)
#target methylation levels from Zemach et al., 2010: % methylated cytosine residues relative to total number of cytosines in the indicated region
#mean_fpkm = average siRNA expression level over all biological replicates
Predicted target	siRNA id	type	Target expression	Target fraction methylated C (1kb downstream)	Target fraction methylated C (gene body)	Target fraction methylated C (1kb upstream)	mean_fpkm
Os01g0143100	osa-b1.0r1-901	siRNA24	low	0.0222284	0.023067	0.193903	4.70193
Os01g0201850	osa-b1.0r1-2225	siRNA24	low	0.120825	0.165361	0.14845	127.198
Os01g0212700	osa-b1.0r1-2519	siRNA24	low	0.480634	0.551335	0.292566	13.9187
Os01g0248350	osa-b1.0r1-3420	siRNA24	not	0.106374	0.425871	0.375264	3.4677
Os01g0252300	osa-b1.0r1-3494	siRNA24	low	0.0944559	0.0186418	0.299332	7.0198
Os01g0266100	osa-b1.0r1-3806	siRNA24	low	0.0150177	0.125853	0.14305	3.14925
Os01g0266100	osa-b1.0r1-3807	siRNA24	low	0.0150177	0.125853	0.14305	4.58838
Os01g0275300	osa-b1.0r1-4030	siRNA24	low	0.00521853	0.0491493	0.120257	114.023
Os01g0302800	osa-b1.0r1-4715	siRNA24	low	0.281571	0.132235	0.397252	6.1927
Os01g0319200	osa-b1.0r1-5087	siRNA24	not	0.0289645	0.228992	0.191811	2.99316
Os01g0339900	osa-b1.0r1-5549	siRNA24	low	0.00255493	0.306499	0.22182	6.88004
Os01g0343500	osa-b1.0r1-5674	siRNA24	low	0.246753	0.149269	0.210219	2.59195
Os01g0347300	osa-b1.0r1-5754	siRNA24	not	0.305182	0.27745	0.152866	3.27493
Os01g0350000	osa-b1.0r1-5824	siRNA24	not	0.128099	0.179617	0.236123	245.162
Os01g0350000	osa-b1.0r1-5825	siRNA24	not	0.128099	0.179617	0.236123	65.8235
Os01g0357900	osa-b1.0r1-6080	siRNA24	low	0.373043	0.43594	0.415601	11.2485
Os01g0374200	osa-b1.0r1-6396	siRNA24	low	0.2431	0.320025	0.275152	6.28974
Os01g0377000	osa-b1.0r1-6475	siRNA24	not	0.0592105	0.0840484	0.132568	4.02547
Os01g0382900	osa-b1.0r1-6605	siRNA24	low	0.199872	0.204774	0.431199	3.48017
Os01g0500100	osa-b1.0r1-6958	siRNA24	not	0.254228	0.229959	0.143014	5.02315
Os01g0501000	osa-b1.0r1-6992	siRNA24	low	0.0598614	0.183797	0.538174	4.404
Os01g0510701	osa-b1.0r1-7230	siRNA24	low	0.273663	0.364387	0.389153	5.28678
Os01g0514450	osa-b1.0r1-7303	siRNA24	low	0.29771	0.24737	0.183813	4.21217
Os01g0536950	Cluster_61006	siRNA24	not	0.334129	0.317781	0.337259	4.31587
Os01g0545500	osa-b1.0r1-8051	siRNA24	not	0.303389	0.239369	0.366337	4.23143
Os01g0557200	osa-b1.0r1-8375	siRNA24	not	0.238665	0.305785	0.130907	3.09209
Os01g0568800	osa-b1.0r1-8666	siRNA24	not	0.212058	0.339285	0.31589	3.16222
Os01g0568950	osa-b1.0r1-8670	siRNA24	low	0.215576	0.263266	0.189402	3.74878
Os01g0578000	osa-b1.0r1-8904	siRNA24	low	0.0113759	0.151046	0.233333	4.22191
Os01g0583600	osa-b1.0r1-9036	siRNA24	not	0.235937	0.329312	0.371781	3.90966
Os01g0583700	osa-b1.0r1-9036	siRNA24	low	0.300099	0.297292	0.24441	3.90966
Os01g0596300	osa-b1.0r1-9332	siRNA24	not	0.375	0.250456	0.246356	5.55217
Os01g0636600	osa-b1.0r1-10267	siRNA24	low	0.000334859	0.0187638	0.320242	6.514
Os01g0644500	osa-b1.0r1-10431	siRNA24	low	0.349887	0.131453	0.238777	2.38705
Os01g0666200	osa-b1.0r1-10949	siRNA24	low	0.0274892	0.101695	0.223902	3.49769
Os01g0667200	osa-b1.0r1-10961	siRNA24	low	0.176962	0.239329	0.463768	3.76438
Os01g0676200	osa-b1.0r1-11143	siRNA24	not	0.00136459	0.000885628	0.126646	6.2667
Os01g0677500	osa-b1.0r1-11173	siRNA24	low	0.195728	0.218446	0.281271	6.77043
Os01g0677500	Cluster_66415	siRNA24	low	0.195728	0.218446	0.281271	42.3973
Os01g0694200	osa-b1.0r1-11512	siRNA24	low	0.0385837	0.0363672	0.237069	2.72585
Os01g0704100	osa-b1.0r1-11714	siRNA24	low	0.442714	0.355087	0.440444	3.94461
Os01g0730600	osa-b1.0r1-12235	siRNA24	not	0.00722543	0.0309278	0.294498	12.7341
Os01g0737100	osa-b1.0r1-12338	siRNA24	low	0.0536836	0.212791	0.411038	8.34998
Os01g0737550	osa-b1.0r1-12349	siRNA24	low	0.334711	0.32567	0.344074	3.57402
Os01g0737700	osa-b1.0r1-12349	siRNA24	not	0.00140277	0.094811	0.31058	3.57402
Os01g0752400	osa-b1.0r1-12642	siRNA24	low	0.0743083	0.304462	0.156212	2.53602
Os01g0756900	osa-b1.0r1-12709	siRNA24	not	0.302486	0.324268	0.310717	4.80489
Os01g0777000	osa-b1.0r1-13138	siRNA24	low	0.0310315	0.023607	0.157097	3.78179
Os01g0806000	osa-b1.0r1-13642	siRNA24	low	0.309743	0.420373	0.374545	19.2421
Os01g0810866	osa-b1.0r1-13778	siRNA24	low	0.000601323	0.441334	0.513158	5.80905
Os01g0833150	osa-b1.0r1-14262	siRNA24	low	0.296954	0.319277	0.377522	6.04892
Os01g0847300	osa-b1.0r1-14523	siRNA24	low	0.241841	0.201401	0.23466	4.0684
Os01g0847600	osa-b1.0r1-14523	siRNA24	not	0.0642857	0.252342	0.216484	4.0684
Os01g0859400	osa-b1.0r1-14835	siRNA24	low	0.479498	0.31235	0.304073	21.9607
Os01g0888022	osa-b1.0r1-15347	siRNA24	not	0.00866873	0.0841523	0.239227	2.93735
Os01g0895500	osa-b1.0r1-15475	siRNA24	low	0.0772269	0.0338774	0.199771	2.71227
Os01g0938600	osa-b1.0r1-16432	siRNA24	low	0.00394059	0.0563262	0.230373	4.15289
Os01g0955600	osa-b1.0r1-16766	siRNA24	low	0.27673	0.224327	0.204925	4.96602
Os10g0100200	osa-b1.0r1-17145	siRNA24	not	0.0898973	0.0458488	0.165059	4.01413
Os10g0107000	osa-b1.0r1-17335	siRNA24	low	0.119952	0.0610724	0.148962	8.16469
Os10g0108700	osa-b1.0r1-17382	siRNA24	not	0.2	0.198282	0.19596	3.31271
Os10g0124500	osa-b1.0r1-17786	siRNA24	low	0.035206	0.312433	0.196679	2.29499
Os10g0129100	osa-b1.0r1-17883	siRNA24	not	0.00336984	0.167962	0.170368	3.49554
Os10g0131200	osa-b1.0r1-17942	siRNA24	low	0.0718447	0.197337	0.411337	4.26874
Os10g0131850	osa-b1.0r1-17958	siRNA24	not	0.271768	0.252166	0.253505	8.48786
Os10g0135300	osa-b1.0r1-18055	siRNA24	low	0.0174961	0.018303	0.166114	5.17504
Os10g0137700	osa-b1.0r1-18119	siRNA24	low	0.0127217	0.0225358	0.241714	7.79764
Os10g0142500	osa-b1.0r1-18235	siRNA24	low	0.233986	0.218038	0.340095	3.12454
Os10g0144800	osa-b1.0r1-18285	siRNA24	not	0.0922943	0.0535282	0.246377	17.3254
Os10g0145000	osa-b1.0r1-18295	siRNA24	not	0.0302763	0.0186159	0.299543	3.99035
Os10g0154900	osa-b1.0r1-18553	siRNA24	not	0.000577367	0.0411366	0.146925	4.7238
Os10g0156200	osa-b1.0r1-18589	siRNA24	low	0.513514	0.467181	0.258274	6.46487
Os10g0159167	Cluster_2400	siRNA24	low	0.0442478	0.126104	0.272578	6.48186
Os10g0161625	osa-b1.0r1-18756	siRNA24	low	0.0590688	0.022229	0.122535	4.03161
Os10g0162500	osa-b1.0r1-18784	siRNA24	not	0.234715	0.349767	0.370131	6.39896
Os10g0162832	osa-b1.0r1-18800	siRNA24	low	0.0887911	0.0750032	0.275795	5.25598
Os10g0167700	osa-b1.0r1-19056	siRNA24	low	0.227778	0.250339	0.177778	3.39511
Os10g0168900	osa-b1.0r1-19081	siRNA24	low	0.266715	0.338609	0.230769	3.90054
Os10g0194300	osa-b1.0r1-19729	siRNA24	low	0.0646893	0.0650025	0.143167	14.6895
Os10g0197800	osa-b1.0r1-19810	siRNA24	not	0.000352734	0.184468	0.274864	6.60875
Os10g0212100	osa-b1.0r1-20163	siRNA24	low	0.0909091	0.0855601	0.404744	3.73447
Os10g0327800	osa-b1.0r1-20421	siRNA24	low	0.193878	0.18222	0.203762	5.35664
Os10g0337700	osa-b1.0r1-20678	siRNA24	not	0.0611579	0.153289	0.264257	7.72051
Os10g0344900	osa-b1.0r1-20886	siRNA24	not	0.00913015	0.185078	0.236948	12.9992
Os10g0345650	osa-b1.0r1-20909	siRNA24	low	0.0732524	0.0636498	0.174897	6.86956
Os10g0350800	osa-b1.0r1-21036	siRNA24	low	0.0967742	0.128295	0.308816	6.6346
Os10g0352000	osa-b1.0r1-21086	siRNA24	low	0.226798	0.20101	0.223333	3.1547
Os10g0365800	osa-b1.0r1-21453	siRNA24	low	0.0544554	0.179487	0.19845	4.31307
Os10g0370700	osa-b1.0r1-21572	siRNA24	low	0.00305623	0.0256857	0.194245	24.8964
Os10g0375200	osa-b1.0r1-21672	siRNA24	low	0.0832762	0.140256	0.210682	7.9828
Os10g0381800	osa-b1.0r1-21867	siRNA24	low	0.259338	0.326693	0.258621	6.10133
Os10g0384600	osa-b1.0r1-21922	siRNA24	low	0.132198	0.155055	0.377327	5.12406
Os10g0390800	osa-b1.0r1-22062	siRNA24	not	0.270957	0.387316	0.300673	6.66915
Os10g0393700	osa-b1.0r1-22135	siRNA24	not	0.209102	0.216927	0.329918	3.14438
Os10g0420800	osa-b1.0r1-22926	siRNA24	low	0.0768808	0.177395	0.469521	7.4563
Os10g0425900	osa-b1.0r1-23046	siRNA24	low	0.11039	0.0142137	0.207561	6.48672
Os10g0445400	osa-b1.0r1-23469	siRNA24	low	0.00887772	0.0143574	0.235932	6.32942
Os10g0490100	osa-b1.0r1-24564	siRNA24	not	0.342342	0.374866	0.384949	3.9881
Os10g0491400	osa-b1.0r1-24584	siRNA24	low	0.0127877	0.047124	0.203164	36.8204
Os10g0491400	osa-b1.0r1-24585	siRNA24	low	0.0127877	0.047124	0.203164	16.8695
Os10g0512500	osa-b1.0r1-25087	siRNA24	low	0.0360577	0.0834706	0.254967	2.49593
Os10g0515900	osa-b1.0r1-25155	siRNA24	not	0.0121692	0.00106744	0.126394	4.99157
Os10g0517800	osa-b1.0r1-25216	siRNA24	low	0.0226152	0.00882446	0.240713	4.11834
Os10g0521400	osa-b1.0r1-25270	siRNA24	low	0.293978	0.247895	0.209511	3.31901
Os10g0525400	osa-b1.0r1-25391	siRNA24	low	0.314219	0.0585601	0.164533	4.57616
Os10g0536400	osa-b1.0r1-25598	siRNA24	low	0.0197671	0.132203	0.579348	3.4139
Os11g0116900	osa-b1.0r1-26800	siRNA24	low	0.00142012	0.0742058	0.126346	4.1281
Os11g0129000	osa-b1.0r1-27014	siRNA24	not	0.0449113	0.0370432	0.137355	8.92295
Os11g0141800	osa-b1.0r1-27235	siRNA24	low	0.0501213	0.224911	0.156983	25.1553
Os11g0153851	osa-b1.0r1-27466	siRNA24	low	0.0157665	0.00911577	0.363098	39.5725
Os11g0159500	osa-b1.0r1-27643	siRNA24	low	0.341003	0.241834	0.143154	8.02321
Os11g0170300	osa-b1.0r1-27854	siRNA24	low	0.00886839	0.0792202	0.267434	2.65605
Os11g0180000	osa-b1.0r1-28112	siRNA24	low	0.119522	0.098599	0.130662	349.354
Os11g0197600	osa-b1.0r1-28536	siRNA24	low	0.260693	0.126809	0.254985	45.5566
Os11g0212801	osa-b1.0r1-28932	siRNA24	not	0.0842655	0.0748823	0.160504	2.42663
Os11g0243925	osa-b1.0r1-29667	siRNA24	not	0.0615511	0.155433	0.174483	15.8006
Os11g0278300	osa-b1.0r1-30576	siRNA24	not	0.163376	0.165541	0.158996	4.232
Os11g0294300	osa-b1.0r1-30932	siRNA24	low	0.0376516	0.113164	0.20603	6.48833
Os11g0307550	osa-b1.0r1-31234	siRNA24	low	0.260679	0.22863	0.195467	2.89463
Os11g0439100	osa-b1.0r1-32051	siRNA24	not	0.243695	0.263792	0.333796	5.53857
Os11g0444400	osa-b1.0r1-32184	siRNA24	not	0.214379	0.18296	0.214244	2.67504
Os11g0457000	osa-b1.0r1-32487	siRNA24	not	0.302861	0.270542	0.265685	3.4981
Os11g0458500	osa-b1.0r1-32531	siRNA24	not	0.161927	0.182218	0.199744	4.95513
Os11g0469900	osa-b1.0r1-32753	siRNA24	not	0.101562	0.313722	0.15664	26.1242
Os11g0473100	osa-b1.0r1-32845	siRNA24	low	0.0795322	0.138082	0.2615	4.97837
Os11g0484700	osa-b1.0r1-33197	siRNA24	low	0.0848635	0.419305	0.309933	4.93728
Os11g0501000	osa-b1.0r1-33524	siRNA24	not	0.35739	0.325071	0.343284	6.63982
Os11g0525700	osa-b1.0r1-34090	siRNA24	low	0.0826891	0.113734	0.294872	12.9025
Os11g0528700	osa-b1.0r1-34138	siRNA24	not	0.126417	0.246794	0.209662	7.83478
Os11g0554200	osa-b1.0r1-34772	siRNA24	low	0.327775	0.378247	0.360532	3.19379
Os11g0572301	osa-b1.0r1-35114	siRNA24	not	0.0124181	0.0910533	0.173098	3.57179
Os11g0603000	osa-b1.0r1-35916	siRNA24	not	0.0626312	0.0136674	0.28655	10.1015
Os11g0605300	osa-b1.0r1-35980	siRNA24	low	0.189255	0.0692115	0.134375	3.7817
Os11g0605900	osa-b1.0r1-35993	siRNA24	low	0.262992	0.362875	0.434762	4.8618
Os11g0610900	osa-b1.0r1-36097	siRNA24	low	0.15581	0.287069	0.361933	3.58972
Os11g0611100	osa-b1.0r1-36099	siRNA24	not	0.184322	0.139466	0.23012	3.72896
Os11g0623700	osa-b1.0r1-36448	siRNA24	low	0.154326	0.164961	0.15405	2.60973
Os11g0634700	osa-b1.0r1-36736	siRNA24	not	0.224267	0.292013	0.40918	4.29577
Os11g0634700	osa-b1.0r1-36737	siRNA24	not	0.224267	0.292013	0.40918	3.33128
Os11g0646450	osa-b1.0r1-37078	siRNA24	not	0.0253387	0.0256072	0.290834	2.40142
Os12g0105300	osa-b1.0r1-38439	siRNA24	low	0.0306799	0.021074	0.279756	2.79121
Os12g0116400	osa-b1.0r1-38630	siRNA24	low	0.00604143	0.0361062	0.140974	3.27695
Os12g0117700	osa-b1.0r1-38660	siRNA24	not	0.0339456	0.176378	0.207818	3.10961
Os12g0137400	osa-b1.0r1-39014	siRNA24	low	0.0368644	0.157849	0.164891	5.78709
Os12g0137400	osa-b1.0r1-39015	siRNA24	low	0.0368644	0.157849	0.164891	43.6788
Os12g0264800	osa-b1.0r1-42029	siRNA24	low	0.273115	0.207575	0.276584	5.50949
Os12g0279600	osa-b1.0r1-42435	siRNA24	low	0.0551204	0.0627222	0.224965	9.97276
Os12g0291400	osa-b1.0r1-42712	siRNA24	low	0.0255556	0.0361406	0.149554	3.11891
Os12g0293100	osa-b1.0r1-42754	siRNA24	low	0.0650038	0.143513	0.441868	3.70913
Os12g0415400	osa-b1.0r1-43126	siRNA24	low	0.230058	0.288136	0.174289	9.18284
Os12g0415400	osa-b1.0r1-43127	siRNA24	low	0.230058	0.288136	0.174289	17.3273
Os12g0415800	osa-b1.0r1-43134	siRNA24	low	0.259648	0.270748	0.356582	13.0526
Os12g0415800	osa-b1.0r1-43135	siRNA24	low	0.259648	0.270748	0.356582	13.1575
Os12g0420866	osa-b1.0r1-43235	siRNA24	not	0.269692	0.202155	0.265231	5.84257
Os12g0453500	osa-b1.0r1-44172	siRNA24	not	0.199812	0.184572	0.216529	13.5323
Os12g0483700	osa-b1.0r1-44927	siRNA24	low	0.443833	0.266088	0.255754	3.8439
Os12g0511600	osa-b1.0r1-45683	siRNA24	not	0.0659833	0.0110577	0.156766	3.66285
Os12g0521101	osa-b1.0r1-45897	siRNA24	not	0.225258	0.231303	0.496203	6.57056
Os12g0536300	osa-b1.0r1-46317	siRNA24	low	0.118377	0.0904184	0.134307	9.63997
Os12g0545400	osa-b1.0r1-46596	siRNA24	low	0.28036	0.0985646	0.15578	5.28469
Os12g0555000	osa-b1.0r1-46866	siRNA24	low	0.075717	0.0227273	0.153846	2.97879
Os12g0556900	osa-b1.0r1-46912	siRNA24	low	0.207851	0.159139	0.138608	5.22123
Os12g0602200	osa-b1.0r1-48124	siRNA24	not	0.366906	0.407459	0.406736	7.17919
Os12g0616600	osa-b1.0r1-48490	siRNA24	low	0.0751896	0.0454957	0.127895	2.83173
Os12g0626400	osa-b1.0r1-48735	siRNA24	low	0.265393	0.245181	0.267801	4.96627
Os02g0129000	osa-b1.0r1-49587	siRNA24	low	0.125342	0.0556721	0.300418	7.05109
Os02g0163533	osa-b1.0r1-50252	siRNA24	low	0.0227155	0.00752773	0.172013	4.04486
Os02g0177400	osa-b1.0r1-50596	siRNA24	not	0.042735	0.0309365	0.20647	3.22429
Os02g0227500	osa-b1.0r1-51845	siRNA24	not	0.0736664	0.00706542	0.13985	11.8426
Os02g0241300	osa-b1.0r1-52226	siRNA24	low	0.119862	0.0319352	0.315163	2.37291
Os02g0272400	osa-b1.0r1-53011	siRNA24	low	0	0.0425313	0.133136	3.05698
Os02g0290400	osa-b1.0r1-53482	siRNA24	low	0.000631313	0.0475537	0.402332	3.48394
Os02g0291600	osa-b1.0r1-53518	siRNA24	low	0.344597	0.0276001	0.236771	5.48601
Os02g0297200	osa-b1.0r1-53655	siRNA24	not	0.0856574	0.00117621	0.127803	3.42987
Os02g0298100	osa-b1.0r1-53677	siRNA24	low	0.00249128	0.132555	0.158717	2.66687
Os02g0299300	osa-b1.0r1-53700	siRNA24	low	0.00424628	0.0190717	0.1217	3.61062
Os02g0299300	osa-b1.0r1-53701	siRNA24	low	0.00424628	0.0190717	0.1217	94.1863
Os02g0446100	Cluster_84997	siRNA24	not	0.204262	0.213216	0.209648	8.47495
Os02g0453500	osa-b1.0r1-55015	siRNA24	low	0.0933437	0.201335	0.208108	6.15382
Os02g0453400	osa-b1.0r1-55015	siRNA24	not	0.054078	0.124519	0.220087	6.15382
Os02g0453800	osa-b1.0r1-55026	siRNA24	low	0.145	0.213877	0.370382	3.86088
Os02g0458100	osa-b1.0r1-55103	siRNA24	not	0.329382	0.223223	0.225583	7.05177
Os02g0466900	osa-b1.0r1-55270	siRNA24	low	0.0994079	0.287968	0.241894	10.8707
Os02g0529900	osa-b1.0r1-56903	siRNA24	low	0.0359835	0.015051	0.176115	22.0912
Os02g0543000	osa-b1.0r1-57223	siRNA24	not	0.026607	0.000743126	0.155109	3.36831
Os02g0564700	osa-b1.0r1-57777	siRNA24	low	0.236143	0.160162	0.169277	3.95766
Os02g0567800	osa-b1.0r1-57838	siRNA24	low	0.0638821	0.0514006	0.312227	4.86304
Os02g0567800	osa-b1.0r1-57839	siRNA24	low	0.0638821	0.0514006	0.312227	3.65054
Os02g0577501	osa-b1.0r1-58126	siRNA24	not	0.199125	0.283347	0.258086	4.02445
Os02g0588700	osa-b1.0r1-58378	siRNA24	low	0.223308	0.2638	0.320058	21.744
Os02g0630650	osa-b1.0r1-59368	siRNA24	low	0.277129	0.198583	0.130224	4.13806
Os02g0659600	osa-b1.0r1-60019	siRNA24	low	0.0706767	0.0278463	0.146324	3.32918
Os02g0695900	osa-b1.0r1-60741	siRNA24	low	0.560714	0.430137	0.305153	13.5216
Os02g0695900	osa-b1.0r1-60742	siRNA24	low	0.560714	0.430137	0.305153	15.1998
Os02g0700700	osa-b1.0r1-60826	siRNA24	low	0.00256551	0.241791	0.316279	3.15129
Os02g0714700	osa-b1.0r1-61148	siRNA24	low	0.392732	0.153225	0.135105	7.20276
Os02g0736900	osa-b1.0r1-61601	siRNA24	not	0.236627	0.393979	0.311968	3.03325
Os02g0764400	osa-b1.0r1-62117	siRNA24	low	0.0587927	0.0485776	0.324425	4.38307
Os02g0770300	osa-b1.0r1-62206	siRNA24	low	0.134242	0.228297	0.232329	5.89406
Os02g0804500	osa-b1.0r1-62922	siRNA24	low	0.0617566	0.0748013	0.341131	7.61196
Os02g0811400	osa-b1.0r1-63091	siRNA24	low	0.251323	0.429942	0.454148	8.99074
Os02g0824900	osa-b1.0r1-63337	siRNA24	low	0.194903	0.0710094	0.226264	7.63434
Os03g0106400	osa-b1.0r1-63598	siRNA24	low	0.089404	0.101654	0.123171	7.31351
Os03g0289850	osa-b1.0r1-67388	siRNA24	not	0.311956	0.448333	0.226252	5.26689
Os03g0302850	osa-b1.0r1-67639	siRNA24	low	0.342271	0.204004	0.198487	3.62855
Os03g0357500	osa-b1.0r1-68891	siRNA24	low	0.439618	0.441834	0.413817	7.25234
Os03g0358200	osa-b1.0r1-68905	siRNA24	low	0.0693796	0.0604861	0.124471	3.94694
Os03g0372950	osa-b1.0r1-69270	siRNA24	not	0.012605	0.0356347	0.254062	6.64897
Os03g0399800	osa-b1.0r1-69958	siRNA24	low	0.214774	0.17375	0.246552	3.48046
Os03g0399900	osa-b1.0r1-69962	siRNA24	not	0.21612	0.280576	0.302682	7.15493
Os03g0409400	osa-b1.0r1-70282	siRNA24	low	0.343459	0.317962	0.258516	30.7359
Os03g0424000	osa-b1.0r1-70650	siRNA24	low	0.478332	0.0935469	0.161836	2.9282
Os03g0426350	osa-b1.0r1-70704	siRNA24	low	0.0463167	0.14456	0.369933	5.05783
Os03g0454300	osa-b1.0r1-71233	siRNA24	low	0.40015	0.290921	0.254755	4.36353
Os03g0565600	osa-b1.0r1-71495	siRNA24	low	0.366629	0.367492	0.259036	12.4114
Os03g0578900	osa-b1.0r1-71806	siRNA24	low	0.125115	0.276055	0.247076	3.18712
Os03g0581400	osa-b1.0r1-71866	siRNA24	not	0.393585	0.44744	0.458691	5.15437
Os03g0608600	osa-b1.0r1-72549	siRNA24	not	0.0900375	0.300255	0.226713	3.56163
Os03g0621900	osa-b1.0r1-72835	siRNA24	not	0.0260288	0.158573	0.454378	2.86642
Os03g0624300	osa-b1.0r1-72905	siRNA24	not	0.0357876	0.0809485	0.133701	3.46686
Os03g0635100	osa-b1.0r1-73127	siRNA24	low	0.00650503	0.126815	0.315701	6.57754
Os03g0636300	osa-b1.0r1-73141	siRNA24	low	0.0139887	0.181751	0.168831	2.59506
Os03g0639400	osa-b1.0r1-73279	siRNA24	low	0.31451	0	0.161519	16.4491
Os03g0641200	osa-b1.0r1-73338	siRNA24	not	0.0507025	0.0575851	0.404836	3.41367
Os03g0664901	osa-b1.0r1-73985	siRNA24	not	0.0900573	0.0864947	0.186649	8.35003
Os03g0665800	osa-b1.0r1-74029	siRNA24	low	0.0316035	0.0366045	0.459217	5.82213
Os03g0667300	osa-b1.0r1-74070	siRNA24	not	0.000416146	0.0438976	0.176925	9.17428
Os03g0668033	osa-b1.0r1-74090	siRNA24	low	0.256584	0.251262	0.381169	5.90572
Os03g0676400	osa-b1.0r1-74286	siRNA24	not	0.288814	0.239084	0.416029	5.19803
Os03g0851900	osa-b1.0r1-78082	siRNA24	low	0.368836	0.332078	0.400538	6.10711
Os04g0125100	osa-b1.0r1-78824	siRNA24	low	0.0957071	0.185452	0.257258	3.17515
Os04g0152500	osa-b1.0r1-79443	siRNA24	low	0.101864	0.310458	0.364129	4.20951
Os04g0174200	osa-b1.0r1-79864	siRNA24	low	0.301551	0.312584	0.219588	7.14169
Os04g0183500	osa-b1.0r1-80097	siRNA24	not	0.114998	0.1165	0.148289	2.67042
Os04g0196850	osa-b1.0r1-80432	siRNA24	low	0.0913386	0.24152	0.34767	10.6917
Os04g0196600	osa-b1.0r1-80433	siRNA24	low	0.360853	0.153993	0.13671	2.61408
Os04g0197200	osa-b1.0r1-80443	siRNA24	not	0.120676	0.11676	0.24522	6.81959
Os04g0208400	osa-b1.0r1-80678	siRNA24	not	0.12909	0.160208	0.133636	4.27266
Os04g0208450	osa-b1.0r1-80678	siRNA24	not	0.251764	0.0659239	0.137866	4.27266
Os04g0221800	osa-b1.0r1-80902	siRNA24	not	0.277519	0.486064	0.279091	3.24372
Os04g0273600	osa-b1.0r1-81690	siRNA24	not	0.0411434	0.0697852	0.255441	4.32121
Os04g0274400	osa-b1.0r1-81702	siRNA24	low	0.0172733	0.0739617	0.137143	4.52494
Os04g0278900	osa-b1.0r1-81810	siRNA24	low	0.382934	0.294071	0.415333	3.23499
Os04g0295000	osa-b1.0r1-82167	siRNA24	low	0.100494	0.04657	0.12115	4.05873
Os04g0295400	Cluster_128669	siRNA24	not	0.0672625	0.255047	0.169939	6.37597
Os04g0298066	osa-b1.0r1-82269	siRNA24	low	0.0717489	0.0709877	0.156264	5.42221
Os04g0302900	osa-b1.0r1-82412	siRNA24	not	0.598786	0.310379	0.298484	3.75318
Os04g0304200	osa-b1.0r1-82444	siRNA24	low	0.0873744	0.0951159	0.144213	2.44281
Os04g0315350	osa-b1.0r1-82738	siRNA24	not	0.0293174	0.373298	0.511688	12.924
Os04g0317500	Cluster_129676	siRNA24	not	0.0552782	0.191481	0.412879	9.49588
Os04g0320100	osa-b1.0r1-82870	siRNA24	low	0.197657	0.127327	0.222977	4.48831
Os04g0321700	osa-b1.0r1-82918	siRNA24	low	0.369085	0.323375	0.291596	4.93299
Os04g0332700	osa-b1.0r1-83193	siRNA24	not	0.204389	0.0737179	0.192278	5.15361
Os04g0333300	osa-b1.0r1-83199	siRNA24	not	0.261696	0.235313	0.292528	3.85398
Os04g0337800	osa-b1.0r1-83248	siRNA24	low	0.00029656	0.19022	0.272727	4.00381
Os04g0352700	osa-b1.0r1-83672	siRNA24	not	0.0505618	0.0315421	0.183965	8.06588
Os04g0358000	Cluster_131423	siRNA24	not	0.404509	0.333659	0.12234	5.19677
Os04g0475900	osa-b1.0r1-86834	siRNA24	not	0.0528208	0.0529677	0.156179	8.83852
Os04g0480050	osa-b1.0r1-86896	siRNA24	low	0.360526	0.227886	0.24015	4.09625
Os04g0495000	osa-b1.0r1-87162	siRNA24	not	0.014393	0.0246594	0.251387	5.87971
Os04g0495400	osa-b1.0r1-87167	siRNA24	low	0.0272678	0.0373134	0.250956	9.50153
Os04g0497200	osa-b1.0r1-87208	siRNA24	low	0.363279	0.332392	0.176392	5.53609
Os04g0529300	osa-b1.0r1-87810	siRNA24	not	0.0974675	0.0293422	0.334467	4.17816
Os04g0529800	osa-b1.0r1-87820	siRNA24	low	0.075257	0.217262	0.266777	5.46163
Os04g0558700	osa-b1.0r1-88434	siRNA24	not	0.0315884	0.119705	0.189487	4.03836
Os04g0558900	osa-b1.0r1-88434	siRNA24	not	0.000625652	0.0100563	0.188092	4.03836
Os04g0563350	osa-b1.0r1-88521	siRNA24	not	0.0499045	0.0421923	0.137671	5.79677
Os04g0617200	osa-b1.0r1-89686	siRNA24	low	0.327257	0.389474	0.404828	7.68941
Os04g0657600	osa-b1.0r1-90464	siRNA24	low	0.106006	0.129963	0.20171	3.48243
Os05g0124000	osa-b1.0r1-91639	siRNA24	low	0.284015	0.217981	0.294247	5.44788
Os05g0130500	osa-b1.0r1-91807	siRNA24	not	0.385399	0.457858	0.406027	2.74303
Os05g0130600	osa-b1.0r1-91807	siRNA24	low	0.382506	0.335519	0.379039	2.74303
Os05g0148500	osa-b1.0r1-92197	siRNA24	low	0.0401522	0.0964721	0.427549	79.1816
Os05g0153300	osa-b1.0r1-92304	siRNA24	not	0.00633714	0.148227	0.132852	7.01119
Os05g0166600	osa-b1.0r1-92675	siRNA24	not	0.232196	0.259983	0.274466	5.16375
Os05g0173800	osa-b1.0r1-92827	siRNA24	not	0.162112	0.18546	0.188424	7.17403
Os05g0183900	osa-b1.0r1-93087	siRNA24	low	0.285106	0.265077	0.254608	3.80535
Os05g0194000	osa-b1.0r1-93388	siRNA24	low	0.0293054	0.011166	0.162753	3.36959
Os05g0198400	osa-b1.0r1-93531	siRNA24	low	0.374767	0.313959	0.362494	2.85176
Os05g0198700	osa-b1.0r1-93546	siRNA24	low	0.321702	0.243396	0.213091	6.87977
Os05g0198950	osa-b1.0r1-93562	siRNA24	not	0.00831683	0.262427	0.342962	6.86468
Os05g0203500	osa-b1.0r1-93693	siRNA24	not	0.217296	0.200233	0.273559	4.97471
Os05g0203800	osa-b1.0r1-93715	siRNA24	low	0.0556813	0.0744208	0.186465	6.5858
Os05g0222200	osa-b1.0r1-94258	siRNA24	low	0.239625	0.0749575	0.338367	2.58133
Os05g0237200	osa-b1.0r1-94635	siRNA24	low	0.321138	0.249332	0.252965	2.76219
Os05g0239400	osa-b1.0r1-94682	siRNA24	not	0.0976562	0.248824	0.32603	18.4041
Os05g0245300	osa-b1.0r1-94794	siRNA24	low	0.0148716	0.162853	0.314542	3.35637
Os05g0247900	osa-b1.0r1-94858	siRNA24	low	0.0866254	0.147769	0.2512	6.99815
Os05g0253200	osa-b1.0r1-94978	siRNA24	low	0.399869	0.12223	0.242098	29.3128
Os05g0253700	osa-b1.0r1-94983	siRNA24	low	0.330371	0.0169758	0.176775	5.78201
Os05g0258400	osa-b1.0r1-95082	siRNA24	not	0.208	0.297828	0.27791	3.07455
Os05g0270875	osa-b1.0r1-95270	siRNA24	low	0.277778	0.36378	0.401604	9.35837
Os05g0277200	osa-b1.0r1-95428	siRNA24	low	0.176556	0.360983	0.401696	10.3114
Os05g0278550	osa-b1.0r1-95448	siRNA24	not	0.390244	0.380682	0.37037	16.1688
Os05g0280700	osa-b1.0r1-95493	siRNA24	not	0.16195	0.278109	0.22177	4.91508
Os05g0297850	osa-b1.0r1-95776	siRNA24	not	0.317935	0.277778	0.35362	5.77614
Os05g0337400	osa-b1.0r1-96736	siRNA24	low	0.243258	0.221649	0.344981	3.97021
Os05g0342100	osa-b1.0r1-96813	siRNA24	not	0.299635	0.235	0.515714	8.46221
Os05g0349700	osa-b1.0r1-96999	siRNA24	low	0.0798403	0.290873	0.20395	6.59197
Os05g0353600	osa-b1.0r1-97075	siRNA24	low	0.261528	0.252593	0.260121	10.0245
Os05g0393400	osa-b1.0r1-98115	siRNA24	low	0.0653772	0.0246991	0.296823	5.23056
Os05g0423400	osa-b1.0r1-98862	siRNA24	not	0.216717	0.117893	0.197822	5.43521
Os05g0439100	osa-b1.0r1-99183	siRNA24	low	0.000422386	0.016777	0.208585	6.85181
Os05g0445800	osa-b1.0r1-99333	siRNA24	low	0.106024	0.114839	0.253796	2.65897
Os05g0473300	osa-b1.0r1-99899	siRNA24	low	0.12812	0.169561	0.241657	7.74213
Os05g0475400	osa-b1.0r1-99929	siRNA24	low	0.103737	0.0727151	0.206552	5.50421
Os05g0479900	osa-b1.0r1-100040	siRNA24	low	0.0132783	0.00574788	0.223377	5.8969
Os05g0498333	osa-b1.0r1-100415	siRNA24	low	0.0845811	0.175775	0.20624	4.13127
Os05g0501200	osa-b1.0r1-100469	siRNA24	not	0.336532	0.426347	0.375667	2.6539
Os05g0511800	osa-b1.0r1-100787	siRNA24	not	0.014753	0.172961	0.125707	24.4791
Os05g0515500	osa-b1.0r1-100877	siRNA24	not	0.0572484	0.376941	0.188288	2.47225
Os05g0551100	osa-b1.0r1-101599	siRNA24	low	0.171441	0.164016	0.157209	4.16544
Os05g0552700	osa-b1.0r1-101651	siRNA24	not	0.235005	0.275697	0.446472	6.27206
Os06g0116933	osa-b1.0r1-102876	siRNA24	low	0.143768	0.263552	0.175796	25.5075
Os06g0121300	osa-b1.0r1-102984	siRNA24	low	0.00688628	0.199089	0.152043	3.50731
Os06g0186400	osa-b1.0r1-104238	siRNA24	low	0.052048	0.0744952	0.272431	2.93782
Os06g0186900	osa-b1.0r1-104249	siRNA24	low	0.077961	0.0613833	0.15557	3.54915
Os06g0208100	osa-b1.0r1-104823	siRNA24	low	0.00121237	0.00653026	0.152791	12.1301
Os06g0224000	osa-b1.0r1-105260	siRNA24	not	0.0057935	0.376617	0.277844	217.074
Os06g0227250	osa-b1.0r1-105334	siRNA24	low	0.0452962	0.028866	0.14274	2.63073
Os06g0232100	osa-b1.0r1-105437	siRNA24	low	0.00297841	0.0224289	0.130729	13.7622
Os06g0261300	osa-b1.0r1-106182	siRNA24	low	0.119713	0.042362	0.196996	6.61792
Os06g0273400	osa-b1.0r1-106472	siRNA24	low	0.00267584	0.0357092	0.318002	4.73991
Os06g0280900	osa-b1.0r1-106720	siRNA24	low	0.0523911	0.138937	0.279913	11.9512
Os06g0298000	osa-b1.0r1-107143	siRNA24	low	0.207306	0.149331	0.233119	3.51766
Os06g0304600	osa-b1.0r1-107316	siRNA24	low	0.0312399	0.0295467	0.228648	2.20082
Os06g0309400	Cluster_168340	siRNA24	low	0.0217485	0.256952	0.367507	3.65678
Os06g0314400	osa-b1.0r1-107560	siRNA24	low	0.00185726	0.16131	0.234111	3.6983
Os06g0325900	osa-b1.0r1-107830	siRNA24	not	0.100444	0.105963	0.21991	5.60728
Os06g0475500	osa-b1.0r1-108967	siRNA24	low	0.0272851	0.0275063	0.218677	7.73977
Os06g0483701	osa-b1.0r1-109157	siRNA24	not	0.0099094	0.151054	0.197205	3.78326
Os06g0494701	osa-b1.0r1-109492	siRNA24	not	0.356109	0.287225	0.277428	6.94242
Os06g0497600	osa-b1.0r1-109575	siRNA24	low	0.0182035	0.0140051	0.125239	4.06571
Os06g0548500	osa-b1.0r1-110702	siRNA24	not	0.0246575	0.130841	0.391164	5.82186
Os06g0576800	Cluster_174965	siRNA24	not	0.0715275	0.0771779	0.220257	11.9029
Os06g0590800	osa-b1.0r1-111790	siRNA24	low	0.000935745	0.18424	0.23136	3.65557
Os06g0603300	osa-b1.0r1-112139	siRNA24	not	0.000812183	0.0395349	0.263158	13.333
Os06g0604200	osa-b1.0r1-112161	siRNA24	not	0.00858139	0.0270484	0.124238	3.55453
Os06g0632500	osa-b1.0r1-112960	siRNA24	not	0.045688	0.071381	0.29321	3.36558
Os06g0666600	osa-b1.0r1-113859	siRNA24	low	0.009909	0.0229974	0.152903	4.22798
Os06g0668400	osa-b1.0r1-113889	siRNA24	not	0.00238576	0.0280305	0.324993	6.41458
Os06g0672700	osa-b1.0r1-113996	siRNA24	low	0.026508	0.11205	0.400633	4.06113
Os06g0672801	osa-b1.0r1-113997	siRNA24	low	0.0121212	0.0524652	0.174575	10.3586
Os06g0687450	osa-b1.0r1-114347	siRNA24	low	0.000564653	0.0167806	0.354884	4.14095
Os06g0726850	osa-b1.0r1-115120	siRNA24	not	0.00216099	0.0714779	0.194595	70.2581
Os06g0727000	osa-b1.0r1-115124	siRNA24	not	0.00706964	0.0836256	0.128363	6.64169
Os06g0727000	osa-b1.0r1-115125	siRNA24	not	0.00706964	0.0836256	0.128363	44.0079
Os07g0117600	Cluster_181029	siRNA24	not	0.12994	0.222339	0.121015	5.72028
Os07g0117600	osa-b1.0r1-115648	siRNA24	not	0.12994	0.222339	0.121015	2.93319
Os07g0153300	osa-b1.0r1-116473	siRNA24	low	0.0382338	0.0565059	0.128216	9.75933
Os07g0188050	osa-b1.0r1-117260	siRNA24	low	0.139858	0.154637	0.174555	227.847
Os07g0205900	osa-b1.0r1-117680	siRNA24	not	0.0375134	0.0547519	0.127936	2.67375
Os07g0210100	osa-b1.0r1-117814	siRNA24	low	0.141273	0.0581344	0.124011	5.77337
Os07g0231900	osa-b1.0r1-118446	siRNA24	low	0.0557674	0.0314072	0.164693	5.44615
Os07g0232300	osa-b1.0r1-118458	siRNA24	low	0.0120301	0.307692	0.215171	13.5668
Os07g0241500	osa-b1.0r1-118668	siRNA24	low	0.157499	0.0178029	0.2502	3.52798
Os07g0244100	osa-b1.0r1-118712	siRNA24	not	0.212401	0.263745	0.161474	13.9371
Os07g0273000	osa-b1.0r1-119509	siRNA24	low	0.214921	0.295341	0.211631	2.43047
Os07g0281700	osa-b1.0r1-119656	siRNA24	low	0.0962305	0.0416873	0.144318	3.99565
Os07g0285200	osa-b1.0r1-119725	siRNA24	low	0.00130208	0.230047	0.310714	6.35237
Os07g0418500	osa-b1.0r1-120389	siRNA24	low	0.243442	0.171021	0.168893	3.04025
Os07g0421300	osa-b1.0r1-120467	siRNA24	low	0.121298	0.093632	0.251811	4.34856
Os07g0463500	osa-b1.0r1-121464	siRNA24	low	0.0314094	0.0631486	0.176471	2.55435
Os07g0466500	osa-b1.0r1-121543	siRNA24	not	0.00911063	0.0398325	0.224796	5.21858
Os07g0468900	osa-b1.0r1-121617	siRNA24	low	0.0101543	0.171507	0.281667	7.52317
Os07g0485366	Cluster_191223	siRNA24	not	0.0648968	0.0605257	0.242215	7.13402
Os07g0502900	osa-b1.0r1-122539	siRNA24	not	0.000437637	0.0725446	0.238145	14.1377
Os07g0503200	osa-b1.0r1-122550	siRNA24	low	0.00141824	0.134159	0.312383	6.48852
Os07g0523200	osa-b1.0r1-123080	siRNA24	not	0.251889	0.225131	0.24198	3.33613
Os07g0523600	osa-b1.0r1-123095	siRNA24	low	0.00168299	0.0877971	0.165187	3.20252
Os07g0542800	osa-b1.0r1-123564	siRNA24	low	0.156617	0.338007	0.232126	5.64809
Os07g0613866	osa-b1.0r1-125140	siRNA24	not	0.116738	0.130962	0.3127	2.61427
Os07g0617600	osa-b1.0r1-125231	siRNA24	low	0.00061187	0.131444	0.20816	2.9021
Os07g0617600	osa-b1.0r1-125232	siRNA24	low	0.00061187	0.131444	0.20816	4.34953
Os07g0665900	osa-b1.0r1-126298	siRNA24	low	0.315839	0.0977482	0.132446	8.12969
Os07g0667400	osa-b1.0r1-126334	siRNA24	low	0.0860142	0.102034	0.243597	121.867
Os07g0679700	osa-b1.0r1-126546	siRNA24	low	0.0497094	0.0118933	0.124427	7.48035
Os08g0102400	osa-b1.0r1-126932	siRNA24	not	0.318792	0.399608	0.481481	4.8058
Os08g0111300	osa-b1.0r1-127117	siRNA24	not	0.0436893	0.160273	0.499717	7.95688
Os08g0111800	osa-b1.0r1-127140	siRNA24	not	0.0991713	0.353766	0.279032	4.64934
Os08g0112000	osa-b1.0r1-127140	siRNA24	low	0.173631	0.0754922	0.320517	4.64934
Os08g0119200	osa-b1.0r1-127343	siRNA24	not	0.108471	0.00531038	0.167493	17.0015
Os08g0127800	osa-b1.0r1-127553	siRNA24	low	0.137608	0.248637	0.164272	10.9449
Os08g0133200	osa-b1.0r1-127645	siRNA24	low	0.00177096	0.110665	0.233202	5.42671
Os08g0146001	osa-b1.0r1-127915	siRNA24	low	0.0236128	0.216661	0.272284	3.65818
Os08g0156100	osa-b1.0r1-128172	siRNA24	not	0.323427	0.325792	0.358974	2.92175
Os08g0170400	osa-b1.0r1-128551	siRNA24	not	0.223975	0.189069	0.188564	4.57565
Os08g0175000	osa-b1.0r1-128676	siRNA24	not	0.14206	0.0887196	0.15873	22.4948
Os08g0188151	osa-b1.0r1-128964	siRNA24	low	0.230598	0.16119	0.281629	29.5721
Os08g0215200	osa-b1.0r1-129567	siRNA24	low	0.00272926	0.0697036	0.183784	3.40252
Os08g0215300	osa-b1.0r1-129570	siRNA24	low	0.00206271	0.0781559	0.224456	12.0788
Os08g0216450	osa-b1.0r1-129601	siRNA24	not	0.290234	0.306054	0.248822	2.60974
Os08g0226100	osa-b1.0r1-129791	siRNA24	not	0.0126468	0.188067	0.200592	63.3086
Os08g0227900	osa-b1.0r1-129832	siRNA24	not	0.21816	0.329893	0.283465	17.2591
Os08g0230100	osa-b1.0r1-129869	siRNA24	low	0.20071	0.1527	0.214379	5.99205
Os08g0233600	osa-b1.0r1-129928	siRNA24	low	0.195698	0.0523578	0.19877	6.97568
Os08g0273000	osa-b1.0r1-130948	siRNA24	not	0.0611285	0.0344062	0.207564	6.32811
Os08g0289400	osa-b1.0r1-131303	siRNA24	low	0.203371	0.106579	0.274651	3.21829
Os08g0297800	osa-b1.0r1-131472	siRNA24	not	0.0666438	0.111111	0.144814	7.29486
Os08g0318400	osa-b1.0r1-131739	siRNA24	low	0.295232	0.32556	0.241285	3.26845
Os08g0359100	osa-b1.0r1-132671	siRNA24	low	0.00491803	0.0859375	0.246728	12.7423
Os08g0378100	osa-b1.0r1-133211	siRNA24	low	0.0310966	0.111632	0.244191	2.48616
Os08g0392700	osa-b1.0r1-133557	siRNA24	low	0.19768	0.316558	0.440154	4.9322
Os08g0403733	osa-b1.0r1-133880	siRNA24	low	0.378747	0.171794	0.243086	2.86261
Os08g0415400	osa-b1.0r1-134186	siRNA24	low	0.135379	0.413158	0.506144	5.0974
Os08g0420600	osa-b1.0r1-134308	siRNA24	low	0.136176	0.0296772	0.330344	2.36881
Os08g0421900	osa-b1.0r1-134339	siRNA24	low	0.0531287	0.216621	0.127971	6.50535
Os08g0422500	osa-b1.0r1-134353	siRNA24	low	0.0499453	0.0527725	0.360969	8.87057
Os08g0446200	osa-b1.0r1-135039	siRNA24	low	0.35182	0.272847	0.227769	3.05112
Os08g0452900	osa-b1.0r1-135221	siRNA24	not	0.0755102	0.250916	0.231373	4.01654
Os08g0467300	osa-b1.0r1-135587	siRNA24	low	0.00850822	0.0255413	0.199855	12.1978
Os08g0481500	osa-b1.0r1-135947	siRNA24	low	0.0430192	0.0322984	0.314993	2.69749
Os08g0486400	osa-b1.0r1-136041	siRNA24	low	0.0013708	0.164856	0.252759	2.82466
Os08g0506400	osa-b1.0r1-136504	siRNA24	low	0.229885	0.384229	0.325977	7.65212
Os08g0508100	osa-b1.0r1-136564	siRNA24	low	0.196347	0.238703	0.320436	5.08353
Os08g0539300	osa-b1.0r1-137322	siRNA24	low	0.0422977	0.170449	0.422633	3.94931
Os08g0546900	osa-b1.0r1-137508	siRNA24	low	0.258481	0.187426	0.335821	5.11729
Os09g0116100	osa-b1.0r1-138372	siRNA24	not	0.0582265	0.0613073	0.24325	8.64581
Os09g0116100	osa-b1.0r1-138373	siRNA24	not	0.0582265	0.0613073	0.24325	5.80356
Os09g0116600	osa-b1.0r1-138380	siRNA24	low	0.0106322	0.296191	0.195408	7.57423
Os09g0129450	osa-b1.0r1-138704	siRNA24	not	0.00258442	0.133525	0.285346	7.73907
Os09g0133800	osa-b1.0r1-138803	siRNA24	low	0.0155328	0.103522	0.150242	3.33074
Os09g0135800	osa-b1.0r1-138841	siRNA24	low	0.000931677	0.0468654	0.274981	4.07898
Os09g0241200	osa-b1.0r1-138904	siRNA24	not	0.12893	0.25445	0.264756	7.16159
Os09g0251500	osa-b1.0r1-139164	siRNA24	low	0.0697451	0.152861	0.267991	3.88377
Os09g0266300	osa-b1.0r1-139547	siRNA24	low	0.0743279	0.000505561	0.214724	2.81418
Os09g0281300	osa-b1.0r1-139925	siRNA24	low	0.0901503	0.0699018	0.576844	4.8385
Os09g0287500	osa-b1.0r1-140109	siRNA24	low	0.0342512	0.0970408	0.272956	43.3013
Os09g0289100	osa-b1.0r1-140143	siRNA24	not	0.038727	0.115482	0.27738	26.225
Os09g0295300	osa-b1.0r1-140376	siRNA24	low	0.0710413	0.309698	0.207958	4.19328
Os09g0373750	osa-b1.0r1-142607	siRNA24	low	0.0682927	0.12365	0.134662	3.93615
Os09g0394700	osa-b1.0r1-143107	siRNA24	low	0.0570583	0.105642	0.220423	3.90415
Os09g0428600	osa-b1.0r1-143982	siRNA24	low	0.0404004	0.0522579	0.231347	4.51525
Os09g0434900	osa-b1.0r1-144194	siRNA24	low	0.0342447	0.211478	0.123011	9.14683
Os09g0447500	osa-b1.0r1-144503	siRNA24	not	0.000790983	0.0109532	0.240366	16.5797
Os09g0481400	osa-b1.0r1-145240	siRNA24	low	0.000301477	0.0418013	0.132245	4.40316
Os09g0491692	osa-b1.0r1-145454	siRNA24	low	0.00426641	0.0644491	0.171315	71.8804
Os09g0491868	osa-b1.0r1-145487	siRNA24	not	0.00722717	0.096731	0.137759	4.83018
Os09g0505200	osa-b1.0r1-145709	siRNA24	low	0.00957121	0.0618462	0.158347	146.588
Os09g0535200	osa-b1.0r1-146357	siRNA24	low	0.00127	0.18791	0.167187	27.9892
Os09g0559200	osa-b1.0r1-146807	siRNA24	not	0.000615511	0.00726623	0.194371	9.50396

## Sheet: Gene body
Predicted target	siRNA id	type	Target expression	Target fraction methylated C (1kb downstream)	Target fraction methylated C (gene body)	Target fraction methylated C (1kb upstream)	mean_fpkm
Os01g0104900	osa-b1.0r1-83	siRNA24	low	0.0545359	0.127219	0.0560748	3.45386
Os01g0112800	osa-b1.0r1-244	siRNA24	not	0.119082	0.182226	0.150603	6.45536
Os01g0189100	osa-b1.0r1-1842	siRNA24	low	0.0176391	0.140715	0.315771	278.767
Os01g0201850	osa-b1.0r1-2225	siRNA24	low	0.120825	0.165361	0.14845	127.198
Os01g0243000	osa-b1.0r1-3291	siRNA24	low	0.0714936	0.278239	0.000217108	4.70271
Os01g0262401	osa-b1.0r1-3709	siRNA24	not	0.0364742	0.231699	0.0589942	3.58429
Os01g0265400	osa-b1.0r1-3794	siRNA24	low	0.0754211	0.12784	0.0139961	11.791
Os01g0302800	osa-b1.0r1-4715	siRNA24	low	0.281571	0.132235	0.397252	6.1927
Os01g0311600	osa-b1.0r1-4918	siRNA24	not	0.324658	0.379816	0.310526	5.52179
Os01g0327000	osa-b1.0r1-5262	siRNA24	low	0.00367918	0.145014	0.0117082	7.04693
Os01g0350000	osa-b1.0r1-5825	siRNA24	not	0.128099	0.179617	0.236123	65.8235
Os01g0354200	osa-b1.0r1-5958	siRNA24	low	0.219858	0.266782	0.343883	6.80042
Os01g0500100	osa-b1.0r1-6958	siRNA24	not	0.254228	0.229959	0.143014	5.02315
Os01g0501000	osa-b1.0r1-6992	siRNA24	low	0.0598614	0.183797	0.538174	4.404
Os01g0510901	osa-b1.0r1-7233	siRNA24	low	0.195122	0.333386	0.235439	2.57528
Os01g0563000	osa-b1.0r1-8505	siRNA24	low	0.000344412	0.157914	0.0961115	3.38133
Os01g0563000	osa-b1.0r1-8507	siRNA24	low	0.000344412	0.157914	0.0961115	4.59607
Os01g0564300	osa-b1.0r1-8548	siRNA24	low	0.0964605	0.178764	0.0425532	2.85639
Os01g0568950	osa-b1.0r1-8670	siRNA24	low	0.215576	0.263266	0.189402	3.74878
Os01g0569200	osa-b1.0r1-8672	siRNA24	not	0.311592	0.360819	0.0665578	2.78605
Os01g0569800	Cluster_62415	siRNA24	not	0.0792727	0.199042	0.184534	6.8307
Os01g0583600	osa-b1.0r1-9036	siRNA24	not	0.235937	0.329312	0.371781	3.90966
Os01g0632100	osa-b1.0r1-10171	siRNA24	low	0.256031	0.310852	0.0644338	2.95524
Os01g0632000	osa-b1.0r1-10171	siRNA24	low	0.0644338	0.310852	0.256031	2.95524
Os01g0643300	osa-b1.0r1-10410	siRNA24	low	0.000942507	0.304579	0.152205	6.29602
Os01g0643450	osa-b1.0r1-10410	siRNA24	low	0.19194	0.318194	0.0315041	6.29602
Os01g0644500	osa-b1.0r1-10431	siRNA24	low	0.349887	0.131453	0.238777	2.38705
Os01g0644400	osa-b1.0r1-10431	siRNA24	low	0.238777	0.131453	0.349887	2.38705
Os01g0646800	Cluster_65274	siRNA24	low	0.385006	0.140342	0.00172861	2.28909
Os01g0677500	Cluster_66418	siRNA24	low	0.195728	0.218446	0.281271	5.23835
Os01g0737100	osa-b1.0r1-12337	siRNA24	low	0.0536836	0.212791	0.411038	3.33803
Os01g0847600	osa-b1.0r1-14523	siRNA24	not	0.0642857	0.252342	0.216484	4.0684
Os01g0859400	osa-b1.0r1-14835	siRNA24	low	0.479498	0.31235	0.304073	21.9607
Os01g0873300	osa-b1.0r1-15078	siRNA24	not	0.269773	0.271038	0.00908059	4.24161
Os01g0923800	osa-b1.0r1-16101	siRNA24	low	0.037694	0.269235	0.00602968	57.8734
Os10g0101150	osa-b1.0r1-17170	siRNA24	low	0.0412647	0.195661	0.22547	3.68543
Os10g0130000	osa-b1.0r1-17909	siRNA24	low	0.246498	0.196373	0.265374	2.46497
Os10g0130500	osa-b1.0r1-17922	siRNA24	low	0.411452	0.141605	0.0232929	6.99663
Os10g0131800	osa-b1.0r1-17958	siRNA24	low	0.0713147	0.256714	0.273859	8.48786
Os10g0131850	osa-b1.0r1-17958	siRNA24	not	0.271768	0.252166	0.253505	8.48786
Os10g0132500	osa-b1.0r1-17984	siRNA24	low	0.163712	0.28157	0.0897896	7.80022
Os10g0138300	osa-b1.0r1-18134	siRNA24	low	0.00326645	0.127788	0.186635	54.9194
Os10g0147400	osa-b1.0r1-18360	siRNA24	low	0.131783	0.137691	0.0537383	6.03555
Os10g0159167	Cluster_2399	siRNA24	low	0.0442478	0.126104	0.272578	5.87833
Os10g0159167	Cluster_2400	siRNA24	low	0.0442478	0.126104	0.272578	6.48186
Os10g0167700	osa-b1.0r1-19056	siRNA24	low	0.227778	0.250339	0.177778	3.39511
Os10g0168751	osa-b1.0r1-19081	siRNA24	not	0.219286	0.180851	0.454042	3.90054
Os10g0174548	osa-b1.0r1-19221	siRNA24	low	0.0864291	0.277408	0.133603	3.70872
Os10g0174624	osa-b1.0r1-19221	siRNA24	not	0.27877	0.277031	0.0914479	3.70872
Os10g0189001	osa-b1.0r1-19607	siRNA24	not	0.243191	0.305269	0.179472	4.46389
Os10g0194400	osa-b1.0r1-19729	siRNA24	not	0.204916	0.205871	0.115789	14.6895
Os10g0197300	osa-b1.0r1-19804	siRNA24	not	0.248714	0.129692	0.264256	8.07665
Os10g0200800	osa-b1.0r1-19891	siRNA24	low	0.209568	0.154187	0.309435	200.253
Os10g0200800	osa-b1.0r1-19893	siRNA24	low	0.209568	0.154187	0.309435	65.5369
Os10g0331600	osa-b1.0r1-20524	siRNA24	low	0.158177	0.266103	0.085522	5.01424
Os10g0352200	osa-b1.0r1-21086	siRNA24	not	0.360524	0.230311	0.177371	3.1547
Os10g0365800	osa-b1.0r1-21453	siRNA24	low	0.0544554	0.179487	0.19845	4.31307
Os10g0370400	osa-b1.0r1-21557	siRNA24	low	0.0220674	0.123823	0.000691802	3.13402
Os10g0375000	osa-b1.0r1-21670	siRNA24	low	0.229896	0.139583	0.00647948	5.95661
Os10g0384600	Cluster_7867	siRNA24	low	0.132198	0.155055	0.377327	9.27333
Os10g0384600	osa-b1.0r1-21916	siRNA24	low	0.132198	0.155055	0.377327	21.4483
Os10g0384600	Cluster_7870	siRNA24	low	0.132198	0.155055	0.377327	10.0458
Os10g0384600	Cluster_7871	siRNA24	low	0.132198	0.155055	0.377327	6.84077
Os10g0384600	Cluster_7872	siRNA24	low	0.132198	0.155055	0.377327	5.20807
Os10g0393600	osa-b1.0r1-22135	siRNA24	not	0.18797	0.28351	0.271845	3.14438
Os10g0393700	osa-b1.0r1-22135	siRNA24	not	0.209102	0.216927	0.329918	3.14438
Os10g0419100	osa-b1.0r1-22878	siRNA24	low	0.228128	0.258733	0.201362	8.96227
Os10g0439924	osa-b1.0r1-23326	siRNA24	low	0.203065	0.151257	0.00863214	3.86677
Os10g0539200	osa-b1.0r1-25663	siRNA24	not	0.0820681	0.147735	0.028944	4.98468
Os11g0141800	osa-b1.0r1-27235	siRNA24	low	0.0501213	0.224911	0.156983	25.1553
Os11g0185800	osa-b1.0r1-28268	siRNA24	low	0.130905	0.141721	0.0817674	12.5125
Os11g0191500	osa-b1.0r1-28403	siRNA24	not	0.229653	0.304298	0.0925034	3.7679
Os11g0197600	osa-b1.0r1-28534	siRNA24	low	0.260693	0.126809	0.254985	30.6272
Os11g0208100	osa-b1.0r1-28794	siRNA24	low	0.042627	0.237517	0.0355913	6.15289
Os11g0214700	osa-b1.0r1-28988	siRNA24	low	0.0996169	0.154501	0.252562	5.26202
Os11g0220500	osa-b1.0r1-29116	siRNA24	low	0	0.245221	0.46089	14.4457
Os11g0243925	osa-b1.0r1-29667	siRNA24	not	0.0615511	0.155433	0.174483	15.8006
Os11g0258900	osa-b1.0r1-30022	siRNA24	low	0.290885	0.242312	0.177715	5.3953
Os11g0261600	osa-b1.0r1-30116	siRNA24	low	0.149433	0.174801	0.0644919	10.5534
Os11g0274166	osa-b1.0r1-30491	siRNA24	not	0.151611	0.162578	0.258507	7.78544
Os11g0291000	osa-b1.0r1-30851	siRNA24	low	0.155172	0.209464	0.0951009	3.31537
Os11g0291201	osa-b1.0r1-30851	siRNA24	not	0.0761405	0.207813	0.155172	3.31537
Os11g0422000	osa-b1.0r1-31631	siRNA24	not	0.227273	0.372288	0.219786	3.36619
Os11g0430000	osa-b1.0r1-31804	siRNA24	low	0.220522	0.126171	0.034078	7.14783
Os11g0441900	osa-b1.0r1-32122	siRNA24	not	0.265829	0.449393	0.447874	3.57947
Os11g0446000	osa-b1.0r1-32236	siRNA24	low	0.272103	0.210042	0.210079	8.1121
Os11g0461000	osa-b1.0r1-32594	siRNA24	low	0.285905	0.168301	0.104453	11.4796
Os11g0469900	osa-b1.0r1-32753	siRNA24	not	0.101562	0.313722	0.15664	26.1242
Os11g0473100	osa-b1.0r1-32845	siRNA24	low	0.0795322	0.138082	0.2615	4.97837
Os11g0490600	osa-b1.0r1-33298	siRNA24	low	0.311945	0.18503	0.0591171	3.7028
Os11g0554200	osa-b1.0r1-34772	siRNA24	low	0.327775	0.378247	0.360532	3.19379
Os11g0555600	osa-b1.0r1-34780	siRNA24	low	0.124713	0.352907	0.0097561	7.76167
Os11g0555866	osa-b1.0r1-34780	siRNA24	low	0.0714879	0.428571	0.380617	7.76167
Os11g0610900	osa-b1.0r1-36097	siRNA24	low	0.15581	0.287069	0.361933	3.58972
Os11g0621000	osa-b1.0r1-36350	siRNA24	low	0.0662198	0.143885	0.118765	5.03418
Os11g0623700	osa-b1.0r1-36448	siRNA24	low	0.154326	0.164961	0.15405	2.60973
Os11g0623800	osa-b1.0r1-36450	siRNA24	not	0.110054	0.20611	0.0577838	16.6219
Os11g0634700	osa-b1.0r1-36737	siRNA24	not	0.224267	0.292013	0.40918	3.33128
Os11g0635300	osa-b1.0r1-36760	siRNA24	not	0.0309235	0.132863	0.00192044	4.78488
Os11g0635400	osa-b1.0r1-36760	siRNA24	not	0.0017452	0.147845	0.013028	4.78488
Os11g0644800	osa-b1.0r1-37045	siRNA24	low	0.383229	0.284914	0.372685	7.59592
Os11g0644800	osa-b1.0r1-37046	siRNA24	low	0.383229	0.284914	0.372685	7.70283
Os11g0669100	osa-b1.0r1-37553	siRNA24	not	0.127159	0.165337	0.348535	5.69102
Os11g0685600	Cluster_32150	siRNA24	low	0.199746	0.246016	0.283825	9.18161
Os12g0117700	osa-b1.0r1-38660	siRNA24	not	0.0339456	0.176378	0.207818	3.10961
Os12g0122400	osa-b1.0r1-38735	siRNA24	low	0.00169656	0.135008	0.339244	8.09146
Os12g0129550	osa-b1.0r1-38869	siRNA24	not	0.0528526	0.122445	0.263688	7.99428
Os12g0137400	osa-b1.0r1-39015	siRNA24	low	0.0368644	0.157849	0.164891	43.6788
Os12g0177200	osa-b1.0r1-39859	siRNA24	not	0.0873984	0.134125	0.0164012	6.83537
Os12g0177200	osa-b1.0r1-39860	siRNA24	not	0.0873984	0.134125	0.0164012	6.66182
Os12g0194600	osa-b1.0r1-40267	siRNA24	low	0.00533463	0.137819	0.00109987	89.5667
Os12g0198400	osa-b1.0r1-40381	siRNA24	low	0.0456929	0.137225	0.0282359	2.88781
Os12g0212100	osa-b1.0r1-40727	siRNA24	low	0.0234558	0.191354	0.0367586	49.2018
Os12g0415400	osa-b1.0r1-43126	siRNA24	low	0.230058	0.288136	0.174289	9.18284
Os12g0415800	osa-b1.0r1-43134	siRNA24	low	0.259648	0.270748	0.356582	13.0526
Os12g0444800	Cluster_41439	siRNA24	not	0.1582	0.211184	0.0487348	7.13359
Os12g0445300	osa-b1.0r1-43908	siRNA24	not	0.0292383	0.144117	0.293896	4.67168
Os12g0445300	osa-b1.0r1-43914	siRNA24	not	0.0292383	0.144117	0.293896	9.82908
Os12g0454600	osa-b1.0r1-44195	siRNA24	low	0.206526	0.220114	0.0206718	11.7989
Os12g0464300	osa-b1.0r1-44484	siRNA24	not	0.012516	0.186878	0.253644	2.46444
Os12g0491800	Cluster_43399	siRNA24	low	0.168167	0.265152	0.240223	17.3907
Os12g0508400	osa-b1.0r1-45617	siRNA24	not	0.251866	0.25641	0.114029	3.07072
Os12g0511750	osa-b1.0r1-45683	siRNA24	not	0.28839	0.315753	0.424483	3.66285
Os12g0517800	osa-b1.0r1-45850	siRNA24	low	0.253409	0.246713	0.04194	2.86025
Os12g0529500	osa-b1.0r1-46084	siRNA24	not	0.0762605	0.192664	0.012504	16.2725
Os12g0556500	osa-b1.0r1-46903	siRNA24	low	0.292711	0.349271	0.456193	6.1465
Os12g0587200	osa-b1.0r1-47772	siRNA24	low	0.0540373	0.202437	0.118153	8.71374
Os12g0621100	osa-b1.0r1-48617	siRNA24	low	0.351295	0.128208	0.0213029	5.84154
Os12g0626400	osa-b1.0r1-48735	siRNA24	low	0.265393	0.245181	0.267801	4.96627
Os12g0626450	osa-b1.0r1-48735	siRNA24	low	0.260369	0.253796	0.242486	4.96627
Os02g0247200	Cluster_81077	siRNA24	low	0.111606	0.14809	0.100667	20.1809
Os02g0247200	osa-b1.0r1-52378	siRNA24	low	0.111606	0.14809	0.100667	6.9412
Os02g0298100	osa-b1.0r1-53677	siRNA24	low	0.00249128	0.132555	0.158717	2.66687
Os02g0302200	Cluster_83236	siRNA24	low	0.0361714	0.159424	0.123067	10.7518
Os02g0453400	osa-b1.0r1-55014	siRNA24	not	0.054078	0.124519	0.220087	3.75605
Os02g0453400	osa-b1.0r1-55015	siRNA24	not	0.054078	0.124519	0.220087	6.15382
Os02g0453800	osa-b1.0r1-55026	siRNA24	low	0.145	0.213877	0.370382	3.86088
Os02g0456500	osa-b1.0r1-55057	siRNA24	low	0.0389222	0.183739	0.18997	92.042
Os02g0458900	osa-b1.0r1-55115	siRNA24	low	0.00309811	0.129174	0.0889262	5.59573
Os02g0461600	osa-b1.0r1-55172	siRNA24	low	0.489477	0.194729	0.0117135	42.1761
Os02g0493300	osa-b1.0r1-55944	siRNA24	low	0.246226	0.152503	0.175216	4.69355
Os02g0500250	osa-b1.0r1-56103	siRNA24	not	0.186656	0.160933	0.0459206	3.07542
Os02g0503850	osa-b1.0r1-56179	siRNA24	not	0.0896895	0.239592	0.0518371	3.52522
Os02g0519100	osa-b1.0r1-56631	siRNA24	not	0.00145096	0.130793	0.0850416	3.50433
Os02g0538550	osa-b1.0r1-57115	siRNA24	not	0.199586	0.213368	0.00447585	6.39704
Os02g0584200	osa-b1.0r1-58295	siRNA24	not	0.123179	0.242929	0.0449415	3.92325
Os02g0630650	osa-b1.0r1-59368	siRNA24	low	0.277129	0.198583	0.130224	4.13806
Os03g0158300	osa-b1.0r1-64637	siRNA24	low	0.438472	0.423673	0.329223	3.99208
Os03g0237500	osa-b1.0r1-66292	siRNA24	low	0.506297	0.195565	0.00521921	6.29604
Os03g0289800	osa-b1.0r1-67387	siRNA24	not	0.166667	0.128566	0.331584	3.47682
Os03g0289800	osa-b1.0r1-67388	siRNA24	not	0.166667	0.128566	0.331584	5.26689
Os03g0289850	osa-b1.0r1-67388	siRNA24	not	0.311956	0.448333	0.226252	5.26689
Os03g0360200	Cluster_107149	siRNA24	not	0.0380973	0.123207	0.0087598	5.83283
Os03g0360200	osa-b1.0r1-68956	siRNA24	not	0.0380973	0.123207	0.0087598	3.54917
Os03g0365200	osa-b1.0r1-69076	siRNA24	low	0.0712666	0.153011	0.0354571	5.73467
Os03g0367101	osa-b1.0r1-69125	siRNA24	not	0.317774	0.304923	0.220736	3.77665
Os03g0409600	osa-b1.0r1-70285	siRNA24	low	0.241833	0.260635	0.202998	32.8711
Os03g0409600	osa-b1.0r1-70286	siRNA24	low	0.241833	0.260635	0.202998	11.2025
Os03g0409600	osa-b1.0r1-70287	siRNA24	low	0.241833	0.260635	0.202998	25.454
Os03g0564200	osa-b1.0r1-71453	siRNA24	low	0.0354952	0.250728	0.262473	4.22011
Os03g0568400	osa-b1.0r1-71541	siRNA24	low	0.219855	0.209913	0.299251	2.89084
Os03g0577800	osa-b1.0r1-71778	siRNA24	not	0.0345912	0.124302	0.0365543	3.87626
Os03g0578900	osa-b1.0r1-71806	siRNA24	low	0.125115	0.276055	0.247076	3.18712
Os03g0581400	osa-b1.0r1-71866	siRNA24	not	0.393585	0.44744	0.458691	5.15437
Os03g0582900	osa-b1.0r1-71922	siRNA24	not	0.158168	0.18117	0.042123	4.72275
Os03g0590700	osa-b1.0r1-72096	siRNA24	low	0.240613	0.14898	0.196108	24.9673
Os03g0591801	osa-b1.0r1-72116	siRNA24	not	0.085827	0.246904	0.0534224	3.93418
Os03g0604432	Cluster_112774	siRNA24	low	0.000732601	0.159636	0.0710817	4.49498
Os03g0604200	Cluster_112774	siRNA24	low	0.0710817	0.159636	0.000732601	4.49498
Os03g0607400	osa-b1.0r1-72524	siRNA24	low	0.0958333	0.150096	0.101133	8.91179
Os03g0608600	osa-b1.0r1-72549	siRNA24	not	0.0900375	0.300255	0.226713	3.56163
Os03g0610800	osa-b1.0r1-72640	siRNA24	low	0.165888	0.207863	0.0166058	5.94428
Os03g0610800	osa-b1.0r1-72642	siRNA24	low	0.165888	0.207863	0.0166058	3.3356
Os03g0641250	osa-b1.0r1-73338	siRNA24	not	0.00241838	0.205481	0.0101729	3.41367
Os03g0668033	osa-b1.0r1-74090	siRNA24	low	0.256584	0.251262	0.381169	5.90572
Os03g0682666	osa-b1.0r1-74502	siRNA24	low	0.101796	0.136742	0.0880637	19.5206
Os04g0127001	osa-b1.0r1-78889	siRNA24	low	0.341377	0.312324	0.340261	3.99705
Os04g0152500	Cluster_123727	siRNA24	low	0.101864	0.310458	0.364129	3.18497
Os04g0174200	osa-b1.0r1-79864	siRNA24	low	0.301551	0.312584	0.219588	7.14169
Os04g0196600	osa-b1.0r1-80432	siRNA24	low	0.360853	0.153993	0.13671	10.6917
Os04g0196850	osa-b1.0r1-80432	siRNA24	low	0.0913386	0.24152	0.34767	10.6917
Os04g0206500	osa-b1.0r1-80631	siRNA24	not	0.203138	0.205782	0.132341	4.79004
Os04g0219600	Cluster_126088	siRNA24	not	0.188729	0.140347	0.220089	11.1321
Os04g0219600	osa-b1.0r1-80829	siRNA24	not	0.188729	0.140347	0.220089	11.4879
Os04g0219600	osa-b1.0r1-80830	siRNA24	not	0.188729	0.140347	0.220089	9.12758
Os04g0221450	osa-b1.0r1-80899	siRNA24	low	0.147611	0.263538	0.419721	5.08506
Os04g0221800	osa-b1.0r1-80902	siRNA24	not	0.277519	0.486064	0.279091	3.24372
Os04g0225400	Cluster_126344	siRNA24	not	0.128035	0.221706	0.22417	3.46373
Os04g0252400	osa-b1.0r1-81358	siRNA24	low	0.0588781	0.150326	0.0369042	4.95926
Os04g0278200	osa-b1.0r1-81801	siRNA24	low	0.134383	0.184846	0.428262	6.74785
Os04g0278900	osa-b1.0r1-81807	siRNA24	low	0.382934	0.294071	0.415333	39.1654
Os04g0278900	osa-b1.0r1-81808	siRNA24	low	0.382934	0.294071	0.415333	98.9674
Os04g0290450	osa-b1.0r1-82079	siRNA24	low	0.0116983	0.125	0.00447928	75.2655
Os04g0320100	osa-b1.0r1-82870	siRNA24	low	0.197657	0.127327	0.222977	4.48831
Os04g0321700	osa-b1.0r1-82918	siRNA24	low	0.369085	0.323375	0.291596	4.93299
Os04g0330400	Cluster_130223	siRNA24	not	0.166307	0.337459	0.245642	5.4952
Os04g0334700	Cluster_130381	siRNA24	low	0.0518495	0.134497	0.100891	3.039
Os04g0334825	Cluster_130381	siRNA24	not	0.309315	0.289272	0.156105	3.039
Os04g0337800	osa-b1.0r1-83249	siRNA24	low	0.00029656	0.19022	0.272727	3.4084
Os04g0354600	osa-b1.0r1-83734	siRNA24	not	0.302356	0.276129	0.0200093	4.24
Os04g0354600	osa-b1.0r1-83735	siRNA24	not	0.302356	0.276129	0.0200093	5.42232
Os04g0354600	Cluster_131290	siRNA24	not	0.302356	0.276129	0.0200093	11.2723
Os04g0354600	osa-b1.0r1-83736	siRNA24	not	0.302356	0.276129	0.0200093	8.96267
Os04g0362375	osa-b1.0r1-83905	siRNA24	low	0.336431	0.30979	0.00933707	3.49856
Os04g0498900	osa-b1.0r1-87235	siRNA24	low	0.41082	0.28853	0.0319849	2.98274
Os04g0512250	Cluster_136909	siRNA24	not	0.00205646	0.126057	0.00260714	40.7071
Os04g0628900	osa-b1.0r1-89910	siRNA24	not	0.312676	0.181185	0.227474	2.80796
Os05g0130500	osa-b1.0r1-91807	siRNA24	not	0.385399	0.457858	0.406027	2.74303
Os05g0184250	osa-b1.0r1-93108	siRNA24	not	0.157754	0.154353	0.0958596	4.83268
Os05g0184500	osa-b1.0r1-93108	siRNA24	not	0.102355	0.153025	0.157754	4.83268
Os05g0190000	osa-b1.0r1-93277	siRNA24	not	0.194175	0.163071	0.0793358	11.175
Os05g0198700	osa-b1.0r1-93546	siRNA24	low	0.321702	0.243396	0.213091	6.87977
Os05g0203500	osa-b1.0r1-93693	siRNA24	not	0.217296	0.200233	0.273559	4.97471
Os05g0235450	osa-b1.0r1-94608	siRNA24	not	0.00886964	0.122795	0.0545368	7.79541
Os05g0235450	osa-b1.0r1-94609	siRNA24	not	0.00886964	0.122795	0.0545368	8.89746
Os05g0237200	osa-b1.0r1-94635	siRNA24	low	0.321138	0.249332	0.252965	2.76219
Os05g0241150	osa-b1.0r1-94725	siRNA24	low	0.310736	0.24641	0.123071	7.7851
Os05g0241200	osa-b1.0r1-94725	siRNA24	low	0.0784418	0.236668	0.33261	7.7851
Os05g0244500	osa-b1.0r1-94775	siRNA24	low	0.000334169	0.125088	0.480039	3.9122
Os05g0250600	osa-b1.0r1-94904	siRNA24	not	0.265372	0.14208	0.0732484	3.28754
Os05g0263100	osa-b1.0r1-95153	siRNA24	low	0.0176292	0.167161	0.184141	14.8547
Os05g0263100	Cluster_148976	siRNA24	low	0.0176292	0.167161	0.184141	8.59098
Os05g0270875	osa-b1.0r1-95270	siRNA24	low	0.277778	0.36378	0.401604	9.35837
Os05g0272800	osa-b1.0r1-95334	siRNA24	low	0.47205	0.299955	0.234328	8.97912
Os05g0278500	osa-b1.0r1-95448	siRNA24	low	0.257675	0.221713	0.350487	16.1688
Os05g0296200	Cluster_150084	siRNA24	not	0.513953	0.209843	0.155444	3.6154
Os05g0296200	osa-b1.0r1-95741	siRNA24	not	0.513953	0.209843	0.155444	5.69024
Os05g0302350	osa-b1.0r1-95894	siRNA24	low	0.189503	0.216751	0.0220296	28.3374
Os05g0342100	osa-b1.0r1-96813	siRNA24	not	0.299635	0.235	0.515714	8.46221
Os05g0353600	osa-b1.0r1-97075	siRNA24	low	0.261528	0.252593	0.260121	10.0245
Os05g0354075	osa-b1.0r1-97085	siRNA24	not	0.328553	0.352144	0.376892	3.92935
Os05g0390932	osa-b1.0r1-98045	siRNA24	low	0.00440081	0.190666	0.080256	6.97944
Os05g0457700	osa-b1.0r1-99597	siRNA24	low	0.0885287	0.128252	0.0547802	3.57052
Os05g0506600	osa-b1.0r1-100656	siRNA24	low	0.069198	0.442109	0.339695	5.40406
Os05g0511800	osa-b1.0r1-100785	siRNA24	not	0.014753	0.172961	0.125707	3.21773
Os05g0529900	osa-b1.0r1-101189	siRNA24	low	0.000501253	0.222246	0.0883882	2.92397
Os05g0591800	osa-b1.0r1-102418	siRNA24	low	0.132452	0.138319	0.0842528	18.9076
Os05g0591850	osa-b1.0r1-102418	siRNA24	low	0.0891115	0.145355	0.136102	18.9076
Os05g0591800	osa-b1.0r1-102421	siRNA24	low	0.132452	0.138319	0.0842528	4.08177
Os05g0591850	osa-b1.0r1-102421	siRNA24	low	0.0891115	0.145355	0.136102	4.08177
Os06g0116933	osa-b1.0r1-102875	siRNA24	low	0.143768	0.263552	0.175796	5.9295
Os06g0204100	osa-b1.0r1-104711	siRNA24	low	0.0279164	0.159564	0.117194	14.7418
Os06g0268500	osa-b1.0r1-106337	siRNA24	not	0.237961	0.147797	0.000336022	3.75436
Os06g0280900	osa-b1.0r1-106720	siRNA24	low	0.0523911	0.138937	0.279913	11.9512
Os06g0298000	osa-b1.0r1-107143	siRNA24	low	0.207306	0.149331	0.233119	3.51766
Os06g0314400	osa-b1.0r1-107560	siRNA24	low	0.00185726	0.16131	0.234111	3.6983
Os06g0314425	osa-b1.0r1-107560	siRNA24	not	0.314197	0.132612	0.00904444	3.6983
Os06g0342750	osa-b1.0r1-108274	siRNA24	low	0.354342	0.201349	0.00151429	2.77537
Os06g0350700	Cluster_170137	siRNA24	not	0.21791	0.203595	0.258316	8.25349
Os06g0473100	Cluster_171027	siRNA24	not	0.113183	0.154941	0.0872837	6.36949
Os06g0476200	osa-b1.0r1-108981	siRNA24	not	0.122197	0.12617	0.0321734	2.78601
Os06g0476200	osa-b1.0r1-108986	siRNA24	not	0.122197	0.12617	0.0321734	3.03409
Os06g0476200	osa-b1.0r1-108989	siRNA24	not	0.122197	0.12617	0.0321734	7.5593
Os06g0476200	osa-b1.0r1-108992	siRNA24	not	0.122197	0.12617	0.0321734	9.01003
Os06g0494701	Cluster_172016	siRNA24	not	0.356109	0.287225	0.277428	5.30685
Os06g0528350	osa-b1.0r1-110252	siRNA24	low	0.00578972	0.162627	0.104769	6.19926
Os06g0547500	osa-b1.0r1-110682	siRNA24	not	0.269656	0.170749	0.104212	4.02935
Os06g0547500	osa-b1.0r1-110684	siRNA24	not	0.269656	0.170749	0.104212	6.68361
Os06g0602000	osa-b1.0r1-112101	siRNA24	low	0.311171	0.201349	0.305508	5.09184
Os06g0614400	osa-b1.0r1-112423	siRNA24	low	0.0207433	0.123611	0.0024024	2.63656
Os06g0658400	osa-b1.0r1-113621	siRNA24	not	0.0867896	0.183127	0.0225904	3.55924
Os06g0670633	osa-b1.0r1-113931	siRNA24	not	0.278844	0.37031	0.00606551	7.98977
Os06g0726900	osa-b1.0r1-115120	siRNA24	not	0.0816578	0.211268	0.00148982	70.2581
Os07g0117600	Cluster_181029	siRNA24	not	0.12994	0.222339	0.121015	5.72028
Os07g0148600	osa-b1.0r1-116315	siRNA24	not	0.00110314	0.193245	0.296871	8.68586
Os07g0175750	osa-b1.0r1-116946	siRNA24	low	0.0283422	0.223379	0.0346552	3.92074
Os07g0175750	osa-b1.0r1-116947	siRNA24	low	0.0283422	0.223379	0.0346552	7.77894
Os07g0180700	osa-b1.0r1-117058	siRNA24	low	0.0517655	0.232697	0.0193644	11.2671
Os07g0188050	osa-b1.0r1-117260	siRNA24	low	0.139858	0.154637	0.174555	227.847
Os07g0232300	osa-b1.0r1-118458	siRNA24	low	0.0120301	0.307692	0.215171	13.5668
Os07g0244100	osa-b1.0r1-118712	siRNA24	not	0.212401	0.263745	0.161474	13.9371
Os07g0253100	osa-b1.0r1-118962	siRNA24	low	0.251074	0.210807	0.00822368	3.50684
Os07g0253100	osa-b1.0r1-118965	siRNA24	low	0.251074	0.210807	0.00822368	4.80307
Os07g0270301	osa-b1.0r1-119452	siRNA24	not	0.104113	0.207234	0.16061	3.29657
Os07g0270800	osa-b1.0r1-119452	siRNA24	not	0.145285	0.203456	0.104113	3.29657
Os07g0272900	osa-b1.0r1-119509	siRNA24	low	0.146951	0.289082	0.240427	2.43047
Os07g0413300	Cluster_188188	siRNA24	low	0.217037	0.163965	0.474699	9.50975
Os07g0417766	osa-b1.0r1-120366	siRNA24	low	0.0903211	0.214907	0.30843	3.25324
Os07g0418100	osa-b1.0r1-120380	siRNA24	not	0.115709	0.173437	0.207787	2.88725
Os07g0464001	osa-b1.0r1-121477	siRNA24	not	0.134278	0.224208	0.165079	5.71556
Os07g0464001	Cluster_190174	siRNA24	not	0.134278	0.224208	0.165079	50.1325
Os07g0510400	osa-b1.0r1-122764	siRNA24	low	0.000435603	0.216055	0.0306681	8.48072
Os07g0536300	Cluster_193251	siRNA24	low	0.138545	0.181142	0.15942	11.1489
Os07g0536300	Cluster_193252	siRNA24	low	0.138545	0.181142	0.15942	3.50996
Os07g0540200	osa-b1.0r1-123488	siRNA24	low	0.206709	0.142616	0.0943637	16.9013
Os07g0540200	osa-b1.0r1-123489	siRNA24	low	0.206709	0.142616	0.0943637	11.0687
Os07g0613866	osa-b1.0r1-125140	siRNA24	not	0.116738	0.130962	0.3127	2.61427
Os07g0617600	osa-b1.0r1-125232	siRNA24	low	0.00061187	0.131444	0.20816	4.34953
Os08g0111300	osa-b1.0r1-127117	siRNA24	not	0.0436893	0.160273	0.499717	7.95688
Os08g0121500	osa-b1.0r1-127394	siRNA24	not	0.170918	0.195875	0.0263342	6.43349
Os08g0125450	osa-b1.0r1-127500	siRNA24	not	0.280649	0.188891	0.296455	4.9856
Os08g0132100	osa-b1.0r1-127625	siRNA24	low	0.0109838	0.228547	0.0776053	2.55516
Os08g0137250	osa-b1.0r1-127698	siRNA24	low	0.0841672	0.348109	0.000784006	8.1428
Os08g0170400	osa-b1.0r1-128551	siRNA24	not	0.223975	0.189069	0.188564	4.57565
Os08g0172300	osa-b1.0r1-128615	siRNA24	low	0.0648918	0.141374	0.309422	30.7511
Os08g0188151	osa-b1.0r1-128963	siRNA24	low	0.230598	0.16119	0.281629	5.62917
Os08g0226100	osa-b1.0r1-129791	siRNA24	not	0.0126468	0.188067	0.200592	63.3086
Os08g0227900	osa-b1.0r1-129830	siRNA24	not	0.21816	0.329893	0.283465	2.69374
Os08g0227900	osa-b1.0r1-129832	siRNA24	not	0.21816	0.329893	0.283465	17.2591
Os08g0231100	osa-b1.0r1-129890	siRNA24	low	0.299194	0.241007	0.0408992	3.38118
Os08g0256750	osa-b1.0r1-130562	siRNA24	not	0.00113982	0.230021	0.249414	7.04365
Os08g0277300	osa-b1.0r1-131033	siRNA24	low	0.0902905	0.3153	0.0207081	3.41753
Os08g0278966	osa-b1.0r1-131078	siRNA24	low	0.262449	0.234468	0.100719	2.18649
Os08g0304900	osa-b1.0r1-131620	siRNA24	low	0.00131019	0.137348	0.0254237	4.63626
Os08g0333500	osa-b1.0r1-132044	siRNA24	not	0.34251	0.405607	0.370204	6.46606
Os08g0351300	osa-b1.0r1-132455	siRNA24	not	0.219473	0.384485	0.431646	14.2793
Os08g0360800	osa-b1.0r1-132716	siRNA24	not	0.00419068	0.187617	0.243344	3.25707
Os08g0361000	Cluster_208042	siRNA24	low	0.151374	0.289994	0.258868	9.66551
Os08g0364400	osa-b1.0r1-132824	siRNA24	low	0.566148	0.377572	0.212084	6.61557
Os08g0378000	osa-b1.0r1-133211	siRNA24	low	0.00236897	0.130192	0.0685267	2.48616
Os08g0378000	osa-b1.0r1-133212	siRNA24	low	0.00236897	0.130192	0.0685267	5.33087
Os08g0383800	osa-b1.0r1-133301	siRNA24	not	0.00116891	0.130443	0.245814	2.40469
Os08g0391300	osa-b1.0r1-133503	siRNA24	not	0.254454	0.165524	0.0521939	79.2549
Os08g0402800	Cluster_209788	siRNA24	low	0.00805613	0.133145	0.0569372	4.27181
Os08g0403733	osa-b1.0r1-133880	siRNA24	low	0.378747	0.171794	0.243086	2.86261
Os08g0415400	osa-b1.0r1-134186	siRNA24	low	0.135379	0.413158	0.506144	5.0974
Os08g0422401	osa-b1.0r1-134352	siRNA24	low	0.316331	0.231659	0.0547331	6.18947
Os08g0437050	osa-b1.0r1-134771	siRNA24	not	0.333644	0.33348	0.284674	4.96645
Os08g0470000	osa-b1.0r1-135646	siRNA24	low	0.361767	0.426495	0.326991	2.71744
Os08g0471300	osa-b1.0r1-135677	siRNA24	not	0.0511811	0.371556	0.00461402	5.23384
Os08g0531600	osa-b1.0r1-137135	siRNA24	low	0.0167598	0.181827	0.371994	7.96414
Os08g0541700	osa-b1.0r1-137380	siRNA24	not	0.0145248	0.305772	0.0993684	7.99004
Os09g0115600	osa-b1.0r1-138349	siRNA24	low	0.00240848	0.180764	0.0138658	15.7332
Os09g0116600	osa-b1.0r1-138380	siRNA24	low	0.0106322	0.296191	0.195408	7.57423
Os09g0122200	osa-b1.0r1-138516	siRNA24	low	0.0341297	0.219824	0.234744	33.9445
Os09g0129450	osa-b1.0r1-138704	siRNA24	not	0.00258442	0.133525	0.285346	7.73907
Os09g0130901	osa-b1.0r1-138726	siRNA24	not	0.0353233	0.144457	0.00631853	3.46362
Os09g0132200	Cluster_217466	siRNA24	not	0.215506	0.143083	0.196681	6.01143
Os09g0251500	osa-b1.0r1-139164	siRNA24	low	0.0697451	0.152861	0.267991	3.88377
Os09g0272900	osa-b1.0r1-139744	siRNA24	not	0.0108025	0.142052	0.143445	2.82468
Os09g0273600	osa-b1.0r1-139766	siRNA24	low	0.194666	0.447835	0.0933837	9.09656
Os09g0273701	osa-b1.0r1-139766	siRNA24	not	0.313266	0.199051	0.201726	9.09656
Os09g0283200	osa-b1.0r1-139984	siRNA24	not	0.131404	0.195435	0.205378	2.9949
Os09g0345500	osa-b1.0r1-141816	siRNA24	low	0.0698726	0.12263	0.0318488	3.61451
Os09g0421166	osa-b1.0r1-143809	siRNA24	low	0.0140629	0.167623	0.023183	2.48835
Os09g0444100	osa-b1.0r1-144415	siRNA24	not	0.105516	0.134508	0.0262331	10.1162
Os09g0444100	osa-b1.0r1-144416	siRNA24	not	0.105516	0.134508	0.0262331	288.689
Os09g0444100	osa-b1.0r1-144417	siRNA24	not	0.105516	0.134508	0.0262331	249.084
Os09g0535200	osa-b1.0r1-146357	siRNA24	low	0.00127	0.18791	0.167187	27.9892
Os09g0536100	Cluster_229465	siRNA24	low	0.0194033	0.373187	0.0292862	2.90384
Os09g0573150	osa-b1.0r1-147042	siRNA24	not	0.297765	0.227016	0.112469	2.39122

## Sheet: 1kb Downstream
Predicted target	siRNA id	type	Target expression	Target fraction methylated C (1kb downstream)	Target fraction methylated C (gene body)	Target fraction methylated C (1kb upstream)	mean_fpkm
Os01g0201850	osa-b1.0r1-2225	siRNA24	low	0.120825	0.165361	0.14845	127.198
Os01g0201850	osa-b1.0r1-2227	siRNA24	low	0.120825	0.165361	0.14845	3.47597
Os01g0248300	osa-b1.0r1-3420	siRNA24	not	0.3459	0.38809	0.106374	3.4677
Os01g0252400	osa-b1.0r1-3494	siRNA24	low	0.436319	0.00562746	0.0839076	7.0198
Os01g0272850	osa-b1.0r1-3952	siRNA24	low	0.422827	0.115938	0.13081	15.217
Os01g0274901	osa-b1.0r1-4014	siRNA24	not	0.27255	0.101683	0.113471	7.36371
Os01g0311600	osa-b1.0r1-4918	siRNA24	not	0.324658	0.379816	0.310526	5.52179
Os01g0314000	osa-b1.0r1-4969	siRNA24	low	0.345596	0.368559	0.176151	12.757
Os01g0343780	osa-b1.0r1-5674	siRNA24	not	0.219938	0.283268	0.170657	2.59195
Os01g0354450	osa-b1.0r1-5958	siRNA24	not	0.271386	0.0315841	0.275554	6.80042
Os01g0360600	osa-b1.0r1-6143	siRNA24	low	0.390276	0.264596	0.331827	14.3097
Os01g0360600	osa-b1.0r1-6144	siRNA24	low	0.390276	0.264596	0.331827	6.68167
Os01g0366100	osa-b1.0r1-6250	siRNA24	low	0.124542	0.166812	0.00826682	15.3948
Os01g0500400	osa-b1.0r1-6974	siRNA24	low	0.153078	0.133976	0.113679	12.7238
Os01g0520180	osa-b1.0r1-7433	siRNA24	not	0.149727	0.00102529	0.0354902	3.41592
Os01g0532300	osa-b1.0r1-7703	siRNA24	low	0.216599	0.118548	0.416193	2.72442
Os01g0545550	osa-b1.0r1-8051	siRNA24	not	0.363107	0.239173	0.301384	4.23143
Os01g0549250	osa-b1.0r1-8162	siRNA24	low	0.217819	0.103038	0.0444204	4.69128
Os01g0583525	osa-b1.0r1-9036	siRNA24	not	0.478335	0.223558	0.259162	3.90966
Os01g0586801	osa-b1.0r1-9121	siRNA24	not	0.376307	0.0693277	0.048627	34.8934
Os01g0595201	osa-b1.0r1-9306	siRNA24	not	0.411986	0	0.0737619	3.44353
Os01g0596425	osa-b1.0r1-9332	siRNA24	not	0.253414	0.253195	0.375	5.55217
Os01g0615000	osa-b1.0r1-9782	siRNA24	low	0.172084	0.0642154	0.050854	4.86036
Os01g0644400	osa-b1.0r1-10431	siRNA24	low	0.238777	0.131453	0.349887	2.38705
Os01g0646800	Cluster_65274	siRNA24	low	0.385006	0.140342	0.00172861	2.28909
Os01g0693100	osa-b1.0r1-11477	siRNA24	not	0.152	0.00535988	0.0493916	26.489
Os01g0737500	osa-b1.0r1-12345	siRNA24	not	0.340019	0.371547	0.414365	2.76712
Os01g0737600	osa-b1.0r1-12349	siRNA24	not	0.348758	0.324125	0.343391	3.57402
Os01g0834900	osa-b1.0r1-14305	siRNA24	low	0.471797	0.176319	0.325581	3.32096
Os01g0837100	osa-b1.0r1-14341	siRNA24	low	0.489354	0.253099	0.0667921	4.77477
Os01g0872000	osa-b1.0r1-15060	siRNA24	not	0.36528	0.0274428	0.017673	2.71179
Os01g0894700	osa-b1.0r1-15464	siRNA24	low	0.129389	0.0113058	0.032031	6.03118
Os01g0955550	osa-b1.0r1-16766	siRNA24	low	0.209341	0.212867	0.27673	4.96602
Os10g0122600	osa-b1.0r1-17735	siRNA24	low	0.308925	0.0923726	0.0725863	11.9533
Os10g0130066	osa-b1.0r1-17909	siRNA24	low	0.26098	0.164632	0.241842	2.46497
Os10g0131850	osa-b1.0r1-17958	siRNA24	not	0.271768	0.252166	0.253505	8.48786
Os10g0135250	osa-b1.0r1-18055	siRNA24	low	0.189655	0.0206855	0.0161716	5.17504
Os10g0159300	Cluster_2400	siRNA24	low	0.252447	0.316281	0.352397	6.48186
Os10g0168751	osa-b1.0r1-19081	siRNA24	not	0.219286	0.180851	0.454042	3.90054
Os10g0173000	osa-b1.0r1-19192	siRNA24	not	0.158594	0.0400471	0.159978	3.00926
Os10g0185100	osa-b1.0r1-19494	siRNA24	low	0.258703	0.0183894	0.00590624	3.40002
Os10g0345701	osa-b1.0r1-20909	siRNA24	low	0.221874	0.0612171	0.0955213	6.86956
Os10g0352200	osa-b1.0r1-21086	siRNA24	not	0.360524	0.230311	0.177371	3.1547
Os10g0370500	osa-b1.0r1-21557	siRNA24	not	0.168642	0.11513	0.0562672	3.13402
Os10g0375000	osa-b1.0r1-21672	siRNA24	low	0.229896	0.139583	0.00647948	7.9828
Os10g0393600	osa-b1.0r1-22135	siRNA24	not	0.18797	0.28351	0.271845	3.14438
Os10g0419400	osa-b1.0r1-22881	siRNA24	low	0.256631	0.219512	0.590564	3.76445
Os10g0437400	osa-b1.0r1-23261	siRNA24	not	0.239633	0.177868	0.0763098	5.51782
Os10g0437400	osa-b1.0r1-23262	siRNA24	not	0.239633	0.177868	0.0763098	4.84569
Os10g0437550	osa-b1.0r1-23268	siRNA24	not	0.12507	0.00563502	0.0266315	2.29549
Os10g0439924	osa-b1.0r1-23320	siRNA24	low	0.203065	0.151257	0.00863214	3.31924
Os10g0443800	osa-b1.0r1-23402	siRNA24	low	0.188089	0.0628527	0.00629496	15.1727
Os10g0470700	osa-b1.0r1-24029	siRNA24	low	0.248267	0.0260729	0.0468468	9.98352
Os10g0483700	osa-b1.0r1-24441	siRNA24	low	0.124031	0.103599	0.0744048	11.345
Os10g0485100	osa-b1.0r1-24457	siRNA24	low	0.278698	0.1438	0.000174398	3.48274
Os10g0490100	osa-b1.0r1-24565	siRNA24	not	0.342342	0.374866	0.384949	5.3009
Os11g0154300	osa-b1.0r1-27473	siRNA24	not	0.200415	0.0309872	0.00288878	5.74611
Os11g0180100	osa-b1.0r1-28112	siRNA24	low	0.134216	0.0577455	0.000581564	349.354
Os11g0191500	osa-b1.0r1-28403	siRNA24	not	0.229653	0.304298	0.0925034	3.7679
Os11g0204800	osa-b1.0r1-28700	siRNA24	low	0.122153	0.333921	0.0393325	7.54062
Os11g0209600	osa-b1.0r1-28844	siRNA24	low	0.308591	0.310981	0.0538064	6.25956
Os11g0258900	osa-b1.0r1-30022	siRNA24	low	0.290885	0.242312	0.177715	5.3953
Os11g0271000	osa-b1.0r1-30394	siRNA24	low	0.179198	0.073777	0.0868347	3.44309
Os11g0298833	osa-b1.0r1-31039	siRNA24	not	0.215871	0.24539	0.0507123	8.3539
Os11g0300700	osa-b1.0r1-31096	siRNA24	not	0.280458	0.255613	0.392216	4.34099
Os11g0310800	osa-b1.0r1-31330	siRNA24	low	0.282239	0.175394	0.280428	10.4128
Os11g0422000	osa-b1.0r1-31631	siRNA24	not	0.227273	0.372288	0.219786	3.36619
Os11g0441900	osa-b1.0r1-32122	siRNA24	not	0.265829	0.449393	0.447874	3.57947
Os11g0445475	osa-b1.0r1-32214	siRNA24	not	0.13936	0.0226571	0.00222841	6.60412
Os11g0451051	Cluster_24289	siRNA24	low	0.143016	0.15868	0.291954	21.0065
Os11g0461000	osa-b1.0r1-32594	siRNA24	low	0.285905	0.168301	0.104453	11.4796
Os11g0461000	osa-b1.0r1-32595	siRNA24	low	0.285905	0.168301	0.104453	24.0783
Os11g0475500	osa-b1.0r1-32943	siRNA24	low	0.17455	0.109693	0.0145833	4.02453
Os11g0487700	osa-b1.0r1-33236	siRNA24	not	0.173844	0.17737	0.214128	4.81533
Os11g0528812	osa-b1.0r1-34138	siRNA24	not	0.213878	0.247583	0.130095	7.83478
Os11g0550900	osa-b1.0r1-34708	siRNA24	low	0.273279	0.123626	0.236087	2.69122
Os11g0557300	osa-b1.0r1-34814	siRNA24	low	0.12638	0.119114	0.00191785	11.4408
Os11g0582500	osa-b1.0r1-35361	siRNA24	not	0.177731	0.0186752	0.00164474	4.23012
Os11g0606001	osa-b1.0r1-35993	siRNA24	not	0.419152	0.460432	0.398252	4.8618
Os11g0610900	osa-b1.0r1-36099	siRNA24	low	0.15581	0.287069	0.361933	3.72896
Os11g0660000	osa-b1.0r1-37345	siRNA24	low	0.471853	0.32993	0.284595	3.14257
Os11g0672800	osa-b1.0r1-37617	siRNA24	low	0.173518	0.0428029	0.0496602	8.27263
Os11g0676200	osa-b1.0r1-37630	siRNA24	not	0.387678	0.252017	0.0319735	3.78659
Os11g0678200	osa-b1.0r1-37707	siRNA24	low	0.272914	0.0352879	0.00096432	10.5221
Os11g0685500	osa-b1.0r1-37846	siRNA24	low	0.226886	0.267701	0.252076	4.38519
Os11g0685600	Cluster_32150	siRNA24	low	0.199746	0.246016	0.283825	9.18161
Os11g0685600	osa-b1.0r1-37849	siRNA24	low	0.199746	0.246016	0.283825	3.20809
Os12g0105401	osa-b1.0r1-38439	siRNA24	low	0.257856	0.0260809	0.000499251	2.79121
Os12g0126100	osa-b1.0r1-38813	siRNA24	not	0.129265	0.00952492	0.0369617	9.34452
Os12g0126100	Cluster_33452	siRNA24	not	0.129265	0.00952492	0.0369617	8.39011
Os12g0197200	osa-b1.0r1-40349	siRNA24	low	0.208846	0.0742626	0.0468887	4.24075
Os12g0227400	osa-b1.0r1-41097	siRNA24	low	0.123786	0.108672	0.162834	6.45995
Os12g0291733	osa-b1.0r1-42712	siRNA24	low	0.150272	0.0175308	0.0262671	3.11891
Os12g0415400	Cluster_40023	siRNA24	low	0.230058	0.288136	0.174289	3.49646
Os12g0415800	osa-b1.0r1-43132	siRNA24	low	0.259648	0.270748	0.356582	12.2066
Os12g0415800	osa-b1.0r1-43133	siRNA24	low	0.259648	0.270748	0.356582	6.13305
Os12g0415800	osa-b1.0r1-43134	siRNA24	low	0.259648	0.270748	0.356582	13.0526
Os12g0454701	osa-b1.0r1-44195	siRNA24	low	0.224132	0.263048	0.214286	11.7989
Os12g0467700	Cluster_42471	siRNA24	not	0.366752	0.37023	0.201107	11.007
Os12g0484100	osa-b1.0r1-44939	siRNA24	not	0.155895	0.15749	0.11731	4.73999
Os12g0505800	osa-b1.0r1-45553	siRNA24	not	0.233027	0.316475	0.201146	13.5244
Os12g0505950	osa-b1.0r1-45553	siRNA24	low	0.202406	0.0985733	0.072132	13.5244
Os12g0508400	osa-b1.0r1-45617	siRNA24	not	0.251866	0.25641	0.114029	3.07072
Os12g0511750	osa-b1.0r1-45683	siRNA24	not	0.28839	0.315753	0.424483	3.66285
Os12g0520200	osa-b1.0r1-45897	siRNA24	low	0.547074	0.240696	0.228255	6.57056
Os12g0567500	osa-b1.0r1-47165	siRNA24	not	0.296279	0.163614	0.00609952	4.92225
Os12g0616500	osa-b1.0r1-48490	siRNA24	low	0.156607	0.098294	0.0560976	2.83173
Os12g0626150	osa-b1.0r1-48728	siRNA24	not	0.151469	0.000920245	0.107726	2.63217
Os12g0626450	osa-b1.0r1-48735	siRNA24	low	0.260369	0.253796	0.242486	4.96627
Os02g0169400	osa-b1.0r1-50398	siRNA24	low	0.141857	0.0425906	0.0650118	7.44863
Os02g0197125	osa-b1.0r1-51098	siRNA24	low	0.120058	0.0153411	0.00212508	7.45012
Os02g0205000	osa-b1.0r1-51287	siRNA24	low	0.28125	0.0518774	0.0115066	19.385
Os02g0210900	osa-b1.0r1-51413	siRNA24	not	0.224084	0.00449294	0.0252039	3.10501
Os02g0248440	osa-b1.0r1-52406	siRNA24	not	0.331455	0.00826674	0.000745527	2.76937
Os02g0253502	osa-b1.0r1-52524	siRNA24	not	0.140345	0.000817912	0.069937	3.49343
Os02g0290000	osa-b1.0r1-53478	siRNA24	low	0.125519	0.0903633	0.226437	5.40439
Os02g0310400	osa-b1.0r1-53966	siRNA24	low	0.245924	0.0049505	0.00640854	3.88328
Os02g0461200	osa-b1.0r1-55162	siRNA24	low	0.141211	0.111134	0.0226571	8.8419
Os02g0461300	osa-b1.0r1-55162	siRNA24	low	0.148472	0.0398153	0.0257763	8.8419
Os02g0467000	osa-b1.0r1-55270	siRNA24	low	0.264017	0.150494	0.0425532	10.8707
Os02g0524800	osa-b1.0r1-56764	siRNA24	low	0.127165	0.032849	0.106918	4.79694
Os02g0532500	osa-b1.0r1-56957	siRNA24	low	0.215449	0.307803	0.0470786	2.6622
Os02g0538550	osa-b1.0r1-57115	siRNA24	not	0.199586	0.213368	0.00447585	6.39704
Os02g0540700	osa-b1.0r1-57177	siRNA24	low	0.280301	0.0292329	0.0841584	4.50154
Os02g0562700	osa-b1.0r1-57731	siRNA24	low	0.291034	0.137735	0.242971	4.51138
Os02g0563000	osa-b1.0r1-57739	siRNA24	low	0.326696	0.0540669	0.0596499	3.30422
Os02g0570700	osa-b1.0r1-57935	siRNA24	low	0.166121	0.135372	0.00887311	4.03174
Os02g0670400	osa-b1.0r1-60208	siRNA24	low	0.531606	0.305827	0.0128278	4.93533
Os02g0696200	osa-b1.0r1-60741	siRNA24	not	0.324444	0.511628	0.48855	13.5216
Os02g0731900	osa-b1.0r1-61497	siRNA24	low	0.306804	0.182807	0.217607	4.47271
Os02g0801900	osa-b1.0r1-62873	siRNA24	low	0.167927	0.246987	0.139867	7.56764
Os02g0804600	osa-b1.0r1-62922	siRNA24	low	0.346361	0.088654	0.0515643	7.61196
Os02g0825033	osa-b1.0r1-63337	siRNA24	low	0.141321	0.0414056	0.183832	7.63434
Os02g0833600	Cluster_98408	siRNA24	low	0.299639	0.303542	0.298903	5.74004
Os03g0204600	osa-b1.0r1-65577	siRNA24	low	0.217638	0.0010597	0.00451108	5.84597
Os03g0236050	osa-b1.0r1-66250	siRNA24	not	0.143325	0.116279	0.183925	4.67923
Os03g0289800	osa-b1.0r1-67387	siRNA24	not	0.166667	0.128566	0.331584	3.47682
Os03g0293600	osa-b1.0r1-67487	siRNA24	not	0.122498	0.0100119	0.0540064	4.46395
Os03g0313600	osa-b1.0r1-67855	siRNA24	low	0.179562	0.152005	0.342557	3.92986
Os03g0367101	osa-b1.0r1-69125	siRNA24	not	0.317774	0.304923	0.220736	3.77665
Os03g0399950	osa-b1.0r1-69962	siRNA24	not	0.294723	0.261231	0.220367	7.15493
Os03g0409600	osa-b1.0r1-70287	siRNA24	low	0.241833	0.260635	0.202998	25.454
Os03g0429900	osa-b1.0r1-70822	siRNA24	not	0.120773	0.0906087	0.365526	3.97979
Os03g0591700	osa-b1.0r1-72113	siRNA24	low	0.149216	0.0513571	0.0408511	9.80315
Os03g0600600	osa-b1.0r1-72340	siRNA24	not	0.185524	0.012505	0.0724316	4.87021
Os03g0639400	osa-b1.0r1-73277	siRNA24	low	0.31451	0	0.161519	9.88227
Os03g0660700	osa-b1.0r1-73879	siRNA24	low	0.166578	0.343738	0.272727	7.40688
Os03g0665751	osa-b1.0r1-74029	siRNA24	low	0.391728	0.0109261	0.00402235	5.82213
Os03g0714100	osa-b1.0r1-75228	siRNA24	not	0.246073	0.267552	0.389442	4.10259
Os03g0734700	osa-b1.0r1-75742	siRNA24	low	0.304869	0.260278	0.363962	4.85043
Os03g0782400	osa-b1.0r1-76718	siRNA24	not	0.191696	0.157399	0.249587	15.3232
Os03g0808500	osa-b1.0r1-77287	siRNA24	not	0.214454	0.289833	0.355837	14.5572
Os03g0852000	osa-b1.0r1-78082	siRNA24	low	0.466382	0.118892	0.0420804	6.10711
Os04g0127001	Cluster_122807	siRNA24	low	0.341377	0.312324	0.340261	10.4084
Os04g0127001	Cluster_122808	siRNA24	low	0.341377	0.312324	0.340261	7.79721
Os04g0183401	osa-b1.0r1-80097	siRNA24	low	0.148289	0.117897	0.0888291	2.67042
Os04g0196600	osa-b1.0r1-80432	siRNA24	low	0.360853	0.153993	0.13671	10.6917
Os04g0208425	osa-b1.0r1-80678	siRNA24	low	0.133636	0.160339	0.140198	4.27266
Os04g0208450	osa-b1.0r1-80678	siRNA24	not	0.251764	0.0659239	0.137866	4.27266
Os04g0221450	osa-b1.0r1-80899	siRNA24	low	0.147611	0.263538	0.419721	5.08506
Os04g0243550	osa-b1.0r1-81233	siRNA24	not	0.427994	0.240299	0.217036	3.54998
Os04g0267600	osa-b1.0r1-81561	siRNA24	not	0.157724	0.0987053	0.112797	7.562
Os04g0293300	osa-b1.0r1-82149	siRNA24	low	0.239389	0.277419	0.201896	17.872
Os04g0297933	osa-b1.0r1-82269	siRNA24	low	0.132951	0.11443	0.0717668	5.42221
Os04g0306750	osa-b1.0r1-82506	siRNA24	low	0.249619	0.208216	0.000705517	8.34724
Os04g0319700	osa-b1.0r1-82854	siRNA24	low	0.32675	0.251074	0.225503	4.02219
Os04g0347400	osa-b1.0r1-83545	siRNA24	low	0.135519	0.0660539	0.0569745	4.13791
Os04g0357700	osa-b1.0r1-83798	siRNA24	not	0.311888	0.238482	0.27225	5.30988
Os04g0362375	osa-b1.0r1-83905	siRNA24	low	0.336431	0.30979	0.00933707	3.49856
Os04g0380500	osa-b1.0r1-84493	siRNA24	low	0.214411	0.178768	0.173037	4.31948
Os04g0402200	osa-b1.0r1-85113	siRNA24	not	0.208543	0.109713	0.014218	3.47751
Os04g0479700	osa-b1.0r1-86887	siRNA24	low	0.259202	0.0943381	0.00172861	8.12306
Os04g0509300	osa-b1.0r1-87431	siRNA24	low	0.322245	0.0763236	0.0271928	5.41662
Os04g0522100	osa-b1.0r1-87667	siRNA24	not	0.133603	0.0755712	0.315018	5.36394
Os04g0669900	osa-b1.0r1-90689	siRNA24	low	0.160061	0.00755702	0.00338511	5.22934
Os04g0684800	osa-b1.0r1-90981	siRNA24	low	0.248737	0.258621	0.0236358	3.78985
Os05g0166525	osa-b1.0r1-92675	siRNA24	not	0.274466	0.259983	0.232196	5.16375
Os05g0180400	osa-b1.0r1-92995	siRNA24	low	0.289908	0.046638	0.0866189	5.8713
Os05g0181300	osa-b1.0r1-93028	siRNA24	not	0.223772	0.00124224	0.0593727	3.94689
Os05g0189300	osa-b1.0r1-93255	siRNA24	not	0.285927	0.231037	0.25	4.58549
Os05g0204600	osa-b1.0r1-93752	siRNA24	low	0.438758	0.0655017	0.06634	11.5972
Os05g0214900	osa-b1.0r1-94061	siRNA24	low	0.232491	0.214562	0.234445	4.93254
Os05g0222200	osa-b1.0r1-94257	siRNA24	low	0.239625	0.0749575	0.338367	6.05959
Os05g0239100	osa-b1.0r1-94677	siRNA24	low	0.351661	0.0466517	0.0306878	2.93273
Os05g0250500	osa-b1.0r1-94904	siRNA24	low	0.295478	0.224222	0.357035	3.28754
Os05g0250600	osa-b1.0r1-94904	siRNA24	not	0.265372	0.14208	0.0732484	3.28754
Os05g0270875	osa-b1.0r1-95270	siRNA24	low	0.277778	0.36378	0.401604	9.35837
Os05g0296200	osa-b1.0r1-95741	siRNA24	not	0.513953	0.209843	0.155444	5.69024
Os05g0302350	osa-b1.0r1-95894	siRNA24	low	0.189503	0.216751	0.0220296	28.3374
Os05g0342100	osa-b1.0r1-96811	siRNA24	not	0.299635	0.235	0.515714	7.52691
Os05g0358200	osa-b1.0r1-97193	siRNA24	not	0.248418	0.26381	0.0748153	11.0289
Os05g0367000	osa-b1.0r1-97445	siRNA24	low	0.393567	0.219368	0.157417	5.01674
Os05g0392900	osa-b1.0r1-98113	siRNA24	low	0.316275	0.163229	0.00997945	5.07738
Os05g0393200	osa-b1.0r1-98115	siRNA24	low	0.122564	0.0846074	0.176188	5.23056
Os05g0420750	osa-b1.0r1-98809	siRNA24	low	0.193637	0.0809742	0.0596264	11.5643
Os05g0445650	osa-b1.0r1-99333	siRNA24	low	0.253796	0.113307	0.105863	2.65897
Os05g0475475	osa-b1.0r1-99929	siRNA24	low	0.122036	0.077512	0.0861606	5.50421
Os05g0498200	osa-b1.0r1-100412	siRNA24	not	0.306105	0.387875	0.28867	3.12783
Os05g0498300	osa-b1.0r1-100415	siRNA24	low	0.198322	0.042151	0.0114437	4.13127
Os05g0506450	osa-b1.0r1-100654	siRNA24	not	0.314713	0.00751174	0.00512821	10.8656
Os05g0574800	osa-b1.0r1-102104	siRNA24	low	0.19403	0.00685579	0.360902	11.3682
Os05g0588700	osa-b1.0r1-102357	siRNA24	low	0.263514	0.1179	0.0268855	6.45275
Os06g0114900	osa-b1.0r1-102844	siRNA24	not	0.166102	0.0399047	0.0809266	5.29876
Os06g0116933	osa-b1.0r1-102875	siRNA24	low	0.143768	0.263552	0.175796	5.9295
Os06g0145600	osa-b1.0r1-103449	siRNA24	low	0.189873	0.00232455	0.000610799	2.3624
Os06g0273500	osa-b1.0r1-106472	siRNA24	low	0.31664	0.0647737	0.00193288	4.73991
Os06g0305400	osa-b1.0r1-107333	siRNA24	not	0.120423	0.0177382	0.00056046	3.0069
Os06g0312950	osa-b1.0r1-107506	siRNA24	not	0.337371	0.0298343	0.00418313	28.1283
Os06g0314425	osa-b1.0r1-107560	siRNA24	not	0.314197	0.132612	0.00904444	3.6983
Os06g0318400	osa-b1.0r1-107661	siRNA24	not	0.231319	0.0250232	0.0363822	20.984
Os06g0338700	osa-b1.0r1-108175	siRNA24	not	0.221185	0.0394461	0.197896	5.14806
Os06g0342750	osa-b1.0r1-108274	siRNA24	low	0.354342	0.201349	0.00151429	2.77537
Os06g0350700	osa-b1.0r1-108475	siRNA24	not	0.21791	0.203595	0.258316	5.80955
Os06g0496400	Cluster_172109	siRNA24	not	0.153571	0.0716539	0.00379713	3.97176
Os06g0516432	osa-b1.0r1-109988	siRNA24	not	0.122687	0.142857	0.25811	9.78424
Os06g0536333	osa-b1.0r1-110444	siRNA24	low	0.177543	0.0268208	0.00929316	11.1442
Os06g0567666	osa-b1.0r1-111225	siRNA24	not	0.151508	0.181028	0.350282	4.81815
Os06g0585950	osa-b1.0r1-111653	siRNA24	low	0.188235	0.0385186	0.0579334	4.75559
Os06g0610800	osa-b1.0r1-112322	siRNA24	not	0.232905	0.0214733	0.00170109	3.91434
Os06g0638200	osa-b1.0r1-113077	siRNA24	low	0.231039	0.154764	0.0595729	6.27393
Os06g0670633	osa-b1.0r1-113931	siRNA24	not	0.278844	0.37031	0.00606551	7.98977
Os06g0727700	osa-b1.0r1-115143	siRNA24	not	0.202723	0.0669276	0.000627484	6.65811
Os06g0727700	osa-b1.0r1-115144	siRNA24	not	0.202723	0.0669276	0.000627484	6.17102
Os07g0144900	osa-b1.0r1-116195	siRNA24	not	0.157418	0.350388	0.167837	2.37499
Os07g0153400	osa-b1.0r1-116473	siRNA24	low	0.128109	0.0311177	0.0867778	9.75933
Os07g0188000	osa-b1.0r1-117260	siRNA24	low	0.183174	0.108312	0.0800707	227.847
Os07g0188050	osa-b1.0r1-117260	siRNA24	low	0.139858	0.154637	0.174555	227.847
Os07g0253100	osa-b1.0r1-118965	siRNA24	low	0.251074	0.210807	0.00822368	4.80307
Os07g0257600	osa-b1.0r1-119113	siRNA24	not	0.207047	0.0232126	0.125374	7.95942
Os07g0272900	osa-b1.0r1-119509	siRNA24	low	0.146951	0.289082	0.240427	2.43047
Os07g0417200	osa-b1.0r1-120349	siRNA24	low	0.297196	0.116788	0.0090679	3.75362
Os07g0464001	osa-b1.0r1-121477	siRNA24	not	0.134278	0.224208	0.165079	5.71556
Os07g0479350	osa-b1.0r1-121900	siRNA24	low	0.130553	0.0943026	0.0590513	8.46105
Os07g0503300	osa-b1.0r1-122550	siRNA24	not	0.330758	0.175632	0.00147776	6.48852
Os07g0646800	osa-b1.0r1-125888	siRNA24	not	0.261294	0.175254	0.00246875	3.87296
Os07g0694400	osa-b1.0r1-126847	siRNA24	not	0.400915	0.164421	0.196429	4.33891
Os08g0125450	osa-b1.0r1-127500	siRNA24	not	0.280649	0.188891	0.296455	4.9856
Os08g0136800	osa-b1.0r1-127687	siRNA24	low	0.26128	0.350756	0.302933	7.16279
Os08g0156000	osa-b1.0r1-128172	siRNA24	low	0.198655	0.000432339	0.0176098	2.92175
Os08g0156066	osa-b1.0r1-128172	siRNA24	not	0.160714	0.389351	0.297826	2.92175
Os08g0161100	osa-b1.0r1-128328	siRNA24	not	0.127321	0.043144	0.0732051	37.4609
Os08g0175000	osa-b1.0r1-128677	siRNA24	not	0.14206	0.0887196	0.15873	9.59211
Os08g0175000	osa-b1.0r1-128678	siRNA24	not	0.14206	0.0887196	0.15873	78.5606
Os08g0186200	osa-b1.0r1-128908	siRNA24	not	0.13073	0.0530476	0.089496	4.5179
Os08g0188151	osa-b1.0r1-128962	siRNA24	low	0.230598	0.16119	0.281629	8.78296
Os08g0188151	osa-b1.0r1-128963	siRNA24	low	0.230598	0.16119	0.281629	5.62917
Os08g0202500	osa-b1.0r1-129349	siRNA24	not	0.434215	0.046126	0.000830013	9.38709
Os08g0203700	osa-b1.0r1-129389	siRNA24	not	0.253248	0.191091	0.0691544	8.13055
Os08g0203800	osa-b1.0r1-129391	siRNA24	low	0.139672	0.0615523	0.0666855	2.72315
Os08g0225400	osa-b1.0r1-129779	siRNA24	not	0.126153	0.100994	0.110438	44.1255
Os08g0227900	osa-b1.0r1-129830	siRNA24	not	0.21816	0.329893	0.283465	2.69374
Os08g0230900	osa-b1.0r1-129890	siRNA24	low	0.349574	0.0526459	0.0421268	3.38118
Os08g0231100	osa-b1.0r1-129890	siRNA24	low	0.299194	0.241007	0.0408992	3.38118
Os08g0239300	osa-b1.0r1-130087	siRNA24	low	0.287254	0.141854	0.138637	3.09114
Os08g0272000	osa-b1.0r1-130923	siRNA24	low	0.350315	0.282854	0.0200432	4.76399
Os08g0293100	osa-b1.0r1-131369	siRNA24	low	0.130931	0.00167294	0.00203139	7.21565
Os08g0340601	osa-b1.0r1-132224	siRNA24	not	0.221876	0.136039	0.303438	4.19497
Os08g0344600	osa-b1.0r1-132315	siRNA24	low	0.276023	0.0672844	0.00110865	5.70746
Os08g0348300	osa-b1.0r1-132408	siRNA24	not	0.37072	0.28507	0.0638655	2.36485
Os08g0351300	osa-b1.0r1-132455	siRNA24	not	0.219473	0.384485	0.431646	14.2793
Os08g0364400	osa-b1.0r1-132825	siRNA24	low	0.566148	0.377572	0.212084	4.68663
Os08g0376550	osa-b1.0r1-133159	siRNA24	not	0.240126	0.280228	0.361315	11.554
Os08g0376550	osa-b1.0r1-133160	siRNA24	not	0.240126	0.280228	0.361315	42.8569
Os08g0392100	osa-b1.0r1-133521	siRNA24	not	0.207047	0.144654	0.170213	3.80519
Os08g0408300	osa-b1.0r1-134009	siRNA24	low	0.182722	0.0196378	0.0163093	3.02345
Os08g0415400	osa-b1.0r1-134186	siRNA24	low	0.135379	0.413158	0.506144	5.0974
Os08g0422401	osa-b1.0r1-134352	siRNA24	low	0.316331	0.231659	0.0547331	6.18947
Os08g0431800	osa-b1.0r1-134636	siRNA24	low	0.246114	0.0206588	0.00150466	29.0415
Os08g0470000	osa-b1.0r1-135646	siRNA24	low	0.361767	0.426495	0.326991	2.71744
Os08g0485300	osa-b1.0r1-136016	siRNA24	not	0.145091	0.434007	0.0320988	8.71912
Os08g0486300	osa-b1.0r1-136041	siRNA24	low	0.208485	0.090753	0.00141093	2.82466
Os08g0495500	osa-b1.0r1-136243	siRNA24	low	0.214608	0.0377842	0.0556641	6.14708
Os08g0507000	osa-b1.0r1-136536	siRNA24	not	0.364195	0.0635196	0.0366867	3.10286
Os08g0539200	osa-b1.0r1-137322	siRNA24	low	0.264135	0.255248	0.300373	3.94931
Os09g0122100	osa-b1.0r1-138516	siRNA24	not	0.197976	0.0480955	0.069304	33.9445
Os09g0129400	osa-b1.0r1-138704	siRNA24	low	0.283116	0.0860013	0.0027927	7.73907
Os09g0135850	osa-b1.0r1-138841	siRNA24	low	0.274981	0.0470741	0.00316857	4.07898
Os09g0251650	osa-b1.0r1-139164	siRNA24	low	0.497954	0.0863798	0.0700664	3.88377
Os09g0252100	osa-b1.0r1-139179	siRNA24	low	0.237656	0.0526024	0.00129702	3.1823
Os09g0273701	osa-b1.0r1-139766	siRNA24	not	0.313266	0.199051	0.201726	9.09656
Os09g0278000	osa-b1.0r1-139840	siRNA24	low	0.349252	0.0564103	0.000485201	5.47066
Os09g0383000	osa-b1.0r1-142854	siRNA24	not	0.139943	0.0732648	0.0155159	9.82221
Os09g0414900	osa-b1.0r1-143642	siRNA24	not	0.144771	0.0214817	0.00314042	5.27766
Os09g0435100	osa-b1.0r1-144194	siRNA24	low	0.164088	0.0896333	0.0035742	9.14683
Os09g0449500	osa-b1.0r1-144549	siRNA24	not	0.149458	0.0203764	0.00328436	3.10021
Os09g0455000	osa-b1.0r1-144651	siRNA24	low	0.199436	0.00099557	0.00047259	57.114
Os09g0491708	osa-b1.0r1-145454	siRNA24	low	0.173445	0.0521232	0.0394543	71.8804
