# Supplementary material for: Spatiotemporal expression profile of novel and known small RNAs throughout rice plant development focussing on seed tissues
Source: BMC Genomics. 2022 Jan 11;23:44. doi: 10.1186/s12864-021-08264-z (PMC8750796; doi:10.1186/s12864-021-08264-z)
Supplement: Supplementary file 6 — Additional file 6: Supplementary Table 8. Gene ontology enrichment analysis on siRNA targets in the embryo (Additional file 4). GO enrichment analysis was carried out with the Monocots PLAZA 4.5 workbench [35] in default mode. BP = biological process; CC = cellular compartment; MF = molecular function. [file 12864_2021_8264_MOESM6_ESM.xlsx]

## Sheet: 1kb Upstream
#Gene ontology enrichment analysis on siRNA targets in the embryo, generated with PLAZA Monocots 4.5
#BP = biological process; CC = cellular component; MF = molecular function
#subset ratio = fraction of siRNA-regulated genes annotated to indicated GO term; background ratio = fraction of all rice genes annotated to said GO term ; Log2-Enrichment Fold = logarithm of subset ratio/background ratio
#shown p-values are Bonferroni-corrected for multiple testing
Identifier	Type	Log2-Enrichment Fold	P-Value	Subset Ratio	Description
GO:0033273	BP	3.42	2.0131e-05	0.0123	response to vitamin
GO:0010266	BP	3.47	7.802e-05	0.0111	response to vitamin B1
GO:1901001	BP	3.01	0.0015293	0.0111	negative regulation of response to salt stress
GO:0009627	BP	2	0.0031204	0.0197	systemic acquired resistance
GO:0007584	BP	2.35	0.029003	0.0123	response to nutrient
GO:0080027	BP	2.33	0.033162	0.0123	response to herbivore
GO:1901000	BP	2.49	0.03353	0.0111	regulation of response to salt stress
GO:0010333	MF	2.62	0.0017976	0.0123	terpene synthase activity
GO:0016838	MF	2.49	0.0040559	0.0123	carbon-oxygen lyase activity, acting on phosphates
GO:0005506	MF	1.09	0.036009	0.0358	iron ion binding
GO:0031410	CC	0.51	7.7198e-06	0.2392	cytoplasmic vesicle
GO:0097708	CC	0.51	7.8432e-06	0.2392	intracellular vesicle
GO:0031982	CC	0.5	1.3565e-05	0.2392	vesicle

## Sheet: Gene body
Identifier	Type	Log2-Enrichment Fold	P-Value	Subset Ratio	Description
GO:0008171	MF	3.26	2.9231e-07	0.0324	O-methyltransferase activity
GO:0003824	MF	0.44	1.8685e-05	0.4788	catalytic activity
GO:0046906	MF	1.5	0.0005294	0.0648	tetrapyrrole binding
GO:0020037	MF	1.5	0.00077655	0.0623	heme binding
GO:0016705	MF	1.56	0.0028113	0.0524	oxidoreductase activity, acting on paired donors, with incorporation or reduction of molecular oxygen
GO:0016782	MF	3.04	0.0062773	0.0175	transferase activity, transferring sulfur-containing groups
GO:0008146	MF	3.37	0.0067703	0.015	sulfotransferase activity
GO:0080019	MF	4.37	0.0097258	0.01	fatty-acyl-CoA reductase (alcohol-forming) activity
GO:0005506	MF	1.49	0.012531	0.0474	iron ion binding
GO:0008168	MF	1.72	0.014919	0.0374	methyltransferase activity
GO:0030246	MF	1.57	0.01728	0.0424	carbohydrate binding
GO:0016491	MF	0.82	0.022352	0.1147	oxidoreductase activity
GO:0016741	MF	1.65	0.024967	0.0374	transferase activity, transferring one-carbon groups
GO:0080131	MF	3.43	0.026525	0.0125	hydroxyjasmonate sulfotransferase activity
GO:0048037	MF	0.92	0.049459	0.0848	cofactor binding
GO:0031410	CC	0.51	0.0091723	0.2394	cytoplasmic vesicle
GO:0097708	CC	0.51	0.0092433	0.2394	intracellular vesicle
GO:0031982	CC	0.5	0.012068	0.2394	vesicle

## Sheet: 1kb Downstream
Identifier	Type	Log2-Enrichment Fold	P-Value	Subset Ratio	Description
GO:0020037	MF	1.43	3.4291e-06	0.0591	heme binding
GO:0046906	MF	1.36	1.1074e-05	0.0591	tetrapyrrole binding
GO:0005506	MF	1.5	2.905e-05	0.0476	iron ion binding
GO:0048037	MF	1	4.4636e-05	0.0893	cofactor binding
GO:0016705	MF	1.42	0.00010655	0.0476	oxidoreductase activity, acting on paired donors, with incorporation or reduction of molecular oxygen
GO:0016491	MF	0.75	0.0012159	0.1095	oxidoreductase activity
GO:0003824	MF	0.26	0.0096671	0.4222	catalytic activity
GO:0016758	MF	1.13	0.018456	0.0418	transferase activity, transferring hexosyl groups
GO:0030145	MF	2.42	0.040619	0.0115	manganese ion binding
GO:0090059	BP	5.28	0.022416	0.0043	protoxylem development
GO:0055114	BP	0.69	0.033076	0.0994	oxidation-reduction process
GO:0031410	CC	0.64	1.4548e-08	0.2622	cytoplasmic vesicle
GO:0097708	CC	0.64	1.481e-08	0.2622	intracellular vesicle
GO:0031982	CC	0.63	2.7534e-08	0.2622	vesicle
