# Supplementary material for: Spatiotemporal expression profile of novel and known small RNAs throughout rice plant development focussing on seed tissues
Source: BMC Genomics. 2022 Jan 11;23:44. doi: 10.1186/s12864-021-08264-z (PMC8750796; doi:10.1186/s12864-021-08264-z)
Supplement: Supplementary file 7 — Additional file 7: Supplementary Table 9. Potential siRNA24 regulators of diterpenoid biosynthesis in the embryo, as annotated in OryzaCyc (v. 7.0) [37]. [file 12864_2021_8264_MOESM7_ESM.xlsx]

## Sheet: Sheet1
#potential siRNA24 targets in the embryo of the Oryzacyc GA12 and phytoalexin precursor biosynthesis pathways
#target expression levels from Davidson et al., 2012: high (FPKM > 10), medium (FPKM between 10 and 2), low (FPKM between 2 and 0) or not expressed (FPKM = 0)
#target methylation levels from Zemach et al., 2010: % methylated cytosine residues relative to total number of cytosines in the indicated region
#mean_fpkm = average siRNA expression level over all biological replicates
Target Gene Accession	Gene name	Target expression	Target fraction methylated C (1kb downstream)	Target fraction methylated C (gene body)	Target fraction methylated C (1kb upstream)	Reaction id	Reaction EC	Enzymatic activity	Evidence	siRNA id	mean_fpkm	region
ent-kaurene biosynthesis I pathway
Os02g0571100	Cyc2	not	0.111982	0.2087	0.252843	5.5.1.13-RXN	5.5.1.13	ent-copalyl diphosphate synthase	EV-EXP	osa-b1.0r1-57960	3.49072	promoter
Os02g0568700	Os02g0568700	not	0.604617	0.180187	0.0856354	4.2.3.19-RXN	4.2.3.19	ent-kaurene synthase	EV-COMP	Cluster_89796	2.99756	DS
GA12 biosynthesis pathway
Os06g0569900	Os06g0569900	low	0.0878869	0.144728	0.281633	1.14.13.78-RXN	No EC#	ent-kaur-16-ene oxidase	EV-COMP	osa-b1.0r1-111310	2.28139	promoter
Os06g0568600	Os06g0568600	low	0.00395093	0.166976	0.338505	1.14.13.78-RXN	No EC#	ent-kaur-16-ene oxidase	EV-COMP	osa-b1.0r1-111270	4.09292	promoter
Os06g0569900	Os06g0569900	low	0.0878869	0.144728	0.281633	RXN-5242	No EC#	ent-kaurenol 19-dehydrogenase	EV-COMP	osa-b1.0r1-111310	2.28139	promoter
Os06g0568600	Os06g0568600	low	0.00395093	0.166976	0.338505	RXN-5242	No EC#	ent-kaurenol 19-dehydrogenase	EV-COMP	osa-b1.0r1-111270	4.09292	promoter
Os06g0569900	Os06g0569900	low	0.0878869	0.144728	0.281633	RXN-7580	No EC#	ent-kaurenal 19-hydroxylase	EV-COMP	osa-b1.0r1-111310	2.28139	promoter
Os06g0568600	Os06g0568600	low	0.00395093	0.166976	0.338505	RXN-7580	No EC#	ent-kaurenal 19-hydroxylase	EV-COMP	osa-b1.0r1-111270	4.09292	promoter
Os10g0378000	Os10g0378000	not	0.209813	0.274991	0.432335	1.14.13.79-RXN	No EC#	ent-kaurenoate monooxygenase	EV-COMP	osa-b1.0r1-21763	3.47402	DS
										osa-b1.0r1-21763	3.47402	gb
										Cluster_7601	5.00746	gb
										osa-b1.0r1-21764	3.03681	gb
										osa-b1.0r1-21768	2.48625	gb
										osa-b1.0r1-21770	4.66158	promoter
Os10g0378100	Os10g0378100	not	0.382874	0.302595	0.439525	1.14.13.79-RXN	No EC#	ent-kaurenoate monooxygenase	EV-COMP	osa-b1.0r1-21772	2.89433	gb
										osa-b1.0r1-21774	4.45834	gb
										osa-b1.0r1-21770	4.66158	DS
Os10g0378000	Os10g0378000	not	0.209813	0.274991	0.432335	RXN1F-160	No EC#	ent-7alpha-hydroxykaur-16-en-19-oate monooxygenase	EV-COMP	osa-b1.0r1-21763	3.47402	DS
										osa-b1.0r1-21763	3.47402	gb
										Cluster_7601	5.00746	gb
										osa-b1.0r1-21764	3.03681	gb
										osa-b1.0r1-21768	2.48625	gb
										osa-b1.0r1-21770	4.66158	promoter
Os10g0378100	Os10g0378100	not	0.382874	0.302595	0.439525	RXN1F-160	No EC#	ent-7alpha-hydroxykaur-16-en-19-oate monooxygenase	EV-COMP	osa-b1.0r1-21772	2.89433	gb
										osa-b1.0r1-21774	4.45834	gb
										osa-b1.0r1-21770	4.66158	DS
Os10g0378000	Os10g0378000	not	0.209813	0.274991	0.432335	RXN1F-161	No EC#	GA12-aldehyde monooxygenase	EV-COMP	osa-b1.0r1-21763	3.47402	DS
										osa-b1.0r1-21763	3.47402	gb
										Cluster_7601	5.00746	gb
										osa-b1.0r1-21764	3.03681	gb
										osa-b1.0r1-21768	2.48625	gb
										osa-b1.0r1-21770	4.66158	promoter
Os10g0378100	Os10g0378100	not	0.382874	0.302595	0.439525	RXN1F-161	No EC#	GA12-aldehyde monooxygenase	EV-COMP	osa-b1.0r1-21772	2.89433	gb
										osa-b1.0r1-21774	4.45834	gb
										osa-b1.0r1-21770	4.66158	DS
diterpene phytoalexins precursors biosynthesis pathway
Os02g0571100	Cyc2	not	0.111982	0.2087	0.252843	5.5.1.13-RXN	5.5.1.13	ent-copalyl diphosphate synthase	EV-EXP	osa-b1.0r1-57960	3.49072	promoter
Os02g0571300	OsKS5	not	0.238095	0.181341	0.392267	RXN-7788	4.2.3.30	ent-pimara-8(14),15-diene synthase	EV-EXP	osa-b1.0r1-57966	2.34281	DS
Os04g0178300	Cyc1	low	0.448903	0.376138	0.180613	RXN-8528	5.5.1.14	syn-copalyl diphosphate synthase	EV-EXP	osa-b1.0r1-79960	3.30374	gene body
										osa-b1.0r1-79962	7.07222	gene body
										osa-b1.0r1-79963	7.09012	gene body
										osa-b1.0r1-79964	4.56165	gene body
Os04g0178400	CYP99A3	not	0.0653753	0.188717	0.269981	RXN-15438	No EC#	syn-stemod-13(17)-ene monooxygnease	EV-EXP	osa-b1.0r1-79970	6.6376	promoter
Os04g0178400	CYP99A3	not	0.0653753	0.188717	0.269981	RXN-15438	No EC#	syn-stemod-13(17)-19-ol monooxygenase	EV-EXP	osa-b1.0r1-79970	6.6376	promoter
Os04g0178400	CYP99A3	not	0.0653753	0.188717	0.269981	RXN-15438	No EC#	syn-stemod-13(17)-en-19-al	EV-EXP	osa-b1.0r1-79970	6.6376	promoter
Os04g0178400	CYP99A3	not	0.0653753	0.188717	0.269981	RXN-15437	1.14.14.111	9beta-stemod-13(17)-ene monoxygenase	EV-EXP	osa-b1.0r1-79970	6.6376	promoter
Os04g0179700	DTS2	low	0.238619	0.300206	0.309982	RXN-4883	4.2.3.35	9beta-pimara-7,15-diene synthase	EV-EXP	osa-b1.0r1-79998	4.97653	DS
oryzalexin D and E biosynthesis
Os08g0465700	Os08g0465700	not	0.237705	0.0245631	0.0519685	RXN-15381	1.14.14.122	3alpha-hydroxy-ent-sandaracopimardiene monooxygenase	EV-COMP	osa-b1.0r1-135534	4.17094	DS
Os08g0507000	Os08g0507000	not	0.361172	0.144498	0.0527731	RXN-15381	1.14.14.122	3alpha-hydroxy-ent-sandaracopimardiene monooxygenase	EV-COMP	osa-b1.0r1-136536	5.35825	DS
oryzalexin A, B, and C biosynthesis
Os04g0405300	MASL2	not	0.0629371	0.385496	0.2101	RXN-15464	1.1.1.-	oryzalexin A/C synthase	EV-EXP	osa-b1.0r1-85213	3.08299	promoter
Os04g0405300	MASL2	not	0.0629371	0.385496	0.2101	RXN-15467	1.1.1.-	oryzalexin C synthase	EV-EXP	osa-b1.0r1-85213	3.08299	promoter
Os04g0405300	MASL2	not	0.0629371	0.385496	0.2101	RXN-15466	1.1.1.-	oryzalexin B synthase	EV-EXP	osa-b1.0r1-85213	3.08299	promoter
Os04g0405300	MASL2	not	0.0629371	0.385496	0.2101	RXN-15465	1.1.1.-	oryzalexin A/C synthase	EV-EXP	osa-b1.0r1-85213	3.08299	promoter
momilactone A biosynthesis
Os04g0178400	CYP99A3	not	0.0653753	0.188717	0.269981	RXN-12880	No EC#	(-)-9beta-pimara-7,15-diene monooxygenase	EV-EXP	osa-b1.0r1-79970	6.6376	promoter
Os04g0178400	CYP99A3	not	0.0653753	0.188717	0.269981	RXN-12881	No EC#	(-)-9beta-pimara-7,15-dien-19-ol dehydrogenase	EV-EXP	osa-b1.0r1-79970	6.6376	promoter
Os04g0178400	CYP99A3	not	0.0653753	0.188717	0.269981	RXN-12882	No EC#	(-)-9beta-pimara-7,15-dien-19-al monooxygenase	EV-EXP	osa-b1.0r1-79970	6.6376	promoter
Os04g0179100	Os04g0179100	not	0.25395	0.462222	0.336777	RXN-9290	1.1.1.295	momilactone-A synthase	EV-COMP	osa-b1.0r1-79984	4.86083	promoter
										osa-b1.0r1-79983	6.85039	DS
phytocassanes biosynthesis, shared reactions
Os01g0561600	Os01g0561600	not	0.208172	0.241379	0.20634	RXN-12884	1.14.14.112	ent-cassadiene 11alpha-hydroxylase	EV-COMP	osa-b1.0r1-8473	4.318	DS
Os02g0569400	CYP76M8	not	0.253472	0.168994	0.200935	RXN-12884	1.14.14.112	ent-cassadiene 11alpha-hydroxylase	EV-EXP	osa-b1.0r1-57892	3.5922	promoter
										osa-b1.0r1-57893	5.94048	DS
Os02g0278400	Os02g0278400	not	0.0880165	0.142079	0.265923	RXN-15462	No EC#	Os02g0278400	EV-COMP	osa-b1.0r1-53175	3.07982	promoter
Os02g0278400	Os02g0278400	not	0.0880165	0.142079	0.265923	RXN-18941	No EC#	Os02g0278400	EV-COMP	osa-b1.0r1-53175	3.07982	promoter
Os02g0278400	Os02g0278400	not	0.0880165	0.142079	0.265923	RXN-18942	No EC#	Os02g0278400	EV-COMP	osa-b1.0r1-53175	3.07982	promoter
Os02g0278400	Os02g0278400	not	0.0880165	0.142079	0.265923	RXN-15433	1.14.14.-	3beta-hydroxy-12,15-cassadiene-11-one 2-hydroxylase	EV-COMP	osa-b1.0r1-53175	3.07982	promoter
