# Supplementary material for: Spatiotemporal expression profile of novel and known small RNAs throughout rice plant development focussing on seed tissues
Source: BMC Genomics. 2022 Jan 11;23:44. doi: 10.1186/s12864-021-08264-z (PMC8750796; doi:10.1186/s12864-021-08264-z)
Supplement: Supplementary file 8 — Additional file 8: Supplementary Table 10. Potential siRNA24 regulators of ethylene levels and response in embryo and endosperm, as annotated in MapMan (V3.6). [file 12864_2021_8264_MOESM8_ESM.xlsx]

## Sheet: Embryo
#potential siRNA24 targets in MapMan ehylene-related bins
#target expression levels from Davidson et al., 2012: high (FPKM > 10), medium (FPKM between 10 and 2), low (FPKM between 2 and 0) or not expressed (FPKM = 0)
#target methylation levels from Zemach et al., 2010: % methylated cytosine residues relative to total number of cytosines in the indicated region
#mean_fpkm = average siRNA expression level over all biological replicates
siRNA id	mean_fpkm	region	Predicted target	Target expression	Target fraction methylated C (1kb downstream)	Target fraction methylated C (gene body)	Target fraction methylated C (1kb upstream)	bincode	bin.name	description
osa-b1.0r1-5087	7.61429	Promoter	Os01g0319200	not	0.0556507	0.317297	0.245374	17.5.2	hormone metabolism.ethylene.signal transduction	weakly similar to ( 183) AT3G50150 | Symbols: | unknown protein | chr3:18595809-18597551 REVERSEDUF247 protein|plant protein of unknown function domain containing protein, expressed
osa-b1.0r1-5104	2.68142	1kb Downstream	Os01g0319400	low	0.418816	0.175969	0.165501	17.5.2	hormone metabolism.ethylene.signal transduction	weakly similar to ( 173) AT3G50150 | Symbols: | unknown protein | chr3:18595809-18597551 REVERSEDUF247 protein|plant protein of unknown function domain containing protein, expressed
osa-b1.0r1-12644	3.26623	Promoter	Os01g0752500	not	0.00702663	0.0273556	0.31773	17.5.2	hormone metabolism.ethylene.signal transduction	AP2 AP2 protein|ethylene-responsive transcription factor 2, putative, expressed
osa-b1.0r1-12644	3.26623	Promoter	Os01g0752500	not	0.00702663	0.0273556	0.31773	27.3.3	RNA.regulation of transcription.AP2/EREBP, APETALA2/Ethylene-responsive element binding protein family	AP2 AP2 protein|ethylene-responsive transcription factor 2, putative, expressed
osa-b1.0r1-16974	5.87207	1kb Downstream	Os01g0968800	not	0.436709	0.0324641	0.0899244	27.3.3	RNA.regulation of transcription.AP2/EREBP, APETALA2/Ethylene-responsive element binding protein family	weakly similar to ( 139) AT5G51990 | Symbols: CBF4, DREB1D | CBF4 (C- REPEAT-BINDING FACTOR 4); DNA binding / transcription activator/ transcription factor | chr5:21117113-21117787 REVERSE protein|dehydration-responsive element-binding protein, putative, expressed
osa-b1.0r1-52536	3.58702	Promoter	Os02g0254100	not	0.116621	0.00122683	0.247312	17.5.2	hormone metabolism.ethylene.signal transduction	weakly similar to ( 172) AT2G36430 | Symbols: | unknown protein | chr2:15290211-15291557 FORWARDDUF247 protein|plant protein of unknown function domain containing protein, expressed
osa-b1.0r1-52537	7.10936	Promoter	Os02g0254100	not	0.116621	0.00122683	0.247312	17.5.2	hormone metabolism.ethylene.signal transduction	weakly similar to ( 172) AT2G36430 | Symbols: | unknown protein | chr2:15290211-15291557 FORWARDDUF247 protein|plant protein of unknown function domain containing protein, expressed
osa-b1.0r1-53223	5.04707	Promoter	Os02g0280700	low	0.0767098	0.032667	0.288536	17.5.1	hormone metabolism.ethylene.synthesis-degradation	moderately similar to ( 286) AT5G20400 | Symbols: | oxidoreductase, 2OG-Fe(II) oxygenase family protein | chr5:6894871-6896185 FORWARDweakly similar to ( 172) LDOX_MALDO Leucoanthocyanidin dioxygenase (EC 1.14.11.19) (LDOX) (Leucocyanidin oxygenase) (Leucoanthocyanidin hydroxylase) (Anthocyanidin synthase) - Malus domestica (Apple) (Malus sylvestris) PcbC 2OG-FeII_Oxy protein|leucoanthocyanidin d…
osa-b1.0r1-56069	16.5926	1kb Downstream	Os02g0499000	low	0.225107	0.12755	0.0523441	27.3.3	RNA.regulation of transcription.AP2/EREBP, APETALA2/Ethylene-responsive element binding protein family	weakly similar to ( 137) AT4G13040 | Symbols: | AP2 domain-containing transcription factor family protein | chr4:7613720-7615310 FORWARD protein|AP2 domain containing protein, expressed
osa-b1.0r1-57683	5.44959	Promoter	Os02g0558700	not	0.180142	0.173252	0.289933	17.5.2	hormone metabolism.ethylene.signal transduction	AP2 AP2 protein|dehydration-responsive element-binding protein, putative, expressed
osa-b1.0r1-57683	5.44959	Promoter	Os02g0558700	not	0.180142	0.173252	0.289933	27.3.3	RNA.regulation of transcription.AP2/EREBP, APETALA2/Ethylene-responsive element binding protein family	AP2 AP2 protein|dehydration-responsive element-binding protein, putative, expressed
osa-b1.0r1-60224	3.2269	1kb Downstream	Os02g0671300	not	0.307074	0.0533031	0.0476008	17.5.3	hormone metabolism.ethylene.induced-regulated-responsive-activated	weakly similar to ( 108) AT1G61660 | Symbols: | basic helix-loop-helix (bHLH) family protein | chr1:22754603-22756171 REVERSE protein|ethylene-responsive protein related, putative, expressed
osa-b1.0r1-62241	8.3551	Promoter	Os02g0771600	low	0.000518224	0.033044	0.258065	17.5.1	hormone metabolism.ethylene.synthesis-degradation	moderately similar to ( 374) AT1G05010 | Symbols: EFE, ACO4, EAT1 | EFE (ETHYLENE-FORMING ENZYME); 1-aminocyclopropane-1-carboxylate oxidase | chr1:1431419-1432695 REVERSEmoderately similar to ( 399) ACCO1_ORYSA 1-aminocyclopropane-1-carboxylate oxidase 1 (EC 1.14.17.4) (ACC oxidase 1) (Ethylene-forming enzyme) (EFE) - Oryza sativa (Rice) PcbC 2OG-FeII_Oxy protein|1-aminocyclopropane-1-carboxylat…
osa-b1.0r1-63899	6.19122	Gene body	Os03g0122300	low	0.192483	0.293345	0.29225	17.5.1	hormone metabolism.ethylene.synthesis-degradation	moderately similar to ( 400) AT5G24530 | Symbols: DMR6 | DMR6 (DOWNY MILDEW RESISTANT 6); oxidoreductase/ oxidoreductase, acting on paired donors, with incorporation or reduction of molecular oxygen, 2-oxoglutarate as one donor, and incorporation of one atom each of oxygen into both donors | chr5:8378964-8383154 FORWARDmoderately similar to ( 201) FL3H_MALDO Naringenin,2-oxoglutarate 3-dioxygenas…
osa-b1.0r1-78143	5.47269	Promoter	Os03g0856000	low	0.406867	0.283737	0.313216	17.5.1	hormone metabolism.ethylene.synthesis-degradation	moderately similar to ( 283) AT1G17020 | Symbols: SRG1, ATSRG1 | SRG1 (SENESCENCE-RELATED GENE 1); oxidoreductase, acting on diphenols and related substances as donors, oxygen as acceptor / oxidoreductase, acting on paired donors, with incorporation or reduction of molecular oxygen, 2-oxoglutarate as one donor, and inc | chr1:5820258-5821741 FORWARDweakly similar to ( 162) ACCO2_MALDO 1-aminocycl…
osa-b1.0r1-87346	2.77088	1kb Downstream	Os04g0505400	low	0.302682	0.210409	0.000817216	17.5.2	hormone metabolism.ethylene.signal transduction	highly similar to ( 584) AT3G50120 | Symbols: | unknown protein | chr3:18585157-18587246 REVERSEDUF247 protein|plant protein of unknown function domain containing protein, expressed
osa-b1.0r1-87791	4.85884	1kb Downstream	Os04g0529100	low	0.301975	0.293909	0.00147357	27.3.3	RNA.regulation of transcription.AP2/EREBP, APETALA2/Ethylene-responsive element binding protein family	weakly similar to ( 121) AT2G20880 | Symbols: | AP2 domain-containing transcription factor, putative | chr2:8986053-8987063 FORWARDvery weakly similar to (87.0) ERF5_NICSY Ethylene-responsive transcription factor 5 (Ethylene-responsive element-binding factor 5 homolog) (EREBP-4) (NsERF4) - Nicotiana sylvestris (Wood tobacco)AP2 AP2 protein|AP2 domain containing protein, expressed
osa-b1.0r1-88783	4.35922	1kb Downstream	Os04g0572400	not	0.255778	0.0107198	0.186688	27.3.3	RNA.regulation of transcription.AP2/EREBP, APETALA2/Ethylene-responsive element binding protein family	weakly similar to ( 120) AT4G25480 | Symbols: DREB1A, CBF3, ATCBF3 | DREB1A (DEHYDRATION RESPONSE ELEMENT B1A); DNA binding / transcription activator/ transcription factor | chr4:13018353-13019003 REVERSEAP2 AP2 protein|dehydration-responsive element-binding protein, putative, expressed
osa-b1.0r1-90559	2.85032	Promoter	Os04g0662600	low	0.343926	0.339889	0.339154	17.5.1	hormone metabolism.ethylene.synthesis-degradation	highly similar to ( 535) AT3G51240 | Symbols: F3H, TT6, F3'H | F3H (FLAVANONE 3-HYDROXYLASE); naringenin 3-dioxygenase | chr3:19025409-19026658 FORWARDhighly similar to ( 558) FL3H_HORVU Naringenin,2-oxoglutarate 3-dioxygenase (EC 1.14.11.9) (Flavonone-3-hydroxylase) (F3H) (FHT) - Hordeum vulgare (Barley) PcbC 2OG-FeII_Oxy protein|naringenin,2-oxoglutarate 3-dioxygenase, putative, expressed
osa-b1.0r1-91722	6.01418	Gene body	Os05g0127500	low	0.362912	0.334672	0.272921	17.5.1	hormone metabolism.ethylene.synthesis-degradation	moderately similar to ( 422) AT3G11180 | Symbols: | oxidoreductase, 2OG-Fe(II) oxygenase family protein | chr3:3504249-3506688 FORWARDmoderately similar to ( 227) LDOX_PETHY Leucoanthocyanidin dioxygenase (EC 1.14.11.19) (LDOX) (Leucocyanidin oxygenase) (Leucoanthocyanidin hydroxylase) - Petunia hybrida (Petunia) PcbC 2OG-FeII_Oxy protein|flavonol synthase/flavanone 3-hydroxylase, putative, expre…
osa-b1.0r1-91723	2.80453	Gene body	Os05g0127500	low	0.362912	0.334672	0.272921	17.5.1	hormone metabolism.ethylene.synthesis-degradation	moderately similar to ( 422) AT3G11180 | Symbols: | oxidoreductase, 2OG-Fe(II) oxygenase family protein | chr3:3504249-3506688 FORWARDmoderately similar to ( 227) LDOX_PETHY Leucoanthocyanidin dioxygenase (EC 1.14.11.19) (LDOX) (Leucocyanidin oxygenase) (Leucoanthocyanidin hydroxylase) - Petunia hybrida (Petunia) PcbC 2OG-FeII_Oxy protein|flavonol synthase/flavanone 3-hydroxylase, putative, expre…
osa-b1.0r1-91823	4.07066	1kb Downstream	Os05g0131000	not	0.393986	0.140228	0.134527	17.5.2	hormone metabolism.ethylene.signal transduction	very weakly similar to (87.4) AT4G31980 | Symbols: | unknown protein | chr4:15464905-15469204 FORWARDDUF247 protein|plant protein of unknown function domain containing protein, expressed
osa-b1.0r1-92218	6.36991	Gene body	Os05g0149300	not	0.192593	0.299951	0.102061	17.5.1	hormone metabolism.ethylene.synthesis-degradation	moderately similar to ( 202) AT1G77330 | Symbols: | 1-aminocyclopropane-1-carboxylate oxidase, putative / ACC oxidase, putative | chr1:29063215-29064447 REVERSEweakly similar to ( 174) ACCO1_MALDO 1-aminocyclopropane-1-carboxylate oxidase 1 (EC 1.14.17.4) (ACC oxidase 1) (Ethylene-forming enzyme) (EFE) (Protein AP4) (PAE12) - Malus domestica (Apple) (Malus sylvestris) PcbC protein|1-aminocyclopro…
osa-b1.0r1-93505	2.57722	Promoter	Os05g0197900	not	0.116748	0.0559136	0.345455	17.5.2	hormone metabolism.ethylene.signal transduction	weakly similar to ( 126) AT3G50120 | Symbols: | unknown protein | chr3:18585157-18587246 REVERSEDUF247 protein|plant protein of unknown function domain containing protein, expressed
osa-b1.0r1-94745	6.52295	Promoter	Os05g0242000	not	0.198582	0.207237	0.218234	17.5.2	hormone metabolism.ethylene.signal transduction	weakly similar to ( 179) AT3G50150 | Symbols: | unknown protein | chr3:18595809-18597551 REVERSEDUF247 protein|plant protein of unknown function domain containing protein, expressed
osa-b1.0r1-99901	3.225	1kb Downstream	Os05g0473300	not	0.201739	0.274795	0.330617	17.5.2	hormone metabolism.ethylene.signal transduction	AP2 AP2 protein|AP2 domain containing protein, expressed
osa-b1.0r1-99901	3.225	1kb Downstream	Os05g0473300	not	0.201739	0.274795	0.330617	27.3.3	RNA.regulation of transcription.AP2/EREBP, APETALA2/Ethylene-responsive element binding protein family	AP2 AP2 protein|AP2 domain containing protein, expressed
osa-b1.0r1-99899	9.64851	Promoter	Os05g0473300	not	0.201739	0.274795	0.330617	17.5.2	hormone metabolism.ethylene.signal transduction	AP2 AP2 protein|AP2 domain containing protein, expressed
osa-b1.0r1-99899	9.64851	Promoter	Os05g0473300	not	0.201739	0.274795	0.330617	27.3.3	RNA.regulation of transcription.AP2/EREBP, APETALA2/Ethylene-responsive element binding protein family	AP2 AP2 protein|AP2 domain containing protein, expressed
osa-b1.0r1-104012	3.31101	Gene body	Os06g0176300	not	0.000898473	0.210477	0.00268096	17.5.1	hormone metabolism.ethylene.synthesis-degradation	weakly similar to ( 199) AT5G20550 | Symbols: | oxidoreductase, 2OG-Fe(II) oxygenase family protein | chr5:6952569-6953856 REVERSEweakly similar to ( 134) FLS_PETHY Flavonol synthase/flavanone 3-hydroxylase (EC 1.14.11.23) (EC 1.14.11.9) (FLS) - Petunia hybrida (Petunia) PcbC protein|hydroxylase, putative, expressed
osa-b1.0r1-110168	3.19245	Promoter	Os06g0524700	not	0.00382348	0.0290142	0.332013	17.5.2	hormone metabolism.ethylene.signal transduction	weakly similar to ( 164) AT3G50150 | Symbols: | unknown protein | chr3:18595809-18597551 REVERSEDUF247 protein|plant protein of unknown function domain containing protein, expressed
osa-b1.0r1-121691	3.5299	1kb Downstream	Os07g0471900	not	0.364206	0.0632369	0.0134946	17.5.3	hormone metabolism.ethylene.induced-regulated-responsive-activated	weakly similar to ( 112) AT3G20640 | Symbols: | ethylene-responsive protein -related | chr3:7210654-7213199 REVERSE protein|ethylene-responsive protein related, putative, expressed
osa-b1.0r1-132167	2.9315	Promoter	Os08g0337800	not	0.247258	0.0960691	0.215113	17.5.2	hormone metabolism.ethylene.signal transduction	moderately similar to ( 221) AT3G50150 | Symbols: | unknown protein | chr3:18595809-18597551 REVERSEDUF247 protein|plant protein of unknown function domain containing protein, expressed
osa-b1.0r1-132716	6.32118	Gene body	Os08g0360800	not	0.0289757	0.263259	0.256646	17.5.2	hormone metabolism.ethylene.signal transduction	protein|AP2 domain containing protein, expressed
osa-b1.0r1-132716	6.32118	Gene body	Os08g0360800	not	0.0289757	0.263259	0.256646	27.3.3	RNA.regulation of transcription.AP2/EREBP, APETALA2/Ethylene-responsive element binding protein family	protein|AP2 domain containing protein, expressed
osa-b1.0r1-132717	5.09607	Gene body	Os08g0360800	not	0.0289757	0.263259	0.256646	17.5.2	hormone metabolism.ethylene.signal transduction	protein|AP2 domain containing protein, expressed
osa-b1.0r1-132717	5.09607	Gene body	Os08g0360800	not	0.0289757	0.263259	0.256646	27.3.3	RNA.regulation of transcription.AP2/EREBP, APETALA2/Ethylene-responsive element binding protein family	protein|AP2 domain containing protein, expressed
osa-b1.0r1-132719	4.46326	Gene body	Os08g0360800	not	0.0289757	0.263259	0.256646	17.5.2	hormone metabolism.ethylene.signal transduction	protein|AP2 domain containing protein, expressed
osa-b1.0r1-132719	4.46326	Gene body	Os08g0360800	not	0.0289757	0.263259	0.256646	27.3.3	RNA.regulation of transcription.AP2/EREBP, APETALA2/Ethylene-responsive element binding protein family	protein|AP2 domain containing protein, expressed
osa-b1.0r1-132721	8.37496	Promoter	Os08g0360800	not	0.0289757	0.263259	0.256646	17.5.2	hormone metabolism.ethylene.signal transduction	protein|AP2 domain containing protein, expressed
osa-b1.0r1-132721	8.37496	Promoter	Os08g0360800	not	0.0289757	0.263259	0.256646	27.3.3	RNA.regulation of transcription.AP2/EREBP, APETALA2/Ethylene-responsive element binding protein family	protein|AP2 domain containing protein, expressed
osa-b1.0r1-133521	4.20319	1kb Downstream	Os08g0392100	low	0.265385	0.193732	0.233852	17.5.1	hormone metabolism.ethylene.synthesis-degradation	moderately similar to ( 285) AT1G06620 | Symbols: | 2-oxoglutarate-dependent dioxygenase, putative | chr1:2025618-2027094 FORWARDmoderately similar to ( 248) DV4H_CATRO Desacetoxyvindoline 4-hydroxylase (EC 1.14.11.20) - Catharanthus rOseus (ROsy periwinkle) (Madagascar periwinkle) PcbC 2OG-FeII_Oxy protein|1-aminocyclopropane-1-carboxylate oxidase homolog 1, putative, expressed
osa-b1.0r1-135258	4.03894	Promoter	Os08g0454000	not	0.00251432	0.000688231	0.255686	27.3.3	RNA.regulation of transcription.AP2/EREBP, APETALA2/Ethylene-responsive element binding protein family	very weakly similar to (88.2) AT1G19210 | Symbols: | AP2 domain-containing transcription factor, putative | chr1:6626973-6627530 REVERSEAP2 AP2 protein|AP2 domain containing protein, expressed
osa-b1.0r1-140084	4.9317	Promoter	Os09g0286600	low	0	0.077461	0.221707	27.3.3	RNA.regulation of transcription.AP2/EREBP, APETALA2/Ethylene-responsive element binding protein family	very weakly similar to (96.7) AT1G72360 | Symbols: | ethylene-responsive element-binding protein, putative | chr1:27241904-27242777 FORWARDvery weakly similar to (96.3) ERF1_ORYSA Ethylene-responsive transcription factor 1 (Ethylene-responsive element-binding factor 1) (EREBP-1) (OsEREBP1) - Oryza sativa (Rice)AP2 AP2 protein|AP2 domain containing protein, expressed
osa-b1.0r1-144728	3.2802	1kb Downstream	Os09g0457900	not	0.266852	0.0138013	0.0015726	17.5.2	hormone metabolism.ethylene.signal transduction	very weakly similar to (82.8) AT4G34410 | Symbols: RRTF1 | RRTF1 ({REDOX RESPONSIVE TRANSCRIPTION FACTOR 1); DNA binding / transcription factor | chr4:16451992-16452798 FORWARDAP2 AP2 protein|AP2 domain containing protein, expressed
osa-b1.0r1-21591	3.87062	Promoter	Os10g0371100	low	0.271647	0.279257	0.245117	27.3.3	RNA.regulation of transcription.AP2/EREBP, APETALA2/Ethylene-responsive element binding protein family	weakly similar to ( 109) AT1G78080 | Symbols: RAP2.4 | RAP2.4 (related to AP2 4); DNA binding / transcription factor | chr1:29364790-29365794 FORWARDAP2 AP2 protein|ethylene-responsive transcription factor, putative, expressed
osa-b1.0r1-22063	3.39697	1kb Downstream	Os10g0390800	low	0.31202	0.366788	0.28632	17.5.2	hormone metabolism.ethylene.signal transduction	AP2 AP2 protein|AP2 domain containing protein, expressed
osa-b1.0r1-22063	3.39697	1kb Downstream	Os10g0390800	low	0.31202	0.366788	0.28632	27.3.3	RNA.regulation of transcription.AP2/EREBP, APETALA2/Ethylene-responsive element binding protein family	AP2 AP2 protein|AP2 domain containing protein, expressed
osa-b1.0r1-22062	5.98842	Promoter	Os10g0390800	low	0.31202	0.366788	0.28632	17.5.2	hormone metabolism.ethylene.signal transduction	AP2 AP2 protein|AP2 domain containing protein, expressed
osa-b1.0r1-22062	5.98842	Promoter	Os10g0390800	low	0.31202	0.366788	0.28632	27.3.3	RNA.regulation of transcription.AP2/EREBP, APETALA2/Ethylene-responsive element binding protein family	AP2 AP2 protein|AP2 domain containing protein, expressed
osa-b1.0r1-48166	7.95913	Promoter	Os12g0603300	low	0.0236349	0.0309102	0.248209	17.5.2	hormone metabolism.ethylene.signal transduction	protein|AP2 domain containing protein, expressed
osa-b1.0r1-48166	7.95913	Promoter	Os12g0603300	low	0.0236349	0.0309102	0.248209	27.3.3	RNA.regulation of transcription.AP2/EREBP, APETALA2/Ethylene-responsive element binding protein family	protein|AP2 domain containing protein, expressed

## Sheet: Endosperm
siRNA id	mean_fpkm	region	Predicted target	Target expression	Target fraction methylated C (1kb downstream)	Target fraction methylated C (gene body)	Target fraction methylated C (1kb upstream)	bincode	bin.name	description
osa-b1.0r1-5087	2.99316	Promoter	Os01g0319200	not	0.0289645	0.228992	0.191811	17.5.2	hormone metabolism.ethylene.signal transduction	weakly similar to ( 183) AT3G50150 | Symbols: | unknown protein | chr3:18595809-18597551 REVERSEDUF247 protein|plant protein of unknown function domain containing protein, expressed
osa-b1.0r1-99899	7.74213	Promoter	Os05g0473300	low	0.12812	0.169561	0.241657	17.5.2	hormone metabolism.ethylene.signal transduction	AP2 AP2 protein|AP2 domain containing protein, expressed
osa-b1.0r1-99899	7.74213	Promoter	Os05g0473300	low	0.12812	0.169561	0.241657	27.3.3	RNA.regulation of transcription.AP2/EREBP, APETALA2/Ethylene-responsive element binding protein family	AP2 AP2 protein|AP2 domain containing protein, expressed
osa-b1.0r1-100469	2.6539	Promoter	Os05g0501200	not	0.336532	0.426347	0.375667	17.5.3	hormone metabolism.ethylene.induced-regulated-responsive-activated	weakly similar to ( 153) AT1G61660 | Symbols: | basic helix-loop-helix (bHLH) family protein | chr1:22754603-22756171 REVERSE protein|ethylene-responsive protein related, putative, expressed
osa-b1.0r1-126546	7.48035	Promoter	Os07g0679700	low	0.0497094	0.0118933	0.124427	27.3.1	RNA.regulation of transcription.ABI3/VP1-related B3-domain-containing transcription factor family	highly similar to ( 520) AT4G32010 | Symbols: HSL1, HSI2-L1, VAL2 | HSL1 (HSI2-LIKE 1); transcription factor | chr4:15481231-15484897 FORWARDB3 protein|B3 DNA binding domain containing protein, putative, expressed
osa-b1.0r1-132716	3.25707	Gene body	Os08g0360800	not	0.00419068	0.187617	0.243344	17.5.2	hormone metabolism.ethylene.signal transduction	protein|AP2 domain containing protein, expressed
osa-b1.0r1-132716	3.25707	Gene body	Os08g0360800	not	0.00419068	0.187617	0.243344	27.3.3	RNA.regulation of transcription.AP2/EREBP, APETALA2/Ethylene-responsive element binding protein family	protein|AP2 domain containing protein, expressed
osa-b1.0r1-133521	3.80519	1kb Downstream	Os08g0392100	not	0.207047	0.144654	0.170213	17.5.1	hormone metabolism.ethylene.synthesis-degradation	moderately similar to ( 285) AT1G06620 | Symbols: | 2-oxoglutarate-dependent dioxygenase, putative | chr1:2025618-2027094 FORWARDmoderately similar to ( 248) DV4H_CATRO Desacetoxyvindoline 4-hydroxylase (EC 1.14.11.20) - Catharanthus rOseus (ROsy periwinkle) (Madagascar periwinkle) PcbC 2OG-FeII_Oxy protein|1-aminocyclopropane-1-carboxylate oxidase homolog 1, putative, expressed
osa-b1.0r1-22062	6.66915	Promoter	Os10g0390800	not	0.270957	0.387316	0.300673	17.5.2	hormone metabolism.ethylene.signal transduction	AP2 AP2 protein|AP2 domain containing protein, expressed
osa-b1.0r1-22062	6.66915	Promoter	Os10g0390800	not	0.270957	0.387316	0.300673	27.3.3	RNA.regulation of transcription.AP2/EREBP, APETALA2/Ethylene-responsive element binding protein family	AP2 AP2 protein|AP2 domain containing protein, expressed
osa-b1.0r1-25598	3.4139	Promoter	Os10g0536400	low	0.0197671	0.132203	0.579348	17.5.1	hormone metabolism.ethylene.synthesis-degradation	moderately similar to ( 387) AT5G24530 | Symbols: DMR6 | DMR6 (DOWNY MILDEW RESISTANT 6); oxidoreductase/ oxidoreductase, acting on paired donors, with incorporation or reduction of molecular oxygen, 2-oxoglutarate as one donor, and incorporation of one atom each of oxygen into both donors | chr5:8378964-8383154 FORWARDweakly similar to ( 174) FL3H_MALDO Naringenin,2-oxoglutarate 3-dioxygenase (E…
