# Supplementary material for: Spatiotemporal expression profile of novel and known small RNAs throughout rice plant development focussing on seed tissues
Source: BMC Genomics. 2022 Jan 11;23:44. doi: 10.1186/s12864-021-08264-z (PMC8750796; doi:10.1186/s12864-021-08264-z)
Supplement: Supplementary file 9 — Additional file 9. Combined annotation file of the novel sRNAs identified with ShortStack (v. 3.8.5) and the identified tRNA-derived sRNAs (tsRNAs) in gff3 format. [file 12864_2021_8264_MOESM9_ESM.gz]

Archive with 1 entries (1 files):
- Oryza_sativa_novel_sRNA_and_tsRNA_filtered_sorted.gff3
