# Supplementary material for: Spatiotemporal expression profile of novel and known small RNAs throughout rice plant development focussing on seed tissues
Source: BMC Genomics. 2022 Jan 11;23:44. doi: 10.1186/s12864-021-08264-z (PMC8750796; doi:10.1186/s12864-021-08264-z)
Supplement: Supplementary file 9 — Additional file 9. Combined annotation file of the novel sRNAs identified with ShortStack (v. 3.8.5) and the identified tRNA-derived sRNAs (tsRNAs) in gff3 format. [file 12864_2021_8264_MOESM9_ESM.gz › Oryza_sativa_novel_sRNA_and_tsRNA_filtered_sorted.gff3]

1	ShortStack	nc_RNA	27141	27609	.	+	.	ID=Cluster_48864;DicerCall=N;MIRNA=N;
1	ShortStack	nc_RNA	28086	28232	.	+	.	ID=Cluster_48865;DicerCall=N;MIRNA=N;
1	ShortStack	nc_RNA	36542	36742	.	+	.	ID=Cluster_48869;DicerCall=N;MIRNA=N;
1	ShortStack	nc_RNA	38293	38599	.	+	.	ID=Cluster_48872;DicerCall=N;MIRNA=N;
1	ShortStack	nc_RNA	42322	42467	.	.	.	ID=Cluster_48875;DicerCall=24;MIRNA=N;
1	ShortStack	nc_RNA	48924	49041	.	.	.	ID=Cluster_48879;DicerCall=24;MIRNA=N;
1	ShortStack	nc_RNA	54232	54420	.	.	.	ID=Cluster_48881;DicerCall=24;MIRNA=N;
1	ShortStack	nc_RNA	67763	68089	.	.	.	ID=Cluster_48888;DicerCall=24;MIRNA=N;
1	ShortStack	nc_RNA	73083	73358	.	+	.	ID=Cluster_48891;DicerCall=N;MIRNA=N;
1	ShortStack	nc_RNA	73599	73754	.	+	.	ID=Cluster_48892;DicerCall=N;MIRNA=N;
1	ShortStack	nc_RNA	74559	74684	.	+	.	ID=Cluster_48893;DicerCall=N;MIRNA=N;
1	ShortStack	nc_RNA	89904	89919	.	+	.	ID=Cluster_48903;DicerCall=N;MIRNA=N;
1	ShortStack	nc_RNA	96251	96498	.	.	.	ID=Cluster_48909;DicerCall=24;MIRNA=N;
1	ShortStack	nc_RNA	97481	97715	.	.	.	ID=Cluster_48910;DicerCall=23;MIRNA=N;
1	ShortStack	nc_RNA	135118	135273	.	+	.	ID=Cluster_48914;DicerCall=N;MIRNA=N;
1	ShortStack	nc_RNA	137746	138004	.	.	.	ID=Cluster_48917;DicerCall=24;MIRNA=N;
1	ShortStack	nc_RNA	143101	143385	.	+	.	ID=Cluster_48921;DicerCall=N;MIRNA=N;
1	ShortStack	nc_RNA	143815	144041	.	+	.	ID=Cluster_48922;DicerCall=N;MIRNA=N;
1	ShortStack	nc_RNA	149086	149246	.	+	.	ID=Cluster_48925;DicerCall=N;MIRNA=N;
1	ShortStack	nc_RNA	149936	150568	.	+	.	ID=Cluster_48927;DicerCall=N;MIRNA=N;
1	ShortStack	nc_RNA	154374	154584	.	+	.	ID=Cluster_48928;DicerCall=N;MIRNA=N;
1	ShortStack	nc_RNA	166751	166931	.	.	.	ID=Cluster_48933;DicerCall=24;MIRNA=N;
1	ShortStack	nc_RNA	167433	167682	.	.	.	ID=Cluster_48935;DicerCall=N;MIRNA=N;
1	ShortStack	nc_RNA	168082	168170	.	.	.	ID=Cluster_48936;DicerCall=N;MIRNA=N;
1	ShortStack	nc_RNA	177547	177629	.	.	.	ID=Cluster_48942;DicerCall=24;MIRNA=N;
1	rice_tsRNAs	tsRNA	182074	182087	.	+	.	ID=LeuAAG-ENSRNA049442722-T1-tRF5.0;Type=tRF-5;
1	rice_tsRNAs	tsRNA	182074	182088	.	+	.	ID=LeuAAG-ENSRNA049442722-T1-tRF5.1;Type=tRF-5;
1	rice_tsRNAs	tsRNA	182074	182110	.	+	.	ID=LeuAAG-ENSRNA049442722-T1-5tiR.0;Type=5tiR;
1	rice_tsRNAs	tsRNA	182074	182089	.	+	.	ID=LeuAAG-ENSRNA049442722-T1-tRF5.2;Type=tRF-5;
1	rice_tsRNAs	tsRNA	182074	182091	.	+	.	ID=LeuAAG-ENSRNA049442722-T1-tRF5.4;Type=tRF-5;
1	rice_tsRNAs	tsRNA	182074	182092	.	+	.	ID=LeuAAG-ENSRNA049442722-T1-tRF5.5;Type=tRF-5;
1	rice_tsRNAs	tsRNA	182074	182093	.	+	.	ID=LeuAAG-ENSRNA049442722-T1-tRF5.6;Type=tRF-5;
1	rice_tsRNAs	tsRNA	182074	182094	.	+	.	ID=LeuAAG-ENSRNA049442722-T1-tRF5.7;Type=tRF-5;
1	rice_tsRNAs	tsRNA	182074	182100	.	+	.	ID=LeuAAG-ENSRNA049442722-T1-tRF5.8;Type=tRF-5;
1	rice_tsRNAs	tsRNA	182074	182090	.	+	.	ID=LeuAAG-ENSRNA049442722-T1-tRF5.3;Type=tRF-5;
1	rice_tsRNAs	tsRNA	182118	182154	.	+	.	ID=LeuAAG-ENSRNA049442722-T1-3tiR.0;Type=3tiR;
1	rice_tsRNAs	tsRNA	182135	182154	.	+	.	ID=LeuAAG-ENSRNA049442722-T1-tRF3.0;Type=tRF-3;
1	rice_tsRNAs	tsRNA	182137	182154	.	+	.	ID=LeuAAG-ENSRNA049442722-T1-tRF3.1;Type=tRF-3;
1	rice_tsRNAs	tsRNA	182140	182154	.	+	.	ID=LeuAAG-ENSRNA049442722-T1-tRF3.2;Type=tRF-3;
1	rice_tsRNAs	tsRNA	182140	182160	.	+	.	ID=LeuAAG-ENSRNA049442722-T1-tRF1.0;Type=tRF-1;
1	rice_tsRNAs	tsRNA	182141	182154	.	+	.	ID=LeuAAG-ENSRNA049442722-T1-tRF3.3;Type=tRF-3;
1	rice_tsRNAs	tsRNA	182142	182154	.	+	.	ID=LeuAAG-ENSRNA049442722-T1-tRF3.4;Type=tRF-3;
1	rice_tsRNAs	tsRNA	182143	182154	.	+	.	ID=LeuAAG-ENSRNA049442722-T1-tRF3.5;Type=tRF-3;
1	rice_tsRNAs	tsRNA	182144	182154	.	+	.	ID=LeuAAG-ENSRNA049442722-T1-tRF3.6;Type=tRF-3;
1	rice_tsRNAs	tsRNA	182147	182162	.	+	.	ID=LeuAAG-ENSRNA049442722-T1-tRF1.1;Type=tRF-1;
1	rice_tsRNAs	tsRNA	182263	182295	.	+	.	ID=SerAGA-440-5tiR.2;Type=5tiR;
1	rice_tsRNAs	tsRNA	182263	182277	.	+	.	ID=SerAGA-440-tRF5.1;Type=tRF-5;
1	rice_tsRNAs	tsRNA	182263	182281	.	+	.	ID=SerAGA-440-tRF5.5;Type=tRF-5;
1	rice_tsRNAs	tsRNA	182263	182282	.	+	.	ID=SerAGA-440-tRF5.6;Type=tRF-5;
1	rice_tsRNAs	tsRNA	182263	182283	.	+	.	ID=SerAGA-440-tRF5.7;Type=tRF-5;
1	rice_tsRNAs	tsRNA	182263	182280	.	+	.	ID=SerAGA-440-tRF5.4;Type=tRF-5;
1	rice_tsRNAs	tsRNA	182263	182294	.	+	.	ID=SerAGA-440-5tiR.1;Type=5tiR;
1	rice_tsRNAs	tsRNA	182263	182293	.	+	.	ID=SerAGA-440-5tiR.0;Type=5tiR;
1	rice_tsRNAs	tsRNA	182263	182276	.	+	.	ID=SerAGA-440-tRF5.0;Type=tRF-5;
1	rice_tsRNAs	tsRNA	182263	182278	.	+	.	ID=SerAGA-440-tRF5.2;Type=tRF-5;
1	rice_tsRNAs	tsRNA	182263	182279	.	+	.	ID=SerAGA-440-tRF5.3;Type=tRF-5;
1	rice_tsRNAs	tsRNA	182263	182292	.	+	.	ID=SerAGA-440-tRF5.16;Type=tRF-5;
1	rice_tsRNAs	tsRNA	182263	182291	.	+	.	ID=SerAGA-440-tRF5.15;Type=tRF-5;
1	rice_tsRNAs	tsRNA	182263	182290	.	+	.	ID=SerAGA-440-tRF5.14;Type=tRF-5;
1	rice_tsRNAs	tsRNA	182263	182289	.	+	.	ID=SerAGA-440-tRF5.13;Type=tRF-5;
1	rice_tsRNAs	tsRNA	182263	182288	.	+	.	ID=SerAGA-440-tRF5.12;Type=tRF-5;
1	rice_tsRNAs	tsRNA	182263	182287	.	+	.	ID=SerAGA-440-tRF5.11;Type=tRF-5;
1	rice_tsRNAs	tsRNA	182263	182286	.	+	.	ID=SerAGA-440-tRF5.10;Type=tRF-5;
1	rice_tsRNAs	tsRNA	182263	182285	.	+	.	ID=SerAGA-440-tRF5.9;Type=tRF-5;
1	rice_tsRNAs	tsRNA	182263	182284	.	+	.	ID=SerAGA-440-tRF5.8;Type=tRF-5;
1	rice_tsRNAs	tsRNA	182308	182344	.	+	.	ID=SerAGA-440-3tiR.0;Type=3tiR;
1	rice_tsRNAs	tsRNA	182309	182344	.	+	.	ID=SerAGA-440-3tiR.1;Type=3tiR;
1	rice_tsRNAs	tsRNA	182310	182344	.	+	.	ID=SerAGA-440-3tiR.2;Type=3tiR;
1	rice_tsRNAs	tsRNA	182311	182344	.	+	.	ID=SerAGA-440-3tiR.3;Type=3tiR;
1	rice_tsRNAs	tsRNA	182312	182344	.	+	.	ID=SerAGA-440-3tiR.4;Type=3tiR;
1	rice_tsRNAs	tsRNA	182313	182344	.	+	.	ID=SerAGA-440-3tiR.5;Type=3tiR;
1	rice_tsRNAs	tsRNA	182314	182344	.	+	.	ID=SerAGA-440-3tiR.6;Type=3tiR;
1	rice_tsRNAs	tsRNA	182315	182344	.	+	.	ID=SerAGA-440-3tiR.7;Type=3tiR;
1	rice_tsRNAs	tsRNA	182316	182344	.	+	.	ID=SerAGA-440-3tiR.8;Type=3tiR;
1	rice_tsRNAs	tsRNA	182317	182344	.	+	.	ID=SerAGA-440-3tiR.9;Type=3tiR;
1	rice_tsRNAs	tsRNA	182318	182344	.	+	.	ID=SerAGA-440-tRF3.0;Type=tRF-3;
1	rice_tsRNAs	tsRNA	182319	182344	.	+	.	ID=SerAGA-440-tRF3.1;Type=tRF-3;
1	rice_tsRNAs	tsRNA	182321	182344	.	+	.	ID=SerAGA-440-tRF3.2;Type=tRF-3;
1	rice_tsRNAs	tsRNA	182322	182344	.	+	.	ID=SerAGA-440-tRF3.3;Type=tRF-3;
1	rice_tsRNAs	tsRNA	182323	182344	.	+	.	ID=SerAGA-440-tRF3.4;Type=tRF-3;
1	rice_tsRNAs	tsRNA	182324	182344	.	+	.	ID=SerAGA-440-tRF3.5;Type=tRF-3;
1	rice_tsRNAs	tsRNA	182325	182344	.	+	.	ID=SerAGA-440-tRF3.6;Type=tRF-3;
1	rice_tsRNAs	tsRNA	182326	182344	.	+	.	ID=SerAGA-440-tRF3.7;Type=tRF-3;
1	rice_tsRNAs	tsRNA	182327	182346	.	+	.	ID=SerAGA-440-tRF1.0;Type=tRF-1;
1	rice_tsRNAs	tsRNA	182327	182348	.	+	.	ID=SerAGA-440-tRF1.1;Type=tRF-1;
1	rice_tsRNAs	tsRNA	182327	182344	.	+	.	ID=SerAGA-440-tRF3.8;Type=tRF-3;
1	rice_tsRNAs	tsRNA	182328	182344	.	+	.	ID=SerAGA-440-tRF3.9;Type=tRF-3;
1	rice_tsRNAs	tsRNA	182329	182344	.	+	.	ID=SerAGA-440-tRF3.10;Type=tRF-3;
1	rice_tsRNAs	tsRNA	182330	182344	.	+	.	ID=SerAGA-440-tRF3.11;Type=tRF-3;
1	rice_tsRNAs	tsRNA	182331	182344	.	+	.	ID=SerAGA-440-tRF3.12;Type=tRF-3;
1	rice_tsRNAs	tsRNA	182331	182345	.	+	.	ID=SerAGA-440-tRF1.2;Type=tRF-1;
1	rice_tsRNAs	tsRNA	182332	182345	.	+	.	ID=SerAGA-440-tRF1.3;Type=tRF-1;
1	rice_tsRNAs	tsRNA	182332	182344	.	+	.	ID=SerAGA-440-tRF3.13;Type=tRF-3;
1	rice_tsRNAs	tsRNA	182333	182344	.	+	.	ID=SerAGA-440-tRF3.14;Type=tRF-3;
1	rice_tsRNAs	tsRNA	182334	182344	.	+	.	ID=SerAGA-440-tRF3.15;Type=tRF-3;
1	ShortStack	nc_RNA	186576	186734	.	-	.	ID=Cluster_48951;DicerCall=N;MIRNA=N;
1	ShortStack	nc_RNA	189604	189990	.	-	.	ID=Cluster_48952;DicerCall=N;MIRNA=N;
1	ShortStack	nc_RNA	190261	190292	.	-	.	ID=Cluster_48953;DicerCall=N;MIRNA=N;
1	ShortStack	nc_RNA	206863	206948	.	-	.	ID=Cluster_48956;DicerCall=N;MIRNA=N;
1	ShortStack	nc_RNA	209785	209911	.	.	.	ID=Cluster_48957;DicerCall=N;MIRNA=N;
1	ShortStack	nc_RNA	210923	211131	.	+	.	ID=Cluster_48959;DicerCall=N;MIRNA=N;
1	ShortStack	nc_RNA	213409	213625	.	+	.	ID=Cluster_48960;DicerCall=N;MIRNA=N;
1	ShortStack	nc_RNA	213739	213913	.	+	.	ID=Cluster_48961;DicerCall=N;MIRNA=N;
1	ShortStack	nc_RNA	221462	221519	.	+	.	ID=Cluster_48968;DicerCall=N;MIRNA=N;
1	ShortStack	nc_RNA	227183	227349	.	+	.	ID=Cluster_48977;DicerCall=N;MIRNA=N;
1	ShortStack	nc_RNA	240324	240408	.	.	.	ID=Cluster_48984;DicerCall=24;MIRNA=N;
1	ShortStack	nc_RNA	244710	245010	.	.	.	ID=Cluster_48990;DicerCall=24;MIRNA=N;
1	ShortStack	nc_RNA	245280	245433	.	.	.	ID=Cluster_48991;DicerCall=24;MIRNA=N;
1	ShortStack	nc_RNA	246429	246661	.	-	.	ID=Cluster_48992;DicerCall=24;MIRNA=N;
1	ShortStack	nc_RNA	248818	248991	.	-	.	ID=Cluster_48994;DicerCall=N;MIRNA=N;
1	ShortStack	nc_RNA	257619	257786	.	.	.	ID=Cluster_48997;DicerCall=24;MIRNA=N;
1	ShortStack	nc_RNA	260910	261043	.	.	.	ID=Cluster_49000;DicerCall=24;MIRNA=N;
1	ShortStack	nc_RNA	271055	271334	.	-	.	ID=Cluster_49007;DicerCall=N;MIRNA=N;
1	ShortStack	nc_RNA	273961	274148	.	.	.	ID=Cluster_49011;DicerCall=N;MIRNA=N;
1	ShortStack	nc_RNA	274549	274905	.	-	.	ID=Cluster_49012;DicerCall=N;MIRNA=N;
1	ShortStack	nc_RNA	288522	288680	.	.	.	ID=Cluster_49018;DicerCall=N;MIRNA=N;
1	ShortStack	nc_RNA	291685	291853	.	+	.	ID=Cluster_49019;DicerCall=N;MIRNA=N;
1	ShortStack	nc_RNA	300850	300942	.	.	.	ID=Cluster_49030;DicerCall=23;MIRNA=N;
1	ShortStack	nc_RNA	311143	311430	.	-	.	ID=Cluster_49033;DicerCall=N;MIRNA=N;
1	ShortStack	nc_RNA	322075	322253	.	+	.	ID=Cluster_49043;DicerCall=N;MIRNA=N;
1	ShortStack	nc_RNA	329298	329376	.	-	.	ID=Cluster_49048;DicerCall=N;MIRNA=N;
1	ShortStack	nc_RNA	334433	334561	.	+	.	ID=Cluster_49051;DicerCall=N;MIRNA=N;
1	ShortStack	nc_RNA	341274	341371	.	.	.	ID=Cluster_49053;DicerCall=N;MIRNA=N;
1	ShortStack	nc_RNA	349971	350078	.	-	.	ID=Cluster_49054;DicerCall=N;MIRNA=N;
1	ShortStack	nc_RNA	371858	372203	.	+	.	ID=Cluster_49059;DicerCall=N;MIRNA=N;
1	ShortStack	nc_RNA	374126	374440	.	+	.	ID=Cluster_49060;DicerCall=N;MIRNA=N;
1	ShortStack	nc_RNA	374560	374748	.	.	.	ID=Cluster_49061;DicerCall=N;MIRNA=N;
1	ShortStack	nc_RNA	374823	374990	.	-	.	ID=Cluster_49062;DicerCall=N;MIRNA=N;
1	ShortStack	nc_RNA	376947	377357	.	-	.	ID=Cluster_49063;DicerCall=N;MIRNA=N;
1	ShortStack	nc_RNA	377617	377734	.	-	.	ID=Cluster_49064;DicerCall=N;MIRNA=N;
1	ShortStack	nc_RNA	379229	379387	.	-	.	ID=Cluster_49065;DicerCall=N;MIRNA=N;
1	ShortStack	nc_RNA	379929	380135	.	-	.	ID=Cluster_49066;DicerCall=N;MIRNA=N;
1	ShortStack	nc_RNA	383761	384005	.	-	.	ID=Cluster_49069;DicerCall=N;MIRNA=N;
1	ShortStack	nc_RNA	386730	386787	.	+	.	ID=Cluster_49070;DicerCall=N;MIRNA=N;
1	rice_tsRNAs	tsRNA	416058	416087	.	+	.	ID=GluCTC-180-tRF5.16;Type=tRF-5;
1	rice_tsRNAs	tsRNA	416058	416073	.	+	.	ID=GluCTC-180-tRF5.2;Type=tRF-5;
1	rice_tsRNAs	tsRNA	416058	416088	.	+	.	ID=GluCTC-180-5tiR.0;Type=5tiR;
1	rice_tsRNAs	tsRNA	416058	416089	.	+	.	ID=GluCTC-180-5tiR.1;Type=5tiR;
1	rice_tsRNAs	tsRNA	416058	416090	.	+	.	ID=GluCTC-180-5tiR.2;Type=5tiR;
1	rice_tsRNAs	tsRNA	416058	416091	.	+	.	ID=GluCTC-180-5tiR.3;Type=5tiR;
1	rice_tsRNAs	tsRNA	416058	416092	.	+	.	ID=GluCTC-180-5tiR.4;Type=5tiR;
1	rice_tsRNAs	tsRNA	416058	416093	.	+	.	ID=GluCTC-180-5tiR.5;Type=5tiR;
1	rice_tsRNAs	tsRNA	416058	416094	.	+	.	ID=GluCTC-180-5tiR.6;Type=5tiR;
1	rice_tsRNAs	tsRNA	416058	416095	.	+	.	ID=GluCTC-180-5tiR.7;Type=5tiR;
1	rice_tsRNAs	tsRNA	416058	416096	.	+	.	ID=GluCTC-180-5tiR.8;Type=5tiR;
1	rice_tsRNAs	tsRNA	416058	416097	.	+	.	ID=GluCTC-180-5tiR.9;Type=5tiR;
1	rice_tsRNAs	tsRNA	416058	416071	.	+	.	ID=GluCTC-180-tRF5.0;Type=tRF-5;
1	rice_tsRNAs	tsRNA	416058	416072	.	+	.	ID=GluCTC-180-tRF5.1;Type=tRF-5;
1	rice_tsRNAs	tsRNA	416058	416086	.	+	.	ID=GluCTC-180-tRF5.15;Type=tRF-5;
1	rice_tsRNAs	tsRNA	416058	416074	.	+	.	ID=GluCTC-180-tRF5.3;Type=tRF-5;
1	rice_tsRNAs	tsRNA	416058	416075	.	+	.	ID=GluCTC-180-tRF5.4;Type=tRF-5;
1	rice_tsRNAs	tsRNA	416058	416076	.	+	.	ID=GluCTC-180-tRF5.5;Type=tRF-5;
1	rice_tsRNAs	tsRNA	416058	416077	.	+	.	ID=GluCTC-180-tRF5.6;Type=tRF-5;
1	rice_tsRNAs	tsRNA	416058	416078	.	+	.	ID=GluCTC-180-tRF5.7;Type=tRF-5;
1	rice_tsRNAs	tsRNA	416058	416079	.	+	.	ID=GluCTC-180-tRF5.8;Type=tRF-5;
1	rice_tsRNAs	tsRNA	416058	416080	.	+	.	ID=GluCTC-180-tRF5.9;Type=tRF-5;
1	rice_tsRNAs	tsRNA	416058	416081	.	+	.	ID=GluCTC-180-tRF5.10;Type=tRF-5;
1	rice_tsRNAs	tsRNA	416058	416082	.	+	.	ID=GluCTC-180-tRF5.11;Type=tRF-5;
1	rice_tsRNAs	tsRNA	416058	416083	.	+	.	ID=GluCTC-180-tRF5.12;Type=tRF-5;
1	rice_tsRNAs	tsRNA	416058	416084	.	+	.	ID=GluCTC-180-tRF5.13;Type=tRF-5;
1	rice_tsRNAs	tsRNA	416058	416085	.	+	.	ID=GluCTC-180-tRF5.14;Type=tRF-5;
1	rice_tsRNAs	tsRNA	416094	416130	.	+	.	ID=GluCTC-180-3tiR.0;Type=3tiR;
1	rice_tsRNAs	tsRNA	416095	416130	.	+	.	ID=GluCTC-180-3tiR.1;Type=3tiR;
1	rice_tsRNAs	tsRNA	416096	416130	.	+	.	ID=GluCTC-180-3tiR.2;Type=3tiR;
1	rice_tsRNAs	tsRNA	416097	416130	.	+	.	ID=GluCTC-180-3tiR.3;Type=3tiR;
1	rice_tsRNAs	tsRNA	416098	416130	.	+	.	ID=GluCTC-180-3tiR.4;Type=3tiR;
1	rice_tsRNAs	tsRNA	416099	416130	.	+	.	ID=GluCTC-180-3tiR.5;Type=3tiR;
1	rice_tsRNAs	tsRNA	416100	416130	.	+	.	ID=GluCTC-180-3tiR.6;Type=3tiR;
1	rice_tsRNAs	tsRNA	416101	416130	.	+	.	ID=GluCTC-180-3tiR.7;Type=3tiR;
1	rice_tsRNAs	tsRNA	416102	416130	.	+	.	ID=GluCTC-180-3tiR.8;Type=3tiR;
1	rice_tsRNAs	tsRNA	416103	416130	.	+	.	ID=GluCTC-180-3tiR.9;Type=3tiR;
1	rice_tsRNAs	tsRNA	416104	416130	.	+	.	ID=GluCTC-180-tRF3.0;Type=tRF-3;
1	rice_tsRNAs	tsRNA	416105	416130	.	+	.	ID=GluCTC-180-tRF3.1;Type=tRF-3;
1	rice_tsRNAs	tsRNA	416106	416130	.	+	.	ID=GluCTC-180-tRF3.2;Type=tRF-3;
1	rice_tsRNAs	tsRNA	416107	416130	.	+	.	ID=GluCTC-180-tRF3.3;Type=tRF-3;
1	rice_tsRNAs	tsRNA	416108	416130	.	+	.	ID=GluCTC-180-tRF3.4;Type=tRF-3;
1	rice_tsRNAs	tsRNA	416109	416130	.	+	.	ID=GluCTC-180-tRF3.5;Type=tRF-3;
1	rice_tsRNAs	tsRNA	416110	416130	.	+	.	ID=GluCTC-180-tRF3.6;Type=tRF-3;
1	rice_tsRNAs	tsRNA	416111	416130	.	+	.	ID=GluCTC-180-tRF3.7;Type=tRF-3;
1	rice_tsRNAs	tsRNA	416112	416130	.	+	.	ID=GluCTC-180-tRF3.8;Type=tRF-3;
1	rice_tsRNAs	tsRNA	416113	416136	.	+	.	ID=GluCTC-180-tRF1.1;Type=tRF-1;
1	rice_tsRNAs	tsRNA	416113	416130	.	+	.	ID=GluCTC-180-tRF3.9;Type=tRF-3;
1	rice_tsRNAs	tsRNA	416114	416130	.	+	.	ID=GluCTC-180-tRF3.10;Type=tRF-3;
1	rice_tsRNAs	tsRNA	416115	416130	.	+	.	ID=GluCTC-180-tRF3.11;Type=tRF-3;
1	rice_tsRNAs	tsRNA	416116	416130	.	+	.	ID=GluCTC-180-tRF3.12;Type=tRF-3;
1	rice_tsRNAs	tsRNA	416117	416130	.	+	.	ID=GluCTC-180-tRF3.13;Type=tRF-3;
1	rice_tsRNAs	tsRNA	416118	416130	.	+	.	ID=GluCTC-180-tRF3.14;Type=tRF-3;
1	rice_tsRNAs	tsRNA	416119	416130	.	+	.	ID=GluCTC-180-tRF3.15;Type=tRF-3;
1	rice_tsRNAs	tsRNA	416120	416130	.	+	.	ID=GluCTC-180-tRF3.16;Type=tRF-3;
1	rice_tsRNAs	tsRNA	416131	416155	.	+	.	ID=GluCTC-180-tRF1.0;Type=tRF-1;
1	ShortStack	nc_RNA	416594	416850	.	-	.	ID=Cluster_49083;DicerCall=N;MIRNA=N;
1	ShortStack	nc_RNA	417920	418260	.	-	.	ID=Cluster_49084;DicerCall=N;MIRNA=N;
1	ShortStack	nc_RNA	419889	420097	.	-	.	ID=Cluster_49088;DicerCall=N;MIRNA=N;
1	ShortStack	nc_RNA	422541	422670	.	+	.	ID=Cluster_49091;DicerCall=N;MIRNA=N;
1	ShortStack	nc_RNA	426529	426659	.	.	.	ID=Cluster_49093;DicerCall=N;MIRNA=N;
1	ShortStack	nc_RNA	445293	445626	.	+	.	ID=Cluster_49103;DicerCall=N;MIRNA=N;
1	ShortStack	nc_RNA	464432	464510	.	.	.	ID=Cluster_49120;DicerCall=24;MIRNA=N;
1	ShortStack	nc_RNA	480616	480806	.	+	.	ID=Cluster_49124;DicerCall=N;MIRNA=N;
1	ShortStack	nc_RNA	480903	481100	.	+	.	ID=Cluster_49125;DicerCall=N;MIRNA=N;
1	ShortStack	nc_RNA	488038	488190	.	.	.	ID=Cluster_49130;DicerCall=24;MIRNA=N;
1	ShortStack	nc_RNA	492798	493084	.	.	.	ID=Cluster_49131;DicerCall=24;MIRNA=N;
1	ShortStack	nc_RNA	500423	500623	.	.	.	ID=Cluster_49137;DicerCall=24;MIRNA=N;
1	ShortStack	nc_RNA	500745	501031	.	.	.	ID=Cluster_49138;DicerCall=24;MIRNA=N;
1	ShortStack	nc_RNA	513867	514097	.	-	.	ID=Cluster_49143;DicerCall=N;MIRNA=N;
1	ShortStack	nc_RNA	515012	515212	.	-	.	ID=Cluster_49146;DicerCall=N;MIRNA=N;
1	ShortStack	nc_RNA	515822	515911	.	-	.	ID=Cluster_49148;DicerCall=N;MIRNA=N;
1	ShortStack	nc_RNA	516968	517740	.	-	.	ID=Cluster_49150;DicerCall=N;MIRNA=N;
1	ShortStack	nc_RNA	519910	520614	.	-	.	ID=Cluster_49151;DicerCall=N;MIRNA=N;
1	ShortStack	nc_RNA	520876	521145	.	-	.	ID=Cluster_49152;DicerCall=N;MIRNA=N;
1	ShortStack	nc_RNA	521707	522090	.	-	.	ID=Cluster_49153;DicerCall=N;MIRNA=N;
1	ShortStack	nc_RNA	522166	522290	.	-	.	ID=Cluster_49154;DicerCall=N;MIRNA=N;
1	ShortStack	nc_RNA	522438	522679	.	-	.	ID=Cluster_49155;DicerCall=N;MIRNA=N;
1	ShortStack	nc_RNA	533090	533484	.	.	.	ID=Cluster_49161;DicerCall=24;MIRNA=N;
1	ShortStack	nc_RNA	555527	555675	.	-	.	ID=Cluster_49168;DicerCall=N;MIRNA=N;
1	ShortStack	nc_RNA	561503	561638	.	-	.	ID=Cluster_49170;DicerCall=24;MIRNA=N;
1	ShortStack	nc_RNA	572281	572345	.	.	.	ID=Cluster_49172;DicerCall=24;MIRNA=N;
1	ShortStack	nc_RNA	586479	586605	.	-	.	ID=Cluster_49180;DicerCall=N;MIRNA=N;
1	ShortStack	nc_RNA	588875	589172	.	+	.	ID=Cluster_49182;DicerCall=N;MIRNA=N;
1	ShortStack	nc_RNA	590522	590677	.	+	.	ID=Cluster_49183;DicerCall=N;MIRNA=N;
1	ShortStack	nc_RNA	590930	591170	.	+	.	ID=Cluster_49184;DicerCall=N;MIRNA=N;
1	ShortStack	nc_RNA	600315	600403	.	+	.	ID=Cluster_49188;DicerCall=N;MIRNA=N;
1	ShortStack	nc_RNA	600513	600786	.	+	.	ID=Cluster_49189;DicerCall=N;MIRNA=N;
1	ShortStack	nc_RNA	640948	641119	.	-	.	ID=Cluster_49201;DicerCall=N;MIRNA=N;
1	ShortStack	nc_RNA	648230	649382	.	-	.	ID=Cluster_49205;DicerCall=N;MIRNA=N;
1	ShortStack	nc_RNA	650040	650231	.	.	.	ID=Cluster_49206;DicerCall=N;MIRNA=N;
1	ShortStack	nc_RNA	651717	651878	.	-	.	ID=Cluster_49207;DicerCall=N;MIRNA=N;
1	ShortStack	nc_RNA	664369	664608	.	.	.	ID=Cluster_49216;DicerCall=24;MIRNA=N;
1	ShortStack	nc_RNA	687997	688200	.	.	.	ID=Cluster_49227;DicerCall=24;MIRNA=N;
1	ShortStack	nc_RNA	691708	692157	.	.	.	ID=Cluster_49231;DicerCall=24;MIRNA=N;
1	ShortStack	nc_RNA	692308	692603	.	+	.	ID=Cluster_49232;DicerCall=23;MIRNA=N;
1	ShortStack	nc_RNA	693714	693948	.	.	.	ID=Cluster_49235;DicerCall=24;MIRNA=N;
1	ShortStack	nc_RNA	696703	696968	.	.	.	ID=Cluster_49238;DicerCall=24;MIRNA=N;
1	ShortStack	nc_RNA	712394	712466	.	+	.	ID=Cluster_49253;DicerCall=24;MIRNA=N;
1	ShortStack	nc_RNA	712598	713864	.	.	.	ID=Cluster_49254;DicerCall=24;MIRNA=N;
1	ShortStack	nc_RNA	723621	723696	.	-	.	ID=Cluster_49261;DicerCall=N;MIRNA=N;
1	ShortStack	nc_RNA	725140	725247	.	+	.	ID=Cluster_49262;DicerCall=N;MIRNA=N;
1	ShortStack	nc_RNA	734215	734361	.	-	.	ID=Cluster_49265;DicerCall=N;MIRNA=N;
1	ShortStack	nc_RNA	751308	751443	.	.	.	ID=Cluster_49267;DicerCall=24;MIRNA=N;
1	ShortStack	nc_RNA	751531	751674	.	-	.	ID=Cluster_49268;DicerCall=24;MIRNA=N;
1	ShortStack	nc_RNA	777151	777398	.	.	.	ID=Cluster_49280;DicerCall=24;MIRNA=N;
1	ShortStack	nc_RNA	801187	801363	.	.	.	ID=Cluster_49292;DicerCall=N;MIRNA=N;
1	ShortStack	nc_RNA	870126	870349	.	.	.	ID=Cluster_49315;DicerCall=24;MIRNA=N;
1	ShortStack	nc_RNA	880027	880096	.	-	.	ID=Cluster_49320;DicerCall=23;MIRNA=N;
1	ShortStack	nc_RNA	932298	932470	.	.	.	ID=Cluster_49338;DicerCall=21;MIRNA=N;
1	ShortStack	nc_RNA	950382	950617	.	.	.	ID=Cluster_49344;DicerCall=24;MIRNA=N;
1	ShortStack	nc_RNA	969551	969589	.	.	.	ID=Cluster_49352;DicerCall=24;MIRNA=N;
1	ShortStack	nc_RNA	1021350	1021687	.	+	.	ID=Cluster_49391;DicerCall=N;MIRNA=N;
1	ShortStack	nc_RNA	1026789	1026910	.	+	.	ID=Cluster_49393;DicerCall=N;MIRNA=N;
1	ShortStack	nc_RNA	1029868	1030107	.	+	.	ID=Cluster_49395;DicerCall=N;MIRNA=N;
1	ShortStack	nc_RNA	1037621	1037638	.	-	.	ID=Cluster_49402;DicerCall=N;MIRNA=N;
1	ShortStack	nc_RNA	1072419	1072974	.	-	.	ID=Cluster_49417;DicerCall=N;MIRNA=N;
1	ShortStack	nc_RNA	1073868	1074049	.	-	.	ID=Cluster_49418;DicerCall=N;MIRNA=N;
1	ShortStack	nc_RNA	1079751	1079883	.	-	.	ID=Cluster_49424;DicerCall=N;MIRNA=N;
1	ShortStack	nc_RNA	1085927	1085998	.	.	.	ID=Cluster_49425;DicerCall=N;MIRNA=N;
1	ShortStack	nc_RNA	1090289	1090621	.	.	.	ID=Cluster_49428;DicerCall=N;MIRNA=N;
1	ShortStack	nc_RNA	1092432	1092493	.	-	.	ID=Cluster_49429;DicerCall=N;MIRNA=N;
1	ShortStack	nc_RNA	1101099	1101223	.	.	.	ID=Cluster_49431;DicerCall=24;MIRNA=N;
1	ShortStack	nc_RNA	1111224	1111403	.	.	.	ID=Cluster_49441;DicerCall=N;MIRNA=N;
1	ShortStack	nc_RNA	1130514	1130581	.	.	.	ID=Cluster_49457;DicerCall=23;MIRNA=N;
1	ShortStack	nc_RNA	1134529	1134639	.	+	.	ID=Cluster_49462;DicerCall=24;MIRNA=N;
1	ShortStack	nc_RNA	1135452	1135890	.	.	.	ID=Cluster_49463;DicerCall=24;MIRNA=N;
1	ShortStack	nc_RNA	1145865	1146250	.	-	.	ID=Cluster_49473;DicerCall=N;MIRNA=N;
1	ShortStack	nc_RNA	1146480	1146653	.	-	.	ID=Cluster_49474;DicerCall=N;MIRNA=N;
1	ShortStack	nc_RNA	1151828	1152037	.	-	.	ID=Cluster_49478;DicerCall=N;MIRNA=N;
1	ShortStack	nc_RNA	1158265	1158421	.	-	.	ID=Cluster_49480;DicerCall=N;MIRNA=N;
1	ShortStack	nc_RNA	1164975	1165040	.	.	.	ID=Cluster_49484;DicerCall=24;MIRNA=N;
1	ShortStack	nc_RNA	1168656	1169791	.	-	.	ID=Cluster_49486;DicerCall=N;MIRNA=N;
1	ShortStack	nc_RNA	1170635	1170847	.	-	.	ID=Cluster_49487;DicerCall=N;MIRNA=N;
1	ShortStack	nc_RNA	1172804	1173067	.	.	.	ID=Cluster_49490;DicerCall=N;MIRNA=N;
1	ShortStack	nc_RNA	1174961	1175216	.	-	.	ID=Cluster_49492;DicerCall=N;MIRNA=N;
1	ShortStack	nc_RNA	1176056	1176221	.	-	.	ID=Cluster_49493;DicerCall=N;MIRNA=N;
1	ShortStack	nc_RNA	1176355	1176555	.	-	.	ID=Cluster_49494;DicerCall=N;MIRNA=N;
1	ShortStack	nc_RNA	1176912	1177249	.	-	.	ID=Cluster_49495;DicerCall=N;MIRNA=N;
1	ShortStack	nc_RNA	1177391	1177568	.	-	.	ID=Cluster_49496;DicerCall=N;MIRNA=N;
1	ShortStack	nc_RNA	1178929	1179009	.	-	.	ID=Cluster_49497;DicerCall=N;MIRNA=N;
1	ShortStack	nc_RNA	1184029	1184155	.	+	.	ID=Cluster_49499;DicerCall=N;MIRNA=N;
1	ShortStack	nc_RNA	1184601	1184704	.	+	.	ID=Cluster_49500;DicerCall=N;MIRNA=N;
1	ShortStack	nc_RNA	1186472	1186635	.	+	.	ID=Cluster_49502;DicerCall=N;MIRNA=N;
1	ShortStack	nc_RNA	1189129	1189346	.	-	.	ID=Cluster_49504;DicerCall=N;MIRNA=N;
1	ShortStack	nc_RNA	1208741	1209022	.	.	.	ID=Cluster_49515;DicerCall=24;MIRNA=N;
1	ShortStack	nc_RNA	1213916	1213933	.	-	.	ID=Cluster_49521;DicerCall=N;MIRNA=N;
1	ShortStack	nc_RNA	1217025	1217122	.	.	.	ID=Cluster_49522;DicerCall=N;MIRNA=N;
1	ShortStack	nc_RNA	1217504	1217698	.	-	.	ID=Cluster_49523;DicerCall=N;MIRNA=N;
1	ShortStack	nc_RNA	1217994	1218147	.	-	.	ID=Cluster_49524;DicerCall=N;MIRNA=N;
1	ShortStack	nc_RNA	1220030	1220094	.	+	.	ID=Cluster_49528;DicerCall=24;MIRNA=N;
1	ShortStack	nc_RNA	1236169	1236333	.	.	.	ID=Cluster_49535;DicerCall=N;MIRNA=N;
1	ShortStack	nc_RNA	1248673	1248774	.	-	.	ID=Cluster_49540;DicerCall=24;MIRNA=N;
1	ShortStack	nc_RNA	1248879	1249183	.	-	.	ID=Cluster_49541;DicerCall=24;MIRNA=N;
1	ShortStack	nc_RNA	1271254	1271391	.	.	.	ID=Cluster_49553;DicerCall=23;MIRNA=N;
1	ShortStack	nc_RNA	1272240	1272262	.	-	.	ID=Cluster_49555;DicerCall=N;MIRNA=N;
1	ShortStack	nc_RNA	1277480	1277986	.	.	.	ID=Cluster_49557;DicerCall=24;MIRNA=N;
1	ShortStack	nc_RNA	1279405	1279474	.	+	.	ID=Cluster_49560;DicerCall=24;MIRNA=N;
1	ShortStack	nc_RNA	1282983	1283049	.	.	.	ID=Cluster_49564;DicerCall=24;MIRNA=N;
1	ShortStack	nc_RNA	1283261	1283333	.	+	.	ID=Cluster_49565;DicerCall=N;MIRNA=N;
1	ShortStack	nc_RNA	1285143	1285187	.	.	.	ID=Cluster_49568;DicerCall=24;MIRNA=N;
1	ShortStack	nc_RNA	1311453	1311546	.	+	.	ID=Cluster_49595;DicerCall=24;MIRNA=N;
1	ShortStack	nc_RNA	1317471	1317511	.	.	.	ID=Cluster_49601;DicerCall=24;MIRNA=N;
1	ShortStack	nc_RNA	1322356	1322525	.	.	.	ID=Cluster_49606;DicerCall=24;MIRNA=N;
1	ShortStack	nc_RNA	1324056	1324197	.	.	.	ID=Cluster_49609;DicerCall=N;MIRNA=N;
1	ShortStack	nc_RNA	1324324	1324535	.	.	.	ID=Cluster_49610;DicerCall=24;MIRNA=N;
1	ShortStack	nc_RNA	1328036	1328146	.	.	.	ID=Cluster_49615;DicerCall=N;MIRNA=N;
1	ShortStack	nc_RNA	1347152	1347363	.	+	.	ID=Cluster_49631;DicerCall=21;MIRNA=N;
1	ShortStack	nc_RNA	1353304	1353422	.	.	.	ID=Cluster_49639;DicerCall=N;MIRNA=N;
1	ShortStack	nc_RNA	1398903	1398918	.	-	.	ID=Cluster_49654;DicerCall=N;MIRNA=N;
1	ShortStack	nc_RNA	1414898	1414987	.	+	.	ID=Cluster_49657;DicerCall=N;MIRNA=N;
1	ShortStack	nc_RNA	1417481	1417576	.	+	.	ID=Cluster_49659;DicerCall=N;MIRNA=N;
1	ShortStack	nc_RNA	1425622	1425740	.	+	.	ID=Cluster_49663;DicerCall=N;MIRNA=N;
1	ShortStack	nc_RNA	1425777	1425969	.	+	.	ID=Cluster_49664;DicerCall=N;MIRNA=N;
1	ShortStack	nc_RNA	1426378	1426460	.	+	.	ID=Cluster_49665;DicerCall=N;MIRNA=N;
1	ShortStack	nc_RNA	1427764	1427905	.	+	.	ID=Cluster_49667;DicerCall=N;MIRNA=N;
1	ShortStack	nc_RNA	1507335	1507594	.	.	.	ID=Cluster_49680;DicerCall=N;MIRNA=N;
1	ShortStack	nc_RNA	1507662	1507678	.	-	.	ID=Cluster_49681;DicerCall=N;MIRNA=N;
1	ShortStack	nc_RNA	1512750	1512922	.	-	.	ID=Cluster_49682;DicerCall=23;MIRNA=N;
1	ShortStack	nc_RNA	1521832	1522134	.	.	.	ID=Cluster_49683;DicerCall=24;MIRNA=N;
1	ShortStack	nc_RNA	1524543	1524678	.	.	.	ID=Cluster_49687;DicerCall=24;MIRNA=N;
1	ShortStack	nc_RNA	1533086	1533192	.	.	.	ID=Cluster_49689;DicerCall=24;MIRNA=N;
1	ShortStack	nc_RNA	1568079	1568290	.	+	.	ID=Cluster_49703;DicerCall=N;MIRNA=N;
1	ShortStack	nc_RNA	1568488	1568714	.	+	.	ID=Cluster_49704;DicerCall=N;MIRNA=N;
1	ShortStack	nc_RNA	1570501	1570576	.	-	.	ID=Cluster_49705;DicerCall=N;MIRNA=N;
1	ShortStack	nc_RNA	1570777	1571004	.	-	.	ID=Cluster_49706;DicerCall=N;MIRNA=N;
1	ShortStack	nc_RNA	1571624	1572176	.	-	.	ID=Cluster_49707;DicerCall=N;MIRNA=N;
1	ShortStack	nc_RNA	1572527	1572799	.	-	.	ID=Cluster_49708;DicerCall=N;MIRNA=N;
1	ShortStack	nc_RNA	1572982	1573251	.	-	.	ID=Cluster_49709;DicerCall=N;MIRNA=N;
1	ShortStack	nc_RNA	1573650	1573904	.	.	.	ID=Cluster_49710;DicerCall=N;MIRNA=N;
1	ShortStack	nc_RNA	1574442	1574674	.	-	.	ID=Cluster_49711;DicerCall=N;MIRNA=N;
1	ShortStack	nc_RNA	1575950	1576595	.	-	.	ID=Cluster_49712;DicerCall=N;MIRNA=N;
1	ShortStack	nc_RNA	1577124	1577213	.	+	.	ID=Cluster_49713;DicerCall=N;MIRNA=N;
1	ShortStack	nc_RNA	1579181	1579328	.	.	.	ID=Cluster_49714;DicerCall=24;MIRNA=N;
1	ShortStack	nc_RNA	1593864	1594006	.	.	.	ID=Cluster_49718;DicerCall=24;MIRNA=N;
1	ShortStack	nc_RNA	1594098	1594189	.	.	.	ID=Cluster_49719;DicerCall=24;MIRNA=N;
1	ShortStack	nc_RNA	1598837	1599214	.	+	.	ID=Cluster_49725;DicerCall=N;MIRNA=N;
1	ShortStack	nc_RNA	1600278	1600454	.	+	.	ID=Cluster_49726;DicerCall=N;MIRNA=N;
1	ShortStack	nc_RNA	1602353	1602480	.	+	.	ID=Cluster_49728;DicerCall=N;MIRNA=N;
1	ShortStack	nc_RNA	1603249	1603410	.	+	.	ID=Cluster_49729;DicerCall=N;MIRNA=N;
1	ShortStack	nc_RNA	1603550	1603606	.	+	.	ID=Cluster_49730;DicerCall=N;MIRNA=N;
1	ShortStack	nc_RNA	1603702	1603866	.	.	.	ID=Cluster_49731;DicerCall=N;MIRNA=N;
1	ShortStack	nc_RNA	1608309	1608547	.	.	.	ID=Cluster_49736;DicerCall=24;MIRNA=N;
1	ShortStack	nc_RNA	1615143	1615332	.	.	.	ID=Cluster_49737;DicerCall=24;MIRNA=N;
1	ShortStack	nc_RNA	1622425	1622584	.	.	.	ID=Cluster_49745;DicerCall=N;MIRNA=N;
1	ShortStack	nc_RNA	1623021	1623310	.	-	.	ID=Cluster_49746;DicerCall=24;MIRNA=N;
1	ShortStack	nc_RNA	1630564	1630761	.	.	.	ID=Cluster_49752;DicerCall=24;MIRNA=N;
1	ShortStack	nc_RNA	1657428	1657939	.	.	.	ID=Cluster_49768;DicerCall=N;MIRNA=N;
1	ShortStack	nc_RNA	1667165	1667293	.	-	.	ID=Cluster_49777;DicerCall=24;MIRNA=N;
1	ShortStack	nc_RNA	1674872	1675076	.	-	.	ID=Cluster_49783;DicerCall=N;MIRNA=N;
1	ShortStack	nc_RNA	1675247	1675640	.	-	.	ID=Cluster_49784;DicerCall=N;MIRNA=N;
1	ShortStack	nc_RNA	1676812	1676982	.	-	.	ID=Cluster_49785;DicerCall=N;MIRNA=N;
1	ShortStack	nc_RNA	1680264	1680559	.	-	.	ID=Cluster_49787;DicerCall=N;MIRNA=N;
1	ShortStack	nc_RNA	1692074	1692268	.	.	.	ID=Cluster_49793;DicerCall=24;MIRNA=N;
1	ShortStack	nc_RNA	1692424	1692459	.	+	.	ID=Cluster_49794;DicerCall=24;MIRNA=N;
1	ShortStack	nc_RNA	1693054	1693328	.	.	.	ID=Cluster_49796;DicerCall=24;MIRNA=N;
1	ShortStack	nc_RNA	1702147	1702188	.	+	.	ID=Cluster_49800;DicerCall=N;MIRNA=N;
1	ShortStack	nc_RNA	1704111	1704362	.	.	.	ID=Cluster_49802;DicerCall=24;MIRNA=N;
1	ShortStack	nc_RNA	1712804	1712938	.	-	.	ID=Cluster_49811;DicerCall=N;MIRNA=N;
1	ShortStack	nc_RNA	1738015	1738053	.	+	.	ID=Cluster_49833;DicerCall=N;MIRNA=N;
1	ShortStack	nc_RNA	1740332	1740416	.	+	.	ID=Cluster_49834;DicerCall=N;MIRNA=N;
1	ShortStack	nc_RNA	1754891	1754938	.	+	.	ID=Cluster_49838;DicerCall=N;MIRNA=N;
1	ShortStack	nc_RNA	1759302	1759437	.	.	.	ID=Cluster_49840;DicerCall=N;MIRNA=N;
1	ShortStack	nc_RNA	1763105	1763194	.	.	.	ID=Cluster_49844;DicerCall=24;MIRNA=N;
1	rice_tsRNAs	tsRNA	1775494	1775520	.	+	.	ID=ThrAGT-483-tRF5.13;Type=tRF-5;
1	rice_tsRNAs	tsRNA	1775494	1775514	.	+	.	ID=ThrAGT-483-tRF5.7;Type=tRF-5;
1	rice_tsRNAs	tsRNA	1775494	1775526	.	+	.	ID=ThrAGT-483-5tiR.2;Type=5tiR;
1	rice_tsRNAs	tsRNA	1775494	1775516	.	+	.	ID=ThrAGT-483-tRF5.9;Type=tRF-5;
1	rice_tsRNAs	tsRNA	1775494	1775509	.	+	.	ID=ThrAGT-483-tRF5.2;Type=tRF-5;
1	rice_tsRNAs	tsRNA	1775494	1775511	.	+	.	ID=ThrAGT-483-tRF5.4;Type=tRF-5;
1	rice_tsRNAs	tsRNA	1775494	1775530	.	+	.	ID=ThrAGT-483-5tiR.6;Type=5tiR;
1	rice_tsRNAs	tsRNA	1775494	1775513	.	+	.	ID=ThrAGT-483-tRF5.6;Type=tRF-5;
1	rice_tsRNAs	tsRNA	1775494	1775528	.	+	.	ID=ThrAGT-483-5tiR.4;Type=5tiR;
1	rice_tsRNAs	tsRNA	1775494	1775524	.	+	.	ID=ThrAGT-483-5tiR.0;Type=5tiR;
1	rice_tsRNAs	tsRNA	1775494	1775525	.	+	.	ID=ThrAGT-483-5tiR.1;Type=5tiR;
1	rice_tsRNAs	tsRNA	1775494	1775527	.	+	.	ID=ThrAGT-483-5tiR.3;Type=5tiR;
1	rice_tsRNAs	tsRNA	1775494	1775529	.	+	.	ID=ThrAGT-483-5tiR.5;Type=5tiR;
1	rice_tsRNAs	tsRNA	1775494	1775523	.	+	.	ID=ThrAGT-483-tRF5.16;Type=tRF-5;
1	rice_tsRNAs	tsRNA	1775494	1775522	.	+	.	ID=ThrAGT-483-tRF5.15;Type=tRF-5;
1	rice_tsRNAs	tsRNA	1775494	1775521	.	+	.	ID=ThrAGT-483-tRF5.14;Type=tRF-5;
1	rice_tsRNAs	tsRNA	1775494	1775519	.	+	.	ID=ThrAGT-483-tRF5.12;Type=tRF-5;
1	rice_tsRNAs	tsRNA	1775494	1775518	.	+	.	ID=ThrAGT-483-tRF5.11;Type=tRF-5;
1	rice_tsRNAs	tsRNA	1775494	1775517	.	+	.	ID=ThrAGT-483-tRF5.10;Type=tRF-5;
1	rice_tsRNAs	tsRNA	1775494	1775515	.	+	.	ID=ThrAGT-483-tRF5.8;Type=tRF-5;
1	rice_tsRNAs	tsRNA	1775494	1775507	.	+	.	ID=ThrAGT-483-tRF5.0;Type=tRF-5;
1	rice_tsRNAs	tsRNA	1775494	1775508	.	+	.	ID=ThrAGT-483-tRF5.1;Type=tRF-5;
1	rice_tsRNAs	tsRNA	1775494	1775510	.	+	.	ID=ThrAGT-483-tRF5.3;Type=tRF-5;
1	rice_tsRNAs	tsRNA	1775494	1775512	.	+	.	ID=ThrAGT-483-tRF5.5;Type=tRF-5;
1	rice_tsRNAs	tsRNA	1775531	1775567	.	+	.	ID=ThrAGT-483-3tiR.0;Type=3tiR;
1	rice_tsRNAs	tsRNA	1775542	1775567	.	+	.	ID=ThrAGT-483-tRF3.0;Type=tRF-3;
1	rice_tsRNAs	tsRNA	1775543	1775567	.	+	.	ID=ThrAGT-483-tRF3.1;Type=tRF-3;
1	rice_tsRNAs	tsRNA	1775544	1775567	.	+	.	ID=ThrAGT-483-tRF3.2;Type=tRF-3;
1	rice_tsRNAs	tsRNA	1775545	1775567	.	+	.	ID=ThrAGT-483-tRF3.3;Type=tRF-3;
1	rice_tsRNAs	tsRNA	1775546	1775567	.	+	.	ID=ThrAGT-483-tRF3.4;Type=tRF-3;
1	rice_tsRNAs	tsRNA	1775547	1775567	.	+	.	ID=ThrAGT-483-tRF3.5;Type=tRF-3;
1	rice_tsRNAs	tsRNA	1775548	1775567	.	+	.	ID=ThrAGT-483-tRF3.6;Type=tRF-3;
1	rice_tsRNAs	tsRNA	1775549	1775567	.	+	.	ID=ThrAGT-483-tRF3.7;Type=tRF-3;
1	rice_tsRNAs	tsRNA	1775550	1775567	.	+	.	ID=ThrAGT-483-tRF3.8;Type=tRF-3;
1	rice_tsRNAs	tsRNA	1775551	1775567	.	+	.	ID=ThrAGT-483-tRF3.9;Type=tRF-3;
1	rice_tsRNAs	tsRNA	1775552	1775567	.	+	.	ID=ThrAGT-483-tRF3.10;Type=tRF-3;
1	rice_tsRNAs	tsRNA	1775553	1775567	.	+	.	ID=ThrAGT-483-tRF3.11;Type=tRF-3;
1	rice_tsRNAs	tsRNA	1775554	1775567	.	+	.	ID=ThrAGT-483-tRF3.12;Type=tRF-3;
1	rice_tsRNAs	tsRNA	1775555	1775567	.	+	.	ID=ThrAGT-483-tRF3.13;Type=tRF-3;
1	rice_tsRNAs	tsRNA	1775556	1775567	.	+	.	ID=ThrAGT-483-tRF3.14;Type=tRF-3;
1	rice_tsRNAs	tsRNA	1775557	1775567	.	+	.	ID=ThrAGT-483-tRF3.15;Type=tRF-3;
1	rice_tsRNAs	tsRNA	1775574	1775603	.	+	.	ID=ThrAGT-483-tRF1.0;Type=tRF-1;
1	ShortStack	nc_RNA	1787933	1788070	.	-	.	ID=Cluster_49857;DicerCall=N;MIRNA=N;
1	ShortStack	nc_RNA	1802001	1802647	.	-	.	ID=Cluster_49863;DicerCall=N;MIRNA=N;
1	ShortStack	nc_RNA	1802974	1803119	.	-	.	ID=Cluster_49864;DicerCall=N;MIRNA=N;
1	ShortStack	nc_RNA	1803209	1803359	.	-	.	ID=Cluster_49865;DicerCall=N;MIRNA=N;
1	ShortStack	nc_RNA	1808490	1808593	.	-	.	ID=Cluster_49866;DicerCall=N;MIRNA=N;
1	ShortStack	nc_RNA	1810968	1810986	.	+	.	ID=Cluster_49867;DicerCall=N;MIRNA=N;
1	ShortStack	nc_RNA	1812905	1812982	.	-	.	ID=Cluster_49868;DicerCall=24;MIRNA=N;
1	ShortStack	nc_RNA	1821818	1821969	.	.	.	ID=Cluster_49872;DicerCall=24;MIRNA=N;
1	ShortStack	nc_RNA	1834079	1834322	.	+	.	ID=Cluster_49877;DicerCall=N;MIRNA=N;
1	ShortStack	nc_RNA	1845818	1845908	.	+	.	ID=Cluster_49884;DicerCall=N;MIRNA=N;
1	ShortStack	nc_RNA	1846208	1846297	.	+	.	ID=Cluster_49885;DicerCall=N;MIRNA=N;
1	ShortStack	nc_RNA	1846618	1846668	.	+	.	ID=Cluster_49886;DicerCall=N;MIRNA=N;
1	ShortStack	nc_RNA	1847113	1847426	.	+	.	ID=Cluster_49887;DicerCall=N;MIRNA=N;
1	ShortStack	nc_RNA	1847643	1848275	.	+	.	ID=Cluster_49888;DicerCall=N;MIRNA=N;
1	ShortStack	nc_RNA	1864964	1864982	.	-	.	ID=Cluster_49897;DicerCall=N;MIRNA=N;
1	rice_tsRNAs	tsRNA	1865234	1865249	.	-	.	ID=PheGAA-398-tRF1.0;Type=tRF-1;
1	rice_tsRNAs	tsRNA	1865235	1865250	.	-	.	ID=PheGAA-398-tRF3.9;Type=tRF-3;
1	rice_tsRNAs	tsRNA	1865235	1865245	.	-	.	ID=PheGAA-398-tRF3.14;Type=tRF-3;
1	rice_tsRNAs	tsRNA	1865235	1865246	.	-	.	ID=PheGAA-398-tRF3.13;Type=tRF-3;
1	rice_tsRNAs	tsRNA	1865235	1865247	.	-	.	ID=PheGAA-398-tRF3.12;Type=tRF-3;
1	rice_tsRNAs	tsRNA	1865235	1865248	.	-	.	ID=PheGAA-398-tRF3.11;Type=tRF-3;
1	rice_tsRNAs	tsRNA	1865235	1865249	.	-	.	ID=PheGAA-398-tRF3.10;Type=tRF-3;
1	rice_tsRNAs	tsRNA	1865235	1865251	.	-	.	ID=PheGAA-398-tRF3.8;Type=tRF-3;
1	rice_tsRNAs	tsRNA	1865235	1865252	.	-	.	ID=PheGAA-398-tRF3.7;Type=tRF-3;
1	rice_tsRNAs	tsRNA	1865235	1865254	.	-	.	ID=PheGAA-398-tRF3.5;Type=tRF-3;
1	rice_tsRNAs	tsRNA	1865235	1865255	.	-	.	ID=PheGAA-398-tRF3.4;Type=tRF-3;
1	rice_tsRNAs	tsRNA	1865235	1865256	.	-	.	ID=PheGAA-398-tRF3.3;Type=tRF-3;
1	rice_tsRNAs	tsRNA	1865235	1865257	.	-	.	ID=PheGAA-398-tRF3.2;Type=tRF-3;
1	rice_tsRNAs	tsRNA	1865235	1865258	.	-	.	ID=PheGAA-398-tRF3.1;Type=tRF-3;
1	rice_tsRNAs	tsRNA	1865235	1865261	.	-	.	ID=PheGAA-398-tRF3.0;Type=tRF-3;
1	rice_tsRNAs	tsRNA	1865235	1865262	.	-	.	ID=PheGAA-398-3tiR.5;Type=3tiR;
1	rice_tsRNAs	tsRNA	1865235	1865253	.	-	.	ID=PheGAA-398-tRF3.6;Type=tRF-3;
1	rice_tsRNAs	tsRNA	1865235	1865267	.	-	.	ID=PheGAA-398-3tiR.3;Type=3tiR;
1	rice_tsRNAs	tsRNA	1865235	1865268	.	-	.	ID=PheGAA-398-3tiR.2;Type=3tiR;
1	rice_tsRNAs	tsRNA	1865235	1865269	.	-	.	ID=PheGAA-398-3tiR.1;Type=3tiR;
1	rice_tsRNAs	tsRNA	1865235	1865270	.	-	.	ID=PheGAA-398-3tiR.0;Type=3tiR;
1	rice_tsRNAs	tsRNA	1865235	1865264	.	-	.	ID=PheGAA-398-3tiR.4;Type=3tiR;
1	rice_tsRNAs	tsRNA	1865273	1865307	.	-	.	ID=PheGAA-398-5tiR.3;Type=5tiR;
1	rice_tsRNAs	tsRNA	1865275	1865307	.	-	.	ID=PheGAA-398-5tiR.2;Type=5tiR;
1	rice_tsRNAs	tsRNA	1865276	1865307	.	-	.	ID=PheGAA-398-5tiR.1;Type=5tiR;
1	rice_tsRNAs	tsRNA	1865277	1865307	.	-	.	ID=PheGAA-398-5tiR.0;Type=5tiR;
1	rice_tsRNAs	tsRNA	1865278	1865307	.	-	.	ID=PheGAA-398-tRF5.12;Type=tRF-5;
1	rice_tsRNAs	tsRNA	1865283	1865307	.	-	.	ID=PheGAA-398-tRF5.11;Type=tRF-5;
1	rice_tsRNAs	tsRNA	1865284	1865307	.	-	.	ID=PheGAA-398-tRF5.10;Type=tRF-5;
1	rice_tsRNAs	tsRNA	1865285	1865307	.	-	.	ID=PheGAA-398-tRF5.9;Type=tRF-5;
1	rice_tsRNAs	tsRNA	1865286	1865307	.	-	.	ID=PheGAA-398-tRF5.8;Type=tRF-5;
1	rice_tsRNAs	tsRNA	1865287	1865307	.	-	.	ID=PheGAA-398-tRF5.7;Type=tRF-5;
1	rice_tsRNAs	tsRNA	1865288	1865307	.	-	.	ID=PheGAA-398-tRF5.6;Type=tRF-5;
1	rice_tsRNAs	tsRNA	1865289	1865307	.	-	.	ID=PheGAA-398-tRF5.5;Type=tRF-5;
1	rice_tsRNAs	tsRNA	1865290	1865307	.	-	.	ID=PheGAA-398-tRF5.4;Type=tRF-5;
1	rice_tsRNAs	tsRNA	1865291	1865307	.	-	.	ID=PheGAA-398-tRF5.3;Type=tRF-5;
1	rice_tsRNAs	tsRNA	1865292	1865307	.	-	.	ID=PheGAA-398-tRF5.2;Type=tRF-5;
1	rice_tsRNAs	tsRNA	1865293	1865307	.	-	.	ID=PheGAA-398-tRF5.1;Type=tRF-5;
1	rice_tsRNAs	tsRNA	1865294	1865307	.	-	.	ID=PheGAA-398-tRF5.0;Type=tRF-5;
1	ShortStack	nc_RNA	1872605	1872672	.	-	.	ID=Cluster_49901;DicerCall=24;MIRNA=N;
1	ShortStack	nc_RNA	1888633	1888826	.	+	.	ID=Cluster_49913;DicerCall=N;MIRNA=N;
1	ShortStack	nc_RNA	1902749	1903016	.	+	.	ID=Cluster_49920;DicerCall=N;MIRNA=N;
1	ShortStack	nc_RNA	1903109	1904232	.	+	.	ID=Cluster_49921;DicerCall=N;MIRNA=N;
1	ShortStack	nc_RNA	1904349	1905185	.	+	.	ID=Cluster_49922;DicerCall=N;MIRNA=N;
1	ShortStack	nc_RNA	1929317	1929334	.	-	.	ID=Cluster_49929;DicerCall=N;MIRNA=N;
1	ShortStack	nc_RNA	1933569	1933710	.	.	.	ID=Cluster_49932;DicerCall=24;MIRNA=N;
1	ShortStack	nc_RNA	1958005	1958448	.	-	.	ID=Cluster_49949;DicerCall=N;MIRNA=N;
1	ShortStack	nc_RNA	1958520	1958858	.	-	.	ID=Cluster_49950;DicerCall=N;MIRNA=N;
1	ShortStack	nc_RNA	1961869	1962169	.	-	.	ID=Cluster_49952;DicerCall=N;MIRNA=N;
1	ShortStack	nc_RNA	1963758	1964017	.	-	.	ID=Cluster_49954;DicerCall=N;MIRNA=N;
1	ShortStack	nc_RNA	1969303	1969389	.	+	.	ID=Cluster_49958;DicerCall=N;MIRNA=N;
1	ShortStack	nc_RNA	1969497	1969797	.	.	.	ID=Cluster_49959;DicerCall=N;MIRNA=N;
1	ShortStack	nc_RNA	1974688	1975090	.	-	.	ID=Cluster_49967;DicerCall=N;MIRNA=N;
1	ShortStack	nc_RNA	1994662	1994835	.	.	.	ID=Cluster_49976;DicerCall=24;MIRNA=N;
1	ShortStack	nc_RNA	2004205	2004379	.	.	.	ID=Cluster_49980;DicerCall=24;MIRNA=N;
1	ShortStack	nc_RNA	2007240	2007426	.	.	.	ID=Cluster_49983;DicerCall=N;MIRNA=N;
1	ShortStack	nc_RNA	2009620	2009996	.	.	.	ID=Cluster_49987;DicerCall=24;MIRNA=N;
1	ShortStack	nc_RNA	2010072	2010222	.	.	.	ID=Cluster_49988;DicerCall=24;MIRNA=N;
1	ShortStack	nc_RNA	2010414	2010539	.	.	.	ID=Cluster_49989;DicerCall=23;MIRNA=N;
1	ShortStack	nc_RNA	2010616	2010784	.	-	.	ID=Cluster_49990;DicerCall=24;MIRNA=N;
1	ShortStack	nc_RNA	2011941	2012107	.	.	.	ID=Cluster_49991;DicerCall=23;MIRNA=N;
1	ShortStack	nc_RNA	2012455	2012594	.	.	.	ID=Cluster_49992;DicerCall=24;MIRNA=N;
1	ShortStack	nc_RNA	2013236	2013336	.	.	.	ID=Cluster_49993;DicerCall=24;MIRNA=N;
1	ShortStack	nc_RNA	2035253	2035477	.	.	.	ID=Cluster_50006;DicerCall=N;MIRNA=N;
1	ShortStack	nc_RNA	2039998	2040511	.	.	.	ID=Cluster_50008;DicerCall=N;MIRNA=N;
1	ShortStack	nc_RNA	2056413	2056801	.	.	.	ID=Cluster_50020;DicerCall=N;MIRNA=N;
1	ShortStack	nc_RNA	2066319	2066459	.	.	.	ID=Cluster_50023;DicerCall=24;MIRNA=N;
1	ShortStack	nc_RNA	2069293	2069373	.	.	.	ID=Cluster_50027;DicerCall=24;MIRNA=N;
1	ShortStack	nc_RNA	2072011	2072603	.	+	.	ID=Cluster_50028;DicerCall=N;MIRNA=N;
1	ShortStack	nc_RNA	2072695	2073573	.	+	.	ID=Cluster_50029;DicerCall=N;MIRNA=N;
1	ShortStack	nc_RNA	2080100	2080199	.	+	.	ID=Cluster_50032;DicerCall=N;MIRNA=N;
1	ShortStack	nc_RNA	2080721	2080823	.	+	.	ID=Cluster_50033;DicerCall=N;MIRNA=N;
1	ShortStack	nc_RNA	2081149	2081521	.	+	.	ID=Cluster_50034;DicerCall=N;MIRNA=N;
1	ShortStack	nc_RNA	2085686	2086079	.	-	.	ID=Cluster_50037;DicerCall=N;MIRNA=N;
1	ShortStack	nc_RNA	2087532	2087700	.	+	.	ID=Cluster_50039;DicerCall=24;MIRNA=N;
1	ShortStack	nc_RNA	2103699	2103926	.	.	.	ID=Cluster_50046;DicerCall=24;MIRNA=N;
1	ShortStack	nc_RNA	2122059	2122307	.	+	.	ID=Cluster_50061;DicerCall=N;MIRNA=N;
1	ShortStack	nc_RNA	2126023	2126296	.	.	.	ID=Cluster_50066;DicerCall=24;MIRNA=N;
1	ShortStack	nc_RNA	2126923	2127020	.	+	.	ID=Cluster_50067;DicerCall=N;MIRNA=N;
1	ShortStack	nc_RNA	2128372	2128500	.	+	.	ID=Cluster_50068;DicerCall=24;MIRNA=N;
1	ShortStack	nc_RNA	2147114	2147153	.	.	.	ID=Cluster_50079;DicerCall=24;MIRNA=N;
1	ShortStack	nc_RNA	2147607	2147715	.	+	.	ID=Cluster_50080;DicerCall=23;MIRNA=N;
1	ShortStack	nc_RNA	2162624	2162786	.	-	.	ID=Cluster_50091;DicerCall=24;MIRNA=N;
1	ShortStack	nc_RNA	2165149	2165250	.	.	.	ID=Cluster_50095;DicerCall=24;MIRNA=N;
1	ShortStack	nc_RNA	2178974	2179166	.	.	.	ID=Cluster_50106;DicerCall=24;MIRNA=N;
1	ShortStack	nc_RNA	2203180	2203607	.	+	.	ID=Cluster_50107;DicerCall=N;MIRNA=N;
1	ShortStack	nc_RNA	2210914	2211078	.	.	.	ID=Cluster_50111;DicerCall=24;MIRNA=N;
1	ShortStack	nc_RNA	2213401	2213501	.	-	.	ID=Cluster_50112;DicerCall=24;MIRNA=N;
1	ShortStack	nc_RNA	2213959	2214139	.	.	.	ID=Cluster_50113;DicerCall=N;MIRNA=N;
1	ShortStack	nc_RNA	2215672	2216440	.	-	.	ID=Cluster_50114;DicerCall=N;MIRNA=N;
1	ShortStack	nc_RNA	2216567	2216794	.	-	.	ID=Cluster_50115;DicerCall=N;MIRNA=N;
1	ShortStack	nc_RNA	2217519	2217689	.	-	.	ID=Cluster_50116;DicerCall=N;MIRNA=N;
1	ShortStack	nc_RNA	2221057	2221325	.	-	.	ID=Cluster_50118;DicerCall=N;MIRNA=N;
1	ShortStack	nc_RNA	2222413	2222777	.	-	.	ID=Cluster_50120;DicerCall=N;MIRNA=N;
1	ShortStack	nc_RNA	2230381	2230467	.	.	.	ID=Cluster_50126;DicerCall=23;MIRNA=N;
1	ShortStack	nc_RNA	2247713	2247765	.	+	.	ID=Cluster_50138;DicerCall=N;MIRNA=N;
1	ShortStack	nc_RNA	2250505	2250547	.	-	.	ID=Cluster_50139;DicerCall=N;MIRNA=N;
1	ShortStack	nc_RNA	2264360	2264681	.	+	.	ID=Cluster_50145;DicerCall=N;MIRNA=N;
1	ShortStack	nc_RNA	2269325	2269661	.	-	.	ID=Cluster_50146;DicerCall=N;MIRNA=N;
1	rice_tsRNAs	tsRNA	2279100	2279128	.	+	.	ID=AspGTC-116-tRF5.15;Type=tRF-5;
1	rice_tsRNAs	tsRNA	2279100	2279138	.	+	.	ID=AspGTC-116-5tiR.8;Type=5tiR;
1	rice_tsRNAs	tsRNA	2279100	2279123	.	+	.	ID=AspGTC-116-tRF5.10;Type=tRF-5;
1	rice_tsRNAs	tsRNA	2279100	2279131	.	+	.	ID=AspGTC-116-5tiR.1;Type=5tiR;
1	rice_tsRNAs	tsRNA	2279100	2279130	.	+	.	ID=AspGTC-116-5tiR.0;Type=5tiR;
1	rice_tsRNAs	tsRNA	2279100	2279113	.	+	.	ID=AspGTC-116-tRF5.0;Type=tRF-5;
1	rice_tsRNAs	tsRNA	2279100	2279114	.	+	.	ID=AspGTC-116-tRF5.1;Type=tRF-5;
1	rice_tsRNAs	tsRNA	2279100	2279115	.	+	.	ID=AspGTC-116-tRF5.2;Type=tRF-5;
1	rice_tsRNAs	tsRNA	2279100	2279116	.	+	.	ID=AspGTC-116-tRF5.3;Type=tRF-5;
1	rice_tsRNAs	tsRNA	2279100	2279117	.	+	.	ID=AspGTC-116-tRF5.4;Type=tRF-5;
1	rice_tsRNAs	tsRNA	2279100	2279118	.	+	.	ID=AspGTC-116-tRF5.5;Type=tRF-5;
1	rice_tsRNAs	tsRNA	2279100	2279119	.	+	.	ID=AspGTC-116-tRF5.6;Type=tRF-5;
1	rice_tsRNAs	tsRNA	2279100	2279120	.	+	.	ID=AspGTC-116-tRF5.7;Type=tRF-5;
1	rice_tsRNAs	tsRNA	2279100	2279121	.	+	.	ID=AspGTC-116-tRF5.8;Type=tRF-5;
1	rice_tsRNAs	tsRNA	2279100	2279122	.	+	.	ID=AspGTC-116-tRF5.9;Type=tRF-5;
1	rice_tsRNAs	tsRNA	2279100	2279124	.	+	.	ID=AspGTC-116-tRF5.11;Type=tRF-5;
1	rice_tsRNAs	tsRNA	2279100	2279125	.	+	.	ID=AspGTC-116-tRF5.12;Type=tRF-5;
1	rice_tsRNAs	tsRNA	2279100	2279126	.	+	.	ID=AspGTC-116-tRF5.13;Type=tRF-5;
1	rice_tsRNAs	tsRNA	2279100	2279127	.	+	.	ID=AspGTC-116-tRF5.14;Type=tRF-5;
1	rice_tsRNAs	tsRNA	2279100	2279132	.	+	.	ID=AspGTC-116-5tiR.2;Type=5tiR;
1	rice_tsRNAs	tsRNA	2279100	2279133	.	+	.	ID=AspGTC-116-5tiR.3;Type=5tiR;
1	rice_tsRNAs	tsRNA	2279100	2279134	.	+	.	ID=AspGTC-116-5tiR.4;Type=5tiR;
1	rice_tsRNAs	tsRNA	2279100	2279135	.	+	.	ID=AspGTC-116-5tiR.5;Type=5tiR;
1	rice_tsRNAs	tsRNA	2279100	2279136	.	+	.	ID=AspGTC-116-5tiR.6;Type=5tiR;
1	rice_tsRNAs	tsRNA	2279100	2279137	.	+	.	ID=AspGTC-116-5tiR.7;Type=5tiR;
1	rice_tsRNAs	tsRNA	2279100	2279139	.	+	.	ID=AspGTC-116-5tiR.9;Type=5tiR;
1	rice_tsRNAs	tsRNA	2279100	2279129	.	+	.	ID=AspGTC-116-tRF5.16;Type=tRF-5;
1	rice_tsRNAs	tsRNA	2279135	2279171	.	+	.	ID=AspGTC-116-3tiR.0;Type=3tiR;
1	rice_tsRNAs	tsRNA	2279136	2279171	.	+	.	ID=AspGTC-116-3tiR.1;Type=3tiR;
1	rice_tsRNAs	tsRNA	2279137	2279171	.	+	.	ID=AspGTC-116-3tiR.2;Type=3tiR;
1	rice_tsRNAs	tsRNA	2279138	2279171	.	+	.	ID=AspGTC-116-3tiR.3;Type=3tiR;
1	rice_tsRNAs	tsRNA	2279139	2279171	.	+	.	ID=AspGTC-116-3tiR.4;Type=3tiR;
1	rice_tsRNAs	tsRNA	2279140	2279171	.	+	.	ID=AspGTC-116-3tiR.5;Type=3tiR;
1	rice_tsRNAs	tsRNA	2279141	2279171	.	+	.	ID=AspGTC-116-3tiR.6;Type=3tiR;
1	rice_tsRNAs	tsRNA	2279142	2279171	.	+	.	ID=AspGTC-116-3tiR.7;Type=3tiR;
1	rice_tsRNAs	tsRNA	2279143	2279171	.	+	.	ID=AspGTC-116-3tiR.8;Type=3tiR;
1	rice_tsRNAs	tsRNA	2279144	2279171	.	+	.	ID=AspGTC-116-3tiR.9;Type=3tiR;
1	rice_tsRNAs	tsRNA	2279145	2279171	.	+	.	ID=AspGTC-116-tRF3.0;Type=tRF-3;
1	rice_tsRNAs	tsRNA	2279146	2279171	.	+	.	ID=AspGTC-116-tRF3.1;Type=tRF-3;
1	rice_tsRNAs	tsRNA	2279147	2279171	.	+	.	ID=AspGTC-116-tRF3.2;Type=tRF-3;
1	rice_tsRNAs	tsRNA	2279148	2279171	.	+	.	ID=AspGTC-116-tRF3.3;Type=tRF-3;
1	rice_tsRNAs	tsRNA	2279149	2279171	.	+	.	ID=AspGTC-116-tRF3.4;Type=tRF-3;
1	rice_tsRNAs	tsRNA	2279150	2279171	.	+	.	ID=AspGTC-116-tRF3.5;Type=tRF-3;
1	rice_tsRNAs	tsRNA	2279151	2279171	.	+	.	ID=AspGTC-116-tRF3.6;Type=tRF-3;
1	rice_tsRNAs	tsRNA	2279152	2279171	.	+	.	ID=AspGTC-116-tRF3.7;Type=tRF-3;
1	rice_tsRNAs	tsRNA	2279153	2279171	.	+	.	ID=AspGTC-116-tRF3.8;Type=tRF-3;
1	rice_tsRNAs	tsRNA	2279154	2279171	.	+	.	ID=AspGTC-116-tRF3.9;Type=tRF-3;
1	rice_tsRNAs	tsRNA	2279155	2279171	.	+	.	ID=AspGTC-116-tRF3.10;Type=tRF-3;
1	rice_tsRNAs	tsRNA	2279156	2279171	.	+	.	ID=AspGTC-116-tRF3.11;Type=tRF-3;
1	rice_tsRNAs	tsRNA	2279157	2279171	.	+	.	ID=AspGTC-116-tRF3.12;Type=tRF-3;
1	rice_tsRNAs	tsRNA	2279157	2279172	.	+	.	ID=AspGTC-116-tRF1.0;Type=tRF-1;
1	rice_tsRNAs	tsRNA	2279157	2279173	.	+	.	ID=AspGTC-116-tRF1.1;Type=tRF-1;
1	rice_tsRNAs	tsRNA	2279158	2279171	.	+	.	ID=AspGTC-116-tRF3.13;Type=tRF-3;
1	rice_tsRNAs	tsRNA	2279159	2279171	.	+	.	ID=AspGTC-116-tRF3.14;Type=tRF-3;
1	rice_tsRNAs	tsRNA	2279160	2279171	.	+	.	ID=AspGTC-116-tRF3.15;Type=tRF-3;
1	rice_tsRNAs	tsRNA	2279161	2279171	.	+	.	ID=AspGTC-116-tRF3.16;Type=tRF-3;
1	ShortStack	nc_RNA	2282279	2283096	.	-	.	ID=Cluster_50149;DicerCall=N;MIRNA=N;
1	ShortStack	nc_RNA	2283592	2284011	.	-	.	ID=Cluster_50150;DicerCall=N;MIRNA=N;
1	ShortStack	nc_RNA	2284549	2284684	.	-	.	ID=Cluster_50151;DicerCall=N;MIRNA=N;
1	ShortStack	nc_RNA	2291486	2291701	.	.	.	ID=Cluster_50157;DicerCall=24;MIRNA=N;
1	ShortStack	nc_RNA	2291854	2291965	.	+	.	ID=Cluster_50158;DicerCall=24;MIRNA=N;
1	ShortStack	nc_RNA	2350253	2350409	.	-	.	ID=Cluster_50186;DicerCall=N;MIRNA=N;
1	ShortStack	nc_RNA	2357896	2358150	.	-	.	ID=Cluster_50188;DicerCall=N;MIRNA=N;
1	ShortStack	nc_RNA	2358363	2358616	.	.	.	ID=Cluster_50189;DicerCall=N;MIRNA=N;
1	ShortStack	nc_RNA	2369159	2369211	.	+	.	ID=Cluster_50193;DicerCall=N;MIRNA=N;
1	ShortStack	nc_RNA	2379062	2379251	.	-	.	ID=Cluster_50197;DicerCall=N;MIRNA=N;
1	rice_tsRNAs	tsRNA	2391023	2391035	.	-	.	ID=LeuCAG-ENSRNA049450896-T1-tRF3.12;Type=tRF-3;
1	rice_tsRNAs	tsRNA	2391023	2391038	.	-	.	ID=LeuCAG-ENSRNA049450896-T1-tRF3.9;Type=tRF-3;
1	rice_tsRNAs	tsRNA	2391023	2391034	.	-	.	ID=LeuCAG-ENSRNA049450896-T1-tRF3.13;Type=tRF-3;
1	rice_tsRNAs	tsRNA	2391023	2391059	.	-	.	ID=LeuCAG-ENSRNA049450896-T1-3tiR.0;Type=3tiR;
1	rice_tsRNAs	tsRNA	2391023	2391058	.	-	.	ID=LeuCAG-ENSRNA049450896-T1-3tiR.1;Type=3tiR;
1	rice_tsRNAs	tsRNA	2391023	2391057	.	-	.	ID=LeuCAG-ENSRNA049450896-T1-3tiR.2;Type=3tiR;
1	rice_tsRNAs	tsRNA	2391023	2391056	.	-	.	ID=LeuCAG-ENSRNA049450896-T1-3tiR.3;Type=3tiR;
1	rice_tsRNAs	tsRNA	2391023	2391055	.	-	.	ID=LeuCAG-ENSRNA049450896-T1-3tiR.4;Type=3tiR;
1	rice_tsRNAs	tsRNA	2391023	2391054	.	-	.	ID=LeuCAG-ENSRNA049450896-T1-3tiR.5;Type=3tiR;
1	rice_tsRNAs	tsRNA	2391023	2391053	.	-	.	ID=LeuCAG-ENSRNA049450896-T1-3tiR.6;Type=3tiR;
1	rice_tsRNAs	tsRNA	2391023	2391052	.	-	.	ID=LeuCAG-ENSRNA049450896-T1-3tiR.7;Type=3tiR;
1	rice_tsRNAs	tsRNA	2391023	2391051	.	-	.	ID=LeuCAG-ENSRNA049450896-T1-3tiR.8;Type=3tiR;
1	rice_tsRNAs	tsRNA	2391023	2391037	.	-	.	ID=LeuCAG-ENSRNA049450896-T1-tRF3.10;Type=tRF-3;
1	rice_tsRNAs	tsRNA	2391023	2391039	.	-	.	ID=LeuCAG-ENSRNA049450896-T1-tRF3.8;Type=tRF-3;
1	rice_tsRNAs	tsRNA	2391023	2391040	.	-	.	ID=LeuCAG-ENSRNA049450896-T1-tRF3.7;Type=tRF-3;
1	rice_tsRNAs	tsRNA	2391023	2391033	.	-	.	ID=LeuCAG-ENSRNA049450896-T1-tRF3.14;Type=tRF-3;
1	rice_tsRNAs	tsRNA	2391023	2391048	.	-	.	ID=LeuCAG-ENSRNA049450896-T1-tRF3.1;Type=tRF-3;
1	rice_tsRNAs	tsRNA	2391023	2391046	.	-	.	ID=LeuCAG-ENSRNA049450896-T1-tRF3.2;Type=tRF-3;
1	rice_tsRNAs	tsRNA	2391023	2391044	.	-	.	ID=LeuCAG-ENSRNA049450896-T1-tRF3.3;Type=tRF-3;
1	rice_tsRNAs	tsRNA	2391023	2391043	.	-	.	ID=LeuCAG-ENSRNA049450896-T1-tRF3.4;Type=tRF-3;
1	rice_tsRNAs	tsRNA	2391023	2391041	.	-	.	ID=LeuCAG-ENSRNA049450896-T1-tRF3.6;Type=tRF-3;
1	rice_tsRNAs	tsRNA	2391023	2391042	.	-	.	ID=LeuCAG-ENSRNA049450896-T1-tRF3.5;Type=tRF-3;
1	rice_tsRNAs	tsRNA	2391023	2391049	.	-	.	ID=LeuCAG-ENSRNA049450896-T1-tRF3.0;Type=tRF-3;
1	rice_tsRNAs	tsRNA	2391023	2391036	.	-	.	ID=LeuCAG-ENSRNA049450896-T1-tRF3.11;Type=tRF-3;
1	rice_tsRNAs	tsRNA	2391066	2391103	.	-	.	ID=LeuCAG-ENSRNA049450896-T1-5tiR.3;Type=5tiR;
1	rice_tsRNAs	tsRNA	2391067	2391103	.	-	.	ID=LeuCAG-ENSRNA049450896-T1-5tiR.2;Type=5tiR;
1	rice_tsRNAs	tsRNA	2391068	2391103	.	-	.	ID=LeuCAG-ENSRNA049450896-T1-5tiR.1;Type=5tiR;
1	rice_tsRNAs	tsRNA	2391070	2391103	.	-	.	ID=LeuCAG-ENSRNA049450896-T1-5tiR.0;Type=5tiR;
1	rice_tsRNAs	tsRNA	2391077	2391103	.	-	.	ID=LeuCAG-ENSRNA049450896-T1-tRF5.13;Type=tRF-5;
1	rice_tsRNAs	tsRNA	2391078	2391103	.	-	.	ID=LeuCAG-ENSRNA049450896-T1-tRF5.12;Type=tRF-5;
1	rice_tsRNAs	tsRNA	2391079	2391103	.	-	.	ID=LeuCAG-ENSRNA049450896-T1-tRF5.11;Type=tRF-5;
1	rice_tsRNAs	tsRNA	2391080	2391103	.	-	.	ID=LeuCAG-ENSRNA049450896-T1-tRF5.10;Type=tRF-5;
1	rice_tsRNAs	tsRNA	2391081	2391103	.	-	.	ID=LeuCAG-ENSRNA049450896-T1-tRF5.9;Type=tRF-5;
1	rice_tsRNAs	tsRNA	2391082	2391103	.	-	.	ID=LeuCAG-ENSRNA049450896-T1-tRF5.8;Type=tRF-5;
1	rice_tsRNAs	tsRNA	2391083	2391103	.	-	.	ID=LeuCAG-ENSRNA049450896-T1-tRF5.7;Type=tRF-5;
1	rice_tsRNAs	tsRNA	2391084	2391103	.	-	.	ID=LeuCAG-ENSRNA049450896-T1-tRF5.6;Type=tRF-5;
1	rice_tsRNAs	tsRNA	2391085	2391103	.	-	.	ID=LeuCAG-ENSRNA049450896-T1-tRF5.5;Type=tRF-5;
1	rice_tsRNAs	tsRNA	2391086	2391103	.	-	.	ID=LeuCAG-ENSRNA049450896-T1-tRF5.4;Type=tRF-5;
1	rice_tsRNAs	tsRNA	2391087	2391103	.	-	.	ID=LeuCAG-ENSRNA049450896-T1-tRF5.3;Type=tRF-5;
1	rice_tsRNAs	tsRNA	2391088	2391103	.	-	.	ID=LeuCAG-ENSRNA049450896-T1-tRF5.2;Type=tRF-5;
1	rice_tsRNAs	tsRNA	2391089	2391103	.	-	.	ID=LeuCAG-ENSRNA049450896-T1-tRF5.1;Type=tRF-5;
1	rice_tsRNAs	tsRNA	2391090	2391103	.	-	.	ID=LeuCAG-ENSRNA049450896-T1-tRF5.0;Type=tRF-5;
1	ShortStack	nc_RNA	2404338	2404496	.	+	.	ID=Cluster_50203;DicerCall=N;MIRNA=N;
1	ShortStack	nc_RNA	2503805	2503866	.	-	.	ID=Cluster_50207;DicerCall=23;MIRNA=N;
1	ShortStack	nc_RNA	2512147	2512212	.	.	.	ID=Cluster_50212;DicerCall=24;MIRNA=N;
1	ShortStack	nc_RNA	2512469	2512627	.	+	.	ID=Cluster_50213;DicerCall=24;MIRNA=N;
1	ShortStack	nc_RNA	2514965	2515022	.	.	.	ID=Cluster_50216;DicerCall=24;MIRNA=N;
1	ShortStack	nc_RNA	2520321	2520565	.	.	.	ID=Cluster_50220;DicerCall=24;MIRNA=N;
1	ShortStack	nc_RNA	2527823	2527957	.	.	.	ID=Cluster_50230;DicerCall=24;MIRNA=N;
1	ShortStack	nc_RNA	2533059	2533115	.	.	.	ID=Cluster_50235;DicerCall=24;MIRNA=N;
1	ShortStack	nc_RNA	2534974	2534990	.	-	.	ID=Cluster_50237;DicerCall=N;MIRNA=N;
1	ShortStack	nc_RNA	2540379	2541064	.	.	.	ID=Cluster_50239;DicerCall=24;MIRNA=N;
1	ShortStack	nc_RNA	2561605	2561677	.	+	.	ID=Cluster_50255;DicerCall=N;MIRNA=N;
1	ShortStack	nc_RNA	2563999	2564255	.	+	.	ID=Cluster_50256;DicerCall=N;MIRNA=N;
1	ShortStack	nc_RNA	2564830	2565361	.	+	.	ID=Cluster_50257;DicerCall=N;MIRNA=N;
1	ShortStack	nc_RNA	2566144	2566314	.	.	.	ID=Cluster_50258;DicerCall=24;MIRNA=N;
1	ShortStack	nc_RNA	2566958	2567113	.	+	.	ID=Cluster_50259;DicerCall=N;MIRNA=N;
1	ShortStack	nc_RNA	2580627	2580777	.	-	.	ID=Cluster_50266;DicerCall=N;MIRNA=N;
1	ShortStack	nc_RNA	2582073	2582099	.	+	.	ID=Cluster_50267;DicerCall=20;MIRNA=N;
1	ShortStack	nc_RNA	2582408	2582494	.	-	.	ID=Cluster_50268;DicerCall=N;MIRNA=N;
1	ShortStack	nc_RNA	2590412	2590485	.	-	.	ID=Cluster_50270;DicerCall=N;MIRNA=N;
1	ShortStack	nc_RNA	2592054	2592409	.	-	.	ID=Cluster_50271;DicerCall=N;MIRNA=N;
1	ShortStack	nc_RNA	2601666	2601836	.	+	.	ID=Cluster_50279;DicerCall=N;MIRNA=N;
1	ShortStack	nc_RNA	2602334	2604059	.	+	.	ID=Cluster_50280;DicerCall=N;MIRNA=N;
1	ShortStack	nc_RNA	2604801	2605544	.	+	.	ID=Cluster_50281;DicerCall=N;MIRNA=N;
1	ShortStack	nc_RNA	2606104	2607222	.	+	.	ID=Cluster_50282;DicerCall=N;MIRNA=N;
1	ShortStack	nc_RNA	2607428	2608193	.	+	.	ID=Cluster_50283;DicerCall=N;MIRNA=N;
1	ShortStack	nc_RNA	2609516	2610183	.	+	.	ID=Cluster_50284;DicerCall=N;MIRNA=N;
1	ShortStack	nc_RNA	2611449	2611673	.	+	.	ID=Cluster_50286;DicerCall=N;MIRNA=N;
1	ShortStack	nc_RNA	2637888	2638234	.	.	.	ID=Cluster_50290;DicerCall=24;MIRNA=N;
1	ShortStack	nc_RNA	2641163	2641255	.	.	.	ID=Cluster_50292;DicerCall=N;MIRNA=N;
1	ShortStack	nc_RNA	2656690	2656809	.	.	.	ID=Cluster_50302;DicerCall=23;MIRNA=N;
1	ShortStack	nc_RNA	2659921	2659953	.	-	.	ID=Cluster_50307;DicerCall=23;MIRNA=N;
1	ShortStack	nc_RNA	2661495	2661520	.	+	.	ID=Cluster_50309;DicerCall=24;MIRNA=N;
1	ShortStack	nc_RNA	2686729	2687054	.	+	.	ID=Cluster_50319;DicerCall=N;MIRNA=N;
1	ShortStack	nc_RNA	2690370	2690387	.	+	.	ID=Cluster_50321;DicerCall=N;MIRNA=N;
1	ShortStack	nc_RNA	2700775	2700918	.	.	.	ID=Cluster_50330;DicerCall=N;MIRNA=N;
1	ShortStack	nc_RNA	2745074	2745166	.	+	.	ID=Cluster_50342;DicerCall=24;MIRNA=N;
1	ShortStack	nc_RNA	2745294	2745483	.	.	.	ID=Cluster_50343;DicerCall=24;MIRNA=N;
1	ShortStack	nc_RNA	2762023	2762101	.	+	.	ID=Cluster_50351;DicerCall=23;MIRNA=N;
1	ShortStack	nc_RNA	2764506	2764771	.	.	.	ID=Cluster_50354;DicerCall=24;MIRNA=N;
1	ShortStack	nc_RNA	2766259	2766537	.	+	.	ID=Cluster_50356;DicerCall=N;MIRNA=N;
1	ShortStack	nc_RNA	2767560	2768366	.	+	.	ID=Cluster_50358;DicerCall=N;MIRNA=N;
1	ShortStack	nc_RNA	2771862	2772105	.	+	.	ID=Cluster_50360;DicerCall=N;MIRNA=N;
1	ShortStack	nc_RNA	2773407	2773600	.	+	.	ID=Cluster_50361;DicerCall=N;MIRNA=N;
1	ShortStack	nc_RNA	2773754	2773870	.	+	.	ID=Cluster_50362;DicerCall=N;MIRNA=N;
1	ShortStack	nc_RNA	2777409	2777458	.	+	.	ID=Cluster_50364;DicerCall=N;MIRNA=N;
1	ShortStack	nc_RNA	2779248	2779682	.	+	.	ID=Cluster_50365;DicerCall=N;MIRNA=N;
1	ShortStack	nc_RNA	2779815	2779969	.	+	.	ID=Cluster_50366;DicerCall=N;MIRNA=N;
1	ShortStack	nc_RNA	2780135	2780399	.	+	.	ID=Cluster_50367;DicerCall=N;MIRNA=N;
1	ShortStack	nc_RNA	2781078	2781330	.	+	.	ID=Cluster_50368;DicerCall=N;MIRNA=N;
1	ShortStack	nc_RNA	2783361	2783646	.	+	.	ID=Cluster_50369;DicerCall=N;MIRNA=N;
1	ShortStack	nc_RNA	2789122	2789447	.	+	.	ID=Cluster_50371;DicerCall=N;MIRNA=N;
1	ShortStack	nc_RNA	2790397	2790454	.	+	.	ID=Cluster_50372;DicerCall=20;MIRNA=N;
1	ShortStack	nc_RNA	2795701	2795847	.	+	.	ID=Cluster_50374;DicerCall=N;MIRNA=N;
1	ShortStack	nc_RNA	2803996	2804334	.	.	.	ID=Cluster_50378;DicerCall=N;MIRNA=N;
1	ShortStack	nc_RNA	2819019	2819052	.	+	.	ID=Cluster_50381;DicerCall=24;MIRNA=N;
1	ShortStack	nc_RNA	2847768	2848080	.	.	.	ID=Cluster_50392;DicerCall=N;MIRNA=N;
1	ShortStack	nc_RNA	2883033	2883115	.	.	.	ID=Cluster_50409;DicerCall=N;MIRNA=N;
1	ShortStack	nc_RNA	2898662	2898887	.	.	.	ID=Cluster_50417;DicerCall=24;MIRNA=N;
1	ShortStack	nc_RNA	2937410	2937799	.	.	.	ID=Cluster_50428;DicerCall=N;MIRNA=N;
1	ShortStack	nc_RNA	2957741	2958297	.	-	.	ID=Cluster_50433;DicerCall=N;MIRNA=N;
1	ShortStack	nc_RNA	2971217	2971313	.	-	.	ID=Cluster_50437;DicerCall=N;MIRNA=N;
1	ShortStack	nc_RNA	2971605	2971722	.	-	.	ID=Cluster_50438;DicerCall=N;MIRNA=N;
1	ShortStack	nc_RNA	2972836	2972869	.	.	.	ID=Cluster_50440;DicerCall=24;MIRNA=N;
1	ShortStack	nc_RNA	2972986	2973163	.	.	.	ID=Cluster_50441;DicerCall=24;MIRNA=N;
1	ShortStack	nc_RNA	2980031	2980233	.	.	.	ID=Cluster_50443;DicerCall=N;MIRNA=N;
1	ShortStack	nc_RNA	2980312	2980397	.	-	.	ID=Cluster_50444;DicerCall=N;MIRNA=N;
1	ShortStack	nc_RNA	2984469	2984597	.	+	.	ID=Cluster_50448;DicerCall=N;MIRNA=N;
1	ShortStack	nc_RNA	2986249	2986701	.	-	.	ID=Cluster_50450;DicerCall=N;MIRNA=N;
1	ShortStack	nc_RNA	3044536	3044882	.	+	.	ID=Cluster_50460;DicerCall=N;MIRNA=N;
1	ShortStack	nc_RNA	3046150	3046404	.	+	.	ID=Cluster_50462;DicerCall=N;MIRNA=N;
1	ShortStack	nc_RNA	3086229	3086299	.	-	.	ID=Cluster_50475;DicerCall=N;MIRNA=N;
1	ShortStack	nc_RNA	3089740	3089774	.	-	.	ID=Cluster_50476;DicerCall=N;MIRNA=N;
1	ShortStack	nc_RNA	3100491	3100632	.	-	.	ID=Cluster_50481;DicerCall=N;MIRNA=N;
1	ShortStack	nc_RNA	3100750	3101659	.	-	.	ID=Cluster_50482;DicerCall=N;MIRNA=N;
1	ShortStack	nc_RNA	3102118	3102718	.	-	.	ID=Cluster_50483;DicerCall=N;MIRNA=N;
1	ShortStack	nc_RNA	3108275	3108578	.	-	.	ID=Cluster_50487;DicerCall=N;MIRNA=N;
1	ShortStack	nc_RNA	3108686	3108997	.	-	.	ID=Cluster_50488;DicerCall=N;MIRNA=N;
1	ShortStack	nc_RNA	3114880	3115082	.	.	.	ID=Cluster_50491;DicerCall=24;MIRNA=N;
1	ShortStack	nc_RNA	3124099	3124202	.	-	.	ID=Cluster_50494;DicerCall=N;MIRNA=N;
1	ShortStack	nc_RNA	3129918	3130605	.	+	.	ID=Cluster_50497;DicerCall=N;MIRNA=N;
1	ShortStack	nc_RNA	3133129	3133209	.	-	.	ID=Cluster_50502;DicerCall=22;MIRNA=N;
1	ShortStack	nc_RNA	3137322	3138038	.	-	.	ID=Cluster_50506;DicerCall=N;MIRNA=N;
1	ShortStack	nc_RNA	3153324	3153472	.	-	.	ID=Cluster_50509;DicerCall=24;MIRNA=N;
1	ShortStack	nc_RNA	3162444	3162566	.	.	.	ID=Cluster_50510;DicerCall=23;MIRNA=N;
1	ShortStack	nc_RNA	3164007	3164033	.	+	.	ID=Cluster_50511;DicerCall=24;MIRNA=N;
1	ShortStack	nc_RNA	3208669	3208823	.	+	.	ID=Cluster_50524;DicerCall=21;MIRNA=N;
1	ShortStack	nc_RNA	3307282	3307623	.	.	.	ID=Cluster_50547;DicerCall=N;MIRNA=N;
1	ShortStack	nc_RNA	3320679	3320862	.	-	.	ID=Cluster_50557;DicerCall=N;MIRNA=N;
1	ShortStack	nc_RNA	3322817	3322977	.	+	.	ID=Cluster_50558;DicerCall=N;MIRNA=N;
1	ShortStack	nc_RNA	3324193	3324462	.	+	.	ID=Cluster_50559;DicerCall=N;MIRNA=N;
1	ShortStack	nc_RNA	3324688	3324732	.	+	.	ID=Cluster_50560;DicerCall=N;MIRNA=N;
1	ShortStack	nc_RNA	3326825	3327070	.	+	.	ID=Cluster_50561;DicerCall=N;MIRNA=N;
1	ShortStack	nc_RNA	3371989	3372071	.	.	.	ID=Cluster_50579;DicerCall=23;MIRNA=N;
1	ShortStack	nc_RNA	3373679	3373823	.	.	.	ID=Cluster_50580;DicerCall=N;MIRNA=N;
1	ShortStack	nc_RNA	3400221	3400334	.	+	.	ID=Cluster_50596;DicerCall=N;MIRNA=N;
1	ShortStack	nc_RNA	3415117	3415326	.	-	.	ID=Cluster_50603;DicerCall=N;MIRNA=N;
1	rice_tsRNAs	tsRNA	3421334	3421359	.	+	.	ID=SerTGA-467-tRF5.12;Type=tRF-5;
1	rice_tsRNAs	tsRNA	3421334	3421349	.	+	.	ID=SerTGA-467-tRF5.2;Type=tRF-5;
1	rice_tsRNAs	tsRNA	3421334	3421348	.	+	.	ID=SerTGA-467-tRF5.1;Type=tRF-5;
1	rice_tsRNAs	tsRNA	3421334	3421353	.	+	.	ID=SerTGA-467-tRF5.6;Type=tRF-5;
1	rice_tsRNAs	tsRNA	3421334	3421354	.	+	.	ID=SerTGA-467-tRF5.7;Type=tRF-5;
1	rice_tsRNAs	tsRNA	3421334	3421363	.	+	.	ID=SerTGA-467-tRF5.16;Type=tRF-5;
1	rice_tsRNAs	tsRNA	3421334	3421362	.	+	.	ID=SerTGA-467-tRF5.15;Type=tRF-5;
1	rice_tsRNAs	tsRNA	3421334	3421356	.	+	.	ID=SerTGA-467-tRF5.9;Type=tRF-5;
1	rice_tsRNAs	tsRNA	3421334	3421350	.	+	.	ID=SerTGA-467-tRF5.3;Type=tRF-5;
1	rice_tsRNAs	tsRNA	3421334	3421358	.	+	.	ID=SerTGA-467-tRF5.11;Type=tRF-5;
1	rice_tsRNAs	tsRNA	3421334	3421357	.	+	.	ID=SerTGA-467-tRF5.10;Type=tRF-5;
1	rice_tsRNAs	tsRNA	3421334	3421355	.	+	.	ID=SerTGA-467-tRF5.8;Type=tRF-5;
1	rice_tsRNAs	tsRNA	3421334	3421369	.	+	.	ID=SerTGA-467-5tiR.2;Type=5tiR;
1	rice_tsRNAs	tsRNA	3421334	3421367	.	+	.	ID=SerTGA-467-5tiR.1;Type=5tiR;
1	rice_tsRNAs	tsRNA	3421334	3421364	.	+	.	ID=SerTGA-467-5tiR.0;Type=5tiR;
1	rice_tsRNAs	tsRNA	3421334	3421347	.	+	.	ID=SerTGA-467-tRF5.0;Type=tRF-5;
1	rice_tsRNAs	tsRNA	3421334	3421351	.	+	.	ID=SerTGA-467-tRF5.4;Type=tRF-5;
1	rice_tsRNAs	tsRNA	3421334	3421352	.	+	.	ID=SerTGA-467-tRF5.5;Type=tRF-5;
1	rice_tsRNAs	tsRNA	3421334	3421360	.	+	.	ID=SerTGA-467-tRF5.13;Type=tRF-5;
1	rice_tsRNAs	tsRNA	3421334	3421361	.	+	.	ID=SerTGA-467-tRF5.14;Type=tRF-5;
1	rice_tsRNAs	tsRNA	3421381	3421415	.	+	.	ID=SerTGA-467-3tiR.0;Type=3tiR;
1	rice_tsRNAs	tsRNA	3421382	3421415	.	+	.	ID=SerTGA-467-3tiR.1;Type=3tiR;
1	rice_tsRNAs	tsRNA	3421383	3421415	.	+	.	ID=SerTGA-467-3tiR.2;Type=3tiR;
1	rice_tsRNAs	tsRNA	3421384	3421415	.	+	.	ID=SerTGA-467-3tiR.3;Type=3tiR;
1	rice_tsRNAs	tsRNA	3421385	3421415	.	+	.	ID=SerTGA-467-3tiR.4;Type=3tiR;
1	rice_tsRNAs	tsRNA	3421386	3421415	.	+	.	ID=SerTGA-467-3tiR.5;Type=3tiR;
1	rice_tsRNAs	tsRNA	3421387	3421415	.	+	.	ID=SerTGA-467-3tiR.6;Type=3tiR;
1	rice_tsRNAs	tsRNA	3421388	3421416	.	+	.	ID=SerTGA-467-tRF1.12;Type=tRF-1;
1	rice_tsRNAs	tsRNA	3421388	3421415	.	+	.	ID=SerTGA-467-3tiR.7;Type=3tiR;
1	rice_tsRNAs	tsRNA	3421389	3421415	.	+	.	ID=SerTGA-467-tRF3.0;Type=tRF-3;
1	rice_tsRNAs	tsRNA	3421389	3421416	.	+	.	ID=SerTGA-467-tRF1.13;Type=tRF-1;
1	rice_tsRNAs	tsRNA	3421390	3421415	.	+	.	ID=SerTGA-467-tRF3.1;Type=tRF-3;
1	rice_tsRNAs	tsRNA	3421391	3421416	.	+	.	ID=SerTGA-467-tRF1.14;Type=tRF-1;
1	rice_tsRNAs	tsRNA	3421391	3421415	.	+	.	ID=SerTGA-467-tRF3.2;Type=tRF-3;
1	rice_tsRNAs	tsRNA	3421392	3421415	.	+	.	ID=SerTGA-467-tRF3.3;Type=tRF-3;
1	rice_tsRNAs	tsRNA	3421393	3421415	.	+	.	ID=SerTGA-467-tRF3.4;Type=tRF-3;
1	rice_tsRNAs	tsRNA	3421393	3421416	.	+	.	ID=SerTGA-467-tRF1.0;Type=tRF-1;
1	rice_tsRNAs	tsRNA	3421394	3421415	.	+	.	ID=SerTGA-467-tRF3.5;Type=tRF-3;
1	rice_tsRNAs	tsRNA	3421395	3421415	.	+	.	ID=SerTGA-467-tRF3.6;Type=tRF-3;
1	rice_tsRNAs	tsRNA	3421396	3421415	.	+	.	ID=SerTGA-467-tRF3.7;Type=tRF-3;
1	rice_tsRNAs	tsRNA	3421397	3421415	.	+	.	ID=SerTGA-467-tRF3.8;Type=tRF-3;
1	rice_tsRNAs	tsRNA	3421398	3421415	.	+	.	ID=SerTGA-467-tRF3.9;Type=tRF-3;
1	rice_tsRNAs	tsRNA	3421398	3421416	.	+	.	ID=SerTGA-467-tRF1.1;Type=tRF-1;
1	rice_tsRNAs	tsRNA	3421398	3421417	.	+	.	ID=SerTGA-467-tRF1.2;Type=tRF-1;
1	rice_tsRNAs	tsRNA	3421399	3421416	.	+	.	ID=SerTGA-467-tRF1.3;Type=tRF-1;
1	rice_tsRNAs	tsRNA	3421399	3421415	.	+	.	ID=SerTGA-467-tRF3.10;Type=tRF-3;
1	rice_tsRNAs	tsRNA	3421400	3421417	.	+	.	ID=SerTGA-467-tRF1.5;Type=tRF-1;
1	rice_tsRNAs	tsRNA	3421400	3421415	.	+	.	ID=SerTGA-467-tRF3.11;Type=tRF-3;
1	rice_tsRNAs	tsRNA	3421400	3421416	.	+	.	ID=SerTGA-467-tRF1.4;Type=tRF-1;
1	rice_tsRNAs	tsRNA	3421401	3421416	.	+	.	ID=SerTGA-467-tRF1.6;Type=tRF-1;
1	rice_tsRNAs	tsRNA	3421401	3421415	.	+	.	ID=SerTGA-467-tRF3.12;Type=tRF-3;
1	rice_tsRNAs	tsRNA	3421402	3421415	.	+	.	ID=SerTGA-467-tRF3.13;Type=tRF-3;
1	rice_tsRNAs	tsRNA	3421402	3421417	.	+	.	ID=SerTGA-467-tRF1.8;Type=tRF-1;
1	rice_tsRNAs	tsRNA	3421402	3421416	.	+	.	ID=SerTGA-467-tRF1.7;Type=tRF-1;
1	rice_tsRNAs	tsRNA	3421403	3421415	.	+	.	ID=SerTGA-467-tRF3.14;Type=tRF-3;
1	rice_tsRNAs	tsRNA	3421403	3421417	.	+	.	ID=SerTGA-467-tRF1.10;Type=tRF-1;
1	rice_tsRNAs	tsRNA	3421403	3421416	.	+	.	ID=SerTGA-467-tRF1.9;Type=tRF-1;
1	rice_tsRNAs	tsRNA	3421404	3421417	.	+	.	ID=SerTGA-467-tRF1.11;Type=tRF-1;
1	rice_tsRNAs	tsRNA	3421404	3421415	.	+	.	ID=SerTGA-467-tRF3.15;Type=tRF-3;
1	rice_tsRNAs	tsRNA	3421405	3421415	.	+	.	ID=SerTGA-467-tRF3.16;Type=tRF-3;
1	ShortStack	nc_RNA	3421761	3421835	.	.	.	ID=Cluster_50605;DicerCall=23;MIRNA=N;
1	ShortStack	nc_RNA	3425271	3425431	.	+	.	ID=Cluster_50606;DicerCall=N;MIRNA=N;
1	ShortStack	nc_RNA	3443728	3443991	.	.	.	ID=Cluster_50619;DicerCall=24;MIRNA=N;
1	ShortStack	nc_RNA	3448238	3448518	.	-	.	ID=Cluster_50622;DicerCall=N;MIRNA=N;
1	ShortStack	nc_RNA	3448925	3449076	.	-	.	ID=Cluster_50623;DicerCall=N;MIRNA=N;
1	ShortStack	nc_RNA	3449709	3449902	.	-	.	ID=Cluster_50624;DicerCall=N;MIRNA=N;
1	ShortStack	nc_RNA	3450107	3450180	.	-	.	ID=Cluster_50625;DicerCall=N;MIRNA=N;
1	ShortStack	nc_RNA	3483371	3483698	.	-	.	ID=Cluster_50635;DicerCall=N;MIRNA=N;
1	ShortStack	nc_RNA	3484212	3484549	.	-	.	ID=Cluster_50636;DicerCall=N;MIRNA=N;
1	ShortStack	nc_RNA	3501657	3501905	.	.	.	ID=Cluster_50649;DicerCall=N;MIRNA=N;
1	ShortStack	nc_RNA	3502924	3503010	.	+	.	ID=Cluster_50650;DicerCall=N;MIRNA=N;
1	ShortStack	nc_RNA	3504068	3504771	.	+	.	ID=Cluster_50652;DicerCall=N;MIRNA=N;
1	ShortStack	nc_RNA	3506802	3506934	.	+	.	ID=Cluster_50653;DicerCall=N;MIRNA=N;
1	ShortStack	nc_RNA	3507018	3507346	.	+	.	ID=Cluster_50654;DicerCall=N;MIRNA=N;
1	ShortStack	nc_RNA	3509969	3510207	.	+	.	ID=Cluster_50655;DicerCall=N;MIRNA=N;
1	ShortStack	nc_RNA	3511266	3511371	.	.	.	ID=Cluster_50656;DicerCall=24;MIRNA=N;
1	ShortStack	nc_RNA	3515327	3515572	.	+	.	ID=Cluster_50658;DicerCall=N;MIRNA=N;
1	ShortStack	nc_RNA	3515684	3515799	.	+	.	ID=Cluster_50659;DicerCall=N;MIRNA=N;
1	rice_tsRNAs	tsRNA	3516669	3516688	.	-	.	ID=CysGCA-ENSRNA049450913-T1-tRF1.6;Type=tRF-1;
1	rice_tsRNAs	tsRNA	3516670	3516688	.	-	.	ID=CysGCA-ENSRNA049450913-T1-tRF1.5;Type=tRF-1;
1	rice_tsRNAs	tsRNA	3516671	3516688	.	-	.	ID=CysGCA-ENSRNA049450913-T1-tRF1.4;Type=tRF-1;
1	rice_tsRNAs	tsRNA	3516671	3516687	.	-	.	ID=CysGCA-ENSRNA049450913-T1-tRF1.7;Type=tRF-1;
1	rice_tsRNAs	tsRNA	3516672	3516688	.	-	.	ID=CysGCA-ENSRNA049450913-T1-tRF1.3;Type=tRF-1;
1	rice_tsRNAs	tsRNA	3516673	3516688	.	-	.	ID=CysGCA-ENSRNA049450913-T1-tRF1.2;Type=tRF-1;
1	rice_tsRNAs	tsRNA	3516674	3516688	.	-	.	ID=CysGCA-ENSRNA049450913-T1-tRF1.1;Type=tRF-1;
1	rice_tsRNAs	tsRNA	3516675	3516688	.	-	.	ID=CysGCA-ENSRNA049450913-T1-tRF1.0;Type=tRF-1;
1	rice_tsRNAs	tsRNA	3516689	3516709	.	-	.	ID=CysGCA-ENSRNA049450913-T1-tRF3.2;Type=tRF-3;
1	rice_tsRNAs	tsRNA	3516689	3516699	.	-	.	ID=CysGCA-ENSRNA049450913-T1-tRF3.12;Type=tRF-3;
1	rice_tsRNAs	tsRNA	3516689	3516710	.	-	.	ID=CysGCA-ENSRNA049450913-T1-tRF3.1;Type=tRF-3;
1	rice_tsRNAs	tsRNA	3516689	3516701	.	-	.	ID=CysGCA-ENSRNA049450913-T1-tRF3.10;Type=tRF-3;
1	rice_tsRNAs	tsRNA	3516689	3516702	.	-	.	ID=CysGCA-ENSRNA049450913-T1-tRF3.9;Type=tRF-3;
1	rice_tsRNAs	tsRNA	3516689	3516703	.	-	.	ID=CysGCA-ENSRNA049450913-T1-tRF3.8;Type=tRF-3;
1	rice_tsRNAs	tsRNA	3516689	3516704	.	-	.	ID=CysGCA-ENSRNA049450913-T1-tRF3.7;Type=tRF-3;
1	rice_tsRNAs	tsRNA	3516689	3516705	.	-	.	ID=CysGCA-ENSRNA049450913-T1-tRF3.6;Type=tRF-3;
1	rice_tsRNAs	tsRNA	3516689	3516706	.	-	.	ID=CysGCA-ENSRNA049450913-T1-tRF3.5;Type=tRF-3;
1	rice_tsRNAs	tsRNA	3516689	3516707	.	-	.	ID=CysGCA-ENSRNA049450913-T1-tRF3.4;Type=tRF-3;
1	rice_tsRNAs	tsRNA	3516689	3516711	.	-	.	ID=CysGCA-ENSRNA049450913-T1-tRF3.0;Type=tRF-3;
1	rice_tsRNAs	tsRNA	3516689	3516708	.	-	.	ID=CysGCA-ENSRNA049450913-T1-tRF3.3;Type=tRF-3;
1	rice_tsRNAs	tsRNA	3516689	3516700	.	-	.	ID=CysGCA-ENSRNA049450913-T1-tRF3.11;Type=tRF-3;
1	rice_tsRNAs	tsRNA	3516721	3516760	.	-	.	ID=CysGCA-ENSRNA049450913-T1-5tiR.5;Type=5tiR;
1	rice_tsRNAs	tsRNA	3516726	3516760	.	-	.	ID=CysGCA-ENSRNA049450913-T1-5tiR.4;Type=5tiR;
1	rice_tsRNAs	tsRNA	3516727	3516760	.	-	.	ID=CysGCA-ENSRNA049450913-T1-5tiR.3;Type=5tiR;
1	rice_tsRNAs	tsRNA	3516728	3516760	.	-	.	ID=CysGCA-ENSRNA049450913-T1-5tiR.2;Type=5tiR;
1	rice_tsRNAs	tsRNA	3516729	3516760	.	-	.	ID=CysGCA-ENSRNA049450913-T1-5tiR.1;Type=5tiR;
1	rice_tsRNAs	tsRNA	3516730	3516760	.	-	.	ID=CysGCA-ENSRNA049450913-T1-5tiR.0;Type=5tiR;
1	rice_tsRNAs	tsRNA	3516731	3516760	.	-	.	ID=CysGCA-ENSRNA049450913-T1-tRF5.16;Type=tRF-5;
1	rice_tsRNAs	tsRNA	3516732	3516760	.	-	.	ID=CysGCA-ENSRNA049450913-T1-tRF5.15;Type=tRF-5;
1	rice_tsRNAs	tsRNA	3516733	3516760	.	-	.	ID=CysGCA-ENSRNA049450913-T1-tRF5.14;Type=tRF-5;
1	rice_tsRNAs	tsRNA	3516734	3516760	.	-	.	ID=CysGCA-ENSRNA049450913-T1-tRF5.13;Type=tRF-5;
1	rice_tsRNAs	tsRNA	3516735	3516760	.	-	.	ID=CysGCA-ENSRNA049450913-T1-tRF5.12;Type=tRF-5;
1	rice_tsRNAs	tsRNA	3516736	3516760	.	-	.	ID=CysGCA-ENSRNA049450913-T1-tRF5.11;Type=tRF-5;
1	rice_tsRNAs	tsRNA	3516737	3516760	.	-	.	ID=CysGCA-ENSRNA049450913-T1-tRF5.10;Type=tRF-5;
1	rice_tsRNAs	tsRNA	3516738	3516760	.	-	.	ID=CysGCA-ENSRNA049450913-T1-tRF5.9;Type=tRF-5;
1	rice_tsRNAs	tsRNA	3516739	3516760	.	-	.	ID=CysGCA-ENSRNA049450913-T1-tRF5.8;Type=tRF-5;
1	rice_tsRNAs	tsRNA	3516740	3516760	.	-	.	ID=CysGCA-ENSRNA049450913-T1-tRF5.7;Type=tRF-5;
1	rice_tsRNAs	tsRNA	3516741	3516760	.	-	.	ID=CysGCA-ENSRNA049450913-T1-tRF5.6;Type=tRF-5;
1	rice_tsRNAs	tsRNA	3516742	3516760	.	-	.	ID=CysGCA-ENSRNA049450913-T1-tRF5.5;Type=tRF-5;
1	rice_tsRNAs	tsRNA	3516743	3516760	.	-	.	ID=CysGCA-ENSRNA049450913-T1-tRF5.4;Type=tRF-5;
1	rice_tsRNAs	tsRNA	3516744	3516760	.	-	.	ID=CysGCA-ENSRNA049450913-T1-tRF5.3;Type=tRF-5;
1	rice_tsRNAs	tsRNA	3516745	3516760	.	-	.	ID=CysGCA-ENSRNA049450913-T1-tRF5.2;Type=tRF-5;
1	rice_tsRNAs	tsRNA	3516746	3516760	.	-	.	ID=CysGCA-ENSRNA049450913-T1-tRF5.1;Type=tRF-5;
1	rice_tsRNAs	tsRNA	3516747	3516760	.	-	.	ID=CysGCA-ENSRNA049450913-T1-tRF5.0;Type=tRF-5;
1	ShortStack	nc_RNA	3547898	3548013	.	+	.	ID=Cluster_50680;DicerCall=24;MIRNA=N;
1	ShortStack	nc_RNA	3549437	3549602	.	.	.	ID=Cluster_50681;DicerCall=24;MIRNA=N;
1	ShortStack	nc_RNA	3561596	3561738	.	-	.	ID=Cluster_50686;DicerCall=N;MIRNA=N;
1	ShortStack	nc_RNA	3561948	3562146	.	-	.	ID=Cluster_50687;DicerCall=N;MIRNA=N;
1	ShortStack	nc_RNA	3563572	3564005	.	-	.	ID=Cluster_50689;DicerCall=N;MIRNA=N;
1	ShortStack	nc_RNA	3564250	3564389	.	-	.	ID=Cluster_50690;DicerCall=N;MIRNA=N;
1	ShortStack	nc_RNA	3565103	3565220	.	.	.	ID=Cluster_50691;DicerCall=N;MIRNA=N;
1	ShortStack	nc_RNA	3567668	3567844	.	.	.	ID=Cluster_50692;DicerCall=N;MIRNA=N;
1	ShortStack	nc_RNA	3567996	3568134	.	-	.	ID=Cluster_50693;DicerCall=N;MIRNA=N;
1	ShortStack	nc_RNA	3572350	3572558	.	-	.	ID=Cluster_50694;DicerCall=N;MIRNA=N;
1	ShortStack	nc_RNA	3583326	3583520	.	.	.	ID=Cluster_50703;DicerCall=24;MIRNA=N;
1	ShortStack	nc_RNA	3588698	3588832	.	.	.	ID=Cluster_50708;DicerCall=24;MIRNA=N;
1	ShortStack	nc_RNA	3592193	3592395	.	-	.	ID=Cluster_50711;DicerCall=N;MIRNA=N;
1	ShortStack	nc_RNA	3594492	3594778	.	-	.	ID=Cluster_50713;DicerCall=N;MIRNA=N;
1	ShortStack	nc_RNA	3622238	3622497	.	.	.	ID=Cluster_50725;DicerCall=N;MIRNA=N;
1	ShortStack	nc_RNA	3625090	3625280	.	.	.	ID=Cluster_50727;DicerCall=N;MIRNA=N;
1	ShortStack	nc_RNA	3629375	3629656	.	.	.	ID=Cluster_50729;DicerCall=24;MIRNA=N;
1	ShortStack	nc_RNA	3689477	3689797	.	.	.	ID=Cluster_50751;DicerCall=24;MIRNA=N;
1	ShortStack	nc_RNA	3708349	3708481	.	.	.	ID=Cluster_50760;DicerCall=N;MIRNA=N;
1	ShortStack	nc_RNA	3708602	3708709	.	-	.	ID=Cluster_50761;DicerCall=N;MIRNA=N;
1	ShortStack	nc_RNA	3722452	3722468	.	-	.	ID=Cluster_50766;DicerCall=N;MIRNA=N;
1	ShortStack	nc_RNA	3728673	3728837	.	-	.	ID=Cluster_50770;DicerCall=N;MIRNA=N;
1	rice_tsRNAs	tsRNA	3734988	3735016	.	+	.	ID=ProAGG-407-tRF5.15;Type=tRF-5;
1	rice_tsRNAs	tsRNA	3734988	3735014	.	+	.	ID=ProAGG-407-tRF5.13;Type=tRF-5;
1	rice_tsRNAs	tsRNA	3734988	3735009	.	+	.	ID=ProAGG-407-tRF5.8;Type=tRF-5;
1	rice_tsRNAs	tsRNA	3734988	3735008	.	+	.	ID=ProAGG-407-tRF5.7;Type=tRF-5;
1	rice_tsRNAs	tsRNA	3734988	3735007	.	+	.	ID=ProAGG-407-tRF5.6;Type=tRF-5;
1	rice_tsRNAs	tsRNA	3734988	3735006	.	+	.	ID=ProAGG-407-tRF5.5;Type=tRF-5;
1	rice_tsRNAs	tsRNA	3734988	3735010	.	+	.	ID=ProAGG-407-tRF5.9;Type=tRF-5;
1	rice_tsRNAs	tsRNA	3734988	3735001	.	+	.	ID=ProAGG-407-tRF5.0;Type=tRF-5;
1	rice_tsRNAs	tsRNA	3734988	3735002	.	+	.	ID=ProAGG-407-tRF5.1;Type=tRF-5;
1	rice_tsRNAs	tsRNA	3734988	3735003	.	+	.	ID=ProAGG-407-tRF5.2;Type=tRF-5;
1	rice_tsRNAs	tsRNA	3734988	3735004	.	+	.	ID=ProAGG-407-tRF5.3;Type=tRF-5;
1	rice_tsRNAs	tsRNA	3734988	3735005	.	+	.	ID=ProAGG-407-tRF5.4;Type=tRF-5;
1	rice_tsRNAs	tsRNA	3734988	3735011	.	+	.	ID=ProAGG-407-tRF5.10;Type=tRF-5;
1	rice_tsRNAs	tsRNA	3734988	3735012	.	+	.	ID=ProAGG-407-tRF5.11;Type=tRF-5;
1	rice_tsRNAs	tsRNA	3734988	3735013	.	+	.	ID=ProAGG-407-tRF5.12;Type=tRF-5;
1	rice_tsRNAs	tsRNA	3734988	3735017	.	+	.	ID=ProAGG-407-tRF5.16;Type=tRF-5;
1	rice_tsRNAs	tsRNA	3734988	3735018	.	+	.	ID=ProAGG-407-5tiR.0;Type=5tiR;
1	rice_tsRNAs	tsRNA	3734988	3735019	.	+	.	ID=ProAGG-407-5tiR.1;Type=5tiR;
1	rice_tsRNAs	tsRNA	3734988	3735020	.	+	.	ID=ProAGG-407-5tiR.2;Type=5tiR;
1	rice_tsRNAs	tsRNA	3734988	3735021	.	+	.	ID=ProAGG-407-5tiR.3;Type=5tiR;
1	rice_tsRNAs	tsRNA	3734988	3735022	.	+	.	ID=ProAGG-407-5tiR.4;Type=5tiR;
1	rice_tsRNAs	tsRNA	3734988	3735015	.	+	.	ID=ProAGG-407-tRF5.14;Type=tRF-5;
1	rice_tsRNAs	tsRNA	3735023	3735059	.	+	.	ID=ProAGG-407-3tiR.0;Type=3tiR;
1	rice_tsRNAs	tsRNA	3735024	3735059	.	+	.	ID=ProAGG-407-3tiR.1;Type=3tiR;
1	rice_tsRNAs	tsRNA	3735025	3735059	.	+	.	ID=ProAGG-407-3tiR.2;Type=3tiR;
1	rice_tsRNAs	tsRNA	3735026	3735059	.	+	.	ID=ProAGG-407-3tiR.3;Type=3tiR;
1	rice_tsRNAs	tsRNA	3735027	3735059	.	+	.	ID=ProAGG-407-3tiR.4;Type=3tiR;
1	rice_tsRNAs	tsRNA	3735028	3735059	.	+	.	ID=ProAGG-407-3tiR.5;Type=3tiR;
1	rice_tsRNAs	tsRNA	3735029	3735059	.	+	.	ID=ProAGG-407-3tiR.6;Type=3tiR;
1	rice_tsRNAs	tsRNA	3735033	3735059	.	+	.	ID=ProAGG-407-tRF3.0;Type=tRF-3;
1	rice_tsRNAs	tsRNA	3735036	3735059	.	+	.	ID=ProAGG-407-tRF3.1;Type=tRF-3;
1	rice_tsRNAs	tsRNA	3735037	3735059	.	+	.	ID=ProAGG-407-tRF3.2;Type=tRF-3;
1	rice_tsRNAs	tsRNA	3735038	3735060	.	+	.	ID=ProAGG-407-tRF1.4;Type=tRF-1;
1	rice_tsRNAs	tsRNA	3735038	3735059	.	+	.	ID=ProAGG-407-tRF3.3;Type=tRF-3;
1	rice_tsRNAs	tsRNA	3735039	3735060	.	+	.	ID=ProAGG-407-tRF1.5;Type=tRF-1;
1	rice_tsRNAs	tsRNA	3735039	3735059	.	+	.	ID=ProAGG-407-tRF3.4;Type=tRF-3;
1	rice_tsRNAs	tsRNA	3735040	3735059	.	+	.	ID=ProAGG-407-tRF3.5;Type=tRF-3;
1	rice_tsRNAs	tsRNA	3735040	3735060	.	+	.	ID=ProAGG-407-tRF1.6;Type=tRF-1;
1	rice_tsRNAs	tsRNA	3735041	3735059	.	+	.	ID=ProAGG-407-tRF3.6;Type=tRF-3;
1	rice_tsRNAs	tsRNA	3735041	3735060	.	+	.	ID=ProAGG-407-tRF1.7;Type=tRF-1;
1	rice_tsRNAs	tsRNA	3735042	3735060	.	+	.	ID=ProAGG-407-tRF1.8;Type=tRF-1;
1	rice_tsRNAs	tsRNA	3735042	3735059	.	+	.	ID=ProAGG-407-tRF3.7;Type=tRF-3;
1	rice_tsRNAs	tsRNA	3735043	3735060	.	+	.	ID=ProAGG-407-tRF1.9;Type=tRF-1;
1	rice_tsRNAs	tsRNA	3735043	3735059	.	+	.	ID=ProAGG-407-tRF3.8;Type=tRF-3;
1	rice_tsRNAs	tsRNA	3735044	3735060	.	+	.	ID=ProAGG-407-tRF1.10;Type=tRF-1;
1	rice_tsRNAs	tsRNA	3735044	3735059	.	+	.	ID=ProAGG-407-tRF3.9;Type=tRF-3;
1	rice_tsRNAs	tsRNA	3735045	3735059	.	+	.	ID=ProAGG-407-tRF3.10;Type=tRF-3;
1	rice_tsRNAs	tsRNA	3735045	3735060	.	+	.	ID=ProAGG-407-tRF1.11;Type=tRF-1;
1	rice_tsRNAs	tsRNA	3735046	3735059	.	+	.	ID=ProAGG-407-tRF3.11;Type=tRF-3;
1	rice_tsRNAs	tsRNA	3735046	3735060	.	+	.	ID=ProAGG-407-tRF1.12;Type=tRF-1;
1	rice_tsRNAs	tsRNA	3735047	3735060	.	+	.	ID=ProAGG-407-tRF1.0;Type=tRF-1;
1	rice_tsRNAs	tsRNA	3735047	3735059	.	+	.	ID=ProAGG-407-tRF3.12;Type=tRF-3;
1	rice_tsRNAs	tsRNA	3735048	3735059	.	+	.	ID=ProAGG-407-tRF3.13;Type=tRF-3;
1	rice_tsRNAs	tsRNA	3735049	3735059	.	+	.	ID=ProAGG-407-tRF3.14;Type=tRF-3;
1	rice_tsRNAs	tsRNA	3735060	3735076	.	+	.	ID=ProAGG-407-tRF1.1;Type=tRF-1;
1	rice_tsRNAs	tsRNA	3735060	3735079	.	+	.	ID=ProAGG-407-tRF1.3;Type=tRF-1;
1	rice_tsRNAs	tsRNA	3735060	3735077	.	+	.	ID=ProAGG-407-tRF1.2;Type=tRF-1;
1	ShortStack	nc_RNA	3742791	3743044	.	-	.	ID=Cluster_50778;DicerCall=N;MIRNA=N;
1	ShortStack	nc_RNA	3744329	3744432	.	.	.	ID=Cluster_50780;DicerCall=N;MIRNA=N;
1	ShortStack	nc_RNA	3781207	3781353	.	.	.	ID=Cluster_50798;DicerCall=24;MIRNA=N;
1	ShortStack	nc_RNA	3782125	3782381	.	.	.	ID=Cluster_50799;DicerCall=24;MIRNA=N;
1	ShortStack	nc_RNA	3785362	3785557	.	.	.	ID=Cluster_50802;DicerCall=24;MIRNA=N;
1	ShortStack	nc_RNA	3787539	3787670	.	.	.	ID=Cluster_50805;DicerCall=21;MIRNA=N;
1	ShortStack	nc_RNA	3796163	3796333	.	.	.	ID=Cluster_50808;DicerCall=24;MIRNA=N;
1	ShortStack	nc_RNA	3799699	3799902	.	.	.	ID=Cluster_50812;DicerCall=24;MIRNA=N;
1	ShortStack	nc_RNA	3806610	3806886	.	.	.	ID=Cluster_50818;DicerCall=N;MIRNA=N;
1	ShortStack	nc_RNA	3818580	3818735	.	.	.	ID=Cluster_50827;DicerCall=N;MIRNA=N;
1	ShortStack	nc_RNA	3829214	3829450	.	-	.	ID=Cluster_50829;DicerCall=N;MIRNA=N;
1	ShortStack	nc_RNA	3846424	3846910	.	-	.	ID=Cluster_50836;DicerCall=N;MIRNA=N;
1	ShortStack	nc_RNA	3847494	3847735	.	-	.	ID=Cluster_50837;DicerCall=N;MIRNA=N;
1	ShortStack	nc_RNA	3849171	3849311	.	-	.	ID=Cluster_50838;DicerCall=N;MIRNA=N;
1	ShortStack	nc_RNA	3858243	3858341	.	.	.	ID=Cluster_50850;DicerCall=24;MIRNA=N;
1	ShortStack	nc_RNA	3899372	3899541	.	-	.	ID=Cluster_50875;DicerCall=24;MIRNA=N;
1	ShortStack	nc_RNA	3902603	3902666	.	-	.	ID=Cluster_50879;DicerCall=24;MIRNA=N;
1	ShortStack	nc_RNA	3908254	3908374	.	.	.	ID=Cluster_50881;DicerCall=N;MIRNA=N;
1	ShortStack	nc_RNA	3909015	3909091	.	.	.	ID=Cluster_50883;DicerCall=24;MIRNA=N;
1	ShortStack	nc_RNA	3910357	3910659	.	.	.	ID=Cluster_50884;DicerCall=24;MIRNA=N;
1	ShortStack	nc_RNA	3913635	3913710	.	.	.	ID=Cluster_50889;DicerCall=N;MIRNA=N;
1	ShortStack	nc_RNA	3919365	3919579	.	+	.	ID=Cluster_50893;DicerCall=N;MIRNA=N;
1	ShortStack	nc_RNA	3969960	3970130	.	.	.	ID=Cluster_50915;DicerCall=24;MIRNA=N;
1	ShortStack	nc_RNA	3970210	3970323	.	.	.	ID=Cluster_50916;DicerCall=N;MIRNA=N;
1	ShortStack	nc_RNA	3987916	3988174	.	+	.	ID=Cluster_50926;DicerCall=N;MIRNA=N;
1	ShortStack	nc_RNA	3989303	3989457	.	+	.	ID=Cluster_50927;DicerCall=N;MIRNA=N;
1	ShortStack	nc_RNA	3990097	3990113	.	+	.	ID=Cluster_50928;DicerCall=N;MIRNA=N;
1	ShortStack	nc_RNA	3997334	3997579	.	.	.	ID=Cluster_50931;DicerCall=24;MIRNA=N;
1	ShortStack	nc_RNA	3998224	3998300	.	+	.	ID=Cluster_50933;DicerCall=N;MIRNA=N;
1	ShortStack	nc_RNA	4008412	4008484	.	+	.	ID=Cluster_50938;DicerCall=24;MIRNA=N;
1	ShortStack	nc_RNA	4011784	4012109	.	.	.	ID=Cluster_50943;DicerCall=24;MIRNA=N;
1	ShortStack	nc_RNA	4014924	4014977	.	.	.	ID=Cluster_50947;DicerCall=N;MIRNA=N;
1	ShortStack	nc_RNA	4021024	4021247	.	.	.	ID=Cluster_50955;DicerCall=24;MIRNA=N;
1	ShortStack	nc_RNA	4028014	4028379	.	.	.	ID=Cluster_50965;DicerCall=24;MIRNA=N;
1	ShortStack	nc_RNA	4035381	4035693	.	-	.	ID=Cluster_50974;DicerCall=N;MIRNA=N;
1	ShortStack	nc_RNA	4036658	4037296	.	-	.	ID=Cluster_50975;DicerCall=N;MIRNA=N;
1	ShortStack	nc_RNA	4041531	4041768	.	-	.	ID=Cluster_50976;DicerCall=N;MIRNA=N;
1	ShortStack	nc_RNA	4042504	4042563	.	-	.	ID=Cluster_50977;DicerCall=N;MIRNA=N;
1	ShortStack	nc_RNA	4051814	4052133	.	-	.	ID=Cluster_50983;DicerCall=N;MIRNA=N;
1	ShortStack	nc_RNA	4052256	4052586	.	-	.	ID=Cluster_50984;DicerCall=N;MIRNA=N;
1	ShortStack	nc_RNA	4056142	4056170	.	+	.	ID=Cluster_50987;DicerCall=24;MIRNA=N;
1	ShortStack	nc_RNA	4056400	4056447	.	-	.	ID=Cluster_50988;DicerCall=N;MIRNA=N;
1	ShortStack	nc_RNA	4063703	4063887	.	+	.	ID=Cluster_50991;DicerCall=N;MIRNA=N;
1	ShortStack	nc_RNA	4064325	4064541	.	+	.	ID=Cluster_50992;DicerCall=N;MIRNA=N;
1	ShortStack	nc_RNA	4071266	4071295	.	-	.	ID=Cluster_50993;DicerCall=N;MIRNA=N;
1	ShortStack	nc_RNA	4075630	4075783	.	-	.	ID=Cluster_50995;DicerCall=N;MIRNA=N;
1	ShortStack	nc_RNA	4076021	4076130	.	-	.	ID=Cluster_50996;DicerCall=N;MIRNA=N;
1	ShortStack	nc_RNA	4085597	4085657	.	.	.	ID=Cluster_51003;DicerCall=24;MIRNA=N;
1	ShortStack	nc_RNA	4106563	4106745	.	+	.	ID=Cluster_51017;DicerCall=N;MIRNA=N;
1	ShortStack	nc_RNA	4110437	4112094	.	-	.	ID=Cluster_51018;DicerCall=N;MIRNA=N;
1	ShortStack	nc_RNA	4120409	4120468	.	+	.	ID=Cluster_51021;DicerCall=N;MIRNA=N;
1	ShortStack	nc_RNA	4120709	4120822	.	+	.	ID=Cluster_51022;DicerCall=N;MIRNA=N;
1	ShortStack	nc_RNA	4122175	4122433	.	+	.	ID=Cluster_51023;DicerCall=N;MIRNA=N;
1	ShortStack	nc_RNA	4123433	4124111	.	+	.	ID=Cluster_51024;DicerCall=N;MIRNA=N;
1	ShortStack	nc_RNA	4125637	4126338	.	+	.	ID=Cluster_51026;DicerCall=N;MIRNA=N;
1	ShortStack	nc_RNA	4126617	4126732	.	.	.	ID=Cluster_51027;DicerCall=N;MIRNA=N;
1	ShortStack	nc_RNA	4139029	4139161	.	+	.	ID=Cluster_51033;DicerCall=N;MIRNA=N;
1	ShortStack	nc_RNA	4142136	4142356	.	+	.	ID=Cluster_51035;DicerCall=24;MIRNA=N;
1	ShortStack	nc_RNA	4147367	4147758	.	+	.	ID=Cluster_51040;DicerCall=N;MIRNA=N;
1	ShortStack	nc_RNA	4157865	4157970	.	+	.	ID=Cluster_51051;DicerCall=24;MIRNA=N;
1	ShortStack	nc_RNA	4160749	4161212	.	-	.	ID=Cluster_51054;DicerCall=N;MIRNA=N;
1	ShortStack	nc_RNA	4161408	4161694	.	-	.	ID=Cluster_51055;DicerCall=N;MIRNA=N;
1	ShortStack	nc_RNA	4164194	4164311	.	-	.	ID=Cluster_51057;DicerCall=N;MIRNA=N;
1	ShortStack	nc_RNA	4168603	4168796	.	-	.	ID=Cluster_51062;DicerCall=N;MIRNA=N;
1	ShortStack	nc_RNA	4174779	4174982	.	.	.	ID=Cluster_51064;DicerCall=24;MIRNA=N;
1	ShortStack	nc_RNA	4179210	4179542	.	-	.	ID=Cluster_51066;DicerCall=N;MIRNA=N;
1	ShortStack	nc_RNA	4185214	4185327	.	.	.	ID=Cluster_51070;DicerCall=N;MIRNA=N;
1	ShortStack	nc_RNA	4198083	4198143	.	.	.	ID=Cluster_51076;DicerCall=24;MIRNA=N;
1	ShortStack	nc_RNA	4201877	4202023	.	.	.	ID=Cluster_51079;DicerCall=23;MIRNA=N;
1	ShortStack	nc_RNA	4217782	4217864	.	.	.	ID=Cluster_51086;DicerCall=24;MIRNA=N;
1	ShortStack	nc_RNA	4219236	4219254	.	-	.	ID=Cluster_51087;DicerCall=N;MIRNA=N;
1	ShortStack	nc_RNA	4227532	4227712	.	.	.	ID=Cluster_51093;DicerCall=24;MIRNA=N;
1	ShortStack	nc_RNA	4229071	4229212	.	.	.	ID=Cluster_51094;DicerCall=24;MIRNA=N;
1	ShortStack	nc_RNA	4229542	4229839	.	.	.	ID=Cluster_51095;DicerCall=24;MIRNA=N;
1	ShortStack	nc_RNA	4257050	4257238	.	+	.	ID=Cluster_51105;DicerCall=N;MIRNA=N;
1	ShortStack	nc_RNA	4257849	4257997	.	+	.	ID=Cluster_51106;DicerCall=N;MIRNA=N;
1	ShortStack	nc_RNA	4275353	4275510	.	-	.	ID=Cluster_51130;DicerCall=N;MIRNA=N;
1	ShortStack	nc_RNA	4287876	4287921	.	-	.	ID=Cluster_51140;DicerCall=24;MIRNA=N;
1	ShortStack	nc_RNA	4308007	4308230	.	+	.	ID=Cluster_51155;DicerCall=N;MIRNA=N;
1	ShortStack	nc_RNA	4312567	4312584	.	-	.	ID=Cluster_51158;DicerCall=N;MIRNA=N;
1	ShortStack	nc_RNA	4315097	4315299	.	-	.	ID=Cluster_51160;DicerCall=N;MIRNA=N;
1	ShortStack	nc_RNA	4315511	4315773	.	.	.	ID=Cluster_51161;DicerCall=N;MIRNA=N;
1	ShortStack	nc_RNA	4332580	4332858	.	-	.	ID=Cluster_51170;DicerCall=N;MIRNA=N;
1	ShortStack	nc_RNA	4335660	4335909	.	-	.	ID=Cluster_51172;DicerCall=N;MIRNA=N;
1	ShortStack	nc_RNA	4373520	4373702	.	.	.	ID=Cluster_51201;DicerCall=23;MIRNA=N;
1	ShortStack	nc_RNA	4376044	4376238	.	+	.	ID=Cluster_51202;DicerCall=N;MIRNA=N;
1	ShortStack	nc_RNA	4379897	4379970	.	+	.	ID=Cluster_51203;DicerCall=N;MIRNA=N;
1	ShortStack	nc_RNA	4380520	4380654	.	+	.	ID=Cluster_51205;DicerCall=N;MIRNA=N;
1	ShortStack	nc_RNA	4381158	4381380	.	+	.	ID=Cluster_51206;DicerCall=N;MIRNA=N;
1	ShortStack	nc_RNA	4385050	4385291	.	+	.	ID=Cluster_51208;DicerCall=N;MIRNA=N;
1	ShortStack	nc_RNA	4389652	4389762	.	+	.	ID=Cluster_51211;DicerCall=N;MIRNA=N;
1	rice_tsRNAs	tsRNA	4402333	4402361	.	+	.	ID=GlyGCC-231-tRF5.3;Type=tRF-5;
1	rice_tsRNAs	tsRNA	4402333	4402360	.	+	.	ID=GlyGCC-231-tRF5.2;Type=tRF-5;
1	rice_tsRNAs	tsRNA	4402333	4402357	.	+	.	ID=GlyGCC-231-tRF5.1;Type=tRF-5;
1	rice_tsRNAs	tsRNA	4402333	4402353	.	+	.	ID=GlyGCC-231-tRF5.0;Type=tRF-5;
1	rice_tsRNAs	tsRNA	4402333	4402366	.	+	.	ID=GlyGCC-231-5tiR.3;Type=5tiR;
1	rice_tsRNAs	tsRNA	4402333	4402365	.	+	.	ID=GlyGCC-231-5tiR.2;Type=5tiR;
1	rice_tsRNAs	tsRNA	4402333	4402364	.	+	.	ID=GlyGCC-231-5tiR.1;Type=5tiR;
1	rice_tsRNAs	tsRNA	4402333	4402363	.	+	.	ID=GlyGCC-231-5tiR.0;Type=5tiR;
1	rice_tsRNAs	tsRNA	4402333	4402362	.	+	.	ID=GlyGCC-231-tRF5.4;Type=tRF-5;
1	ShortStack	nc_RNA	4404339	4404442	.	-	.	ID=Cluster_51216;DicerCall=N;MIRNA=N;
1	ShortStack	nc_RNA	4405429	4405677	.	-	.	ID=Cluster_51217;DicerCall=N;MIRNA=N;
1	ShortStack	nc_RNA	4405767	4405876	.	+	.	ID=Cluster_51218;DicerCall=N;MIRNA=N;
1	ShortStack	nc_RNA	4406494	4406611	.	-	.	ID=Cluster_51219;DicerCall=N;MIRNA=N;
1	ShortStack	nc_RNA	4420889	4421141	.	.	.	ID=Cluster_51227;DicerCall=24;MIRNA=N;
1	ShortStack	nc_RNA	4426416	4426693	.	-	.	ID=Cluster_51229;DicerCall=N;MIRNA=N;
1	ShortStack	nc_RNA	4428290	4428491	.	.	.	ID=Cluster_51231;DicerCall=24;MIRNA=N;
1	ShortStack	nc_RNA	4431085	4431182	.	.	.	ID=Cluster_51235;DicerCall=24;MIRNA=N;
1	ShortStack	nc_RNA	4434105	4434384	.	+	.	ID=Cluster_51236;DicerCall=N;MIRNA=N;
1	ShortStack	nc_RNA	4438651	4438834	.	+	.	ID=Cluster_51239;DicerCall=N;MIRNA=N;
1	ShortStack	nc_RNA	4440097	4440283	.	.	.	ID=Cluster_51241;DicerCall=24;MIRNA=N;
1	ShortStack	nc_RNA	4443787	4443950	.	.	.	ID=Cluster_51245;DicerCall=23;MIRNA=N;
1	ShortStack	nc_RNA	4444212	4444443	.	.	.	ID=Cluster_51246;DicerCall=24;MIRNA=N;
1	ShortStack	nc_RNA	4463381	4463680	.	.	.	ID=Cluster_51258;DicerCall=24;MIRNA=N;
1	ShortStack	nc_RNA	4465244	4465523	.	.	.	ID=Cluster_51260;DicerCall=N;MIRNA=N;
1	ShortStack	nc_RNA	4470001	4470534	.	.	.	ID=Cluster_51262;DicerCall=24;MIRNA=N;
1	ShortStack	nc_RNA	4473804	4474072	.	.	.	ID=Cluster_51266;DicerCall=24;MIRNA=N;
1	ShortStack	nc_RNA	4476625	4476969	.	.	.	ID=Cluster_51267;DicerCall=24;MIRNA=N;
1	ShortStack	nc_RNA	4483173	4483325	.	-	.	ID=Cluster_51269;DicerCall=N;MIRNA=N;
1	ShortStack	nc_RNA	4494799	4494990	.	-	.	ID=Cluster_51273;DicerCall=N;MIRNA=N;
1	ShortStack	nc_RNA	4497778	4497881	.	+	.	ID=Cluster_51275;DicerCall=N;MIRNA=N;
1	ShortStack	nc_RNA	4498737	4498903	.	+	.	ID=Cluster_51276;DicerCall=N;MIRNA=N;
1	ShortStack	nc_RNA	4500276	4500555	.	+	.	ID=Cluster_51278;DicerCall=N;MIRNA=N;
1	ShortStack	nc_RNA	4501153	4501244	.	+	.	ID=Cluster_51279;DicerCall=N;MIRNA=N;
1	ShortStack	nc_RNA	4502136	4502337	.	+	.	ID=Cluster_51280;DicerCall=N;MIRNA=N;
1	ShortStack	nc_RNA	4503158	4503320	.	+	.	ID=Cluster_51282;DicerCall=N;MIRNA=N;
1	ShortStack	nc_RNA	4514586	4514701	.	-	.	ID=Cluster_51293;DicerCall=N;MIRNA=N;
1	ShortStack	nc_RNA	4514790	4514929	.	-	.	ID=Cluster_51294;DicerCall=N;MIRNA=N;
1	ShortStack	nc_RNA	4515073	4515269	.	-	.	ID=Cluster_51295;DicerCall=N;MIRNA=N;
1	ShortStack	nc_RNA	4515461	4515513	.	-	.	ID=Cluster_51296;DicerCall=N;MIRNA=N;
1	ShortStack	nc_RNA	4515687	4515859	.	-	.	ID=Cluster_51297;DicerCall=N;MIRNA=N;
1	ShortStack	nc_RNA	4517065	4517222	.	-	.	ID=Cluster_51299;DicerCall=N;MIRNA=N;
1	ShortStack	nc_RNA	4519009	4519189	.	-	.	ID=Cluster_51301;DicerCall=N;MIRNA=N;
1	ShortStack	nc_RNA	4531426	4531611	.	+	.	ID=Cluster_51308;DicerCall=N;MIRNA=N;
1	ShortStack	nc_RNA	4534177	4534365	.	+	.	ID=Cluster_51312;DicerCall=N;MIRNA=N;
1	ShortStack	nc_RNA	4535886	4536073	.	+	.	ID=Cluster_51313;DicerCall=N;MIRNA=N;
1	ShortStack	nc_RNA	4536262	4536448	.	+	.	ID=Cluster_51314;DicerCall=N;MIRNA=N;
1	ShortStack	nc_RNA	4537469	4537628	.	+	.	ID=Cluster_51315;DicerCall=N;MIRNA=N;
1	ShortStack	nc_RNA	4538413	4538469	.	+	.	ID=Cluster_51316;DicerCall=N;MIRNA=N;
1	ShortStack	nc_RNA	4538909	4539350	.	+	.	ID=Cluster_51317;DicerCall=N;MIRNA=N;
1	ShortStack	nc_RNA	4542273	4542398	.	+	.	ID=Cluster_51320;DicerCall=N;MIRNA=N;
1	ShortStack	nc_RNA	4546192	4546444	.	.	.	ID=Cluster_51321;DicerCall=N;MIRNA=N;
1	ShortStack	nc_RNA	4566672	4567335	.	+	.	ID=Cluster_51331;DicerCall=N;MIRNA=N;
1	ShortStack	nc_RNA	4567415	4568389	.	+	.	ID=Cluster_51332;DicerCall=N;MIRNA=N;
1	ShortStack	nc_RNA	4572514	4572683	.	-	.	ID=Cluster_51334;DicerCall=N;MIRNA=N;
1	ShortStack	nc_RNA	4572772	4572929	.	-	.	ID=Cluster_51335;DicerCall=N;MIRNA=N;
1	ShortStack	nc_RNA	4577509	4577572	.	+	.	ID=Cluster_51341;DicerCall=21;MIRNA=N;
1	ShortStack	nc_RNA	4582791	4582875	.	-	.	ID=Cluster_51347;DicerCall=N;MIRNA=N;
1	ShortStack	nc_RNA	4584018	4584146	.	.	.	ID=Cluster_51348;DicerCall=N;MIRNA=N;
1	ShortStack	nc_RNA	4584249	4584433	.	-	.	ID=Cluster_51349;DicerCall=N;MIRNA=N;
1	ShortStack	nc_RNA	4621874	4622361	.	-	.	ID=Cluster_51371;DicerCall=N;MIRNA=N;
1	ShortStack	nc_RNA	4626187	4626340	.	-	.	ID=Cluster_51373;DicerCall=N;MIRNA=N;
1	ShortStack	nc_RNA	4626446	4626562	.	-	.	ID=Cluster_51374;DicerCall=N;MIRNA=N;
1	ShortStack	nc_RNA	4627525	4627604	.	-	.	ID=Cluster_51375;DicerCall=N;MIRNA=N;
1	ShortStack	nc_RNA	4627792	4627999	.	-	.	ID=Cluster_51376;DicerCall=N;MIRNA=N;
1	ShortStack	nc_RNA	4628383	4628617	.	-	.	ID=Cluster_51377;DicerCall=N;MIRNA=N;
1	ShortStack	nc_RNA	4673396	4674415	.	+	.	ID=Cluster_51409;DicerCall=N;MIRNA=N;
1	ShortStack	nc_RNA	4675699	4675958	.	+	.	ID=Cluster_51410;DicerCall=N;MIRNA=N;
1	ShortStack	nc_RNA	4676605	4677072	.	+	.	ID=Cluster_51411;DicerCall=N;MIRNA=N;
1	ShortStack	nc_RNA	4677213	4677519	.	+	.	ID=Cluster_51412;DicerCall=N;MIRNA=N;
1	ShortStack	nc_RNA	4678452	4678707	.	+	.	ID=Cluster_51413;DicerCall=N;MIRNA=N;
1	ShortStack	nc_RNA	4682570	4682758	.	.	.	ID=Cluster_51415;DicerCall=N;MIRNA=N;
1	ShortStack	nc_RNA	4682856	4683268	.	+	.	ID=Cluster_51416;DicerCall=N;MIRNA=N;
1	ShortStack	nc_RNA	4684521	4684787	.	+	.	ID=Cluster_51418;DicerCall=N;MIRNA=N;
1	ShortStack	nc_RNA	4690265	4690430	.	+	.	ID=Cluster_51423;DicerCall=N;MIRNA=N;
1	ShortStack	nc_RNA	4693610	4693680	.	.	.	ID=Cluster_51425;DicerCall=N;MIRNA=N;
1	ShortStack	nc_RNA	4697297	4697599	.	-	.	ID=Cluster_51430;DicerCall=N;MIRNA=N;
1	ShortStack	nc_RNA	4697861	4698390	.	-	.	ID=Cluster_51431;DicerCall=N;MIRNA=N;
1	ShortStack	nc_RNA	4699193	4699376	.	-	.	ID=Cluster_51433;DicerCall=N;MIRNA=N;
1	ShortStack	nc_RNA	4715683	4715879	.	-	.	ID=Cluster_51443;DicerCall=N;MIRNA=N;
1	ShortStack	nc_RNA	4729922	4729964	.	+	.	ID=Cluster_51449;DicerCall=N;MIRNA=N;
1	ShortStack	nc_RNA	4730813	4730999	.	.	.	ID=Cluster_51450;DicerCall=N;MIRNA=N;
1	ShortStack	nc_RNA	4735321	4735340	.	-	.	ID=Cluster_51451;DicerCall=20;MIRNA=N;
1	ShortStack	nc_RNA	4740366	4740610	.	-	.	ID=Cluster_51453;DicerCall=N;MIRNA=N;
1	ShortStack	nc_RNA	4741509	4742155	.	-	.	ID=Cluster_51455;DicerCall=N;MIRNA=N;
1	ShortStack	nc_RNA	4743610	4743855	.	-	.	ID=Cluster_51458;DicerCall=N;MIRNA=N;
1	ShortStack	nc_RNA	4744003	4744212	.	-	.	ID=Cluster_51459;DicerCall=N;MIRNA=N;
1	ShortStack	nc_RNA	4744330	4744469	.	-	.	ID=Cluster_51460;DicerCall=N;MIRNA=N;
1	ShortStack	nc_RNA	4748151	4748327	.	+	.	ID=Cluster_51465;DicerCall=24;MIRNA=N;
1	ShortStack	nc_RNA	4752560	4752619	.	-	.	ID=Cluster_51467;DicerCall=24;MIRNA=N;
1	ShortStack	nc_RNA	4796270	4796384	.	-	.	ID=Cluster_51478;DicerCall=N;MIRNA=N;
1	ShortStack	nc_RNA	4800225	4800379	.	+	.	ID=Cluster_51482;DicerCall=N;MIRNA=N;
1	ShortStack	nc_RNA	4804524	4804686	.	.	.	ID=Cluster_51487;DicerCall=24;MIRNA=N;
1	ShortStack	nc_RNA	4807267	4807429	.	.	.	ID=Cluster_51492;DicerCall=24;MIRNA=N;
1	ShortStack	nc_RNA	4810817	4811047	.	.	.	ID=Cluster_51496;DicerCall=24;MIRNA=N;
1	ShortStack	nc_RNA	4836755	4836848	.	.	.	ID=Cluster_51517;DicerCall=24;MIRNA=N;
1	ShortStack	nc_RNA	4839345	4839505	.	.	.	ID=Cluster_51519;DicerCall=23;MIRNA=N;
1	ShortStack	nc_RNA	4852345	4852592	.	+	.	ID=Cluster_51523;DicerCall=N;MIRNA=N;
1	ShortStack	nc_RNA	4853228	4853298	.	+	.	ID=Cluster_51524;DicerCall=N;MIRNA=N;
1	ShortStack	nc_RNA	4854107	4854373	.	+	.	ID=Cluster_51525;DicerCall=N;MIRNA=N;
1	ShortStack	nc_RNA	4893379	4893599	.	+	.	ID=Cluster_51539;DicerCall=N;MIRNA=N;
1	ShortStack	nc_RNA	4893696	4893841	.	+	.	ID=Cluster_51540;DicerCall=N;MIRNA=N;
1	ShortStack	nc_RNA	4905639	4905979	.	+	.	ID=Cluster_51546;DicerCall=N;MIRNA=N;
1	ShortStack	nc_RNA	4906323	4906662	.	+	.	ID=Cluster_51547;DicerCall=N;MIRNA=N;
1	ShortStack	nc_RNA	4907093	4907840	.	+	.	ID=Cluster_51548;DicerCall=N;MIRNA=N;
1	ShortStack	nc_RNA	4908575	4908753	.	+	.	ID=Cluster_51550;DicerCall=N;MIRNA=N;
1	ShortStack	nc_RNA	4918973	4919214	.	-	.	ID=Cluster_51555;DicerCall=N;MIRNA=N;
1	ShortStack	nc_RNA	4927294	4927353	.	.	.	ID=Cluster_51562;DicerCall=24;MIRNA=N;
1	ShortStack	nc_RNA	4949375	4951129	.	-	.	ID=Cluster_51568;DicerCall=N;MIRNA=N;
1	ShortStack	nc_RNA	4965046	4965081	.	.	.	ID=Cluster_51582;DicerCall=N;MIRNA=N;
1	ShortStack	nc_RNA	4971461	4971793	.	-	.	ID=Cluster_51586;DicerCall=N;MIRNA=N;
1	ShortStack	nc_RNA	4973060	4973371	.	-	.	ID=Cluster_51588;DicerCall=N;MIRNA=N;
1	ShortStack	nc_RNA	4978930	4979083	.	.	.	ID=Cluster_51592;DicerCall=22;MIRNA=N;
1	ShortStack	nc_RNA	4980095	4980200	.	.	.	ID=Cluster_51593;DicerCall=21;MIRNA=N;
1	ShortStack	nc_RNA	5021699	5021743	.	-	.	ID=Cluster_51610;DicerCall=N;MIRNA=N;
1	ShortStack	nc_RNA	5028371	5028489	.	+	.	ID=Cluster_51614;DicerCall=N;MIRNA=N;
1	ShortStack	nc_RNA	5036304	5036379	.	+	.	ID=Cluster_51615;DicerCall=N;MIRNA=N;
1	ShortStack	nc_RNA	5036675	5036966	.	+	.	ID=Cluster_51616;DicerCall=N;MIRNA=N;
1	ShortStack	nc_RNA	5040503	5040637	.	.	.	ID=Cluster_51618;DicerCall=N;MIRNA=N;
1	ShortStack	nc_RNA	5040780	5040905	.	-	.	ID=Cluster_51619;DicerCall=N;MIRNA=N;
1	ShortStack	nc_RNA	5060527	5061123	.	-	.	ID=Cluster_51630;DicerCall=N;MIRNA=N;
1	ShortStack	nc_RNA	5061682	5061887	.	-	.	ID=Cluster_51631;DicerCall=N;MIRNA=N;
1	ShortStack	nc_RNA	5062091	5062800	.	-	.	ID=Cluster_51632;DicerCall=N;MIRNA=N;
1	ShortStack	nc_RNA	5064575	5064876	.	-	.	ID=Cluster_51633;DicerCall=N;MIRNA=N;
1	ShortStack	nc_RNA	5065039	5065249	.	-	.	ID=Cluster_51634;DicerCall=N;MIRNA=N;
1	ShortStack	nc_RNA	5067971	5068018	.	+	.	ID=Cluster_51637;DicerCall=21;MIRNA=N;
1	ShortStack	nc_RNA	5070029	5070186	.	.	.	ID=Cluster_51640;DicerCall=24;MIRNA=N;
1	ShortStack	nc_RNA	5090121	5090178	.	.	.	ID=Cluster_51660;DicerCall=24;MIRNA=N;
1	ShortStack	nc_RNA	5094128	5094153	.	-	.	ID=Cluster_51664;DicerCall=N;MIRNA=N;
1	ShortStack	nc_RNA	5140566	5140971	.	-	.	ID=Cluster_51691;DicerCall=N;MIRNA=N;
1	ShortStack	nc_RNA	5144920	5145052	.	+	.	ID=Cluster_51695;DicerCall=24;MIRNA=N;
1	ShortStack	nc_RNA	5148144	5148215	.	+	.	ID=Cluster_51699;DicerCall=24;MIRNA=N;
1	ShortStack	nc_RNA	5154893	5155024	.	.	.	ID=Cluster_51707;DicerCall=24;MIRNA=N;
1	ShortStack	nc_RNA	5174333	5174420	.	.	.	ID=Cluster_51723;DicerCall=N;MIRNA=N;
1	ShortStack	nc_RNA	5194531	5194720	.	+	.	ID=Cluster_51740;DicerCall=N;MIRNA=N;
1	ShortStack	nc_RNA	5196161	5196246	.	-	.	ID=Cluster_51741;DicerCall=24;MIRNA=N;
1	ShortStack	nc_RNA	5216059	5216124	.	.	.	ID=Cluster_51749;DicerCall=21;MIRNA=N;
1	ShortStack	nc_RNA	5216213	5216362	.	.	.	ID=Cluster_51750;DicerCall=21;MIRNA=N;
1	ShortStack	nc_RNA	5248090	5248289	.	-	.	ID=Cluster_51764;DicerCall=N;MIRNA=N;
1	ShortStack	nc_RNA	5256480	5256745	.	.	.	ID=Cluster_51770;DicerCall=N;MIRNA=N;
1	ShortStack	nc_RNA	5260612	5261044	.	+	.	ID=Cluster_51773;DicerCall=N;MIRNA=N;
1	ShortStack	nc_RNA	5272501	5272592	.	-	.	ID=Cluster_51777;DicerCall=N;MIRNA=N;
1	ShortStack	nc_RNA	5298516	5298587	.	.	.	ID=Cluster_51788;DicerCall=N;MIRNA=N;
1	ShortStack	nc_RNA	5303780	5303858	.	.	.	ID=Cluster_51790;DicerCall=23;MIRNA=N;
1	ShortStack	nc_RNA	5307238	5307329	.	+	.	ID=Cluster_51794;DicerCall=N;MIRNA=N;
1	ShortStack	nc_RNA	5313488	5313609	.	.	.	ID=Cluster_51798;DicerCall=21;MIRNA=N;
1	ShortStack	nc_RNA	5315033	5315475	.	.	.	ID=Cluster_51800;DicerCall=24;MIRNA=N;
1	ShortStack	nc_RNA	5318609	5318831	.	.	.	ID=Cluster_51802;DicerCall=24;MIRNA=N;
1	ShortStack	nc_RNA	5319276	5319775	.	.	.	ID=Cluster_51803;DicerCall=N;MIRNA=N;
1	ShortStack	nc_RNA	5331359	5331522	.	-	.	ID=Cluster_51810;DicerCall=N;MIRNA=N;
1	ShortStack	nc_RNA	5332966	5333064	.	-	.	ID=Cluster_51811;DicerCall=N;MIRNA=N;
1	ShortStack	nc_RNA	5335319	5335455	.	-	.	ID=Cluster_51813;DicerCall=N;MIRNA=N;
1	ShortStack	nc_RNA	5342147	5342297	.	+	.	ID=Cluster_51820;DicerCall=24;MIRNA=N;
1	ShortStack	nc_RNA	5342949	5343054	.	.	.	ID=Cluster_51821;DicerCall=24;MIRNA=N;
1	ShortStack	nc_RNA	5350809	5351267	.	.	.	ID=Cluster_51826;DicerCall=24;MIRNA=N;
1	ShortStack	nc_RNA	5357372	5357583	.	.	.	ID=Cluster_51828;DicerCall=24;MIRNA=N;
1	ShortStack	nc_RNA	5390062	5390228	.	-	.	ID=Cluster_51858;DicerCall=N;MIRNA=N;
1	ShortStack	nc_RNA	5394217	5394390	.	-	.	ID=Cluster_51860;DicerCall=N;MIRNA=N;
1	ShortStack	nc_RNA	5396363	5396574	.	.	.	ID=Cluster_51864;DicerCall=24;MIRNA=N;
1	ShortStack	nc_RNA	5414018	5414299	.	-	.	ID=Cluster_51874;DicerCall=N;MIRNA=N;
1	ShortStack	nc_RNA	5427317	5427529	.	-	.	ID=Cluster_51879;DicerCall=N;MIRNA=N;
1	ShortStack	nc_RNA	5432892	5433129	.	.	.	ID=Cluster_51881;DicerCall=24;MIRNA=N;
1	ShortStack	nc_RNA	5457325	5457504	.	.	.	ID=Cluster_51890;DicerCall=N;MIRNA=N;
1	ShortStack	nc_RNA	5488387	5488594	.	+	.	ID=Cluster_51902;DicerCall=24;MIRNA=N;
1	ShortStack	nc_RNA	5500316	5500475	.	.	.	ID=Cluster_51907;DicerCall=24;MIRNA=N;
1	ShortStack	nc_RNA	5506328	5506435	.	.	.	ID=Cluster_51914;DicerCall=24;MIRNA=N;
1	ShortStack	nc_RNA	5508162	5508638	.	+	.	ID=Cluster_51916;DicerCall=N;MIRNA=N;
1	ShortStack	nc_RNA	5517660	5518089	.	.	.	ID=Cluster_51926;DicerCall=24;MIRNA=N;
1	ShortStack	nc_RNA	5542622	5542935	.	.	.	ID=Cluster_51941;DicerCall=24;MIRNA=N;
1	ShortStack	nc_RNA	5546519	5546632	.	.	.	ID=Cluster_51944;DicerCall=24;MIRNA=N;
1	ShortStack	nc_RNA	5552087	5552131	.	+	.	ID=Cluster_51949;DicerCall=N;MIRNA=N;
1	ShortStack	nc_RNA	5574903	5575359	.	.	.	ID=Cluster_51957;DicerCall=24;MIRNA=N;
1	ShortStack	nc_RNA	5576756	5576837	.	.	.	ID=Cluster_51961;DicerCall=N;MIRNA=N;
1	ShortStack	nc_RNA	5576923	5577219	.	.	.	ID=Cluster_51962;DicerCall=24;MIRNA=N;
1	ShortStack	nc_RNA	5592650	5592973	.	.	.	ID=Cluster_51966;DicerCall=N;MIRNA=N;
1	ShortStack	nc_RNA	5593183	5593258	.	-	.	ID=Cluster_51967;DicerCall=N;MIRNA=N;
1	ShortStack	nc_RNA	5593399	5593718	.	.	.	ID=Cluster_51968;DicerCall=21;MIRNA=N;
1	ShortStack	nc_RNA	5597398	5597566	.	.	.	ID=Cluster_51971;DicerCall=N;MIRNA=N;
1	ShortStack	nc_RNA	5601400	5601570	.	.	.	ID=Cluster_51973;DicerCall=21;MIRNA=N;
1	ShortStack	nc_RNA	5602438	5602562	.	.	.	ID=Cluster_51975;DicerCall=23;MIRNA=N;
1	ShortStack	nc_RNA	5611278	5611365	.	+	.	ID=Cluster_51983;DicerCall=N;MIRNA=N;
1	ShortStack	nc_RNA	5619663	5619774	.	.	.	ID=Cluster_51987;DicerCall=N;MIRNA=N;
1	ShortStack	nc_RNA	5627199	5627585	.	-	.	ID=Cluster_51993;DicerCall=24;MIRNA=N;
1	ShortStack	nc_RNA	5640289	5640564	.	+	.	ID=Cluster_52009;DicerCall=N;MIRNA=N;
1	ShortStack	nc_RNA	5640765	5640982	.	+	.	ID=Cluster_52010;DicerCall=N;MIRNA=N;
1	ShortStack	nc_RNA	5656141	5656267	.	-	.	ID=Cluster_52019;DicerCall=24;MIRNA=N;
1	ShortStack	nc_RNA	5656482	5656677	.	.	.	ID=Cluster_52020;DicerCall=24;MIRNA=N;
1	ShortStack	nc_RNA	5662433	5662707	.	-	.	ID=Cluster_52028;DicerCall=N;MIRNA=N;
1	ShortStack	nc_RNA	5668003	5668064	.	-	.	ID=Cluster_52030;DicerCall=N;MIRNA=N;
1	ShortStack	nc_RNA	5668941	5669909	.	-	.	ID=Cluster_52031;DicerCall=N;MIRNA=N;
1	ShortStack	nc_RNA	5670670	5670828	.	-	.	ID=Cluster_52032;DicerCall=N;MIRNA=N;
1	ShortStack	nc_RNA	5670914	5670976	.	+	.	ID=Cluster_52033;DicerCall=N;MIRNA=N;
1	ShortStack	nc_RNA	5690320	5690520	.	.	.	ID=Cluster_52048;DicerCall=N;MIRNA=N;
1	ShortStack	nc_RNA	5690606	5690809	.	.	.	ID=Cluster_52049;DicerCall=24;MIRNA=N;
1	ShortStack	nc_RNA	5691268	5691386	.	.	.	ID=Cluster_52050;DicerCall=N;MIRNA=N;
1	ShortStack	nc_RNA	5694841	5694861	.	-	.	ID=Cluster_52053;DicerCall=N;MIRNA=N;
1	ShortStack	nc_RNA	5701179	5701297	.	-	.	ID=Cluster_52061;DicerCall=N;MIRNA=N;
1	ShortStack	nc_RNA	5706198	5706506	.	.	.	ID=Cluster_52064;DicerCall=24;MIRNA=N;
1	ShortStack	nc_RNA	5706616	5706929	.	-	.	ID=Cluster_52065;DicerCall=N;MIRNA=N;
1	ShortStack	nc_RNA	5752943	5753121	.	.	.	ID=Cluster_52099;DicerCall=24;MIRNA=N;
1	ShortStack	nc_RNA	5767009	5767187	.	-	.	ID=Cluster_52106;DicerCall=N;MIRNA=N;
1	rice_tsRNAs	tsRNA	5769842	5769877	.	+	.	ID=GluCTC-179-5tiR.5;Type=5tiR;
1	rice_tsRNAs	tsRNA	5769842	5769866	.	+	.	ID=GluCTC-179-tRF5.11;Type=tRF-5;
1	rice_tsRNAs	tsRNA	5769842	5769867	.	+	.	ID=GluCTC-179-tRF5.12;Type=tRF-5;
1	rice_tsRNAs	tsRNA	5769842	5769868	.	+	.	ID=GluCTC-179-tRF5.13;Type=tRF-5;
1	rice_tsRNAs	tsRNA	5769842	5769869	.	+	.	ID=GluCTC-179-tRF5.14;Type=tRF-5;
1	rice_tsRNAs	tsRNA	5769842	5769870	.	+	.	ID=GluCTC-179-tRF5.15;Type=tRF-5;
1	rice_tsRNAs	tsRNA	5769842	5769871	.	+	.	ID=GluCTC-179-tRF5.16;Type=tRF-5;
1	rice_tsRNAs	tsRNA	5769842	5769861	.	+	.	ID=GluCTC-179-tRF5.6;Type=tRF-5;
1	rice_tsRNAs	tsRNA	5769842	5769872	.	+	.	ID=GluCTC-179-5tiR.0;Type=5tiR;
1	rice_tsRNAs	tsRNA	5769842	5769874	.	+	.	ID=GluCTC-179-5tiR.2;Type=5tiR;
1	rice_tsRNAs	tsRNA	5769842	5769875	.	+	.	ID=GluCTC-179-5tiR.3;Type=5tiR;
1	rice_tsRNAs	tsRNA	5769842	5769876	.	+	.	ID=GluCTC-179-5tiR.4;Type=5tiR;
1	rice_tsRNAs	tsRNA	5769842	5769865	.	+	.	ID=GluCTC-179-tRF5.10;Type=tRF-5;
1	rice_tsRNAs	tsRNA	5769842	5769881	.	+	.	ID=GluCTC-179-5tiR.9;Type=5tiR;
1	rice_tsRNAs	tsRNA	5769842	5769880	.	+	.	ID=GluCTC-179-5tiR.8;Type=5tiR;
1	rice_tsRNAs	tsRNA	5769842	5769879	.	+	.	ID=GluCTC-179-5tiR.7;Type=5tiR;
1	rice_tsRNAs	tsRNA	5769842	5769878	.	+	.	ID=GluCTC-179-5tiR.6;Type=5tiR;
1	rice_tsRNAs	tsRNA	5769842	5769862	.	+	.	ID=GluCTC-179-tRF5.7;Type=tRF-5;
1	rice_tsRNAs	tsRNA	5769842	5769860	.	+	.	ID=GluCTC-179-tRF5.5;Type=tRF-5;
1	rice_tsRNAs	tsRNA	5769842	5769859	.	+	.	ID=GluCTC-179-tRF5.4;Type=tRF-5;
1	rice_tsRNAs	tsRNA	5769842	5769858	.	+	.	ID=GluCTC-179-tRF5.3;Type=tRF-5;
1	rice_tsRNAs	tsRNA	5769842	5769857	.	+	.	ID=GluCTC-179-tRF5.2;Type=tRF-5;
1	rice_tsRNAs	tsRNA	5769842	5769856	.	+	.	ID=GluCTC-179-tRF5.1;Type=tRF-5;
1	rice_tsRNAs	tsRNA	5769842	5769855	.	+	.	ID=GluCTC-179-tRF5.0;Type=tRF-5;
1	rice_tsRNAs	tsRNA	5769842	5769864	.	+	.	ID=GluCTC-179-tRF5.9;Type=tRF-5;
1	rice_tsRNAs	tsRNA	5769842	5769873	.	+	.	ID=GluCTC-179-5tiR.1;Type=5tiR;
1	rice_tsRNAs	tsRNA	5769842	5769863	.	+	.	ID=GluCTC-179-tRF5.8;Type=tRF-5;
1	rice_tsRNAs	tsRNA	5769878	5769914	.	+	.	ID=GluCTC-179-3tiR.0;Type=3tiR;
1	rice_tsRNAs	tsRNA	5769879	5769914	.	+	.	ID=GluCTC-179-3tiR.1;Type=3tiR;
1	rice_tsRNAs	tsRNA	5769880	5769914	.	+	.	ID=GluCTC-179-3tiR.2;Type=3tiR;
1	rice_tsRNAs	tsRNA	5769881	5769914	.	+	.	ID=GluCTC-179-3tiR.3;Type=3tiR;
1	rice_tsRNAs	tsRNA	5769882	5769914	.	+	.	ID=GluCTC-179-3tiR.4;Type=3tiR;
1	rice_tsRNAs	tsRNA	5769883	5769914	.	+	.	ID=GluCTC-179-3tiR.5;Type=3tiR;
1	rice_tsRNAs	tsRNA	5769884	5769914	.	+	.	ID=GluCTC-179-3tiR.6;Type=3tiR;
1	rice_tsRNAs	tsRNA	5769885	5769914	.	+	.	ID=GluCTC-179-3tiR.7;Type=3tiR;
1	rice_tsRNAs	tsRNA	5769886	5769914	.	+	.	ID=GluCTC-179-3tiR.8;Type=3tiR;
1	rice_tsRNAs	tsRNA	5769887	5769914	.	+	.	ID=GluCTC-179-3tiR.9;Type=3tiR;
1	rice_tsRNAs	tsRNA	5769888	5769914	.	+	.	ID=GluCTC-179-tRF3.0;Type=tRF-3;
1	rice_tsRNAs	tsRNA	5769889	5769914	.	+	.	ID=GluCTC-179-tRF3.1;Type=tRF-3;
1	rice_tsRNAs	tsRNA	5769890	5769914	.	+	.	ID=GluCTC-179-tRF3.2;Type=tRF-3;
1	rice_tsRNAs	tsRNA	5769891	5769914	.	+	.	ID=GluCTC-179-tRF3.3;Type=tRF-3;
1	rice_tsRNAs	tsRNA	5769892	5769914	.	+	.	ID=GluCTC-179-tRF3.4;Type=tRF-3;
1	rice_tsRNAs	tsRNA	5769893	5769914	.	+	.	ID=GluCTC-179-tRF3.5;Type=tRF-3;
1	rice_tsRNAs	tsRNA	5769894	5769914	.	+	.	ID=GluCTC-179-tRF3.6;Type=tRF-3;
1	rice_tsRNAs	tsRNA	5769895	5769914	.	+	.	ID=GluCTC-179-tRF3.7;Type=tRF-3;
1	rice_tsRNAs	tsRNA	5769896	5769914	.	+	.	ID=GluCTC-179-tRF3.8;Type=tRF-3;
1	rice_tsRNAs	tsRNA	5769897	5769914	.	+	.	ID=GluCTC-179-tRF3.9;Type=tRF-3;
1	rice_tsRNAs	tsRNA	5769898	5769914	.	+	.	ID=GluCTC-179-tRF3.10;Type=tRF-3;
1	rice_tsRNAs	tsRNA	5769899	5769914	.	+	.	ID=GluCTC-179-tRF3.11;Type=tRF-3;
1	rice_tsRNAs	tsRNA	5769900	5769914	.	+	.	ID=GluCTC-179-tRF3.12;Type=tRF-3;
1	rice_tsRNAs	tsRNA	5769901	5769914	.	+	.	ID=GluCTC-179-tRF3.13;Type=tRF-3;
1	rice_tsRNAs	tsRNA	5769902	5769914	.	+	.	ID=GluCTC-179-tRF3.14;Type=tRF-3;
1	rice_tsRNAs	tsRNA	5769903	5769914	.	+	.	ID=GluCTC-179-tRF3.15;Type=tRF-3;
1	rice_tsRNAs	tsRNA	5769904	5769914	.	+	.	ID=GluCTC-179-tRF3.16;Type=tRF-3;
1	rice_tsRNAs	tsRNA	5769909	5769922	.	+	.	ID=GluCTC-179-tRF1.0;Type=tRF-1;
1	ShortStack	nc_RNA	5770780	5771138	.	+	.	ID=Cluster_52107;DicerCall=N;MIRNA=N;
1	ShortStack	nc_RNA	5774436	5774700	.	-	.	ID=Cluster_52110;DicerCall=N;MIRNA=N;
1	ShortStack	nc_RNA	5775675	5775817	.	-	.	ID=Cluster_52111;DicerCall=N;MIRNA=N;
1	ShortStack	nc_RNA	5786665	5786758	.	.	.	ID=Cluster_52123;DicerCall=24;MIRNA=N;
1	ShortStack	nc_RNA	5789428	5789737	.	+	.	ID=Cluster_52125;DicerCall=N;MIRNA=N;
1	ShortStack	nc_RNA	5789844	5790016	.	+	.	ID=Cluster_52126;DicerCall=N;MIRNA=N;
1	ShortStack	nc_RNA	5790220	5790746	.	+	.	ID=Cluster_52127;DicerCall=N;MIRNA=N;
1	ShortStack	nc_RNA	5797918	5798048	.	-	.	ID=Cluster_52130;DicerCall=24;MIRNA=N;
1	ShortStack	nc_RNA	5823429	5823655	.	.	.	ID=Cluster_52133;DicerCall=24;MIRNA=N;
1	ShortStack	nc_RNA	5833408	5833638	.	.	.	ID=Cluster_52138;DicerCall=24;MIRNA=N;
1	ShortStack	nc_RNA	5843133	5843214	.	-	.	ID=Cluster_52143;DicerCall=N;MIRNA=N;
1	ShortStack	nc_RNA	5846885	5846925	.	+	.	ID=Cluster_52147;DicerCall=23;MIRNA=N;
1	ShortStack	nc_RNA	5871458	5871736	.	.	.	ID=Cluster_52168;DicerCall=24;MIRNA=N;
1	ShortStack	nc_RNA	5892938	5893029	.	+	.	ID=Cluster_52181;DicerCall=N;MIRNA=N;
1	ShortStack	nc_RNA	5894978	5895064	.	+	.	ID=Cluster_52182;DicerCall=N;MIRNA=N;
1	ShortStack	nc_RNA	5897256	5897314	.	+	.	ID=Cluster_52185;DicerCall=N;MIRNA=N;
1	ShortStack	nc_RNA	5899798	5900231	.	+	.	ID=Cluster_52187;DicerCall=N;MIRNA=N;
1	ShortStack	nc_RNA	5900310	5900494	.	+	.	ID=Cluster_52188;DicerCall=N;MIRNA=N;
1	ShortStack	nc_RNA	5900809	5901032	.	+	.	ID=Cluster_52189;DicerCall=N;MIRNA=N;
1	ShortStack	nc_RNA	5902483	5902705	.	.	.	ID=Cluster_52191;DicerCall=N;MIRNA=N;
1	ShortStack	nc_RNA	5906946	5907052	.	+	.	ID=Cluster_52196;DicerCall=N;MIRNA=N;
1	ShortStack	nc_RNA	5907923	5908446	.	+	.	ID=Cluster_52198;DicerCall=N;MIRNA=N;
1	ShortStack	nc_RNA	5908753	5909531	.	+	.	ID=Cluster_52199;DicerCall=N;MIRNA=N;
1	ShortStack	nc_RNA	5916601	5916774	.	+	.	ID=Cluster_52203;DicerCall=N;MIRNA=N;
1	ShortStack	nc_RNA	5941060	5941205	.	+	.	ID=Cluster_52218;DicerCall=N;MIRNA=N;
1	ShortStack	nc_RNA	5956650	5956952	.	.	.	ID=Cluster_52224;DicerCall=24;MIRNA=N;
1	ShortStack	nc_RNA	5963442	5963745	.	.	.	ID=Cluster_52232;DicerCall=24;MIRNA=N;
1	ShortStack	nc_RNA	5966290	5966587	.	.	.	ID=Cluster_52237;DicerCall=N;MIRNA=N;
1	ShortStack	nc_RNA	5984861	5985000	.	-	.	ID=Cluster_52251;DicerCall=N;MIRNA=N;
1	ShortStack	nc_RNA	6002727	6002941	.	-	.	ID=Cluster_52267;DicerCall=N;MIRNA=N;
1	ShortStack	nc_RNA	6021160	6021332	.	-	.	ID=Cluster_52276;DicerCall=N;MIRNA=N;
1	ShortStack	nc_RNA	6029401	6029507	.	+	.	ID=Cluster_52279;DicerCall=N;MIRNA=N;
1	ShortStack	nc_RNA	6044080	6044176	.	.	.	ID=Cluster_52290;DicerCall=24;MIRNA=N;
1	ShortStack	nc_RNA	6048394	6048521	.	.	.	ID=Cluster_52295;DicerCall=24;MIRNA=N;
1	ShortStack	nc_RNA	6048598	6049036	.	.	.	ID=Cluster_52296;DicerCall=N;MIRNA=N;
1	ShortStack	nc_RNA	6052065	6052180	.	-	.	ID=Cluster_52298;DicerCall=24;MIRNA=N;
1	ShortStack	nc_RNA	6053024	6053283	.	.	.	ID=Cluster_52299;DicerCall=24;MIRNA=N;
1	ShortStack	nc_RNA	6074532	6074689	.	.	.	ID=Cluster_52316;DicerCall=24;MIRNA=N;
1	ShortStack	nc_RNA	6078419	6078730	.	-	.	ID=Cluster_52318;DicerCall=N;MIRNA=N;
1	ShortStack	nc_RNA	6092741	6092846	.	-	.	ID=Cluster_52329;DicerCall=24;MIRNA=N;
1	ShortStack	nc_RNA	6112548	6112672	.	+	.	ID=Cluster_52344;DicerCall=24;MIRNA=N;
1	ShortStack	nc_RNA	6130263	6130530	.	.	.	ID=Cluster_52348;DicerCall=24;MIRNA=N;
1	ShortStack	nc_RNA	6134219	6134646	.	+	.	ID=Cluster_52352;DicerCall=N;MIRNA=N;
1	ShortStack	nc_RNA	6135942	6136129	.	.	.	ID=Cluster_52354;DicerCall=N;MIRNA=N;
1	ShortStack	nc_RNA	6136293	6136532	.	.	.	ID=Cluster_52355;DicerCall=N;MIRNA=N;
1	ShortStack	nc_RNA	6136784	6137048	.	+	.	ID=Cluster_52356;DicerCall=N;MIRNA=N;
1	ShortStack	nc_RNA	6137330	6137476	.	+	.	ID=Cluster_52357;DicerCall=N;MIRNA=N;
1	ShortStack	nc_RNA	6137630	6137749	.	+	.	ID=Cluster_52358;DicerCall=N;MIRNA=N;
1	ShortStack	nc_RNA	6137836	6138038	.	+	.	ID=Cluster_52359;DicerCall=N;MIRNA=N;
1	ShortStack	nc_RNA	6138237	6138559	.	+	.	ID=Cluster_52360;DicerCall=N;MIRNA=N;
1	ShortStack	nc_RNA	6138662	6139032	.	+	.	ID=Cluster_52361;DicerCall=N;MIRNA=N;
1	ShortStack	nc_RNA	6142157	6142332	.	.	.	ID=Cluster_52362;DicerCall=24;MIRNA=N;
1	ShortStack	nc_RNA	6148380	6148633	.	.	.	ID=Cluster_52367;DicerCall=24;MIRNA=N;
1	ShortStack	nc_RNA	6187360	6187510	.	.	.	ID=Cluster_52388;DicerCall=24;MIRNA=N;
1	ShortStack	nc_RNA	6190988	6191443	.	.	.	ID=Cluster_52391;DicerCall=24;MIRNA=N;
1	ShortStack	nc_RNA	6218182	6218292	.	.	.	ID=Cluster_52405;DicerCall=24;MIRNA=N;
1	ShortStack	nc_RNA	6243618	6243677	.	-	.	ID=Cluster_52421;DicerCall=N;MIRNA=N;
1	ShortStack	nc_RNA	6248401	6248541	.	+	.	ID=Cluster_52424;DicerCall=N;MIRNA=N;
1	ShortStack	nc_RNA	6252911	6253374	.	+	.	ID=Cluster_52425;DicerCall=N;MIRNA=N;
1	ShortStack	nc_RNA	6257884	6257996	.	+	.	ID=Cluster_52427;DicerCall=N;MIRNA=N;
1	ShortStack	nc_RNA	6258306	6258557	.	+	.	ID=Cluster_52428;DicerCall=N;MIRNA=N;
1	ShortStack	nc_RNA	6267309	6268103	.	+	.	ID=Cluster_52432;DicerCall=N;MIRNA=N;
1	ShortStack	nc_RNA	6268405	6268703	.	+	.	ID=Cluster_52434;DicerCall=N;MIRNA=N;
1	ShortStack	nc_RNA	6270309	6270719	.	+	.	ID=Cluster_52436;DicerCall=N;MIRNA=N;
1	ShortStack	nc_RNA	6275250	6275266	.	-	.	ID=Cluster_52442;DicerCall=N;MIRNA=N;
1	ShortStack	nc_RNA	6298208	6298479	.	.	.	ID=Cluster_52461;DicerCall=24;MIRNA=N;
1	ShortStack	nc_RNA	6300455	6300566	.	.	.	ID=Cluster_52463;DicerCall=24;MIRNA=N;
1	ShortStack	nc_RNA	6324294	6324336	.	-	.	ID=Cluster_52482;DicerCall=N;MIRNA=N;
1	ShortStack	nc_RNA	6343446	6343656	.	.	.	ID=Cluster_52499;DicerCall=N;MIRNA=N;
1	ShortStack	nc_RNA	6346789	6346896	.	+	.	ID=Cluster_52504;DicerCall=24;MIRNA=N;
1	ShortStack	nc_RNA	6347040	6347571	.	-	.	ID=Cluster_52505;DicerCall=24;MIRNA=N;
1	ShortStack	nc_RNA	6368465	6368563	.	.	.	ID=Cluster_52521;DicerCall=21;MIRNA=N;
1	ShortStack	nc_RNA	6401278	6401296	.	-	.	ID=Cluster_52540;DicerCall=N;MIRNA=N;
1	ShortStack	nc_RNA	6415030	6415161	.	.	.	ID=Cluster_52550;DicerCall=24;MIRNA=N;
1	ShortStack	nc_RNA	6424683	6424739	.	-	.	ID=Cluster_52562;DicerCall=24;MIRNA=N;
1	ShortStack	nc_RNA	6433966	6434131	.	.	.	ID=Cluster_52571;DicerCall=24;MIRNA=N;
1	ShortStack	nc_RNA	6435694	6435922	.	+	.	ID=Cluster_52572;DicerCall=N;MIRNA=N;
1	ShortStack	nc_RNA	6440187	6440287	.	.	.	ID=Cluster_52577;DicerCall=24;MIRNA=N;
1	ShortStack	nc_RNA	6444275	6444885	.	+	.	ID=Cluster_52583;DicerCall=N;MIRNA=N;
1	ShortStack	nc_RNA	6445658	6445865	.	+	.	ID=Cluster_52585;DicerCall=N;MIRNA=N;
1	ShortStack	nc_RNA	6446024	6446981	.	+	.	ID=Cluster_52586;DicerCall=N;MIRNA=N;
1	ShortStack	nc_RNA	6447531	6448581	.	+	.	ID=Cluster_52587;DicerCall=N;MIRNA=N;
1	ShortStack	nc_RNA	6448811	6448968	.	+	.	ID=Cluster_52588;DicerCall=N;MIRNA=N;
1	ShortStack	nc_RNA	6449311	6449525	.	+	.	ID=Cluster_52589;DicerCall=N;MIRNA=N;
1	ShortStack	nc_RNA	6450044	6450130	.	+	.	ID=Cluster_52590;DicerCall=N;MIRNA=N;
1	ShortStack	nc_RNA	6451713	6451878	.	.	.	ID=Cluster_52593;DicerCall=N;MIRNA=N;
1	ShortStack	nc_RNA	6451965	6452136	.	.	.	ID=Cluster_52594;DicerCall=N;MIRNA=N;
1	ShortStack	nc_RNA	6452257	6452375	.	.	.	ID=Cluster_52595;DicerCall=N;MIRNA=N;
1	ShortStack	nc_RNA	6452791	6452908	.	+	.	ID=Cluster_52596;DicerCall=N;MIRNA=N;
1	ShortStack	nc_RNA	6456369	6456511	.	.	.	ID=Cluster_52600;DicerCall=N;MIRNA=N;
1	ShortStack	nc_RNA	6459287	6459382	.	.	.	ID=Cluster_52606;DicerCall=24;MIRNA=N;
1	ShortStack	nc_RNA	6462779	6462930	.	+	.	ID=Cluster_52610;DicerCall=N;MIRNA=N;
1	ShortStack	nc_RNA	6464106	6464579	.	+	.	ID=Cluster_52612;DicerCall=N;MIRNA=N;
1	ShortStack	nc_RNA	6484824	6485011	.	.	.	ID=Cluster_52623;DicerCall=24;MIRNA=N;
1	ShortStack	nc_RNA	6491589	6491839	.	.	.	ID=Cluster_52634;DicerCall=24;MIRNA=N;
1	ShortStack	nc_RNA	6501671	6501847	.	-	.	ID=Cluster_52642;DicerCall=N;MIRNA=N;
1	ShortStack	nc_RNA	6502915	6503310	.	-	.	ID=Cluster_52643;DicerCall=N;MIRNA=N;
1	ShortStack	nc_RNA	6504203	6504416	.	-	.	ID=Cluster_52644;DicerCall=N;MIRNA=N;
1	ShortStack	nc_RNA	6516068	6516155	.	.	.	ID=Cluster_52649;DicerCall=24;MIRNA=N;
1	ShortStack	nc_RNA	6516568	6516693	.	.	.	ID=Cluster_52650;DicerCall=24;MIRNA=N;
1	ShortStack	nc_RNA	6529308	6529394	.	+	.	ID=Cluster_52657;DicerCall=N;MIRNA=N;
1	ShortStack	nc_RNA	6535309	6535560	.	.	.	ID=Cluster_52660;DicerCall=N;MIRNA=N;
1	ShortStack	nc_RNA	6545236	6545350	.	.	.	ID=Cluster_52664;DicerCall=24;MIRNA=N;
1	ShortStack	nc_RNA	6560180	6560321	.	.	.	ID=Cluster_52671;DicerCall=24;MIRNA=N;
1	ShortStack	nc_RNA	6572986	6573230	.	-	.	ID=Cluster_52677;DicerCall=N;MIRNA=N;
1	ShortStack	nc_RNA	6580041	6580178	.	.	.	ID=Cluster_52679;DicerCall=24;MIRNA=N;
1	ShortStack	nc_RNA	6587153	6588009	.	-	.	ID=Cluster_52683;DicerCall=N;MIRNA=N;
1	ShortStack	nc_RNA	6595149	6595263	.	.	.	ID=Cluster_52689;DicerCall=N;MIRNA=N;
1	ShortStack	nc_RNA	6603495	6603610	.	.	.	ID=Cluster_52697;DicerCall=N;MIRNA=N;
1	ShortStack	nc_RNA	6621220	6621350	.	.	.	ID=Cluster_52715;DicerCall=N;MIRNA=N;
1	ShortStack	nc_RNA	6624686	6625124	.	-	.	ID=Cluster_52720;DicerCall=N;MIRNA=N;
1	ShortStack	nc_RNA	6633849	6634105	.	.	.	ID=Cluster_52727;DicerCall=24;MIRNA=N;
1	ShortStack	nc_RNA	6638266	6638555	.	.	.	ID=Cluster_52732;DicerCall=24;MIRNA=N;
1	ShortStack	nc_RNA	6654007	6654023	.	-	.	ID=Cluster_52741;DicerCall=N;MIRNA=N;
1	ShortStack	nc_RNA	6654676	6655034	.	+	.	ID=Cluster_52742;DicerCall=N;MIRNA=N;
1	ShortStack	nc_RNA	6681749	6681925	.	.	.	ID=Cluster_52749;DicerCall=N;MIRNA=N;
1	ShortStack	nc_RNA	6684281	6684611	.	.	.	ID=Cluster_52752;DicerCall=24;MIRNA=N;
1	ShortStack	nc_RNA	6698428	6698513	.	+	.	ID=Cluster_52760;DicerCall=N;MIRNA=N;
1	ShortStack	nc_RNA	6717850	6717970	.	-	.	ID=Cluster_52767;DicerCall=N;MIRNA=N;
1	ShortStack	nc_RNA	6726399	6726483	.	-	.	ID=Cluster_52771;DicerCall=24;MIRNA=N;
1	ShortStack	nc_RNA	6733230	6733391	.	.	.	ID=Cluster_52780;DicerCall=22;MIRNA=N;
1	ShortStack	nc_RNA	6739892	6740205	.	-	.	ID=Cluster_52783;DicerCall=N;MIRNA=N;
1	ShortStack	nc_RNA	6742395	6742563	.	.	.	ID=Cluster_52784;DicerCall=N;MIRNA=N;
1	ShortStack	nc_RNA	6765714	6765842	.	.	.	ID=Cluster_52790;DicerCall=N;MIRNA=N;
1	ShortStack	nc_RNA	6766464	6766709	.	-	.	ID=Cluster_52792;DicerCall=N;MIRNA=N;
1	ShortStack	nc_RNA	6768734	6769015	.	-	.	ID=Cluster_52794;DicerCall=N;MIRNA=N;
1	ShortStack	nc_RNA	6800953	6801047	.	.	.	ID=Cluster_52804;DicerCall=24;MIRNA=N;
1	ShortStack	nc_RNA	6825046	6825253	.	.	.	ID=Cluster_52816;DicerCall=24;MIRNA=N;
1	ShortStack	nc_RNA	6837062	6837162	.	.	.	ID=Cluster_52824;DicerCall=N;MIRNA=N;
1	ShortStack	nc_RNA	6841778	6841916	.	-	.	ID=Cluster_52826;DicerCall=N;MIRNA=N;
1	ShortStack	nc_RNA	6845153	6845297	.	.	.	ID=Cluster_52828;DicerCall=24;MIRNA=N;
1	ShortStack	nc_RNA	6853294	6853404	.	.	.	ID=Cluster_52833;DicerCall=24;MIRNA=N;
1	ShortStack	nc_RNA	6863530	6863805	.	.	.	ID=Cluster_52842;DicerCall=24;MIRNA=N;
1	ShortStack	nc_RNA	6864610	6864826	.	.	.	ID=Cluster_52843;DicerCall=N;MIRNA=N;
1	ShortStack	nc_RNA	6871385	6871601	.	.	.	ID=Cluster_52851;DicerCall=24;MIRNA=N;
1	ShortStack	nc_RNA	6874325	6874501	.	.	.	ID=Cluster_52855;DicerCall=24;MIRNA=N;
1	ShortStack	nc_RNA	6879872	6880006	.	-	.	ID=Cluster_52861;DicerCall=N;MIRNA=N;
1	ShortStack	nc_RNA	6889408	6889538	.	+	.	ID=Cluster_52867;DicerCall=N;MIRNA=N;
1	ShortStack	nc_RNA	6889614	6890231	.	+	.	ID=Cluster_52868;DicerCall=N;MIRNA=N;
1	ShortStack	nc_RNA	6891882	6892037	.	+	.	ID=Cluster_52869;DicerCall=N;MIRNA=N;
1	ShortStack	nc_RNA	6892725	6892831	.	+	.	ID=Cluster_52870;DicerCall=N;MIRNA=N;
1	ShortStack	nc_RNA	6894051	6894220	.	+	.	ID=Cluster_52871;DicerCall=N;MIRNA=N;
1	ShortStack	nc_RNA	6895226	6895338	.	+	.	ID=Cluster_52872;DicerCall=N;MIRNA=N;
1	ShortStack	nc_RNA	6895870	6896387	.	+	.	ID=Cluster_52873;DicerCall=N;MIRNA=N;
1	ShortStack	nc_RNA	6907711	6907966	.	.	.	ID=Cluster_52875;DicerCall=N;MIRNA=N;
1	ShortStack	nc_RNA	6922163	6922415	.	-	.	ID=Cluster_52882;DicerCall=N;MIRNA=N;
1	ShortStack	nc_RNA	6922602	6922737	.	-	.	ID=Cluster_52883;DicerCall=N;MIRNA=N;
1	ShortStack	nc_RNA	6946150	6946313	.	.	.	ID=Cluster_52893;DicerCall=24;MIRNA=N;
1	ShortStack	nc_RNA	6956624	6956820	.	+	.	ID=Cluster_52907;DicerCall=N;MIRNA=N;
1	ShortStack	nc_RNA	6957187	6957383	.	.	.	ID=Cluster_52908;DicerCall=N;MIRNA=N;
1	ShortStack	nc_RNA	6969366	6969510	.	+	.	ID=Cluster_52921;DicerCall=N;MIRNA=N;
1	ShortStack	nc_RNA	7005032	7005126	.	.	.	ID=Cluster_52941;DicerCall=24;MIRNA=N;
1	ShortStack	nc_RNA	7017547	7017651	.	.	.	ID=Cluster_52955;DicerCall=24;MIRNA=N;
1	ShortStack	nc_RNA	7026527	7026694	.	+	.	ID=Cluster_52963;DicerCall=N;MIRNA=N;
1	ShortStack	nc_RNA	7027127	7027251	.	+	.	ID=Cluster_52964;DicerCall=N;MIRNA=N;
1	ShortStack	nc_RNA	7030134	7030631	.	+	.	ID=Cluster_52966;DicerCall=N;MIRNA=N;
1	ShortStack	nc_RNA	7033728	7033916	.	.	.	ID=Cluster_52971;DicerCall=N;MIRNA=N;
1	ShortStack	nc_RNA	7036085	7036266	.	.	.	ID=Cluster_52973;DicerCall=24;MIRNA=N;
1	ShortStack	nc_RNA	7037846	7037893	.	+	.	ID=Cluster_52975;DicerCall=24;MIRNA=N;
1	ShortStack	nc_RNA	7039531	7039782	.	.	.	ID=Cluster_52976;DicerCall=N;MIRNA=N;
1	ShortStack	nc_RNA	7044712	7044821	.	.	.	ID=Cluster_52978;DicerCall=N;MIRNA=N;
1	ShortStack	nc_RNA	7046111	7046199	.	+	.	ID=Cluster_52979;DicerCall=N;MIRNA=N;
1	ShortStack	nc_RNA	7047069	7047514	.	+	.	ID=Cluster_52980;DicerCall=N;MIRNA=N;
1	ShortStack	nc_RNA	7053346	7053708	.	.	.	ID=Cluster_52985;DicerCall=N;MIRNA=N;
1	ShortStack	nc_RNA	7063573	7063688	.	.	.	ID=Cluster_52994;DicerCall=23;MIRNA=N;
1	ShortStack	nc_RNA	7090525	7090825	.	+	.	ID=Cluster_53013;DicerCall=24;MIRNA=N;
1	ShortStack	nc_RNA	7092046	7092112	.	+	.	ID=Cluster_53015;DicerCall=N;MIRNA=N;
1	ShortStack	nc_RNA	7095847	7095973	.	.	.	ID=Cluster_53016;DicerCall=N;MIRNA=N;
1	ShortStack	nc_RNA	7100173	7100774	.	-	.	ID=Cluster_53019;DicerCall=N;MIRNA=N;
1	ShortStack	nc_RNA	7104175	7104490	.	.	.	ID=Cluster_53022;DicerCall=24;MIRNA=N;
1	ShortStack	nc_RNA	7110920	7111034	.	.	.	ID=Cluster_53025;DicerCall=N;MIRNA=N;
1	ShortStack	nc_RNA	7118240	7118259	.	-	.	ID=Cluster_53030;DicerCall=N;MIRNA=N;
1	ShortStack	nc_RNA	7128251	7128761	.	-	.	ID=Cluster_53036;DicerCall=N;MIRNA=N;
1	ShortStack	nc_RNA	7129204	7129590	.	+	.	ID=Cluster_53037;DicerCall=N;MIRNA=N;
1	ShortStack	nc_RNA	7131973	7132101	.	+	.	ID=Cluster_53038;DicerCall=N;MIRNA=N;
1	ShortStack	nc_RNA	7133884	7134096	.	+	.	ID=Cluster_53039;DicerCall=N;MIRNA=N;
1	ShortStack	nc_RNA	7136493	7136638	.	.	.	ID=Cluster_53041;DicerCall=N;MIRNA=N;
1	ShortStack	nc_RNA	7148957	7149101	.	+	.	ID=Cluster_53055;DicerCall=24;MIRNA=N;
1	ShortStack	nc_RNA	7159064	7159296	.	+	.	ID=Cluster_53060;DicerCall=21;MIRNA=N;
1	ShortStack	nc_RNA	7159723	7159824	.	+	.	ID=Cluster_53061;DicerCall=N;MIRNA=N;
1	ShortStack	nc_RNA	7175435	7175801	.	+	.	ID=Cluster_53071;DicerCall=N;MIRNA=N;
1	ShortStack	nc_RNA	7192556	7192666	.	.	.	ID=Cluster_53080;DicerCall=24;MIRNA=N;
1	ShortStack	nc_RNA	7214144	7214258	.	+	.	ID=Cluster_53087;DicerCall=N;MIRNA=N;
1	ShortStack	nc_RNA	7219853	7219886	.	.	.	ID=Cluster_53093;DicerCall=21;MIRNA=N;
1	ShortStack	nc_RNA	7221137	7221276	.	.	.	ID=Cluster_53096;DicerCall=23;MIRNA=N;
1	ShortStack	nc_RNA	7230814	7230832	.	+	.	ID=Cluster_53104;DicerCall=N;MIRNA=N;
1	ShortStack	nc_RNA	7230951	7230974	.	-	.	ID=Cluster_53105;DicerCall=N;MIRNA=N;
1	ShortStack	nc_RNA	7237731	7237886	.	+	.	ID=Cluster_53114;DicerCall=N;MIRNA=N;
1	ShortStack	nc_RNA	7249898	7250100	.	+	.	ID=Cluster_53125;DicerCall=N;MIRNA=N;
1	ShortStack	nc_RNA	7251102	7251294	.	+	.	ID=Cluster_53126;DicerCall=N;MIRNA=N;
1	ShortStack	nc_RNA	7252131	7252154	.	+	.	ID=Cluster_53127;DicerCall=N;MIRNA=N;
1	ShortStack	nc_RNA	7267157	7267378	.	+	.	ID=Cluster_53140;DicerCall=N;MIRNA=N;
1	ShortStack	nc_RNA	7278805	7279206	.	-	.	ID=Cluster_53142;DicerCall=N;MIRNA=N;
1	ShortStack	nc_RNA	7319365	7319503	.	.	.	ID=Cluster_53172;DicerCall=24;MIRNA=N;
1	ShortStack	nc_RNA	7322382	7322437	.	.	.	ID=Cluster_53177;DicerCall=22;MIRNA=N;
1	ShortStack	nc_RNA	7330182	7330305	.	+	.	ID=Cluster_53181;DicerCall=N;MIRNA=N;
1	ShortStack	nc_RNA	7333902	7334383	.	+	.	ID=Cluster_53183;DicerCall=N;MIRNA=N;
1	ShortStack	nc_RNA	7336030	7336252	.	+	.	ID=Cluster_53184;DicerCall=N;MIRNA=N;
1	ShortStack	nc_RNA	7337908	7338229	.	+	.	ID=Cluster_53185;DicerCall=N;MIRNA=N;
1	ShortStack	nc_RNA	7338867	7339300	.	+	.	ID=Cluster_53186;DicerCall=N;MIRNA=N;
1	ShortStack	nc_RNA	7340742	7340849	.	+	.	ID=Cluster_53188;DicerCall=N;MIRNA=N;
1	ShortStack	nc_RNA	7342230	7342485	.	+	.	ID=Cluster_53189;DicerCall=N;MIRNA=N;
1	ShortStack	nc_RNA	7343937	7344189	.	+	.	ID=Cluster_53190;DicerCall=N;MIRNA=N;
1	ShortStack	nc_RNA	7344882	7345303	.	+	.	ID=Cluster_53191;DicerCall=N;MIRNA=N;
1	ShortStack	nc_RNA	7352862	7353035	.	-	.	ID=Cluster_53195;DicerCall=N;MIRNA=N;
1	ShortStack	nc_RNA	7353342	7353475	.	-	.	ID=Cluster_53196;DicerCall=N;MIRNA=N;
1	ShortStack	nc_RNA	7355518	7355614	.	.	.	ID=Cluster_53197;DicerCall=N;MIRNA=N;
1	ShortStack	nc_RNA	7360726	7361026	.	.	.	ID=Cluster_53203;DicerCall=24;MIRNA=N;
1	ShortStack	nc_RNA	7361890	7362172	.	.	.	ID=Cluster_53205;DicerCall=24;MIRNA=N;
1	ShortStack	nc_RNA	7362718	7362871	.	-	.	ID=Cluster_53206;DicerCall=N;MIRNA=N;
1	ShortStack	nc_RNA	7363000	7363068	.	.	.	ID=Cluster_53207;DicerCall=24;MIRNA=N;
1	ShortStack	nc_RNA	7365939	7366166	.	-	.	ID=Cluster_53211;DicerCall=N;MIRNA=N;
1	ShortStack	nc_RNA	7366435	7366767	.	-	.	ID=Cluster_53212;DicerCall=24;MIRNA=N;
1	ShortStack	nc_RNA	7366888	7367090	.	.	.	ID=Cluster_53213;DicerCall=24;MIRNA=N;
1	ShortStack	nc_RNA	7367476	7367492	.	-	.	ID=Cluster_53214;DicerCall=N;MIRNA=N;
1	ShortStack	nc_RNA	7395558	7395632	.	+	.	ID=Cluster_53233;DicerCall=N;MIRNA=N;
1	ShortStack	nc_RNA	7396114	7396226	.	.	.	ID=Cluster_53234;DicerCall=24;MIRNA=N;
1	ShortStack	nc_RNA	7398555	7398914	.	.	.	ID=Cluster_53237;DicerCall=24;MIRNA=N;
1	ShortStack	nc_RNA	7409990	7410163	.	.	.	ID=Cluster_53240;DicerCall=24;MIRNA=N;
1	ShortStack	nc_RNA	7426277	7426413	.	.	.	ID=Cluster_53252;DicerCall=N;MIRNA=N;
1	ShortStack	nc_RNA	7426855	7426942	.	.	.	ID=Cluster_53253;DicerCall=N;MIRNA=N;
1	rice_tsRNAs	tsRNA	7434983	7435011	.	+	.	ID=GluCTC-172-tRF5.15;Type=tRF-5;
1	rice_tsRNAs	tsRNA	7434983	7435010	.	+	.	ID=GluCTC-172-tRF5.14;Type=tRF-5;
1	rice_tsRNAs	tsRNA	7434983	7435004	.	+	.	ID=GluCTC-172-tRF5.8;Type=tRF-5;
1	rice_tsRNAs	tsRNA	7434983	7435002	.	+	.	ID=GluCTC-172-tRF5.6;Type=tRF-5;
1	rice_tsRNAs	tsRNA	7434983	7435001	.	+	.	ID=GluCTC-172-tRF5.5;Type=tRF-5;
1	rice_tsRNAs	tsRNA	7434983	7435000	.	+	.	ID=GluCTC-172-tRF5.4;Type=tRF-5;
1	rice_tsRNAs	tsRNA	7434983	7434999	.	+	.	ID=GluCTC-172-tRF5.3;Type=tRF-5;
1	rice_tsRNAs	tsRNA	7434983	7434998	.	+	.	ID=GluCTC-172-tRF5.2;Type=tRF-5;
1	rice_tsRNAs	tsRNA	7434983	7434997	.	+	.	ID=GluCTC-172-tRF5.1;Type=tRF-5;
1	rice_tsRNAs	tsRNA	7434983	7434996	.	+	.	ID=GluCTC-172-tRF5.0;Type=tRF-5;
1	rice_tsRNAs	tsRNA	7434983	7435022	.	+	.	ID=GluCTC-172-5tiR.9;Type=5tiR;
1	rice_tsRNAs	tsRNA	7434983	7435003	.	+	.	ID=GluCTC-172-tRF5.7;Type=tRF-5;
1	rice_tsRNAs	tsRNA	7434983	7435020	.	+	.	ID=GluCTC-172-5tiR.7;Type=5tiR;
1	rice_tsRNAs	tsRNA	7434983	7435019	.	+	.	ID=GluCTC-172-5tiR.6;Type=5tiR;
1	rice_tsRNAs	tsRNA	7434983	7435018	.	+	.	ID=GluCTC-172-5tiR.5;Type=5tiR;
1	rice_tsRNAs	tsRNA	7434983	7435017	.	+	.	ID=GluCTC-172-5tiR.4;Type=5tiR;
1	rice_tsRNAs	tsRNA	7434983	7435016	.	+	.	ID=GluCTC-172-5tiR.3;Type=5tiR;
1	rice_tsRNAs	tsRNA	7434983	7435015	.	+	.	ID=GluCTC-172-5tiR.2;Type=5tiR;
1	rice_tsRNAs	tsRNA	7434983	7435014	.	+	.	ID=GluCTC-172-5tiR.1;Type=5tiR;
1	rice_tsRNAs	tsRNA	7434983	7435013	.	+	.	ID=GluCTC-172-5tiR.0;Type=5tiR;
1	rice_tsRNAs	tsRNA	7434983	7435012	.	+	.	ID=GluCTC-172-tRF5.16;Type=tRF-5;
1	rice_tsRNAs	tsRNA	7434983	7435021	.	+	.	ID=GluCTC-172-5tiR.8;Type=5tiR;
1	rice_tsRNAs	tsRNA	7434983	7435009	.	+	.	ID=GluCTC-172-tRF5.13;Type=tRF-5;
1	rice_tsRNAs	tsRNA	7434983	7435008	.	+	.	ID=GluCTC-172-tRF5.12;Type=tRF-5;
1	rice_tsRNAs	tsRNA	7434983	7435007	.	+	.	ID=GluCTC-172-tRF5.11;Type=tRF-5;
1	rice_tsRNAs	tsRNA	7434983	7435006	.	+	.	ID=GluCTC-172-tRF5.10;Type=tRF-5;
1	rice_tsRNAs	tsRNA	7434983	7435005	.	+	.	ID=GluCTC-172-tRF5.9;Type=tRF-5;
1	rice_tsRNAs	tsRNA	7435019	7435055	.	+	.	ID=GluCTC-172-3tiR.0;Type=3tiR;
1	rice_tsRNAs	tsRNA	7435020	7435055	.	+	.	ID=GluCTC-172-3tiR.1;Type=3tiR;
1	rice_tsRNAs	tsRNA	7435021	7435055	.	+	.	ID=GluCTC-172-3tiR.2;Type=3tiR;
1	rice_tsRNAs	tsRNA	7435022	7435055	.	+	.	ID=GluCTC-172-3tiR.3;Type=3tiR;
1	rice_tsRNAs	tsRNA	7435023	7435055	.	+	.	ID=GluCTC-172-3tiR.4;Type=3tiR;
1	rice_tsRNAs	tsRNA	7435024	7435055	.	+	.	ID=GluCTC-172-3tiR.5;Type=3tiR;
1	rice_tsRNAs	tsRNA	7435025	7435055	.	+	.	ID=GluCTC-172-3tiR.6;Type=3tiR;
1	rice_tsRNAs	tsRNA	7435026	7435055	.	+	.	ID=GluCTC-172-3tiR.7;Type=3tiR;
1	rice_tsRNAs	tsRNA	7435027	7435055	.	+	.	ID=GluCTC-172-3tiR.8;Type=3tiR;
1	rice_tsRNAs	tsRNA	7435028	7435055	.	+	.	ID=GluCTC-172-3tiR.9;Type=3tiR;
1	rice_tsRNAs	tsRNA	7435029	7435055	.	+	.	ID=GluCTC-172-tRF3.0;Type=tRF-3;
1	rice_tsRNAs	tsRNA	7435030	7435055	.	+	.	ID=GluCTC-172-tRF3.1;Type=tRF-3;
1	rice_tsRNAs	tsRNA	7435031	7435055	.	+	.	ID=GluCTC-172-tRF3.2;Type=tRF-3;
1	rice_tsRNAs	tsRNA	7435032	7435055	.	+	.	ID=GluCTC-172-tRF3.3;Type=tRF-3;
1	rice_tsRNAs	tsRNA	7435033	7435055	.	+	.	ID=GluCTC-172-tRF3.4;Type=tRF-3;
1	rice_tsRNAs	tsRNA	7435034	7435055	.	+	.	ID=GluCTC-172-tRF3.5;Type=tRF-3;
1	rice_tsRNAs	tsRNA	7435035	7435055	.	+	.	ID=GluCTC-172-tRF3.6;Type=tRF-3;
1	rice_tsRNAs	tsRNA	7435036	7435055	.	+	.	ID=GluCTC-172-tRF3.7;Type=tRF-3;
1	rice_tsRNAs	tsRNA	7435037	7435055	.	+	.	ID=GluCTC-172-tRF3.8;Type=tRF-3;
1	rice_tsRNAs	tsRNA	7435038	7435055	.	+	.	ID=GluCTC-172-tRF3.9;Type=tRF-3;
1	rice_tsRNAs	tsRNA	7435038	7435061	.	+	.	ID=GluCTC-172-tRF1.0;Type=tRF-1;
1	rice_tsRNAs	tsRNA	7435039	7435055	.	+	.	ID=GluCTC-172-tRF3.10;Type=tRF-3;
1	rice_tsRNAs	tsRNA	7435040	7435055	.	+	.	ID=GluCTC-172-tRF3.11;Type=tRF-3;
1	rice_tsRNAs	tsRNA	7435041	7435055	.	+	.	ID=GluCTC-172-tRF3.12;Type=tRF-3;
1	rice_tsRNAs	tsRNA	7435042	7435055	.	+	.	ID=GluCTC-172-tRF3.13;Type=tRF-3;
1	rice_tsRNAs	tsRNA	7435043	7435055	.	+	.	ID=GluCTC-172-tRF3.14;Type=tRF-3;
1	rice_tsRNAs	tsRNA	7435044	7435055	.	+	.	ID=GluCTC-172-tRF3.15;Type=tRF-3;
1	rice_tsRNAs	tsRNA	7435045	7435055	.	+	.	ID=GluCTC-172-tRF3.16;Type=tRF-3;
1	ShortStack	nc_RNA	7446188	7446384	.	.	.	ID=Cluster_53263;DicerCall=N;MIRNA=N;
1	ShortStack	nc_RNA	7446707	7447193	.	-	.	ID=Cluster_53264;DicerCall=21;MIRNA=N;
1	ShortStack	nc_RNA	7447598	7447727	.	-	.	ID=Cluster_53265;DicerCall=24;MIRNA=N;
1	ShortStack	nc_RNA	7451561	7451799	.	-	.	ID=Cluster_53269;DicerCall=N;MIRNA=N;
1	rice_tsRNAs	tsRNA	7457418	7457443	.	+	.	ID=GlnCTG-145-tRF5.9;Type=tRF-5;
1	rice_tsRNAs	tsRNA	7457418	7457435	.	+	.	ID=GlnCTG-145-tRF5.4;Type=tRF-5;
1	rice_tsRNAs	tsRNA	7457418	7457438	.	+	.	ID=GlnCTG-145-tRF5.5;Type=tRF-5;
1	rice_tsRNAs	tsRNA	7457418	7457449	.	+	.	ID=GlnCTG-145-5tiR.1;Type=5tiR;
1	rice_tsRNAs	tsRNA	7457418	7457448	.	+	.	ID=GlnCTG-145-5tiR.0;Type=5tiR;
1	rice_tsRNAs	tsRNA	7457418	7457447	.	+	.	ID=GlnCTG-145-tRF5.13;Type=tRF-5;
1	rice_tsRNAs	tsRNA	7457418	7457446	.	+	.	ID=GlnCTG-145-tRF5.12;Type=tRF-5;
1	rice_tsRNAs	tsRNA	7457418	7457445	.	+	.	ID=GlnCTG-145-tRF5.11;Type=tRF-5;
1	rice_tsRNAs	tsRNA	7457418	7457444	.	+	.	ID=GlnCTG-145-tRF5.10;Type=tRF-5;
1	rice_tsRNAs	tsRNA	7457418	7457434	.	+	.	ID=GlnCTG-145-tRF5.3;Type=tRF-5;
1	rice_tsRNAs	tsRNA	7457418	7457441	.	+	.	ID=GlnCTG-145-tRF5.7;Type=tRF-5;
1	rice_tsRNAs	tsRNA	7457418	7457440	.	+	.	ID=GlnCTG-145-tRF5.6;Type=tRF-5;
1	rice_tsRNAs	tsRNA	7457418	7457433	.	+	.	ID=GlnCTG-145-tRF5.2;Type=tRF-5;
1	rice_tsRNAs	tsRNA	7457418	7457451	.	+	.	ID=GlnCTG-145-5tiR.3;Type=5tiR;
1	rice_tsRNAs	tsRNA	7457418	7457457	.	+	.	ID=GlnCTG-145-5tiR.8;Type=5tiR;
1	rice_tsRNAs	tsRNA	7457418	7457455	.	+	.	ID=GlnCTG-145-5tiR.7;Type=5tiR;
1	rice_tsRNAs	tsRNA	7457418	7457454	.	+	.	ID=GlnCTG-145-5tiR.6;Type=5tiR;
1	rice_tsRNAs	tsRNA	7457418	7457453	.	+	.	ID=GlnCTG-145-5tiR.5;Type=5tiR;
1	rice_tsRNAs	tsRNA	7457418	7457452	.	+	.	ID=GlnCTG-145-5tiR.4;Type=5tiR;
1	rice_tsRNAs	tsRNA	7457418	7457450	.	+	.	ID=GlnCTG-145-5tiR.2;Type=5tiR;
1	rice_tsRNAs	tsRNA	7457418	7457442	.	+	.	ID=GlnCTG-145-tRF5.8;Type=tRF-5;
1	rice_tsRNAs	tsRNA	7457418	7457431	.	+	.	ID=GlnCTG-145-tRF5.0;Type=tRF-5;
1	rice_tsRNAs	tsRNA	7457418	7457432	.	+	.	ID=GlnCTG-145-tRF5.1;Type=tRF-5;
1	rice_tsRNAs	tsRNA	7457453	7457489	.	+	.	ID=GlnCTG-145-3tiR.0;Type=3tiR;
1	rice_tsRNAs	tsRNA	7457454	7457489	.	+	.	ID=GlnCTG-145-3tiR.1;Type=3tiR;
1	rice_tsRNAs	tsRNA	7457455	7457489	.	+	.	ID=GlnCTG-145-3tiR.2;Type=3tiR;
1	rice_tsRNAs	tsRNA	7457456	7457489	.	+	.	ID=GlnCTG-145-3tiR.3;Type=3tiR;
1	rice_tsRNAs	tsRNA	7457457	7457489	.	+	.	ID=GlnCTG-145-3tiR.4;Type=3tiR;
1	rice_tsRNAs	tsRNA	7457458	7457489	.	+	.	ID=GlnCTG-145-3tiR.5;Type=3tiR;
1	rice_tsRNAs	tsRNA	7457459	7457489	.	+	.	ID=GlnCTG-145-3tiR.6;Type=3tiR;
1	rice_tsRNAs	tsRNA	7457460	7457489	.	+	.	ID=GlnCTG-145-3tiR.7;Type=3tiR;
1	rice_tsRNAs	tsRNA	7457466	7457489	.	+	.	ID=GlnCTG-145-tRF3.0;Type=tRF-3;
1	rice_tsRNAs	tsRNA	7457467	7457489	.	+	.	ID=GlnCTG-145-tRF3.1;Type=tRF-3;
1	rice_tsRNAs	tsRNA	7457468	7457489	.	+	.	ID=GlnCTG-145-tRF3.2;Type=tRF-3;
1	rice_tsRNAs	tsRNA	7457469	7457489	.	+	.	ID=GlnCTG-145-tRF3.3;Type=tRF-3;
1	rice_tsRNAs	tsRNA	7457470	7457489	.	+	.	ID=GlnCTG-145-tRF3.4;Type=tRF-3;
1	rice_tsRNAs	tsRNA	7457471	7457489	.	+	.	ID=GlnCTG-145-tRF3.5;Type=tRF-3;
1	rice_tsRNAs	tsRNA	7457472	7457489	.	+	.	ID=GlnCTG-145-tRF3.6;Type=tRF-3;
1	rice_tsRNAs	tsRNA	7457473	7457489	.	+	.	ID=GlnCTG-145-tRF3.7;Type=tRF-3;
1	rice_tsRNAs	tsRNA	7457474	7457489	.	+	.	ID=GlnCTG-145-tRF3.8;Type=tRF-3;
1	rice_tsRNAs	tsRNA	7457475	7457491	.	+	.	ID=GlnCTG-145-tRF1.2;Type=tRF-1;
1	rice_tsRNAs	tsRNA	7457475	7457492	.	+	.	ID=GlnCTG-145-tRF1.3;Type=tRF-1;
1	rice_tsRNAs	tsRNA	7457475	7457490	.	+	.	ID=GlnCTG-145-tRF1.1;Type=tRF-1;
1	rice_tsRNAs	tsRNA	7457475	7457489	.	+	.	ID=GlnCTG-145-tRF3.9;Type=tRF-3;
1	rice_tsRNAs	tsRNA	7457476	7457489	.	+	.	ID=GlnCTG-145-tRF3.10;Type=tRF-3;
1	rice_tsRNAs	tsRNA	7457476	7457493	.	+	.	ID=GlnCTG-145-tRF1.4;Type=tRF-1;
1	rice_tsRNAs	tsRNA	7457477	7457489	.	+	.	ID=GlnCTG-145-tRF3.11;Type=tRF-3;
1	rice_tsRNAs	tsRNA	7457478	7457489	.	+	.	ID=GlnCTG-145-tRF3.12;Type=tRF-3;
1	rice_tsRNAs	tsRNA	7457479	7457493	.	+	.	ID=GlnCTG-145-tRF1.0;Type=tRF-1;
1	rice_tsRNAs	tsRNA	7457479	7457489	.	+	.	ID=GlnCTG-145-tRF3.13;Type=tRF-3;
1	ShortStack	nc_RNA	7471062	7471273	.	.	.	ID=Cluster_53280;DicerCall=N;MIRNA=N;
1	ShortStack	nc_RNA	7472154	7472479	.	+	.	ID=Cluster_53281;DicerCall=N;MIRNA=N;
1	ShortStack	nc_RNA	7477821	7478030	.	-	.	ID=Cluster_53283;DicerCall=N;MIRNA=N;
1	ShortStack	nc_RNA	7481146	7481303	.	.	.	ID=Cluster_53284;DicerCall=N;MIRNA=N;
1	ShortStack	nc_RNA	7481566	7481776	.	-	.	ID=Cluster_53285;DicerCall=N;MIRNA=N;
1	ShortStack	nc_RNA	7488497	7488650	.	.	.	ID=Cluster_53290;DicerCall=24;MIRNA=N;
1	ShortStack	nc_RNA	7489904	7490113	.	+	.	ID=Cluster_53292;DicerCall=24;MIRNA=N;
1	ShortStack	nc_RNA	7496302	7497321	.	-	.	ID=Cluster_53297;DicerCall=N;MIRNA=N;
1	ShortStack	nc_RNA	7498089	7498337	.	-	.	ID=Cluster_53298;DicerCall=N;MIRNA=N;
1	ShortStack	nc_RNA	7507417	7507722	.	+	.	ID=Cluster_53307;DicerCall=N;MIRNA=N;
1	ShortStack	nc_RNA	7507844	7507935	.	+	.	ID=Cluster_53308;DicerCall=N;MIRNA=N;
1	ShortStack	nc_RNA	7510253	7510290	.	+	.	ID=Cluster_53309;DicerCall=21;MIRNA=N;
1	ShortStack	nc_RNA	7511156	7511365	.	+	.	ID=Cluster_53310;DicerCall=N;MIRNA=N;
1	ShortStack	nc_RNA	7515186	7515266	.	.	.	ID=Cluster_53313;DicerCall=N;MIRNA=N;
1	ShortStack	nc_RNA	7548124	7548215	.	+	.	ID=Cluster_53333;DicerCall=N;MIRNA=N;
1	ShortStack	nc_RNA	7571297	7571490	.	+	.	ID=Cluster_53352;DicerCall=N;MIRNA=N;
1	ShortStack	nc_RNA	7571570	7571796	.	+	.	ID=Cluster_53353;DicerCall=N;MIRNA=N;
1	ShortStack	nc_RNA	7573002	7573588	.	+	.	ID=Cluster_53354;DicerCall=N;MIRNA=N;
1	ShortStack	nc_RNA	7580932	7581011	.	+	.	ID=Cluster_53358;DicerCall=N;MIRNA=N;
1	ShortStack	nc_RNA	7588279	7588527	.	+	.	ID=Cluster_53363;DicerCall=N;MIRNA=N;
1	ShortStack	nc_RNA	7599093	7599326	.	.	.	ID=Cluster_53369;DicerCall=24;MIRNA=N;
1	ShortStack	nc_RNA	7608699	7608800	.	.	.	ID=Cluster_53377;DicerCall=23;MIRNA=N;
1	ShortStack	nc_RNA	7624281	7624520	.	-	.	ID=Cluster_53397;DicerCall=N;MIRNA=N;
1	ShortStack	nc_RNA	7628295	7628417	.	.	.	ID=Cluster_53403;DicerCall=23;MIRNA=N;
1	ShortStack	nc_RNA	7653628	7653742	.	+	.	ID=Cluster_53416;DicerCall=24;MIRNA=N;
1	ShortStack	nc_RNA	7653996	7654216	.	-	.	ID=Cluster_53417;DicerCall=N;MIRNA=N;
1	ShortStack	nc_RNA	7664823	7664909	.	.	.	ID=Cluster_53427;DicerCall=24;MIRNA=N;
1	ShortStack	nc_RNA	7669283	7669798	.	.	.	ID=Cluster_53430;DicerCall=24;MIRNA=N;
1	ShortStack	nc_RNA	7672258	7672529	.	+	.	ID=Cluster_53431;DicerCall=N;MIRNA=N;
1	ShortStack	nc_RNA	7681926	7682134	.	+	.	ID=Cluster_53434;DicerCall=N;MIRNA=N;
1	ShortStack	nc_RNA	7688589	7688663	.	.	.	ID=Cluster_53437;DicerCall=N;MIRNA=N;
1	ShortStack	nc_RNA	7689348	7689520	.	-	.	ID=Cluster_53438;DicerCall=N;MIRNA=N;
1	ShortStack	nc_RNA	7694600	7694839	.	.	.	ID=Cluster_53440;DicerCall=N;MIRNA=N;
1	ShortStack	nc_RNA	7701489	7701617	.	.	.	ID=Cluster_53448;DicerCall=24;MIRNA=N;
1	ShortStack	nc_RNA	7709259	7709456	.	.	.	ID=Cluster_53453;DicerCall=24;MIRNA=N;
1	ShortStack	nc_RNA	7717131	7717432	.	+	.	ID=Cluster_53455;DicerCall=N;MIRNA=N;
1	ShortStack	nc_RNA	7717804	7718146	.	-	.	ID=Cluster_53456;DicerCall=N;MIRNA=N;
1	ShortStack	nc_RNA	7719373	7719581	.	-	.	ID=Cluster_53457;DicerCall=N;MIRNA=N;
1	ShortStack	nc_RNA	7720116	7720217	.	-	.	ID=Cluster_53459;DicerCall=N;MIRNA=N;
1	ShortStack	nc_RNA	7720644	7720778	.	-	.	ID=Cluster_53460;DicerCall=N;MIRNA=N;
1	ShortStack	nc_RNA	7721339	7721657	.	-	.	ID=Cluster_53461;DicerCall=N;MIRNA=N;
1	ShortStack	nc_RNA	7722828	7723009	.	-	.	ID=Cluster_53462;DicerCall=24;MIRNA=N;
1	ShortStack	nc_RNA	7725321	7725530	.	.	.	ID=Cluster_53465;DicerCall=N;MIRNA=N;
1	ShortStack	nc_RNA	7729041	7729129	.	.	.	ID=Cluster_53469;DicerCall=N;MIRNA=N;
1	ShortStack	nc_RNA	7731170	7731411	.	.	.	ID=Cluster_53470;DicerCall=23;MIRNA=N;
1	ShortStack	nc_RNA	7737298	7737492	.	+	.	ID=Cluster_53478;DicerCall=24;MIRNA=N;
1	ShortStack	nc_RNA	7746195	7746241	.	+	.	ID=Cluster_53484;DicerCall=21;MIRNA=N;
1	ShortStack	nc_RNA	7762552	7762869	.	-	.	ID=Cluster_53498;DicerCall=N;MIRNA=N;
1	ShortStack	nc_RNA	7765328	7765660	.	.	.	ID=Cluster_53502;DicerCall=24;MIRNA=N;
1	ShortStack	nc_RNA	7766671	7766771	.	.	.	ID=Cluster_53503;DicerCall=24;MIRNA=N;
1	ShortStack	nc_RNA	7793888	7794051	.	.	.	ID=Cluster_53517;DicerCall=N;MIRNA=N;
1	ShortStack	nc_RNA	7794248	7795336	.	.	.	ID=Cluster_53518;DicerCall=24;MIRNA=N;
1	ShortStack	nc_RNA	7798505	7798624	.	-	.	ID=Cluster_53520;DicerCall=24;MIRNA=N;
1	ShortStack	nc_RNA	7799291	7799327	.	-	.	ID=Cluster_53522;DicerCall=N;MIRNA=N;
1	ShortStack	nc_RNA	7799948	7800016	.	+	.	ID=Cluster_53523;DicerCall=24;MIRNA=N;
1	ShortStack	nc_RNA	7810613	7810629	.	-	.	ID=Cluster_53529;DicerCall=N;MIRNA=N;
1	rice_tsRNAs	tsRNA	7813865	7813888	.	-	.	ID=IleTAT-282-tRF1.0;Type=tRF-1;
1	rice_tsRNAs	tsRNA	7813871	7813896	.	-	.	ID=IleTAT-282-tRF3.0;Type=tRF-3;
1	rice_tsRNAs	tsRNA	7813871	7813906	.	-	.	ID=IleTAT-282-3tiR.0;Type=3tiR;
1	rice_tsRNAs	tsRNA	7813871	7813901	.	-	.	ID=IleTAT-282-3tiR.4;Type=3tiR;
1	rice_tsRNAs	tsRNA	7813871	7813903	.	-	.	ID=IleTAT-282-3tiR.3;Type=3tiR;
1	rice_tsRNAs	tsRNA	7813871	7813891	.	-	.	ID=IleTAT-282-tRF3.1;Type=tRF-3;
1	rice_tsRNAs	tsRNA	7813871	7813890	.	-	.	ID=IleTAT-282-tRF3.2;Type=tRF-3;
1	rice_tsRNAs	tsRNA	7813871	7813888	.	-	.	ID=IleTAT-282-tRF3.3;Type=tRF-3;
1	rice_tsRNAs	tsRNA	7813871	7813886	.	-	.	ID=IleTAT-282-tRF3.4;Type=tRF-3;
1	rice_tsRNAs	tsRNA	7813871	7813885	.	-	.	ID=IleTAT-282-tRF3.5;Type=tRF-3;
1	rice_tsRNAs	tsRNA	7813871	7813884	.	-	.	ID=IleTAT-282-tRF3.6;Type=tRF-3;
1	rice_tsRNAs	tsRNA	7813871	7813883	.	-	.	ID=IleTAT-282-tRF3.7;Type=tRF-3;
1	rice_tsRNAs	tsRNA	7813871	7813882	.	-	.	ID=IleTAT-282-tRF3.8;Type=tRF-3;
1	rice_tsRNAs	tsRNA	7813871	7813881	.	-	.	ID=IleTAT-282-tRF3.9;Type=tRF-3;
1	rice_tsRNAs	tsRNA	7813871	7813905	.	-	.	ID=IleTAT-282-3tiR.1;Type=3tiR;
1	rice_tsRNAs	tsRNA	7813871	7813904	.	-	.	ID=IleTAT-282-3tiR.2;Type=3tiR;
1	rice_tsRNAs	tsRNA	7813909	7813944	.	-	.	ID=IleTAT-282-5tiR.2;Type=5tiR;
1	rice_tsRNAs	tsRNA	7813911	7813944	.	-	.	ID=IleTAT-282-5tiR.1;Type=5tiR;
1	rice_tsRNAs	tsRNA	7813912	7813944	.	-	.	ID=IleTAT-282-5tiR.0;Type=5tiR;
1	rice_tsRNAs	tsRNA	7813919	7813944	.	-	.	ID=IleTAT-282-tRF5.12;Type=tRF-5;
1	rice_tsRNAs	tsRNA	7813920	7813944	.	-	.	ID=IleTAT-282-tRF5.11;Type=tRF-5;
1	rice_tsRNAs	tsRNA	7813921	7813944	.	-	.	ID=IleTAT-282-tRF5.10;Type=tRF-5;
1	rice_tsRNAs	tsRNA	7813922	7813944	.	-	.	ID=IleTAT-282-tRF5.9;Type=tRF-5;
1	rice_tsRNAs	tsRNA	7813923	7813944	.	-	.	ID=IleTAT-282-tRF5.8;Type=tRF-5;
1	rice_tsRNAs	tsRNA	7813924	7813944	.	-	.	ID=IleTAT-282-tRF5.7;Type=tRF-5;
1	rice_tsRNAs	tsRNA	7813925	7813944	.	-	.	ID=IleTAT-282-tRF5.6;Type=tRF-5;
1	rice_tsRNAs	tsRNA	7813926	7813944	.	-	.	ID=IleTAT-282-tRF5.5;Type=tRF-5;
1	rice_tsRNAs	tsRNA	7813927	7813944	.	-	.	ID=IleTAT-282-tRF5.4;Type=tRF-5;
1	rice_tsRNAs	tsRNA	7813928	7813944	.	-	.	ID=IleTAT-282-tRF5.3;Type=tRF-5;
1	rice_tsRNAs	tsRNA	7813929	7813944	.	-	.	ID=IleTAT-282-tRF5.2;Type=tRF-5;
1	rice_tsRNAs	tsRNA	7813930	7813944	.	-	.	ID=IleTAT-282-tRF5.1;Type=tRF-5;
1	rice_tsRNAs	tsRNA	7813931	7813944	.	-	.	ID=IleTAT-282-tRF5.0;Type=tRF-5;
1	ShortStack	nc_RNA	7826827	7827154	.	.	.	ID=Cluster_53543;DicerCall=24;MIRNA=N;
1	ShortStack	nc_RNA	7827889	7828108	.	.	.	ID=Cluster_53544;DicerCall=24;MIRNA=N;
1	ShortStack	nc_RNA	7855614	7855760	.	+	.	ID=Cluster_53558;DicerCall=N;MIRNA=N;
1	ShortStack	nc_RNA	7862251	7863104	.	-	.	ID=Cluster_53562;DicerCall=N;MIRNA=N;
1	ShortStack	nc_RNA	7876396	7876591	.	+	.	ID=Cluster_53573;DicerCall=N;MIRNA=N;
1	ShortStack	nc_RNA	7935743	7935800	.	-	.	ID=Cluster_53599;DicerCall=23;MIRNA=N;
1	ShortStack	nc_RNA	7948784	7948999	.	.	.	ID=Cluster_53605;DicerCall=24;MIRNA=N;
1	ShortStack	nc_RNA	7955597	7955813	.	.	.	ID=Cluster_53612;DicerCall=24;MIRNA=N;
1	ShortStack	nc_RNA	7962525	7962769	.	.	.	ID=Cluster_53620;DicerCall=24;MIRNA=N;
1	ShortStack	nc_RNA	7986173	7986361	.	.	.	ID=Cluster_53634;DicerCall=24;MIRNA=N;
1	ShortStack	nc_RNA	7988523	7988576	.	.	.	ID=Cluster_53635;DicerCall=N;MIRNA=N;
1	ShortStack	nc_RNA	7989833	7989983	.	.	.	ID=Cluster_53638;DicerCall=24;MIRNA=N;
1	ShortStack	nc_RNA	7992257	7992514	.	.	.	ID=Cluster_53640;DicerCall=24;MIRNA=N;
1	ShortStack	nc_RNA	7992650	7992805	.	-	.	ID=Cluster_53641;DicerCall=N;MIRNA=N;
1	ShortStack	nc_RNA	8007140	8007179	.	.	.	ID=Cluster_53653;DicerCall=24;MIRNA=N;
1	ShortStack	nc_RNA	8010188	8010262	.	.	.	ID=Cluster_53655;DicerCall=24;MIRNA=N;
1	ShortStack	nc_RNA	8022133	8022273	.	+	.	ID=Cluster_53664;DicerCall=24;MIRNA=N;
1	ShortStack	nc_RNA	8042085	8042270	.	.	.	ID=Cluster_53672;DicerCall=24;MIRNA=N;
1	ShortStack	nc_RNA	8042386	8042821	.	.	.	ID=Cluster_53673;DicerCall=24;MIRNA=N;
1	ShortStack	nc_RNA	8052853	8053040	.	-	.	ID=Cluster_53680;DicerCall=N;MIRNA=N;
1	ShortStack	nc_RNA	8072155	8072272	.	-	.	ID=Cluster_53687;DicerCall=23;MIRNA=N;
1	ShortStack	nc_RNA	8075698	8075744	.	.	.	ID=Cluster_53689;DicerCall=24;MIRNA=N;
1	ShortStack	nc_RNA	8081334	8081576	.	.	.	ID=Cluster_53694;DicerCall=24;MIRNA=N;
1	ShortStack	nc_RNA	8084005	8084777	.	+	.	ID=Cluster_53696;DicerCall=N;MIRNA=N;
1	ShortStack	nc_RNA	8084856	8085123	.	+	.	ID=Cluster_53697;DicerCall=N;MIRNA=N;
1	ShortStack	nc_RNA	8085261	8087029	.	+	.	ID=Cluster_53698;DicerCall=N;MIRNA=N;
1	ShortStack	nc_RNA	8087293	8087400	.	+	.	ID=Cluster_53699;DicerCall=N;MIRNA=N;
1	ShortStack	nc_RNA	8105219	8105273	.	.	.	ID=Cluster_53706;DicerCall=24;MIRNA=N;
1	ShortStack	nc_RNA	8111891	8112108	.	.	.	ID=Cluster_53712;DicerCall=N;MIRNA=N;
1	ShortStack	nc_RNA	8112509	8112662	.	-	.	ID=Cluster_53713;DicerCall=24;MIRNA=N;
1	ShortStack	nc_RNA	8113530	8113662	.	.	.	ID=Cluster_53715;DicerCall=24;MIRNA=N;
1	ShortStack	nc_RNA	8115611	8115890	.	-	.	ID=Cluster_53717;DicerCall=24;MIRNA=N;
1	ShortStack	nc_RNA	8116260	8116532	.	.	.	ID=Cluster_53718;DicerCall=23;MIRNA=N;
1	ShortStack	nc_RNA	8118208	8118451	.	.	.	ID=Cluster_53720;DicerCall=N;MIRNA=N;
1	ShortStack	nc_RNA	8124323	8124495	.	.	.	ID=Cluster_53725;DicerCall=N;MIRNA=N;
1	ShortStack	nc_RNA	8129065	8129161	.	.	.	ID=Cluster_53728;DicerCall=N;MIRNA=N;
1	ShortStack	nc_RNA	8135797	8135912	.	.	.	ID=Cluster_53734;DicerCall=23;MIRNA=N;
1	ShortStack	nc_RNA	8138607	8138814	.	.	.	ID=Cluster_53736;DicerCall=24;MIRNA=N;
1	ShortStack	nc_RNA	8145499	8145622	.	-	.	ID=Cluster_53742;DicerCall=N;MIRNA=N;
1	ShortStack	nc_RNA	8160861	8161006	.	.	.	ID=Cluster_53755;DicerCall=24;MIRNA=N;
1	ShortStack	nc_RNA	8172275	8172388	.	+	.	ID=Cluster_53760;DicerCall=N;MIRNA=N;
1	ShortStack	nc_RNA	8175289	8175546	.	.	.	ID=Cluster_53762;DicerCall=N;MIRNA=N;
1	ShortStack	nc_RNA	8175621	8176103	.	.	.	ID=Cluster_53763;DicerCall=N;MIRNA=N;
1	ShortStack	nc_RNA	8180123	8180310	.	-	.	ID=Cluster_53766;DicerCall=N;MIRNA=N;
1	ShortStack	nc_RNA	8184225	8184411	.	.	.	ID=Cluster_53768;DicerCall=24;MIRNA=N;
1	ShortStack	nc_RNA	8188295	8188432	.	+	.	ID=Cluster_53772;DicerCall=24;MIRNA=N;
1	ShortStack	nc_RNA	8205258	8205373	.	.	.	ID=Cluster_53779;DicerCall=24;MIRNA=N;
1	ShortStack	nc_RNA	8212536	8212794	.	-	.	ID=Cluster_53786;DicerCall=N;MIRNA=N;
1	ShortStack	nc_RNA	8213586	8213689	.	-	.	ID=Cluster_53788;DicerCall=N;MIRNA=N;
1	ShortStack	nc_RNA	8219213	8219232	.	-	.	ID=Cluster_53794;DicerCall=N;MIRNA=N;
1	ShortStack	nc_RNA	8243488	8243680	.	.	.	ID=Cluster_53805;DicerCall=N;MIRNA=N;
1	ShortStack	nc_RNA	8246471	8246563	.	.	.	ID=Cluster_53808;DicerCall=N;MIRNA=N;
1	ShortStack	nc_RNA	8250069	8250336	.	.	.	ID=Cluster_53811;DicerCall=24;MIRNA=N;
1	ShortStack	nc_RNA	8268335	8268725	.	.	.	ID=Cluster_53818;DicerCall=24;MIRNA=N;
1	ShortStack	nc_RNA	8278437	8278628	.	+	.	ID=Cluster_53822;DicerCall=N;MIRNA=N;
1	ShortStack	nc_RNA	8283494	8283693	.	+	.	ID=Cluster_53823;DicerCall=N;MIRNA=N;
1	ShortStack	nc_RNA	8300826	8300916	.	+	.	ID=Cluster_53832;DicerCall=N;MIRNA=N;
1	ShortStack	nc_RNA	8301147	8301797	.	+	.	ID=Cluster_53833;DicerCall=N;MIRNA=N;
1	ShortStack	nc_RNA	8302312	8302465	.	+	.	ID=Cluster_53834;DicerCall=N;MIRNA=N;
1	ShortStack	nc_RNA	8310962	8311130	.	.	.	ID=Cluster_53840;DicerCall=24;MIRNA=N;
1	ShortStack	nc_RNA	8327008	8327271	.	.	.	ID=Cluster_53856;DicerCall=24;MIRNA=N;
1	ShortStack	nc_RNA	8330955	8331495	.	+	.	ID=Cluster_53859;DicerCall=N;MIRNA=N;
1	ShortStack	nc_RNA	8331708	8332325	.	+	.	ID=Cluster_53860;DicerCall=N;MIRNA=N;
1	ShortStack	nc_RNA	8332413	8332536	.	+	.	ID=Cluster_53861;DicerCall=N;MIRNA=N;
1	ShortStack	nc_RNA	8332891	8333040	.	+	.	ID=Cluster_53862;DicerCall=N;MIRNA=N;
1	ShortStack	nc_RNA	8333564	8333979	.	+	.	ID=Cluster_53863;DicerCall=N;MIRNA=N;
1	ShortStack	nc_RNA	8352655	8352928	.	.	.	ID=Cluster_53876;DicerCall=22;MIRNA=N;
1	ShortStack	nc_RNA	8370657	8370914	.	-	.	ID=Cluster_53883;DicerCall=N;MIRNA=N;
1	ShortStack	nc_RNA	8373603	8373647	.	-	.	ID=Cluster_53885;DicerCall=N;MIRNA=N;
1	ShortStack	nc_RNA	8376705	8376811	.	.	.	ID=Cluster_53887;DicerCall=24;MIRNA=N;
1	ShortStack	nc_RNA	8382162	8382423	.	+	.	ID=Cluster_53892;DicerCall=N;MIRNA=N;
1	ShortStack	nc_RNA	8383638	8383843	.	+	.	ID=Cluster_53893;DicerCall=N;MIRNA=N;
1	ShortStack	nc_RNA	8383997	8384408	.	+	.	ID=Cluster_53894;DicerCall=N;MIRNA=N;
1	ShortStack	nc_RNA	8384517	8384589	.	+	.	ID=Cluster_53895;DicerCall=N;MIRNA=N;
1	ShortStack	nc_RNA	8385480	8385602	.	+	.	ID=Cluster_53896;DicerCall=N;MIRNA=N;
1	ShortStack	nc_RNA	8386118	8386261	.	+	.	ID=Cluster_53897;DicerCall=N;MIRNA=N;
1	ShortStack	nc_RNA	8386855	8387219	.	+	.	ID=Cluster_53898;DicerCall=N;MIRNA=N;
1	ShortStack	nc_RNA	8396812	8396856	.	-	.	ID=Cluster_53902;DicerCall=N;MIRNA=N;
1	ShortStack	nc_RNA	8404380	8404735	.	+	.	ID=Cluster_53906;DicerCall=N;MIRNA=N;
1	ShortStack	nc_RNA	8404827	8405232	.	+	.	ID=Cluster_53907;DicerCall=N;MIRNA=N;
1	ShortStack	nc_RNA	8405861	8406433	.	+	.	ID=Cluster_53908;DicerCall=N;MIRNA=N;
1	ShortStack	nc_RNA	8406896	8407111	.	+	.	ID=Cluster_53909;DicerCall=N;MIRNA=N;
1	ShortStack	nc_RNA	8412626	8412895	.	.	.	ID=Cluster_53918;DicerCall=24;MIRNA=N;
1	ShortStack	nc_RNA	8413325	8413600	.	-	.	ID=Cluster_53919;DicerCall=N;MIRNA=N;
1	ShortStack	nc_RNA	8413905	8414270	.	-	.	ID=Cluster_53920;DicerCall=N;MIRNA=N;
1	ShortStack	nc_RNA	8414325	8414572	.	-	.	ID=Cluster_53921;DicerCall=N;MIRNA=N;
1	ShortStack	nc_RNA	8421030	8421674	.	-	.	ID=Cluster_53926;DicerCall=N;MIRNA=N;
1	ShortStack	nc_RNA	8422279	8422438	.	-	.	ID=Cluster_53927;DicerCall=N;MIRNA=N;
1	ShortStack	nc_RNA	8422569	8422830	.	-	.	ID=Cluster_53928;DicerCall=N;MIRNA=N;
1	ShortStack	nc_RNA	8423524	8423837	.	-	.	ID=Cluster_53929;DicerCall=N;MIRNA=N;
1	ShortStack	nc_RNA	8423991	8424081	.	-	.	ID=Cluster_53930;DicerCall=N;MIRNA=N;
1	ShortStack	nc_RNA	8424161	8424827	.	-	.	ID=Cluster_53931;DicerCall=N;MIRNA=N;
1	ShortStack	nc_RNA	8425062	8425233	.	-	.	ID=Cluster_53932;DicerCall=N;MIRNA=N;
1	ShortStack	nc_RNA	8425429	8425583	.	-	.	ID=Cluster_53933;DicerCall=N;MIRNA=N;
1	ShortStack	nc_RNA	8426061	8426340	.	-	.	ID=Cluster_53934;DicerCall=N;MIRNA=N;
1	ShortStack	nc_RNA	8427255	8427687	.	-	.	ID=Cluster_53936;DicerCall=N;MIRNA=N;
1	ShortStack	nc_RNA	8428452	8428542	.	-	.	ID=Cluster_53937;DicerCall=N;MIRNA=N;
1	ShortStack	nc_RNA	8428667	8428839	.	-	.	ID=Cluster_53938;DicerCall=N;MIRNA=N;
1	ShortStack	nc_RNA	8429891	8430177	.	-	.	ID=Cluster_53939;DicerCall=N;MIRNA=N;
1	ShortStack	nc_RNA	8434603	8434621	.	+	.	ID=Cluster_53946;DicerCall=N;MIRNA=N;
1	ShortStack	nc_RNA	8439659	8439933	.	.	.	ID=Cluster_53956;DicerCall=N;MIRNA=N;
1	ShortStack	nc_RNA	8441264	8441438	.	.	.	ID=Cluster_53958;DicerCall=N;MIRNA=N;
1	ShortStack	nc_RNA	8444503	8444906	.	-	.	ID=Cluster_53962;DicerCall=N;MIRNA=N;
1	ShortStack	nc_RNA	8461482	8461540	.	.	.	ID=Cluster_53975;DicerCall=24;MIRNA=N;
1	ShortStack	nc_RNA	8476252	8476399	.	-	.	ID=Cluster_53990;DicerCall=N;MIRNA=N;
1	ShortStack	nc_RNA	8476537	8476631	.	-	.	ID=Cluster_53991;DicerCall=N;MIRNA=N;
1	ShortStack	nc_RNA	8477538	8477660	.	-	.	ID=Cluster_53992;DicerCall=N;MIRNA=N;
1	ShortStack	nc_RNA	8478158	8478375	.	-	.	ID=Cluster_53993;DicerCall=N;MIRNA=N;
1	ShortStack	nc_RNA	8480735	8480751	.	+	.	ID=Cluster_53996;DicerCall=N;MIRNA=N;
1	ShortStack	nc_RNA	8486929	8487132	.	+	.	ID=Cluster_54002;DicerCall=N;MIRNA=N;
1	ShortStack	nc_RNA	8489293	8489564	.	+	.	ID=Cluster_54003;DicerCall=N;MIRNA=N;
1	ShortStack	nc_RNA	8496016	8496154	.	.	.	ID=Cluster_54006;DicerCall=24;MIRNA=N;
1	ShortStack	nc_RNA	8507287	8507512	.	.	.	ID=Cluster_54015;DicerCall=24;MIRNA=N;
1	ShortStack	nc_RNA	8509053	8509395	.	.	.	ID=Cluster_54017;DicerCall=24;MIRNA=N;
1	ShortStack	nc_RNA	8510140	8510362	.	.	.	ID=Cluster_54018;DicerCall=24;MIRNA=N;
1	ShortStack	nc_RNA	8517971	8518084	.	.	.	ID=Cluster_54020;DicerCall=24;MIRNA=N;
1	ShortStack	nc_RNA	8521415	8521571	.	+	.	ID=Cluster_54022;DicerCall=N;MIRNA=N;
1	ShortStack	nc_RNA	8528761	8529315	.	.	.	ID=Cluster_54026;DicerCall=24;MIRNA=N;
1	ShortStack	nc_RNA	8529479	8529795	.	.	.	ID=Cluster_54027;DicerCall=N;MIRNA=N;
1	ShortStack	nc_RNA	8531298	8531684	.	.	.	ID=Cluster_54029;DicerCall=N;MIRNA=N;
1	ShortStack	nc_RNA	8537769	8537795	.	+	.	ID=Cluster_54036;DicerCall=N;MIRNA=N;
1	ShortStack	nc_RNA	8544129	8544453	.	+	.	ID=Cluster_54038;DicerCall=N;MIRNA=N;
1	ShortStack	nc_RNA	8545185	8545334	.	.	.	ID=Cluster_54039;DicerCall=24;MIRNA=N;
1	ShortStack	nc_RNA	8575116	8575187	.	.	.	ID=Cluster_54056;DicerCall=24;MIRNA=N;
1	ShortStack	nc_RNA	8577739	8577962	.	-	.	ID=Cluster_54057;DicerCall=N;MIRNA=N;
1	ShortStack	nc_RNA	8593787	8593993	.	.	.	ID=Cluster_54072;DicerCall=N;MIRNA=N;
1	ShortStack	nc_RNA	8594098	8594239	.	-	.	ID=Cluster_54073;DicerCall=N;MIRNA=N;
1	ShortStack	nc_RNA	8618545	8618858	.	-	.	ID=Cluster_54077;DicerCall=24;MIRNA=N;
1	ShortStack	nc_RNA	8621113	8621235	.	.	.	ID=Cluster_54079;DicerCall=24;MIRNA=N;
1	ShortStack	nc_RNA	8621330	8621662	.	.	.	ID=Cluster_54080;DicerCall=24;MIRNA=N;
1	ShortStack	nc_RNA	8625844	8626364	.	.	.	ID=Cluster_54081;DicerCall=24;MIRNA=N;
1	ShortStack	nc_RNA	8659456	8659623	.	-	.	ID=Cluster_54087;DicerCall=N;MIRNA=N;
1	ShortStack	nc_RNA	8683075	8683360	.	+	.	ID=Cluster_54107;DicerCall=N;MIRNA=N;
1	ShortStack	nc_RNA	8684031	8684186	.	+	.	ID=Cluster_54108;DicerCall=N;MIRNA=N;
1	ShortStack	nc_RNA	8685561	8685678	.	+	.	ID=Cluster_54110;DicerCall=N;MIRNA=N;
1	ShortStack	nc_RNA	8685741	8686065	.	+	.	ID=Cluster_54111;DicerCall=N;MIRNA=N;
1	ShortStack	nc_RNA	8686593	8687469	.	+	.	ID=Cluster_54112;DicerCall=N;MIRNA=N;
1	ShortStack	nc_RNA	8688418	8688477	.	.	.	ID=Cluster_54115;DicerCall=24;MIRNA=N;
1	ShortStack	nc_RNA	8700178	8700325	.	+	.	ID=Cluster_54117;DicerCall=24;MIRNA=N;
1	ShortStack	nc_RNA	8701299	8701569	.	-	.	ID=Cluster_54119;DicerCall=N;MIRNA=N;
1	ShortStack	nc_RNA	8705162	8705349	.	-	.	ID=Cluster_54121;DicerCall=N;MIRNA=N;
1	ShortStack	nc_RNA	8708241	8708366	.	-	.	ID=Cluster_54123;DicerCall=N;MIRNA=N;
1	ShortStack	nc_RNA	8710488	8710600	.	-	.	ID=Cluster_54125;DicerCall=N;MIRNA=N;
1	ShortStack	nc_RNA	8735906	8736119	.	.	.	ID=Cluster_54151;DicerCall=N;MIRNA=N;
1	ShortStack	nc_RNA	8750401	8750764	.	.	.	ID=Cluster_54156;DicerCall=24;MIRNA=N;
1	ShortStack	nc_RNA	8756328	8756455	.	+	.	ID=Cluster_54160;DicerCall=24;MIRNA=N;
1	ShortStack	nc_RNA	8759381	8759698	.	+	.	ID=Cluster_54163;DicerCall=N;MIRNA=N;
1	ShortStack	nc_RNA	8762519	8762612	.	+	.	ID=Cluster_54164;DicerCall=N;MIRNA=N;
1	ShortStack	nc_RNA	8766592	8766665	.	.	.	ID=Cluster_54168;DicerCall=24;MIRNA=N;
1	ShortStack	nc_RNA	8783386	8783449	.	+	.	ID=Cluster_54172;DicerCall=24;MIRNA=N;
1	ShortStack	nc_RNA	8786652	8786852	.	+	.	ID=Cluster_54176;DicerCall=N;MIRNA=N;
1	ShortStack	nc_RNA	8788291	8788722	.	+	.	ID=Cluster_54177;DicerCall=N;MIRNA=N;
1	ShortStack	nc_RNA	8788860	8789127	.	+	.	ID=Cluster_54178;DicerCall=N;MIRNA=N;
1	ShortStack	nc_RNA	8790700	8791637	.	+	.	ID=Cluster_54179;DicerCall=N;MIRNA=N;
1	ShortStack	nc_RNA	8791822	8792029	.	+	.	ID=Cluster_54180;DicerCall=N;MIRNA=N;
1	ShortStack	nc_RNA	8792107	8793025	.	-	.	ID=Cluster_54181;DicerCall=N;MIRNA=N;
1	ShortStack	nc_RNA	8795857	8796229	.	-	.	ID=Cluster_54184;DicerCall=N;MIRNA=N;
1	ShortStack	nc_RNA	8796996	8797358	.	-	.	ID=Cluster_54185;DicerCall=N;MIRNA=N;
1	ShortStack	nc_RNA	8825281	8825408	.	.	.	ID=Cluster_54200;DicerCall=24;MIRNA=N;
1	ShortStack	nc_RNA	8830489	8830648	.	.	.	ID=Cluster_54205;DicerCall=N;MIRNA=N;
1	ShortStack	nc_RNA	8840608	8840780	.	.	.	ID=Cluster_54214;DicerCall=24;MIRNA=N;
1	ShortStack	nc_RNA	8849911	8850245	.	.	.	ID=Cluster_54217;DicerCall=24;MIRNA=N;
1	ShortStack	nc_RNA	8881365	8881416	.	.	.	ID=Cluster_54240;DicerCall=24;MIRNA=N;
1	ShortStack	nc_RNA	8883279	8883311	.	-	.	ID=Cluster_54242;DicerCall=N;MIRNA=N;
1	ShortStack	nc_RNA	8917757	8918067	.	+	.	ID=Cluster_54256;DicerCall=N;MIRNA=N;
1	ShortStack	nc_RNA	8918678	8918981	.	+	.	ID=Cluster_54257;DicerCall=N;MIRNA=N;
1	ShortStack	nc_RNA	8966006	8966031	.	+	.	ID=Cluster_54287;DicerCall=24;MIRNA=N;
1	ShortStack	nc_RNA	8988933	8989077	.	+	.	ID=Cluster_54305;DicerCall=N;MIRNA=N;
1	ShortStack	nc_RNA	9004569	9005129	.	-	.	ID=Cluster_54316;DicerCall=N;MIRNA=N;
1	ShortStack	nc_RNA	9005455	9005739	.	-	.	ID=Cluster_54317;DicerCall=N;MIRNA=N;
1	ShortStack	nc_RNA	9006208	9006300	.	-	.	ID=Cluster_54318;DicerCall=N;MIRNA=N;
1	ShortStack	nc_RNA	9016475	9016570	.	+	.	ID=Cluster_54325;DicerCall=N;MIRNA=N;
1	ShortStack	nc_RNA	9025019	9025703	.	-	.	ID=Cluster_54329;DicerCall=N;MIRNA=N;
1	ShortStack	nc_RNA	9026105	9026479	.	-	.	ID=Cluster_54330;DicerCall=N;MIRNA=N;
1	ShortStack	nc_RNA	9026719	9026775	.	-	.	ID=Cluster_54331;DicerCall=N;MIRNA=N;
1	ShortStack	nc_RNA	9028361	9028448	.	-	.	ID=Cluster_54333;DicerCall=N;MIRNA=N;
1	ShortStack	nc_RNA	9028631	9028770	.	-	.	ID=Cluster_54334;DicerCall=N;MIRNA=N;
1	ShortStack	nc_RNA	9110002	9110034	.	-	.	ID=Cluster_54383;DicerCall=24;MIRNA=N;
1	ShortStack	nc_RNA	9114682	9114875	.	-	.	ID=Cluster_54387;DicerCall=N;MIRNA=N;
1	ShortStack	nc_RNA	9116612	9116667	.	-	.	ID=Cluster_54388;DicerCall=N;MIRNA=N;
1	ShortStack	nc_RNA	9117018	9117314	.	-	.	ID=Cluster_54389;DicerCall=N;MIRNA=N;
1	ShortStack	nc_RNA	9120115	9120170	.	-	.	ID=Cluster_54392;DicerCall=N;MIRNA=N;
1	ShortStack	nc_RNA	9127870	9128336	.	.	.	ID=Cluster_54400;DicerCall=N;MIRNA=N;
1	ShortStack	nc_RNA	9129251	9129552	.	.	.	ID=Cluster_54402;DicerCall=24;MIRNA=N;
1	ShortStack	nc_RNA	9129644	9129831	.	.	.	ID=Cluster_54403;DicerCall=24;MIRNA=N;
1	ShortStack	nc_RNA	9131992	9132191	.	.	.	ID=Cluster_54404;DicerCall=24;MIRNA=N;
1	ShortStack	nc_RNA	9149638	9149915	.	.	.	ID=Cluster_54418;DicerCall=N;MIRNA=N;
1	ShortStack	nc_RNA	9163397	9163692	.	+	.	ID=Cluster_54432;DicerCall=N;MIRNA=N;
1	ShortStack	nc_RNA	9166343	9166834	.	+	.	ID=Cluster_54434;DicerCall=N;MIRNA=N;
1	ShortStack	nc_RNA	9168916	9169084	.	+	.	ID=Cluster_54435;DicerCall=N;MIRNA=N;
1	ShortStack	nc_RNA	9169171	9169380	.	+	.	ID=Cluster_54436;DicerCall=N;MIRNA=N;
1	ShortStack	nc_RNA	9169464	9169790	.	+	.	ID=Cluster_54437;DicerCall=N;MIRNA=N;
1	ShortStack	nc_RNA	9170363	9170461	.	.	.	ID=Cluster_54438;DicerCall=24;MIRNA=N;
1	ShortStack	nc_RNA	9185056	9185087	.	+	.	ID=Cluster_54444;DicerCall=24;MIRNA=N;
1	ShortStack	nc_RNA	9192290	9192493	.	+	.	ID=Cluster_54455;DicerCall=N;MIRNA=N;
1	ShortStack	nc_RNA	9193829	9194004	.	+	.	ID=Cluster_54456;DicerCall=N;MIRNA=N;
1	ShortStack	nc_RNA	9198794	9198955	.	-	.	ID=Cluster_54458;DicerCall=N;MIRNA=N;
1	ShortStack	nc_RNA	9206307	9206429	.	-	.	ID=Cluster_54464;DicerCall=N;MIRNA=N;
1	ShortStack	nc_RNA	9209032	9209122	.	-	.	ID=Cluster_54465;DicerCall=N;MIRNA=N;
1	ShortStack	nc_RNA	9246984	9247062	.	+	.	ID=Cluster_54483;DicerCall=24;MIRNA=N;
1	ShortStack	nc_RNA	9263700	9264039	.	+	.	ID=Cluster_54495;DicerCall=N;MIRNA=N;
1	ShortStack	nc_RNA	9264134	9264377	.	+	.	ID=Cluster_54496;DicerCall=N;MIRNA=N;
1	ShortStack	nc_RNA	9270014	9270153	.	-	.	ID=Cluster_54498;DicerCall=N;MIRNA=N;
1	ShortStack	nc_RNA	9271811	9272006	.	-	.	ID=Cluster_54499;DicerCall=N;MIRNA=N;
1	ShortStack	nc_RNA	9272499	9272743	.	-	.	ID=Cluster_54500;DicerCall=N;MIRNA=N;
1	ShortStack	nc_RNA	9280118	9280252	.	.	.	ID=Cluster_54503;DicerCall=24;MIRNA=N;
1	ShortStack	nc_RNA	9295559	9295688	.	.	.	ID=Cluster_54517;DicerCall=N;MIRNA=N;
1	ShortStack	nc_RNA	9328630	9328932	.	-	.	ID=Cluster_54529;DicerCall=N;MIRNA=N;
1	ShortStack	nc_RNA	9329015	9329208	.	.	.	ID=Cluster_54530;DicerCall=N;MIRNA=N;
1	ShortStack	nc_RNA	9339914	9340183	.	+	.	ID=Cluster_54537;DicerCall=N;MIRNA=N;
1	ShortStack	nc_RNA	9346662	9346850	.	.	.	ID=Cluster_54540;DicerCall=24;MIRNA=N;
1	ShortStack	nc_RNA	9369424	9369525	.	.	.	ID=Cluster_54545;DicerCall=N;MIRNA=N;
1	ShortStack	nc_RNA	9375738	9375931	.	-	.	ID=Cluster_54547;DicerCall=N;MIRNA=N;
1	ShortStack	nc_RNA	9376008	9376278	.	-	.	ID=Cluster_54548;DicerCall=N;MIRNA=N;
1	ShortStack	nc_RNA	9382663	9382808	.	-	.	ID=Cluster_54550;DicerCall=N;MIRNA=N;
1	ShortStack	nc_RNA	9385958	9386012	.	.	.	ID=Cluster_54554;DicerCall=24;MIRNA=N;
1	ShortStack	nc_RNA	9386258	9386592	.	+	.	ID=Cluster_54555;DicerCall=N;MIRNA=N;
1	ShortStack	nc_RNA	9389454	9389556	.	+	.	ID=Cluster_54556;DicerCall=N;MIRNA=N;
1	ShortStack	nc_RNA	9390002	9390411	.	+	.	ID=Cluster_54557;DicerCall=N;MIRNA=N;
1	ShortStack	nc_RNA	9394321	9394475	.	-	.	ID=Cluster_54563;DicerCall=N;MIRNA=N;
1	ShortStack	nc_RNA	9398857	9398903	.	+	.	ID=Cluster_54566;DicerCall=24;MIRNA=N;
1	ShortStack	nc_RNA	9401717	9401915	.	.	.	ID=Cluster_54571;DicerCall=24;MIRNA=N;
1	ShortStack	nc_RNA	9409419	9409461	.	-	.	ID=Cluster_54575;DicerCall=24;MIRNA=N;
1	ShortStack	nc_RNA	9416667	9416737	.	.	.	ID=Cluster_54578;DicerCall=24;MIRNA=N;
1	ShortStack	nc_RNA	9422165	9422388	.	.	.	ID=Cluster_54584;DicerCall=N;MIRNA=N;
1	ShortStack	nc_RNA	9432164	9432279	.	-	.	ID=Cluster_54588;DicerCall=N;MIRNA=N;
1	ShortStack	nc_RNA	9433956	9434146	.	-	.	ID=Cluster_54589;DicerCall=N;MIRNA=N;
1	ShortStack	nc_RNA	9441572	9441964	.	-	.	ID=Cluster_54592;DicerCall=N;MIRNA=N;
1	ShortStack	nc_RNA	9443923	9444063	.	-	.	ID=Cluster_54593;DicerCall=N;MIRNA=N;
1	ShortStack	nc_RNA	9455357	9455591	.	+	.	ID=Cluster_54598;DicerCall=N;MIRNA=N;
1	ShortStack	nc_RNA	9465252	9465441	.	+	.	ID=Cluster_54605;DicerCall=N;MIRNA=N;
1	ShortStack	nc_RNA	9466332	9466376	.	+	.	ID=Cluster_54607;DicerCall=N;MIRNA=N;
1	ShortStack	nc_RNA	9483473	9483672	.	-	.	ID=Cluster_54615;DicerCall=24;MIRNA=N;
1	ShortStack	nc_RNA	9485105	9485157	.	+	.	ID=Cluster_54617;DicerCall=24;MIRNA=N;
1	ShortStack	nc_RNA	9489195	9489270	.	+	.	ID=Cluster_54620;DicerCall=21;MIRNA=N;
1	ShortStack	nc_RNA	9502642	9502852	.	.	.	ID=Cluster_54628;DicerCall=24;MIRNA=N;
1	ShortStack	nc_RNA	9552855	9553061	.	.	.	ID=Cluster_54652;DicerCall=24;MIRNA=N;
1	ShortStack	nc_RNA	9555948	9556110	.	.	.	ID=Cluster_54656;DicerCall=24;MIRNA=N;
1	ShortStack	nc_RNA	9567014	9567030	.	+	.	ID=Cluster_54668;DicerCall=N;MIRNA=N;
1	ShortStack	nc_RNA	9574338	9574495	.	.	.	ID=Cluster_54674;DicerCall=24;MIRNA=N;
1	ShortStack	nc_RNA	9584523	9584743	.	.	.	ID=Cluster_54677;DicerCall=24;MIRNA=N;
1	ShortStack	nc_RNA	9592686	9592752	.	+	.	ID=Cluster_54691;DicerCall=24;MIRNA=N;
1	ShortStack	nc_RNA	9598395	9598561	.	.	.	ID=Cluster_54698;DicerCall=N;MIRNA=N;
1	ShortStack	nc_RNA	9599856	9600028	.	.	.	ID=Cluster_54700;DicerCall=24;MIRNA=N;
1	ShortStack	nc_RNA	9600190	9600300	.	.	.	ID=Cluster_54701;DicerCall=24;MIRNA=N;
1	ShortStack	nc_RNA	9604078	9604225	.	.	.	ID=Cluster_54703;DicerCall=N;MIRNA=N;
1	ShortStack	nc_RNA	9609646	9609708	.	+	.	ID=Cluster_54708;DicerCall=24;MIRNA=N;
1	ShortStack	nc_RNA	9625409	9625827	.	+	.	ID=Cluster_54717;DicerCall=N;MIRNA=N;
1	ShortStack	nc_RNA	9631330	9631633	.	-	.	ID=Cluster_54723;DicerCall=N;MIRNA=N;
1	ShortStack	nc_RNA	9631899	9632021	.	-	.	ID=Cluster_54724;DicerCall=N;MIRNA=N;
1	ShortStack	nc_RNA	9632756	9632844	.	-	.	ID=Cluster_54726;DicerCall=N;MIRNA=N;
1	ShortStack	nc_RNA	9633345	9633517	.	-	.	ID=Cluster_54727;DicerCall=N;MIRNA=N;
1	ShortStack	nc_RNA	9633914	9634041	.	-	.	ID=Cluster_54728;DicerCall=N;MIRNA=N;
1	ShortStack	nc_RNA	9634351	9634819	.	-	.	ID=Cluster_54729;DicerCall=N;MIRNA=N;
1	ShortStack	nc_RNA	9635091	9635232	.	-	.	ID=Cluster_54730;DicerCall=N;MIRNA=N;
1	ShortStack	nc_RNA	9636336	9636484	.	-	.	ID=Cluster_54732;DicerCall=N;MIRNA=N;
1	ShortStack	nc_RNA	9642611	9642807	.	.	.	ID=Cluster_54737;DicerCall=24;MIRNA=N;
1	ShortStack	nc_RNA	9658141	9658419	.	-	.	ID=Cluster_54745;DicerCall=N;MIRNA=N;
1	ShortStack	nc_RNA	9658503	9658578	.	-	.	ID=Cluster_54746;DicerCall=N;MIRNA=N;
1	ShortStack	nc_RNA	9658950	9659049	.	-	.	ID=Cluster_54747;DicerCall=N;MIRNA=N;
1	ShortStack	nc_RNA	9661145	9661258	.	-	.	ID=Cluster_54748;DicerCall=N;MIRNA=N;
1	ShortStack	nc_RNA	9661573	9661678	.	.	.	ID=Cluster_54749;DicerCall=24;MIRNA=N;
1	ShortStack	nc_RNA	9668021	9668205	.	+	.	ID=Cluster_54754;DicerCall=N;MIRNA=N;
1	ShortStack	nc_RNA	9668457	9668616	.	+	.	ID=Cluster_54755;DicerCall=N;MIRNA=N;
1	ShortStack	nc_RNA	9668725	9668806	.	+	.	ID=Cluster_54756;DicerCall=N;MIRNA=N;
1	ShortStack	nc_RNA	9671496	9671512	.	-	.	ID=Cluster_54758;DicerCall=N;MIRNA=N;
1	ShortStack	nc_RNA	9680263	9680814	.	+	.	ID=Cluster_54763;DicerCall=N;MIRNA=N;
1	ShortStack	nc_RNA	9683626	9683775	.	.	.	ID=Cluster_54765;DicerCall=N;MIRNA=N;
1	ShortStack	nc_RNA	9704913	9704993	.	-	.	ID=Cluster_54775;DicerCall=N;MIRNA=N;
1	ShortStack	nc_RNA	9705312	9705639	.	-	.	ID=Cluster_54776;DicerCall=N;MIRNA=N;
1	ShortStack	nc_RNA	9740745	9740882	.	-	.	ID=Cluster_54803;DicerCall=N;MIRNA=N;
1	ShortStack	nc_RNA	9741089	9741321	.	-	.	ID=Cluster_54804;DicerCall=N;MIRNA=N;
1	ShortStack	nc_RNA	9743236	9743435	.	-	.	ID=Cluster_54805;DicerCall=N;MIRNA=N;
1	ShortStack	nc_RNA	9743548	9743749	.	-	.	ID=Cluster_54806;DicerCall=N;MIRNA=N;
1	ShortStack	nc_RNA	9744238	9744496	.	-	.	ID=Cluster_54807;DicerCall=N;MIRNA=N;
1	ShortStack	nc_RNA	9744914	9745128	.	.	.	ID=Cluster_54808;DicerCall=24;MIRNA=N;
1	ShortStack	nc_RNA	9755376	9755430	.	.	.	ID=Cluster_54815;DicerCall=23;MIRNA=N;
1	ShortStack	nc_RNA	9759075	9759230	.	.	.	ID=Cluster_54819;DicerCall=24;MIRNA=N;
1	ShortStack	nc_RNA	9770069	9770216	.	-	.	ID=Cluster_54828;DicerCall=N;MIRNA=N;
1	ShortStack	nc_RNA	9770325	9770606	.	-	.	ID=Cluster_54829;DicerCall=N;MIRNA=N;
1	ShortStack	nc_RNA	9770959	9771015	.	-	.	ID=Cluster_54830;DicerCall=N;MIRNA=N;
1	ShortStack	nc_RNA	9772835	9772987	.	.	.	ID=Cluster_54833;DicerCall=24;MIRNA=N;
1	ShortStack	nc_RNA	9780252	9780449	.	.	.	ID=Cluster_54843;DicerCall=24;MIRNA=N;
1	ShortStack	nc_RNA	9780542	9780857	.	.	.	ID=Cluster_54844;DicerCall=24;MIRNA=N;
1	ShortStack	nc_RNA	9781012	9781251	.	.	.	ID=Cluster_54845;DicerCall=24;MIRNA=N;
1	ShortStack	nc_RNA	9791212	9791412	.	.	.	ID=Cluster_54854;DicerCall=24;MIRNA=N;
1	ShortStack	nc_RNA	9793506	9793684	.	.	.	ID=Cluster_54858;DicerCall=N;MIRNA=N;
1	ShortStack	nc_RNA	9800691	9800822	.	-	.	ID=Cluster_54861;DicerCall=N;MIRNA=N;
1	ShortStack	nc_RNA	9806276	9806482	.	-	.	ID=Cluster_54862;DicerCall=N;MIRNA=N;
1	ShortStack	nc_RNA	9826455	9826752	.	.	.	ID=Cluster_54874;DicerCall=N;MIRNA=N;
1	ShortStack	nc_RNA	9826933	9827284	.	.	.	ID=Cluster_54875;DicerCall=24;MIRNA=N;
1	ShortStack	nc_RNA	9830435	9830641	.	.	.	ID=Cluster_54876;DicerCall=24;MIRNA=N;
1	ShortStack	nc_RNA	9833553	9833733	.	.	.	ID=Cluster_54879;DicerCall=24;MIRNA=N;
1	ShortStack	nc_RNA	9836028	9836189	.	.	.	ID=Cluster_54880;DicerCall=N;MIRNA=N;
1	ShortStack	nc_RNA	9853036	9853122	.	.	.	ID=Cluster_54888;DicerCall=24;MIRNA=N;
1	ShortStack	nc_RNA	9884287	9884482	.	+	.	ID=Cluster_54903;DicerCall=N;MIRNA=N;
1	ShortStack	nc_RNA	9887649	9887809	.	+	.	ID=Cluster_54906;DicerCall=N;MIRNA=N;
1	ShortStack	nc_RNA	9889507	9889705	.	.	.	ID=Cluster_54908;DicerCall=N;MIRNA=N;
1	ShortStack	nc_RNA	9890831	9891073	.	-	.	ID=Cluster_54910;DicerCall=N;MIRNA=N;
1	ShortStack	nc_RNA	9891742	9891868	.	-	.	ID=Cluster_54911;DicerCall=N;MIRNA=N;
1	ShortStack	nc_RNA	9898254	9898552	.	.	.	ID=Cluster_54917;DicerCall=N;MIRNA=N;
1	ShortStack	nc_RNA	9903624	9903802	.	.	.	ID=Cluster_54922;DicerCall=24;MIRNA=N;
1	ShortStack	nc_RNA	9907695	9907843	.	-	.	ID=Cluster_54931;DicerCall=24;MIRNA=N;
1	ShortStack	nc_RNA	9914356	9914633	.	+	.	ID=Cluster_54939;DicerCall=N;MIRNA=N;
1	ShortStack	nc_RNA	9915474	9915743	.	+	.	ID=Cluster_54940;DicerCall=N;MIRNA=N;
1	ShortStack	nc_RNA	9916096	9916310	.	+	.	ID=Cluster_54941;DicerCall=N;MIRNA=N;
1	ShortStack	nc_RNA	9916683	9917028	.	+	.	ID=Cluster_54942;DicerCall=N;MIRNA=N;
1	ShortStack	nc_RNA	9917112	9917406	.	+	.	ID=Cluster_54943;DicerCall=N;MIRNA=N;
1	ShortStack	nc_RNA	9921301	9921565	.	-	.	ID=Cluster_54946;DicerCall=N;MIRNA=N;
1	ShortStack	nc_RNA	9932171	9932221	.	-	.	ID=Cluster_54956;DicerCall=N;MIRNA=N;
1	ShortStack	nc_RNA	9934050	9934245	.	+	.	ID=Cluster_54957;DicerCall=N;MIRNA=N;
1	ShortStack	nc_RNA	9934808	9934830	.	+	.	ID=Cluster_54958;DicerCall=21;MIRNA=N;
1	ShortStack	nc_RNA	9957458	9957772	.	.	.	ID=Cluster_54972;DicerCall=21;MIRNA=N;
1	ShortStack	nc_RNA	9974563	9974800	.	.	.	ID=Cluster_54978;DicerCall=24;MIRNA=N;
1	ShortStack	nc_RNA	9986402	9986556	.	.	.	ID=Cluster_54993;DicerCall=24;MIRNA=N;
1	ShortStack	nc_RNA	9988670	9988779	.	-	.	ID=Cluster_54995;DicerCall=24;MIRNA=N;
1	ShortStack	nc_RNA	9989959	9990098	.	.	.	ID=Cluster_54997;DicerCall=24;MIRNA=N;
[truncated: 70,325 more rows]
