# Supplementary material for: Spatiotemporal expression profile of novel and known small RNAs throughout rice plant development focussing on seed tissues
Source: BMC Genomics. 2022 Jan 11;23:44. doi: 10.1186/s12864-021-08264-z (PMC8750796; doi:10.1186/s12864-021-08264-z)
Supplement: Supplementary file 10 — Additional file 10. Detailed description of each novel sRNA locus identified in this work, including the sequence of the most abundant sRNA (“MajorRNA”) and the length distribution and originating strand of the reads within each locus. [file 12864_2021_8264_MOESM10_ESM.gz]

Archive with 1 entries (1 files):
- Results_filteredFPKM.txt
