# Supplementary material for: Spatiotemporal expression profile of novel and known small RNAs throughout rice plant development focussing on seed tissues
Source: BMC Genomics. 2022 Jan 11;23:44. doi: 10.1186/s12864-021-08264-z (PMC8750796; doi:10.1186/s12864-021-08264-z)
Supplement: Supplementary file 10 — Additional file 10. Detailed description of each novel sRNA locus identified in this work, including the sequence of the most abundant sRNA (“MajorRNA”) and the length distribution and originating strand of the reads within each locus. [file 12864_2021_8264_MOESM10_ESM.gz › Results_filteredFPKM.txt]

#Locus	Name	Length	Reads	RPM	UniqueReads	FracTop	Strand	MajorRNA	MajorRNAReads	Complexity	DicerCall	MIRNA	PhaseScore	Short	Long	20	21	22	23	24
10:3821-4003	Cluster_2	183	12	0.155	7	0.083	-	GCCAAUGGGUUAGGCUGACUGGUG	3	0.667	N	N2	-1	0	7	0	0	0	1	4
10:42874-43012	Cluster_12	139	11	0.142	10	0.818	+	UGAACCCUGACAAGUUGGACCCGA	4	0.636	24	N11	-1	1	0	2	0	0	2	6
10:46731-46858	Cluster_18	128	8	0.103	8	0	-	ACGUUGAACUCCAGCGCCACC	3	0.75	N	N2	-1	0	4	0	3	0	1	0
10:48816-48833	Cluster_20	18	9	0.116	0	1	+	GGUUAUGUAAGACAGAUG	6	0.222	N	N2	-1	9	0	0	0	0	0	0
10:59530-59692	Cluster_24	163	10	0.129	8	0.4	.	AGGGACGGACGCACGAAUGUUAAG	1	1	24	N3	0	0	0	0	0	0	2	8
10:60324-60375	Cluster_26	52	8	0.103	8	0	-	AGGGACUGACGUACCAAUGUUACUUAGGUGAUGA	3	0.625	N	N2	-1	1	7	0	0	0	0	0
10:61881-62069	Cluster_29	189	13	0.167	9	0.538	.	GGUUGUCAAAACAGAUAUACGGA	1	1	24	N3	0	0	0	0	0	1	4	8
10:76228-76469	Cluster_40	242	18	0.232	18	0.667	.	ACUCAUCGUAGCUCAUCGCACCCA	3	0.722	24	N6	0	0	0	0	2	0	1	15
10:77853-78199	Cluster_41	347	22	0.283	11	0.636	.	UUGAGAAGAAUUCAGACUAAGCAC	4	0.682	24	N5	0	0	0	0	0	3	0	19
10:78876-79105	Cluster_43	230	10	0.129	4	0.4	.	GUUUGGUAGGACUUCUAGAAAG	1	1	24	N3	0	0	1	0	0	2	2	5
10:87838-87923	Cluster_48	86	15	0.193	15	0.2	.	UCCACAACUGCUCAUCAUCAU	5	0.733	21	N6	0.1	1	0	0	5	3	1	5
10:92598-92879	Cluster_55	282	12	0.155	6	0.417	.	AUGAGAUUAAUUAAGUAGCAAGCC	2	0.917	24	N6	0	0	1	0	0	1	3	7
10:92976-93032	Cluster_56	57	7	0.09	5	0.571	.	GUCGUAGAAGAGUAUAGUGGUAGC	2	0.857	24	N6	-1	1	0	0	0	0	1	5
10:95106-95494	Cluster_59	389	15	0.193	8	0.933	+	GCUUCGGGGAGCCGGC	5	0.6	N	N2	-1	9	3	0	0	0	3	0
10:96797-97208	Cluster_61	412	18	0.232	17	0.889	+	UCUACAGCUUCGGCAUGGUUC	2	0.833	N	N2	-1	4	6	2	5	0	1	0
10:97292-97413	Cluster_62	122	12	0.155	11	0.5	.	CUCGGUGAUCUCGACGGUGCC	3	0.833	N	N2	-1	1	6	1	4	0	0	0
10:98482-98590	Cluster_64	109	9	0.116	4	0.889	+	AUUAUAUUCGACUCUAGACUCGUC	2	0.889	24	N11	-1	0	1	0	0	1	0	7
10:98703-98949	Cluster_65	247	28	0.361	14	0.821	+	GUAUAGAGUCCAUGUAGAAAGCAA	2	0.857	24	N8	-1	1	3	3	2	3	5	11
10:99129-99222	Cluster_66	94	9	0.116	1	0.889	+	GUGAGAGCGAACGUGGAGGCUCCU	2	0.889	24	N11	-1	0	1	0	0	0	1	7
10:99299-99470	Cluster_67	172	10	0.129	6	0.7	.	AUAUGCUAAUGAAUCUAGACACAC	2	0.8	24	N6	0.1	0	1	1	2	1	1	4
10:104580-104635	Cluster_73	56	10	0.129	9	0.4	.	ACGAGUACGGAGCGAGAACUAACC	3	0.8	N	N2	-1	1	2	0	0	1	1	5
10:111035-111350	Cluster_81	316	11	0.142	10	0.091	-	UGCCCACCAGGUAGCCCUUGAGGUUCAGCCGCGCCCGG	1	1	N	N2	-1	5	5	0	0	0	0	1
10:116220-116438	Cluster_88	219	15	0.193	14	0.2	.	CGGCAGCCUCCCUUGGAACCC	3	0.733	N	N2	-1	2	8	0	4	1	0	0
10:117998-118244	Cluster_90	247	12	0.155	11	0.75	.	GCCCAGUAGUGAUUAUGUCGUCGU	2	0.833	24	N6	0	1	0	0	0	2	3	6
10:119521-119693	Cluster_91	173	11	0.142	4	0.182	-	GAAGCUCUUGAAUGGACCGAGGAU	2	0.909	24	N11	-1	0	1	0	2	0	2	6
10:120443-120545	Cluster_92	103	7	0.09	7	0.857	+	AAUUGAGUGGAUUUGAGAUGGAGA	2	0.714	N	N2	-1	2	0	0	0	0	1	4
10:121183-121433	Cluster_94	251	8	0.103	6	0.5	.	AGAAGAACCGACACCUAUAAUAUC	2	0.75	24	N6	0	1	0	0	0	1	1	5
10:121527-122024	Cluster_95	498	28	0.361	22	0.25	.	ACCGCUGACUGUGCCUCUGCCAGG	2	0.893	24	N5	0	3	2	0	0	3	6	14
10:122159-122427	Cluster_96	269	7	0.09	6	0.143	-	UCUCUGGCUGGUCUGACUGACGGC	1	1	24	N3	-1	0	1	0	0	1	0	5
10:124004-124135	Cluster_97	132	8	0.103	1	0.25	.	AAGACCCCGGGAACGCCAGAACUCCUCUCGCUGCUGAUA	1	1	24	N3	0	0	1	0	0	1	1	5
10:145122-145211	Cluster_104	90	8	0.103	5	0.375	.	AAUGUUUCAAUCGUUUAUAUCGGG	2	0.875	N	N2	-1	1	2	1	0	0	1	3
10:157357-157638	Cluster_115	282	18	0.232	17	0.444	.	GUAUGUAUGUAUGUUUAGGGAUGC	2	0.944	24	N6	0	0	0	1	1	2	1	13
10:157943-158050	Cluster_116	108	8	0.103	7	0.25	.	UUUUUUGUAAAUGGAAAAAGU	4	0.625	21	N6	0.1	0	0	3	4	0	0	1
10:172320-172411	Cluster_129	92	10	0.129	10	0.8	+	UGGAUUGAAAACGGAGAGGAGAGC	2	0.9	24	N11	-1	0	0	0	1	1	1	7
10:188011-188101	Cluster_140	91	9	0.116	9	0	-	CCGAUCGGAUCUUGGACCGCCUGCUCUCCCCCGCCGGCACCGGCUU	3	0.444	N	N2	-1	0	9	0	0	0	0	0
10:189496-189678	Cluster_142	183	10	0.129	4	0.3	.	AAUCCCGCUACCUGGCGCGCCACU	2	0.9	N	N2	-1	3	1	0	0	0	2	4
10:205208-205486	Cluster_143	279	15	0.193	6	0.8	+	ACCCGAAUGCGAGCUUUGGACCU	2	0.867	24	N11	-1	0	0	0	0	2	5	8
10:212635-212964	Cluster_148	330	8	0.103	6	0.75	.	CCUCAAAAGAGACUGGGCCGACU	2	0.875	N	N2	-1	2	1	0	0	0	3	2
10:220402-220527	Cluster_150	126	9	0.116	2	0.444	.	GGUAUUCCGAACUCGGCCAAGAUC	2	0.889	24	N6	0	0	0	0	0	0	2	7
10:221351-221546	Cluster_151	196	15	0.193	5	0.267	.	UUAAUGUAUGACGCAGUUGACU	2	0.867	24	N6	0	0	2	1	0	4	3	5
10:228335-228469	Cluster_156	135	11	0.142	0	0.364	.	GCAUUCUGCACUACAACUGAACCC	2	0.909	24	N6	0	0	2	0	0	0	1	8
10:234277-234490	Cluster_157	214	8	0.103	0	0.875	+	CUAUGAGAGACUGCGAAUUCCCAUUGUGCACCAGA	2	0.875	N	N2	-1	0	7	0	0	1	0	0
10:247439-247670	Cluster_164	232	15	0.193	8	0.533	.	UGGCUGACCGACCUGAUUUCUCCU	2	0.867	24	N6	0	1	1	0	0	2	1	10
10:254172-254388	Cluster_167	217	11	0.142	3	0.636	.	AGAGAUUUGGGCGAGCACCGCGCG	1	1	22	N3	-1	0	2	0	0	4	1	4
10:256762-257479	Cluster_169	718	36	0.464	10	0.472	.	CGGUCGACCGCGAUAGUUCAGGGA	2	0.833	24	N5	0	3	1	0	3	5	6	18
10:261502-261566	Cluster_173	65	7	0.09	0	0.143	-	ACACGCGCGCAUACAUGUAGAGGC	3	0.714	24	N11	-1	0	0	0	0	1	0	6
10:263364-263754	Cluster_175	391	17	0.219	6	0.588	.	AAAGGCACCAUACAUUUAUCACUG	2	0.882	24	N5	0	1	1	1	0	0	4	10
10:281680-282019	Cluster_185	340	20	0.258	12	0.3	.	AAGAGGGGAAGAAGAGUAUGACC	2	0.9	24	N5	0	0	3	0	0	0	4	13
10:293619-293686	Cluster_194	68	7	0.09	7	1	+	AGUAUUAUUCUUGUUUCAUGAGU	3	0.571	23	N11	-1	0	0	0	0	0	6	1
10:302055-302129	Cluster_201	75	12	0.155	12	0.083	-	GCGGGAGCUGAAGUGUAGAGAAUAUAUCCAGCCGAGAGUGAUACCAUUGAC	3	0.583	N	N2	-1	4	7	0	0	1	0	0
10:309311-309740	Cluster_204	430	21	0.27	18	0.619	.	AUCUACUGAAUCGUUGCAACGAAG	2	0.905	24	N5	0	3	1	0	1	1	3	12
10:312174-312437	Cluster_207	264	23	0.296	23	0.304	.	ACGCGAUACAUUGAAGAACUACUU	4	0.826	24	N6	0	0	1	1	0	2	3	16
10:324480-324587	Cluster_222	108	11	0.142	4	0.182	-	GUUCUUGAUGAAUGUGAUGUUGAU	1	1	24	N3	-1	0	0	0	1	1	2	7
10:359389-359499	Cluster_237	111	9	0.116	7	0.667	.	AUACUCCAUUGCAACUAAUCACCC	3	0.778	24	N6	0	0	0	0	0	0	1	8
10:359776-359856	Cluster_238	81	7	0.09	5	0.429	.	GUUUCAACCAUUUAAAUCGGGUGU	2	0.714	24	N6	0	0	0	0	0	0	0	7
10:361721-361875	Cluster_240	155	12	0.155	12	0	-	AGCAGGUGCAAGCAAGCAGGACACAAUAAGGCAACC	1	1	N	N2	-1	1	10	0	0	1	0	0
10:362498-362728	Cluster_242	231	13	0.167	13	0.077	-	UGUCCAGUGGACAAAAGGGAUUGGAUGCUGCUGUUCCACAAGUGUUCGAAGAAAGUCACCACGCCUUCUGUUUGC	3	0.692	N	N2	-1	1	11	0	0	0	0	1
10:364464-364571	Cluster_243	108	9	0.116	9	0	-	UUUGCAACGGAUGGUCGAUUUUACUGCUAGUUC	1	1	N	N2	-1	1	7	0	0	0	1	0
10:370801-370978	Cluster_249	178	9	0.116	4	0.222	.	GAAUAUGGGAAAUGCUUGAAUGAC	3	0.667	N	N2	-1	1	1	0	0	0	1	6
10:378560-378705	Cluster_256	146	7	0.09	7	0.571	.	GGGACAUGAGGCUCUACGUAGC	1	1	24	N3	0	0	0	0	0	1	1	5
10:389594-389859	Cluster_262	266	10	0.129	6	0.4	.	CGGCUCGGUCUGACUGACUACGGC	3	0.7	24	N6	0	0	1	0	0	0	1	8
10:390777-391085	Cluster_263	309	9	0.116	3	0.333	.	CCUUCCACUUCGGCGUGUCCUCCU	2	0.889	24	N5	0	1	0	0	0	0	2	6
10:406979-407535	Cluster_283	557	29	0.373	27	0.034	-	CAUCCUUAUGCAGGUCCUG	2	0.931	N	N2	-1	6	19	1	0	1	0	2
10:410327-410479	Cluster_286	153	8	0.103	7	0	-	GCCUUGAUCUUGACCAG	1	1	N	N2	-1	3	4	0	0	1	0	0
10:410753-410863	Cluster_287	111	14	0.18	14	0	-	UUUAAGGAACUGAAAGAAUUAAAGCGUCUGCGACGGGAACAUCACUGCACUAGCUGGUUCUGCAUUACUGAUAC	2	0.929	N	N2	-1	0	14	0	0	0	0	0
10:411059-411217	Cluster_288	159	9	0.116	4	0.222	.	UUAAAAUGGGACGGAGGUAGUAAUGAAUUGAGAUUAGCAAAGGUGGGCCAAAUGAGCUCAUCCAGCAUCUUCGUGG	1	1	N	N2	-1	1	4	0	0	1	1	2
10:413305-413540	Cluster_289	236	8	0.103	8	0	-	CGAGACACAUGUGCUU	2	0.875	N	N2	-1	2	5	0	0	1	0	0
10:413890-414008	Cluster_290	119	9	0.116	9	0	-	GUUCUGGAGUGCCUUGUCGC	1	1	N	N2	-1	1	4	2	1	1	0	0
10:415804-416076	Cluster_291	273	8	0.103	7	0	-	AAACAACAACAAACAAGA	2	0.875	N	N2	-1	5	2	0	1	0	0	0
10:419894-419975	Cluster_296	82	18	0.232	13	0.278	.	GGGAACCAGAUAUGCUGAACACAG	2	0.889	24	N6	0.1	1	2	0	1	1	4	9
10:429853-430045	Cluster_302	193	14	0.18	9	0.357	.	ACUGAUAGUGGAAUCC	2	0.857	N	N2	-1	6	3	0	1	0	0	4
10:467046-467354	Cluster_337	309	18	0.232	15	0.611	.	CGAAAAUACUUCACCGCGGGCGAC	2	0.778	24	N5	0	0	2	0	0	2	2	12
10:476749-477113	Cluster_344	365	16	0.206	11	0.625	.	UCGUACUUUUUGCAUCUGGGCCCC	2	0.875	24	N5	0	0	0	1	1	1	4	9
10:482200-482356	Cluster_350	157	14	0.18	14	0.429	.	ACAAAACACUGUACUCGCACACCC	2	0.786	24	N6	0	1	0	0	0	1	1	11
10:491238-491549	Cluster_356	312	21	0.27	14	0.714	.	AAAUAUAAUGAAAUAUCUGACGCC	4	0.762	24	N5	0	2	1	0	2	0	2	14
10:511910-512147	Cluster_371	238	18	0.232	6	0.611	.	AGGCAGGGAAACAAGAGCAAUAUC	2	0.889	24	N6	0	1	1	1	0	1	2	12
10:513684-513874	Cluster_372	191	18	0.232	5	0.556	.	GUUUAGGAUCUUUGUGACUUGCCU	3	0.667	24	N6	0	0	0	0	1	2	2	13
10:516176-516264	Cluster_374	89	10	0.129	2	0.5	.	UGACGUGUAGAGGUCCAUGAGAGU	2	0.9	24	N6	0	0	0	0	0	0	4	6
10:518315-518396	Cluster_377	82	7	0.09	3	0.714	.	ACCGUUCGUCUAAUUCAAAAACUU	2	0.857	23	N6	-1	0	0	1	0	0	3	3
10:518514-518599	Cluster_378	86	7	0.09	1	1	+	CACGUCUCCUCUGAUUAUCAACCA	2	0.857	N	N2	-1	0	2	0	0	0	0	5
10:545176-545441	Cluster_392	266	17	0.219	16	0.647	.	ACUUAUCUGAGUAUCGUUUUGAGA	2	0.941	24	N6	0	0	2	0	1	0	3	11
10:548125-548164	Cluster_395	40	56	0.721	1	0.018	-	CCCGCCGCUCGCCCCA	47	0.089	N	N2	-1	55	0	1	0	0	0	0
10:549769-549906	Cluster_396	138	10	0.129	1	0.9	+	UCCGACGUUGGCGAGAG	2	0.9	N	N2	-1	2	3	0	1	0	1	3
10:551829-552034	Cluster_398	206	8	0.103	4	0.375	.	AAGCUUCUGUUUGGUAUAUUCUGC	1	1	N	N2	-1	0	2	0	0	0	1	5
10:553098-553262	Cluster_401	165	7	0.09	6	0.286	.	AACUUGGAACGGUCUUUAAAACU	2	0.857	23	N6	-1	0	1	0	0	0	3	3
10:557243-557622	Cluster_405	380	13	0.167	3	0.231	.	ACUGCAAGCAAGCAUGAACAAGU	1	1	24	N3	0	1	1	0	1	0	2	8
10:574775-575210	Cluster_411	436	32	0.412	30	0.156	-	CGGCUGAGGGUCAUUCUGGGAGUU	4	0.844	24	N5	-1	2	2	0	1	3	7	17
10:575813-576062	Cluster_412	250	22	0.283	22	0.591	.	GUCUGAUAUAGUGAGGUCAGG	3	0.727	24	N6	0	3	1	0	4	2	3	9
10:576146-576535	Cluster_413	390	23	0.296	22	0.522	.	GAGUCAAAUUGAGACAUAGAGGGC	4	0.652	24	N5	0	0	1	0	1	2	4	15
10:576695-576894	Cluster_414	200	13	0.167	13	0.231	.	GAGAUAAGGUUUGGGUUGUUACAA	4	0.692	24	N6	0	0	0	0	2	2	1	8
10:576972-577725	Cluster_415	754	28	0.361	25	0.536	.	GAUGAUAGGAGGUCUACUGGA	3	0.821	24	N5	0	2	1	0	3	0	5	17
10:592835-593129	Cluster_430	295	44	0.567	29	0.682	.	AUUUUAGACCGAUGUCAUGUGUGC	2	0.864	24	N6	0	2	4	1	3	2	4	28
10:593435-593661	Cluster_431	227	9	0.116	2	0.333	.	CGAUUAGGUUAAAUAGCGGUGUU	2	0.778	24	N6	0	1	0	0	0	1	3	4
10:622951-623362	Cluster_452	412	27	0.348	5	0.296	.	UGGGUUGUGAGGGAUAACGUGCCU	5	0.778	24	N5	0.1	4	0	0	0	1	6	16
10:628077-628474	Cluster_453	398	16	0.206	7	0.375	.	GAACACAUCGAUGUCGUUACCAGG	3	0.75	24	N5	0	0	3	0	0	0	2	11
10:628881-629004	Cluster_454	124	14	0.18	5	0.429	.	CCUUGGCAUCCUGCAACAUCUGAC	2	0.929	24	N6	0	1	1	0	1	1	2	8
10:642107-642210	Cluster_458	104	12	0.155	2	0.917	+	ACGGUAGUGCUUUGCAACAGAGAC	3	0.583	24	N11	-1	0	2	0	0	1	4	5
10:649513-649804	Cluster_461	292	9	0.116	9	0.111	-	AAGAAAAGGAGUAGAAAGA	3	0.778	N	N2	-1	4	1	0	0	0	0	4
10:670713-671252	Cluster_472	540	25	0.322	15	0.2	.	UUGCGUAGAACUUGUAAAGGUC	3	0.8	24	N5	0	1	2	0	1	3	3	15
10:677085-677799	Cluster_477	715	84	1.082	80	0.012	-	GAUUCGCAAGAACUGCAGGGUUGUUAAUUAACUGAGCUUCAGUGU	3	0.857	N	N2	-1	18	51	3	7	1	3	1
10:678053-678215	Cluster_478	163	32	0.412	32	0	-	CAACCGAUGUUGUCGUCCUAUC	3	0.875	N	N2	-1	7	14	2	0	5	2	2
10:678630-678878	Cluster_480	249	53	0.682	53	0	-	UGCUUGUAUGCUCUGUUCUUGUACUGUGCCU	4	0.83	N	N2	-1	10	29	3	3	2	5	1
10:691801-691818	Cluster_486	18	19	0.245	9	0	-	GACGGGGAGUUUGGCU	8	0.368	N	N2	-1	19	0	0	0	0	0	0
10:715763-715972	Cluster_503	210	7	0.09	3	0.857	+	UUAGGUUACUUGUUCU	3	0.714	N	N2	-1	3	1	0	0	1	0	2
10:730455-730671	Cluster_514	217	10	0.129	4	0.3	.	CUCGAAAUCUAGACACCACGCCA	1	1	24	N3	0	0	0	0	0	0	4	6
10:731402-731646	Cluster_515	245	12	0.155	9	0.5	.	UUCGCGCGGGCAUGUAUAUAUUGU	2	0.75	24	N6	0	0	1	0	0	0	0	11
10:740721-740946	Cluster_519	226	7	0.09	2	0.429	.	UCGGGGAUCGUAUUUCUGCU	2	0.857	20	N6	-1	0	0	2	1	1	1	2
10:756809-757005	Cluster_524	197	8	0.103	2	0.5	.	AUUAACUGCCACCACUCUACUCCU	1	1	24	N3	0	0	1	0	0	1	0	6
10:773880-774025	Cluster_532	146	8	0.103	8	0.375	.	UAUAUCUAUGUAUCUGAAUAGCU	3	0.75	23	N6	-1	1	0	0	0	1	4	2
10:778095-778272	Cluster_534	178	10	0.129	9	0.5	.	GGGUAUUAAGAAAGUUGGUGAGAA	2	0.9	24	N6	0	0	1	0	0	0	1	8
10:779817-779952	Cluster_537	136	7	0.09	7	0.857	+	UAUGGAAGAGGAACACGAGGCGCC	2	0.857	24	N11	-1	0	0	0	1	1	0	5
10:780032-780453	Cluster_538	422	24	0.309	23	0.542	.	GGAGAAGAUGCGCGUCCAAGGAGC	2	0.917	N	N2	-1	4	1	0	2	1	3	13
10:791022-791211	Cluster_545	190	7	0.09	7	0	-	CCAUCAACCUACUCCAUCCUCUCUGCUCACUCU	2	0.714	N	N2	-1	1	6	0	0	0	0	0
10:793364-793599	Cluster_549	236	20	0.258	20	0.6	.	GUUCACCCUCUAGUCUAUUCGGCC	2	0.9	24	N6	0	0	0	0	0	2	4	14
10:800232-800665	Cluster_555	434	18	0.232	15	0.667	.	ACUGAGAAUAAUAGACUUGAACCU	7	0.667	24	N5	0	1	0	0	0	1	3	13
10:801350-801556	Cluster_557	207	14	0.18	12	0.429	.	GGUUAAUUAGGCUUAAUAAACUC	2	0.857	23	N6	-1	0	1	0	1	1	7	4
10:819286-819455	Cluster_576	170	10	0.129	10	0.1	-	ACCCGUUGUACAUGUAGCAUUAUU	4	0.7	24	N11	-1	1	0	0	0	0	1	8
10:819830-819998	Cluster_577	169	16	0.206	15	0.062	-	AGCUGUGCUGCAACUGGAAACUUU	3	0.812	24	N11	-1	1	0	1	0	1	3	10
10:848258-848574	Cluster_595	317	18	0.232	18	0	-	CCAGAACAUCUUGCAGUAUA	3	0.778	N	N2	-1	3	12	3	0	0	0	0
10:853043-853250	Cluster_598	208	11	0.142	4	0.364	.	ACCCGCUGCUCUUCUCUCUCUUCC	2	0.909	24	N6	0	0	1	0	0	0	1	9
10:858892-859119	Cluster_606	228	12	0.155	9	1	+	GAAGGAGAUGACGGGAGG	4	0.583	N	N2	-1	5	5	1	0	0	0	1
10:866391-867041	Cluster_614	651	21	0.27	19	0.952	+	CCGUCCGGCGUGGCCUCA	3	0.762	N	N2	-1	7	14	0	0	0	0	0
10:867971-868377	Cluster_616	407	21	0.27	18	1	+	UCUGACCAUGGGCCUUACAAA	2	0.81	N	N2	-1	5	9	0	2	2	2	1
10:872249-872389	Cluster_618	141	7	0.09	4	0.714	.	GAGCGCUAGAACUCCUCUCACUGCU	2	0.857	N	N2	-1	1	2	0	0	0	1	3
10:878810-878942	Cluster_622	133	7	0.09	7	0.714	.	AGGGAACCUCAUACUAAAGGCU	1	1	N	N2	-1	0	2	0	1	1	1	2
10:883024-883149	Cluster_625	126	8	0.103	8	0.875	+	ACCAUCGGCUGUGUUCGCUAAGGA	1	1	24	N3	-1	0	1	0	0	0	2	5
10:883951-884219	Cluster_627	269	17	0.219	10	0.353	.	CAAAGUAGUAGAACCUUGAGCACC	4	0.765	24	N6	0.1	0	0	0	0	0	2	15
10:893908-894103	Cluster_629	196	8	0.103	2	0.25	.	GGGAGUAGGAGGUACU	2	0.875	N	N2	-1	2	0	0	0	0	4	2
10:903684-903948	Cluster_633	265	15	0.193	5	0.333	.	UCCAAGUAGGACUCUUUCCAUCU	3	0.667	23	N6	-1	1	0	0	1	1	6	6
10:914407-914436	Cluster_644	30	11	0.142	10	1	+	UUCCAUCUAGCACCUUGAACUUUA	4	0.455	24	N11	-1	0	1	0	0	0	2	8
10:915924-916118	Cluster_646	195	16	0.206	16	0.875	+	CGGGAUUACAUGAACACUUGCAG	3	0.75	N	N2	-1	0	9	3	0	1	3	0
10:925384-925473	Cluster_655	90	11	0.142	11	1	+	AAGACUGAGAGUGGAACAAGAAACGCCUUCGCCGGUGUACGACAA	2	0.727	N	N2	-1	0	11	0	0	0	0	0
10:928324-928342	Cluster_656	19	7	0.09	0	0	-	UCCGGGCGGAGCGGCUGC	4	0.429	N	N2	-1	7	0	0	0	0	0	0
10:941360-941528	Cluster_661	169	11	0.142	0	0.636	.	AUUUUCGUUAGUGAACUAAACAGG	2	0.818	24	N6	0	0	0	0	1	2	0	8
10:942418-942542	Cluster_663	125	13	0.167	13	0.615	.	UAUGUAGAUUCAAAUUUAGGAUU	3	0.769	24	N6	0	0	2	0	1	1	4	5
10:954664-954947	Cluster_668	284	20	0.258	11	0.35	.	UCCCCCAAAACCCUGCAUCCAGCG	2	0.85	24	N6	0	1	2	0	1	4	1	11
10:959276-959607	Cluster_672	332	13	0.167	8	0.231	.	CUUGGUGGCGUUUGCUGAACUGGC	2	0.923	24	N5	0	0	0	0	2	2	2	7
10:960577-961113	Cluster_673	537	38	0.489	18	0.263	.	CUUCAUCGGCCUCUUGGAAUCAUC	3	0.737	24	N5	0	0	3	0	2	1	11	21
10:966762-967336	Cluster_674	575	24	0.309	18	0.458	.	UCGGUAGCACCAACUCUCAAACC	2	0.833	24	N5	0.1	3	0	1	0	2	5	13
10:968840-969200	Cluster_676	361	20	0.258	13	0.5	.	GGGGAUAGAGAGGAAGAAAACAAG	3	0.85	24	N5	0	1	0	2	1	1	7	8
10:971853-972018	Cluster_679	166	8	0.103	4	0.375	.	GUGGAUCAGUUCUACACUCAGGA	2	0.625	22	N6	-1	0	0	0	0	3	3	2
10:972445-972722	Cluster_680	278	24	0.309	20	0.375	.	ACACUACUGUCCACUCCCUGACCC	3	0.708	24	N6	0	0	0	2	0	0	4	18
10:972860-973114	Cluster_681	255	11	0.142	4	0.545	.	ACGGAACUGUUGUCUUUGAGGCAA	2	0.727	24	N6	0	2	0	0	0	1	2	6
10:986003-986198	Cluster_690	196	12	0.155	3	0.5	.	CCGGUCGGUGAAGAUGUGGACGCC	2	0.917	24	N6	0	0	1	2	0	2	1	6
10:986361-986525	Cluster_691	165	7	0.09	5	0.286	.	AUCCAUCAAUAGCAAUGAAGACAG	2	0.857	24	N6	0	0	0	1	0	0	2	4
10:1003701-1004002	Cluster_701	302	31	0.399	24	0.387	.	GGUAAUUUACCGAUGGACAUCGCG	5	0.71	24	N5	0	3	0	0	1	0	4	23
10:1007281-1007496	Cluster_704	216	21	0.27	15	0.476	.	AUACCACGGAUUCUUGAAGCCACU	4	0.762	N	N2	-1	4	1	1	1	1	0	13
10:1010897-1011394	Cluster_709	498	52	0.67	50	0	-	UUGACUCCAGCAAACGUUUACAG	23	0.442	N	N2	-1	5	10	0	0	11	24	2
10:1037007-1037038	Cluster_725	32	8	0.103	5	1	+	GCCGUGCUGAGCUCCC	3	0.625	N	N2	-1	7	0	0	0	0	0	1
10:1047772-1048202	Cluster_728	431	22	0.283	18	0.318	.	GAAAAUUGACGGAAGUGGUCGCCU	3	0.818	24	N5	0	1	0	0	1	1	4	15
10:1049757-1049784	Cluster_730	28	8	0.103	8	0	-	ACUUUCUGCGAGAUGGG	4	0.625	N	N2	-1	6	1	1	0	0	0	0
10:1051145-1051318	Cluster_732	174	8	0.103	5	0.75	.	GAUGAGAAACUGAGAGAGAGAGAA	1	1	N	N2	-1	2	0	2	0	1	1	2
10:1051816-1051963	Cluster_733	148	9	0.116	5	0.667	.	AGAUGUAAAUUUUGUAAACAAUGA	2	0.778	N	N2	-1	0	2	0	0	0	2	5
10:1080343-1080488	Cluster_758	146	18	0.232	18	0.333	.	ACCUAACUGAUAAACCAAAACCUU	2	0.889	24	N6	0.1	0	0	0	2	0	2	14
10:1083539-1083711	Cluster_760	173	8	0.103	6	0	-	AUCCAUCUAAAGUUGUAGAAACACA	2	0.875	N	N2	-1	2	3	0	0	1	1	1
10:1105619-1105720	Cluster_773	102	13	0.167	13	0.462	.	UUCAUCCUUAUAAAUCCACACAUC	2	0.923	24	N6	0.1	1	1	0	0	0	3	8
10:1109274-1109364	Cluster_777	91	7	0.09	7	0.429	.	AUCUCCACGCUGUCGAGCCGGCCU	4	0.429	24	N6	0	0	0	1	0	0	0	6
10:1115846-1115960	Cluster_784	115	7	0.09	2	1	+	AAGAGGUAAUGAGAGAACCGGCC	2	0.857	23	N11	-1	0	0	0	0	1	3	3
10:1116845-1116965	Cluster_786	121	7	0.09	7	0.714	.	GUAUUCCGCGUGGACGAGACCGCA	2	0.857	24	N6	0	0	0	0	0	0	0	7
10:1135864-1136004	Cluster_798	141	11	0.142	11	0.545	.	GAGAUUAUGCAUGGUUGGAACAAC	2	0.727	24	N6	0	0	2	0	0	0	2	7
10:1142664-1142732	Cluster_802	69	7	0.09	7	0.429	.	ACUCUAUUUUGGAAUCGGAAUCUC	4	0.571	24	N6	-1	0	0	0	0	0	1	6
10:1155444-1155581	Cluster_807	138	20	0.258	20	0.7	.	AGACUGAGUUCGAUUCUACAACCU	3	0.75	24	N6	0	0	1	0	3	1	2	13
10:1160828-1160894	Cluster_813	67	12	0.155	11	0.583	.	AUGCAUCAAGCACUACCAGACUGA	2	0.75	24	N6	-1	0	1	1	2	0	0	8
10:1161879-1162043	Cluster_814	165	7	0.09	7	0.571	.	GCUAGAGUUUAGGGUUUAGGGACA	2	0.857	24	N6	0.1	0	0	0	0	0	2	5
10:1165895-1165993	Cluster_818	99	7	0.09	6	0.429	.	AUCGGAAUCUCUACGUUAGCCUCA	1	1	24	N3	0	1	0	0	0	0	1	5
10:1176661-1176794	Cluster_828	134	20	0.258	20	0.35	.	ACAAUUGUUGGGAUGCAAGCGCCU	3	0.75	24	N6	0	0	0	0	0	1	5	14
10:1185201-1185231	Cluster_839	31	10	0.129	10	0	-	AUUAGUUUCGAACGAACUCAGCCU	7	0.3	24	N11	-1	0	0	0	0	0	0	10
10:1185365-1185517	Cluster_840	153	10	0.129	10	0.6	.	AAAGUACAUCGUUUAGCAAUUUGA	3	0.7	24	N6	0	0	0	0	0	0	3	7
10:1185718-1185956	Cluster_841	239	20	0.258	10	0.45	.	AUCUCUACUGCGAUCGAGCUUGUU	3	0.8	N	N2	-1	0	5	0	0	1	2	12
10:1193215-1193517	Cluster_846	303	18	0.232	18	0	-	UUUCAAGCUUUUGUUGCAAGAUUGCUGCUGCAGCGAACAUUCAUGCUUGAUAUGUCCUGUAGGAUUAGUAUGCUA	1	1	N	N2	-1	2	13	1	1	0	1	0
10:1193647-1194371	Cluster_847	725	55	0.708	53	0	-	UGGGUUGUAAGCCUCAGGUGCCUGUACCUAGAGAUGGCAUUUUGUUGGA	3	0.818	N	N2	-1	8	38	0	3	1	2	3
10:1195996-1196075	Cluster_849	80	18	0.232	18	0	-	AAACAAGAACCCUGGCCUUUCACA	4	0.722	N	N2	-1	4	3	0	0	2	0	9
10:1198438-1198521	Cluster_850	84	7	0.09	7	0.571	.	ACAUUGAAGUUCUGCCUCCUC	3	0.714	N	N2	-1	2	1	1	3	0	0	0
10:1198962-1200082	Cluster_851	1121	62	0.798	61	0.129	-	GUCGUUCAACAGAAGUGUCUU	4	0.742	N	N2	-1	9	36	4	4	4	2	3
10:1200226-1200388	Cluster_852	163	7	0.09	7	0	-	UAUAGCUUUCAAAAAGUAGGUUCUGUUACCCCAGAAGAUUGUUAUCGAGUCCAAUAGUUUCCAAAGGUUCAAACU	2	0.857	N	N2	-1	0	4	3	0	0	0	0
10:1202894-1202979	Cluster_853	86	8	0.103	7	0	-	CGGGAGGAGGAGGAGGAGGAGACGAGGC	4	0.625	N	N2	-1	0	7	0	1	0	0	0
10:1203073-1203220	Cluster_854	148	10	0.129	10	0.2	.	UCGAAGAAGGAAGCAGUCGUCACGCUCACCG	2	0.9	N	N2	-1	0	8	0	0	0	0	2
10:1207098-1207193	Cluster_860	96	10	0.129	10	0.5	.	GACGUCGAUGGAUGUGUGAGAAACGUCGUGCAUUCAACCUAGAUUUUUC	1	1	24	N3	0	0	1	0	1	1	2	5
10:1208882-1209185	Cluster_862	304	22	0.283	20	0.545	.	UUUCUUGUCAUCUUAGCCCUCGCC	4	0.818	24	N5	0	3	0	1	0	1	6	11
10:1220517-1220732	Cluster_871	216	30	0.386	10	0.6	.	AUGAUCAUGUUGGCAGACUUCCU	4	0.733	24	N6	0	0	3	1	0	1	7	18
10:1232557-1232835	Cluster_877	279	10	0.129	10	1	+	UACUCAGUGAUAUGGAAGAGCUUUCAAAGUUUCAA	2	0.9	N	N2	-1	1	8	0	0	0	1	0
10:1246592-1246690	Cluster_882	99	10	0.129	3	1	+	UAAUAGAACCUGCGAUUCACC	3	0.8	24	N11	-1	0	0	0	3	1	1	5
10:1269878-1269927	Cluster_888	50	8	0.103	8	0.125	-	UUUAACAUGUAGUAGAUGCUAUC	2	0.875	23	N11	-1	0	0	0	0	0	5	3
10:1274476-1274682	Cluster_890	207	8	0.103	8	0.5	.	CGACUCAUCCAUCGUUAGCCUGCG	1	1	24	N3	0	0	0	0	1	0	0	7
10:1280630-1280889	Cluster_894	260	15	0.193	10	0.6	.	GGCUAGGGUUUGGGAGAGGAGAGA	3	0.667	24	N6	0	1	0	0	0	2	3	9
10:1284635-1284749	Cluster_896	115	7	0.09	5	0.286	.	ACGAAAAUCAGGCUGUGACAAUGG	2	0.714	24	N6	0	0	0	0	0	0	0	7
10:1285368-1285489	Cluster_897	122	10	0.129	4	0.1	-	CUGUCAGCGGCACCGAGAGAGAGA	2	0.9	24	N11	-1	0	0	1	1	1	3	4
10:1291485-1291683	Cluster_900	199	7	0.09	3	0.571	.	UCACUGUGUGGCCUGAC	1	1	N	N2	-1	2	0	0	0	0	1	4
10:1298115-1298351	Cluster_904	237	15	0.193	14	0.4	.	GUUACUUCUCGCGACUGCGGCGCC	2	0.8	24	N6	0	1	0	0	0	1	4	9
10:1338270-1338439	Cluster_918	170	14	0.18	14	0.571	.	CCGAGGGUUCGUGAGGGUCGACA	3	0.571	24	N6	0	0	0	0	1	0	5	8
10:1352642-1352726	Cluster_922	85	9	0.116	6	0.333	.	UGCCUUCGCUGAGGCAGAGGAGAC	1	1	24	N3	0	1	0	1	0	0	3	4
10:1354656-1354782	Cluster_924	127	10	0.129	3	0.3	.	AUGUGAUUAUAUGAUGGAAAC	1	1	N	N2	-1	0	3	0	1	1	1	4
10:1364248-1364434	Cluster_928	187	16	0.206	14	0.375	.	CUCCUCCCUCUAGUCUUGAUAUC	2	0.875	23	N6	-1	0	1	0	1	1	7	6
10:1391866-1392211	Cluster_942	346	19	0.245	7	0.368	.	ACCCGAAGAUCGUGUGUUUGCUCG	3	0.895	N	N2	-1	1	3	0	1	3	2	9
10:1393506-1393551	Cluster_943	46	8	0.103	8	0.875	+	ACUGAUGGAUACGUUUGAAAUGAG	3	0.625	N	N2	-1	1	1	0	0	0	0	6
10:1398453-1398657	Cluster_947	205	9	0.116	2	0.111	-	CCAACAUGCAUGUCGGGU	2	0.889	N	N2	-1	2	0	0	1	0	2	4
10:1417648-1418018	Cluster_955	371	23	0.296	21	0.217	.	AGUAGAAGAGAACAUGGGAGGAGA	3	0.87	24	N5	0	0	0	0	0	0	3	20
10:1423555-1423815	Cluster_960	261	12	0.155	4	0.583	.	GACUGAUGAGCGAAGCAAGAUGAG	3	0.75	24	N6	0	0	1	0	0	0	4	7
10:1425652-1425876	Cluster_961	225	13	0.167	10	0.231	.	ACCGCGUAAACUAGGAACCAUGCA	2	0.923	24	N6	0	0	0	1	0	0	2	10
10:1426040-1426236	Cluster_962	197	12	0.155	12	0.417	.	CGACUAGAUAGAGCGGAUAGCCU	2	0.833	N	N2	-1	1	2	0	0	0	4	5
10:1428728-1428917	Cluster_965	190	13	0.167	12	0.538	.	UUAGAGUUAUAUCUGAAAGUCCU	2	0.846	24	N6	0	1	1	0	0	0	5	6
10:1433399-1433546	Cluster_967	148	12	0.155	11	0.167	-	GUAAUUGAUGUUAUCGUAAUGGCU	2	0.667	24	N8	-1	0	0	1	0	2	1	8
10:1445575-1445729	Cluster_976	155	16	0.206	14	0.625	.	AUUAUAUGUCACGGUCUAAAGAAA	3	0.625	24	N6	0	1	0	0	4	0	3	8
10:1451903-1452121	Cluster_983	219	10	0.129	10	0.4	.	GGUUCAUUGUGGUUUUCUAGGCCU	3	0.8	24	N6	0	0	1	0	0	0	1	8
10:1452217-1452899	Cluster_984	683	52	0.67	52	0.519	.	GAGUAGCUGUGAGAAUUGUGGCAC	3	0.827	24	N5	0	1	6	0	1	3	7	34
10:1454459-1454663	Cluster_986	205	18	0.232	15	0.778	.	CGGAGGUAGUAGAUCGCU	2	0.889	24	N4	0	3	0	1	0	2	3	9
10:1478661-1478780	Cluster_1001	120	11	0.142	10	0.636	.	UACAAGUAUGGGCCAGAAACGCGC	2	0.909	24	N6	0	2	0	0	1	0	2	6
10:1478891-1478975	Cluster_1002	85	13	0.167	13	0.769	.	ACUCGGCUGAACAUCAAUUCUAGA	5	0.462	24	N6	0	2	0	0	0	0	4	7
10:1505071-1505177	Cluster_1014	107	9	0.116	7	0.333	.	GGUGUGAUUGGAGCAUGAAGGUGA	2	0.889	24	N6	0	0	1	0	0	0	1	7
10:1510792-1511289	Cluster_1018	498	35	0.451	35	0.457	.	AGGAUGUGCCUUAGAAGAGAUUGA	2	0.8	24	N5	0.1	3	4	0	0	3	6	19
10:1520874-1520951	Cluster_1027	78	11	0.142	9	0.727	.	GCUGCAGGCAAAGAACUCAUAGAU	3	0.727	24	N6	0	0	1	0	1	0	0	9
10:1521181-1521309	Cluster_1028	129	8	0.103	7	0.375	.	UUUAGGGAAACACUGUAGAGGAAG	2	0.875	24	N6	0	0	1	0	0	0	1	6
10:1529275-1529348	Cluster_1033	74	17	0.219	8	0.588	.	ACACCCGAGUGUACAUGAACCUAC	3	0.706	24	N6	0.1	1	0	0	0	0	4	12
10:1533520-1533861	Cluster_1037	342	23	0.296	23	1	+	AGGCAAAAGUUCAGCUAUAUUUGGGUGAAACUGUCGUUGAUUAUCGUUGAUUGCAGAAGAUGAUUUUGUUUUUCCU	3	0.783	N	N2	-1	4	14	1	0	0	0	4
10:1534030-1534751	Cluster_1038	722	29	0.373	28	1	+	CAUUCCCGUCGUCUGUUCUGA	3	0.828	N	N2	-1	2	20	1	3	0	2	1
10:1534895-1535022	Cluster_1039	128	9	0.116	9	1	+	UUUACACCUACAAAUCAAAGAAGAGACCCAGAAGCAACAACAGGAAUGUCAAUGAAACCAAGAGUUACUGAACAAU	2	0.889	N	N2	-1	0	8	0	0	1	0	0
10:1535553-1535902	Cluster_1040	350	18	0.232	17	0.944	+	CCAGGACUGGCUCUUCAGCUGCCGGGCGACCCCUAAAAA	2	0.944	N	N2	-1	5	7	1	1	0	1	3
10:1548724-1549011	Cluster_1048	288	27	0.348	16	0.63	.	GUACGCAAAACAGAACACUGCAUU	2	0.889	24	N6	0	3	0	3	0	2	3	16
10:1579483-1579641	Cluster_1072	159	15	0.193	15	0.4	.	CUAUAUACUCCCUCUGUCCCAAAU	3	0.867	24	N6	0	0	1	0	0	3	2	9
10:1588107-1588322	Cluster_1082	216	9	0.116	9	0.556	.	GUUGUAGACUUGUUGA	1	1	24	N3	0	1	0	0	0	1	0	7
10:1600384-1600596	Cluster_1094	213	9	0.116	9	0.667	.	AUGACUUCACUACUACACCACCAG	2	0.889	24	N6	0	0	1	0	0	0	3	5
10:1613917-1614013	Cluster_1108	97	9	0.116	9	0.667	.	AACGGACGGCAAAAAACUUGC	2	0.889	24	N6	0	0	0	0	2	0	1	6
10:1629013-1629296	Cluster_1124	284	28	0.361	8	0.857	+	CGGAGAUCGAAGACGAUGCAGCCU	6	0.679	24	N11	-1	0	0	0	0	1	9	18
10:1642022-1642077	Cluster_1134	56	7	0.09	7	0.857	+	AAUCUUUUGGCCACGUCAGCCUAUC	2	0.857	N	N2	-1	0	2	0	2	0	0	3
10:1658504-1658692	Cluster_1138	189	9	0.116	8	0	-	AAGGACACUAAGUUCUCCAUGGAACACAAG	2	0.889	N	N2	-1	1	6	0	0	0	2	0
10:1669287-1669583	Cluster_1146	297	11	0.142	8	0.727	.	UGAGGCGACAGACGACGGCAGCC	3	0.818	24	N6	0	2	0	0	0	0	4	5
10:1693730-1693803	Cluster_1160	74	9	0.116	9	0.444	.	ACUGAGAUCAUUCUAAUUG	2	0.778	N	N2	-1	3	1	0	0	0	2	3
10:1705821-1706083	Cluster_1169	263	16	0.206	16	0.438	.	ACUGGAAUGUAGGUGGAGU	4	0.75	N	N2	-1	4	1	1	1	0	2	7
10:1735103-1735374	Cluster_1180	272	18	0.232	13	0.056	-	UAAAGGUGAGAGACUCUUUGUUGGCGAGAUAGUUGUUGGGGAAAUGAGUGCCUUGCAGAAGGUAGUUAAUGAGUC	3	0.833	N	N2	-1	2	12	0	0	0	0	4
10:1735490-1735659	Cluster_1181	170	11	0.142	9	0.091	-	GUGAUCAUAGAAUUUCCAGAG	2	0.909	N	N2	-1	1	5	0	4	0	0	1
10:1791398-1791486	Cluster_1206	89	20	0.258	7	0.45	.	AACACCGUUGACUUUUUUAAACAU	2	0.75	24	N6	0	1	0	1	2	1	5	10
10:1792175-1792212	Cluster_1208	38	7	0.09	5	0.143	-	GUUGUUGCCUGGGCUG	4	0.571	N	N2	-1	6	0	0	0	0	0	1
10:1802999-1803597	Cluster_1217	599	35	0.451	33	0.543	.	CGGAUUAAAAAAAACCAAAAGCCU	5	0.829	24	N5	0.1	1	1	2	2	0	3	26
10:1804607-1804706	Cluster_1219	100	9	0.116	6	0.667	.	CCAUGCGAUUGGUAAGUAAAACC	2	0.889	23	N6	-1	1	0	0	0	1	5	2
10:1805760-1805883	Cluster_1221	124	8	0.103	8	0.5	.	UGGCUUGCUUGUAGGGUUGUACU	2	0.875	23	N6	-1	0	0	0	1	1	4	2
10:1806004-1806672	Cluster_1222	669	111	1.429	19	0.477	.	GUUUGAGGCAGAGAACUUACUAGA	2	0.892	24	N5	0.1	6	14	8	22	12	9	40
10:1807621-1807759	Cluster_1223	139	13	0.167	0	0.385	.	GUGCUUCCUCCCUUGCCACUG	2	0.923	N	N2	-1	1	2	0	4	4	1	1
10:1808854-1809443	Cluster_1224	590	65	0.837	3	0.462	.	AUCAGACCCCCCUCAUUGGACACU	3	0.846	21	N5	0.1	6	4	2	20	16	3	14
10:1809550-1809765	Cluster_1225	216	16	0.206	0	0.25	.	AACUGCAGAGCUCAGUUUCCAUUGUACAA	2	0.875	24	N4	0	0	3	1	3	3	2	4
10:1810092-1810641	Cluster_1226	550	52	0.67	4	0.442	.	GAUGGGAUGGCUCUAAAAGGGAAU	3	0.827	24	N5	0.2	7	1	5	2	9	5	23
10:1813426-1813666	Cluster_1228	241	14	0.18	6	0.643	.	CUCCUCCCUCUAAACCUGAUACCU	2	0.929	24	N6	0	1	0	1	0	0	2	10
10:1814467-1814696	Cluster_1230	230	19	0.245	7	0.316	.	AGAAUGAACUCCUCCACCGGGGAA	3	0.526	24	N6	0	0	0	0	0	0	2	17
10:1825100-1825212	Cluster_1239	113	7	0.09	5	0.857	+	CGGUUUCUGAUAUACUCCCUCCCU	2	0.857	24	N11	-1	0	0	0	2	1	0	4
10:1832905-1833288	Cluster_1247	384	29	0.373	29	0.414	.	AUCAUAGAACUACGUGACGUCUAAUCAAGUACUAGC	2	0.862	24	N4	0	2	3	2	1	0	3	18
10:1845153-1845289	Cluster_1256	137	17	0.219	17	0.765	.	UGUGCGUGUGUACUUGUGUCUGCC	3	0.706	24	N6	0.1	0	0	0	2	0	2	13
10:1859598-1859786	Cluster_1264	189	13	0.167	11	0.385	.	CAUCGUUGCUGCCUCCACCUCCGC	3	0.692	N	N2	-1	2	1	0	0	1	1	8
10:1864343-1864459	Cluster_1268	117	8	0.103	8	0.75	.	GGACUUCCGUAGAACACUUGAGAA	2	0.875	24	N6	0	0	0	0	2	0	0	6
10:1864547-1864894	Cluster_1269	348	14	0.18	13	0.571	.	UGGUACAAGUUGAAGAGCUCCU	2	0.857	N	N2	-1	0	4	0	0	2	3	5
10:1866252-1866385	Cluster_1271	134	13	0.167	12	0.769	.	CUAAAAAUCCGUAGGUCCAAAAG	2	0.923	N	N2	-1	1	6	0	0	1	3	2
10:1881610-1881881	Cluster_1280	272	14	0.18	0	0.286	.	AUCGUCCACGAGGAGCAG	2	0.857	24	N4	0	2	0	0	2	0	1	9
10:1882185-1882373	Cluster_1281	189	15	0.193	0	0.6	.	UUGAGGGUGUUUGGCUGUGUAGGC	2	0.8	24	N6	0	2	0	1	3	0	2	7
10:1918229-1918296	Cluster_1301	68	7	0.09	7	0.571	.	AAAUCUCUUGGAGGACUUGGAACC	3	0.429	24	N6	-1	0	0	0	0	0	0	7
10:1919268-1919384	Cluster_1302	117	7	0.09	7	0.571	.	AGUUCACUGUAGAAGCCACCACAG	3	0.571	24	N6	0	0	0	0	0	0	1	6
10:1921569-1921790	Cluster_1305	222	15	0.193	15	0.8	+	GACAAGGAGUGUAGUACCGAGAGA	2	0.867	24	N11	-1	0	0	0	0	1	2	12
10:1921921-1922200	Cluster_1306	280	17	0.219	17	0.412	.	UGAUGGUAGUCCGAGGAAUUAGGU	2	0.882	24	N6	0	0	0	1	1	0	2	13
10:1924942-1925034	Cluster_1309	93	13	0.167	2	0.385	.	AACCAAGUCUCUGACUACCAGCUU	2	0.846	24	N6	0	0	1	0	0	0	0	12
10:1925209-1925459	Cluster_1310	251	10	0.129	3	0.7	.	GGAAUGUGUCAUGCUGUUGUGUAU	1	1	24	N3	0	0	0	0	0	2	1	7
10:1930178-1930558	Cluster_1312	381	17	0.219	2	0.412	.	GGGACAAGCGUGAAUUCUACGGAC	2	0.882	24	N5	0	1	1	0	0	1	2	12
10:1935151-1935305	Cluster_1316	155	24	0.309	22	0.833	+	AACCCGCGAUUGGAGAACUGAUCU	6	0.5	24	N11	-1	0	1	0	0	2	0	21
10:1945564-1945860	Cluster_1322	297	16	0.206	10	0.688	.	CUUAACAUGAGAGAGAGUACCCA	3	0.812	24	N6	0	1	2	0	0	1	4	8
10:1946027-1946284	Cluster_1323	258	10	0.129	10	0.4	.	AGGCCUGUUGGAGCCGCAGCUGCU	2	0.8	N	N2	-1	1	2	0	0	1	0	6
10:1953936-1954047	Cluster_1328	112	8	0.103	3	0.25	.	CCCGAAGAGACCAAAUGCAACAUC	2	0.875	24	N6	0	1	0	0	0	0	2	5
10:1961581-1961881	Cluster_1334	301	18	0.232	18	0.667	.	CACCUGUAGUCUAACGUUGGAAGA	7	0.611	24	N5	0	1	1	0	0	1	5	10
10:1963125-1963240	Cluster_1336	116	13	0.167	13	0.846	+	GGGGAAAUUGGGGGUUCGGCCAAC	2	0.769	24	N11	-1	0	0	0	2	1	2	8
10:1963807-1964161	Cluster_1338	355	24	0.309	24	0.208	.	ACCUCUGUGUGCUCGAAGACUCGC	4	0.75	24	N5	0	0	2	0	0	2	2	18
10:1964321-1964372	Cluster_1339	52	9	0.116	9	0.778	.	GGCUACCCUAGACUGAAUGAGAUC	2	0.667	24	N6	-1	0	0	0	1	0	0	8
10:1972214-1972524	Cluster_1340	311	11	0.142	2	0.636	.	GGAGGACAUGGGUGAGCUCGAGUC	4	0.727	24	N5	0	0	1	0	0	1	0	9
10:1976688-1977216	Cluster_1342	529	35	0.451	7	0.571	.	CCCCGACUGGUUUGAAUCCGAGU	3	0.8	24	N5	0	1	0	0	1	2	10	21
10:1980293-1980476	Cluster_1344	184	10	0.129	4	0	-	AGAAUACCACUGUAGCACUUCACC	2	0.8	24	N11	-1	2	0	0	0	0	2	6
10:1984737-1984914	Cluster_1346	178	12	0.155	6	0.5	.	AAUAAGGCUUAUGUGGAGCUCAGG	1	1	N	N2	-1	1	2	0	0	2	1	6
10:1986962-1987160	Cluster_1348	199	19	0.245	14	0.421	.	CAGAUCUCCCCUGUUACAUGGCCC	2	0.789	24	N6	0.1	1	0	0	0	2	5	11
10:2013429-2013639	Cluster_1366	211	29	0.373	14	0.724	.	UGUCUAUUGCUGUAUCUAGAGGUU	4	0.828	24	N6	0.1	2	2	0	1	1	3	20
10:2013973-2014093	Cluster_1367	121	7	0.09	3	0.571	.	AACAAGGAAGUAUCUGCCU	2	0.714	N	N2	-1	2	0	0	0	0	0	5
10:2014829-2015132	Cluster_1368	304	16	0.206	2	0.688	.	UGUGAUGGUUGAGAGCAGGAGGU	3	0.75	24	N5	0	0	2	0	0	0	5	9
10:2057145-2057456	Cluster_1396	312	14	0.18	11	0.786	.	UCGGAGAUCGGAUGUUGAAGCUACCGGA	2	0.857	N	N2	-1	5	6	0	0	1	1	1
10:2059463-2059699	Cluster_1397	237	11	0.142	11	0.727	.	GUUGGACCAGAGAAAAUCUC	4	0.636	20	N6	-1	1	0	4	2	0	0	4
10:2066415-2066542	Cluster_1403	128	17	0.219	17	0.765	.	AGAGGAUAUAGUAGAUUAGUAGU	3	0.647	N	N2	-1	0	6	0	0	1	3	7
10:2074989-2075168	Cluster_1409	180	8	0.103	7	0.375	.	UCCGGUGAAGCUAAUUUCUACU	2	0.875	N	N2	-1	0	2	0	0	2	0	4
10:2076010-2076053	Cluster_1412	44	11	0.142	11	0.909	+	GACAUAGGAGUAUUUGUAGGCGCC	6	0.545	24	N11	-1	0	0	0	1	0	0	10
10:2097239-2097375	Cluster_1424	137	9	0.116	9	0.222	.	GGUUCAGCGGAUUAAGUGGAAAGA	3	0.778	24	N6	0	0	1	0	0	1	1	6
10:2097628-2097691	Cluster_1425	64	9	0.116	9	0	-	UAAUGGGAUUAUGGAGCCAAGCCU	3	0.667	24	N11	-1	0	0	0	0	0	2	7
10:2097823-2098029	Cluster_1426	207	11	0.142	11	0.364	.	CUAGCUAGGGAGGAAGAGAAUACC	2	0.909	24	N6	0	2	0	0	0	0	0	9
10:2101799-2102086	Cluster_1430	288	14	0.18	14	0.357	.	UUUGUGUCUCUUUGUUCCGUUG	2	0.929	24	N6	0	1	1	0	3	2	2	5
10:2103930-2104128	Cluster_1433	199	9	0.116	7	0.333	.	GGAAUAUUUCGGUCUUUUCAUUGU	3	0.667	24	N6	0	0	1	0	0	0	2	6
10:2109623-2109738	Cluster_1439	116	9	0.116	9	0.111	-	GACCCAAGUAACCAUCGUAUCGAC	3	0.778	24	N11	-1	0	0	0	0	1	1	7
10:2109982-2110105	Cluster_1440	124	10	0.129	10	0.8	+	AGAUGACACAGAAGGGCUGAAACAC	2	0.9	24	N4	-1	0	2	0	0	0	2	6
10:2114039-2114180	Cluster_1444	142	26	0.335	22	0.385	.	GAUGCCAAACGGCGGUUUAGGAGC	5	0.769	24	N6	0	0	1	0	2	4	5	14
10:2122762-2122980	Cluster_1449	219	8	0.103	8	0.375	.	UAAAAUUGAACUGAGAGCU	2	0.75	N	N2	-1	2	0	0	0	1	1	4
10:2134579-2134829	Cluster_1459	251	12	0.155	2	0.5	.	AAUACCUGGGUGUAAAUCUUUCCU	1	1	N	N2	-1	3	2	0	2	1	1	3
10:2137272-2137367	Cluster_1460	96	8	0.103	7	0.625	.	AAAUAAUCGAAUAAAAUUGGCAUG	4	0.5	N	N2	-1	1	1	0	0	0	0	6
10:2137510-2137674	Cluster_1461	165	8	0.103	7	0.75	.	CUAAGUCGCUAUCGUCG	2	0.75	N	N2	-1	3	0	0	1	0	0	4
10:2155701-2155749	Cluster_1475	49	12	0.155	2	0	-	AUAAAGCCUAGUCUGCUUUGGUGGGAAGAC	2	0.833	N	N2	-1	0	10	0	0	1	0	1
10:2157516-2157555	Cluster_1477	40	21	0.27	3	0.095	-	GAGGACCUGUGUGCAUAGGAUAUG	6	0.571	24	N11	-1	1	0	0	1	1	1	17
10:2162934-2163121	Cluster_1483	188	15	0.193	15	0.533	.	UAAGAUCCUGGAUCUCUCCUUCUC	2	0.867	24	N6	0	1	0	0	1	0	2	11
10:2163384-2163492	Cluster_1484	109	9	0.116	8	0.778	.	AGAACGCUGCCAUUAGACAUGAUC	2	0.889	N	N2	-1	2	0	0	0	0	0	7
10:2165093-2165406	Cluster_1487	314	10	0.129	5	0.4	.	UUAGUGCAUGUGGUUGUGGAAAGG	1	1	24	N3	0	0	0	0	0	2	1	7
10:2165495-2165637	Cluster_1488	143	8	0.103	7	0.25	.	CAGCGGUGGAAGAUGGCCGGCGGC	2	0.875	N	N2	-1	1	1	1	0	0	0	5
10:2167178-2167303	Cluster_1491	126	8	0.103	4	0.375	.	CACCACGGUACCUUGGAAAGGAGC	2	0.875	24	N6	0	0	1	0	0	0	1	6
10:2167600-2168139	Cluster_1492	540	28	0.361	17	0.643	.	AUCCACUAGUAAUUUCUGAACUAA	5	0.821	24	N5	0.1	0	3	2	0	1	5	17
10:2221326-2221503	Cluster_1517	178	21	0.27	7	0.429	.	GAAAGUAGUACGAAUUGGGUGGUA	4	0.762	24	N6	0	3	0	0	6	1	0	11
10:2221800-2221939	Cluster_1518	140	7	0.09	4	0.143	-	GACGAUGACGGUGGACAAUGAGGA	2	0.857	N	N2	-1	1	1	0	0	1	1	3
10:2222351-2222550	Cluster_1519	200	30	0.386	19	0.7	.	GCUCCGAUGACGUAUUCUGAAAGU	8	0.633	24	N6	0.2	1	0	4	0	2	3	20
10:2227955-2228123	Cluster_1523	169	7	0.09	7	0	-	GACUGUUAAAGACUUGGGGGAGUUGACACAGCUAAAAAGCUUAAGGGUGUGGAAUGUGAAGGAAAUCCACUGUGA	2	0.714	N	N2	-1	2	2	0	0	0	0	3
10:2229106-2229342	Cluster_1524	237	11	0.142	11	0.091	-	GCUCAGAAUUUUAAGGGAAGUAGAUUGCUGAUUACUACACGUAUUGGUAA	1	1	N	N2	-1	2	6	1	0	0	1	1
10:2235504-2235719	Cluster_1528	216	8	0.103	6	0.75	.	AUUAUAAAAAUGAUAGAGGUAUAU	1	1	24	N3	0	1	0	0	1	0	2	4
10:2237006-2237153	Cluster_1530	148	13	0.167	13	0.846	+	AAAGCCAGAACAUAUGGCUACCUUUAUCUAAC	2	0.846	N	N2	-1	2	11	0	0	0	0	0
10:2260877-2260932	Cluster_1541	56	8	0.103	8	0.25	.	ACUCCUUUGACGCUGUUGACUU	1	1	24	N3	-1	0	0	0	1	3	0	4
10:2280385-2280579	Cluster_1550	195	8	0.103	8	0.5	.	CAAUGUGGCGGGUAGGAUGGAAGG	2	0.875	24	N6	0	0	0	0	0	0	1	7
10:2283800-2283954	Cluster_1555	155	7	0.09	6	0.286	.	AGAUUUGAGCCCCUAUACCACCGG	1	1	24	N3	0	1	0	0	0	1	1	4
10:2286184-2286335	Cluster_1558	152	7	0.09	2	0.714	.	AUAUUUUAUUUGACGAUCAAGC	3	0.714	22	N6	-1	0	0	0	0	4	0	3
10:2303444-2303550	Cluster_1569	107	9	0.116	9	0.556	.	CGCAUGUGAUUCUGAAUCCCGAGC	2	0.889	24	N6	0	0	0	0	0	1	0	8
10:2313029-2313154	Cluster_1574	126	18	0.232	11	0	-	CCGCCCCCGAUGUCGC	7	0.444	N	N2	-1	14	0	0	0	0	1	3
10:2335208-2335376	Cluster_1585	169	7	0.09	7	0.429	.	UGGUGAGCGGUAUAGGGGUGGGUA	2	0.714	24	N6	0	0	0	0	0	0	0	7
10:2373926-2374049	Cluster_1588	124	20	0.258	20	0.75	.	UUUACAGAGUAGUACGUCCCACCU	4	0.75	24	N6	0	1	0	0	2	1	5	11
10:2377509-2377586	Cluster_1591	78	28	0.361	27	0.536	.	CAGAAAGACCUGUUUACUGCU	8	0.357	21	N6	0.1	1	0	1	24	2	0	0
10:2386609-2386965	Cluster_1597	357	16	0.206	16	0.625	.	CUGGAACACGUCGUCGGCGCC	2	0.75	21	N5	0.1	1	2	0	11	0	2	0
10:2398626-2398825	Cluster_1603	200	10	0.129	5	0.7	.	CCGGGAUGCCGUGUGACGACGAGG	2	0.8	24	N6	0	1	0	0	1	0	1	7
10:2422618-2422678	Cluster_1611	61	7	0.09	7	0.714	.	UUCACAGAGUUAUCGCACUUUAAA	4	0.571	24	N6	-1	0	0	0	0	1	1	5
10:2424437-2424530	Cluster_1612	94	63	0.811	63	0.889	+	GAAUUACAUAAUCAUGGCUGC	21	0.349	21	N11	-1	1	0	4	47	10	0	1
10:2454020-2455692	Cluster_1630	1673	82	1.056	68	0.037	-	CCCGGGGCUGGGCGUGGCGACGCUGCACCUGGAGUACUUCGUGG	3	0.915	N	N2	-1	27	43	5	4	1	1	1
10:2467452-2467637	Cluster_1639	186	13	0.167	13	0.231	.	AACCAGCUGUAGUACCAAACUAGA	7	0.462	24	N6	0.1	0	0	0	0	1	1	11
10:2470485-2470588	Cluster_1640	104	9	0.116	4	0.556	.	AGCCCUAACCCUCCUCUGCCGUGC	1	1	N	N2	-1	4	0	0	0	0	1	4
10:2477387-2477643	Cluster_1646	257	19	0.245	16	0.947	+	GUCGUCGUCGGCGCUGGUGGUGGUGGUGGCGG	2	0.789	N	N2	-1	8	8	0	0	0	1	2
10:2480177-2480553	Cluster_1650	377	15	0.193	15	1	+	AAGCCGCCGUCCAUUAUAUUGACAUGAUUGAUCAGACC	3	0.733	N	N2	-1	1	11	0	0	1	1	1
10:2481157-2481521	Cluster_1651	365	19	0.245	18	1	+	UGUGAAUGAUUUUGUUGCUGCAGCCUU	2	0.842	N	N2	-1	7	11	0	0	0	1	0
10:2482252-2482460	Cluster_1652	209	12	0.155	10	0.583	.	UUAUUCGAAACGCCUUGCGAUUGG	2	0.917	N	N2	-1	2	2	0	1	1	0	6
10:2482551-2482607	Cluster_1653	57	7	0.09	7	1	+	AGGAACAUGUACAGCAACA	3	0.714	N	N2	-1	4	1	2	0	0	0	0
10:2483302-2483638	Cluster_1655	337	33	0.425	30	0.818	+	AAGCUUCUGUACCACCACUCGGAUG	2	0.848	N	N2	-1	5	11	2	3	2	3	7
10:2485654-2485805	Cluster_1659	152	10	0.129	10	0.8	+	CAAAGAAAGCUCUGUUGAAUUGGC	2	0.9	N	N2	-1	1	3	0	0	0	4	2
10:2489201-2489249	Cluster_1662	49	7	0.09	7	1	+	AAUUGAGAAAGCUGUUUGGAAAG	1	1	N	N2	-1	1	4	0	1	0	1	0
10:2489387-2489706	Cluster_1663	320	19	0.245	18	0.895	+	CUCCAUCGGUCCAAGCUCAACAAC	2	0.895	N	N2	-1	4	7	2	0	1	1	4
10:2494779-2494913	Cluster_1669	135	10	0.129	9	0.3	.	UCCGAGUUGUUACUGUCCCUAGGA	3	0.8	24	N6	0	0	0	0	0	0	1	9
10:2512811-2512896	Cluster_1684	86	10	0.129	4	0.5	.	UACUGACACUGGUGGAGAAACCCU	2	0.9	24	N6	0	0	1	0	0	1	2	6
10:2521256-2521323	Cluster_1691	68	12	0.155	6	0.25	.	GGGAAACGCUUUGUAGACGAUAUC	2	0.833	24	N6	-1	0	0	0	0	0	0	12
10:2525095-2525307	Cluster_1694	213	10	0.129	8	0.1	-	GACCGCUUCGUCGACAUGGAGC	4	0.7	N	N2	-1	2	2	0	0	5	1	0
10:2546457-2546886	Cluster_1700	430	27	0.348	16	0.407	.	CUCUUGGAUUGGAGCCUACCGGGA	4	0.852	24	N5	0	1	1	1	2	0	4	18
10:2548505-2548650	Cluster_1702	146	21	0.27	20	0.19	-	AUCUGAUAGUAUCUUGAAUCCCGA	4	0.619	24	N11	-1	0	3	0	1	1	1	15
10:2555614-2555775	Cluster_1706	162	9	0.116	7	1	+	UGUGGAACCCCAUGCC	2	0.778	N	N2	-1	2	6	0	1	0	0	0
10:2556987-2557188	Cluster_1707	202	9	0.116	9	1	+	ACCGCAGAAUUUUUUACUGUGUAGAAGCUGUAGAACAUCUAUAUAUCACUUUUCAAUUUGAAGAAUUGUAAAG	3	0.778	N	N2	-1	1	8	0	0	0	0	0
10:2569436-2569589	Cluster_1711	154	9	0.116	9	1	+	AGAGGAUAGACUGAAGUAACUUUCAACAAUU	2	0.889	N	N2	-1	1	7	0	0	1	0	0
10:2570154-2570319	Cluster_1712	166	7	0.09	7	0.714	.	UGCAACAAUUGUAGAGGCCU	2	0.857	N	N2	-1	0	4	2	0	0	1	0
10:2571145-2571237	Cluster_1713	93	10	0.129	10	1	+	GCAUACUUGAGUGGAUGGAGCGGAG	2	0.8	N	N2	-1	2	4	2	1	0	1	0
10:2571533-2571850	Cluster_1714	318	19	0.245	19	0.947	+	GCGAUGUAUGAAUAGCCUUGG	6	0.684	N	N2	-1	2	5	0	9	2	0	1
10:2586074-2586368	Cluster_1722	295	22	0.283	19	0.5	.	AGAACUGGACAGCGCGGCUGGUCU	3	0.727	24	N6	0	0	3	0	0	1	0	18
10:2595804-2595913	Cluster_1727	110	11	0.142	11	0.091	-	UAUCUGUGAUGAUCCAAAACCUGAGAUU	4	0.455	N	N2	-1	0	11	0	0	0	0	0
10:2598740-2598887	Cluster_1729	148	9	0.116	6	0.444	.	GCAAAUGGUAGCUGGAUGGGGAUA	1	1	24	N3	0	1	0	0	1	1	2	4
10:2609982-2610218	Cluster_1732	237	15	0.193	5	0.2	.	UGUAAGAAACUCGACAACCCGGGG	4	0.6	24	N6	0.1	0	1	0	3	0	0	11
10:2654905-2654934	Cluster_1739	30	7	0.09	0	0.857	+	GAUCCGGUCUUCACAAACUUCUCC	3	0.714	24	N11	-1	0	0	0	0	0	0	7
10:2689540-2689671	Cluster_1758	132	7	0.09	7	0.571	.	AUAUGGAUUUCUAAAAUAGUGG	3	0.714	22	N6	-1	0	0	0	1	4	0	2
10:2707287-2707460	Cluster_1773	174	9	0.116	9	0.333	.	AUUUGAUUGGAGAGAAAAGGAUGG	2	0.778	24	N6	0	0	1	1	0	2	0	5
10:2707609-2707656	Cluster_1774	48	7	0.09	7	0	-	UACUGUAGACGAGGCCAAUAGCAU	4	0.286	24	N11	-1	0	0	0	0	0	0	7
10:2714276-2714470	Cluster_1781	195	16	0.206	13	0.625	.	ACAAAGGAGCAGUGCAAUGAAUAU	3	0.625	24	N6	0	1	1	0	0	0	5	9
10:2726534-2726777	Cluster_1787	244	33	0.425	31	0.606	.	GGGAGUUGCGAGUUGAGACAUAGA	4	0.727	24	N6	0	5	1	0	1	2	3	21
10:2727535-2727712	Cluster_1789	178	11	0.142	11	0.545	.	UUAGCUCAGCUCAAGACGUUG	4	0.636	21	N6	0	0	1	1	5	0	1	3
10:2733635-2733829	Cluster_1792	195	9	0.116	8	0.333	.	CGUGUUCGGCCGCAUGU	2	0.778	N	N2	-1	5	1	1	0	1	0	1
10:2734079-2734159	Cluster_1793	81	11	0.142	11	0.545	.	CUUCCUUCCUCUCCUCGGCGUCCC	4	0.455	24	N6	0.1	2	0	0	0	0	0	9
10:2738445-2738649	Cluster_1796	205	14	0.18	13	0.357	.	CAAUUUAGCAGAACAGUGUGUGUG	3	0.643	24	N6	0	0	0	0	0	1	1	12
10:2753385-2753544	Cluster_1810	160	9	0.116	6	0.889	+	CCCAUCUGUAGGCAACUCGGG	2	0.778	N	N2	-1	6	0	0	2	1	0	0
10:2755216-2755424	Cluster_1811	209	7	0.09	3	0.429	.	ACCCGAUCGGCUGUAGAUAUCAGU	2	0.857	24	N6	0	0	0	0	0	1	1	5
10:2765781-2765897	Cluster_1818	117	14	0.18	13	0.214	.	GGGGAAAACGAGAAGAUGAGGAGA	2	0.857	N	N2	-1	3	0	0	0	0	4	7
10:2766058-2766131	Cluster_1819	74	7	0.09	6	0.429	.	UCUGUCGGUCUUCUCUCUCGUU	1	1	24	N3	0	0	0	0	0	1	0	6
10:2767034-2767251	Cluster_1820	218	14	0.18	7	0.714	.	AAUCCCCCAACUCAGUGCUCUGCC	4	0.571	24	N6	0	0	0	1	0	0	2	11
10:2799964-2800002	Cluster_1845	39	8	0.103	8	0.625	.	UGCGGGUGCUCUAACAGGCU	1	1	N	N2	-1	2	0	2	0	1	1	2
10:2806373-2806619	Cluster_1855	247	25	0.322	13	0.24	.	UAGAAAACCGGGUAGAAUGACUCC	3	0.88	24	N6	0	1	0	0	1	0	4	19
10:2819908-2820162	Cluster_1869	255	10	0.129	2	0.6	.	UCGGCGCGACCGCAGUCAAACGGC	2	0.9	24	N6	0	0	0	0	0	1	0	9
10:2827942-2828020	Cluster_1877	79	22	0.283	22	0.136	-	UUUCAUCCUACUCAAAGCACAGAC	3	0.545	23	N8	-1	0	0	3	0	1	11	7
10:2829090-2830054	Cluster_1879	965	36	0.464	27	0.889	+	AGCCUCGUCGACGGCUACAACCUUCCCAUGCUCGUCACCCCCAGCGCCACC	3	0.806	N	N2	-1	9	21	1	0	4	0	1
10:2830212-2830516	Cluster_1880	305	11	0.142	11	1	+	CGGAUAAAAAACGGCUAGAACUGACACGUGGGGCCCAUGUGGCCGCACUGCACGU	2	0.909	N	N2	-1	0	9	1	0	1	0	0
10:2835152-2835282	Cluster_1887	131	25	0.322	24	0.68	.	AGUGGAUAUUAGUGUGGGACCAUU	8	0.6	24	N6	0	0	0	1	0	0	4	20
10:2846812-2846970	Cluster_1894	159	12	0.155	5	0.75	.	AAACUUUGAAUCUAAACACAGCCU	5	0.5	24	N6	0	0	0	0	0	0	1	11
10:2860580-2861048	Cluster_1907	469	34	0.438	32	0.412	.	UCCUCCGUCUUAUCUUGUUCUCCU	3	0.853	24	N5	0	3	1	4	3	0	5	18
10:2872324-2872549	Cluster_1915	226	11	0.142	11	0.182	-	CUUCCAUUUAUCUGUUGGGCGGGG	3	0.727	24	N11	-1	0	1	0	3	0	2	5
10:2872674-2872767	Cluster_1916	94	7	0.09	7	1	+	ACCCAAAAUUCAAAGUCAGCUCCU	2	0.714	24	N11	-1	0	0	1	0	0	1	5
10:2873182-2873305	Cluster_1917	124	13	0.167	4	0.538	.	CUCGUGCUGAUGACAUGUUGAGAA	3	0.769	24	N6	0	1	0	0	0	0	1	11
10:2878325-2878437	Cluster_1919	113	8	0.103	4	0.125	-	GGGACAUGGUAGUUACAGGACC	2	0.75	20	N11	-1	0	0	2	0	2	2	2
10:2881157-2881674	Cluster_1921	518	11	0.142	5	0.364	.	CUUCAGGGAGGUGCUUGAGCUGC	1	1	24	N3	0	1	0	0	0	0	4	6
10:2882217-2882381	Cluster_1923	165	9	0.116	0	0.556	.	UUUUCGCAUGACUUAGUUUGCAGGACAUUUAUUUCCCCGCUCUUCU	3	0.556	N	N2	-1	0	3	0	0	0	0	6
10:2889088-2889296	Cluster_1928	209	8	0.103	6	0	-	GGGACGGCGACGACGGCGACCUGAGGG	2	0.75	N	N2	-1	1	6	0	0	0	0	1
10:2895464-2895629	Cluster_1934	166	7	0.09	7	0.714	.	UAGCUUGCUACGUGGCGUUGAUGU	1	1	24	N3	0	0	0	0	1	0	0	6
10:2898834-2899059	Cluster_1938	226	10	0.129	10	0	-	CCGUUGCCGCCGACGGCGACGCCGCGGCGGCGGCGUCCAUGGUCGUCGGAUUGGCCAAGUGCGCCGACUGCACC	2	0.8	N	N2	-1	0	10	0	0	0	0	0
10:2900491-2900665	Cluster_1939	175	16	0.206	11	0.438	.	GGGCAGGGUUGGAAAUUUCGGAC	2	0.75	24	N6	0	1	0	0	0	0	4	11
10:2911271-2911326	Cluster_1948	56	8	0.103	7	0.625	.	UCCGAGGUCAAGCUGUCAAGAGUC	1	1	24	N3	-1	1	0	0	0	1	1	5
10:2913124-2913428	Cluster_1951	305	8	0.103	8	0.375	.	GUCGAGGCGAGGCGGCUCCGCGUGGCCCGCGACGCCGGCCUGGUCAACCGGCCGGGCGCGACGGUGCCGAUGGGGG	3	0.5	N	N2	-1	0	8	0	0	0	0	0
10:2954391-2954716	Cluster_1983	326	19	0.245	19	0.842	+	GAAAGAACUCACCGAGAUAGGCUG	4	0.684	24	N5	-1	0	1	0	1	2	4	11
10:2955086-2955211	Cluster_1985	126	7	0.09	5	0.143	-	AGUAAGAAUUCGAACGUGGCCUCC	2	0.714	24	N11	-1	0	0	0	0	0	1	6
10:2961470-2961615	Cluster_1992	146	10	0.129	9	0.5	.	AUCAACUGUCUCUUUGUUCAAAGA	2	0.9	24	N6	0	1	0	0	1	2	0	6
10:2961718-2962037	Cluster_1993	320	16	0.206	11	0.438	.	GGCAUGAGAAUUGGAGUUGUGACA	2	0.812	24	N5	0	1	1	0	0	1	3	10
10:2962585-2962652	Cluster_1995	68	10	0.129	6	0.7	.	ACGGAUUUGUCAGAGGUAGGCGA	1	1	24	N3	-1	0	0	1	0	0	3	6
10:2963723-2963990	Cluster_1996	268	17	0.219	9	0.353	.	CAACUGGAAGCAACAUGGUCGCCU	2	0.765	24	N6	0	0	2	0	1	2	3	9
10:2964065-2964132	Cluster_1997	68	8	0.103	1	0.375	.	AUCGCUCUCGUGGCUGUGUGGGAG	1	1	23	N3	-1	0	0	0	0	0	4	4
10:3028012-3028173	Cluster_2044	162	12	0.155	12	0.333	.	AGAGACAAGAAAUUUGGCAC	2	0.833	20	N6	-1	1	0	3	2	3	0	3
10:3036050-3036383	Cluster_2053	334	25	0.322	19	0.72	.	UUUUGAAACUGCUAAACGAUGCGU	2	0.88	24	N5	0	3	0	1	1	0	3	17
10:3038592-3038645	Cluster_2056	54	7	0.09	2	0.857	+	UUGACGCCGUUGACAUUUUUA	2	0.857	21	N11	-1	0	1	0	2	2	0	2
10:3040564-3040699	Cluster_2058	136	7	0.09	7	0.857	+	GUGUUGCCUUAAUCAGAUUGUCGCC	5	0.429	N	N2	-1	0	5	1	0	1	0	0
10:3047526-3047682	Cluster_2065	157	9	0.116	9	0.889	+	UAAUAGGCUUCUGGAUGGUUGGUCU	1	1	N	N2	-1	1	1	0	0	1	1	5
10:3049241-3049545	Cluster_2067	305	14	0.18	14	0.429	.	AAUGUGUGUGGAUUUCAUUGACCU	2	0.929	24	N5	0	0	0	0	0	0	1	13
10:3049940-3050063	Cluster_2068	124	7	0.09	1	0.143	-	CCUCUCGUACCUGGCGG	5	0.429	N	N2	-1	5	0	0	0	0	2	0
10:3051266-3051320	Cluster_2070	55	9	0.116	3	0.333	.	AGAAGAAGUCAGAGGAGUUCCGG	2	0.889	24	N6	-1	0	1	0	0	0	3	5
10:3051937-3051997	Cluster_2072	61	9	0.116	9	0.111	-	AAUCACCCAGGAUAGUAAGAUAGC	3	0.556	24	N11	-1	1	0	0	2	2	0	4
10:3053101-3053240	Cluster_2073	140	8	0.103	8	0.5	.	CACACUAGCCCCAAUUCCUGUCAU	2	0.875	24	N6	0	0	0	0	0	0	3	5
10:3053969-3054055	Cluster_2074	87	9	0.116	9	0.889	+	AGGCUGAAAGUACAAAAAAUGGUA	2	0.889	24	N11	-1	0	0	0	0	0	1	8
10:3054135-3054194	Cluster_2075	60	8	0.103	8	0.625	.	GCGUCCUGUGAGCUAAAAAGUA	1	1	N	N2	-1	2	0	0	0	2	2	2
10:3059877-3060101	Cluster_2081	225	22	0.283	22	0.591	.	GCUAAGCGGCACUGAUGAAACCCC	1	1	24	N3	0	1	1	0	1	0	7	12
10:3066181-3066357	Cluster_2085	177	17	0.219	11	0.706	.	GUGGAGUAGCCUAAACCU	3	0.882	N	N2	-1	4	0	2	1	1	1	8
10:3067069-3067396	Cluster_2087	328	23	0.296	17	0.435	.	GGCGGCAGCUGUUAACCUUUGACU	3	0.783	24	N5	0	1	3	0	2	0	2	15
10:3081286-3081483	Cluster_2092	198	10	0.129	10	0.7	.	UGGCCCUGUGUUCUGAUGUUCAGC	2	0.9	24	N6	0	1	1	0	0	1	3	4
10:3084357-3084592	Cluster_2094	236	14	0.18	12	0.429	.	AAUAAAUCCAGAGGACUUUAAGCC	3	0.714	24	N6	0	2	0	0	0	0	2	10
10:3114348-3114506	Cluster_2114	159	7	0.09	1	0.143	-	AGCUGGAAUGAGGAUGGUACCAAUGGUGCUCCCUGACGGUCGUCUGGGAUAUGUUCU	1	1	N	N2	-1	2	3	0	0	1	0	1
10:3116094-3116243	Cluster_2115	150	11	0.142	10	0	-	GAGACAAGAAGCCUGAUCACU	1	1	N	N2	-1	3	6	0	1	0	1	0
10:3116588-3116658	Cluster_2116	71	10	0.129	9	0	-	UGUGAAGAACUUACCAGAGAAUGCUUCUAAAGAGAAGAUU	4	0.6	N	N2	-1	1	9	0	0	0	0	0
10:3117498-3118147	Cluster_2117	650	95	1.223	94	0	-	GUGUGUCUGUGAUUUCAUGGUUGUACUUUGCACUAGGAAGGCCCCGAAUUUGCUAAUUGAGACCUUGUUUUGGUCC	47	0.411	N	N2	-1	5	87	0	0	2	0	1
10:3125753-3126039	Cluster_2125	287	19	0.245	15	0.579	.	CAAAAUUGUAGAGCUCGAUGUGAU	2	0.895	24	N6	0	0	0	2	0	0	4	13
10:3132392-3132494	Cluster_2129	103	8	0.103	8	0.25	.	GAGACCGAAAUGGAAGAGCGAGACU	2	0.75	N	N2	-1	0	2	0	0	0	1	5
10:3132997-3133216	Cluster_2130	220	10	0.129	9	0.1	-	GAUCGGAUCAUAAAUCGGGUAGGU	2	0.9	24	N11	-1	1	0	0	0	0	0	9
10:3133882-3134134	Cluster_2132	253	17	0.219	14	0.294	.	CUUCCAAAUCGGGCGUC	2	0.882	24	N4	0	2	1	0	1	3	3	7
10:3134623-3134738	Cluster_2133	116	16	0.206	16	0.625	.	CGAGUACCAUUCGGUUUGUAGAAA	4	0.75	24	N6	0.1	1	0	1	0	3	2	9
10:3173577-3173726	Cluster_2143	150	8	0.103	7	0.5	.	CCCUUGGUCUUCGUCAUUCUGCU	2	0.875	24	N6	0	1	0	0	0	0	2	5
10:3348029-3348264	Cluster_2154	236	21	0.27	3	0.286	.	CUGUGUUGAUGCAAGAAGGAAAGG	3	0.857	24	N6	0	0	1	0	2	0	6	12
10:3358108-3358520	Cluster_2158	413	23	0.296	21	0	-	AUCAUCGCUGCUUUCUGUGGAGGCCU	2	0.957	N	N2	-1	2	17	1	1	0	1	1
10:3359353-3359469	Cluster_2159	117	16	0.206	16	0	-	CUCGCUACUCGUCGACAAGACCUCCACCAUGCAAGACAGUGCUUUCCACUUCCGCAAGCAAUCCAGGAGGCUCAGG	3	0.75	N	N2	-1	3	8	2	0	0	2	1
10:3360003-3360515	Cluster_2160	513	32	0.412	20	0.062	-	CGGGAACGCCGGCGCC	5	0.75	N	N2	-1	15	10	1	2	2	0	2
10:3384569-3384679	Cluster_2172	111	7	0.09	7	0.857	+	AAUCUGAAGUACUCCUUGAACU	3	0.714	22	N11	-1	0	0	0	0	4	0	3
10:3386505-3386602	Cluster_2176	98	10	0.129	7	0.4	.	UACAAGAUUGUACUCGCGAGUCU	3	0.6	24	N6	0	0	0	0	0	0	3	7
10:3390267-3390342	Cluster_2181	76	7	0.09	5	0.571	.	AGAAACCUGAUCAGGAAAAUGAAGC	2	0.857	N	N2	-1	1	2	0	0	1	0	3
10:3390521-3390956	Cluster_2182	436	39	0.502	9	0.308	.	CUAAGUUGCUGGGUUAAGGAAGUC	3	0.846	24	N5	0	0	0	1	3	1	10	24
10:3420764-3420922	Cluster_2194	159	101	1.3	35	0.109	-	GUGUACUGUUUGGCUGG	26	0.337	N	N2	-1	66	2	0	3	1	12	17
10:3438869-3439069	Cluster_2202	201	8	0.103	6	1	+	CUGGACGGCGCCGCGAGGCACU	2	0.75	N	N2	-1	3	3	0	0	2	0	0
10:3460104-3460284	Cluster_2213	181	12	0.155	5	0.5	.	AUCAAAACCACCGAAGGACCUCGG	2	0.833	24	N6	0	1	0	0	0	2	1	8
10:3480342-3480475	Cluster_2224	134	13	0.167	3	0.231	.	AACAUCUGUAUGCAGAGGGCAGCC	2	0.846	24	N6	0	0	0	0	1	0	1	11
10:3488699-3488838	Cluster_2228	140	8	0.103	7	0.25	.	ACAAGAGAGAACCACACAAAGCCCU	2	0.875	N	N2	-1	0	3	0	0	0	2	3
10:3506918-3507219	Cluster_2243	302	43	0.554	42	0.814	+	AAUAAAAUGGGAGAGAACUAGGGA	6	0.698	24	N5	-1	1	3	0	0	5	5	29
10:3514890-3514943	Cluster_2250	54	23	0.296	5	0.043	-	GGAGGAGGAAGAGCAA	16	0.217	N	N2	-1	22	1	0	0	0	0	0
10:3523848-3523958	Cluster_2253	111	11	0.142	7	0.182	-	UGGGACUUUAACCACUGUACGAUU	1	1	24	N3	-1	0	1	0	0	0	2	8
10:3551229-3551336	Cluster_2263	108	7	0.09	5	0.571	.	GCCGGCUAGGGUCAAGCGG	2	0.857	N	N2	-1	2	0	0	1	0	1	3
10:3552069-3552205	Cluster_2264	137	11	0.142	8	0.909	+	UUUAUGUUCGCAGCCAUAUGAGAC	3	0.727	24	N11	-1	0	2	0	1	0	2	6
10:3553977-3554122	Cluster_2266	146	14	0.18	5	0.857	+	UAAGAGAAGUAAAACAGUAGAGU	3	0.786	24	N11	-1	0	0	0	0	1	5	8
10:3567133-3567423	Cluster_2271	291	9	0.116	4	0.444	.	UGUUCGGAAGAAAGUGCCGCACUCCCUUGUGCUGGAAUGAGGUGGGCGAAGCGCUGGUAUUCGGUCCUGACAUGG	2	0.778	N	N2	-1	2	2	0	0	0	0	5
10:3583181-3583274	Cluster_2278	94	7	0.09	7	0.714	.	CUUGCUCAGAGACGAAAAGGCUGA	1	1	24	N3	0	0	0	0	1	1	0	5
10:3599620-3599765	Cluster_2281	146	10	0.129	10	0.4	.	AAUUCUGUUGUCUGCCCACCGUGUA	1	1	24	N3	0	1	1	0	0	2	2	4
10:3604550-3604820	Cluster_2284	271	15	0.193	11	0.333	.	AACCGUAAUUGUCCGAAAAAGG	2	0.867	22	N6	-1	2	0	1	0	6	0	6
10:3605370-3605553	Cluster_2285	184	13	0.167	3	0.538	.	GAGACGAGGACUAAAAAAGAGGUA	4	0.538	24	N6	0	0	1	0	0	0	2	10
10:3605828-3605895	Cluster_2286	68	7	0.09	5	0.714	.	UCACUAUAUAUGACUAUUCUACAC	2	0.857	24	N6	-1	0	0	0	0	0	2	5
10:3607283-3607346	Cluster_2289	64	9	0.116	1	0.333	.	AAUCCCAUCGUGACGUUACUGUAA	2	0.667	24	N6	-1	0	0	0	0	0	0	9
10:3609392-3609631	Cluster_2292	240	14	0.18	6	0.857	+	GGAAAAGUGAAGGGCGGGUUUGACC	2	0.929	N	N2	-1	1	2	2	4	1	1	3
10:3626209-3626378	Cluster_2302	170	14	0.18	14	0.571	.	AUCCUACUCUGAUCCUUGCACGAGU	2	0.929	24	N4	0.1	0	2	0	0	0	4	8
10:3636259-3636350	Cluster_2307	92	11	0.142	2	0.818	+	CCUGUUGAGAACACAUUGCCCGAG	2	0.909	24	N11	-1	0	0	0	0	1	2	8
10:3638499-3638987	Cluster_2308	489	23	0.296	5	0.609	.	GGAAGGCAUAACCUUGUGACUGAU	2	0.957	24	N5	0	2	0	0	0	4	5	12
10:3639449-3639582	Cluster_2309	134	7	0.09	3	0	-	CUCGCUUCUAGCUCUGGACUCGGGGGUCAACUUCUUCGCA	1	1	N	N2	-1	1	3	0	0	0	1	2
10:3642884-3643078	Cluster_2311	195	8	0.103	5	0.375	.	UCCAAGUAAAGAUCAGUUCUCCAG	2	0.75	24	N6	0	0	0	0	0	1	1	6
10:3668174-3668238	Cluster_2330	65	16	0.206	11	0.375	.	UUUCAAGCUGUUAAACGGUGCU	3	0.75	22	N6	-1	0	1	0	3	5	3	4
10:3675667-3675808	Cluster_2337	142	9	0.116	9	0.111	-	ACGCGACUAUUUCAUG	4	0.667	N	N2	-1	4	2	0	0	0	1	2
10:3676935-3676987	Cluster_2339	53	7	0.09	7	0.286	.	GGGGUUGGAUGUCCGGUUUUAUG	2	0.857	24	N6	-1	0	0	0	1	0	2	4
10:3678324-3678490	Cluster_2341	167	29	0.373	29	0.345	.	UUGGCAGAUGUAGGGUUCUUACA	4	0.586	24	N6	0.1	2	2	0	0	3	5	17
10:3693407-3693635	Cluster_2356	229	15	0.193	15	0.6	.	UGAGAACUUUGUAGCCCAGGGCGA	2	0.867	24	N6	0	0	1	0	1	1	1	11
10:3696655-3697001	Cluster_2358	347	14	0.18	12	0.571	.	CACACAGCAUUCGGAAGGUCCUGCAACGAUCCUCGCC	2	0.929	N	N2	-1	2	2	0	0	0	4	6
10:3708391-3708714	Cluster_2366	324	13	0.167	5	0.846	+	AACAUACGUACUGAGGAGAGGAGA	4	0.769	N	N2	-1	3	0	0	1	2	1	6
10:3728592-3728669	Cluster_2378	78	23	0.296	16	0.087	-	CGGAACUGGCAGACGCAC	3	0.522	N	N2	-1	20	0	0	3	0	0	0
10:3736512-3736682	Cluster_2384	171	11	0.142	4	0.455	.	UCCUCUGCGCGUGUAUAUACUCCU	3	0.636	24	N6	0.3	2	0	0	0	0	0	9
10:3736813-3737364	Cluster_2385	552	55	0.708	17	0.636	.	UUUGGUGUGUGUGAAUGAGGGAGG	4	0.818	24	N5	0.1	2	5	0	1	2	14	31
10:3737631-3737805	Cluster_2386	175	14	0.18	6	0.714	.	AGGAAAUCCUCUCUGCCCUCUGCC	2	0.929	N	N2	-1	2	1	0	0	1	2	8
10:3737868-3738271	Cluster_2387	404	17	0.219	8	0.118	-	GGGUAGAGGUAGAAUAAAAAGGU	2	0.824	24	N5	-1	3	0	0	1	0	6	7
10:3738688-3739087	Cluster_2388	400	27	0.348	18	0.259	.	GAGGACCAUCCCUGAAUUUAGGAG	8	0.593	24	N5	0.1	0	1	1	1	0	6	18
10:3739168-3739293	Cluster_2389	126	10	0.129	9	0.1	-	GAGGAAACUUUGAAAGAGAAGCUU	3	0.6	24	N11	-1	0	1	0	0	0	4	5
10:3739827-3739879	Cluster_2390	53	8	0.103	6	0.625	.	GUCAGCGCUCUUUCUCUCUUCCUC	2	0.75	24	N6	-1	0	0	1	1	0	2	4
10:3739954-3740692	Cluster_2391	739	41	0.528	27	0.537	.	CUCUCUUGAGCUCAUGUGCCGCCU	2	0.854	24	N5	0.1	1	1	0	3	2	9	25
10:3741066-3741279	Cluster_2392	214	29	0.373	12	0.517	.	GGAGUUCUUUGAGUUCUUUGGAGU	4	0.759	24	N6	0.1	1	2	3	1	1	10	11
10:3752034-3752226	Cluster_2399	193	13	0.167	10	0.231	.	GGGAACAACGACGACACCGACGAC	2	0.846	24	N6	0	0	0	0	1	1	3	8
10:3752336-3752896	Cluster_2400	561	50	0.644	23	0.78	.	CGGCGAGUGGAGGAGGUGAAUCGG	3	0.76	24	N5	0	4	3	1	2	3	9	28
10:3754222-3754440	Cluster_2402	219	8	0.103	6	0.625	.	CUUGGGCGGUUGAAAGACAACAUC	2	0.875	N	N2	-1	0	2	0	0	0	0	6
10:3759073-3759186	Cluster_2405	114	7	0.09	1	0.143	-	CGCUUGCGGAUUUCUAUCUGUGACC	2	0.714	N	N2	-1	0	2	0	0	0	2	3
10:3759672-3760261	Cluster_2406	590	52	0.67	28	0.596	.	UGACUCUCCUCUGUCCAUUUCUC	4	0.788	24	N5	0	2	8	4	4	1	6	27
10:3770293-3770443	Cluster_2415	151	17	0.219	16	0.059	-	AGCCUAAAACUGCCGCAUGUGCUGCAAUGUUGAAGCUGGUCGUUUCUCAUGUCUUGUACUCUUUUGGUCUGGAAUU	9	0.471	N	N2	-1	0	14	0	0	0	0	3
10:3776671-3776893	Cluster_2417	223	12	0.155	5	0.333	.	GAGAAGAUGUAUAGGAAACAGGAA	3	0.667	24	N6	0	1	0	0	0	0	1	10
10:3786064-3786348	Cluster_2425	285	15	0.193	15	0	-	GUUCUGGUGAACCCGGUGCCGGUGGACGGCGAGCGGUGGCAGGUGGCGGA	2	0.867	N	N2	-1	0	12	0	2	0	0	1
10:3787103-3787384	Cluster_2426	282	16	0.206	16	0.062	-	CAAUUAGCUCCAACAAACCAGGGGACCCAAAAAUAGAUGUGUCGCCAUC	2	0.875	N	N2	-1	1	13	1	0	0	0	1
10:3787868-3787990	Cluster_2427	123	9	0.116	7	0.556	.	AUGAACAUUGGAUGAGAAGAUCUC	2	0.889	N	N2	-1	1	1	1	1	0	1	4
10:3793709-3793803	Cluster_2434	95	7	0.09	7	0	-	AUGAGAACUUUCAAACCGAACA	2	0.714	N	N2	-1	0	5	0	0	2	0	0
10:3794445-3794624	Cluster_2435	180	8	0.103	8	0	-	GCCUGACCGUUGUGCUGGG	1	1	N	N2	-1	3	3	0	1	0	1	0
10:3796287-3796522	Cluster_2437	236	11	0.142	6	0.727	.	GGGACGGAGGGAGUAUAUAGUACU	2	0.909	24	N6	0	0	0	0	0	0	2	9
10:3798640-3798740	Cluster_2438	101	8	0.103	8	0.375	.	CCAUUGGAUCAAGUAUGGAUGCAC	2	0.75	N	N2	-1	0	4	0	1	0	0	3
10:3799109-3799211	Cluster_2439	103	15	0.193	13	0.2	.	AUUGUUGUCACUCUUUAAAUACUUCCCCGGACUGAUAAUA	3	0.8	N	N2	-1	1	5	0	0	0	2	7
10:3799942-3799993	Cluster_2440	52	7	0.09	7	0	-	GCAUCUCGAAUCAUCGGAGUUGACAUAAACCCUGAAAAAUUCUCCAAAG	2	0.857	N	N2	-1	1	4	0	1	0	0	1
10:3800218-3800279	Cluster_2441	62	7	0.09	7	0	-	CACAGUGGCAAUAUUUGGGC	3	0.714	N	N2	-1	4	0	3	0	0	0	0
10:3803409-3803534	Cluster_2444	126	8	0.103	8	0	-	GAGGAUGGAGGUGCGCCU	2	0.75	N	N2	-1	4	3	0	0	0	0	1
10:3803684-3803809	Cluster_2445	126	10	0.129	8	0	-	CAUUUCUCCUCGGAAA	2	0.8	N	N2	-1	7	1	0	0	0	0	2
10:3805999-3806085	Cluster_2447	87	9	0.116	7	0.444	.	ACGGAUAUCGUAUGAGCAUUACAC	1	1	24	N3	0	0	1	0	0	1	1	6
10:3808155-3808359	Cluster_2452	205	7	0.09	5	0.571	.	AACGAUUCCAACCUCUGAGGCACC	2	0.857	N	N2	-1	1	1	0	0	0	0	5
10:3811741-3811839	Cluster_2454	99	7	0.09	4	0.714	.	AAACGAUUAGUAUGAGUAUGGAGG	1	1	21	N3	0	0	1	0	2	1	1	2
10:3813516-3813592	Cluster_2458	77	10	0.129	10	0.5	.	AGUUACAAUAUUUAGAGCCGGAGG	2	0.7	24	N6	0.1	0	1	0	0	0	3	6
10:3818553-3818954	Cluster_2461	402	23	0.296	4	0.522	.	UUGUCUGAUACUUGUCCGCACCU	2	0.87	24	N5	0	1	1	1	1	2	6	11
10:3830595-3830808	Cluster_2467	214	9	0.116	8	0.444	.	UCCCAAAAUGUAUGAUACUGUUGU	1	1	23	N3	-1	1	0	1	0	1	3	3
10:3832698-3832773	Cluster_2469	76	8	0.103	8	0	-	GGAUGAACCUCUGGGCCCUG	2	0.75	N	N2	-1	1	5	2	0	0	0	0
10:3832854-3833257	Cluster_2470	404	23	0.296	23	0	-	GACAAUGGUGUCACCUGUGAGGAAGAUGUAUCUACAUCAAAUGUGGAUGA	2	0.957	N	N2	-1	1	20	1	0	1	0	0
10:3833889-3834136	Cluster_2471	248	10	0.129	10	0	-	GGUACAAAAGAAUGGAGUUUGUGGAGAUCUUAUA	2	0.9	N	N2	-1	1	8	0	0	0	0	1
10:3835128-3835528	Cluster_2472	401	21	0.27	18	0.095	-	GCUCUGUCGUUGAAUUGAUUUGGUGAAACUG	3	0.81	N	N2	-1	7	12	1	1	0	0	0
10:3835885-3836138	Cluster_2473	254	29	0.373	29	0	-	CGAUGGCCGUCCUGAUGAAGAACUUGCUGAGGAAUGC	4	0.69	N	N2	-1	5	22	0	0	0	1	1
10:3836531-3836618	Cluster_2474	88	8	0.103	1	0.75	.	UUAAGUUUGACCAUGUUUAUAU	4	0.625	22	N6	-1	0	1	1	1	5	0	0
10:3840311-3840509	Cluster_2477	199	8	0.103	8	0	-	UGAGCCAGAGCUUCAAAGAACCCUGAGGGA	2	0.875	N	N2	-1	1	6	0	0	0	0	1
10:3841098-3841361	Cluster_2478	264	14	0.18	13	0	-	AGAAUGUCAAGGACGGCGAUCUCCGCU	2	0.929	N	N2	-1	2	9	1	0	1	0	1
10:3852734-3853031	Cluster_2489	298	11	0.142	8	0.727	.	CCAUUCGUGCAUGUAUUAUUCCU	2	0.909	21	N6	0	0	0	0	3	2	3	3
10:3853668-3853793	Cluster_2490	126	8	0.103	3	0.375	.	CGGUAGUCGAGAUGUUGUGG	1	1	23	N3	-1	0	1	1	1	1	2	2
10:3853869-3853903	Cluster_2491	35	8	0.103	1	0	-	UGGUUUUGACAGUAGCACCUCGGC	3	0.75	24	N11	-1	0	0	0	1	0	1	6
10:3856536-3856684	Cluster_2492	149	7	0.09	2	0.857	+	CCUUGAGCUCUAUGAUGUACCCGA	2	0.857	24	N11	-1	0	0	0	0	0	1	6
10:3857266-3857453	Cluster_2493	188	32	0.412	32	0.625	.	CUAAAAUGAAGGAGAGAGUAGAGU	3	0.656	24	N6	0	1	1	0	0	1	10	19
10:3874439-3875018	Cluster_2508	580	127	1.635	122	0.732	.	GUGACUGCAGAAUUCCAUCAGGGA	27	0.512	24	N5	0.3	1	7	0	4	3	16	96
10:3878087-3878239	Cluster_2511	153	9	0.116	9	0.444	.	AACAGAAUAAUCUACUGAAGCACU	2	0.889	24	N6	0	0	0	0	1	0	2	6
10:3890273-3890411	Cluster_2522	139	13	0.167	6	0.769	.	UCUUUGCUAGUAUAUCGG	3	0.846	N	N2	-1	6	1	0	1	0	3	2
10:3891395-3891445	Cluster_2524	51	12	0.155	12	0.667	.	AGUCUGUACACUUUCCGUUGCAAC	3	0.667	24	N6	-1	0	0	0	0	0	3	9
10:3893257-3893468	Cluster_2525	212	14	0.18	12	0.214	.	ACUGCUUCUGUACUUUUGCUCGCU	3	0.786	24	N6	0	0	1	1	1	2	1	8
10:3902802-3902954	Cluster_2532	153	10	0.129	4	0.4	.	UCAUGGGACUAGUACAGUGUACG	1	1	24	N3	0	0	0	0	1	0	3	6
10:3904813-3904970	Cluster_2535	158	12	0.155	5	0.5	.	ACCUUUCAGAAGAUCAGGAACCCU	2	0.917	24	N6	0	1	0	0	1	0	1	9
10:3905125-3905341	Cluster_2536	217	11	0.142	11	0.273	.	UUUCCAAAAUUGUAGAGUGUU	2	0.909	24	N6	0.1	1	0	1	3	0	0	6
10:3912793-3912915	Cluster_2540	123	17	0.219	10	0.529	.	AUAUUCACUUUCGUGGGAUCACGC	2	0.882	24	N6	0	1	1	0	1	3	3	8
10:3914538-3914651	Cluster_2542	114	8	0.103	5	0.375	.	AGUCGUGUAAUUAGCUCCUGGA	2	0.875	24	N6	0	0	0	0	0	2	2	4
10:3920376-3920672	Cluster_2547	297	15	0.193	6	0.667	.	GCCAAUUAGGGUAGUAUCGGAGUU	2	0.8	24	N6	0	0	0	0	0	0	7	8
10:3920906-3921024	Cluster_2548	119	7	0.09	4	0.571	.	GCCGAAAUUGUAGUGAACAUGUGU	1	1	24	N3	0	0	0	0	0	0	2	5
10:3941305-3942039	Cluster_2565	735	48	0.618	42	0.062	-	GCCAUUUCCUCCUCCACCGCCUACCGCAUCUCCUCGCGUUCACACCACGCACCCGAAUCUUCCGCGCCUACCGGAC	3	0.875	N	N2	-1	7	29	1	7	1	1	2
10:3955540-3955714	Cluster_2577	175	9	0.116	3	0.556	.	AACCUACUAAUUCUAAAGCUCAAC	2	0.889	24	N6	0	0	0	0	0	0	1	8
10:3981045-3981140	Cluster_2591	96	14	0.18	14	1	+	CUGAAAUCGGAGAAGAGGAAAUUGG	2	0.786	N	N2	-1	1	10	0	0	0	2	1
10:3981245-3981427	Cluster_2592	183	8	0.103	8	1	+	UUUGAGAACUGAACUUGCUGAUGAAAGACAAAACCAUCAGGAC	2	0.875	N	N2	-1	1	7	0	0	0	0	0
10:3987476-3987621	Cluster_2596	146	18	0.232	7	0.167	-	AAAUAAGAUAAAUGGUCAAACGUG	2	0.778	24	N8	-1	0	0	0	1	1	4	12
10:3987700-3987831	Cluster_2597	132	9	0.116	6	0	-	GAUAGAAAGUUGGGAAUAGGGAGA	2	0.889	24	N11	-1	0	0	0	0	1	2	6
10:3996154-3996662	Cluster_2601	509	34	0.438	34	0.441	.	AUUUUCUUCUCUCUGUUUGGCUUA	3	0.824	24	N5	0	1	0	0	1	3	4	25
10:3999536-3999932	Cluster_2603	397	26	0.335	18	0.308	.	GCCGAGACAGAGUGGAUGAGA	3	0.846	24	N5	0	1	1	0	4	0	4	16
10:4000038-4000124	Cluster_2604	87	7	0.09	7	0.143	-	CGGAUAUGCAAGGUGAAAGAGGGG	3	0.714	24	N11	-1	1	0	0	0	1	0	5
10:4003372-4003535	Cluster_2607	164	12	0.155	12	0.75	.	CACAAAAAUCUUGUCCUCU	3	0.667	N	N2	-1	3	0	0	0	3	1	5
10:4003921-4004360	Cluster_2608	440	28	0.361	28	0.786	.	ACGAAGACCUUCCUAGAAAAUGCC	3	0.75	24	N5	0	1	2	0	0	2	3	20
10:4010869-4011391	Cluster_2614	523	44	0.567	41	0.545	.	AGCGAGAGAGUGACUGUGGAUAGA	4	0.75	24	N5	0	6	1	0	2	3	8	24
10:4012080-4012169	Cluster_2615	90	8	0.103	5	0.125	-	UACCCAAUUAGAACUCUUCAUAUC	1	1	24	N3	-1	0	1	0	0	0	1	6
10:4033917-4034051	Cluster_2626	135	17	0.219	16	0.294	.	UUCUCGCUUCUGAUUAUCAGUC	2	0.824	24	N6	0	1	0	0	2	2	2	10
10:4034234-4034347	Cluster_2627	114	8	0.103	7	0.375	.	ACCAAAUUUUGGUCGGGUUGGCU	2	0.875	23	N6	-1	0	1	0	0	2	4	1
10:4061167-4061441	Cluster_2648	275	21	0.27	11	0.429	.	CCCUGAACUAUCUAUACCGGACGA	3	0.857	24	N6	0	1	1	0	0	1	3	15
10:4076855-4076985	Cluster_2650	131	7	0.09	7	0.714	.	UCACUAUCUCUAUUCGUCCACCAA	3	0.714	24	N6	0	1	0	0	0	0	1	5
10:4083995-4084192	Cluster_2655	198	27	0.348	10	0.185	-	GGGGUGAGGAUAUUAGAGAGAGGA	3	0.778	24	N11	-1	0	3	1	1	1	5	16
10:4097932-4098048	Cluster_2660	117	13	0.167	5	0.385	.	GUCUCUAAAUGUUUGACGUCGUUGA	2	0.769	24	N4	0	0	2	0	1	0	1	9
10:4100354-4100429	Cluster_2662	76	19	0.245	16	0.947	+	ACCGAGAUUGUAUUGAACGCGUGU	5	0.579	24	N11	-1	0	0	0	1	3	1	14
10:4102792-4102868	Cluster_2665	77	15	0.193	3	0	-	GUACUGCUGGAGCCUUGCCAAAAC	2	0.8	24	N11	-1	1	0	0	0	1	4	9
10:4106337-4106353	Cluster_2668	17	9	0.116	0	1	+	GGGUUGGCUUGGGACU	8	0.222	N	N2	-1	9	0	0	0	0	0	0
10:4168996-4169132	Cluster_2684	137	11	0.142	0	0.182	-	GGAGUAUGUAAGGGAUUGAGAAAA	3	0.818	24	N13	-1	0	0	0	1	0	0	10
10:4196286-4196382	Cluster_2690	97	8	0.103	3	0.5	.	GAGAGACACACUAGGGCAAUGGGU	2	0.875	23	N6	-1	0	0	1	1	0	4	2
10:4215808-4216070	Cluster_2712	263	43	0.554	3	0.465	.	AUUCCAUGGCUAGUCUGAACCUCA	6	0.721	24	N6	0	2	2	1	1	1	7	29
10:4221448-4221807	Cluster_2715	360	27	0.348	27	0.185	-	UUUCCUACUUGCAAGAACUCCCGU	2	0.778	24	N5	-1	1	1	0	1	2	4	18
10:4222073-4222279	Cluster_2716	207	8	0.103	8	0.625	.	AUGUAACCCUACGUUGGUCUCCCU	2	0.875	N	N2	-1	0	3	0	0	0	1	4
10:4224066-4224227	Cluster_2719	162	24	0.309	7	0.708	.	UAAGACUUUCUAGCAUUGCCCU	7	0.625	22	N6	-1	0	3	0	0	11	4	6
10:4237266-4237571	Cluster_2725	306	9	0.116	9	0.778	.	GGCGGUGGGGUCUGUUGACGAGGG	2	0.778	24	N5	0	0	0	0	0	0	2	7
10:4247650-4247761	Cluster_2735	112	14	0.18	6	0.357	.	ACUAAGCGAGAGAAGAGU	3	0.643	N	N2	-1	6	0	0	0	0	1	7
10:4250431-4250669	Cluster_2737	239	23	0.296	23	0.652	.	AAUGACCGCGUAGACUUCCUUGCC	8	0.565	24	N6	0.6	0	3	2	0	2	4	12
10:4254179-4254272	Cluster_2739	94	11	0.142	8	0.636	.	AACUUUUGUAGUAUCCAUGGGCAGU	3	0.818	N	N2	-1	1	4	0	1	1	1	3
10:4257967-4258126	Cluster_2744	160	7	0.09	5	0.429	.	UUAUAGAUCUAAUUUUG	1	1	N	N2	-1	2	0	0	0	0	0	5
10:4280355-4280454	Cluster_2761	100	8	0.103	5	0.375	.	GCACAAAUUUUUUAAAUAAGACG	1	1	24	N3	0	0	1	0	1	1	2	3
10:4280795-4281385	Cluster_2762	591	38	0.489	22	0.237	.	ACGGCGUCAAAUAUUUAGGGAAGG	3	0.816	N	N2	-1	1	15	1	2	4	3	12
10:4298780-4298909	Cluster_2775	130	12	0.155	9	0.333	.	GAAGACUGUACCAAGUUUGACU	3	0.75	N	N2	-1	1	2	0	1	3	1	4
10:4299550-4299818	Cluster_2777	269	12	0.155	10	0.417	.	GUGUUGGAGCGAUUGUAGGAGUG	2	0.833	24	N6	0	1	0	0	0	0	4	7
10:4313758-4314001	Cluster_2780	244	12	0.155	7	0.75	.	AUUAGUGAGGAAGAAAGUCUGUGC	1	1	24	N3	0	1	0	0	0	1	2	8
10:4326227-4326446	Cluster_2792	220	11	0.142	11	0.636	.	UAAAACAAAUUGGUAGGUCAGCGC	3	0.636	24	N6	0	1	0	0	2	1	0	7
10:4339292-4339384	Cluster_2802	93	12	0.155	10	1	+	CCGGGAGACAGACUGC	10	0.167	N	N2	-1	12	0	0	0	0	0	0
10:4369352-4369672	Cluster_2823	321	27	0.348	8	0.519	.	UGUUUCUGAACAAACGCCUUAGCC	3	0.778	24	N5	0.1	2	1	1	0	1	6	16
10:4372647-4372778	Cluster_2826	132	8	0.103	3	0.375	.	UCCCUGUCACUUGAUUUAAGU	2	0.875	N	N2	-1	1	1	1	3	0	1	1
10:4373119-4373189	Cluster_2827	71	8	0.103	6	0.25	.	AACCAACAAUCGGCUAACAUCUG	1	1	24	N3	-1	0	0	1	0	0	2	5
10:4376052-4376205	Cluster_2828	154	11	0.142	5	0.818	+	GACACAGAAAGAACACCAUCGGCU	2	0.909	24	N11	-1	0	0	2	0	1	1	7
10:4376821-4377028	Cluster_2829	208	8	0.103	4	0.125	-	AAGCGGCUGGAAUUAGGACAUCGG	2	0.75	24	N12	-1	0	0	1	2	0	1	4
10:4377726-4377982	Cluster_2830	257	7	0.09	3	0.286	.	AAGUGGUAACUAAAGAUUUUUCGG	1	1	24	N3	0	0	1	0	2	0	0	4
10:4381859-4382095	Cluster_2831	237	9	0.116	2	0.222	.	CACGGGUUAGUCGAUCC	4	0.667	N	N2	-1	5	0	0	1	0	0	3
10:4394525-4394776	Cluster_2835	252	15	0.193	10	0.733	.	AACCCCUUCGCCCGCU	3	0.733	N	N2	-1	8	0	0	0	1	1	5
10:4395842-4396082	Cluster_2836	241	12	0.155	8	0.667	.	UGGCUUGCGAGGAUCCAUGGUGAA	3	0.583	24	N6	0	0	0	0	2	0	0	10
10:4404468-4404600	Cluster_2844	133	13	0.167	12	0.615	.	AGAAAACCAAAAGACCACAGUGCC	1	1	24	N3	0	1	0	0	0	0	2	10
10:4404840-4405108	Cluster_2845	269	20	0.258	20	0.25	.	UGCCGGGAAACGGAUGUAGCAAGU	3	0.75	24	N6	0	1	1	0	1	0	1	16
10:4414080-4414270	Cluster_2851	191	7	0.09	7	0.714	.	CAUGAGAGCUCGAAGAUAGUGGCC	2	0.857	24	N6	0	0	1	0	0	0	2	4
10:4415584-4415737	Cluster_2853	154	12	0.155	12	0.583	.	AUUCCCACGUAGAAUUUUACCCUA	4	0.583	24	N6	0.1	0	1	0	1	0	0	10
10:4448451-4448638	Cluster_2870	188	9	0.116	4	0.778	.	CCUCAUAUUGACUUUCUCUCUUAU	2	0.778	24	N6	0	0	0	0	1	0	2	6
10:4456078-4456112	Cluster_2874	35	10	0.129	10	0.8	+	GCACCAACCCGGACUAAAGAUCUU	4	0.7	24	N14	-1	0	0	0	1	0	1	8
10:4473221-4473431	Cluster_2879	211	10	0.129	10	0.3	.	AAUUAUCAUAAAUGUCUGACACU	2	0.9	24	N6	0	0	1	0	0	0	3	6
10:4482953-4483199	Cluster_2887	247	18	0.232	14	0.778	.	CGGGAGUAGCAUGACUAGAGGCUU	4	0.667	24	N6	0	0	1	0	0	2	3	12
10:4490530-4490696	Cluster_2891	167	13	0.167	9	0.846	+	AUCUGUGAUUUGAGAAUGAUGUGUGAAUGGAUUUGUGAUUUGUUGUUGUGGAUGAUUUGGGAUGUUGAGAUAUUGG	4	0.538	N	N2	-1	0	8	0	1	0	0	4
10:4490782-4490973	Cluster_2892	192	9	0.116	7	0.889	+	AGUUAUUUCAAUAUUAAAAGCGAC	3	0.667	24	N11	-1	0	0	0	0	0	2	7
10:4492991-4493199	Cluster_2896	209	22	0.283	22	0.727	.	AUAGAUAGUCUGCAAGGGGACCGC	4	0.864	24	N6	0	1	1	0	1	1	6	12
10:4493646-4493856	Cluster_2897	211	24	0.309	24	0.5	.	GAUAUUUAAGUAUUUGUUACUGUU	5	0.75	24	N6	0	1	2	0	0	3	2	16
10:4504001-4504189	Cluster_2907	189	10	0.129	9	0.3	.	UCAUAGGGUGGAUUAGUUAGGAGA	3	0.6	24	N6	0	0	0	0	1	0	1	8
10:4504738-4504826	Cluster_2908	89	7	0.09	6	0.143	-	CUUAAUCAUCGUGUAGUAACAGGA	3	0.571	24	N11	-1	0	0	0	0	0	1	6
10:4514927-4515645	Cluster_2919	719	54	0.695	29	0.407	.	AAGAAACUGUACGGUGGAAAUUGUC	4	0.759	N	N2	-1	5	8	0	1	2	8	30
10:4515738-4515882	Cluster_2920	145	8	0.103	3	0.25	.	UCUUGUAUCAAUCCAUUCAUAGA	1	1	24	N3	0	0	1	1	1	0	2	3
10:4540358-4540586	Cluster_2932	229	9	0.116	2	0.333	.	GCCAUCGGCUGGUUUUUACUGUUA	3	0.556	24	N6	0	0	1	0	0	0	3	5
10:4559583-4559715	Cluster_2943	133	7	0.09	7	0.571	.	GCUGAUCGAGACAGAGAACCCG	1	1	24	N3	0	0	0	0	0	2	0	5
10:4561475-4561622	Cluster_2945	148	12	0.155	10	0.25	.	CCACCAAUCGUUGGAACGUGGCGG	3	0.75	24	N6	0	0	0	0	2	0	0	10
10:4567842-4567975	Cluster_2946	134	7	0.09	1	0.143	-	GAGGAGACGUGGUACUGCGAUUG	2	0.857	24	N11	-1	1	0	1	0	0	2	3
10:4574363-4574724	Cluster_2950	362	18	0.232	9	0.444	.	UGAGAAACAAAGGCGUUGUCGGCC	2	0.944	24	N5	0	1	1	2	1	1	1	11
10:4579400-4579590	Cluster_2955	191	12	0.155	10	0.583	.	GUAGCUGAUACGAUUGCCAGGGCC	2	0.833	24	N6	0	0	0	0	0	1	0	11
10:4590858-4591119	Cluster_2966	262	13	0.167	13	0.615	.	AUUAGAACAACCUGGAACAAGCCU	2	0.846	24	N6	0	0	2	1	0	0	3	7
10:4591491-4591634	Cluster_2967	144	9	0.116	9	0.333	.	GAAUUGUAUGACAAGACCCUAGG	2	0.889	24	N6	0	0	1	0	0	1	3	4
10:4598864-4599102	Cluster_2973	239	26	0.335	20	0.385	.	UCCUAUCGCAUGUCUCUACCACCC	2	0.769	24	N6	0	0	0	2	0	1	6	17
10:4605065-4605183	Cluster_2979	119	19	0.245	17	0.421	.	AAAAAGUGAAUCUAGAACUGAUGU	2	0.789	24	N6	0.1	1	1	1	4	2	4	6
10:4608787-4608883	Cluster_2981	97	7	0.09	4	0.429	.	AUAACUGACGACUUGACAACUCUC	1	1	24	N3	0	0	1	0	0	1	0	5
10:4609675-4609780	Cluster_2982	106	9	0.116	7	0.667	.	GAGGAGAAGAGAGGAGGAG	1	1	N	N2	-1	2	0	0	2	0	0	5
10:4617396-4617779	Cluster_2987	384	18	0.232	9	0.444	.	UAAAUAUUUAAAACAAGACUACA	2	0.833	24	N5	0	0	1	0	0	0	8	9
10:4626693-4626827	Cluster_2993	135	19	0.245	10	0.632	.	ACAACUAAUUUACAUAGGGGUGUUG	2	0.842	N	N2	-1	0	4	0	0	1	2	12
10:4628535-4628638	Cluster_2996	104	11	0.142	11	0.455	.	CAUCUUAUAAAAACUCAACA	2	0.909	24	N6	0	1	0	3	0	0	1	6
10:4629778-4630073	Cluster_2998	296	10	0.129	5	0.9	+	CCUGUCGGACUUCUUCCCGCCG	1	1	N	N2	-1	4	3	0	0	2	0	1
10:4632399-4632656	Cluster_3002	258	10	0.129	10	0.6	.	UUUUCUCCAACAAAAGUUUGACG	3	0.8	24	N6	0	1	1	1	0	0	3	4
10:4642104-4642195	Cluster_3016	92	14	0.18	13	0.071	-	CGGUGGAUCACAUGCUGGA	1	1	N	N2	-1	3	6	2	1	0	1	1
10:4642454-4642550	Cluster_3017	97	16	0.206	14	0.125	-	GUUAAUACCUUCUGCU	2	0.938	N	N2	-1	4	6	1	3	0	0	2
10:4642626-4642682	Cluster_3018	57	14	0.18	14	0.071	-	UGUGAACUCGGUUAUUGCCCC	3	0.857	N	N2	-1	1	6	1	5	0	1	0
10:4644018-4644295	Cluster_3020	278	29	0.373	25	0.103	-	GAUCUUCGACAGCAGGGGC	5	0.828	N	N2	-1	13	10	3	1	1	1	0
10:4646883-4647015	Cluster_3023	133	10	0.129	6	0.8	+	ACGGAACAUUAGACUUACCUCUUA	4	0.7	24	N11	-1	0	0	0	1	0	0	9
10:4659067-4659150	Cluster_3026	84	8	0.103	8	1	+	AAUGAAAAAGGACCAGACAGACG	4	0.625	N	N2	-1	0	4	0	0	0	4	0
10:4665175-4665373	Cluster_3030	199	15	0.193	15	0	-	GUAAGUGCUAUUGGACGUGGUGUACUCUGUUGCUGAUAUUGAAGUUACUCUAACACACUGAGUUAUUUUUUUUCU	11	0.267	N	N2	-1	0	14	0	0	1	0	0
10:4672563-4672690	Cluster_3035	128	9	0.116	3	1	+	AGGGACAGUAUAGCGAUAU	1	1	N	N2	-1	3	4	1	0	0	0	1
10:4679937-4680022	Cluster_3039	86	9	0.116	3	0.667	.	AGAUAUGUAAACUCCACAGCACU	2	0.778	24	N6	0	1	0	0	0	1	2	5
10:4685838-4685967	Cluster_3044	130	9	0.116	5	0.778	.	CCCGUUUCCGGUGUCCG	2	0.778	N	N2	-1	2	1	0	0	1	1	4
10:4687777-4687976	Cluster_3045	200	11	0.142	2	0.091	-	UACCUGAUAGAUAACACCACCCAC	3	0.636	23	N11	-1	1	0	0	0	0	5	5
10:4725824-4726075	Cluster_3066	252	14	0.18	14	0.643	.	CAGGAACAGAGAACGCACUUGGCA	3	0.786	24	N6	0	0	1	1	0	1	3	8
10:4730891-4731068	Cluster_3068	178	11	0.142	7	0.636	.	GAAGCGGAAUCCGAGAUAGAGAUCA	2	0.909	N	N2	-1	0	4	1	0	0	2	4
10:4736589-4736724	Cluster_3072	136	9	0.116	9	0.333	.	AUCCGACUGUUUUCACCCGAGGAU	3	0.556	24	N6	0	1	0	0	1	0	1	6
10:4736905-4737251	Cluster_3073	347	21	0.27	21	0.619	.	GUCUUAUUGGGUCAUGCCUCGGUC	3	0.81	23	N5	-1	1	1	0	2	4	7	6
10:4737368-4737794	Cluster_3074	427	39	0.502	25	0.41	.	AAGCGCCACGUGGAACAAAGAUCA	4	0.795	24	N5	0.1	1	3	0	1	3	10	21
10:4756862-4756980	Cluster_3091	119	15	0.193	15	0.4	.	ACUCGCCCUGUUUUUUUUUUUCAA	3	0.8	24	N6	0	1	1	3	0	2	1	7
10:4779908-4780099	Cluster_3102	192	9	0.116	9	0	-	UGCGUCAUGAUGGGACAAUGUUGC	3	0.667	24	N11	-1	0	0	0	0	0	1	8
10:4787843-4788259	Cluster_3110	417	22	0.283	22	0.955	+	AAUGGUGGCCCUGGUUCAGGGGGUCAUGAUCAUGAGACACAGAAUUCUGGAUCAGAAUCACAUGAUUCUGAUGAAU	4	0.727	N	N2	-1	3	15	2	2	0	0	0
10:4788360-4788506	Cluster_3111	147	8	0.103	8	0.875	+	AGCAACGAAGUAAGAACCCAC	1	1	N	N2	-1	1	4	1	1	1	0	0
10:4799837-4799938	Cluster_3123	102	13	0.167	13	0.385	.	AUGUUUUUAUCUGAAAUGCGGCA	3	0.692	23	N6	-1	0	0	0	0	0	8	5
10:4801550-4801640	Cluster_3124	91	10	0.129	1	0.7	.	CGACCGAAUCUCUCCUACGAGUU	2	0.8	24	N6	0	0	0	0	0	0	2	8
10:4831831-4832023	Cluster_3134	193	11	0.142	8	0.455	.	UUGAAUCUUUGAUUAUGUUGC	2	0.909	N	N2	-1	3	1	0	2	0	1	4
10:4832117-4832294	Cluster_3135	178	32	0.412	29	1	+	UGGAGGAGGCGCGGGAGCU	3	0.781	N	N2	-1	10	14	0	0	7	1	0
10:4834673-4835000	Cluster_3136	328	43	0.554	42	1	+	UUGCCAUGCGUGUAACGGACA	2	0.884	N	N2	-1	9	23	6	2	2	1	0
10:4845909-4846050	Cluster_3138	142	9	0.116	9	0.111	-	GGUAUACCCCUAUAUUUGUCGAUU	2	0.667	24	N13	-1	0	0	0	0	0	3	6
10:4846733-4846896	Cluster_3139	164	8	0.103	8	0.375	.	GCUGCUAAUAUAUGUGUGUUUUGC	3	0.75	24	N6	0	0	0	0	0	3	0	5
10:4848909-4849086	Cluster_3141	178	29	0.373	12	0.483	.	AGUGUCUUGUAACAAAUUUUGCCU	5	0.724	24	N6	0.1	3	2	1	0	1	4	18
10:4849500-4849575	Cluster_3142	76	8	0.103	0	0	-	CGACGGACGGCGGCGUGGACUGGGGAAUGGGGACGGAGGGGAUAAGGAU	2	0.875	N	N2	-1	0	8	0	0	0	0	0
10:4850493-4850623	Cluster_3143	131	7	0.09	0	0.571	.	CCAAUGCGGAGUUGGACCAGCC	1	1	N	N2	-1	2	1	0	0	1	1	2
10:4851230-4851408	Cluster_3144	179	17	0.219	0	0.706	.	GAUGAUUCUGAGAAUUUUGGCACA	2	0.706	24	N6	0	0	0	2	0	2	2	11
10:4855354-4855513	Cluster_3147	160	7	0.09	5	0.571	.	CUCCAAAUCCACAAAUCGAUCAUC	1	1	N	N2	-1	0	2	0	0	0	1	4
10:4864721-4864871	Cluster_3155	151	8	0.103	7	0.375	.	UUUUAAUUACCAGACAUGACG	2	0.875	N	N2	-1	0	3	0	2	0	0	3
10:4875024-4875191	Cluster_3160	168	14	0.18	2	0.643	.	AUUCACAAGUCUGUGGAGUGGAGC	2	0.929	24	N6	0.1	0	0	0	1	1	3	9
10:4875846-4876134	Cluster_3161	289	13	0.167	6	0.385	.	ACCCGGGACGGCUCUGUUCAGCCC	1	1	24	N3	0	0	1	0	0	1	0	11
10:4876897-4877241	Cluster_3162	345	21	0.27	8	0.667	.	GGGGAUCGAGACUAGACUCAGGGA	2	0.952	24	N5	0	2	2	0	0	0	4	13
10:4882233-4882728	Cluster_3164	496	19	0.245	15	0.526	.	GUGGAGUUCGUGGGGAGGU	2	0.842	N	N2	-1	4	0	0	0	0	8	7
10:4883218-4883433	Cluster_3165	216	10	0.129	9	0.7	.	CGAGGUGAACCAGGACGAGGAGGU	3	0.6	24	N6	0	1	0	0	0	0	1	8
10:4886756-4886857	Cluster_3166	102	7	0.09	5	0.143	-	AUCAAGAACAGGUCCAGGACGGGC	2	0.714	24	N11	-1	1	0	0	0	0	1	5
10:4902922-4903119	Cluster_3171	198	30	0.386	5	0.6	.	UUCUGAUGUUCUGCCUUGACCCGC	5	0.7	24	N6	0.2	1	0	0	1	3	6	19
10:4904029-4904204	Cluster_3172	176	8	0.103	3	0.75	.	CUUGGAUCUACUGCCACUCCUCCACACGAGAUGACAUGACCAA	2	0.875	N	N2	-1	0	2	0	0	0	2	4
10:4905020-4905208	Cluster_3173	189	10	0.129	1	0.7	.	CCGCAACUGUGCUUUUUGAUUCCG	2	0.8	24	N6	0	0	0	1	0	0	1	8
10:4915682-4915920	Cluster_3176	239	15	0.193	15	0.267	.	GACUAUUUCCCGGUGAUCGCUGCCA	1	1	24	N3	0	0	1	0	0	1	4	9
10:4918826-4918981	Cluster_3177	156	19	0.245	9	0.263	.	GGAUGCCUGUGGAAUGAAGUCACC	3	0.737	24	N6	0	1	1	0	0	0	1	16
10:4935763-4936318	Cluster_3186	556	49	0.631	38	0.245	.	CCGAGAAACCCUGAAGAGGCACCU	9	0.673	24	N5	0	2	1	0	1	1	6	38
10:4936395-4937051	Cluster_3187	657	88	1.133	38	0.318	.	CGACCUUCACAAACUCCCUUGGCA	8	0.659	24	N5	0.1	1	3	1	3	2	14	64
10:4953835-4954102	Cluster_3201	268	13	0.167	13	0.692	.	CGGAGCUCACCGUAGUUGAUGAAA	2	0.769	N	N2	-1	3	1	0	0	0	1	8
10:4967906-4967997	Cluster_3209	92	8	0.103	7	1	+	AGGCUGAAGCUGUCUCAUCAGGAGAAUCC	2	0.875	N	N2	-1	1	6	0	1	0	0	0
10:4973225-4973375	Cluster_3214	151	8	0.103	4	0.75	.	UCACCUUGAAGGACGUGAUGUGGC	2	0.875	24	N6	0	0	0	0	0	1	0	7
10:5001686-5001897	Cluster_3226	212	7	0.09	3	1	+	AUACACCGACUCAACUAAGCACCC	2	0.714	24	N11	-1	0	0	0	2	0	1	4
10:5029520-5029606	Cluster_3245	87	10	0.129	2	0.5	.	CUUCUUCUGAAUGAUUGCUCCACU	1	1	24	N3	0	1	1	0	0	0	1	7
10:5033355-5033532	Cluster_3246	178	17	0.219	5	0.353	.	GACUUGUUUGAUCAAUUGGAAGGU	3	0.588	24	N6	0	1	0	0	0	0	2	14
10:5043646-5043742	Cluster_3251	97	12	0.155	8	0.333	.	AUUGGUACGCAUUGUAUGGAUGUC	2	0.833	24	N6	0	0	0	2	0	1	1	8
10:5046483-5046595	Cluster_3253	113	10	0.129	5	0.2	.	GUAGUUGCGCCGGUCUGACCGCCU	2	0.8	24	N6	0	0	0	0	1	3	0	6
10:5047692-5047918	Cluster_3254	227	20	0.258	6	0.6	.	GAAGAAGAUGGAGAAUCAUAGGAA	3	0.85	24	N6	0.1	1	0	0	0	3	1	15
10:5053602-5053863	Cluster_3255	262	12	0.155	4	0.5	.	CGGUCGGUCAGACCACGGGCU	2	0.75	24	N6	0	1	0	0	2	0	0	9
10:5065043-5065242	Cluster_3262	200	9	0.116	5	0.778	.	GAGGGACAAUAUCUGGAAAGAGAU	2	0.889	24	N6	0	0	0	0	0	0	2	7
10:5065539-5065697	Cluster_3263	159	9	0.116	2	0.222	.	CGGCCAUCUGUAACAGAAACUGA	3	0.667	24	N6	0	0	0	0	0	2	3	4
10:5092814-5093156	Cluster_3268	343	13	0.167	0	0.385	.	CUUUCUUUCCUGUUGUCUCUGCUU	2	0.923	24	N5	0	1	0	0	1	2	3	6
10:5101716-5102059	Cluster_3272	344	11	0.142	0	0.455	.	CUUUCUUUCCUGUUGUCUCUGCUU	1	1	24	N3	0	1	1	1	1	1	0	6
10:5102279-5102535	Cluster_3273	257	20	0.258	2	0.45	.	AAGAAAGAGAACCUGUCCGCCACC	2	0.95	24	N6	0	2	1	0	0	0	2	15
10:5102978-5103093	Cluster_3274	116	14	0.18	2	0.5	.	AGGUGUUAGGAUUCGUCAGGGAGC	2	0.857	24	N6	0	1	0	0	0	1	2	10
10:5124415-5124442	Cluster_3276	28	7	0.09	0	0	-	GACGAGACGAACUCAAAGGUACCC	2	0.857	24	N11	-1	0	0	0	0	0	2	5
10:5125724-5125773	Cluster_3277	50	17	0.219	0	0.294	.	UGUUCAAAUGGGGUUGGGC	2	0.824	24	N4	-1	3	0	0	0	0	4	10
10:5126192-5126322	Cluster_3278	131	8	0.103	2	0.125	-	GUCAAGGUGGCUCUGAUACCAACU	3	0.75	24	N11	-1	0	0	0	0	0	1	7
10:5132012-5132268	Cluster_3282	257	13	0.167	2	0.462	.	CUGAAUGAUUACUCCACUGAACCU	2	0.923	24	N6	0	0	0	0	0	1	3	9
10:5134601-5134652	Cluster_3283	52	13	0.167	0	0.154	-	ACCCCGGCUGAACAAAUUAACCCU	2	0.923	24	N11	-1	1	1	0	0	0	2	9
10:5154169-5154764	Cluster_3287	596	33	0.425	19	0.364	.	UUUUCCACUUUACUUCUUGAUC	2	0.848	24	N5	0	2	2	1	1	5	8	14
10:5156434-5156822	Cluster_3289	389	21	0.27	12	0.667	.	UUGAUGUUCGUAUUUACAGGGA	2	0.905	24	N5	0	2	1	0	0	3	1	14
10:5160666-5160835	Cluster_3293	170	12	0.155	12	0.75	.	CAAGGCUCACCCGGUCGGCGACAA	4	0.75	24	N6	0	0	0	1	1	1	1	8
10:5167172-5167414	Cluster_3300	243	16	0.206	4	0.688	.	GUGAGAGUGUUUUGAAGAAGUUU	2	0.875	23	N6	-1	1	1	1	0	0	8	5
10:5179008-5179167	Cluster_3307	160	12	0.155	5	0.333	.	AGGAUCAACCAACUGGCACGCCU	2	0.917	23	N6	-1	0	0	0	0	0	7	5
10:5180677-5180742	Cluster_3308	66	11	0.142	1	0	-	CGGAUUUGGAGGAGGAACGG	3	0.727	24	N11	-1	1	0	3	0	0	3	4
10:5191102-5191192	Cluster_3310	91	8	0.103	2	0.125	-	UUUCUGUCAGAAGUGCU	2	0.875	N	N2	-1	2	0	0	0	0	0	6
10:5193808-5194525	Cluster_3312	718	39	0.502	14	0.231	.	GGAAAACAGACAUCGUAUGUGGGC	3	0.821	N	N2	-1	3	9	1	3	0	2	21
10:5195155-5195273	Cluster_3314	119	8	0.103	1	0.375	.	UAUGCGCACCCAGAUCGGAACAAC	2	0.875	24	N6	0	0	0	0	1	0	2	5
10:5195404-5195779	Cluster_3315	376	16	0.206	5	0.438	.	CAGCAGUCUGCAGUUCAUCAUCCU	2	0.938	24	N5	0	2	1	0	1	1	2	9
10:5197037-5197175	Cluster_3317	139	8	0.103	7	0.75	.	UCCGUAGGACCAAACAGUAAGAAC	1	1	24	N3	0	1	0	0	0	0	1	6
10:5197283-5197604	Cluster_3318	322	29	0.373	8	0.759	.	UGGACCGUCGAACCAGA	15	0.483	N	N2	-1	18	1	0	1	0	0	9
10:5197815-5197943	Cluster_3319	129	8	0.103	5	0.625	.	UUGGUUCGUGGUUUUAUGCUGCCU	1	1	N	N2	-1	0	3	0	0	0	1	4
10:5201663-5201937	Cluster_3324	275	12	0.155	12	0.667	.	AUACACAAACCCUAACACCAUCGU	2	0.917	24	N6	0	0	0	0	0	1	4	7
10:5206388-5206503	Cluster_3329	116	7	0.09	0	0.429	.	CACGUCGUUGGCGAAGAAUCCGGC	1	1	24	N3	0	0	0	0	0	0	2	5
10:5212726-5212990	Cluster_3333	265	9	0.116	7	0.667	.	AGGGAAACAUAAAAGCUUCGGUUG	2	0.889	24	N6	0	1	0	0	0	0	1	7
10:5219087-5219217	Cluster_3341	131	9	0.116	2	1	+	UCACGGAUAUAAAAACAAACAACC	1	1	24	N3	-1	0	1	0	1	0	1	6
10:5221157-5221351	Cluster_3342	195	13	0.167	9	0.462	.	AGGACAGAUGCUCCAAUG	2	0.846	N	N2	-1	3	0	1	0	0	1	8
10:5230226-5230472	Cluster_3349	247	14	0.18	13	0.786	.	UCCAUCGGGUCGACAACUGGCAUG	3	0.857	24	N6	0	0	0	0	2	1	1	10
10:5245898-5246111	Cluster_3362	214	17	0.219	17	0.471	.	CCUAAUGAACCAUCCUGAAGAGAU	2	0.882	24	N6	0	0	0	0	0	1	2	14
10:5295489-5295569	Cluster_3401	81	7	0.09	2	0.286	.	UGUCGUGGGAGAGCAAA	3	0.714	N	N2	-1	3	0	0	0	0	1	3
10:5301161-5301368	Cluster_3402	208	10	0.129	4	0.7	.	GGGAAAAUUUUGGGGUGUGUUCUU	2	0.9	24	N6	0	0	0	1	0	1	1	7
10:5304334-5304534	Cluster_3406	201	9	0.116	4	0.444	.	GAUCAGUGUAGACUUCACAACGGU	2	0.778	24	N6	0	0	0	0	0	0	0	9
10:5304755-5304901	Cluster_3407	147	7	0.09	5	0.571	.	CUCAUGUAACUGAUCCU	2	0.857	N	N2	-1	2	0	0	0	0	1	4
10:5305022-5305178	Cluster_3408	157	13	0.167	3	0.385	.	CCCGGAAUGGAAAUAGGAAGAGAU	2	0.692	24	N6	0	0	0	0	0	3	3	7
10:5310268-5310313	Cluster_3411	46	7	0.09	6	0.143	-	GAGAGGGGAGGACGAGGU	2	0.714	N	N2	-1	5	0	0	0	0	1	1
10:5310427-5310699	Cluster_3412	273	10	0.129	10	0.2	.	CACCAAAGGGGGAUAGAUGGACUU	4	0.7	24	N6	0	1	1	0	0	0	0	8
10:5326086-5326403	Cluster_3425	318	20	0.258	20	0	-	UUAUACUAUCUUUUGUGAUCAAG	3	0.65	N	N2	-1	2	11	0	0	3	4	0
10:5326526-5326814	Cluster_3426	289	25	0.322	24	0	-	GGCACCCUGUGAUUGUAGCACAUACCGAGAACACCUUUGAUG	2	0.88	N	N2	-1	1	22	0	0	1	1	0
10:5332058-5332148	Cluster_3430	91	7	0.09	7	0.429	.	GACACGAUCAAAGAAAAAGAAUU	1	1	23	N3	-1	0	0	1	0	1	3	2
10:5333733-5333939	Cluster_3432	207	14	0.18	14	0.214	.	GUCUGGAUGAUCAGGAUAAUCAUG	3	0.786	24	N6	0	1	0	0	1	0	1	11
10:5336053-5336282	Cluster_3434	230	17	0.219	17	0.412	.	AUUGGCACUGCAAACCCGGCAAACA	2	0.941	24	N4	0	0	3	1	2	0	1	10
10:5336530-5336617	Cluster_3435	88	7	0.09	7	0.857	+	AUUUAUGUAACUUCUAUAUCGCCU	2	0.857	24	N11	-1	0	1	0	0	0	1	5
10:5341086-5341303	Cluster_3439	218	7	0.09	3	0	-	UAAUAUUCCUGGACCU	4	0.429	N	N2	-1	4	3	0	0	0	0	0
10:5357472-5357553	Cluster_3442	82	11	0.142	10	0.273	.	UUGUUUUUUUGGUUCUGAUUU	2	0.818	24	N6	0.1	0	0	0	2	2	2	5
10:5358210-5358268	Cluster_3443	59	7	0.09	7	0.714	.	GUUUUUACCAGUAACGGACGGUAAC	1	1	24	N3	-1	0	1	0	2	0	1	3
10:5360688-5360723	Cluster_3445	36	7	0.09	5	0.714	.	AUCAGAGAGAAGAACCCUAACCC	4	0.429	23	N6	-1	0	0	0	0	0	5	2
10:5392624-5392759	Cluster_3464	136	10	0.129	2	0.6	.	UCAACCGAGGCACACAAUGACAAU	2	0.8	24	N6	0.1	0	0	0	0	1	2	7
10:5406801-5406975	Cluster_3469	175	18	0.232	4	0.556	.	GUUCGGGACUGGAGCGUUCUUCAC	3	0.722	24	N6	0	0	0	0	3	4	1	10
10:5408101-5408482	Cluster_3470	382	54	0.695	6	0.407	.	GGUGGGAUGUAACAGCAUGAGUCU	4	0.685	24	N5	0.1	3	1	1	7	1	10	31
10:5416807-5416824	Cluster_3473	18	9	0.116	7	0	-	GGUCAGGUGUGGAAGCG	4	0.444	N	N2	-1	9	0	0	0	0	0	0
10:5440919-5441062	Cluster_3481	144	12	0.155	12	0.167	-	UUGGCGCACUACUCACUAAGCC	2	0.833	24	N11	-1	0	0	1	1	2	2	6
10:5441139-5441377	Cluster_3482	239	13	0.167	13	0.538	.	UUCUUCCCCGUUGCCUAGUGUAGC	1	1	24	N3	0	0	0	1	0	3	2	7
10:5457438-5457625	Cluster_3497	188	8	0.103	4	0.375	.	CACGGAUGACCUAUAAUGGGUCAC	2	0.75	24	N6	0	0	0	0	0	1	2	5
10:5459273-5459381	Cluster_3499	109	10	0.129	10	0.7	.	UGAGAGAACUUAUUGCCCAGGCAC	2	0.8	24	N6	0.1	0	2	0	0	1	1	6
10:5460652-5460807	Cluster_3500	156	9	0.116	4	0.222	.	GUAUGUGGGCAAUGCUAGAAAGUU	2	0.889	24	N6	0	0	0	0	0	0	2	7
10:5487570-5487687	Cluster_3516	118	7	0.09	6	0.143	-	GUGGCCGAGGACGAUGUCC	1	1	N	N2	-1	3	2	0	1	0	0	1
10:5487715-5487912	Cluster_3517	198	10	0.129	7	0	-	UGGAGCCCUCGUCUGGUGGA	2	0.9	N	N2	-1	1	4	2	0	0	2	1
10:5490219-5490335	Cluster_3518	117	18	0.232	17	0.056	-	CGACGUCUAGCUCAUGGGGACGAGGAGGAGGAGUGCGCGAGCGCG	3	0.833	N	N2	-1	3	12	1	1	1	0	0
10:5492742-5492812	Cluster_3521	71	9	0.116	9	0.444	.	AAAUAUUUUUGACGCUUUGAGGAG	1	1	24	N3	-1	1	0	0	1	0	1	6
10:5502076-5502189	Cluster_3531	114	13	0.167	9	1	+	GUCUUUUUUUUGGACGGAGGGAGU	2	0.769	24	N14	-1	0	1	0	0	2	3	7
10:5511132-5511276	Cluster_3536	145	8	0.103	5	0.375	.	AACUGACGGCUGACUUCUAACCAG	2	0.75	24	N6	0	0	0	0	0	1	0	7
10:5539835-5540348	Cluster_3546	514	39	0.502	37	0	-	GAGAUUCAAACUGUUCUGACUGAA	2	0.897	N	N2	-1	6	27	0	0	2	2	2
10:5540563-5541070	Cluster_3547	508	21	0.27	19	0.095	-	GAAAAGACUGCAGACGAAGUAUUUCCGAAAGAACCAGGGCCU	2	0.952	N	N2	-1	0	13	0	0	1	3	4
10:5544370-5544544	Cluster_3549	175	9	0.116	9	0	-	AAACAUACGUAGACAAGUCCAAACUUUAUACUUGAGAGAAUCGAGUAUCUCUGUAGCAAGAGUUCAGAUGGGCCAC	3	0.667	N	N2	-1	0	7	0	2	0	0	0
10:5549619-5549799	Cluster_3555	181	14	0.18	10	0.429	.	AUUGCUUCAUGACCUACCUGUCGU	2	0.929	24	N6	0	0	0	1	0	1	0	12
10:5552295-5552411	Cluster_3557	117	7	0.09	6	0.857	+	GACCGAUGGAUCUUGGCUGUUCCU	2	0.857	20	N11	-1	0	1	2	0	1	1	2
10:5553665-5553821	Cluster_3558	157	10	0.129	6	0	-	CCAUUCUGAACAACCAACCCUGGU	3	0.7	24	N11	-1	0	0	0	0	2	0	8
10:5553899-5554016	Cluster_3559	118	27	0.348	11	0.667	.	AGGCGACUCCUCUCCACAGGCAUC	5	0.741	24	N6	0	1	0	0	2	1	4	19
10:5557762-5557840	Cluster_3563	79	11	0.142	6	0.273	.	UAGCGACUAACCGUGCGCCUAAGG	2	0.727	24	N6	0	0	0	0	0	0	1	10
10:5558221-5558364	Cluster_3564	144	12	0.155	3	0.25	.	CCGGUUUACAUAGUUGGGGGUGA	1	1	24	N3	0	1	1	0	0	1	4	5
10:5581998-5582198	Cluster_3579	201	12	0.155	11	0	-	GUAACAACUCUGAGCUGGAACUGCACUCUUCAAACUAAUCUUAUCGCACUCUUCAGGUACUAAUAGUUUCCCCAC	4	0.75	N	N2	-1	4	7	0	0	1	0	0
10:5582605-5582769	Cluster_3580	165	8	0.103	8	0	-	AAGGCAUUGCAGCUAUUUGAGG	2	0.75	N	N2	-1	0	4	1	0	2	1	0
10:5583150-5583583	Cluster_3581	434	25	0.322	25	0	-	GUGUUCUGCAGAUCCUUUGUUGUAAACGCGAAAUAGGCUAUAUAGUAUCUAACUCAAAAAAACAUUUGUUUGUGU	4	0.84	N	N2	-1	0	15	3	2	2	3	0
10:5585106-5585617	Cluster_3583	512	22	0.283	22	0	-	AAAACAGAACGAGCAGACUAAAAAUGGCCAAGGUCCU	2	0.818	N	N2	-1	3	15	1	1	1	0	1
10:5593364-5593466	Cluster_3591	103	8	0.103	7	0.875	+	GAAGUCGAACGUCCCGUGGAGGGAGAUGACGAAGCAGGUGCUGGAGUCCGACGUGUACGAGGUGUUCGACAGGAU	3	0.75	N	N2	-1	2	6	0	0	0	0	0
10:5595249-5595640	Cluster_3592	392	23	0.296	23	0.565	.	ACCGUGCCUUUCUGAAACAUC	2	0.913	21	N5	0	1	3	3	6	1	3	6
10:5602448-5602555	Cluster_3595	108	7	0.09	6	0.143	-	CUGGAUGACAAUUUUCAUGAUUUAG	4	0.571	N	N2	-1	0	4	1	1	0	0	1
10:5632488-5632958	Cluster_3605	471	21	0.27	16	1	+	CGACCUCGACGACGUCGGGAAGGACACC	3	0.857	N	N2	-1	8	10	2	0	1	0	0
10:5633812-5634094	Cluster_3606	283	18	0.232	18	1	+	AUAAAUAUAAGCGGCCUUCUUACUU	2	0.778	N	N2	-1	2	14	0	0	2	0	0
10:5634232-5634358	Cluster_3607	127	12	0.155	12	1	+	CCGUGAUGCUGCUUCCCUAGUGAACAAUGAUGACCCCACUUGUAUUGAGAUA	3	0.75	N	N2	-1	1	10	1	0	0	0	0
10:5634530-5634607	Cluster_3608	78	7	0.09	7	1	+	UGUUGACACAGGAAUGGGAUUUGAACG	1	1	N	N2	-1	2	3	0	1	0	1	0
10:5637097-5637417	Cluster_3610	321	29	0.373	28	0.207	.	AAGAACCUUACCUGGCC	20	0.31	N	N2	-1	22	7	0	0	0	0	0
10:5640366-5640647	Cluster_3611	282	12	0.155	11	0.917	+	UGGUGAUCAUGUUGACC	2	0.917	N	N2	-1	2	5	4	0	0	0	1
10:5640971-5641179	Cluster_3612	209	12	0.155	12	1	+	UCAAAAUUGGAGGGAGCUAUAU	2	0.833	N	N2	-1	3	6	1	0	2	0	0
10:5642511-5642652	Cluster_3614	142	7	0.09	5	0.714	.	AGGAAAGGGAGGUGGUGGCA	1	1	N	N2	-1	3	1	2	0	0	1	0
10:5642773-5642855	Cluster_3615	83	11	0.142	11	1	+	AACUGAGGCCUCUCAACUAAAGGAAGCUAUGGAGGUUGCUACCCA	2	0.727	N	N2	-1	3	8	0	0	0	0	0
10:5642966-5643056	Cluster_3616	91	8	0.103	7	0.875	+	UUCUGUACGGGCCACAUU	2	0.75	N	N2	-1	7	1	0	0	0	0	0
10:5653254-5653464	Cluster_3619	211	37	0.476	18	0.297	.	GAGAGAUUGAGAGGUAGAGAAGA	3	0.784	24	N6	0	1	5	0	0	3	9	19
10:5656029-5656256	Cluster_3622	228	10	0.129	6	0.2	.	GAUGUUCCUGCUGACUUGAGCCCC	3	0.8	24	N6	0	0	1	0	0	0	1	8
10:5657053-5657391	Cluster_3624	339	11	0.142	5	0.455	.	CACGUAGUUGGUUUGAGAGAUGAA	2	0.818	24	N5	0	0	0	2	1	1	2	5
10:5657469-5657649	Cluster_3625	181	10	0.129	4	0.2	.	GCGCUCUACGGGCUCAAGCAAGCCCCUAGAGCUUGGUAUGAAUGUCUCCGAGAUUUUCUUUUGAAGAAUGGUUUUG	2	0.9	N	N2	-1	0	6	0	1	0	2	1
10:5658744-5658990	Cluster_3627	247	18	0.232	2	0.389	.	GACAAUGGAGGAGAAUUCAAGAA	2	0.833	24	N6	0	1	1	0	0	1	7	8
10:5659635-5659803	Cluster_3628	169	9	0.116	3	0.111	-	CGGUGGCUCAAGUUGGGUUGUGG	1	1	23	N3	-1	0	1	0	0	1	5	2
10:5660211-5660292	Cluster_3629	82	8	0.103	1	0.875	+	ACAGGACUUCCACCAGAAAACCCG	2	0.875	N	N2	-1	0	2	0	0	1	1	4
10:5660931-5661323	Cluster_3630	393	16	0.206	6	0.438	.	GCACUUUCUUUGCAAGAGUGGCUAUGGCAAAGGGAGGAAGGAUGAUGACAAGGGAAAGAGGCAAUAAAAGAGAGCU	2	0.875	N	N2	-1	1	4	1	0	0	1	9
10:5694908-5695126	Cluster_3652	219	8	0.103	8	0	-	UCCAAAGUUGAUGGUUUAGAAUUGUCUGGAUGUUUUAAAGAGCGUCA	2	0.75	N	N2	-1	1	5	0	0	0	2	0
10:5698666-5698789	Cluster_3654	124	8	0.103	6	0.875	+	UUUCCUACAAACACUUCUAAGCU	2	0.75	23	N11	-1	0	0	0	0	2	3	3
10:5699059-5699440	Cluster_3655	382	16	0.206	15	0.5	.	AAUUUUGUACGCACAUUUGACCAU	2	0.938	24	N5	0	0	1	0	0	1	1	13
10:5706485-5706613	Cluster_3661	129	12	0.155	0	0.583	.	GGACACCGCCAAAAAGACUGUAUU	3	0.75	24	N6	0	0	1	0	0	0	0	11
10:5708833-5709071	Cluster_3663	239	15	0.193	5	0.6	.	GAACUUACUCUCUUUAAACUUAGC	2	0.933	24	N6	0	0	0	0	1	1	4	9
10:5710513-5710751	Cluster_3664	239	8	0.103	3	0.5	.	CAGUAGAGGCCGGUAGGUGCAGGA	1	1	24	N3	0	1	0	0	0	0	0	7
10:5712462-5712661	Cluster_3665	200	30	0.386	15	0.633	.	GAGAUUUGUAGCUAGCUGUAGCA	3	0.9	24	N6	0.1	2	0	0	1	0	7	20
10:5729175-5729578	Cluster_3681	404	29	0.373	21	0.448	.	AGGCGGUGUUUGGAUAAGGCGGU	1	1	24	N3	0.1	3	2	0	0	1	10	13
10:5729807-5729897	Cluster_3682	91	8	0.103	8	0.625	.	CAAUUUAGAUUUAACGAGCGACGC	2	0.75	24	N6	0	0	0	1	0	1	0	6
10:5739730-5739834	Cluster_3690	105	8	0.103	4	0.5	.	CACCUAUUGAGUCUUUGUUGAUG	2	0.875	23	N6	-1	1	0	0	0	0	5	2
10:5742069-5742354	Cluster_3693	286	11	0.142	6	0.364	.	UCCGACUGGAGGGAGGC	2	0.909	N	N2	-1	3	0	0	2	0	2	4
10:5754657-5754737	Cluster_3695	81	17	0.219	0	0	-	GACCCGAACUCGAACUCUGGAGGU	5	0.471	24	N11	-1	0	3	0	0	0	2	12
10:5774417-5774557	Cluster_3709	141	7	0.09	7	0.429	.	AAUCUUCCGCUGGGCUGCUAGCU	2	0.857	23	N6	-1	0	0	1	0	0	3	3
10:5776803-5777383	Cluster_3712	581	33	0.425	33	0.394	.	GCGAGUAGCUCAUGAGCUGAGGGU	2	0.879	24	N5	0	1	0	0	1	2	5	24
10:5780754-5780952	Cluster_3717	199	10	0.129	8	1	+	CCCGUCGCCCUCGCCUCCCCGUGGA	2	0.8	N	N2	-1	0	7	0	1	1	0	1
10:5782838-5782983	Cluster_3718	146	12	0.155	11	1	+	AACUUCUACACAAUUUUCAGGGAC	3	0.75	N	N2	-1	3	4	0	0	0	2	3
10:5783083-5783166	Cluster_3719	84	8	0.103	8	1	+	GAGAACUAGAAGUUGAGCUGAC	1	1	N	N2	-1	1	3	1	1	1	0	1
10:5784212-5784375	Cluster_3720	164	14	0.18	12	1	+	GAUGAAACUGUCACUG	2	0.929	N	N2	-1	5	6	0	0	0	2	1
10:5786654-5786732	Cluster_3722	79	11	0.142	4	0.545	.	GGAGUGGAGUUGUAGAGCAGCCA	4	0.727	23	N6	-1	1	1	1	1	0	5	2
10:5788356-5788678	Cluster_3725	323	21	0.27	21	0.952	+	AUCAGUGACAGAGCUAGAAGAACACCAGGAUGACCCUCACCA	3	0.81	N	N2	-1	1	18	0	2	0	0	0
10:5788884-5789425	Cluster_3726	542	27	0.348	26	1	+	GUGUCUGAGCAGGGGAU	2	0.815	N	N2	-1	5	18	0	0	0	3	1
10:5793899-5794055	Cluster_3731	157	7	0.09	7	0	-	GUACCGAACUAGUGGCGAAACUG	2	0.857	24	N11	-1	0	0	0	0	1	2	4
10:5794236-5794344	Cluster_3732	109	8	0.103	5	0.5	.	UUCUCGUAGGCUCUGGUGAAGAAU	1	1	24	N3	0	0	0	0	0	0	2	6
10:5798883-5799021	Cluster_3740	139	15	0.193	14	0.6	.	GGGAUGACGUGGAAUAUUGGGAA	3	0.867	24	N6	0.1	1	0	0	2	1	3	8
10:5800706-5800867	Cluster_3741	162	8	0.103	5	0.125	-	ACCGGUCAGACCGUAGUGGGUUCC	1	1	N	N2	-1	1	1	0	0	0	1	5
10:5803468-5803550	Cluster_3743	83	9	0.116	7	0.222	.	UCAUCACUGGUGAGACCGGCG	5	0.444	21	N6	0	0	0	0	5	0	1	3
10:5815678-5815910	Cluster_3756	233	8	0.103	8	0.5	.	GGACAUGGCGGCUCACGCAGG	1	1	24	N3	0	0	1	0	1	1	2	3
10:5816869-5817194	Cluster_3757	326	19	0.245	19	0.632	.	AAUCGGCACCUUUGGGAAUUAUAU	2	0.895	24	N5	0	1	0	2	3	1	2	10
10:5817528-5817584	Cluster_3758	57	7	0.09	7	0	-	CGAUUUUAGAACCGGCAACCGACA	2	0.857	24	N11	-1	0	0	0	0	1	1	5
10:5839717-5839832	Cluster_3781	116	8	0.103	4	0.25	.	CGGCAAAACUGCACUCAACGAGGA	3	0.625	24	N6	0.1	1	0	0	0	0	2	5
10:5867270-5867287	Cluster_3796	18	7	0.09	7	1	+	GAGUCGGAAGCGGCGCCA	7	0.143	N	N2	-1	7	0	0	0	0	0	0
10:5876396-5876950	Cluster_3808	555	17	0.219	5	0.353	.	UGGAACAAUUGUGCCGGUCUGAC	1	1	24	N3	0	0	1	0	2	1	2	11
10:5877390-5877561	Cluster_3809	172	9	0.116	2	0.556	.	AAUAUCAUGUAUAGCCGAACCAAG	1	1	24	N3	0	0	0	0	0	0	2	7
10:5878537-5878758	Cluster_3810	222	9	0.116	3	0.444	.	CACGGCAUAGGUGGUUGAGGCAUC	1	1	24	N3	0	0	0	0	1	0	3	5
10:5893212-5893287	Cluster_3811	76	9	0.116	3	0.222	.	GGGAGAAGCUGCUAGUACGUACCU	2	0.778	24	N6	0	0	0	0	0	1	1	7
10:5893426-5893813	Cluster_3812	388	15	0.193	6	0.467	.	GUCUUAUUUUAGCUGGUACUAACU	1	1	24	N3	0	0	0	1	1	0	2	11
10:5898528-5898716	Cluster_3816	189	12	0.155	2	0.5	.	AGAACGUCGAGACAUCUACUCAGA	2	0.917	24	N6	0	1	0	0	0	2	1	8
10:5899816-5900069	Cluster_3817	254	38	0.489	12	0.342	.	CGACUGAUGUUUGAUGAGAAACCU	3	0.711	24	N6	0	1	3	0	0	1	7	26
10:5902164-5902277	Cluster_3818	114	8	0.103	1	0.625	.	UUAGUUCUAGAUCUAGAU	2	0.875	N	N2	-1	2	0	0	1	0	0	5
10:5902983-5903183	Cluster_3820	201	12	0.155	5	0.167	-	CGACGGAAUUUGGAAGGGGGCGGC	2	0.833	24	N12	-1	2	0	0	0	0	4	6
10:5903338-5903489	Cluster_3821	152	7	0.09	5	0.286	.	CCAAGUCAUCGCCGUUCUUGUCCC	2	0.714	23	N6	-1	0	0	1	1	0	3	2
10:5904094-5904145	Cluster_3822	52	7	0.09	2	0.714	.	UGCAGGAGAAGACUUUGAAGAG	1	1	24	N3	-1	0	0	0	1	1	0	5
10:5906729-5906852	Cluster_3825	124	7	0.09	7	0	-	AAAUAAUCUGAAAGGAACUAGCCU	4	0.429	24	N11	-1	0	0	0	0	0	0	7
10:5914220-5914323	Cluster_3831	104	19	0.245	9	0	-	CGCCCACGUACGUGCUU	8	0.211	N	N2	-1	19	0	0	0	0	0	0
10:5915347-5915458	Cluster_3832	112	7	0.09	7	0.571	.	AAAGUGGCUAAAACUGAUCUUCAC	2	0.857	24	N6	0	0	0	0	0	0	0	7
10:5919088-5919370	Cluster_3835	283	19	0.245	19	0.474	.	ACCCAAAAUAUUUCGCUGACCGUC	3	0.789	24	N6	0	0	2	1	0	1	3	12
10:5941185-5941388	Cluster_3857	204	12	0.155	0	0.583	.	UCUAGACAAUGCAACAUACAACUG	1	1	24	N3	0	1	0	1	1	0	3	6
10:5943768-5943870	Cluster_3859	103	9	0.116	0	0.222	.	UAUCACGAGGGUCCACUGUUUGGC	3	0.778	24	N6	0	0	1	0	0	0	0	8
10:5949216-5949379	Cluster_3865	164	9	0.116	2	0.111	-	GAAAACUCGGAGAGAGGCAUGCUC	2	0.889	24	N11	-1	0	0	0	1	0	1	7
10:5968899-5969117	Cluster_3870	219	20	0.258	20	0.75	.	AGCUUGUGUUGAAGGCGGACUCGA	4	0.75	N	N2	-1	2	5	1	0	0	4	8
10:5973591-5974209	Cluster_3872	619	41	0.528	33	0.463	.	UCGGGCAAGAAAAUCGAUUUUCU	3	0.805	24	N5	0	5	0	1	1	1	5	28
10:5976258-5976368	Cluster_3876	111	7	0.09	6	0.429	.	ACUAUACAGAGGACAGUGCAAAGC	2	0.714	24	N6	0	1	0	0	0	0	0	6
10:5990396-5990536	Cluster_3885	141	8	0.103	4	0.625	.	GAUGAGGAGAAAUAUGGAGGAGUC	2	0.875	24	N6	0	0	0	0	0	0	1	7
10:6000434-6000584	Cluster_3887	151	7	0.09	2	0.714	.	AUUUGGCCGGAGUUGUGAACCCU	1	1	24	N3	0	0	0	0	0	0	1	6
10:6012382-6012518	Cluster_3897	137	10	0.129	7	0.4	.	ACCGCAAGAUUUGAAGGGAAUUUG	3	0.7	24	N6	0	0	0	0	0	0	1	9
10:6013078-6013395	Cluster_3898	318	13	0.167	13	0.231	.	AGUUAGGUAUCGGGGUUUGGGGUU	2	0.923	24	N5	0	1	1	0	0	0	1	10
10:6016900-6017053	Cluster_3903	154	15	0.193	13	1	+	CGCCGCCUCCGCCGCCUCGGCC	5	0.467	22	N14	-1	0	3	0	1	10	1	0
10:6017153-6017463	Cluster_3904	311	28	0.361	20	0.893	+	CGCGGCGACGGGGCGG	14	0.429	N	N2	-1	22	4	0	0	1	0	1
10:6051829-6051962	Cluster_3920	134	8	0.103	5	0.875	+	UGAAAAGGGGGUAGCGCACGAGA	2	0.875	24	N11	-1	0	1	1	0	0	2	4
10:6080077-6080550	Cluster_3936	474	36	0.464	25	0.083	-	GGCAUAACAUGUUUGUAAGAUAAGUGUAUUGGAAGAAUUGGCCUUGUAACCUG	2	0.861	N	N2	-1	0	26	1	1	3	1	4
10:6081842-6081995	Cluster_3937	154	14	0.18	14	0	-	CAGGACUGUUCUUCUUGCU	2	0.857	N	N2	-1	6	6	0	1	0	0	1
10:6082223-6082327	Cluster_3938	105	10	0.129	9	0	-	AGGAUGAGUCAUCUCCAGUGCUUGCUCCAAAACAGAAGGAUCAACCCAAAGAUGAACCUGUAGAUAACAGCCCCGC	2	0.9	N	N2	-1	2	6	0	0	0	2	0
10:6082401-6082559	Cluster_3939	159	17	0.219	16	0	-	AGCAAGUCUGGCAAGGAGUUGAAAAAGCUUCUUGG	2	0.765	N	N2	-1	6	10	0	0	0	0	1
10:6083426-6083550	Cluster_3940	125	9	0.116	9	0	-	AGGCUGUGGAUAUAGACCCAGAGGAGCGGGCAGAUUUAGCUCCUGAGAUUCCCGCU	1	1	N	N2	-1	2	6	0	0	0	1	0
10:6084260-6084589	Cluster_3941	330	43	0.554	43	0.023	-	GAAACUUGAGCCUACAAAUGGCACUGAAAAAGAAAA	3	0.721	N	N2	-1	4	31	2	1	2	1	2
10:6085236-6085357	Cluster_3942	122	7	0.09	7	0	-	GGAAGAUGAAACUGGGCAAUAUCAGUAUCAAGGUCAAA	2	0.857	N	N2	-1	0	6	0	0	0	1	0
10:6087732-6087839	Cluster_3944	108	7	0.09	5	0.571	.	GGCGGCCGGUUUGGGUCGUCUCUCGUGGAGUG	2	0.857	N	N2	-1	3	3	0	0	0	1	0
10:6088763-6088857	Cluster_3946	95	7	0.09	7	0.429	.	AGAAAAUAUUUGUAAAAACACAUC	1	1	24	N3	0	1	0	1	1	1	1	2
10:6088951-6089061	Cluster_3947	111	12	0.155	5	0.5	.	UUGACGUUUUAGACAAUGACACGG	2	0.833	24	N6	0	0	0	0	1	0	2	9
10:6089201-6089334	Cluster_3948	134	43	0.554	9	0.93	+	GUUAUAAAACUUUGACCUCAGCCU	12	0.442	24	N11	-1	0	1	1	3	1	14	23
10:6104179-6104423	Cluster_3964	245	14	0.18	13	0.857	+	AGUGAAAGAACCGCACCAGGCGCC	4	0.714	N	N2	-1	2	6	0	1	1	0	4
10:6107449-6107641	Cluster_3965	193	90	1.159	90	1	+	GUAAGUUUCCUGUACAACUCAUUAAAUGUUAUCCCCUUAUGUCUAAAUGAUCAUGGUCUUAAUUUUGUUAUUUUCU	81	0.1	N	N2	-1	0	89	0	0	1	0	0
10:6108800-6108928	Cluster_3966	129	7	0.09	4	0.571	.	UAUAUAGGAUGUUGCAUGGGAUGU	2	0.857	N	N2	-1	0	2	0	0	0	1	4
10:6133720-6133864	Cluster_3979	145	7	0.09	7	0.714	.	AACCAACACACAAAUGGACU	2	0.857	20	N6	-1	1	0	2	1	1	0	2
10:6141762-6141873	Cluster_3988	112	10	0.129	6	0.2	.	AGUUUCCGGAGAGUAACGAGCCAU	3	0.7	24	N6	0	0	1	0	0	3	1	5
10:6146908-6146990	Cluster_3994	83	12	0.155	12	0.417	.	CGAAGUCACCGUUUGCCCCUACU	4	0.583	N	N2	-1	3	0	0	0	2	5	2
10:6163696-6163800	Cluster_4009	105	9	0.116	9	0.778	.	AGGAAUAAAGAAAGAAAGAGGGGA	1	1	24	N3	0	0	0	0	0	0	1	8
10:6164207-6164344	Cluster_4010	138	7	0.09	3	0.571	.	UGAUGUAUGUGUAGGUGAGUCUU	2	0.857	24	N6	0	0	0	0	0	0	3	4
10:6171156-6171392	Cluster_4014	237	8	0.103	8	0.25	.	CUGAUGUUGAUUUGUCCU	1	1	N	N2	-1	2	5	0	0	0	0	1
10:6177605-6178137	Cluster_4019	533	54	0.695	53	0.537	.	GAUGAGCUAGAGGAAGAUGAGGGC	3	0.852	24	N5	0	1	3	0	0	4	10	36
10:6189419-6189555	Cluster_4025	137	7	0.09	5	0.571	.	GAGCAAAAGUUGGAAAGAU	2	0.714	N	N2	-1	2	0	0	0	1	2	2
10:6193765-6193805	Cluster_4028	41	11	0.142	6	0.091	-	AGUUGACGAUUAGGGUAGUAUCGG	5	0.455	24	N12	-1	0	0	0	0	0	0	11
10:6194420-6194657	Cluster_4029	238	15	0.193	5	0.8	+	UCGACUCACCCAGUCUGACUCGG	2	0.867	24	N11	-1	1	0	1	1	0	4	8
10:6195299-6195750	Cluster_4031	452	26	0.335	11	0.385	.	GGACCAGAAAUAGGAGGCGGCUGC	4	0.808	24	N5	0	0	2	0	0	1	2	21
10:6196736-6196966	Cluster_4033	231	9	0.116	4	0.444	.	CUAGAUCCAUCCAUUGAACAAGCU	2	0.889	24	N6	0.1	1	0	0	0	0	3	5
10:6197962-6198109	Cluster_4034	148	8	0.103	4	0.75	.	CUGUUGAAGAGCAGAAGGCAAGGC	2	0.875	24	N6	0	1	0	0	0	0	1	6
10:6205048-6205593	Cluster_4039	546	20	0.258	9	0.5	.	UGUUGACGUAAAACACGAGGCCU	3	0.75	24	N5	0	0	1	0	1	0	8	10
10:6206855-6207236	Cluster_4040	382	27	0.348	9	0.444	.	GACCAAGAUCGGCUGAAUCCGAGU	5	0.778	24	N5	0	1	0	0	2	2	8	14
10:6215954-6216080	Cluster_4044	127	9	0.116	9	0.444	.	ACUGAAUUCCUGAUAACAAUCCCA	1	1	N	N2	-1	1	1	1	0	1	1	4
10:6240858-6241040	Cluster_4058	183	12	0.155	2	0.167	-	CGGGUUCCCCAAUUUAAAGGACGG	1	1	24	N3	-1	0	0	0	1	0	0	11
10:6247636-6247748	Cluster_4063	113	15	0.193	15	1	+	UUUUGAGAUCAUCGUCCGACCUGAUGAAGGAUA	2	0.933	N	N2	-1	1	11	0	1	1	0	1
10:6248461-6248530	Cluster_4064	70	7	0.09	7	1	+	UUUUGCGUGAAGAUUGGAAGCCUGUUCU	3	0.714	N	N2	-1	1	5	0	0	1	0	0
10:6255616-6255738	Cluster_4068	123	8	0.103	2	0.625	.	ACCUAAGACCUAGCACAGACUGA	2	0.875	24	N6	0	1	0	0	0	0	3	4
10:6256018-6256355	Cluster_4069	338	28	0.361	5	0.357	.	GGCUCAUGUGUUGGACAGUCGCGG	2	0.893	24	N5	0	2	0	1	1	1	4	19
10:6261159-6261301	Cluster_4073	143	13	0.167	10	0.308	.	UAGUAGUUUGGGAAACGUGCGCGC	2	0.846	24	N6	0	0	0	0	0	0	4	9
10:6262668-6262827	Cluster_4075	160	7	0.09	6	0.714	.	GUUGCGCCUGUGAGAUACCCUUCC	1	1	N	N2	-1	1	2	0	0	0	2	2
10:6266054-6266255	Cluster_4077	202	13	0.167	6	0.385	.	GGGUCCUGCCGAGAUUUAGUCGAC	2	0.769	24	N6	0	1	0	2	1	1	0	8
10:6272081-6272191	Cluster_4079	111	13	0.167	12	0.385	.	GCGGGAUAUGAAUGCUAUGUAGGC	4	0.769	24	N6	0	1	0	0	0	2	0	10
10:6272655-6272964	Cluster_4080	310	19	0.245	19	0.421	.	UUUUCUGGCUAUGCGCUUGGACU	2	0.842	24	N5	0	1	2	0	2	1	4	9
10:6273213-6273229	Cluster_4081	17	8	0.103	5	0	-	ACUCGGUGUUGCUGGCC	5	0.25	N	N2	-1	8	0	0	0	0	0	0
10:6281595-6282040	Cluster_4085	446	23	0.296	20	0.478	.	CGAGAACUUAUUCCAACUUGGGGC	3	0.913	24	N5	0	0	0	1	1	3	4	14
10:6282962-6283134	Cluster_4087	173	10	0.129	10	0.7	.	GUUUCCGACACCUCUGCGACCAGA	4	0.6	24	N6	0.1	0	0	0	0	0	0	10
10:6294194-6294402	Cluster_4093	209	9	0.116	9	0.444	.	GUUGAGACGGAGAGCGU	3	0.667	N	N2	-1	3	0	1	0	0	1	4
10:6296381-6296629	Cluster_4095	249	15	0.193	11	1	+	GCAGAGCGCCGUCGUGCC	3	0.733	N	N2	-1	9	3	0	1	1	0	1
10:6344004-6344239	Cluster_4106	236	12	0.155	4	0.417	.	UCCUGAUUUUUAUGACGCUGUCC	2	0.917	24	N6	0.1	2	0	0	0	1	3	6
10:6355001-6355176	Cluster_4112	176	11	0.142	0	0.091	-	UUCUAUGGAGAGUUUGAU	5	0.545	N	N2	-1	5	0	0	0	2	0	4
10:6355530-6355706	Cluster_4113	177	11	0.142	2	0.273	.	AUGGAUGAAUCCGAGUACUGUAAC	3	0.818	24	N6	0	0	0	0	0	0	3	8
10:6357325-6357514	Cluster_4115	190	14	0.18	9	0.357	.	AGAGAACUGUACUAAUAAUUUAUA	3	0.643	N	N2	-1	2	6	0	0	0	0	6
10:6361334-6361735	Cluster_4119	402	20	0.258	18	0.5	.	UCCAAUGGACUACUCAGGAGGUGU	2	0.95	24	N5	0	1	1	0	0	0	4	14
10:6362035-6362540	Cluster_4120	506	43	0.554	43	0.512	.	AAAUGGGACUCACCUGGUGAAGCC	4	0.884	24	N5	0.1	0	3	3	1	3	8	25
10:6367563-6367641	Cluster_4123	79	8	0.103	2	0.125	-	CCAUCCUGAACAACCAUACCCGGU	2	0.875	24	N11	-1	0	1	0	1	1	1	4
10:6381979-6382185	Cluster_4131	207	15	0.193	5	0.4	.	AUCCGGCUUGUUGAACGUGCACGC	3	0.8	24	N6	0	0	0	0	0	0	3	12
10:6383512-6383700	Cluster_4134	189	9	0.116	6	0.889	+	GUAGACUGAUGCUGUCAGGAGGCCC	2	0.778	N	N2	-1	0	2	0	0	0	2	5
10:6384118-6384214	Cluster_4135	97	7	0.09	2	0.286	.	CCGCAGACUUGUGAAUUUUGGCCC	2	0.857	24	N6	0	0	0	0	0	1	0	6
10:6402958-6403087	Cluster_4139	130	8	0.103	8	0.5	.	AGGAACUCCGAUAUUUCAGGGCAC	1	1	N	N2	-1	2	0	0	0	1	0	5
10:6411968-6412069	Cluster_4148	102	8	0.103	0	0.75	.	GUGGAUGAUAGACUCUGGGAAGG	2	0.875	23	N6	-1	0	0	0	0	0	4	4
10:6412360-6412656	Cluster_4149	297	19	0.245	0	0.579	.	AGGGUCCACUGUUUGGCGCUUAAAC	2	0.895	N	N2	-1	1	4	0	1	0	1	12
10:6413510-6414350	Cluster_4150	841	49	0.631	17	0.531	.	CCAAAGCUGUUGGCUACAUCC	3	0.776	N	N2	-1	10	1	1	8	3	6	20
10:6415827-6416447	Cluster_4153	621	31	0.399	2	0.355	.	GCCCUGGAGGUACUGGAAAGACUU	2	0.871	24	N5	0	4	0	0	1	2	7	17
10:6418357-6418450	Cluster_4156	94	7	0.09	4	0.286	.	GGUGUGUCCAUAGAGGAUGUAAUU	2	0.714	24	N6	0	0	1	0	0	0	1	5
10:6423355-6423723	Cluster_4160	369	34	0.438	8	0.471	.	ACCGGGACUAGUUUGACUCAACAC	7	0.735	24	N5	0	0	0	0	3	1	6	24
10:6429990-6430142	Cluster_4162	153	9	0.116	3	0.111	-	AUUCCAUCUCUAUCGGGCUUAGUU	3	0.778	24	N11	-1	0	0	1	0	0	0	8
10:6431160-6431286	Cluster_4163	127	8	0.103	6	0.75	.	UUGUAGCACUGCGAAAUGAGCCU	4	0.625	23	N6	-1	1	0	0	0	0	4	3
10:6433323-6433571	Cluster_4165	249	28	0.361	3	0.357	.	GAUGACCCAGCUAUGAACGAGAGA	6	0.714	24	N6	0	0	2	0	1	0	4	21
10:6495403-6495619	Cluster_4181	217	13	0.167	8	0.615	.	UUCACCAAGAUACAUUCGGAGGGU	2	0.923	24	N6	0	0	0	0	0	1	2	10
10:6505367-6505571	Cluster_4193	205	20	0.258	17	0.8	+	AGCAGGGACGUAGAAGGGAUUAGC	3	0.7	24	N11	-1	1	1	0	0	2	1	15
10:6508768-6508927	Cluster_4199	160	11	0.142	8	0.364	.	AAGGCGAUGGCUGGCGAAGGC	3	0.636	24	N6	0	0	0	0	4	0	0	7
10:6512453-6512726	Cluster_4202	274	13	0.167	13	0.154	-	GCUGUACACACACGCUGAACGCACC	4	0.692	N	N2	-1	1	4	1	0	0	1	6
10:6513169-6513322	Cluster_4203	154	7	0.09	7	1	+	GAGGGGGUUAGGGUUUUGGGGGAU	2	0.714	24	N11	-1	0	0	0	1	0	0	6
10:6513856-6513944	Cluster_4204	89	8	0.103	7	0.375	.	UAAGUAGUUCCAGUAAAAUGCCU	2	0.875	24	N6	0	0	0	1	0	0	3	4
10:6519114-6519438	Cluster_4208	325	11	0.142	4	0.818	+	AUGAUUUUUGAUGGUUGUGUAUG	2	0.818	23	N5	-1	0	0	0	0	1	5	5
10:6519873-6520153	Cluster_4209	281	7	0.09	4	0.286	.	UUUGCUGAAACUCGCCGAAGC	1	1	N	N2	-1	2	0	1	1	0	1	2
10:6521515-6521732	Cluster_4212	218	13	0.167	5	0.692	.	UGGUCGUGAUGACACAACGGACU	1	1	24	N3	0	0	0	0	0	0	4	9
10:6525204-6525309	Cluster_4215	106	12	0.155	12	0.417	.	UCACUCUCAGAUCCAAUCGGCAGG	2	0.917	24	N6	0	1	0	1	0	1	2	7
10:6526155-6526302	Cluster_4216	148	12	0.155	6	0.167	-	ACUGAGCCCCGCAAUUGUAGCACC	3	0.75	24	N11	-1	0	1	0	0	0	1	10
10:6527259-6527374	Cluster_4218	116	9	0.116	3	0.111	-	AUAUAUAUGUGGAGCUUGAAAGGC	2	0.889	24	N11	-1	0	0	1	0	1	1	6
10:6536123-6536344	Cluster_4225	222	13	0.167	5	0.615	.	GCAACCACAUGACUCGAAACCCA	3	0.769	24	N6	0	0	1	0	0	1	3	8
10:6536434-6536655	Cluster_4226	222	20	0.258	6	0.65	.	GACUUUGAGUAUGAACAAUGGGAC	3	0.7	24	N6	0	0	2	0	0	1	8	9
10:6542547-6542698	Cluster_4231	152	17	0.219	17	0.941	+	ACACUGAUGGGACUGUCACAAAGGGAGGAUAUUCU	3	0.765	N	N2	-1	2	13	0	1	0	0	1
10:6543737-6544059	Cluster_4232	323	19	0.245	19	1	+	AGAGGCUUGUUGACCGGGAUGUCAGA	2	0.842	N	N2	-1	1	12	0	1	1	2	2
10:6559805-6560024	Cluster_4241	220	13	0.167	5	0.308	.	AAUGAGCUCCUCCUUUUAUAGGGCC	2	0.769	N	N2	-1	2	3	0	0	1	2	5
10:6582725-6582948	Cluster_4258	224	8	0.103	3	0	-	UUCAACAACUGAUGUUAGAAGCAUGUAAGCUUUUGGAGUAAUGACUU	2	0.875	N	N2	-1	0	7	0	1	0	0	0
10:6588621-6588783	Cluster_4262	163	9	0.116	0	0.111	-	CACCAUGGAUCUGUAUGAAGCA	2	0.889	N	N2	-1	1	4	0	0	2	1	1
10:6593636-6593845	Cluster_4264	210	8	0.103	6	0.5	.	GGGUCCUGCCUGUCGGCAC	3	0.625	N	N2	-1	5	0	1	0	2	0	0
10:6599368-6599475	Cluster_4267	108	22	0.283	15	0	-	UGCAGGCCACCGGUCGUCGUCUCCUCGCGCCACCAGACUCUUCC	3	0.818	N	N2	-1	4	15	1	2	0	0	0
10:6607272-6607660	Cluster_4273	389	14	0.18	4	0.643	.	AUCAGGAUUGGCGGAUAGGCCCCC	2	0.929	N	N2	-1	3	0	0	0	0	3	8
10:6631237-6631728	Cluster_4276	492	26	0.335	7	0.885	+	CGAAGGCGAAGAAAUGGCAAAGGA	4	0.577	24	N5	-1	0	0	0	0	0	5	21
10:6651966-6652226	Cluster_4289	261	12	0.155	8	0.75	.	CUUUUGGGUACCCGGUAGUGUGAAA	2	0.917	N	N2	-1	1	3	0	1	2	1	4
10:6652948-6653116	Cluster_4290	169	11	0.142	4	0.364	.	AGCAGUACGCAGUGAGAUGGACUC	2	0.727	24	N6	0	2	0	0	0	0	2	7
10:6653615-6653734	Cluster_4292	120	10	0.129	3	0.3	.	GUUAGACACUACAGGACUUUCC	3	0.7	22	N6	-1	0	0	0	2	4	2	2
10:6655777-6655995	Cluster_4294	219	8	0.103	0	0.375	.	UGGACGAUGAACAGAAGAAGAGG	2	0.875	24	N6	0	0	1	0	0	0	2	5
10:6690493-6690576	Cluster_4298	84	12	0.155	12	0.833	+	GAGAACAGCACCUAGCUCAGCUGGCAAAGAGCUGCUAGGAGCAGCGAGCUGGCCUUAG	5	0.417	N	N2	-1	0	9	1	0	0	0	2
10:6690795-6691185	Cluster_4299	391	25	0.322	22	0.36	.	AACACAGUAGUUCUUCCAGAAUC	2	0.88	N	N2	-1	0	7	1	0	1	4	12
10:6691689-6691749	Cluster_4300	61	20	0.258	20	0.85	+	AAGGCUGGUGUGAUUUGAGGGGUG	3	0.7	24	N13	-1	4	0	2	2	0	0	12
10:6692565-6692810	Cluster_4301	246	29	0.373	19	0.069	-	AUGAGUGAUUUGUUGCAAUGGAGU	5	0.69	24	N11	-1	0	3	0	0	1	7	18
10:6699310-6699409	Cluster_4309	100	9	0.116	8	0.222	.	ACAAAAUAUUUUAUACGGAUGCU	2	0.778	N	N2	-1	2	0	0	0	0	4	3
10:6699519-6699658	Cluster_4310	140	25	0.322	23	0.24	.	AGACAAUGAACUAGACAAACUAUC	2	0.8	N	N2	-1	2	4	0	0	3	3	13
10:6704042-6704214	Cluster_4312	173	10	0.129	10	0.5	.	UUAGGGUCCUUAGACAUCUUAUU	2	0.8	24	N6	0	1	0	1	0	0	3	5
10:6710408-6710532	Cluster_4318	125	19	0.245	7	0.105	-	GAUUAUCAGCAAGUCGUGGACUGC	6	0.474	24	N11	-1	0	0	0	0	0	5	14
10:6718752-6719055	Cluster_4324	304	15	0.193	7	0.533	.	GUUAAGCAGAUCUUCCAGGCCAGU	2	0.933	24	N5	0	0	1	0	2	0	2	10
10:6720532-6720649	Cluster_4326	118	10	0.129	0	0.8	+	ACCGGAUAUCUAACACCCUCGAAC	1	1	24	N3	-1	1	0	0	1	1	1	6
10:6732249-6732473	Cluster_4338	225	28	0.361	8	0.607	.	CCCGCAUGAUCUUUGACCACCAC	2	0.857	24	N6	0	1	1	0	0	1	11	14
10:6733995-6734197	Cluster_4341	203	9	0.116	5	0.889	+	AGAACUUACCUCAGCGUACUCGGC	2	0.889	24	N11	-1	0	1	0	0	0	2	6
10:6734623-6734716	Cluster_4343	94	7	0.09	3	0.714	.	GAGUUUGUUAGGGAUAAGAGUC	2	0.714	24	N6	0	1	0	0	0	2	0	4
10:6752770-6752992	Cluster_4357	223	20	0.258	1	0.7	.	GCAUCAAGUGCUGAAGAAUGGGGU	3	0.8	24	N6	0	2	2	1	0	1	4	10
10:6784738-6784819	Cluster_4367	82	11	0.142	0	0.182	-	AGUGGACAUCUGUUGAGCAAUGCC	1	1	24	N3	-1	0	1	0	1	1	0	8
10:6790376-6790582	Cluster_4372	207	10	0.129	1	0.4	.	ACGUGCUCUGGAUACUCUAUCGCA	2	0.9	24	N6	0	1	0	0	1	1	0	7
10:6808810-6808985	Cluster_4385	176	16	0.206	4	0.125	-	AGAAACUUUGCGAGCAUCCGUGC	2	0.812	24	N11	-1	0	2	0	0	3	4	7
10:6829506-6829591	Cluster_4386	86	9	0.116	3	0.222	.	AGGUUGUGAGCACAGUGUUGGUCG	2	0.778	24	N6	0	0	0	0	1	0	1	7
10:6832428-6832746	Cluster_4387	319	11	0.142	3	0.364	.	CAAGGUAGAAUUGGCUGCGCAAAG	1	1	24	N3	0	1	0	0	0	1	1	8
10:6833287-6833425	Cluster_4388	139	10	0.129	6	0.2	.	UCUCAAGAACCUGAGGCUGGCAAC	3	0.7	24	N6	0	0	0	0	0	1	1	8
10:6852206-6852353	Cluster_4398	148	7	0.09	1	0.286	.	AAGACAUACUAGCUAGGAGGGCCU	1	1	24	N3	0	0	1	1	0	0	1	4
10:6852727-6853129	Cluster_4399	403	22	0.283	7	0.455	.	CAUAAAUAUUAAUCUCAAAGCAGU	2	0.909	24	N5	0	2	0	1	1	2	3	13
10:6863230-6863312	Cluster_4406	83	14	0.18	14	0.286	.	GCUGUAGGGGAGGAAGUGUUCACU	3	0.714	24	N6	0.1	0	0	0	0	0	3	11
10:6863461-6863614	Cluster_4407	154	10	0.129	9	0.6	.	GAAAAGCAUGACGUCUGUAGGUGA	2	0.9	24	N6	0	0	0	0	0	0	2	8
10:6873698-6873893	Cluster_4414	196	9	0.116	0	0.556	.	GGAGAAGAUCGAUUGGGAAGGAG	1	1	24	N3	0	0	1	0	1	0	2	5
10:6878095-6878281	Cluster_4415	187	7	0.09	7	1	+	UCAAAUCAUACGAGGUCGUCUUGUAAGAUAUUCUGUAGCUAUCAUUUUUUUUCUAGGUUAUCUUGUACCUGAGUUC	2	0.857	N	N2	-1	2	5	0	0	0	0	0
10:6878754-6878959	Cluster_4417	206	28	0.361	13	0.536	.	AAUCCAAUUUAUUGUAAUCUGACU	5	0.679	24	N6	0	1	0	4	3	0	8	12
10:6881549-6881758	Cluster_4420	210	12	0.155	11	0.417	.	UGGGAUUGUAACUUCAUCUGGCGC	2	0.833	24	N6	0	0	0	0	0	0	2	10
10:6883939-6884062	Cluster_4422	124	12	0.155	12	0.583	.	CCCGUCGACACCGGAUCUGGACCU	3	0.667	24	N6	0	0	0	0	1	0	2	9
10:6884175-6884486	Cluster_4423	312	42	0.541	30	0.762	.	GAGAGGGGAUAGAGAAUGAGAGAG	4	0.786	24	N5	0	1	1	1	1	1	9	28
10:6888389-6888404	Cluster_4428	16	32	0.412	3	0	-	AGGGCUAUAGAUCAGU	20	0.188	N	N2	-1	32	0	0	0	0	0	0
10:6889778-6890039	Cluster_4430	262	10	0.129	2	0.5	.	UUGACCGGAGAUUGUGGAGGAGCC	2	0.9	24	N6	0	0	0	0	1	0	1	8
10:6891857-6892273	Cluster_4432	417	25	0.322	12	0.24	.	UGAACCGGGACUAAAGAUGAUCUU	2	0.88	24	N5	0	0	0	0	0	1	6	18
10:6896901-6897259	Cluster_4437	359	35	0.451	35	0.829	+	AUGGACAUCGUCGGCGCGGGCACUUCGCCGGCAGCGAGGUGGAAGGCA	3	0.829	N	N2	-1	5	16	2	4	2	3	3
10:6903288-6903495	Cluster_4441	208	21	0.27	21	1	+	CAUUCAAAUUAAGAAGCAAGGCUGGCCUACUGAA	3	0.762	N	N2	-1	6	11	1	1	0	2	0
10:6925229-6925277	Cluster_4457	49	7	0.09	6	0.143	-	UGACGCAUACUCGAACUUUGGGGU	2	0.857	24	N11	-1	0	0	0	0	0	1	6
10:6929779-6930100	Cluster_4462	322	17	0.219	11	0.824	+	GACAGUGGAAGUCGGACAUGGA	3	0.647	24	N5	-1	1	0	0	0	3	5	8
10:6937774-6937986	Cluster_4464	213	7	0.09	2	0.714	.	AGGUCCAACUGGCUUUAGCGGACC	1	1	N	N2	-1	0	2	0	0	0	1	4
10:6939167-6939250	Cluster_4465	84	10	0.129	3	0.3	.	AUGAGGAUCAUGGAACUCUCCUA	2	0.8	23	N6	-1	1	0	0	0	1	4	4
10:6942494-6942743	Cluster_4468	250	17	0.219	17	0.529	.	AUUCUCUAAUCUGCUGACAGCUGG	2	0.941	24	N6	0	1	0	0	0	2	4	10
10:6944310-6944473	Cluster_4471	164	9	0.116	9	0.556	.	CGUGUCGUCAGACCUUAGAGAGU	1	1	N	N2	-1	1	1	0	0	0	2	5
10:6954303-6954564	Cluster_4478	262	13	0.167	9	0.385	.	AACACCUUCGUGUGGUUUGACGGG	2	0.923	24	N6	0	0	0	1	0	0	3	9
10:6954984-6955173	Cluster_4479	190	14	0.18	13	0.643	.	AUCGUUCUAGUUUGUCCUGUACCC	2	0.857	24	N6	0	0	1	0	0	0	4	9
10:6956512-6956571	Cluster_4481	60	8	0.103	2	0.875	+	ACGCAUACUCGAACUCUGGGGUUG	3	0.75	24	N11	-1	0	1	0	1	0	1	5
10:6956705-6956853	Cluster_4482	149	7	0.09	4	1	+	UUAAUCAUCGCUGCUCUACGCU	3	0.571	N	N2	-1	0	2	0	0	4	0	1
10:7006033-7006079	Cluster_4490	47	11	0.142	3	0.636	.	GAGUGCCUGUGUGCAUAGGAUACG	3	0.818	24	N6	-1	1	0	0	1	0	2	7
10:7011647-7011913	Cluster_4493	267	14	0.18	8	0.429	.	GGAGUCAGUGAACUUAAUUUUGCC	3	0.786	24	N6	0	0	0	2	0	1	2	9
10:7012369-7012488	Cluster_4494	120	19	0.245	16	0.842	+	GAAACUGUUUCUCUAAAUUGGCCC	12	0.421	24	N11	-1	0	0	0	0	0	3	16
10:7013469-7013722	Cluster_4495	254	14	0.18	4	0.571	.	GAUUGUGACAAUACCCUCUGCAUA	2	0.929	24	N6	0.1	0	1	0	1	0	1	11
10:7040312-7040518	Cluster_4508	207	12	0.155	6	0.167	-	GAACUCUUGGAGGUACUCUGUCAC	4	0.75	24	N11	-1	0	0	0	0	1	0	11
10:7217605-7217687	Cluster_4520	83	7	0.09	1	0.857	+	CGGGAAGGUGGAAGCAA	4	0.571	N	N2	-1	5	0	0	0	0	0	2
10:7252883-7253150	Cluster_4530	268	15	0.193	8	0.2	.	ACAAAACAACUCAAACUCAACUUU	3	0.8	24	N6	0	0	1	0	1	1	1	11
10:7262854-7262981	Cluster_4532	128	14	0.18	3	0.143	-	CGUAGUAGAAUUCACCAUCGGGAU	2	0.857	24	N11	-1	0	0	0	1	0	3	10
10:7267303-7267364	Cluster_4538	62	8	0.103	8	0.625	.	UGGCGGGAGAAAGAAUGCUAUGGC	2	0.75	24	N6	-1	0	0	0	0	0	1	7
10:7270646-7270889	Cluster_4543	244	19	0.245	14	0.789	.	GUACUCGACGAUGCGCUGUCCUUC	3	0.789	24	N6	0	2	1	0	4	0	2	10
10:7276079-7276289	Cluster_4547	211	9	0.116	3	0.333	.	CACGUUCAAUAACAAUCUCGGCG	3	0.778	23	N6	-1	0	0	0	1	0	4	4
10:7276826-7276984	Cluster_4548	159	9	0.116	8	0.556	.	CGGUGCGCAAGGUGAUCUCAAGG	2	0.778	24	N6	0	1	0	0	1	0	3	4
10:7277083-7277167	Cluster_4549	85	9	0.116	8	0	-	GGCGAUGAUGAACUCAGUGGGGU	3	0.667	23	N11	-1	1	0	0	0	0	4	4
10:7278406-7278831	Cluster_4551	426	25	0.322	8	0.36	.	CGGGAAUAGAUCUGUCAUGUACAU	6	0.6	24	N5	0	3	0	2	0	0	3	17
10:7279397-7279650	Cluster_4553	254	19	0.245	13	0.737	.	UCGGUUGCAUAAUUUGUUUGACU	3	0.842	24	N6	0	0	1	0	0	2	3	13
10:7291148-7291231	Cluster_4556	84	7	0.09	4	0.286	.	UUAACCAUCGGCUGAAGAAAACAA	2	0.714	24	N6	0	0	0	0	0	0	2	5
10:7292585-7292693	Cluster_4557	109	8	0.103	3	0.625	.	GGCCCAUUGUCUCUGCUGAGGCAC	2	0.75	24	N6	0	0	0	0	0	0	1	7
10:7293358-7293562	Cluster_4558	205	8	0.103	4	0.5	.	ACAAUUUCCAAGAUCGGAUUGACU	2	0.75	24	N6	0	0	0	0	0	0	1	7
10:7295381-7295625	Cluster_4559	245	14	0.18	14	0.286	.	AGAAGCGGACGAGCAGGCGGAGCA	6	0.571	24	N6	0	0	0	0	2	3	2	7
10:7305933-7306184	Cluster_4569	252	20	0.258	20	0.7	.	UUUAAUUGUUGCAUUGUUUUGGUG	3	0.7	24	N6	0	0	0	0	1	4	3	12
10:7308640-7309122	Cluster_4573	483	20	0.258	8	0.5	.	CACUUCUUCUCGUACUUGAGC	2	0.95	24	N5	0	1	2	1	2	0	5	9
10:7309663-7309785	Cluster_4574	123	11	0.142	2	0.636	.	CAUCGACUGACCUUGAAUGAUGCU	2	0.909	24	N6	0	0	0	0	0	2	1	8
10:7334902-7335277	Cluster_4592	376	34	0.438	34	0.441	.	GGGAGCAUGAUCUGAAAGGCU	6	0.588	N	N2	-1	8	4	5	14	3	0	0
10:7335881-7336112	Cluster_4593	232	15	0.193	15	0	-	GUAUUGACUAUUAUAAUAUAUGGCUAUGUACGUAACUGAAAAACUUCCAGACAGGAUAAGUGCUGAUCUUACUGUG	5	0.6	N	N2	-1	0	12	0	0	0	1	2
10:7338709-7338825	Cluster_4595	117	7	0.09	7	0	-	CGCACUCCGCCAUCGUCGCACCA	1	1	N	N2	-1	0	5	0	0	0	1	1
10:7348227-7348397	Cluster_4604	171	13	0.167	5	0.692	.	UUCGAUGUGACAGAGACUAAAAUU	1	1	24	N3	0	1	0	0	0	0	1	11
10:7349427-7349633	Cluster_4605	207	7	0.09	3	0.571	.	GUUAGAUUAAUGGGCUAGA	1	1	N	N2	-1	1	1	0	2	0	0	3
10:7349734-7349901	Cluster_4606	168	20	0.258	13	0.8	+	ACUGGUGGAUCUGUGUGUGAAGG	6	0.7	23	N11	-1	2	0	0	3	1	8	6
10:7350615-7350642	Cluster_4607	28	7	0.09	0	0	-	GCCGGAGGUAUCGUGACUAGAGG	2	0.714	23	N11	-1	0	0	1	0	0	6	0
10:7358114-7358334	Cluster_4612	221	22	0.283	4	0.591	.	UAAACCUAGAACGCAAAACGAGAA	3	0.773	24	N6	0	0	0	0	1	1	4	16
10:7360279-7360585	Cluster_4614	307	34	0.438	12	0.735	.	GCACUGAUAGAACACAUUGAUCAA	3	0.676	24	N5	0.1	0	0	0	0	1	8	25
10:7360684-7360850	Cluster_4615	167	9	0.116	7	0.444	.	CGGUACAAGCAAGAGAAGAAGGCC	3	0.778	24	N6	0.1	0	0	0	0	0	1	8
10:7361859-7361951	Cluster_4616	93	10	0.129	9	0.5	.	CAUAAACUACCCGGUUGACCUCGCC	2	0.8	24	N4	0	0	2	0	0	0	1	7
10:7362037-7362170	Cluster_4617	134	7	0.09	5	0.143	-	GCCAACCUGUAAGCUGCUCGAGAA	2	0.857	24	N11	-1	1	0	0	1	0	0	5
10:7373718-7374210	Cluster_4620	493	37	0.476	20	0.595	.	CAACGUUUGGUGAGAUGUAGGCGU	6	0.649	24	N5	0	2	1	0	1	1	8	24
10:7376057-7376102	Cluster_4623	46	7	0.09	7	0.571	.	GGAUUAUCGGGAGAAAAGAAAGG	4	0.429	23	N6	-1	0	0	0	0	2	5	0
10:7382168-7382428	Cluster_4626	261	14	0.18	6	0.143	-	GCGACUGACACGAACUA	3	0.786	N	N2	-1	4	0	0	0	2	1	7
10:7398469-7398623	Cluster_4634	155	8	0.103	3	0	-	UUUUUUCCGAACGUUGCACACU	2	0.75	N	N2	-1	0	3	0	0	2	1	2
10:7404391-7404482	Cluster_4637	92	10	0.129	8	0.3	.	GAGUAGGGCGCUGCCA	3	0.8	N	N2	-1	5	1	0	0	0	0	4
10:7415367-7416008	Cluster_4648	642	35	0.451	34	0	-	AAAUUCACAGAUCACCCAGGCUGUAUUUGAGAGGAAGGAGAAUGGGGAUUACCAUGUUCGUGUUGUUAAGC	2	0.943	N	N2	-1	7	24	1	0	1	1	1
10:7419048-7419270	Cluster_4649	223	8	0.103	6	0.125	-	CAGGAGAUGGAGAACA	1	1	N	N2	-1	5	3	0	0	0	0	0
10:7421014-7421236	Cluster_4651	223	15	0.193	14	0.667	.	UUUGGGACGCUAGAGUCGCUGG	2	0.933	24	N6	0	1	0	0	1	4	1	8
10:7421367-7421614	Cluster_4652	248	8	0.103	6	0.5	.	AUAAGUUAUUAGCAAAGUUCUCUC	2	0.875	24	N6	0	0	0	0	0	2	2	4
10:7422539-7422809	Cluster_4655	271	10	0.129	9	0.3	.	CCCGCCAUAACUGCCAGAACUGCC	2	0.9	24	N6	0	0	0	1	0	0	0	9
10:7422901-7422979	Cluster_4656	79	7	0.09	3	0.143	-	UGAGUAGAUUUGAGGAGGAGA	2	0.857	21	N11	-1	0	0	0	3	0	1	3
10:7425014-7425151	Cluster_4658	138	8	0.103	7	0.875	+	GAUAGAUGUUGUAACUGCCU	2	0.75	24	N11	-1	0	0	3	0	0	0	5
10:7429260-7429357	Cluster_4664	98	9	0.116	2	0.444	.	AGGACCCCAGACAUCUGAGUACAC	1	1	23	N3	-1	1	0	0	1	1	3	3
10:7431310-7432184	Cluster_4667	875	39	0.502	6	0.667	.	GACUCAGAGCACUUUGUAUACCCU	2	0.949	24	N5	0	0	5	2	0	3	3	26
10:7432696-7433342	Cluster_4668	647	43	0.554	15	0.535	.	UCAGGUCGAGUCAAUGUCAGAUACU	3	0.721	24	N4	0	5	3	0	0	1	11	23
10:7446506-7446725	Cluster_4679	220	10	0.129	9	0.3	.	UAUCUGUUCCCGAAUCCGAUUCGA	2	0.9	24	N6	0	0	0	0	0	0	1	9
10:7452997-7453202	Cluster_4685	206	9	0.116	5	0.667	.	AUGUUUCACUGGGUUUCGGCGGUCUAA	1	1	N	N2	-1	0	2	1	0	0	1	5
10:7453926-7454223	Cluster_4686	298	17	0.219	16	0.412	.	UUGUCUCCCUUUGCAUGAUUGC	2	0.765	23	N6	-1	0	0	0	0	2	8	7
10:7490748-7491082	Cluster_4700	335	17	0.219	11	0.588	.	GCCCGAACCUGUAUAAACCGAUGU	2	0.882	24	N5	0	0	0	0	0	0	3	14
10:7491266-7491430	Cluster_4701	165	21	0.27	15	0.619	.	UUCCCGGUGUGAAGAGAACCCAG	4	0.714	24	N6	0	1	2	1	0	1	7	9
10:7491552-7491820	Cluster_4702	269	15	0.193	5	0.267	.	AUAAAACACUUAGAAAUUGCUCUCU	3	0.667	N	N2	-1	1	3	1	0	1	0	9
10:7493350-7493582	Cluster_4703	233	10	0.129	7	0.2	.	GCAUAAGACCACGGGA	2	0.9	24	N4	0	2	0	0	0	0	2	6
10:7496107-7496369	Cluster_4706	263	16	0.206	14	0.938	+	GGGGACGAAGAGCGUGGU	2	0.938	N	N2	-1	4	7	0	1	2	1	1
10:7499414-7499691	Cluster_4708	278	14	0.18	12	0.143	-	GAAGUGGUUCUUUUGGCUUGUCAUCUUAUCGAAA	4	0.643	N	N2	-1	2	11	0	0	0	0	1
10:7500580-7500839	Cluster_4709	260	18	0.232	16	0.167	-	ACUUAUAUUUCCGUCCGAAGUUAACCACACCU	3	0.833	N	N2	-1	4	13	0	0	0	0	1
10:7502751-7503318	Cluster_4712	568	31	0.399	28	0.032	-	UCGAGUCCGGCGCCGCC	3	0.871	N	N2	-1	10	14	4	1	2	0	0
10:7532409-7532735	Cluster_4730	327	16	0.206	15	0.688	.	UUAGAUUUUCAAAUCUGGCCGAUG	3	0.75	24	N5	0	2	0	0	2	1	1	10
10:7532810-7532950	Cluster_4731	141	7	0.09	7	0.286	.	CCGGCGAACUGAGGGAA	2	0.857	N	N2	-1	2	0	0	0	0	1	4
10:7568899-7569146	Cluster_4762	248	39	0.502	12	0.59	.	AAAUCGAUCCGGCUUCUUGAACGC	13	0.59	24	N6	0.1	0	2	0	2	0	5	30
10:7576030-7576118	Cluster_4766	89	8	0.103	8	1	+	UAAGCGGAAAAACAUUCCAUCGGUGUCUACAGCAUUACUACUUGGUGGGGUGCUCGGCCUUUUACAAGCACUGCUU	2	0.75	N	N2	-1	2	5	1	0	0	0	0
10:7581158-7581317	Cluster_4768	160	8	0.103	8	0.75	.	UAACAUUGGUAGGAUGUGGAAGC	3	0.625	23	N6	-1	0	1	0	1	0	3	3
10:7592485-7592502	Cluster_4772	18	15	0.193	11	0	-	GUGGCUGGAACACCUCCU	9	0.333	N	N2	-1	15	0	0	0	0	0	0
10:7598880-7599002	Cluster_4778	123	10	0.129	6	0.4	.	UUGAAUAAAAUUUUGUAUACUCGU	2	0.7	24	N6	0	0	0	0	0	2	3	5
10:7611690-7611777	Cluster_4783	88	16	0.206	10	0.562	.	UGGAGGAGCUUUCUGUCGAAACU	2	0.938	24	N6	0.1	1	2	0	0	5	2	6
10:7619816-7619874	Cluster_4790	59	7	0.09	6	0.286	.	ACGGAAUGACACAUAUCAUGGCAA	3	0.714	N	N2	-1	2	0	0	0	1	0	4
10:7633190-7633357	Cluster_4803	168	12	0.155	12	0.5	.	GACUGGUUAUAGAUAUUUCUUCUU	2	0.917	24	N6	0	0	0	0	0	0	5	7
10:7637869-7638838	Cluster_4808	970	50	0.644	40	0.64	.	GUAUAUAUGGGUAGCGUCUUUCUC	3	0.82	24	N5	0	3	2	0	1	6	4	34
10:7640505-7640866	Cluster_4809	362	17	0.219	5	0.353	.	GCUGUGAUCUCUGCAGACCGAGAA	3	0.824	24	N5	0	1	1	0	1	0	1	13
10:7656653-7656808	Cluster_4821	156	8	0.103	8	0.25	.	GAAGUAGGUGACCUCAAAGGAGAU	2	0.875	24	N6	0	0	1	0	0	0	2	5
10:7657450-7657607	Cluster_4822	158	8	0.103	8	0.5	.	GUGCGUCGACUACAUGGAUCUUGA	2	0.875	24	N6	0	0	0	0	0	0	2	6
10:7659219-7660380	Cluster_4824	1162	79	1.017	74	0.582	.	CUGGCAGUAGCACAAUGUUAGCAU	3	0.861	24	N5	0	2	1	3	0	6	16	51
10:7660501-7660690	Cluster_4825	190	7	0.09	6	0.571	.	AUCGGUUGUUACAAUAAUGGCGG	1	1	N	N2	-1	2	0	0	0	0	2	3
10:7662197-7662366	Cluster_4826	170	13	0.167	9	0.769	.	GUACUGAACUGUCACCAUGAGCGU	2	0.846	24	N6	0	0	1	0	0	0	3	9
10:7666473-7666655	Cluster_4828	183	13	0.167	5	0.462	.	ACGCGUAGUCUGGAAAUCCAUACU	2	0.846	24	N6	0	0	0	2	2	0	1	8
10:7666949-7667272	Cluster_4829	324	26	0.335	9	0.269	.	GGGCACUGCUUGGAAGAACUUCAA	2	0.885	24	N5	0	3	1	0	0	2	4	16
10:7673515-7673636	Cluster_4832	122	9	0.116	3	0.444	.	UUGAAUGUAUGCCAAAAAUUUGAA	2	0.778	24	N6	0	0	1	0	0	1	1	6
10:7690743-7690884	Cluster_4847	142	8	0.103	7	0.75	.	AGGUUGAGGAGAGUGGUUGUCAGG	1	1	N	N2	-1	2	2	0	0	0	0	4
10:7694766-7694803	Cluster_4850	38	10	0.129	10	0.2	.	GUCUCUCUCACUGACUCUGGGCCC	2	0.8	N	N2	-1	1	3	0	2	0	1	3
10:7702678-7702844	Cluster_4854	167	10	0.129	3	1	+	CCAAACGGGACUCCCU	4	0.6	N	N2	-1	7	1	0	0	0	2	0
10:7705321-7705456	Cluster_4856	136	7	0.09	7	0.571	.	CCUGAUGGAUGUUGACGGCGG	2	0.857	24	N6	0	1	0	0	2	0	0	4
10:7705721-7706105	Cluster_4857	385	14	0.18	8	0.5	.	GUGAAAUUUGGGACCGAACGGCGC	2	0.929	24	N5	0	1	0	0	1	0	0	12
10:7710766-7710897	Cluster_4862	132	7	0.09	6	0	-	GAAGCAACGGCGAUGGCUAUGACU	1	1	N	N2	-1	2	0	0	1	1	0	3
10:7715253-7715484	Cluster_4866	232	13	0.167	11	0.385	.	GAAACUGAAGAGCCAUGUACCAGA	3	0.846	24	N6	0	1	0	2	0	1	0	9
10:7715594-7715831	Cluster_4867	238	17	0.219	5	0.471	.	UGUUGGCCUGAUCUUUCGGUGAGU	2	0.941	24	N6	0	1	1	1	0	0	4	10
10:7716126-7716329	Cluster_4868	204	13	0.167	9	0.538	.	CUUGUAACUUUGUUUGGGACUCCG	2	0.923	24	N6	0	2	0	0	0	0	2	9
10:7716493-7716638	Cluster_4869	146	14	0.18	3	0.143	-	UCAAACCUCCAACUUUUCCGUCAC	3	0.857	24	N11	-1	0	0	0	0	1	3	10
10:7746088-7746251	Cluster_4876	164	31	0.399	26	0.161	-	UCACUCGUGUGCACCCGGACUGAU	4	0.645	24	N11	-1	1	2	0	5	2	2	19
10:7747703-7747744	Cluster_4878	42	8	0.103	6	0.875	+	ACCGUUCGGCGAGCGAUGCUUCGG	4	0.5	24	N11	-1	0	0	0	0	0	2	6
10:7752271-7752466	Cluster_4879	196	8	0.103	4	0.75	.	UGGGACUGGCGAACAGUGAGAGG	2	0.875	24	N6	0	1	0	0	0	0	2	5
10:7757154-7757528	Cluster_4882	375	20	0.258	6	0.35	.	ACGACCUCCAUGGGCUGCGCCUGCGCCAGA	3	0.85	N	N2	-1	2	3	0	0	0	3	12
10:7784728-7785081	Cluster_4901	354	21	0.27	7	0.571	.	GCCAUACCUGAACUCUUCCGAAGA	3	0.81	24	N5	0	1	3	0	1	1	2	13
10:7788076-7788222	Cluster_4905	147	7	0.09	2	0.286	.	GAAAAUGUCAGCACCUAAAUCAC	1	1	N	N2	-1	1	1	0	0	0	2	3
10:7797484-7797662	Cluster_4909	179	11	0.142	10	0.455	.	GCACAAUUGUAGUCUCAUCCUCAU	4	0.545	23	N6	-1	0	0	0	2	0	5	4
10:7800562-7800729	Cluster_4910	168	9	0.116	7	0.111	-	GGCAGUGCUGGAAGAAAAGCG	3	0.778	N	N2	-1	2	0	0	3	1	1	2
10:7805843-7806154	Cluster_4915	312	14	0.18	13	0.5	.	CCAUUUACUCCCCACCGGCCG	2	0.714	24	N5	0	2	0	1	4	0	1	6
10:7806795-7806913	Cluster_4916	119	12	0.155	11	0.083	-	UGGGAGAGGUCUCGGGU	8	0.333	N	N2	-1	8	0	0	0	2	1	1
10:7816874-7817098	Cluster_4924	225	9	0.116	9	0	-	GCCGGGCUGUUCCUCAUCUCCGUCGCGUCGCUACGGCAAGGCAUGA	2	0.778	N	N2	-1	1	7	1	0	0	0	0
10:7823621-7823684	Cluster_4931	64	9	0.116	8	0.111	-	UAUAAUAUAACGGAUUUUCGCUGU	2	0.889	24	N11	-1	0	1	0	0	1	1	6
10:7835421-7835567	Cluster_4938	147	8	0.103	8	0.375	.	UCAGGAGAACUUUCGCACAGAGAA	3	0.625	24	N6	0	0	0	0	1	0	1	6
10:7835881-7835995	Cluster_4939	115	8	0.103	6	0.875	+	CCUAGGCUAGAACGUACGAGA	2	0.75	24	N11	-1	0	0	0	2	0	2	4
10:7855478-7855594	Cluster_4942	117	9	0.116	6	0.667	.	UCUCGACUACCGGGCCGCU	2	0.667	N	N2	-1	2	0	0	0	2	1	4
10:7857651-7857735	Cluster_4943	85	8	0.103	7	0	-	CGUCUAACCGCGGCCC	7	0.25	N	N2	-1	7	0	0	0	0	1	0
10:7860692-7860878	Cluster_4944	187	8	0.103	5	0.25	.	AAGUAAACUUUGAGACCCGGCGAA	2	0.75	24	N6	0	0	0	0	1	0	2	5
10:7864465-7864569	Cluster_4946	105	7	0.09	5	0.143	-	CUUGGGAUGAGCUGGGACACAGGG	3	0.714	24	N11	-1	0	0	0	0	0	2	5
10:7865816-7865924	Cluster_4947	109	10	0.129	6	0.7	.	GCCCUGUUGACAUUCG	2	0.8	N	N2	-1	3	1	0	0	0	0	6
10:7922505-7922736	Cluster_4959	232	13	0.167	8	0.923	+	GUAGGCGCGCGUGACCUCGAGGAGGCGGGGCCGGGCGUGAUCAGGAGGGAGGGAUGGGCUUUGGUAGUUGGGCUG	2	0.846	N	N2	-1	4	2	0	0	0	1	6
10:7924452-7924522	Cluster_4961	71	12	0.155	9	0.25	.	ACUGCAUACUUACAGUAACGUCGC	3	0.667	24	N6	-1	1	1	0	0	2	3	5
10:7925544-7925737	Cluster_4963	194	11	0.142	11	0.636	.	CUCUCAUGAUCCCUCUGCUUUCU	2	0.818	24	N6	0	0	0	0	0	1	2	8
10:7949647-7949825	Cluster_4975	179	9	0.116	9	0	-	GAAAAAAUGUUGAGGACCGUUUGAACUCCGAGGACA	2	0.889	N	N2	-1	2	5	1	0	0	0	1
10:7955690-7955791	Cluster_4978	102	10	0.129	10	0.3	.	GGGCAAUGCAUCAAAGACUGACGA	2	0.9	24	N6	0.1	0	2	0	1	2	0	5
10:7959490-7959619	Cluster_4980	130	9	0.116	7	0.111	-	GGGAACCGGCGGAGUC	2	0.889	N	N2	-1	6	3	0	0	0	0	0
10:7970937-7971120	Cluster_4987	184	11	0.142	8	0.273	.	GCGAUUUGCGUAGACAGGAUUAGA	2	0.818	24	N6	0	0	0	0	0	0	2	9
10:7983894-7984258	Cluster_4995	365	35	0.451	17	0.543	.	AUACCCACGGGCACAGAUAAUCUC	3	0.943	N	N2	-1	4	5	0	8	3	4	11
10:7986848-7987052	Cluster_4998	205	11	0.142	7	0.273	.	CCUAAUUCAGAUUUGGCUUGCUUAGAACUUGAUAGUCUUC	2	0.909	N	N2	-1	1	4	0	1	1	0	4
10:7987524-7988061	Cluster_4999	538	16	0.206	15	0.625	.	GCGACUAAAAAAGGAGAAAAGAUG	3	0.75	24	N5	0	1	0	0	0	0	2	13
10:7988206-7988499	Cluster_5000	294	11	0.142	9	0.364	.	GUUGAAACUAGAAGAAAGAGGGCC	2	0.818	24	N6	0	2	0	0	2	1	2	4
10:7996053-7996367	Cluster_5007	315	19	0.245	14	0.579	.	AUGUGGUAACGUGUAACUGUC	2	0.842	24	N5	0	0	0	1	3	2	4	9
10:8002909-8002984	Cluster_5013	76	8	0.103	8	0.375	.	GUCGAUUGAGUACAUAAGGAUGGA	3	0.75	24	N6	0	1	0	1	0	1	2	3
10:8033160-8033401	Cluster_5021	242	10	0.129	6	0.3	.	AAUUCGUUUUGUAAUUCUGUUCUU	2	0.9	24	N6	0.1	0	1	0	0	0	2	7
10:8045674-8045914	Cluster_5027	241	8	0.103	4	0.25	.	CCAACACUGAUGAUGGAUCGG	1	1	N	N2	-1	1	1	0	1	0	0	5
10:8046789-8047358	Cluster_5030	570	26	0.335	23	0.808	+	CGGCGAUAAUGAACUCAGUAGAGU	2	0.885	24	N5	-1	4	0	0	0	0	8	14
10:8131320-8131359	Cluster_5062	40	24	0.309	4	0.25	.	CCGGAAAGAAAAAGCUCAAAAGGC	15	0.375	24	N6	-1	0	1	0	0	1	5	17
10:8197664-8197762	Cluster_5069	99	7	0.09	7	1	+	GUCUCUAAGAUGAUACAGGAUGUAGAAGUUCUGGAAGAAAAGGCUGAAGUGGCCAAGCAUGAAUCAUCUAUUGCUG	2	0.857	N	N2	-1	1	6	0	0	0	0	0
10:8285666-8285834	Cluster_5074	169	7	0.09	7	0.143	-	UGGACGUUCCCUUGACAUGU	1	1	24	N3	-1	0	0	1	2	0	0	4
10:8293286-8293494	Cluster_5083	209	16	0.206	9	0.375	.	GGGGCAAUGUGAUCAAAGACGCUU	2	0.938	24	N6	0	0	1	0	0	0	0	15
10:8297938-8298094	Cluster_5088	157	18	0.232	9	0.222	.	AAAACGGAGCGGUCCAUUAGCGCG	4	0.722	24	N6	0	1	0	0	0	1	1	15
10:8298606-8298678	Cluster_5089	73	10	0.129	3	0.7	.	UUCUGUUGUAUCCUUGGUGGGCGG	2	0.8	24	N6	0	1	0	0	0	0	3	6
10:8307707-8308087	Cluster_5091	381	21	0.27	16	0.286	.	GGCGGAGGUAGCCAGG	5	0.667	N	N2	-1	6	7	0	0	3	1	4
10:8318950-8319262	Cluster_5095	313	11	0.142	5	0.636	.	UCCUUCUUGUAGCAAAACACCACC	2	0.818	N	N2	-1	1	2	0	0	0	2	6
10:8345954-8346248	Cluster_5100	295	18	0.232	5	0.722	.	CUUCGGGUGGGAGACGCCUUGGUC	3	0.889	24	N6	0.1	1	0	0	1	1	6	9
10:8390016-8390195	Cluster_5110	180	12	0.155	1	0.667	.	ACCCUCGAUCUGUGGAAUGUUCGC	2	0.917	24	N6	0	0	0	0	2	0	1	9
10:8409962-8410181	Cluster_5116	220	15	0.193	3	0.2	.	UACAGGACUCUCACAAGGACU	2	0.933	N	N2	-1	1	3	0	2	0	3	6
10:8412855-8413024	Cluster_5117	170	9	0.116	7	0.444	.	AAGAAGGCGACGACAC	2	0.889	N	N2	-1	5	0	0	0	0	0	4
10:8414072-8414287	Cluster_5118	216	13	0.167	8	0.923	+	GAGGCAAAUCCGGGCG	5	0.538	N	N2	-1	10	1	0	1	0	1	0
10:8427450-8427545	Cluster_5127	96	9	0.116	8	0.778	.	ACGGUAUAGAAGUGAUUGGGCGAACUUUCAGAGGCACACAGGGAAUUUCCUCUUAAUGU	3	0.778	N	N2	-1	1	3	0	0	0	1	4
10:8467284-8467532	Cluster_5137	249	17	0.219	16	0.529	.	CGGACAGAGAUUGUGACAGGACCC	2	0.824	N	N2	-1	3	1	1	0	1	3	8
10:8485210-8485238	Cluster_5149	29	7	0.09	0	0.143	-	AGGCGGGACGUUACAACUGAA	2	0.857	24	N13	-1	0	0	0	2	0	1	4
10:8487118-8487250	Cluster_5152	133	10	0.129	3	0.3	.	GCAAGCCAAGAAGGAGACUGGAGC	3	0.8	24	N6	0	0	0	0	3	0	1	6
10:8498497-8498812	Cluster_5162	316	13	0.167	13	0.615	.	AAACUGAGAGAACUAUCCCACAAGA	2	0.769	N	N2	-1	1	4	0	0	0	3	5
10:8499185-8499282	Cluster_5163	98	8	0.103	8	0.25	.	UAUUAUGAUCAAGUGGCCCCUCU	2	0.625	24	N6	0	0	0	0	0	1	3	4
10:8512386-8512681	Cluster_5174	296	12	0.155	9	0.667	.	CUUCAGAGUUUGUGAAUUUUGGCC	2	0.833	24	N6	0	1	0	0	2	0	0	9
10:8539441-8539537	Cluster_5189	97	7	0.09	2	0.714	.	CAUGGGAGGACGACGGCAACCGGC	2	0.857	24	N6	0	0	0	0	1	0	1	5
10:8555668-8555693	Cluster_5195	26	8	0.103	0	0.125	-	ACCCGGCUGUACAGACCUAACUCC	3	0.5	24	N11	-1	0	1	1	0	0	0	6
10:8590297-8590751	Cluster_5211	455	23	0.296	20	0.652	.	CCGAGCAGCUGUGCCUUUGGCCU	7	0.609	23	N5	-1	0	3	1	0	2	9	8
10:8601045-8601279	Cluster_5218	235	18	0.232	6	0.5	.	UCCCGAGACUAAAAUUGAACACAU	2	0.889	24	N6	0	0	0	2	2	2	1	11
10:8636831-8636939	Cluster_5221	109	8	0.103	4	1	+	GAUUAUCACAAGUAAUAUACAAAUUAUUAGUUGAGUUCUCUCUACAUGAUCUUCCCACGGGAUAAAAUAAAUACG	3	0.75	N	N2	-1	0	7	0	0	0	1	0
10:8637785-8637964	Cluster_5222	180	8	0.103	5	0.375	.	UGGACUAGAGAAGAAACUGGCAAG	3	0.75	24	N6	0	0	1	0	1	0	0	6
10:8655099-8655271	Cluster_5226	173	8	0.103	6	0.25	.	CACAGUAGAGCGACAUCUGGGAGU	3	0.75	24	N6	0	0	0	0	0	0	1	7
10:8655798-8656019	Cluster_5227	222	15	0.193	11	0.467	.	ACUAGUAGAAACCGUCAUAGAGGA	3	0.733	N	N2	-1	4	1	0	0	1	1	8
10:8667682-8667920	Cluster_5232	239	11	0.142	2	0.727	.	UCGAAGAUUGAAUCCUGGAGCUGG	2	0.818	N	N2	-1	1	2	0	0	1	1	6
10:8681421-8681549	Cluster_5234	129	11	0.142	5	0	-	GAAUUUGGGGAAUGCUAGAAAGU	4	0.455	24	N14	-1	0	0	0	0	1	4	6
10:8682774-8683070	Cluster_5236	297	13	0.167	13	0.308	.	GACUAGGAUGUUGGUGUGGUUCCG	1	1	24	N3	0	1	0	1	0	2	0	9
10:8690268-8690470	Cluster_5241	203	12	0.155	5	0.333	.	GUGGAGGAUUACUAGGAUGGGAUU	2	0.833	N	N2	-1	2	1	0	0	0	1	8
10:8690583-8690739	Cluster_5242	157	14	0.18	6	0.214	.	CGGAAUACCGCUGUAGCACUUC	2	0.857	24	N6	0.1	0	0	0	0	2	2	10
10:8692986-8693176	Cluster_5243	191	7	0.09	7	1	+	GCAUGAAGAGUGUUAGGAACAUCCAGAAGAUUAC	2	0.857	N	N2	-1	1	6	0	0	0	0	0
10:8693992-8694121	Cluster_5244	130	13	0.167	13	1	+	GACAGUAUCUGAGUUGCAGAAGAACCC	2	0.923	N	N2	-1	1	9	1	1	0	0	1
10:8695771-8695946	Cluster_5245	176	8	0.103	8	1	+	UAAUGUGCCUAUUGGAUUGAAUAGAUCUCCACUGUUUUCUUUGAUGAUGUUUCAG	2	0.875	N	N2	-1	3	4	0	0	1	0	0
10:8696042-8696105	Cluster_5246	64	8	0.103	8	1	+	GGAAUCUGGUAAGGUUG	2	0.875	N	N2	-1	3	5	0	0	0	0	0
10:8696782-8696993	Cluster_5248	212	12	0.155	12	0.833	+	CUCAAUGAGCUCUGUAGUGAU	2	0.833	N	N2	-1	3	4	0	2	0	1	2
10:8699426-8699665	Cluster_5252	240	8	0.103	4	0.5	.	UUGCCUCUUCAUCUUUGCCCAUGC	1	1	24	N3	0	0	0	0	0	0	2	6
10:8725289-8725418	Cluster_5262	130	8	0.103	2	0.5	.	GAUUAUGAUCCAGGAAAGGUGCGCUGUAG	2	0.5	N	N2	-1	0	2	0	0	0	4	2
10:8769169-8769276	Cluster_5266	108	14	0.18	11	0.929	+	GAUUCGUCAGUGUCGGCUCUCCGUCGAGGUUGUAUG	5	0.571	N	N2	-1	0	10	0	0	0	1	3
10:8776290-8776484	Cluster_5270	195	7	0.09	5	0.286	.	AGCCUUCGGCUGUCGCAGCAACCC	2	0.714	24	N6	0	0	0	0	1	0	0	6
10:8777502-8777679	Cluster_5272	178	9	0.116	8	0.222	.	GGUGUACAUUCGCCGGUUUUCGC	3	0.778	23	N6	-1	1	0	0	0	0	4	4
10:8782742-8783081	Cluster_5275	340	24	0.309	19	0.292	.	AGACAUGACAGUAGACACUCACCU	3	0.667	24	N5	0	0	1	0	1	1	2	19
10:8788262-8788529	Cluster_5281	268	15	0.193	12	0.333	.	AGGCGUGUGGAGCCAUGGAGAGUG	2	0.867	N	N2	-1	3	5	0	0	1	1	5
10:8788688-8788733	Cluster_5282	46	7	0.09	1	0	-	ACCGCCCUGCUCGCCCC	6	0.286	N	N2	-1	6	1	0	0	0	0	0
10:8802722-8802912	Cluster_5291	191	7	0.09	6	0.714	.	AGAGAACAUUUGAACUGGAGAAG	2	0.714	22	N6	-1	0	0	0	0	3	2	2
10:8810397-8810545	Cluster_5299	149	14	0.18	8	0.357	.	GAGGGUGAGAACGAUCCGAAGCCU	3	0.786	24	N6	0	1	1	1	0	0	0	11
10:8812840-8812990	Cluster_5302	151	10	0.129	10	0.3	.	GGCGCGAGAGAAAAAAUGUAGAUU	3	0.7	24	N6	0	1	0	0	0	0	0	9
10:8822369-8822670	Cluster_5311	302	14	0.18	2	0.786	.	ACAGCCCACACUGGUAGAGCAGGU	2	0.929	24	N5	0	0	2	0	0	1	2	9
10:8823177-8823534	Cluster_5312	358	19	0.245	6	0.526	.	GUAAGAGAACUCAGCAUACGACAA	3	0.895	24	N5	0	1	0	1	0	0	4	13
10:8826560-8826744	Cluster_5314	185	9	0.116	8	1	+	UGGAGUUGGAGCCAGCCAUCUUU	2	0.778	N	N2	-1	3	4	0	0	0	2	0
10:8826856-8827043	Cluster_5315	188	7	0.09	7	1	+	GGGUAGUUAGGCCUGGACUUGCU	2	0.857	N	N2	-1	1	2	1	0	1	2	0
10:8844593-8844752	Cluster_5321	160	10	0.129	5	0.4	.	AAUCAUGCCACAUCAUCACCC	2	0.9	24	N6	0	0	1	0	2	0	0	7
10:8846431-8846581	Cluster_5325	151	10	0.129	9	1	+	GCACACGGACGAAACGGACAAGG	2	0.8	24	N11	-1	2	0	0	0	0	2	6
10:8851102-8851459	Cluster_5330	358	65	0.837	3	0.492	.	AGUAGACUCCGGUGAGCAGCCU	3	0.892	N	N2	-1	13	7	3	14	12	7	9
10:8864950-8865180	Cluster_5333	231	118	1.519	4	0.347	.	CCCGGAGGAGUGGCUAA	9	0.763	N	N2	-1	33	3	10	27	17	7	21
10:8871240-8871411	Cluster_5338	172	17	0.219	17	0.647	.	AAUAACACCUGUAGAAUCUUUCU	3	0.765	24	N6	0	0	2	0	0	0	6	9
10:8878964-8879398	Cluster_5340	435	18	0.232	7	0.333	.	GCACGCAUGUCGGCUAGACC	1	1	24	N3	0	0	0	1	1	0	3	13
10:8879499-8879812	Cluster_5341	314	11	0.142	5	0.727	.	GUGCUUGUAACUUUGUUUGGGACC	1	1	24	N3	0	0	0	0	0	0	1	10
10:8886254-8886647	Cluster_5346	394	20	0.258	13	0.5	.	AGUACUCAUGGACCCAAAAGGAGC	5	0.75	24	N5	0	0	0	0	2	3	2	13
10:8893702-8894053	Cluster_5353	352	18	0.232	17	0.5	.	AUAAGGCCUGUGACAACUGACACC	3	0.778	24	N5	0.1	0	1	0	0	1	1	15
10:8896287-8896588	Cluster_5356	302	16	0.206	7	0.438	.	CACGUGCAACUGCAAGCUCAACC	2	0.875	24	N5	0	2	0	0	2	0	5	7
10:8900625-8900746	Cluster_5362	122	7	0.09	5	0.571	.	CGAAGGCGAGGAAAUGACGAGGGA	2	0.857	24	N6	0	0	0	0	0	0	2	5
10:8906975-8907217	Cluster_5369	243	14	0.18	7	0.5	.	ACCAAAGCCCUAGUAGUAAGACCU	2	0.786	N	N2	-1	2	1	2	0	1	0	8
10:8920233-8920467	Cluster_5375	235	33	0.425	32	0.758	.	AUGCGAUGCGCAGAAUACUACCGGAGGACUGACGAGAAAGAGCUUCCCUAAUGGCUUCGUCUUUGGAACCGCUUCU	3	0.758	N	N2	-1	5	9	0	1	0	6	12
10:8923648-8923732	Cluster_5376	85	8	0.103	7	1	+	UAACGCUCUAUCACUGGGACCUUCCACAAGCUUUGGAGGACAAG	3	0.625	N	N2	-1	1	6	0	0	0	1	0
10:8925748-8925924	Cluster_5377	177	30	0.386	29	1	+	UUCGCGGGUAUUUUGCA	2	0.8	N	N2	-1	6	22	0	0	2	0	0
10:8931676-8931826	Cluster_5382	151	12	0.155	9	1	+	ACAUGGUCUUCCCACGGGAUAAAAUAAAUAUGAUACCCU	4	0.583	N	N2	-1	0	11	0	0	0	1	0
10:8933904-8934061	Cluster_5386	158	7	0.09	7	0.714	.	GGAGGAUGUAAGGGCGGAACUGACA	3	0.714	N	N2	-1	0	4	0	0	0	1	2
10:8951681-8951967	Cluster_5396	287	19	0.245	6	0.579	.	CCACCUAGCGAUGACGAUGACGAC	2	0.842	24	N6	0	0	0	1	2	1	4	11
10:8952470-8952724	Cluster_5397	255	20	0.258	7	0.65	.	UUGCAAGGAGGUAGAGGGCGGCACC	3	0.9	N	N2	-1	2	3	2	1	1	4	7
10:8963692-8963910	Cluster_5402	219	8	0.103	8	0.625	.	CACGAGGAAUGGAACGACAAAAGU	2	0.875	24	N6	0	0	0	0	0	1	1	6
10:8968189-8968415	Cluster_5404	227	18	0.232	15	0.778	.	GGAAAUAGGUAGAGAGUGAGGGGA	4	0.611	24	N6	0.1	0	0	0	1	1	3	13
10:8969470-8969644	Cluster_5405	175	7	0.09	7	0.857	+	GAUUUCUCGCAAAUCAAAGCUGUC	2	0.857	N	N2	-1	1	1	0	0	1	2	2
10:8973459-8973678	Cluster_5406	220	11	0.142	10	0.636	.	AGGACAUGGACAACAGCAGCAGUG	1	1	24	N3	0	1	1	0	1	0	3	5
10:8985836-8986026	Cluster_5413	191	8	0.103	8	0.375	.	AGGACAAAACAGAAACAAAGCAUA	2	0.75	24	N6	0.1	0	0	0	0	0	2	6
10:8991246-8991510	Cluster_5418	265	20	0.258	19	0.4	.	GAGUUGGGAACUCUUAGUGCC	3	0.75	24	N6	0	0	2	0	3	1	2	12
10:8991592-8991639	Cluster_5419	48	7	0.09	7	1	+	AAUCACGCGCUAAUAAACUACCU	2	0.857	23	N11	-1	0	0	1	0	1	4	1
10:8995809-8996135	Cluster_5421	327	27	0.348	27	1	+	UUAGGUUGACGGACCAACAAAACGAGCAUCACCUUGUGAAUGGUUCGUCUAAUUCUGAGAACUUAGUGAAGGUACC	3	0.778	N	N2	-1	2	24	0	1	0	0	0
10:9001766-9002091	Cluster_5427	326	15	0.193	15	1	+	AAUUUGAUCAAGACCAGGCAAUCCCAAGGGUGCCACCAGAUGUUAGGCCAACAGCUUCAUUUUCCCGAGAGAAGA	2	0.867	N	N2	-1	0	14	0	0	0	0	1
10:9005998-9006154	Cluster_5433	157	13	0.167	6	0.308	.	UUGAGAAUCAUCUGUAGCACCUUU	3	0.769	24	N6	0	0	0	1	0	0	1	11
10:9007162-9007351	Cluster_5435	190	10	0.129	3	0.9	+	AGGGGCUAGGUUUUGCAGUAAACA	2	0.7	24	N11	-1	0	2	0	0	0	2	6
10:9056092-9056213	Cluster_5456	122	10	0.129	10	0.5	.	GCAUUUGCCAGGACACCGAUGGUUG	3	0.8	N	N2	-1	0	3	0	0	1	1	5
10:9066733-9067013	Cluster_5465	281	24	0.309	24	0.792	.	GUACAAGACUGUAGUUGCAAGUCU	12	0.542	24	N6	0.1	1	0	0	2	1	3	17
10:9076219-9076487	Cluster_5474	269	20	0.258	18	0.5	.	ACUCCACGGACAAGUUGGUUGCCU	4	0.8	24	N6	0	1	0	2	2	0	2	13
10:9078723-9079036	Cluster_5476	314	10	0.129	8	1	+	AGGCGGUGGCGCCGCCUCGUCGCCGGCGA	3	0.8	N	N2	-1	3	6	0	0	0	0	1
10:9089400-9089614	Cluster_5485	215	12	0.155	12	0.5	.	AGAUAUCUGACUUUGGCUUGGCGA	2	0.75	24	N6	0.1	0	0	1	1	1	0	9
10:9091769-9092030	Cluster_5488	262	19	0.245	19	0.842	+	AUUUGUCUAUUGUAACAAUUCGCC	7	0.632	24	N11	-1	1	1	1	1	1	2	12
10:9097309-9097384	Cluster_5491	76	8	0.103	7	0.25	.	AAAUACUCUAAACCCAACUCGGCC	2	0.75	24	N6	0	1	0	0	0	0	0	7
10:9099717-9100074	Cluster_5493	358	15	0.193	15	0.533	.	UUGAAGCGUACUCAACUUGGGGGC	2	0.933	24	N5	0	0	1	0	1	1	1	11
10:9108976-9109682	Cluster_5503	707	29	0.373	6	0.483	.	GGAAAGUGCCGAAUUGUAGGAGUU	2	0.931	24	N5	0	2	1	0	0	1	4	21
10:9114280-9114606	Cluster_5504	327	25	0.322	7	0.72	.	CAAAAUCCAUGUCGUACUGCA	3	0.8	24	N5	0	2	0	0	6	0	5	12
10:9117010-9117253	Cluster_5507	244	26	0.335	26	0.154	-	GACACCUGAACUGGCACAUGUAAC	8	0.5	24	N11	-1	1	0	0	0	1	1	23
10:9129297-9129460	Cluster_5511	164	12	0.155	3	0.833	+	AUUUGCUCUAGAAUUAUCAUGCCU	3	0.75	24	N11	-1	0	1	0	0	4	2	5
10:9134261-9134715	Cluster_5513	455	22	0.283	12	0.545	.	AACGAGUAGGAGAACCGAUGGAGC	2	0.909	24	N5	0	0	0	0	2	2	4	14
10:9147707-9147848	Cluster_5520	142	8	0.103	4	0.375	.	ACUUUGCGUUUAGACUAAUACAUU	3	0.75	24	N6	0.1	0	0	1	2	0	0	5
10:9148592-9148735	Cluster_5521	144	12	0.155	3	0.583	.	GUAAGUCUGUAGGUGGCUUUGAGU	2	0.917	24	N6	0	0	0	0	0	1	2	9
10:9150101-9150248	Cluster_5523	148	9	0.116	6	0.333	.	ACCGGGAUUAAAGAUCGAGCUGCC	3	0.667	24	N6	0.1	0	0	0	0	1	0	8
10:9150346-9150578	Cluster_5524	233	7	0.09	6	1	+	GGGCUCGUAACAAUCAUGCAUCGU	2	0.714	24	N11	-1	0	0	0	0	0	0	7
10:9150842-9151039	Cluster_5525	198	11	0.142	7	0.273	.	UUUCCAACUUUUCCGUCACUUUU	2	0.909	23	N6	-1	1	1	0	0	0	6	3
10:9167359-9167417	Cluster_5534	59	7	0.09	7	0.429	.	GGUGGAUCAAGACUUGGGCUCCCU	3	0.571	24	N6	-1	0	0	0	0	0	0	7
10:9174038-9174293	Cluster_5541	256	21	0.27	21	0.524	.	AGAAGGUUCACGGACGUUAACAUC	2	0.81	24	N6	0	1	2	0	1	0	3	14
10:9175115-9175221	Cluster_5542	107	15	0.193	11	0.4	.	AGACCCUUGUUUCUUUGACGCACC	4	0.733	24	N6	0	1	1	0	0	0	1	12
10:9181426-9181522	Cluster_5550	97	13	0.167	8	0.769	.	CUUCAUCUCUAAUUGUUUGACGCC	2	0.692	N	N2	-1	0	8	0	1	1	1	2
10:9184588-9184751	Cluster_5555	164	16	0.206	13	1	+	GCCAGCCGCCGCCGACGCCC	2	0.812	N	N2	-1	5	4	2	0	3	1	1
10:9189856-9189945	Cluster_5561	90	9	0.116	9	0.333	.	GUGAGGAGAGGAUGUUUUUGGGGA	2	0.889	23	N6	-1	0	1	0	0	1	4	3
10:9191399-9191973	Cluster_5562	575	45	0.579	41	1	+	AGGAGAACGACGCCGACC	8	0.622	N	N2	-1	22	11	5	4	1	1	1
10:9196385-9196672	Cluster_5565	288	13	0.167	11	0.615	.	CUUCUGGACGGCUUGGAUCACU	2	0.923	N	N2	-1	2	1	0	0	2	2	6
10:9197964-9198041	Cluster_5566	78	11	0.142	10	0.909	+	ACCCGAUUGUACAGCUCUAUCUCC	2	0.818	24	N11	-1	0	1	0	0	0	2	8
10:9205107-9205303	Cluster_5573	197	7	0.09	3	0.714	.	GCCAACUGAGGUAGAUCUGUCAGA	1	1	24	N3	0	0	1	0	0	0	0	6
10:9216768-9216924	Cluster_5575	157	15	0.193	12	0.333	.	GGAAAAUAGGGGAAAGAACACAGC	5	0.6	N	N2	-1	2	2	0	0	0	0	11
10:9253700-9253906	Cluster_5586	207	15	0.193	4	0.867	+	GCGGUAUUGGAGGGUUAUAGUGAU	3	0.867	24	N11	-1	0	0	0	0	2	0	13
10:9260047-9260145	Cluster_5587	99	8	0.103	8	1	+	UAUGGCUUCUGUAUUCAACGCA	3	0.625	N	N2	-1	0	4	1	0	3	0	0
10:9262408-9262459	Cluster_5589	52	7	0.09	3	0.429	.	GGCUCAUUGGGAGGGAGCG	4	0.429	N	N2	-1	4	0	1	2	0	0	0
10:9269762-9270024	Cluster_5597	263	10	0.129	4	0.5	.	AAUAGAAUGUAGUGGUCGGAGAAG	1	1	24	N3	0	0	0	0	0	1	2	7
10:9285701-9285844	Cluster_5613	144	10	0.129	9	1	+	CGUGCUGGCGGACAGCGUGGCGAGCACGGCGCGGACGUUGGAGUCGUAGG	1	1	N	N2	-1	2	7	0	1	0	0	0
10:9286191-9286372	Cluster_5614	182	11	0.142	9	0.909	+	AAUGAACUAGGAAGGUAGCCCGC	2	0.909	23	N11	-1	1	0	0	0	1	5	4
10:9286652-9286727	Cluster_5615	76	7	0.09	7	0.571	.	AAAAGGUACCAUCGUCUGAAGUC	4	0.571	23	N6	-1	0	0	0	0	0	5	2
10:9307998-9308252	Cluster_5625	255	15	0.193	3	0.333	.	CGGAGAUCGAAAGCCGAUGUAGCC	2	0.8	24	N6	0	0	0	0	3	1	2	9
10:9308438-9308750	Cluster_5626	313	17	0.219	13	0.706	.	AAUUAUCACGUCGCCAAUAGUCGG	2	0.824	24	N5	0	1	0	0	1	0	1	14
10:9311913-9312423	Cluster_5630	511	30	0.386	27	0.733	.	CCUGAAGGCUGCUGAGUGUGAGG	2	0.933	24	N5	0	4	1	0	0	3	7	15
10:9314787-9314874	Cluster_5633	88	7	0.09	5	0.429	.	AGAAUACAUGUAUAUAUACUCCCU	2	0.857	24	N6	0.1	0	0	0	1	1	2	3
10:9319789-9320072	Cluster_5635	284	15	0.193	5	0.533	.	AAGACUGUUCUUUUGCUAUAUACU	3	0.667	N	N2	-1	2	3	0	0	0	3	7
10:9326771-9327338	Cluster_5636	568	19	0.245	6	0.737	.	GCUUGUACGCGAGGUUGGGC	2	0.842	24	N5	0	1	0	2	1	0	3	12
10:9329138-9329293	Cluster_5638	156	8	0.103	8	0.875	+	ACCGGAACUCUGCUCAAGUGACU	1	1	24	N3	-1	1	0	1	0	0	1	5
10:9329544-9329738	Cluster_5639	195	11	0.142	10	0.455	.	GACAGUUUUUCUAGGUAGUUUGAC	2	0.818	24	N6	0	1	1	0	1	0	1	7
10:9335161-9335384	Cluster_5641	224	8	0.103	8	1	+	ACGGAACAAUUGGAAAU	3	0.625	N	N2	-1	4	4	0	0	0	0	0
10:9351877-9352070	Cluster_5649	194	7	0.09	7	0.714	.	UUCUUCUCAUGACCUUCGU	2	0.857	N	N2	-1	2	1	1	0	0	0	3
10:9361341-9361409	Cluster_5657	69	7	0.09	5	0.143	-	CGAGAACUUCAGAAUUCCUCCAAC	4	0.571	24	N11	-1	0	0	0	0	2	1	4
10:9366717-9366906	Cluster_5664	190	16	0.206	6	0.125	-	CGGGAAGAAGAAAACGACUGAGUG	2	0.812	24	N11	-1	1	2	0	0	0	2	11
10:9371243-9371383	Cluster_5669	141	11	0.142	8	0.182	-	GAUGAGAAUGCAGAUAUAGAUGGA	2	0.909	24	N11	-1	0	1	0	0	0	2	8
10:9372524-9372840	Cluster_5671	317	18	0.232	2	0.222	.	CCCAGAUGACAAACUCGUCGCCGC	2	0.944	24	N5	0	0	2	0	0	0	3	13
10:9381073-9381127	Cluster_5676	55	8	0.103	6	0	-	GUAUGGGCAAUGCUAGAAAGUCU	2	0.875	23	N11	-1	0	0	0	0	1	5	2
10:9474248-9474308	Cluster_5705	61	8	0.103	5	0.125	-	ACACGGUGGAUUUUGUUGGAGCC	3	0.625	N	N2	-1	0	2	0	0	0	5	1
10:9481192-9481419	Cluster_5710	228	15	0.193	5	0.533	.	AAGACCCCUUUCUCUCUCUCGGCC	2	0.867	24	N6	0	1	0	0	2	1	1	10
10:9484059-9484303	Cluster_5712	245	26	0.335	4	0.731	.	GUUCCACCAAGCUUUCGUACCUU	3	0.769	24	N6	0	1	1	2	0	1	7	14
10:9494398-9494694	Cluster_5718	297	14	0.18	2	0.286	.	GAGAGUCUUGUAUUUGUGUAGCCC	2	0.786	24	N6	0	0	0	0	0	2	4	8
10:9504355-9504661	Cluster_5726	307	21	0.27	15	0.714	.	UUUGUGCGGGAUGGAUGUGGGUA	2	0.905	N	N2	-1	2	4	1	1	0	6	7
10:9504814-9505045	Cluster_5727	232	10	0.129	7	0.6	.	AUGGAUUACAUUUUUGACAAACAG	3	0.8	24	N6	0	0	0	0	1	1	3	5
10:9515243-9515349	Cluster_5737	107	9	0.116	5	0.222	.	AAAGAGAGGAAGGAAGAGAGG	3	0.667	N	N2	-1	0	2	0	4	1	1	1
10:9517318-9517389	Cluster_5738	72	9	0.116	6	0.111	-	UCCGGAACGACAGAAGCUACU	3	0.556	21	N11	-1	0	0	0	3	2	2	2
10:9519118-9519306	Cluster_5739	189	10	0.129	5	0.6	.	GAGGAAGAAGAGAAUCAA	2	0.9	N	N2	-1	3	0	0	1	0	0	6
10:9520197-9520397	Cluster_5741	201	10	0.129	4	0.6	.	AAGUCUCCUCGGAUGAUGAAGAUG	3	0.6	24	N6	0	2	0	0	2	1	0	5
10:9530005-9530940	Cluster_5743	936	62	0.798	19	0.71	.	AAUUGACACAGAACUCAAUAGCCU	21	0.565	24	N5	0.4	2	3	0	2	4	18	33
10:9531051-9531197	Cluster_5744	147	11	0.142	3	0.364	.	GAAUAUUCGCAGUGAACUCCAGCC	2	0.909	24	N6	0	1	0	1	0	1	2	6
10:9532424-9532591	Cluster_5745	168	7	0.09	5	0.429	.	CACAAAGUUGUCAGCUACCUUGG	1	1	23	N3	-1	0	1	0	0	0	3	3
10:9535232-9535373	Cluster_5748	142	7	0.09	5	0.286	.	UCAUGUGUAGGUGACUCGAUGCCA	2	0.857	24	N6	0	0	0	0	0	2	1	4
10:9535480-9535636	Cluster_5749	157	14	0.18	4	0.357	.	GUUUGCUGUUUUGUCAGGACCGGUA	1	1	N	N2	-1	1	2	0	2	2	3	4
10:9539808-9540061	Cluster_5752	254	16	0.206	16	0.062	-	ACUCUGAUGGACGUAAAGGUACC	2	0.875	24	N13	-1	1	0	0	0	1	3	11
10:9544224-9544428	Cluster_5757	205	18	0.232	5	0.5	.	UUCCAUGAUAUGGCUGUACCACCA	2	0.944	24	N6	0	0	0	0	0	1	1	16
10:9547851-9548097	Cluster_5758	247	24	0.309	4	0.375	.	GUCUGCUGCAUUCUGUUCCAUCUU	3	0.833	24	N6	0	0	1	1	0	0	4	18
10:9549507-9549788	Cluster_5759	282	20	0.258	17	0.1	-	CCAUGCCACUCAAUCGGAUAAG	2	0.75	24	N11	-1	1	0	0	0	3	3	13
10:9552857-9553135	Cluster_5763	279	29	0.373	24	0.138	-	AUCCUGCUGUCGCCGCCA	6	0.517	N	N2	-1	13	0	0	1	2	0	13
10:9554059-9554380	Cluster_5764	322	17	0.219	9	0.941	+	GGGAGGAGGAAAUUAGAUGGCACC	2	0.882	24	N5	-1	2	1	0	0	1	4	9
10:9555097-9555163	Cluster_5766	67	9	0.116	9	0.333	.	GGGCUAAGGAUCAGAGGAGAUUUC	1	1	24	N3	-1	0	0	0	0	0	0	9
10:9561937-9562014	Cluster_5774	78	11	0.142	5	0.273	.	UUACAUGCGCACAACAGAUCGGAG	2	0.818	24	N6	0	1	0	0	0	3	0	7
10:9585449-9585581	Cluster_5783	133	12	0.155	7	0.833	+	CUAGGCAACUGUAAACAUGAAAGA	2	0.917	24	N11	-1	0	2	0	0	1	0	9
10:9587239-9587447	Cluster_5785	209	10	0.129	10	0.4	.	UUGGACGCGCUAGGAGGAC	5	0.6	N	N2	-1	5	0	0	1	0	2	2
10:9598105-9598204	Cluster_5792	100	7	0.09	6	0.429	.	CCUUUCAAGGUACUGUGGUGGU	2	0.714	24	N6	0	0	1	0	0	2	0	4
10:9598716-9598808	Cluster_5793	93	11	0.142	8	1	+	AGGAUCUGUGUGACUUACCU	3	0.636	N	N2	-1	4	1	3	1	0	1	1
10:9602248-9602398	Cluster_5797	151	10	0.129	10	0.1	-	AAGACCGUGUAAAAAAUCUUAGAC	2	0.9	24	N11	-1	1	1	0	0	0	1	7
10:9604145-9604365	Cluster_5800	221	14	0.18	5	0.357	.	UUCGAAUUCUCUUUGCUC	3	0.786	N	N2	-1	3	2	0	0	0	5	4
10:9604466-9604576	Cluster_5801	111	8	0.103	7	0	-	GAGUAGUACUAGGAGGG	3	0.75	N	N2	-1	7	0	0	0	0	0	1
10:9607840-9608079	Cluster_5806	240	17	0.219	11	0.235	.	ACGCCGGCAGCCUGCGUCGACCUGA	2	0.941	N	N2	-1	1	3	0	0	1	1	11
10:9608708-9608888	Cluster_5807	181	9	0.116	9	0.556	.	AUUAAAUUCUUGUAGCAAUAGUGC	2	0.667	24	N6	0	0	0	0	0	0	1	8
10:9613881-9614249	Cluster_5812	369	17	0.219	7	0.588	.	GCCAUGAGACUGUGAUGAAGAAGA	3	0.765	24	N5	0	0	1	0	0	0	1	15
10:9632690-9632874	Cluster_5826	185	16	0.206	15	0.75	.	AAAGAACUCUAUCACAUAGGCACC	3	0.812	24	N6	0	1	0	0	0	0	3	12
10:9633497-9633565	Cluster_5827	69	9	0.116	5	0.444	.	CCGGGUACAUAGUAGAGCGAUAUC	2	0.778	23	N6	-1	0	0	1	0	0	5	3
10:9643002-9643270	Cluster_5832	269	11	0.142	7	0.545	.	GAUCGAUAGAAUCAAUGGAGGAGC	3	0.727	24	N6	0	0	0	0	0	0	5	6
10:9665515-9665826	Cluster_5839	312	17	0.219	8	0.824	+	UCCGACUCCUUCUACUCUACUCUC	2	0.941	24	N5	-1	2	0	0	1	1	4	9
10:9673206-9673442	Cluster_5842	237	20	0.258	17	0.2	.	UGUAGAAUGAAGAGAAGGGAGGAG	2	0.8	24	N6	0	1	0	0	3	1	4	11
10:9692938-9693244	Cluster_5849	307	12	0.155	7	0.333	.	UGUUGUGGAUGCGUGUACUAGCC	2	0.917	24	N5	0	0	0	0	1	2	3	6
10:9695227-9695315	Cluster_5850	89	10	0.129	7	0.8	+	GACUCAGGCGUACACUCCCCGUAUUG	4	0.7	N	N2	-1	0	5	0	0	1	1	3
10:9710752-9711063	Cluster_5862	312	7	0.09	3	0.571	.	UUAAGCUGAAACCGAGAGUUGAUU	1	1	24	N3	0	0	0	0	0	1	2	4
10:9722092-9722349	Cluster_5869	258	18	0.232	18	0.556	.	GAGAUACAACUGACUAGUCACCGA	2	0.833	24	N6	0	0	0	0	0	1	2	15
10:9734763-9734958	Cluster_5881	196	18	0.232	7	0.944	+	CAACAUAGAUCCAGCUGGAAAAG	3	0.667	N	N2	-1	2	2	0	0	2	6	6
10:9735052-9735222	Cluster_5882	171	9	0.116	4	0.556	.	UGGAAACCAGUCGGAUGUAGGUCC	1	1	24	N3	0	0	0	0	1	1	2	5
10:9747720-9747917	Cluster_5889	198	10	0.129	10	0.7	.	AAAAGUCAUCUUUGUUGGGCC	2	0.8	24	N6	0	0	0	0	3	0	0	7
10:9765768-9765812	Cluster_5897	45	7	0.09	6	0.143	-	GCGUUUGUAGUCAAAC	1	1	N	N2	-1	2	0	0	0	0	0	5
10:9769206-9769450	Cluster_5901	245	15	0.193	14	0.533	.	CAAUUUGUGAGGCUAUGGAAAGGU	3	0.8	24	N6	0	0	0	1	0	0	0	14
10:9798137-9798369	Cluster_5917	233	8	0.103	7	0.25	.	CCGUGUUAGGAGACUGGGGAGGG	1	1	24	N3	0	1	0	0	0	1	2	4
10:9798636-9798800	Cluster_5918	165	9	0.116	9	0.333	.	GCCGGAGAAAGGGAACAACAUCAU	3	0.778	24	N6	0	0	0	1	0	0	1	7
10:9798881-9798972	Cluster_5919	92	7	0.09	7	0.429	.	UGGACAAUUGACCACGAUCGGGU	2	0.857	23	N6	-1	0	0	0	0	0	4	3
10:9800806-9800969	Cluster_5921	164	13	0.167	9	0.462	.	GUUCAAGUCCUAUAAGAAGCAGAC	2	0.846	24	N6	0	0	0	1	2	1	1	8
10:9804745-9804870	Cluster_5925	126	8	0.103	8	0.5	.	UCUAUGCACAAAUGUACUCCCGCC	1	1	24	N3	0	0	1	0	0	0	1	6
10:9819099-9819122	Cluster_5930	24	7	0.09	7	0	-	AUACUUACUGUGUGAUAGAAGCCU	7	0.143	24	N11	-1	0	0	0	0	0	0	7
10:9831518-9831537	Cluster_5936	20	16	0.206	11	0.938	+	UGGAUUCGUAGCUUGGC	6	0.438	N	N2	-1	15	0	1	0	0	0	0
10:9862610-9862627	Cluster_5955	18	8	0.103	2	1	+	AUCUCUUGGUUCUGGC	3	0.5	N	N2	-1	8	0	0	0	0	0	0
10:9872828-9873105	Cluster_5958	278	14	0.18	7	0.643	.	CAUCAGAAUUGGACGUUAAGACAG	2	0.929	24	N6	0	1	0	0	0	0	4	9
10:9873583-9874113	Cluster_5960	531	29	0.373	13	0.793	.	ACUGGAAGGGUAUAGUGACUCAAA	3	0.828	24	N5	0.1	2	0	1	0	1	6	19
10:9877791-9878011	Cluster_5963	221	13	0.167	5	0.538	.	AGGGUACUAUCCGUCGGAAUCGGA	2	0.769	24	N6	0	0	0	2	1	1	3	6
10:9878263-9878321	Cluster_5964	59	9	0.116	4	0.667	.	UUCCAUAUCAAAGUUGUAGAUU	2	0.889	22	N6	-1	1	0	0	0	3	2	3
10:9882271-9882581	Cluster_5969	311	20	0.258	13	0.5	.	UUCAUCCCAAACUGUCGCCUGGUU	4	0.8	24	N5	0	0	1	0	2	0	3	14
10:9893413-9893521	Cluster_5977	109	9	0.116	5	0.444	.	CGCCGCCUCUGUUAGUGAUAUGCC	3	0.667	24	N6	0	0	0	0	0	0	3	6
10:9894818-9895064	Cluster_5978	247	16	0.206	14	0.5	.	GGCCGAUCCUAAAACUC	2	0.875	24	N4	0	2	0	0	0	2	0	12
10:9904258-9904428	Cluster_5986	171	12	0.155	6	0.833	+	AUGCAGAACUGUACAAGCUUGGUCACCC	2	0.917	N	N2	-1	1	11	0	0	0	0	0
10:9905361-9905507	Cluster_5987	147	7	0.09	5	1	+	AAAGCAUUAGACUGUUCUGC	1	1	N	N2	-1	1	2	1	0	0	1	2
10:9907287-9907316	Cluster_5988	30	7	0.09	0	1	+	CGAUUGGAAUUAUUGCACUGCU	2	0.857	N	N2	-1	1	1	1	0	2	1	1
10:9907657-9907774	Cluster_5989	118	13	0.167	10	1	+	UGCCCUUUAGUUUCUGGAC	2	0.923	N	N2	-1	2	8	0	0	0	3	0
10:9909157-9909326	Cluster_5990	170	13	0.167	12	1	+	CUACCAGAAGGACUUAUGCUG	3	0.692	N	N2	-1	3	7	0	3	0	0	0
10:9912294-9912496	Cluster_5991	203	11	0.142	8	0.727	.	AUUUUUGUCGUGUUCGCUUUGAGC	2	0.909	N	N2	-1	0	6	1	1	0	0	3
10:9913318-9913533	Cluster_5992	216	17	0.219	16	1	+	GUAAGCCUAUUCUUUUGAUUGACGUACAGAACUGCUAUAGAUUAGUCUGACAUAUUGGAUCUAAAAUUUUGAAUUG	6	0.588	N	N2	-1	1	10	0	0	1	1	4
10:9924000-9924192	Cluster_6000	193	10	0.129	9	0	-	UCAUUGCUCCAGAUGGUAGGAAGGCCUGCGUGAGCUACUCAACAACUAUGGACA	2	0.8	N	N2	-1	3	7	0	0	0	0	0
10:9925249-9925303	Cluster_6001	55	8	0.103	8	0	-	UGACUGACCUGUGGGCU	2	0.75	N	N2	-1	2	6	0	0	0	0	0
10:9944541-9944653	Cluster_6024	113	7	0.09	7	0	-	GUACAACGGAUCGAAUGUUUGCCU	2	0.857	24	N11	-1	0	0	0	0	2	1	4
10:9960174-9960331	Cluster_6039	158	13	0.167	12	0.615	.	AAAUUUGUCUCUUCUAACCAAUUG	2	0.769	N	N2	-1	1	2	0	0	1	2	7
10:9972696-9972808	Cluster_6048	113	7	0.09	7	0.857	+	AUGUUCGAACACUGGAAUAUCACCC	2	0.857	N	N2	-1	0	2	0	0	1	3	1
10:9979747-9979883	Cluster_6054	137	7	0.09	6	0.714	.	AAAACAAACUGAUACUCUCAAAGU	2	0.857	24	N6	0	1	0	1	0	0	0	5
10:9985606-9985898	Cluster_6059	293	18	0.232	5	0.056	-	GGUAGUAUUGUAGAGGGUA	2	0.778	N	N2	-1	3	2	2	0	0	3	8
10:9986581-9986715	Cluster_6060	135	7	0.09	1	0.714	.	GGGACUAGAGUUCAUGGAACAGG	1	1	24	N3	0	0	1	0	0	1	1	4
10:10014528-10014578	Cluster_6074	51	13	0.167	13	0.308	.	CACGAGUCUUGAACCUAUGCGCCU	4	0.692	24	N6	-1	0	1	0	0	0	2	10
10:10014677-10014819	Cluster_6075	143	7	0.09	7	0.571	.	AGAACAAGAUCGCAAAAUUAGUGC	2	0.857	24	N6	0	1	0	0	0	1	0	5
10:10016095-10016205	Cluster_6077	111	14	0.18	14	0.214	.	GAGAUCCAAAACGCCGGAAUGUAC	2	0.786	N	N2	-1	2	4	0	1	0	3	4
10:10018969-10019061	Cluster_6081	93	7	0.09	6	0.571	.	UUAUAACUUUGACCAUUAAUAACU	1	1	24	N3	0	0	1	0	0	0	2	4
10:10020129-10020243	Cluster_6082	115	21	0.27	20	0.048	-	ACGAGUACCGAUUUGACUACUUGGUUAUGAAGGAAAGCUUUCAUCCAGGCGGCUACGGUUCGAUUGCCACCUUCC	10	0.476	N	N2	-1	2	18	0	1	0	0	0
10:10022754-10023008	Cluster_6086	255	19	0.245	16	0.895	+	CCGUAGGCGGCGGAGGUGG	2	0.789	N	N2	-1	8	4	0	2	0	1	4
10:10030451-10030909	Cluster_6094	459	20	0.258	15	0.7	.	ACCUGGCGGUGACUCCAAGCAGGC	4	0.55	24	N5	0	3	0	0	0	0	1	16
10:10094102-10094518	Cluster_6113	417	24	0.309	22	0.708	.	AGUGUCAUUGCAAUCGCUGUAGGAGCAUGGAGGGUGGUUUUGGUGACAACGGAAGGCUUGCCCGGUGGCCCUGGU	2	0.958	N	N2	-1	2	9	0	0	1	4	8
10:10094948-10095073	Cluster_6114	126	11	0.142	8	0.364	.	AAUAGUAGAUCCAUCCAAGAAAAU	2	0.909	N	N2	-1	0	3	0	0	2	2	4
10:10097693-10097756	Cluster_6118	64	7	0.09	3	0.143	-	CGUAUUUAGCCACAGUUGGAUGGU	2	0.857	24	N11	-1	0	1	0	0	0	1	5
10:10098159-10098489	Cluster_6119	331	13	0.167	9	0.692	.	CGGAGCUGGUGCUGGUUCGGC	4	0.769	24	N5	0	1	1	0	4	0	0	7
10:10098776-10099001	Cluster_6120	226	23	0.296	19	0.565	.	GCUUGUAGAGACUAGGAUGCCGCC	4	0.565	24	N6	0.1	1	1	0	0	0	4	17
10:10099302-10099423	Cluster_6121	122	8	0.103	8	0.375	.	CGAAGACUGCACCGCACUCACCGG	2	0.75	24	N6	0	0	0	0	0	0	1	7
10:10101793-10101980	Cluster_6126	188	10	0.129	6	0.4	.	CUCGAGGAGGUUGAACGAGUUUGC	1	1	24	N3	0	0	0	0	0	0	2	8
10:10106211-10106389	Cluster_6128	179	11	0.142	2	0.727	.	CAACCACCUCGAUCGGUAAUCUGG	3	0.727	24	N6	0	1	1	1	0	0	1	7
10:10113370-10113817	Cluster_6133	448	27	0.348	24	0.111	-	GAGAAAAUGGAUGAGAAAAAAAGA	3	0.741	24	N5	-1	3	0	0	0	2	0	22
10:10115487-10115633	Cluster_6135	147	14	0.18	6	0.571	.	CCCAAUUUUGGCUGGUGGCUUCCU	2	0.857	24	N6	0	0	0	0	0	0	4	10
10:10116266-10116413	Cluster_6136	148	7	0.09	7	0.571	.	GCCAUGAUCGUUAGUCAUGUCGGC	2	0.857	N	N2	-1	0	2	0	0	0	2	3
10:10123967-10124065	Cluster_6139	99	11	0.142	11	0.636	.	CCGUGCGUUGCAACAAGUGAAGG	2	0.909	24	N6	0.1	1	0	0	0	0	3	7
10:10125745-10125969	Cluster_6142	225	9	0.116	6	0.222	.	GCAGCUUAAGAAGUCGUGAUUCUU	4	0.444	24	N6	0	0	0	0	0	0	2	7
10:10169097-10169187	Cluster_6155	91	12	0.155	12	0.167	-	GAUGGUGGCUAUAAGCUGUAGGGA	4	0.583	24	N12	-1	0	0	0	0	0	1	11
10:10169694-10169851	Cluster_6156	158	18	0.232	16	0.778	.	UUUCGUAUUAUAAGACU	2	0.889	24	N4	0	2	1	2	1	2	3	7
10:10171601-10171808	Cluster_6158	208	12	0.155	12	1	+	AAGAAUCCAAUACUACUGAAGGGCGUG	2	0.833	N	N2	-1	4	6	0	1	0	1	0
10:10172765-10172938	Cluster_6160	174	7	0.09	7	1	+	UUCGUAAUUUAAUUGGUCUGCUAGGGCUUGUCGCCAUGG	2	0.857	N	N2	-1	0	6	0	0	0	1	0
10:10174876-10175003	Cluster_6162	128	10	0.129	10	0	-	UGGCAAUGACCUGAACAUAUGCGCAAACAAUCACUGUGCAAG	2	0.9	N	N2	-1	0	9	0	0	1	0	0
10:10191615-10191664	Cluster_6174	50	8	0.103	1	0.125	-	CCUUCCACUGUAGAACAAUAAACC	2	0.75	24	N11	-1	0	1	0	0	0	2	5
10:10196197-10196283	Cluster_6178	87	11	0.142	1	0	-	AUAAAGGGGGACAUAGCCUAGUGGUACUUAGCUUCUUCUACUGUAUUGACAACUCUAGUUCGAGAACUAGCAAAUG	3	0.636	N	N2	-1	0	11	0	0	0	0	0
10:10196383-10196667	Cluster_6179	285	31	0.399	10	0.355	.	AUGCGAUCAGUAUGGACCGAGACG	3	0.806	24	N6	0	0	0	0	1	0	6	24
10:10196953-10197085	Cluster_6180	133	16	0.206	2	0.188	-	AUGAAGUGGACAUAGCCUGGUGGUACAUGGCUU	2	0.875	N	N2	-1	0	9	0	0	0	5	2
10:10207479-10207640	Cluster_6184	162	8	0.103	3	0.625	.	GCUCUAUCAAUAGAACUUCGCACU	1	1	24	N3	0	0	0	0	0	1	0	7
10:10227513-10227753	Cluster_6199	241	15	0.193	14	0.8	+	AUCUACUGAGAAGACCGUGAAGCC	3	0.8	24	N11	-1	3	0	0	0	0	3	9
10:10231764-10231923	Cluster_6205	160	12	0.155	12	0.583	.	ACACGCUGACCCUUAUUAAAGAAC	3	0.75	24	N6	0	0	0	0	0	0	1	11
10:10232674-10232798	Cluster_6206	125	7	0.09	6	0.286	.	AGCACGCGCGUCUCGAACGAACUAGGUG	2	0.857	N	N2	-1	0	3	0	0	0	0	4
10:10239510-10239706	Cluster_6210	197	10	0.129	3	0.9	+	ACCAUUGUAGCAUUUCAACCGAGA	4	0.7	24	N11	-1	0	1	0	0	1	1	7
10:10240634-10240874	Cluster_6212	241	23	0.296	7	0.609	.	UGUUGCUUCUCUUCACAGACUUGU	3	0.826	24	N6	0	2	0	0	1	5	1	14
10:10244002-10244113	Cluster_6216	112	7	0.09	6	0.429	.	CCACCUAGUUCGUUCGAGACGCGU	1	1	N	N2	-1	1	1	0	0	0	1	4
10:10249831-10249990	Cluster_6219	160	10	0.129	4	0.6	.	GGCAUGAGAGCGUUUGUAGGAAAU	2	0.9	N	N2	-1	2	2	0	0	0	0	6
10:10281764-10282067	Cluster_6241	304	24	0.309	6	0.333	.	UGUUUAGGGUGGUGGAGAAAGUCU	6	0.583	24	N5	0.1	3	0	0	4	0	2	15
10:10290709-10291063	Cluster_6254	355	22	0.283	2	0.591	.	GUUAAAACUGCAUGAGACCACU	2	0.955	N	N2	-1	4	1	1	3	3	2	8
10:10303608-10303993	Cluster_6263	386	12	0.155	12	0	-	CGCGCUGGUCUGGGCG	4	0.583	N	N2	-1	8	4	0	0	0	0	0
10:10316573-10316871	Cluster_6270	299	18	0.232	6	0.389	.	AGAUAACAUCCAUCCGUGACGGGC	2	0.889	24	N6	0	0	0	0	0	2	4	12
10:10319684-10320083	Cluster_6271	400	19	0.245	8	0.368	.	CUAACACGUCCUAACUGU	3	0.842	N	N2	-1	5	0	1	0	1	4	8
10:10321315-10321591	Cluster_6272	277	11	0.142	6	0.364	.	UUCUUUUUUGCAUAAGGACAGACC	1	1	24	N3	0	1	0	0	0	2	1	7
10:10331979-10332333	Cluster_6281	355	27	0.348	16	0.63	.	GCCCGCAGAUUGUGCUAUGAGAGA	3	0.778	24	N5	0.1	0	3	2	2	3	4	13
10:10366588-10366691	Cluster_6309	104	8	0.103	2	0.625	.	ACUCCACUGAACUCGGCAAAACCU	2	0.875	N	N2	-1	0	2	0	1	1	0	4
10:10370225-10370428	Cluster_6310	204	13	0.167	2	0.615	.	ACGGAUUGCCUUGUCAACCAGCCU	2	0.923	24	N6	0	1	0	0	0	0	4	8
10:10375877-10376084	Cluster_6311	208	9	0.116	6	0.667	.	ACCUAUUAGGUGAUGGGGAUGGUU	3	0.556	24	N6	0	0	0	0	0	0	0	9
10:10376177-10376318	Cluster_6312	142	9	0.116	5	0.667	.	CUAGACUUUUUAGACAUUUUGGCC	2	0.889	24	N6	0	0	1	0	0	0	2	6
10:10377337-10377491	Cluster_6313	155	9	0.116	9	0	-	CCAUAGGAAUCGAACCUGGUACCC	2	0.667	24	N11	-1	0	1	0	0	0	2	6
10:10382427-10382493	Cluster_6318	67	11	0.142	9	0.364	.	AACGAACGCAGCCUAAGGCCUUU	2	0.818	23	N6	-1	2	0	0	1	2	4	2
10:10402317-10402512	Cluster_6327	196	9	0.116	8	0.222	.	CCUUAGAACUGUUAGAUUUUUC	2	0.889	24	N6	0	0	0	0	0	3	1	5
10:10411165-10411368	Cluster_6337	204	13	0.167	13	0	-	GUGGAAGUGUACAUUUGUAGGCU	3	0.692	N	N2	-1	0	9	0	0	0	3	1
10:10413547-10413620	Cluster_6339	74	9	0.116	9	0	-	UAUUGCAGUACUGGGACAAAAUUUUGGCAUACUGGCAUGGCAAGGAUUUGGUCACU	3	0.667	N	N2	-1	0	5	1	0	1	0	2
10:10416245-10416384	Cluster_6341	140	11	0.142	11	0	-	AGGAAAAGAUGUUGUUGUUGAGAACCUGAGACAGCUU	2	0.909	N	N2	-1	2	8	0	0	1	0	0
10:10416462-10416913	Cluster_6342	452	44	0.567	43	0.023	-	AGGAAUUUAAAGGAGCUGCUCAACUACUCGAGA	2	0.864	N	N2	-1	4	32	4	1	0	2	1
10:10419698-10419783	Cluster_6345	86	7	0.09	7	0.571	.	GCCGUUGGACGCGAGCACAGCACC	3	0.571	24	N6	0	0	0	0	0	0	1	6
10:10422533-10422675	Cluster_6347	143	11	0.142	4	0.273	.	AAUGUGUCAUCCCGGUCCAAAGCA	1	1	24	N3	0	0	2	1	1	1	0	6
10:10423325-10423425	Cluster_6348	101	8	0.103	4	0.375	.	UGCAGGAUCAAACCAGCUGGCAUA	1	1	24	N3	0	1	0	0	0	1	1	5
10:10425643-10425791	Cluster_6350	149	14	0.18	11	0.714	.	UGAUUGUAAUCUCCCGGGUUGAGU	4	0.786	24	N6	0	1	1	0	1	0	2	9
10:10449726-10449885	Cluster_6366	160	7	0.09	4	0.143	-	GGAGAAGUGAAGAGAUGAGAUGGG	1	1	24	N3	-1	0	0	0	1	0	1	5
10:10495007-10495247	Cluster_6389	241	12	0.155	11	0.333	.	AAAGGAGGAGGACAAGACG	3	0.833	N	N2	-1	4	0	2	1	1	1	3
10:10502921-10503188	Cluster_6396	268	23	0.296	23	0.391	.	AGCUAGGACGAGCUGAGCAAAGCC	2	0.87	24	N6	0	1	0	1	1	1	3	16
10:10505294-10505429	Cluster_6398	136	8	0.103	4	0.5	.	GAGAAGGAGGCUGACAUAUGGGACC	2	0.875	N	N2	-1	1	2	0	2	1	0	2
10:10509587-10509651	Cluster_6400	65	11	0.142	10	0.909	+	UGGAGAUGAUGAUUUGUAUAAA	7	0.364	22	N15	-1	0	0	0	0	9	2	0
10:10510084-10510348	Cluster_6401	265	10	0.129	4	0.6	.	GAAUAUGAAUUCGUUCAUUUGCAUCAAAGUCGGGG	2	0.9	N	N2	-1	0	3	0	0	1	2	4
10:10527911-10528083	Cluster_6406	173	9	0.116	7	0.889	+	AUUCCGGUACAACUGCCAUUGGCA	1	1	N	N2	-1	3	0	0	0	0	0	6
10:10528168-10528283	Cluster_6407	116	7	0.09	7	0.143	-	UAGACAUAUGGAUGGAUGGGCCC	2	0.714	24	N11	-1	0	0	0	0	0	2	5
10:10536070-10536213	Cluster_6415	144	7	0.09	3	0.857	+	AUUCCGGAUCGACGUGCAUUAGAC	2	0.857	24	N11	-1	0	1	0	0	0	0	6
10:10541846-10542122	Cluster_6418	277	9	0.116	4	0.889	+	UACGUUAAGUACUCACCCUUGCCC	4	0.556	24	N11	-1	0	0	0	1	1	2	5
10:10553448-10553724	Cluster_6425	277	12	0.155	4	0.583	.	CAUUCAAGUACUGGUUUGGAACC	2	0.917	24	N6	0	0	0	1	1	0	4	6
10:10555803-10556000	Cluster_6427	198	13	0.167	7	0.154	-	UCCGAACAUCUCUUUACCCUUGG	2	0.923	24	N11	-1	0	0	0	3	0	4	6
10:10556946-10557039	Cluster_6428	94	13	0.167	5	0.231	.	AGCUACGAUUUCGACGCCGGUGUU	2	0.692	24	N6	0	0	2	0	0	0	1	10
10:10567667-10567759	Cluster_6438	93	9	0.116	9	0.667	.	AAUGCAUCCAAGCGUGUGCGACUUG	2	0.889	N	N2	-1	0	3	0	0	0	1	5
10:10592465-10592716	Cluster_6452	252	9	0.116	4	0.556	.	AGCAGCAUUGGGCUAUUCUGUCGU	1	1	N	N2	-1	2	0	0	2	0	1	4
10:10592821-10593000	Cluster_6453	180	7	0.09	4	0.286	.	AGGAUAUUGGUGCGAUGGAUGUAC	2	0.714	24	N6	0	1	0	0	2	0	1	3
10:10608583-10608817	Cluster_6463	235	22	0.283	7	0.318	.	UGGAUUGGAACGAACAAAUUCACU	6	0.682	24	N6	0.1	1	0	1	3	1	3	13
10:10616790-10617041	Cluster_6472	252	17	0.219	4	0.824	+	GUUACGUCAUGCAGAACCCGAGGU	3	0.882	24	N11	-1	0	1	0	1	2	3	10
10:10621061-10621353	Cluster_6475	293	27	0.348	12	0.444	.	UUCACACACGUCCGUGGACGACG	2	0.889	24	N6	0	0	4	1	0	1	7	14
10:10633524-10633879	Cluster_6487	356	19	0.245	14	0.789	.	GUAAUUCGCUGUUAUACUGAUGCC	4	0.789	24	N5	0	1	2	0	0	1	2	13
10:10633969-10634264	Cluster_6488	296	23	0.296	10	0.609	.	AAGGAAUAAAUCUAGACAAAAUCU	2	0.913	24	N6	0.1	2	1	0	1	2	3	14
10:10637466-10637673	Cluster_6490	208	8	0.103	8	0	-	ACAACAUAAUAAAGCUGCCUAUGGGCUAUGGUCUUGUGUCUGUAGA	1	1	N	N2	-1	1	6	1	0	0	0	0
10:10639741-10640235	Cluster_6493	495	22	0.283	22	0	-	AUAGCUCUUAACCAUCAUUUGAAUAUGCUUGGCACCUCA	2	0.909	N	N2	-1	3	12	2	3	2	0	0
10:10644744-10644850	Cluster_6497	107	10	0.129	10	0.3	.	GAGAUGGAAAGCAAGAAGAGGGG	2	0.8	24	N6	0	0	1	1	0	1	2	5
10:10646887-10647115	Cluster_6501	229	14	0.18	11	0.714	.	AGCACUUCCAUCACCUAUAGCGCU	2	0.857	24	N6	0	1	1	0	0	1	0	11
10:10670217-10670485	Cluster_6516	269	22	0.283	0	0.455	.	AGGAUCUGUAGCCAGUAUCAGCCU	3	0.727	24	N6	0.1	0	2	0	0	0	5	15
10:10675154-10675366	Cluster_6521	213	9	0.116	2	1	+	GUGACUGCGAUACCCUGGAUUCU	2	0.778	24	N11	-1	0	1	1	0	0	3	4
10:10675506-10675659	Cluster_6522	154	7	0.09	2	1	+	AAUUUUCGUUACCGUAUUCACGCC	2	0.857	24	N11	-1	0	0	0	0	0	1	6
10:10680908-10681062	Cluster_6526	155	14	0.18	0	0.429	.	ACUUCCAAACCGUCACAUGGCAUC	2	0.857	24	N6	0	0	1	0	1	1	3	8
10:10681483-10681559	Cluster_6527	77	26	0.335	5	0.615	.	GGCAUAGGAGCGUUUAUAGGAGUC	6	0.692	24	N6	0.1	1	1	0	2	3	4	15
10:10683822-10684037	Cluster_6529	216	13	0.167	7	0.462	.	AGAAUAACACAGUACAACACAGAC	1	1	24	N3	0	0	1	0	0	1	2	9
10:10694457-10694611	Cluster_6540	155	8	0.103	8	0.375	.	AUCUUUUGGGUGAUGGAGGAGCAC	2	0.75	24	N6	0	0	0	0	0	0	1	7
10:10696154-10696383	Cluster_6542	230	30	0.386	8	0.233	.	ACCAUUGUAGCAUUUCACCCGGAA	14	0.367	24	N6	0.1	0	0	0	1	0	1	28
10:10696458-10696751	Cluster_6543	294	25	0.322	25	0.44	.	AAGAUAGGGAAGGAAAGAGGAGGA	2	0.8	24	N6	0	0	3	1	0	3	4	14
10:10699375-10699393	Cluster_6546	19	27	0.348	23	1	+	GUGACUGACGCUGAGAC	21	0.222	N	N2	-1	27	0	0	0	0	0	0
10:10716091-10716467	Cluster_6559	377	27	0.348	13	0.481	.	GUUGGGUUUUAAGUUUCGUUCGCU	3	0.778	24	N5	0	0	0	0	0	3	8	16
10:10734748-10734895	Cluster_6567	148	9	0.116	9	0.222	.	UAUCCACGGUGGCUGAACCAAAG	2	0.889	N	N2	-1	1	1	0	0	1	3	3
10:10736918-10737143	Cluster_6571	226	11	0.142	10	0.545	.	UAUUUUUUUAAAGCAGGAUAAUGU	3	0.727	24	N6	0	0	0	0	0	0	1	10
10:10737835-10738009	Cluster_6573	175	11	0.142	10	0.636	.	AAGCACGGUGUGACUAGACGGGUC	3	0.818	24	N6	0	0	0	0	0	0	2	9
10:10738732-10738860	Cluster_6574	129	8	0.103	8	0	-	AUAUCUGACUGAUAUGUGUGCGG	2	0.75	24	N11	-1	0	1	0	0	0	2	5
10:10741447-10741507	Cluster_6576	61	8	0.103	7	0.375	.	GUCUUAGUGAGUGGGAUGAAGGGA	2	0.875	N	N2	-1	2	1	0	0	0	1	4
10:10756095-10756259	Cluster_6582	165	8	0.103	6	0.25	.	UUUAUUUUGUUGUAACU	2	0.875	N	N2	-1	2	0	0	0	2	0	4
10:10759158-10759375	Cluster_6585	218	11	0.142	11	0.636	.	AAAUAUUUGCAUAACCGUUGACUC	3	0.727	24	N6	0.1	0	2	0	0	0	2	7
10:10763266-10763303	Cluster_6589	38	9	0.116	9	0.556	.	UGAGUGUAGUUAGGGUGUGUUCAG	2	0.778	N	N2	-1	2	1	0	0	0	1	5
10:10768590-10768780	Cluster_6594	191	8	0.103	3	0.875	+	CAUUUACUCAAAAAAAA	2	0.875	N	N2	-1	3	1	0	1	1	2	0
10:10769109-10769410	Cluster_6595	302	7	0.09	5	0.714	.	GUUUUGGUCAGGCAAAGGAGUGU	1	1	24	N3	0	0	1	0	0	1	1	4
10:10778578-10778695	Cluster_6598	118	10	0.129	6	0.1	-	GAAUUUUGGCCUAGUGCGUCGUG	1	1	24	N3	-1	0	2	0	0	1	3	4
10:10779657-10779829	Cluster_6599	173	16	0.206	11	1	+	CAUGAUCUUCCCACGGGAUAAAAUAAAUUCGAUACCCU	2	0.75	N	N2	-1	4	10	1	0	0	1	0
10:10787969-10788134	Cluster_6606	166	16	0.206	5	0.75	.	AGGAACGAGAUUAUAACGAUUAUU	2	0.875	24	N6	0	0	2	0	0	1	1	12
10:10799109-10799414	Cluster_6615	306	305	3.927	1	0.515	.	AGGGUGGAUCUCGAAAGAUAGGAAC	8	0.554	N	N2	-1	5	95	4	18	15	43	125
10:10813908-10814152	Cluster_6630	245	28	0.361	0	0.571	.	GAAAGUCGAAUUUCUUCCACUCUCAUUUGAGAGUGCGAAUACAAGGAGGUAUUUUGUGUUUGGGAAAGUCCGA	7	0.643	N	N2	-1	0	25	0	0	0	1	2
10:10814541-10814637	Cluster_6631	97	12	0.155	0	0.667	.	UUUGGAUCAGCCUUUCUACUCCCUGCAUCUACGUUGAGCAGGUAUCUUUAGGUA	3	0.75	N	N2	-1	0	12	0	0	0	0	0
10:10816358-10816482	Cluster_6634	125	14	0.18	0	1	+	UACGUCAAUUUGAACUUGCUCGGUCUGUUCAAUUGCGGCCUUAUAAUGCAAUUUCAUUCUCUGGCCCAAUCGCUGU	5	0.429	N	N2	-1	0	14	0	0	0	0	0
10:10816593-10816711	Cluster_6635	119	8	0.103	0	1	+	UAGGCGCGGCUCUGCUAUGCGCUAUUCAUGGGGCA	1	1	N	N2	-1	0	8	0	0	0	0	0
10:10822469-10822570	Cluster_6640	102	18	0.232	0	0.111	-	GGAUAUGGAAUAAGAAUAGAUUAC	3	0.778	N	N2	-1	0	9	0	0	0	1	8
10:10829392-10829492	Cluster_6647	101	20	0.258	0	0.5	.	GUUUUCCCCAGAUCGUAGCGU	2	0.8	N	N2	-1	0	12	0	2	2	2	2
10:10829823-10830014	Cluster_6648	192	30	0.386	0	0.167	-	UUCGCGAUAUAACUAGGAAGACCU	18	0.333	N	N2	-1	0	8	0	0	0	1	21
10:10833568-10833661	Cluster_6653	94	22	0.283	0	0.045	-	GAUACUGUAAUGGAAUGGCGAACC	4	0.636	N	N2	-1	0	9	0	0	1	4	8
10:10833710-10833840	Cluster_6654	131	59	0.76	0	1	+	ACCCUAGAGGACGAAUAUAGGACU	9	0.678	N	N2	-1	0	31	0	3	4	3	18
10:10835742-10835873	Cluster_6656	132	15	0.193	0	0.133	-	CUUGGGAUCGAUAAACCUUUUGGAUCUUAUUAACCAAAGAGAUACGACUUUGGGCUAUGGUUAACUCAGCUCCAAU	2	0.867	N	N2	-1	0	12	0	1	0	1	1
10:10840268-10840365	Cluster_6662	98	14	0.18	0	1	+	GGGGUACUCUUUCUACAACUAUAUUAGUAUUAGUACCAAAUGCUUUAAACAGGAAAUAGCUAAUGUAGAAUUUAUC	11	0.214	N	N2	-1	0	14	0	0	0	0	0
10:10840626-10840785	Cluster_6663	160	18	0.232	0	0.556	.	AAUAUUAAGAGGACUCUUCUGCCU	4	0.667	N	N2	-1	0	10	0	0	0	4	4
10:10851006-10851096	Cluster_6671	91	8	0.103	0	0	-	UGGAUUUGUUUUUUUUUUAUGUUAUUUUGUGAAGGAAUGAA	2	0.875	N	N2	-1	0	8	0	0	0	0	0
10:10851608-10851737	Cluster_6673	130	27	0.348	0	0.296	.	UCAGCAACGUUAAUGAUUACAAUG	2	0.926	N	N2	-1	1	16	0	1	2	2	5
10:10853728-10853872	Cluster_6674	145	41	0.528	0	0.829	+	AGAAAACAAGCGGUUCUCGAACU	5	0.829	N	N2	-1	5	22	0	0	2	6	6
10:10863848-10863930	Cluster_6683	83	18	0.232	0	0.444	.	GCUGUAAGGAUUGAUACAUAGGACC	2	0.889	N	N2	-1	1	13	0	0	0	3	1
10:10866962-10867099	Cluster_6687	138	21	0.27	0	0.714	.	UGUGGGUGCUGUUCUUAUUUUGCCCGAGGGAUUCGAAUUAGCGCCGCCCGACCGUAUUUCUCCUGAGUUGAAAGA	4	0.762	N	N2	-1	0	21	0	0	0	0	0
10:10870170-10870286	Cluster_6689	117	12	0.155	0	0.75	.	GUAAAUUCAGGAAAGAUUUCCUUUUUUUAGGAGACCCUCGAGGGGUCGUGGAAUGCU	2	0.833	N	N2	-1	0	9	0	2	0	0	1
10:10870367-10870677	Cluster_6690	311	50	0.644	0	0.9	+	ACUUAGGUAAGUGCUUUACCAACAUAUGUAGUGUAGUAAAAAAAA	12	0.64	N	N2	-1	0	49	0	0	0	0	1
10:10871914-10872463	Cluster_6692	550	163	2.099	0	0.785	.	AGGGGCCAAUGAGGAGUCGGCAGG	8	0.773	N	N2	-1	2	120	0	5	5	9	22
10:10873919-10874026	Cluster_6695	108	51	0.657	0	0.157	-	UCGUGCGAAAUAACUGAAGGGAGU	8	0.51	N	N2	-1	0	27	0	0	0	5	19
10:10878977-10879110	Cluster_6704	134	41	0.528	0	0.976	+	AGUGGCUGAUGAAGUUUUGAACCU	2	0.829	N	N2	-1	0	35	0	0	1	0	5
10:10908603-10908764	Cluster_6727	162	18	0.232	0	0.833	+	AUAAAAAAAAGGAGUCUGCGCAC	1	1	N	N2	-1	0	15	0	0	0	1	2
10:10909280-10909448	Cluster_6728	169	7	0.09	0	0.857	+	AAGACUAUCAUCUCCUACCAGAUAAAUUCCUAAUUCACCUUUUGGGGCUUCCACUCUUGCAUAAAGCUCUUGUUUU	1	1	N	N2	-1	0	5	0	0	0	2	0
10:10913637-10913834	Cluster_6733	198	87	1.12	0	0.851	+	CAAAAUUAAAGUCUCUUGGCUCUUUUCAUGCUUUCUCACAAACGGAUUAAGAAAUAUAUUGCAUUAUUUGUUGA	7	0.701	N	N2	-1	2	74	1	2	6	1	1
10:10914543-10915016	Cluster_6736	474	115	1.481	1	0.652	.	ACAGGAUUUAUGACUACUUUAGCC	5	0.817	N	N2	-1	7	72	0	4	5	4	23
10:10915165-10915432	Cluster_6737	268	88	1.133	0	0.25	.	CCCAUGUGAGAGACGGAGGAGUAGC	5	0.75	N	N2	-1	2	48	0	4	3	4	27
10:10917212-10917300	Cluster_6742	89	8	0.103	0	0.75	.	GGACAUUAGAAUCUUCAUUAAAAUAGACUUCGUUUGGUAGUAUCGUUGCGAAUUUUUUAACAAAAAAAUUCUUGCU	1	1	N	N2	-1	0	5	0	1	1	0	1
10:10917945-10918070	Cluster_6744	126	33	0.425	0	0.485	.	UGCGGAUAAGACAAGAGUUUUUUAACAUAUUAUAUAUUUUUUUUAGACUUUGU	2	0.97	N	N2	-1	1	28	0	1	2	1	0
10:10918170-10918256	Cluster_6745	87	29	0.373	0	0.276	.	GAUUGGAAUUCAAUUCUGGAAUACC	17	0.345	N	N2	-1	0	23	0	3	0	0	3
10:10918687-10918908	Cluster_6746	222	101	1.3	0	0.297	.	UGAACUGAGAAUACCAUAGCUAUA	9	0.703	N	N2	-1	2	51	1	1	2	9	35
10:10945563-10946089	Cluster_6761	527	16	0.206	14	0.75	.	GUUGUUGUUGUGAAUGAUGGAGAA	3	0.875	N	N2	-1	3	1	1	0	0	3	8
10:10946406-10946478	Cluster_6762	73	10	0.129	8	0.4	.	UCACCCCCACUCGCUUAGGCUGGC	2	0.9	24	N6	0	0	1	0	0	1	1	7
10:10961661-10961809	Cluster_6773	149	21	0.27	18	0.857	+	AAAUAAGACGAACGACCAAACAUU	3	0.619	24	N11	-1	2	1	0	1	0	2	15
10:10962514-10962674	Cluster_6774	161	13	0.167	10	0.923	+	GAACUCGCCGGAAAACAAAUUCAC	2	0.846	24	N11	-1	0	0	1	0	1	2	9
10:10962754-10963130	Cluster_6775	377	14	0.18	11	0.643	.	GAUGACUUAGGAGCGUAUAUAGG	3	0.714	24	N5	0	1	0	0	1	0	3	9
10:10963639-10963774	Cluster_6776	136	12	0.155	11	0.833	+	GCCACGUGAUGACUCGAAAAUAUU	2	0.75	24	N11	-1	0	0	0	0	1	1	10
10:10967034-10967290	Cluster_6778	257	17	0.219	9	0.647	.	GAUGUGGUAUUAACGUAUGAUUGA	2	0.824	24	N6	0	1	0	1	0	1	3	11
10:10977658-10977866	Cluster_6785	209	14	0.18	13	0.643	.	UCACUCGGUAGGGGAGC	5	0.5	N	N2	-1	11	0	0	0	0	0	3
10:10977941-10978203	Cluster_6786	263	12	0.155	11	0.5	.	ACCACUUAAGACAAUGAUCCUGCC	2	0.833	24	N6	0.1	1	0	2	1	0	2	6
10:10985823-10986009	Cluster_6791	187	10	0.129	7	0.6	.	UUAAAAAAAAUGGACU	3	0.5	N	N2	-1	3	3	0	0	0	2	2
10:11003402-11003451	Cluster_6801	50	9	0.116	9	0.667	.	CGCUCGUUGUCCUUUUUGCUCCUC	2	0.778	24	N6	-1	1	0	0	0	1	0	7
10:11014820-11015068	Cluster_6806	249	12	0.155	2	0.667	.	GGCUUUUAUUGUCAAGG	1	1	N	N2	-1	2	1	1	0	0	2	6
10:11023429-11023458	Cluster_6813	30	7	0.09	0	0.286	.	UAUUAGGAUGCCAUGUGACGGUUU	2	0.857	24	N6	-1	0	0	0	0	0	1	6
10:11035872-11036469	Cluster_6818	598	32	0.412	31	0	-	AUGACCAACAAUACUACAAACUGUGGAAAGUUACAUUUUUGUUUUGUUCAUAGUGUGA	3	0.844	N	N2	-1	2	24	0	1	1	4	0
10:11036928-11037155	Cluster_6819	228	30	0.386	29	0.033	-	GCAUCAACUUCGGAAUACUCA	3	0.767	N	N2	-1	5	14	2	3	3	2	1
10:11038486-11038683	Cluster_6821	198	9	0.116	9	0	-	GUGAAAAUUAAGUUUUCGAAGAUGUCAGAAUUCAGUAUAUG	2	0.778	N	N2	-1	0	6	0	2	0	1	0
10:11050996-11051222	Cluster_6832	227	11	0.142	9	0.273	.	CGGAUCUAUACUGCCUUGGGAUC	2	0.818	24	N6	0	1	1	0	0	0	4	5
10:11053164-11053358	Cluster_6833	195	8	0.103	7	0	-	GCAACGCACGCGUGUGGAUGACGUGGAAGUGUUUGUCACUUGGGGAAAAGAACGAAUAUUCGCUAGCUAGCUAGUG	1	1	N	N2	-1	3	5	0	0	0	0	0
10:11060628-11060861	Cluster_6838	234	14	0.18	5	0.5	.	CCCUGUUGAGCCCAUAUCCAAAGC	2	0.857	24	N6	0	1	0	0	0	1	2	10
10:11084963-11085103	Cluster_6860	141	19	0.245	19	0.579	.	AUCCAACUGUUCUGACGCUCCCGU	4	0.632	24	N6	0.1	1	0	0	0	2	4	12
10:11103352-11103461	Cluster_6868	110	7	0.09	7	0.286	.	AACUAGCUACAGCGACUCCAGCCU	3	0.714	24	N6	0	0	0	0	0	1	1	5
10:11126234-11126387	Cluster_6882	154	13	0.167	13	0.231	.	GGACAAGCGUGAAUUCUUUGCACC	3	0.769	24	N6	0	0	0	0	0	1	1	11
10:11126922-11127142	Cluster_6883	221	9	0.116	9	0.556	.	GCAUGCUCGGAGUGCUUGGAAGAC	2	0.889	24	N6	0	0	1	0	0	1	2	5
10:11150642-11150784	Cluster_6900	143	9	0.116	3	0.444	.	UUAAAUCGUGACGAAAUUGCU	1	1	N	N2	-1	0	2	1	1	2	1	2
10:11157421-11157758	Cluster_6905	338	23	0.296	6	0.391	.	GACUGUUAGGAUGAACUUCCACCU	2	0.87	24	N5	0	0	1	1	0	2	3	16
10:11157867-11157995	Cluster_6906	129	15	0.193	4	0.6	.	AGUAGCAGCUGUCUGCCUCGCCU	3	0.8	23	N6	-1	0	0	1	0	0	7	7
10:11160843-11161003	Cluster_6908	161	7	0.09	4	0.571	.	UGUCGUCAGGAGGAAGGCUGGUGCUU	2	0.857	N	N2	-1	0	2	0	0	0	2	3
10:11162455-11162697	Cluster_6910	243	10	0.129	7	0.4	.	UGCGUGACAUGGUUGGUUGAAGAC	2	0.7	24	N6	0	0	0	0	0	3	1	6
10:11193379-11193503	Cluster_6927	125	10	0.129	10	0	-	UGUGGCAAAGCCAUUUGAAGAACAGCAACUUUACUCUGCAGUUGCU	4	0.7	N	N2	-1	2	7	0	0	0	1	0
10:11194987-11195254	Cluster_6929	268	15	0.193	15	0	-	UGUACCAUCUGCGGAGACUUGGAAUACAAUGUGAUCUUGCAGCCACAUCUGAAUCAGCACUUUCUGCUCUAUUGG	2	0.933	N	N2	-1	0	14	1	0	0	0	0
10:11195987-11196206	Cluster_6930	220	8	0.103	8	0	-	GUGAGUCGUAAUCUAUACCCAUUGGACUCUAAGCUUUUCAUUCAACGGGAUGUUAGGACCUGAAAUAUGUUGUUUU	3	0.625	N	N2	-1	3	3	0	0	1	0	1
10:11198856-11199020	Cluster_6931	165	7	0.09	7	0	-	UUGAGGAUUUCACGGCUAGGACAACA	2	0.857	N	N2	-1	1	3	1	0	1	0	1
10:11200623-11200800	Cluster_6932	178	7	0.09	6	0	-	ACUUGGAAUAUAGAGCAUUAAUGGAAUUGGACUGUAUUAUAACAUAUUGUUA	1	1	N	N2	-1	1	6	0	0	0	0	0
10:11205592-11205742	Cluster_6935	151	8	0.103	8	0.625	.	GCGGAUAUAAAGAAGUGAGAGC	2	0.75	22	N6	-1	0	0	1	1	2	2	2
10:11228150-11228293	Cluster_6959	144	10	0.129	4	0.3	.	CUGUUACGUCGGAUAUUAUAUAGG	2	0.9	24	N6	0	0	0	0	0	1	4	5
10:11228549-11229320	Cluster_6960	772	39	0.502	21	0.821	+	UUUGAAGAAGGGCUUUCCAGC	5	0.718	24	N5	-1	0	0	0	10	6	4	19
10:11237812-11237975	Cluster_6972	164	32	0.412	16	0.375	.	UAUGUAGAACCACCACUUAAGGGU	3	0.844	24	N6	0	2	4	1	1	1	8	15
10:11258363-11258574	Cluster_6989	212	19	0.245	5	0.684	.	GCACCGAUUUUAGGAGUUUGGGGG	3	0.789	24	N6	0	1	0	0	1	1	1	15
10:11273885-11273968	Cluster_6997	84	11	0.142	11	0.909	+	UAAUGGAAGGAUCUUACCAAAUGAAUGGCAUACUGA	2	0.818	N	N2	-1	1	6	0	1	0	1	2
10:11278383-11278532	Cluster_7000	150	10	0.129	9	0.9	+	UCCAAAACUGGGACCUCCAACU	2	0.9	N	N2	-1	2	4	0	0	2	1	1
10:11278946-11279015	Cluster_7001	70	7	0.09	7	1	+	AGUUGAACUCUGAUUUUCGGAAGAACAAGGAUUUUCCUGCCAAGUUACUAAGGGGAAU	2	0.714	N	N2	-1	0	7	0	0	0	0	0
10:11281100-11281276	Cluster_7003	177	11	0.142	11	0.818	+	CCGUGCUCAGGCUUCAUC	1	1	N	N2	-1	6	3	0	0	0	0	2
10:11301235-11301251	Cluster_7011	17	49	0.631	31	1	+	AGGCUCGUAGCUCAGC	27	0.184	N	N2	-1	49	0	0	0	0	0	0
10:11304215-11304362	Cluster_7014	148	31	0.399	29	0.387	.	AUCUAUAUCCAGAAGUUGACGGCG	4	0.742	24	N6	0	0	2	2	1	0	11	15
10:11305251-11305572	Cluster_7015	322	21	0.27	21	0	-	AGUGAGCUGAAAGACAUGCAGGGCAGGUACU	4	0.762	N	N2	-1	2	16	0	0	0	2	1
10:11318663-11318983	Cluster_7019	321	19	0.245	11	0.368	.	ACUUAGUCAAACUUGAACCAGUU	2	0.895	24	N5	0	0	2	2	0	0	7	8
10:11326029-11326046	Cluster_7022	18	9	0.116	3	1	+	AUCAACCUUGGUUCUC	3	0.444	N	N2	-1	9	0	0	0	0	0	0
10:11331188-11331334	Cluster_7026	147	9	0.116	1	0.667	.	UAUAGAAGAGUUGCAUAUGGAGG	2	0.889	23	N6	-1	0	0	0	2	1	4	2
10:11332976-11333320	Cluster_7028	345	20	0.258	5	0.2	.	GAGAAAUGGAACUUUGAGAAGCUC	5	0.7	24	N5	0	1	0	0	0	0	5	14
10:11341522-11341667	Cluster_7036	146	9	0.116	1	0.444	.	UUAGUUUUUAAGUUCGUUUGCU	2	0.889	24	N6	0	0	1	0	0	2	2	4
10:11345072-11345203	Cluster_7038	132	13	0.167	3	0.462	.	CCAAUCCAACACUGUCGUCUAGUU	2	0.923	24	N6	0	1	0	1	0	0	1	10
10:11354192-11354240	Cluster_7041	49	21	0.27	20	0.286	.	ACAUCCGUUGUGAAAGUAGAGGC	2	0.857	23	N6	-1	1	1	0	0	2	10	7
10:11369971-11370257	Cluster_7046	287	22	0.283	6	0.409	.	AGGACGAACUUGCUAUGGCGAAGU	2	0.909	24	N6	0	1	0	0	0	0	5	16
10:11370847-11371043	Cluster_7047	197	10	0.129	6	0.3	.	ACGUUAGAGCAACCAACAGUGGAA	2	0.8	24	N6	0	0	0	0	0	1	0	9
10:11375042-11375125	Cluster_7052	84	17	0.219	0	0.059	-	GAGUACUGAGACCCUGUUUAGAUG	2	0.882	24	N11	-1	0	0	0	0	2	3	12
10:11375228-11375410	Cluster_7053	183	22	0.283	9	0.318	.	UCCGGGUAACAGAACAGAGAUGAA	3	0.773	24	N6	0	0	1	0	1	0	0	20
10:11380507-11380562	Cluster_7057	56	8	0.103	2	0.75	.	AGGUCAACUCGCCCAUCAUAGACA	2	0.75	24	N6	-1	0	0	0	0	0	1	7
10:11380756-11381204	Cluster_7058	449	14	0.18	7	0.786	.	CCUUGGACUAAUGCACCUGAAAGC	2	0.929	24	N5	0	0	2	0	0	0	4	8
10:11387852-11388239	Cluster_7063	388	26	0.335	26	1	+	AACCGAAGGACUAGACUGCUGAAGAAUAAUCACA	3	0.808	N	N2	-1	1	22	0	0	1	1	1
10:11398215-11398566	Cluster_7069	352	26	0.335	21	0.5	.	GUGAUCCGGUGAACCU	4	0.769	N	N2	-1	11	11	0	2	2	0	0
10:11415739-11415909	Cluster_7089	171	8	0.103	8	1	+	AGAGGAUGUGCAUUCCGUCAUCGAGUCACUGUUACAUGAACCACCACCGUCACUUGGGAUGCCACCGGAGCUGGU	2	0.875	N	N2	-1	0	7	0	0	1	0	0
10:11427957-11428650	Cluster_7097	694	41	0.528	20	0.512	.	AAUAUUUUUCCCAUAAAUACGACC	3	0.878	24	N5	0	2	3	2	1	3	6	24
10:11429200-11429294	Cluster_7098	95	7	0.09	1	0.429	.	GUUCCCUCGGCUGUAAUCUUCAGA	2	0.857	24	N6	0	0	1	0	0	0	2	4
10:11429481-11429673	Cluster_7099	193	18	0.232	3	0.444	.	UGGAUAACCGGACAGAAUGUGUG	2	0.889	24	N6	0	0	0	1	0	2	6	9
10:11439220-11439269	Cluster_7103	50	19	0.245	13	0.526	.	GAUCUGUGUGACUUGCCUUGAGCC	6	0.632	24	N6	-1	0	0	0	0	2	3	14
10:11450091-11450195	Cluster_7105	105	9	0.116	9	0.333	.	UGGGAACUUCAUCAAAAUACUAGA	3	0.778	24	N6	0	0	0	0	0	1	0	8
10:11450369-11450541	Cluster_7106	173	13	0.167	10	0.769	.	CGAGAUGACAUAGAACAACCGAGU	3	0.769	24	N6	0	1	0	0	1	1	1	9
10:11452454-11452655	Cluster_7108	202	7	0.09	2	0.714	.	CGAGGGGGGCAUGGAAUU	1	1	N	N2	-1	1	1	0	1	0	0	4
10:11452973-11453078	Cluster_7109	106	9	0.116	2	0.444	.	GUAAAAUUGUAGUGAAGAAUGUUG	1	1	24	N3	0	0	0	2	0	0	2	5
10:11479658-11479952	Cluster_7119	295	20	0.258	6	0.35	.	ACUUACUACUCUACAGCCUUGCAA	3	0.65	24	N6	0	0	2	0	0	2	4	12
10:11480232-11480403	Cluster_7120	172	10	0.129	5	0.3	.	AGUAUCACUCGUCGACAGUAUUGU	4	0.7	24	N6	0	0	0	0	0	1	0	9
10:11489829-11490064	Cluster_7124	236	17	0.219	9	0.353	.	GAGAAUUUGGAUGAUGUAGGUGAU	5	0.471	24	N6	0.1	0	0	0	1	0	4	12
10:11491587-11491680	Cluster_7125	94	9	0.116	2	0.778	.	ACCAUUGUAGCAUUUCACUCGAGA	2	0.889	N	N2	-1	0	2	1	0	0	1	5
10:11492645-11492781	Cluster_7126	137	7	0.09	1	0.714	.	ACACAGACUUGUGAAUUUUGGCCC	4	0.571	24	N6	0	0	0	0	0	0	2	5
10:11497228-11497314	Cluster_7128	87	7	0.09	2	0.286	.	AAGGAGACGGAACUGCUUGCUGCC	2	0.857	24	N6	0	0	0	0	0	0	1	6
10:11498327-11498413	Cluster_7129	87	8	0.103	1	0.875	+	ACUAUUGUAGCAUUUUACCCGAGA	3	0.75	24	N11	-1	0	1	0	0	0	1	6
10:11500816-11501044	Cluster_7130	229	13	0.167	12	0.692	.	GGGAAAGGAAGAGGCUCACAACG	2	0.846	24	N6	0	1	0	0	0	0	4	8
10:11501172-11501247	Cluster_7131	76	7	0.09	5	0.714	.	CUGUGAACCCAUAUAUAAGAGAUA	3	0.714	24	N6	0	0	0	0	0	0	1	6
10:11502440-11502598	Cluster_7133	159	14	0.18	6	0.571	.	GAAACCUGGAUCAAACGGCACUGC	3	0.714	24	N6	0	0	1	1	0	0	2	10
10:11509311-11509466	Cluster_7137	156	8	0.103	5	0.25	.	CGCCUGAAAGCCGUUGGUCUGACC	2	0.875	21	N6	0	1	0	1	2	0	2	2
10:11515891-11515968	Cluster_7139	78	8	0.103	4	0.25	.	ACUUCAGAGAAUAUGAACAGUCCU	2	0.625	23	N6	-1	0	0	0	2	0	3	3
10:11520650-11520735	Cluster_7144	86	7	0.09	2	0.429	.	AAAAGGAUUUUAACAGCAUUGGGC	1	1	24	N3	0	0	0	0	0	1	1	5
10:11524864-11524973	Cluster_7149	110	8	0.103	2	0.125	-	AACUUAUUUCGCAAGUAGACCCCU	2	0.875	N	N2	-1	3	1	0	0	0	0	4
10:11528797-11529044	Cluster_7153	248	19	0.245	19	0.579	.	AUUUUCGCAGGCGGCUAUGUAACA	2	0.947	24	N6	0	1	1	0	1	0	4	12
10:11529175-11529446	Cluster_7154	272	27	0.348	27	0.37	.	UUUCCUCACCCACGCCUCUCCUCC	2	0.741	24	N6	0	1	0	0	0	2	4	20
10:11539016-11539149	Cluster_7160	134	10	0.129	10	0.6	.	CUGCCUACAAUUUAAGGCCUGUAAAUCUCCAACU	1	1	N	N2	-1	3	1	0	0	0	2	4
10:11543211-11543493	Cluster_7162	283	15	0.193	14	0	-	AACAGAACAUCUUGGCACCAAUCCACCUGAUGGAGAAAACUUCUUAGAAAAAUGCUAUCCAACAGGGGAGUGCCUC	2	0.933	N	N2	-1	1	14	0	0	0	0	0
10:11546237-11546408	Cluster_7163	172	8	0.103	6	0.25	.	GACACUGACAUGUGGGGCUCACCG	1	1	24	N3	0	0	1	0	1	0	0	6
10:11553353-11553729	Cluster_7169	377	26	0.335	22	0.308	.	GGGCUAUAAAUAGAGAGGUGGAUG	2	0.846	24	N5	0	2	1	0	2	0	4	17
10:11554617-11554804	Cluster_7171	188	32	0.412	29	0.438	.	CGAUAGGUAUUGAACAAUUGACUA	3	0.844	24	N6	0	3	1	0	0	4	9	15
10:11563809-11564061	Cluster_7177	253	19	0.245	11	0.368	.	AUGAAAUUCACUGUGGGAGUUCACU	2	0.842	24	N4	0	0	2	0	1	3	2	11
10:11570074-11570185	Cluster_7182	112	9	0.116	9	0.667	.	AAGCCACCUUUGACAAUAUUGCCU	3	0.556	24	N6	0.1	0	1	0	0	0	0	8
10:11571511-11571709	Cluster_7186	199	13	0.167	13	0.692	.	GCUGAUGCAUGAGUUGACGGAGAUG	3	0.692	N	N2	-1	1	3	0	0	1	1	7
10:11575993-11576215	Cluster_7187	223	11	0.142	5	0.364	.	CCCGGUCCCGCCCUCCA	2	0.818	N	N2	-1	8	0	2	0	0	1	0
10:11583250-11583426	Cluster_7193	177	11	0.142	11	0	-	AUGGUGUGGAGUCAAAG	2	0.909	N	N2	-1	2	7	0	0	1	1	0
10:11583981-11584081	Cluster_7195	101	7	0.09	7	0	-	GAUACUUGAUGUCUCGGACCUUUCUGGUU	2	0.714	N	N2	-1	0	6	0	0	1	0	0
10:11589744-11589952	Cluster_7201	209	17	0.219	17	0.588	.	UCACUGGCAAUUCAGCACCCCUCU	1	1	24	N3	0	0	2	1	2	1	1	10
10:11605288-11605389	Cluster_7211	102	9	0.116	9	0	-	CUGGAUGCUCUUGCUC	2	0.778	N	N2	-1	2	7	0	0	0	0	0
10:11609474-11609610	Cluster_7213	137	26	0.335	26	0.154	-	AUUCUUGAUGACUUAAAUGCUAAC	3	0.692	N	N2	-1	0	9	1	0	0	6	10
10:11620541-11620701	Cluster_7221	161	8	0.103	6	0.125	-	AGGCGACUCUUACUCACUGUCACG	3	0.5	24	N11	-1	1	0	0	0	1	0	6
10:11625202-11625296	Cluster_7227	95	9	0.116	7	0.222	.	AAUUCAUUCCGGAAUUUUGAACCC	2	0.889	N	N2	-1	1	1	1	1	1	0	4
10:11625921-11626007	Cluster_7228	87	33	0.425	33	0.303	.	ACCCGAUCGCUUACAGGAAAAUAG	14	0.545	24	N6	0.1	0	0	1	3	1	3	25
10:11629782-11630480	Cluster_7230	699	55	0.708	54	0.055	-	GUUAGAAUCAACUUGCCUCAUAAAUAAAAUGCCUAGCGAAUCUGAACAUUGAAUCAUUGCAUGGCUAUUCCACUUG	27	0.436	N	N2	-1	3	46	0	3	0	1	2
10:11630771-11630975	Cluster_7231	205	7	0.09	7	0	-	GUCUGUUCUUUUGAUCAAGACUCUUCUUGUUUCUAAUGAACCAAUUGCACUG	1	1	N	N2	-1	2	4	0	0	0	0	1
10:11633246-11633263	Cluster_7232	18	48	0.618	9	0	-	UUUGGAUGAGGGUCAGU	23	0.062	N	N2	-1	48	0	0	0	0	0	0
10:11639252-11639340	Cluster_7237	89	7	0.09	1	1	+	AAACCUGUAGUUUUGUGAUAAAUU	3	0.714	24	N11	-1	0	0	0	0	2	0	5
10:11641294-11641372	Cluster_7241	79	9	0.116	7	0.222	.	UGAGUUGGGAAAGUGAAGAAAG	1	1	24	N3	0.1	1	0	0	2	1	1	4
10:11667874-11667952	Cluster_7256	79	7	0.09	7	0	-	UGGCCGUGGAGCUCCUGAACGAGCCACU	4	0.571	N	N2	-1	1	6	0	0	0	0	0
10:11668483-11668575	Cluster_7258	93	8	0.103	5	0.375	.	AAACGCAUUUAAAAAAGUUAACGG	2	0.875	N	N2	-1	0	2	0	1	1	1	3
10:11677013-11677055	Cluster_7265	43	8	0.103	0	0.25	.	AGACGACUCUUGCUCUCCAGCUCU	2	0.875	N	N2	-1	1	1	0	0	0	2	4
10:11703458-11703860	Cluster_7279	403	27	0.348	27	0	-	CAAUAGAAUUACUCAACGAACCACUGGCACCAGAUGUACCUG	3	0.815	N	N2	-1	3	21	2	1	0	0	0
10:11704322-11704529	Cluster_7280	208	9	0.116	8	0.111	-	UGGUGGAUCUCUACAAGCCUUGG	2	0.889	N	N2	-1	2	4	0	0	0	2	1
10:11706470-11706684	Cluster_7281	215	7	0.09	6	0.143	-	AUGUUUCAUUCGGCCCCGGCACGG	1	1	N	N2	-1	3	2	0	0	0	1	1
10:11706870-11707146	Cluster_7282	277	10	0.129	8	0.2	.	UAACCAUUCUUGAUCAUCCACUCC	1	1	N	N2	-1	3	3	0	1	0	0	3
10:11707589-11707776	Cluster_7283	188	19	0.245	19	0	-	GUUUGACAACACAACAGCGGAG	3	0.684	N	N2	-1	0	13	1	1	3	1	0
10:11707869-11707951	Cluster_7284	83	17	0.219	17	0	-	AAGCCCAAGUCUCCUGGCAGUUGAACUACUAAACGAACCGUUGGCACCA	2	0.941	N	N2	-1	1	13	2	1	0	0	0
10:11708435-11708543	Cluster_7285	109	9	0.116	9	0	-	AGUUUAUCUCAUCAAAUGGAUUAAAUGCUGUAAGAAUCCCUGUUGGAUGGUGGAUCGCC	3	0.778	N	N2	-1	1	8	0	0	0	0	0
10:11711397-11711637	Cluster_7289	241	8	0.103	8	0	-	GGAGAGUAUCAACUAUGCAACGGCUAUGGCAUGAAGAAGGCCACGGAAGUACUCAGGGUAAGAUAUGAAUCCUUGG	2	0.875	N	N2	-1	0	7	1	0	0	0	0
10:11720212-11720354	Cluster_7300	143	9	0.116	9	0.556	.	AUUUAGUAGGCGAGGAAAAUAGCU	2	0.778	24	N6	0	1	0	0	0	0	2	6
10:11723489-11723720	Cluster_7305	232	12	0.155	8	0.333	.	CCGGCGAUGUAGGUGGAGGCG	2	0.833	N	N2	-1	8	1	1	2	0	0	0
10:11729950-11730177	Cluster_7308	228	9	0.116	9	0.556	.	UUGACUAAUAAUUGAACCGCACACG	1	1	N	N2	-1	0	2	1	0	0	2	4
10:11737539-11737660	Cluster_7316	122	18	0.232	2	0.722	.	AUCCAUCACCCACGAACAUCUAGA	3	0.778	24	N6	0	0	1	0	0	0	8	9
10:11740141-11740210	Cluster_7318	70	20	0.258	8	0.6	.	GAUUCCAACUCGGUGUUGACCUUU	4	0.75	24	N6	-1	0	1	0	1	0	5	13
10:11740329-11740446	Cluster_7319	118	24	0.309	4	0.708	.	GGUGUCAAAUAUUUAGGGAAGGAG	3	0.833	24	N6	0	0	2	0	0	3	7	12
10:11742966-11743104	Cluster_7322	139	9	0.116	5	0.222	.	AUCGGCUACUACGUUCCUCUGCCU	2	0.778	24	N6	0	1	0	0	0	0	1	7
10:11744323-11744473	Cluster_7323	151	10	0.129	10	0.6	.	AGAGGAGAGUACACGAAUUAAAG	2	0.8	24	N6	0	0	0	0	0	1	4	5
10:11761554-11761739	Cluster_7340	186	10	0.129	4	0.5	.	CCCUGAAAACUCACUCAAUCCCUU	2	0.9	24	N6	0.1	0	0	0	1	0	2	7
10:11776758-11776967	Cluster_7343	210	12	0.155	10	0.417	.	CAAAUCGACCGUUCCCAUCGCUGC	1	1	24	N3	0	0	2	0	0	0	1	9
10:11792895-11792911	Cluster_7357	17	10	0.129	7	0	-	GGCGAGCGUCCUGAAGG	7	0.3	N	N2	-1	10	0	0	0	0	0	0
10:11801217-11801570	Cluster_7364	354	24	0.309	19	0.333	.	ACGAAACGGACUAGAAUGCUGCCU	4	0.75	N	N2	-1	5	2	0	1	0	0	16
10:11812023-11812126	Cluster_7367	104	7	0.09	7	0.286	.	GUCACAGUGUGUCUAGGAAAUGGU	4	0.571	24	N6	0	0	0	0	1	0	0	6
10:11814613-11814806	Cluster_7368	194	12	0.155	12	0.333	.	AAAAAACCAUAAUACUCUAACCCU	3	0.75	24	N6	0	1	0	0	2	0	1	8
10:11823711-11823783	Cluster_7374	73	8	0.103	8	0.375	.	AAUUGCACAUUGUUAAAUACUCCC	2	0.875	N	N2	-1	2	0	1	1	0	2	2
10:11825498-11825616	Cluster_7375	119	9	0.116	5	1	+	AACGCACGGGCAUAAGACUAGUUU	2	0.778	24	N11	-1	0	0	1	0	0	1	7
10:11833900-11834179	Cluster_7382	280	26	0.335	23	0.231	.	GAGAGAGAGGAUGGGAAUGUGGGC	3	0.654	24	N6	0	1	0	2	0	1	8	14
10:11839049-11839177	Cluster_7387	129	8	0.103	1	0.5	.	CCUAAACUGUAACCUACAACGU	1	1	24	N3	0	0	0	0	0	2	2	4
10:11839413-11839564	Cluster_7388	152	11	0.142	11	0.545	.	GACCGAAUUACCACUCUAAACCUG	3	0.818	24	N6	0	1	0	0	0	0	1	9
10:11884639-11884879	Cluster_7433	241	14	0.18	14	0.571	.	AGAGGACCGGUAUAUAUAGAGUAC	2	0.929	24	N6	0	0	0	0	1	1	0	12
10:11904609-11904933	Cluster_7451	325	15	0.193	5	0.4	.	GUAGCACCACAUUGUCAGAUCAUG	2	0.867	24	N5	0	0	1	1	1	4	2	6
10:11908241-11908314	Cluster_7455	74	9	0.116	9	1	+	CUCUCUGGAGCACCUGAGUGACCUCCAACUCGGC	2	0.778	N	N2	-1	1	7	0	1	0	0	0
10:11927113-11927282	Cluster_7468	170	25	0.322	2	0.28	.	GGAACGGAGAGAGGAAUGAAGAGC	3	0.8	24	N6	0	1	0	2	0	0	3	19
10:11927917-11928098	Cluster_7469	182	23	0.296	10	0.783	.	AAAUUUACUCAGACUUUGGAACCC	7	0.696	24	N6	0.1	0	0	0	0	2	7	14
10:11935110-11935186	Cluster_7476	77	14	0.18	13	0.143	-	GGAUAAAGAGAUAUGUGAGUUGAA	4	0.714	N	N2	-1	1	2	0	0	1	3	7
10:11936579-11936728	Cluster_7477	150	8	0.103	8	1	+	UCAACAACGAUGGUUGCGUCCUGCUGAAAUUUGCGAAAUACUUAAAAACU	2	0.75	N	N2	-1	0	7	0	0	1	0	0
10:11937634-11938061	Cluster_7478	428	30	0.386	29	1	+	CACUGCUACUAUGCACAUGGAGAAGAGAAUGAGAACUUCCAAAGGAGGACUU	3	0.867	N	N2	-1	4	23	0	0	1	1	1
10:11939277-11939385	Cluster_7479	109	16	0.206	15	0.938	+	CCUGUGACUGAUGCUUC	2	0.938	N	N2	-1	4	8	0	2	0	0	2
10:11940035-11940232	Cluster_7481	198	12	0.155	12	1	+	AGAAAUCUGACAGUUUUACAAGA	3	0.833	N	N2	-1	2	5	0	2	0	3	0
10:11940476-11940762	Cluster_7482	287	17	0.219	17	1	+	GUCCCUUUCUAUGUCACCUGUUC	4	0.706	N	N2	-1	2	11	0	0	0	4	0
10:11940847-11941800	Cluster_7483	954	64	0.824	63	1	+	UGGACAGUAAAUACUCUUUGAUCUAUGUUGCAG	3	0.766	N	N2	-1	10	42	0	1	6	2	3
10:11942246-11942356	Cluster_7484	111	11	0.142	11	1	+	GCAAGGGAUCAGUACCAAAGGAUUUUGAAUGUUG	2	0.909	N	N2	-1	0	10	0	0	0	0	1
10:11942441-11942866	Cluster_7485	426	35	0.451	35	1	+	UAUGUACAGUAGAAUCUUAUUUUAUCAUUGAAGGAGCCAUGUAUAUGCAGUAUGAAACUAAUGCAGAAAGUUGGUG	4	0.829	N	N2	-1	3	27	1	2	1	0	1
10:11958146-11958286	Cluster_7494	141	33	0.425	5	0.818	+	CCCUUAAUUUGUGGACCUCAGCCU	6	0.515	24	N11	-1	0	1	1	0	1	7	23
10:11963636-11963895	Cluster_7501	260	16	0.206	3	0.188	-	GAUUCGAACCCAAGAUCUCUCCCU	2	0.875	24	N11	-1	1	2	1	1	0	3	8
10:11965521-11965615	Cluster_7504	95	7	0.09	7	0.143	-	UUGGAUUCGUCAAACAUUUCUUGA	1	1	N	N2	-1	1	1	0	1	0	2	2
10:11975829-11975920	Cluster_7512	92	16	0.206	16	0.812	+	AACACCCGAUGAACUCCCUUAUCC	4	0.688	24	N11	-1	2	0	0	1	1	0	12
10:11982231-11982619	Cluster_7518	389	16	0.206	14	0.938	+	GCGUCUCCGGCUAAUCUCCGGUCACUCUGGCC	2	0.875	N	N2	-1	3	10	0	0	0	0	3
10:11982691-11983452	Cluster_7519	762	26	0.335	23	0.962	+	GCGGCUCUUCCUCUGGAGCC	2	0.923	N	N2	-1	6	11	4	0	3	1	1
10:11985401-11985593	Cluster_7520	193	10	0.129	9	0.9	+	CGGCUGCUGAAGCUGGCGGUGCUGGACCU	3	0.8	N	N2	-1	3	5	1	1	0	0	0
10:11995683-11995864	Cluster_7526	182	8	0.103	6	0	-	CUUUCCGCAGUCGUCGU	4	0.5	N	N2	-1	7	0	1	0	0	0	0
10:12023734-12023912	Cluster_7553	179	12	0.155	11	1	+	AAAUUUUCAGAGAACUCAACU	3	0.667	N	N2	-1	3	3	0	6	0	0	0
10:12034645-12034759	Cluster_7564	115	10	0.129	10	0.2	.	UAUAUUGGAAGUGAAAGAAAGCG	4	0.7	23	N6	-1	0	1	0	0	1	5	3
10:12035559-12035731	Cluster_7566	173	10	0.129	10	1	+	GUUUCCAUAAUACUGU	3	0.7	N	N2	-1	4	0	0	0	0	1	5
10:12042072-12042323	Cluster_7570	252	7	0.09	4	0.857	+	GCCCGGAUCGCCCGCGACCUUCGCCUCCACCCUCGCCAGGUCGCCGUCUG	1	1	N	N2	-1	1	3	0	2	0	1	0
10:12048250-12048468	Cluster_7573	219	17	0.219	17	0	-	CAUGUGAUCUUACUCUACUCAGAUUCA	2	0.765	N	N2	-1	3	12	1	0	0	1	0
10:12048545-12048866	Cluster_7574	322	24	0.309	24	0.083	-	AGCGAUCUUGAAGACGAGCGGGCCGUGAGUACCGAGGAUGCCAAGGAGUUUG	2	0.875	N	N2	-1	2	18	1	0	0	3	0
10:12060667-12060861	Cluster_7585	195	15	0.193	0	0.467	.	GUCUAGAACUGUGGCACCUGUGAA	3	0.667	24	N6	0	0	0	0	1	0	4	10
10:12070366-12070463	Cluster_7593	98	8	0.103	8	0	-	UUACAUCUCCCCUGAACUUCUCGAGAA	2	0.625	N	N2	-1	3	5	0	0	0	0	0
10:12071518-12071898	Cluster_7594	381	18	0.232	18	0	-	UGGUUUUUCGUUUCAUG	2	0.833	N	N2	-1	6	10	0	2	0	0	0
10:12073282-12073470	Cluster_7596	189	10	0.129	9	0	-	CACCUCGCGCAGCGGGAGGCGGC	3	0.7	N	N2	-1	1	4	2	0	0	3	0
10:12080192-12080255	Cluster_7601	64	7	0.09	7	1	+	ACUCGACAUCUCUGAGUGCCACCC	3	0.571	24	N11	-1	0	0	0	0	0	1	6
10:12092761-12092914	Cluster_7618	154	8	0.103	8	0.375	.	AAACCUUCUAAGACUAACUCACU	2	0.875	24	N6	0	0	0	0	0	1	3	4
10:12093238-12093405	Cluster_7619	168	11	0.142	11	0.727	.	GGGUCGACAUGUAGUGAUCGGAUC	2	0.727	24	N6	0	0	1	1	0	0	3	6
10:12107566-12107635	Cluster_7626	70	7	0.09	0	0	-	ACAAAAAUAGACCCUGCCGCCCAC	3	0.714	24	N11	-1	0	1	0	0	1	1	4
10:12110113-12110269	Cluster_7628	157	9	0.116	8	0.889	+	UCUUCCUGUAAGCAUCAUUUGGCC	3	0.667	24	N11	-1	0	0	0	0	2	0	7
10:12113818-12113986	Cluster_7631	169	11	0.142	11	0	-	CGAUUAAGGGUCUUGUGUGUGAUGCUGCUGUCAUCUCUGAAAG	2	0.818	N	N2	-1	3	5	0	2	1	0	0
10:12123888-12124103	Cluster_7639	216	12	0.155	8	0.5	.	GGUGGCUGAGUAUAAUGGAUAGGC	2	0.833	24	N6	0	0	0	0	0	1	2	9
10:12129202-12129311	Cluster_7642	110	7	0.09	5	0.143	-	GGGAUAUUUCUGUCUUAUGUGGUG	2	0.857	24	N11	-1	0	0	0	0	2	1	4
10:12138300-12138395	Cluster_7646	96	12	0.155	10	0.417	.	AUGUAAUAAUCCUGGCACUCCCUC	3	0.75	24	N6	0	2	0	0	0	0	2	8
10:12142479-12142574	Cluster_7653	96	14	0.18	14	0.429	.	UAACUGGAUGCGGAAAUGCAGAGG	4	0.5	24	N6	0.1	0	0	0	0	1	0	13
10:12144044-12144264	Cluster_7656	221	9	0.116	9	0.333	.	GGGGACAGCAGAGAACUCACC	1	1	N	N2	-1	0	2	0	2	0	1	4
10:12170666-12170772	Cluster_7670	107	7	0.09	6	0.286	.	AACUGAAGUGAGGAAGUGAUGACG	1	1	24	N3	0.1	1	0	0	1	0	0	5
10:12171085-12171305	Cluster_7671	221	9	0.116	8	0.333	.	AGCCCGAACCUAGAUAAUCCCUUU	1	1	N	N2	-1	0	2	1	0	1	3	2
10:12194906-12195123	Cluster_7692	218	12	0.155	12	0.667	.	AGGAUUCGAGCGUUAAAGGACAGU	2	0.917	24	N6	0	0	1	0	0	2	2	7
10:12199244-12199344	Cluster_7694	101	8	0.103	8	0.875	+	UUAAGACAUAGUAGUACUCGAU	2	0.875	22	N11	-1	0	0	0	0	3	3	2
10:12200759-12200988	Cluster_7697	230	11	0.142	7	0.364	.	AGGACUGCCCAUCGCCUGUAUAGG	2	0.818	24	N6	0	0	1	0	0	3	2	5
10:12204657-12204769	Cluster_7700	113	7	0.09	4	0.429	.	AAACUUUAAAAUCUUUGACUACAA	2	0.714	24	N6	0	0	0	0	0	1	2	4
10:12209103-12209163	Cluster_7705	61	7	0.09	6	0.571	.	GAGGAGAGAAGAGAACUGACGGGU	1	1	24	N3	-1	0	0	0	1	0	2	4
10:12211624-12211803	Cluster_7707	180	11	0.142	4	0.636	.	CGACUAACAAAACCAUGCACCCAC	3	0.727	24	N6	0	0	0	0	1	0	3	7
10:12215764-12215976	Cluster_7709	213	9	0.116	6	0.889	+	CCCCCUGGAGCGGAUCAGG	1	1	N	N2	-1	5	3	0	0	1	0	0
10:12226849-12226996	Cluster_7723	148	33	0.425	29	0.818	+	GAAAAAAUCGAGCGGCAUUUUCGC	5	0.697	24	N11	-1	2	2	0	2	2	6	19
10:12232034-12232390	Cluster_7728	357	24	0.309	7	0.5	.	AUGGUUGUGACGGUUGGAAUGGUC	2	0.833	24	N5	0	1	2	0	0	1	6	14
10:12235520-12235566	Cluster_7729	47	7	0.09	6	0.286	.	GACAGGACCCUUCACAAAACCCC	3	0.571	23	N6	-1	0	0	0	2	0	3	2
10:12236940-12237269	Cluster_7730	330	17	0.219	5	0.529	.	CCAACGAGAGGAACUUGAGCGCC	4	0.706	24	N5	0	0	1	0	0	0	7	9
10:12238235-12238439	Cluster_7731	205	8	0.103	6	0.25	.	GUUUUCCAUCGAGACAUCAGCUGA	2	0.875	24	N6	0	0	1	0	0	0	0	7
10:12240708-12240962	Cluster_7732	255	20	0.258	19	0.65	.	GUGGCUCGACGAGUAGGAAGGAGA	3	0.75	23	N6	-1	4	0	0	0	2	7	7
10:12241176-12241526	Cluster_7733	351	24	0.309	21	0.458	.	GCUGUCAGCCGAUGUAGAGUGCCU	3	0.833	N	N2	-1	4	1	3	1	1	0	14
10:12246041-12246159	Cluster_7736	119	8	0.103	3	0.5	.	CUUUCUAAACGUAAACGCUCUCCU	2	0.75	24	N6	0	0	0	0	0	2	1	5
10:12249116-12249523	Cluster_7738	408	12	0.155	8	0.25	.	ACCGUACGGAGAUCUAUACGGAUCC	3	0.75	N	N2	-1	0	3	2	0	0	0	7
10:12251232-12251345	Cluster_7740	114	7	0.09	5	0.429	.	GGAGAAGUUUUUAGCGGGAC	1	1	24	N3	0	0	0	2	0	0	2	3
10:12257072-12257467	Cluster_7745	396	20	0.258	9	0.6	.	GGCGUUAUUGACCUAGUCUAUGUG	2	0.95	24	N5	0	1	0	0	0	2	2	15
10:12259992-12260064	Cluster_7746	73	8	0.103	4	0.75	.	GCCGUGAAAGCGAACGUGGAGGCU	1	1	24	N3	0	0	0	0	1	0	2	5
10:12269017-12269334	Cluster_7754	318	11	0.142	2	0.364	.	AGGAUAGAGCUAGGAAUCGUAGCC	2	0.909	24	N5	0	0	1	0	0	0	1	9
10:12282444-12282566	Cluster_7760	123	10	0.129	3	0.2	.	CAUCUGAGUGGCUUCUGAUCCGAG	3	0.8	24	N6	0	0	0	0	0	0	0	10
10:12287926-12288251	Cluster_7763	326	11	0.142	3	0.455	.	CUAGCUCUAGACUCGGGGGUCAACUUCUUCGCA	2	0.818	N	N2	-1	1	4	0	2	0	0	4
10:12292239-12292320	Cluster_7764	82	11	0.142	3	0.818	+	GCACUUUCGGUGGUAGAAUGCCU	4	0.636	23	N12	-1	0	0	0	0	0	6	5
10:12294738-12294991	Cluster_7766	254	14	0.18	5	0.429	.	GCCCGAUUGAGAUAUGGAACCCUU	2	0.857	24	N6	0	0	1	0	2	1	1	9
10:12295380-12295562	Cluster_7767	183	10	0.129	6	0.1	-	CUCCAUUUCAAAUUAUAGGGCG	2	0.9	24	N11	-1	2	0	0	0	2	2	4
10:12304833-12304951	Cluster_7776	119	11	0.142	8	0.182	-	AACCAACACAUACACGGAUGACGU	3	0.818	24	N11	-1	0	2	0	1	0	1	7
10:12311421-12311481	Cluster_7777	61	9	0.116	3	0.111	-	CGGCCCGGACCCUGGCGCC	2	0.889	N	N2	-1	8	0	0	1	0	0	0
10:12313628-12313741	Cluster_7779	114	8	0.103	3	0.375	.	UUCGUCUCGCGGUUUUCUGGCGGA	1	1	24	N3	0	0	0	0	0	0	1	7
10:12327803-12327999	Cluster_7795	197	14	0.18	13	0.929	+	GUACCCGUGCCUCUCCUCCGGUUCCUCCUGUGCCCAUCCCUGCGCGCGCUCGUCUAAAUUUUGUUCCUCGCUGC	3	0.643	N	N2	-1	2	8	0	0	2	1	1
10:12347262-12347457	Cluster_7803	196	7	0.09	7	0.143	-	CCAAAGUCCGUAGAUGUGUAUUA	1	1	N	N2	-1	1	3	0	0	0	3	0
10:12352758-12352925	Cluster_7806	168	10	0.129	8	0	-	GUAGGAUUAGGAGGAGGGGAGGGA	2	0.8	24	N11	-1	0	0	0	2	2	1	5
10:12367605-12367803	Cluster_7812	199	10	0.129	2	0.1	-	UCAUUUGAGAAAUGGAAGGCGAAA	1	1	24	N3	-1	0	0	0	1	0	3	6
10:12372724-12372943	Cluster_7814	220	8	0.103	4	0.5	.	CAUCAUGUCUUUCUUGUAAAUCCA	3	0.625	24	N6	0	1	0	0	0	0	1	6
10:12373107-12373589	Cluster_7815	483	10	0.129	6	0.5	.	GUUGUUGGAAUCCAAUGGGAGAAU	2	0.9	24	N5	0	0	1	0	1	0	2	6
10:12374368-12374407	Cluster_7816	40	7	0.09	0	0.286	.	CUCAAUUGAACUCCGGG	2	0.714	N	N2	-1	2	0	0	0	0	0	5
10:12378133-12378677	Cluster_7818	545	30	0.386	13	0.433	.	GCACUGUUGCUGGACUAUAGGUAC	4	0.833	24	N5	0	2	1	0	1	1	3	22
10:12379221-12379373	Cluster_7819	153	9	0.116	2	0.556	.	AGAGAUUGUCCACAACCGAAG	2	0.667	24	N6	0	0	0	0	2	0	2	5
10:12380657-12380813	Cluster_7821	157	17	0.219	5	0.588	.	GGGGAAGGUUUGCUGGACAAGUU	3	0.588	23	N6	-1	0	0	0	0	0	11	6
10:12396347-12396598	Cluster_7827	252	15	0.193	8	0.467	.	GGCAGAUCAUCGGUUGGCUUGGUC	2	0.8	24	N6	0	0	1	0	1	1	4	8
10:12397458-12397594	Cluster_7829	137	15	0.193	8	0.2	.	AGCUGUCGGCUCAGUAGUUGGAGC	4	0.733	24	N6	0	0	0	0	0	0	1	14
10:12398447-12398553	Cluster_7830	107	11	0.142	9	0.455	.	UUUCCUCUCCAGCCAACUUUCCGU	3	0.727	24	N6	0	1	0	0	0	0	0	10
10:12402256-12402521	Cluster_7831	266	15	0.193	5	0.2	.	AUGACAGUUGUGGAAGGGGAAUGC	2	0.8	24	N6	0	0	0	1	1	1	4	8
10:12404808-12405054	Cluster_7833	247	9	0.116	9	0.333	.	CUGAACAACUCUUCCUUGCCGAGU	2	0.778	24	N6	0	0	0	0	0	0	1	8
10:12411661-12412014	Cluster_7835	354	21	0.27	6	0.524	.	CGGCUAUGAAUCCUAUCAUCAAGU	4	0.81	24	N5	0.1	2	1	0	1	0	5	12
10:12434658-12434865	Cluster_7842	208	34	0.438	7	0.706	.	GGAGGAGAAGAGGGAGAGGCGGCU	3	0.735	24	N6	0	3	1	0	4	6	6	14
10:12449124-12449261	Cluster_7843	138	11	0.142	5	1	+	GAGGCCUGGAGAAGAGAGGGAGGAG	3	0.818	N	N2	-1	0	3	1	0	0	3	4
10:12449839-12449955	Cluster_7844	117	8	0.103	0	0.125	-	CACCAAGGGAAAGACUAGAAAGCU	3	0.625	24	N11	-1	0	0	0	1	0	0	7
10:12460381-12460435	Cluster_7846	55	37	0.476	33	0	-	GCCCUUCGUCUAUCGG	21	0.108	N	N2	-1	36	0	0	0	0	1	0
10:12478784-12478836	Cluster_7855	53	13	0.167	2	0.154	-	ACCAUUGUAGCAUUUCACCCGGAA	5	0.538	24	N11	-1	0	1	0	0	1	0	11
10:12479196-12479509	Cluster_7856	314	17	0.219	17	0.235	.	AGAGUGUUCUGAGCCAUGGUAUUG	2	0.824	24	N5	0	0	0	1	0	0	2	14
10:12482845-12483106	Cluster_7858	262	16	0.206	16	0.375	.	UACGUCAUCGAUCAAAGAUUG	3	0.812	24	N6	0	2	0	0	3	0	1	10
10:12484790-12484840	Cluster_7860	51	8	0.103	7	0.5	.	CCCGAGACAGUACCAACUAAACC	2	0.875	N	N2	-1	0	2	0	0	0	4	2
10:12484957-12485109	Cluster_7861	153	8	0.103	8	0.125	-	CCGAGAUCCUCCAAGUAGACCCC	2	0.75	24	N11	-1	0	0	0	0	1	3	4
10:12494413-12494727	Cluster_7864	315	14	0.18	11	0.786	.	UGGGAUGAGGUGAAGGCCGCUGAC	2	0.929	24	N5	0	2	0	0	1	0	3	8
10:12494852-12494996	Cluster_7865	145	13	0.167	7	0.538	.	ACAUGGAUGCAGGAAUUAUACACU	5	0.462	24	N6	0	0	1	0	0	0	1	11
10:12496062-12496132	Cluster_7867	71	8	0.103	4	0.375	.	CCAGAUCUCUCCCUGAUGACG	2	0.75	24	N6	-1	0	0	0	2	1	1	4
10:12496577-12496824	Cluster_7869	248	15	0.193	7	0.4	.	UAAAUCCUCUCUAUCCUAUU	2	0.933	24	N6	0	2	1	2	0	0	2	8
10:12497165-12497522	Cluster_7870	358	41	0.528	35	0.585	.	UACUCGGGAGAAGGAUAGCACCA	6	0.659	24	N5	0.1	2	0	0	1	1	15	22
10:12497607-12497925	Cluster_7871	319	27	0.348	27	0.519	.	GGGAGAGGAACAACGAUGAACCGC	4	0.704	24	N5	0	0	1	1	2	0	2	21
10:12498021-12498687	Cluster_7872	667	42	0.541	38	0.405	.	ACAUGACUGAGGCGGAGCAGGCA	2	0.881	24	N5	0	0	2	0	6	5	9	20
10:12502874-12502945	Cluster_7875	72	7	0.09	6	0	-	CGUAUCUCGUAGAUUGCUCAUGU	2	0.714	N	N2	-1	3	0	0	1	0	2	1
10:12536838-12537083	Cluster_7888	246	14	0.18	12	0.571	.	CCAAACCAGCUGAUGACCUGCCU	2	0.643	24	N6	0	0	0	2	0	0	2	10
10:12560994-12561274	Cluster_7892	281	14	0.18	13	0.429	.	GAACACACUGUGGGCGAGCUCAUC	2	0.857	24	N6	0	0	0	0	0	3	4	7
10:12562094-12562334	Cluster_7894	241	32	0.412	17	0.688	.	GAUCUUUAUGAACUUCUUGGCAUG	7	0.688	24	N6	0.2	1	0	2	4	2	8	15
10:12565346-12565399	Cluster_7897	54	7	0.09	0	0	-	GGCUUAGGAUGGAGUAACACGUAUCGUGCUGGUGUAGGGCUAAAUCAUGAAUUU	1	1	N	N2	-1	0	7	0	0	0	0	0
10:12649813-12650070	Cluster_7903	258	35	0.451	25	0.514	.	ACUUGGCGACUGUGUUCUCAUGGU	5	0.8	24	N6	0	1	1	1	1	3	5	23
10:12654251-12654343	Cluster_7904	93	7	0.09	6	0	-	CGGAGACCAUCAGCUCGGCGGAGC	3	0.714	24	N11	-1	0	0	1	0	0	1	5
10:12664424-12664560	Cluster_7908	137	8	0.103	6	0.5	.	AGUAACAAGGAUUGGAAAGUUAUU	2	0.75	24	N6	0	0	0	0	0	1	1	6
10:12669905-12670043	Cluster_7911	139	8	0.103	8	0.625	.	AGAUCAAGUAGUAUGCCUUCAUCC	2	0.625	21	N6	0	0	0	0	4	0	0	4
10:12691809-12691854	Cluster_7923	46	7	0.09	7	0	-	CGCCAUGUAAAUUUUUGAAUACCC	3	0.714	24	N11	-1	0	0	1	0	1	1	4
10:12694635-12694772	Cluster_7925	138	12	0.155	11	0.25	.	ACGGCCAGGAAUCUCAUAGACUGU	3	0.667	24	N6	0.1	0	0	0	0	1	4	7
10:12695636-12695760	Cluster_7926	125	16	0.206	16	0.875	+	AUUGAAGAAGAGGAGAUUGAGGAG	2	0.875	24	N11	-1	0	0	0	0	1	4	11
10:12696785-12696876	Cluster_7928	92	14	0.18	10	0.071	-	GAAACUGUUUCUCCAAAUUGGCCC	4	0.714	24	N11	-1	0	1	0	0	0	3	10
10:12709558-12709600	Cluster_7931	43	8	0.103	8	0.875	+	GUUGAGGUCUUGGGGCAUGAUAGC	3	0.75	24	N11	-1	0	0	0	0	0	2	6
10:12710576-12711206	Cluster_7933	631	29	0.373	25	0.724	.	UUAACCCUUUGGAAGAACACCU	4	0.724	24	N5	0	3	1	0	0	9	2	14
10:12731182-12731303	Cluster_7937	122	7	0.09	3	0.429	.	CGCACCCAACAACAUCGUCAACAU	2	0.714	24	N6	0	0	0	0	1	0	0	6
10:12745200-12745315	Cluster_7943	116	11	0.142	5	0.727	.	GAGGGCAUGGAAUUUUGCAGGCGG	2	0.818	24	N6	0	0	1	0	0	1	2	7
10:12755725-12755987	Cluster_7944	263	17	0.219	10	0	-	AGAAAAGGAACUUGAAAAAGAAGGCAAGCGAAGAUAGAUACUACACA	2	0.941	N	N2	-1	4	10	0	0	0	2	1
10:12757247-12757414	Cluster_7945	168	8	0.103	7	0.125	-	GAGGCUGGCAGUAUGGAA	1	1	N	N2	-1	5	2	1	0	0	0	0
10:12758259-12758440	Cluster_7946	182	8	0.103	2	0	-	CAUGGAUGGAUGCUUUGACCU	3	0.75	N	N2	-1	2	3	0	3	0	0	0
10:12759393-12759585	Cluster_7947	193	10	0.129	8	0.1	-	GCGGGCAGAGCAGGGGACGGGAGGGGAUCCUG	2	0.9	N	N2	-1	2	8	0	0	0	0	0
10:12772264-12772405	Cluster_7956	142	10	0.129	10	0.5	.	GCGAGAGCGACGUAGGGAAAAAGC	1	1	24	N3	0.1	0	0	0	1	2	1	6
10:12773910-12774041	Cluster_7959	132	11	0.142	11	0.636	.	UGAAGGACUUGCAUAAUACUGUU	2	0.818	N	N2	-1	3	0	0	1	2	3	2
10:12787669-12787867	Cluster_7967	199	29	0.373	28	0.586	.	GUGAGAAAUCCAUAGCGACGACAA	2	0.897	24	N6	0	4	0	1	0	2	6	16
10:12788396-12788686	Cluster_7968	291	16	0.206	16	0.5	.	ACAUAGAAACUUAAUGGCGGCAUC	2	0.938	24	N6	0	0	0	0	0	2	0	14
10:12789313-12789593	Cluster_7969	281	14	0.18	14	0.643	.	CAUCACCCAAGCAAGCAACCGAGC	2	0.786	24	N6	0	0	2	0	1	1	0	10
10:12789672-12789907	Cluster_7970	236	11	0.142	11	0.273	.	CAUCCAGGUGAGCUCUUGACUCGU	2	0.818	23	N6	-1	1	1	0	0	1	4	4
10:12790204-12790405	Cluster_7971	202	7	0.09	7	0.286	.	GAGGAGGUGUCAGCGGAAGUGGAG	2	0.857	N	N2	-1	2	0	0	1	0	1	3
10:12809164-12809331	Cluster_7980	168	11	0.142	9	0.727	.	GCAGGAGAAAGAGUGAAGUAUGACAUUGGCCC	1	1	24	N3	0	0	1	0	1	1	1	7
10:12809915-12810146	Cluster_7981	232	13	0.167	5	0.769	.	GUUAAGCAGAUCUCCCAGGCCAGU	1	1	24	N3	0	1	1	1	0	1	2	7
10:12831354-12831393	Cluster_7988	40	8	0.103	0	1	+	AAACGUGACCAGAACUCGAAAUUC	2	0.625	N	N2	-1	0	2	0	0	1	0	5
10:12836246-12836345	Cluster_7994	100	7	0.09	4	1	+	UGCUAGGGAGUGGUAUGCAUCAUUGACCAAAGAGCAAAAGGAAGAUAGAAACAAGAAGGCACGAGAUAUCAGGA	2	0.857	N	N2	-1	2	4	0	0	0	0	1
10:12836439-12836563	Cluster_7995	125	7	0.09	0	0.286	.	AGUGACCAUAUGACAACUCAACCU	2	0.857	24	N6	0.2	0	1	0	0	0	2	4
10:12837409-12837911	Cluster_7997	503	44	0.567	18	0.795	.	CGUGCUGGGGAUAGAGC	7	0.659	N	N2	-1	21	8	0	3	3	1	8
10:12838888-12838961	Cluster_8000	74	8	0.103	3	0.875	+	CGCUGUCUGGGUUGAAGG	1	1	N	N2	-1	2	0	1	0	2	0	3
10:12839060-12839135	Cluster_8001	76	7	0.09	6	0.857	+	UGCAAACGAGCGUCAUGGC	2	0.857	N	N2	-1	2	1	0	1	1	2	0
10:12839218-12839713	Cluster_8002	496	37	0.476	14	0.649	.	CAUCCAGGCUGGGGAGAGUCGAGC	3	0.865	24	N5	0	3	2	2	0	2	5	23
10:12840134-12840302	Cluster_8003	169	8	0.103	5	0.5	.	GGCAGAUAGCAACGGCGAAAUCGA	1	1	24	N3	0	0	1	1	0	0	0	6
10:12841985-12842207	Cluster_8006	223	25	0.322	5	0.8	+	GCCGGAAUUCUUGAACUCUCUAAC	3	0.76	24	N11	-1	0	2	0	2	0	4	17
10:12845034-12845225	Cluster_8007	192	12	0.155	4	0.667	.	CAAGAAAGGACAUCUGCAAGAGAA	2	0.917	24	N6	0	1	1	0	0	1	0	9
10:12860321-12860540	Cluster_8023	220	10	0.129	4	0.4	.	UUAGAUGUAUAAACUUACU	1	1	24	N3	0	1	1	0	0	0	1	7
10:12864651-12864827	Cluster_8026	177	56	0.721	55	1	+	UGCCGAUGAUAAUAAAUUUUUGUCACUUCUGAGCGAUGCAAUGCAUCUAUGAUCGUUACUACAUUGGAGCUGAA	29	0.179	N	N2	-1	1	54	0	0	0	1	0
10:12870763-12871231	Cluster_8028	469	91	1.172	90	0.011	-	ACGAUGUACAUAAUUGUACAGCAGUACAGAUACCAAGGUAGAUCAAAUAAACACGAGAUUGUUAUUACUCGAAAA	17	0.363	N	N2	-1	4	84	0	2	0	0	1
10:12873757-12874022	Cluster_8029	266	10	0.129	10	0	-	CACGGCACAAGAAACCAUUCUUAAUCACUCGCCCUUUCUUCCUCCAUCAGUCCAUCUCACUUUGGUUCCUUCA	2	0.7	N	N2	-1	1	8	1	0	0	0	0
10:12886404-12886646	Cluster_8035	243	13	0.167	10	0.077	-	GCUUUAGAACUGUGACCAGGAAUUCAUC	2	0.923	N	N2	-1	1	10	1	0	1	0	0
10:12899387-12899501	Cluster_8051	115	8	0.103	8	0	-	UCUCUGGUAGAACAUCAGGCUCAAAGACUGU	2	0.875	N	N2	-1	1	6	0	1	0	0	0
10:12914303-12914518	Cluster_8057	216	9	0.116	6	0.333	.	AUAAAGCUUUUACUUGUUUACCGU	1	1	24	N3	0	0	0	0	0	3	0	6
10:12915457-12915581	Cluster_8059	125	7	0.09	6	0.143	-	GGACAAACGUUGGAUACG	1	1	24	N3	-1	1	0	0	0	0	2	4
10:12915697-12915785	Cluster_8060	89	10	0.129	8	0.7	.	UAAAUGUUGGAUACAUGAACCU	2	0.9	24	N6	0	0	0	0	0	2	3	5
10:12926534-12926609	Cluster_8068	76	10	0.129	10	0	-	GUGAGUACCUUUUGACCCAAAUACAAAUUUGCCUUGAAAUUCAUAUUGUACUCUAUGGGUUAAUUGGAUUUUCUUU	10	0.1	N	N2	-1	0	10	0	0	0	0	0
10:12948551-12948637	Cluster_8080	87	13	0.167	11	0.692	.	AAUUAUACUAAUAGAUUAACUGCC	3	0.692	24	N6	0	2	0	0	0	1	4	6
10:12948824-12948920	Cluster_8081	97	7	0.09	7	0.429	.	ACAGACCCAACUCAAACAGCCAACU	2	0.714	N	N2	-1	0	2	0	0	1	0	4
10:12955115-12955431	Cluster_8082	317	21	0.27	10	0.238	.	UGUGAUAAUUUUUAGGAACGCCU	6	0.381	24	N5	0.1	1	1	0	0	0	7	12
10:12956718-12956899	Cluster_8084	182	15	0.193	8	0.2	.	GAAAGACAAACGAUGCUCGGUCAC	2	0.8	24	N6	0	1	0	0	0	1	0	13
10:12968039-12968137	Cluster_8094	99	7	0.09	7	1	+	CCAUGGCUGCUCCCAGCGUCGCCGUCGACAACC	2	0.714	N	N2	-1	2	4	0	0	0	0	1
10:12971051-12971126	Cluster_8095	76	9	0.116	9	1	+	UUCCUGGAAGAGCAACUGGA	2	0.889	N	N2	-1	0	6	2	0	0	0	1
10:12971219-12971877	Cluster_8096	659	46	0.592	44	0.978	+	GCUGGGGUUUGGAGAUCUCUGACCUUAAGAAGC	2	0.87	N	N2	-1	6	29	3	2	2	2	2
10:12971993-12972503	Cluster_8097	511	78	1.004	78	0.962	+	GUAAGCGAUUGUUACUUGAGCAACUCCACAACAAACUUUCAGCUGCUUAAUUCCUUUUCGCUGUGCUGUCUGUAAC	38	0.41	N	N2	-1	3	68	2	2	1	1	1
10:12972624-12972962	Cluster_8098	339	30	0.386	29	0.933	+	GUAUACCAGGAUUCCAAUUCUCUUAUACUGCUAAAUGAUAUCUGGGAACAAAUUGUAGAAUUGUUUUUUUCUUGAU	8	0.667	N	N2	-1	1	22	0	3	2	1	1
10:12981153-12981271	Cluster_8106	119	7	0.09	6	0.857	+	UUCCAAUCAAAUCCUGUAUAUU	2	0.857	24	N11	-1	0	0	0	0	2	1	4
10:12988341-12988570	Cluster_8111	230	14	0.18	12	0.5	.	CCCAUAUUUUCAGUCGAGAUAACU	2	0.929	N	N2	-1	1	2	1	1	1	3	5
10:12992058-12993465	Cluster_8115	1408	124	1.597	100	0.984	+	CCGUACGACGUCCACGGCG	4	0.871	N	N2	-1	44	36	13	11	9	5	6
10:13001417-13001571	Cluster_8129	155	7	0.09	7	0.429	.	AGUUGGUUGGUAAUUGUGUUCCU	3	0.571	23	N6	-1	0	0	0	0	0	5	2
10:13001690-13002045	Cluster_8130	356	16	0.206	16	0.375	.	AUCUUUCACUUUCUGUUCACUAUG	4	0.75	24	N5	0.1	0	0	0	1	1	1	13
10:13005109-13005167	Cluster_8136	59	12	0.155	6	0.167	-	UCAAACAUUUAGGAAGGAGGGAGU	3	0.75	24	N11	-1	0	1	0	1	0	2	8
10:13005322-13005393	Cluster_8137	72	8	0.103	3	0.375	.	AUUUUUAAAAAAGUCAACGGCAUC	3	0.75	24	N6	0	0	1	1	0	0	1	5
10:13010375-13010845	Cluster_8138	471	30	0.386	28	1	+	CAAGCAUUUCAUCUCCACAAAACU	2	0.9	N	N2	-1	5	20	2	1	0	0	2
10:13011179-13011376	Cluster_8139	198	15	0.193	13	0.933	+	UCCUUGAGAGAUUUGUCAA	2	0.867	N	N2	-1	6	7	0	2	0	0	0
10:13012584-13012923	Cluster_8141	340	14	0.18	14	1	+	CAACCAGUAUCUCUUCC	2	0.857	N	N2	-1	5	8	1	0	0	0	0
10:13016641-13016835	Cluster_8143	195	8	0.103	8	0.125	-	UUGGGUGUCUUUGUUGGAGAUG	1	1	N	N2	-1	2	1	1	0	1	0	3
10:13028954-13029126	Cluster_8152	173	16	0.206	14	0.625	.	CCCCUCUGCAGAAUUCAACCAAUU	2	0.875	N	N2	-1	2	2	0	2	0	1	9
10:13058593-13058714	Cluster_8174	122	13	0.167	13	0.846	+	AAACGAUAUGAUGUAGAACCAUGU	7	0.538	24	N11	-1	1	0	0	0	1	1	10
10:13062779-13062950	Cluster_8176	172	9	0.116	2	0.667	.	GUCCACACCAGCAUUGUCGAAGC	1	1	23	N3	-1	0	0	0	2	1	3	3
10:13073712-13073812	Cluster_8189	101	8	0.103	3	0.25	.	ACUCUAUCAAUAGAAUUUCGCACC	3	0.625	24	N6	0.1	0	0	1	0	0	0	7
10:13093772-13093923	Cluster_8203	152	7	0.09	5	0.286	.	AGAGAACGACUGACCGCGGGUUCAAUCCCUGAUUGACUCA	2	0.857	N	N2	-1	1	5	0	0	0	0	1
10:13108418-13108479	Cluster_8215	62	14	0.18	14	0.714	.	CGGGAGCUCGCUACAUAAUGAACU	4	0.571	N	N2	-1	3	1	0	0	0	3	7
10:13108557-13108786	Cluster_8216	230	14	0.18	10	0.357	.	AUUUUGUAAAAUAUGUAAAACUAU	1	1	24	N3	0	1	1	0	0	1	4	7
10:13113160-13113383	Cluster_8219	224	13	0.167	13	0	-	GGUUAUGGUGUUGGCUUGGUAACGGCUUUGGCUGCUGGGAUCU	4	0.615	N	N2	-1	0	9	0	1	2	1	0
10:13114072-13114224	Cluster_8220	153	7	0.09	6	0	-	GGACUAUAUGAUGCUCGGCCU	1	1	N	N2	-1	1	4	0	1	0	0	1
10:13114627-13114880	Cluster_8221	254	20	0.258	19	0.1	-	GCUCGAGCCAGCGUCGCUUGCCCUCAUCUUGACCGCCGUCUCCGUCGCCU	4	0.75	N	N2	-1	5	11	1	2	1	0	0
10:13139653-13139796	Cluster_8242	144	13	0.167	13	0.154	-	GGGGAAUAGGAGAUGAAAAGAGAU	3	0.615	24	N11	-1	0	0	0	0	0	0	13
10:13154614-13154758	Cluster_8257	145	12	0.155	11	0.833	+	GGAUGUCGACCUCCAAUUUACUGU	2	0.833	24	N11	-1	1	1	0	1	0	2	7
10:13156882-13156989	Cluster_8260	108	11	0.142	10	0.091	-	GCGAACGCGGGGAACUGA	6	0.455	N	N2	-1	10	0	1	0	0	0	0
10:13166638-13166976	Cluster_8265	339	18	0.232	18	0.556	.	ACAAUUCAGGAUAUAACGAAAACA	3	0.778	23	N5	-1	0	1	2	1	2	6	6
10:13189831-13189979	Cluster_8278	149	25	0.322	14	0.44	.	AAUUCCGACUGAUAGAUUUCUUUU	4	0.8	24	N6	0	2	0	1	0	2	2	18
10:13215207-13215281	Cluster_8284	75	7	0.09	7	0.429	.	CUUGGUGAUCCAACUGUUGAAAGC	3	0.571	24	N6	0	0	0	0	0	0	2	5
10:13220660-13220822	Cluster_8290	163	12	0.155	12	0.25	.	AAACUUUCGGAUUUCGGACUGGCC	2	0.917	N	N2	-1	1	3	0	0	0	0	8
10:13221208-13221344	Cluster_8291	137	11	0.142	10	0.364	.	CCGAGUUGAGUAGGAUGUUGGAGG	2	0.909	N	N2	-1	1	4	0	1	0	2	3
10:13240547-13240748	Cluster_8301	202	7	0.09	6	0.714	.	GCGUACGAGAGAAACAGAAAUAG	2	0.714	23	N6	-1	1	0	0	0	0	5	1
10:13243810-13244006	Cluster_8305	197	13	0.167	7	0.692	.	AAGUUUUUUCUGUAACCUAAGCCU	4	0.692	24	N6	0	0	0	2	0	1	0	10
10:13270184-13270254	Cluster_8321	71	7	0.09	6	0	-	GGCGGCCUACGUCGGUCU	3	0.714	N	N2	-1	6	0	1	0	0	0	0
10:13281307-13281431	Cluster_8330	125	8	0.103	8	1	+	AAAAAUACUCUGAUUUUUUAGGCC	2	0.625	24	N11	-1	0	0	0	0	0	3	5
10:13292571-13292916	Cluster_8340	346	35	0.451	34	0.314	.	CUCUAAUAAAUCGCAUGAACUCCC	5	0.714	N	N2	-1	8	2	0	0	2	4	19
10:13296108-13296438	Cluster_8342	331	20	0.258	19	0.05	-	AUUGUAGCUCCCUGGAGGUUCUGAAGCUUGAUUGCCCAAGACUGACA	2	0.85	N	N2	-1	3	14	1	1	0	1	0
10:13297191-13297354	Cluster_8343	164	9	0.116	9	0	-	AAAUCUUAUCCUGUCAUCAUG	2	0.889	N	N2	-1	1	6	0	2	0	0	0
10:13298942-13299116	Cluster_8345	175	7	0.09	7	0	-	UAUGCAACAACUUGAUCGAUG	2	0.714	N	N2	-1	0	5	0	2	0	0	0
10:13299350-13299635	Cluster_8346	286	18	0.232	16	0.111	-	UAACUGCAGUUUGUUGACAUCUGUGUCUUUGGAUCUG	2	0.889	N	N2	-1	7	9	0	1	0	0	1
10:13299711-13300281	Cluster_8347	571	31	0.399	31	0	-	UUGAAGUGUCGUGCACUCAGAAUAUCUGUCAGAU	4	0.774	N	N2	-1	5	22	1	2	1	0	0
10:13301108-13301196	Cluster_8348	89	10	0.129	10	0	-	AGUGGCGCUCCGCAAGUAUGCAUGAGGACUUCUGGA	2	0.8	N	N2	-1	2	6	1	0	1	0	0
10:13310068-13310116	Cluster_8352	49	8	0.103	6	1	+	AGAGAUUGAUUGUGUGAACCAUA	2	0.875	N	N2	-1	3	0	0	0	0	2	3
10:13312132-13312356	Cluster_8354	225	31	0.399	27	0.065	-	GUGGUAGACUUCGGGAAGAAC	3	0.806	24	N11	-1	2	0	2	3	2	5	17
10:13313671-13313814	Cluster_8356	144	7	0.09	4	0.143	-	GAAAAUCGGGGCGUUACAGAACGG	2	0.857	24	N11	-1	1	0	0	0	0	0	6
10:13326720-13326887	Cluster_8359	168	8	0.103	3	0.625	.	GAGGGAGAGAAGAGAGAUUAGGGC	1	1	24	N3	0	0	1	0	1	2	0	4
10:13329365-13329440	Cluster_8360	76	7	0.09	0	0.714	.	AUAAGUCCAAAGUAGGUAGUUCU	1	1	N	N2	-1	1	1	0	0	1	2	2
10:13344453-13344745	Cluster_8367	293	8	0.103	4	0.5	.	GACGCCGCCCGCCUGACGCUGACC	1	1	24	N3	0	0	0	0	2	0	1	5
10:13349888-13350047	Cluster_8372	160	9	0.116	9	0.667	.	GCCCAAUCGCCGGGAAUGCA	2	0.889	N	N2	-1	1	1	2	1	0	0	4
10:13355073-13355157	Cluster_8376	85	11	0.142	11	0	-	ACUUAUGUUGAUAUCCAUGGGAAUAAGUCUGUCUUUGACAGUCUGAGGAACA	2	0.727	N	N2	-1	0	7	0	0	1	2	1
10:13359555-13359844	Cluster_8379	290	14	0.18	14	0	-	GAUGUGCAGUGUUUGUAGCACUUUGUAAUCCUGUCAUCGUCGUCCGUCUGC	2	0.929	N	N2	-1	2	12	0	0	0	0	0
10:13360269-13360402	Cluster_8381	134	9	0.116	9	0.111	-	CUGUGGCUGUGCCCGCACCGGCUC	2	0.889	N	N2	-1	3	1	1	0	0	1	3
10:13360641-13361176	Cluster_8382	536	28	0.361	27	0	-	GUGUUUAUGCUUCCAAAGAAGAGGCAAAGAAGAAGGGCAAUAAGAUCAACUGUGUCGGGUGGUGGUUCAAGCCUUG	2	0.893	N	N2	-1	3	18	2	3	1	0	1
10:13361276-13361810	Cluster_8383	535	47	0.605	47	0	-	UGGAUUGCUGUUGGCAUGCGCAAUGUAGACUACAAGCGUGCUAGGCAUUUUGAGGUUGACCUUUCCGCCUUCAGG	4	0.745	N	N2	-1	6	36	2	0	0	2	1
10:13365383-13365674	Cluster_8389	292	22	0.283	19	0.409	.	GGAACAGUUUGUUGGAGUGAGCAA	2	0.909	24	N6	0	0	0	2	0	0	3	17
10:13385854-13386041	Cluster_8410	188	16	0.206	6	0.5	.	CUUCCAAUUUUUUCGUCACAUCGU	5	0.625	24	N6	0	2	1	0	0	1	2	10
10:13388266-13388648	Cluster_8414	383	22	0.283	18	0.182	-	CGCGCCCACCCACCAAUCCAGCUAGCUCA	2	0.909	N	N2	-1	7	9	1	2	1	1	1
10:13402222-13402339	Cluster_8428	118	9	0.116	9	0.222	.	ACUAAUAUUUAAUAAUUGGUGGGC	3	0.667	24	N6	0	0	0	0	2	1	0	6
10:13418722-13419105	Cluster_8436	384	16	0.206	6	0.562	.	CGACCAGCUCGUAGAUUCAACAGC	3	0.688	N	N2	-1	4	0	0	0	0	2	10
10:13419373-13419543	Cluster_8437	171	10	0.129	4	0.4	.	UACUUCAAAAGGCGAUCUA	2	0.8	24	N4	0	2	0	1	1	0	0	6
10:13424696-13424785	Cluster_8442	90	9	0.116	9	0.556	.	AUUUUAUCCCAAAAUUACCAUCGU	2	0.889	23	N6	-1	0	1	0	0	2	3	3
10:13427187-13427233	Cluster_8446	47	11	0.142	10	0.727	.	AACUCUUCUGAGCAAAGCCCGGGA	6	0.455	24	N6	-1	0	0	0	0	1	2	8
10:13431526-13431923	Cluster_8453	398	26	0.335	21	0.077	-	GCUCACCAUGUAUGACUUGCCU	4	0.615	24	N5	-1	0	0	0	0	5	6	15
10:13442851-13442879	Cluster_8464	29	7	0.09	7	0.571	.	UGUACUUCUCUACGGCUCGCACUC	2	0.571	24	N6	-1	0	0	0	2	0	0	5
10:13445060-13445190	Cluster_8467	131	8	0.103	8	0.625	.	GUCUUGUUUACGCAGUUGGGCGGC	2	0.75	24	N6	0	0	0	0	0	1	1	6
10:13445534-13445768	Cluster_8468	235	15	0.193	15	0.867	+	GCAUCGGUUGACGAUGGAUCAGACU	3	0.867	24	N4	-1	0	3	0	0	0	3	9
10:13446339-13446585	Cluster_8469	247	9	0.116	9	0.778	.	GCUGCAUCAGUUGAGCUCGAUCU	2	0.778	23	N6	-1	0	0	0	0	2	4	3
10:13454750-13455018	Cluster_8475	269	26	0.335	4	0.385	.	CCCAUGGUUGAACGUAGCAAGAAC	2	0.885	24	N6	0	0	2	2	0	1	6	15
10:13462183-13462280	Cluster_8476	98	11	0.142	3	0.909	+	CAGCCUAGGAACACAAGAACAGAG	3	0.727	24	N11	-1	0	0	0	0	0	1	10
10:13462636-13462975	Cluster_8477	340	16	0.206	13	0.625	.	ACGCCGCAGUCGAAGCACUUGCCU	1	1	24	N3	0.1	0	0	1	0	1	3	11
10:13463219-13463331	Cluster_8478	113	8	0.103	3	0.25	.	GAAGAAAGUUCUGCGCGUGGUCCC	2	0.875	24	N6	0	0	1	0	0	1	0	6
10:13463602-13463957	Cluster_8479	356	29	0.373	8	0.379	.	AGAGAGCUCUGUUCUUAUGUUCCU	2	0.759	24	N5	0	0	3	3	0	0	8	15
10:13464350-13464682	Cluster_8480	333	15	0.193	10	0.467	.	GAACGACGCGCGCCUGUACUCCU	2	0.867	24	N5	0	2	1	0	0	0	4	8
10:13464789-13464897	Cluster_8481	109	17	0.219	4	0.235	.	CCUAGGACACUGCCCAAACUCACU	4	0.706	24	N6	0	0	2	0	2	2	1	10
10:13472799-13472956	Cluster_8487	158	7	0.09	2	0.429	.	ACCUGAGAAGCUCUGAUACCACU	1	1	23	N3	-1	1	0	0	0	0	3	3
10:13474222-13474469	Cluster_8489	248	13	0.167	4	0.615	.	CCUCGUCGCCACAGAAGAACAAGC	1	1	24	N3	0	0	1	0	1	2	2	7
10:13475099-13475371	Cluster_8490	273	9	0.116	6	0.556	.	GCUGACGUCACAGGUGUGCCUGCU	2	0.667	24	N6	0	0	0	0	2	2	0	5
10:13476926-13477796	Cluster_8491	871	53	0.682	24	0.283	.	UGCCAUGAACUCAGCCUCA	3	0.774	24	N4	0.1	5	4	0	1	5	6	32
10:13478166-13478311	Cluster_8492	146	9	0.116	6	0.111	-	AUCCCAUGAUCCGGAACUCCUGGA	2	0.889	24	N11	-1	0	0	0	1	0	1	7
10:13481369-13481587	Cluster_8496	219	10	0.129	6	0.5	.	UCUGAAGAUAAAGAUGAAGAUGAA	2	0.8	N	N2	-1	1	2	0	0	0	1	6
10:13482098-13482248	Cluster_8498	151	10	0.129	7	0.8	+	ACGGACCAAACUCAUACUAGGAGU	5	0.6	24	N11	-1	0	0	0	0	0	2	8
10:13483432-13483475	Cluster_8499	44	9	0.116	5	0.667	.	AGACUAUUUCCAGGGAUUCGGCAC	2	0.778	24	N6	-1	0	0	0	0	0	1	8
10:13492978-13493191	Cluster_8502	214	8	0.103	7	1	+	CUGGGGAACAUCAUCGGCU	2	0.875	N	N2	-1	4	3	0	1	0	0	0
10:13494234-13494584	Cluster_8503	351	12	0.155	12	1	+	ACGAGACUUCUUUGACUGGAUCAUGGA	2	0.833	N	N2	-1	2	7	1	0	0	1	1
10:13495630-13495735	Cluster_8504	106	11	0.142	11	1	+	UGGAUUCCCAUGCUCUGACUCAGUCAUU	4	0.727	N	N2	-1	0	9	0	0	1	1	0
10:13496464-13496696	Cluster_8505	233	14	0.18	14	1	+	UUCUUUAUUUUGCCUUGAAUAAUAAUUGUACAGUGUAGUGACUUGAGAUUAAUGAUAAUACAUAUUACUUGUAAUU	2	0.857	N	N2	-1	2	11	0	0	1	0	0
10:13505952-13506147	Cluster_8510	196	10	0.129	7	0.5	.	AUGGCUUCGUCAGGCGUUAGUGUC	2	0.9	23	N6	-1	2	0	1	1	0	3	3
10:13506652-13506916	Cluster_8511	265	13	0.167	13	0.692	.	AAAAAACCUAAGAUUACUGCAAUU	3	0.846	24	N6	0	0	0	0	0	2	1	10
10:13515592-13515802	Cluster_8514	211	8	0.103	3	0.875	+	GGCGAGAUGUAGGAACUCCGAUA	2	0.875	24	N11	-1	0	0	0	0	0	2	6
10:13517410-13517569	Cluster_8516	160	16	0.206	6	0.562	.	UACAGAACUUUUGGGAAUACU	2	0.812	24	N6	0	0	0	0	3	0	4	9
10:13529781-13529917	Cluster_8528	137	19	0.245	18	0.789	.	ACCCUGUAAAUGCUCCGAAGAUGC	5	0.632	24	N6	0	0	0	0	0	1	4	14
10:13530133-13530344	Cluster_8529	212	10	0.129	6	0.2	.	UAUAAUAAAUUAUAGAUUCUGCCU	2	0.8	24	N6	0	0	0	0	1	3	1	5
10:13533866-13534080	Cluster_8531	215	13	0.167	13	0.769	.	UUUGAUAUGGACUUGUGCAAACCC	1	1	24	N3	0	1	1	1	1	0	2	7
10:13543494-13543697	Cluster_8536	204	9	0.116	7	1	+	CGGAGCCUCGCCGCCU	1	1	N	N2	-1	4	5	0	0	0	0	0
10:13546435-13546614	Cluster_8537	180	8	0.103	8	0.875	+	AACUCUGAUCCUGUAAAUGAUGGACCUGUUUUAUCAGUUCGAUAUUCCCUGGAUCUGAAAGCCAUAGGGAUACAAC	2	0.875	N	N2	-1	0	7	0	0	0	1	0
10:13547882-13548126	Cluster_8538	245	8	0.103	8	1	+	CCUGUUCUAGCUGCUGA	2	0.875	N	N2	-1	2	2	0	2	1	1	0
10:13550911-13551185	Cluster_8540	275	12	0.155	11	0.917	+	AGGAAGCUGGGCGUGGACAUGCUGAGAGAGCGGGGCUUGCACCA	2	0.833	N	N2	-1	2	5	0	2	0	0	3
10:13552670-13552721	Cluster_8542	52	8	0.103	3	0	-	GUCCCCAUCGUCUAGCUAG	2	0.875	N	N2	-1	8	0	0	0	0	0	0
10:13552922-13553352	Cluster_8543	431	23	0.296	22	0.13	-	GGAGCCCGCCGCCGCGCAGGGGCUCG	3	0.826	N	N2	-1	2	16	2	1	1	0	1
10:13562694-13562894	Cluster_8546	201	12	0.155	11	0.167	-	AUGGUAUGAGCUCGGGUGGCCGG	3	0.833	24	N11	-1	0	1	0	0	1	3	7
10:13589050-13589141	Cluster_8551	92	8	0.103	4	0.75	.	GAGAUCUCCGCCCGCACCAAUGUC	1	1	24	N3	0	0	0	0	0	1	1	6
10:13609206-13609308	Cluster_8561	103	19	0.245	6	0.737	.	AGUAAAAGUUGUGUUUUAGAGACC	3	0.895	24	N6	0	1	1	1	2	2	1	11
10:13611590-13611699	Cluster_8564	110	7	0.09	7	0.286	.	UACGAGAAAAAGAACAAUAUGCC	2	0.857	23	N6	-1	0	0	0	0	0	5	2
10:13615917-13616044	Cluster_8566	128	11	0.142	11	0.818	+	UUUUCCACGCAGUCGGUAUAUGUG	4	0.727	24	N11	-1	0	0	1	0	0	4	6
10:13623437-13623483	Cluster_8570	47	7	0.09	6	0.429	.	UAAACAGAACCAUAUUUGCCUCC	4	0.429	N	N2	-1	2	0	0	0	0	5	0
10:13629710-13629770	Cluster_8580	61	7	0.09	5	0.429	.	UUUUUAGCACUACUGACACCUA	1	1	23	N3	-1	1	0	0	1	1	2	2
10:13630424-13630752	Cluster_8581	329	23	0.296	15	0.13	-	AAAACCGGCACCUUUGAGGCACCC	3	0.783	24	N5	-1	0	2	0	1	3	2	15
10:13643187-13643370	Cluster_8594	184	26	0.335	23	0.423	.	ACAACCCACAAACUCUAAAGCUU	3	0.846	24	N6	0	1	3	0	1	3	6	12
10:13650909-13651467	Cluster_8599	559	26	0.335	25	0.346	.	ACCGUCGUUCAUCGAAGCUCGC	3	0.769	24	N5	0	2	3	0	0	5	3	13
10:13651914-13652211	Cluster_8600	298	18	0.232	16	0.778	.	AAGAGUUGGGUGGGGCAAUGAGG	4	0.667	N	N2	-1	3	1	0	1	0	4	9
10:13654206-13654385	Cluster_8601	180	13	0.167	9	0.692	.	GUGUGUUUGGUUCGUGGUAAGCCU	2	0.923	24	N6	0	0	1	0	0	2	2	8
10:13661051-13661221	Cluster_8606	171	11	0.142	8	0	-	UAUAUCUGAUGUGGCACGCAAAAA	3	0.545	23	N11	-1	2	0	0	0	1	5	3
10:13661738-13661885	Cluster_8608	148	7	0.09	3	0.571	.	UUUCCACCGAAGUGAUUUU	2	0.857	N	N2	-1	2	0	0	0	0	0	5
10:13673949-13674157	Cluster_8619	209	10	0.129	8	0.7	.	CUCCCUCCUCCCAGAUCCGAUGAC	3	0.8	24	N6	0	1	0	0	0	0	1	8
10:13674298-13674353	Cluster_8620	56	8	0.103	8	0.625	.	GGGAGCUCCUUUCGCAGGCGGACC	3	0.625	24	N6	-1	0	1	0	0	1	0	6
10:13676845-13677025	Cluster_8622	181	8	0.103	6	0.5	.	GGAGUUUCUGUACUGCUAGAUGCU	2	0.75	24	N6	0	0	1	0	0	0	0	7
10:13715987-13716031	Cluster_8649	45	7	0.09	1	0.571	.	AAAUAUCCGAUGUGACAGUGACUA	3	0.571	24	N6	-1	0	0	0	0	0	0	7
10:13719804-13719912	Cluster_8655	109	8	0.103	6	0.625	.	UAUAAAAAACAAACCU	2	0.875	N	N2	-1	3	0	0	1	1	1	2
10:13763734-13764103	Cluster_8694	370	29	0.373	18	0.276	.	CCCAGAUGGAACAUCAUGAACCGA	2	0.862	24	N5	0	1	2	0	0	0	1	25
10:13766081-13766101	Cluster_8698	21	13	0.167	5	0	-	UGCGGGGUGGAGCAGC	7	0.308	N	N2	-1	12	0	1	0	0	0	0
10:13778605-13778900	Cluster_8707	296	19	0.245	19	0.526	.	AUCCAGCCAAAUGAUUAUCGACAC	2	0.895	24	N6	0	1	1	2	2	1	3	9
10:13785718-13786090	Cluster_8711	373	23	0.296	21	0.609	.	GGAUCUCUAGUUACACUGACGUGG	5	0.783	24	N5	0	4	0	1	1	0	1	16
10:13788362-13788655	Cluster_8713	294	12	0.155	3	0.5	.	CGCUAGACUGAGCGGCGCC	2	0.833	N	N2	-1	4	0	0	0	0	3	5
10:13793238-13793643	Cluster_8715	406	25	0.322	17	0.6	.	AAAAUAGGAAAGUAAUGCGGUGGC	2	0.8	24	N5	0	3	2	2	2	0	4	12
10:13800126-13800338	Cluster_8719	213	8	0.103	8	0.5	.	UUCGAGAGUUGAAUGAUCGAACU	2	0.875	24	N6	0	0	0	0	1	0	3	4
10:13827061-13827283	Cluster_8735	223	9	0.116	8	0.333	.	CUUCAAUCUAUGUCGGCUAGCGC	3	0.667	N	N2	-1	1	2	0	0	1	3	2
10:13832526-13832736	Cluster_8742	211	17	0.219	17	0.176	-	GAGGAUGAAGAAAAAAAGAAACU	2	0.824	24	N11	-1	0	2	1	0	1	4	9
10:13833356-13833529	Cluster_8743	174	15	0.193	14	1	+	GAGGAGGAGGAGGAGCUUCGUGGCCGGCCGGGCCGCCA	3	0.867	N	N2	-1	4	7	0	3	0	1	0
10:13835797-13836262	Cluster_8745	466	43	0.554	41	1	+	GAGCCUGAAGAACUGUGACCCUGCCCGUCGUG	3	0.884	N	N2	-1	4	27	3	3	2	1	3
10:13837787-13837926	Cluster_8746	140	12	0.155	12	0.667	.	AAUGGGAGCUAGAGUCAUACACC	3	0.833	N	N2	-1	1	2	0	1	0	4	4
10:13854546-13854689	Cluster_8754	144	10	0.129	7	0.8	+	AAAAGUCAACGGUGUCAAACAUUUCU	3	0.7	N	N2	-1	0	3	0	0	0	3	4
10:13856244-13856401	Cluster_8755	158	9	0.116	9	0.556	.	CAUGGAUUAAUCCACCGCUCCG	1	1	N	N2	-1	1	1	0	0	2	1	4
10:13857744-13857789	Cluster_8758	46	11	0.142	8	0.545	.	CGGCGGCGUGGAGGGAAGCCC	3	0.727	N	N2	-1	3	0	1	5	0	2	0
10:13870139-13870426	Cluster_8770	288	11	0.142	11	0.091	-	UACCAAAUAUGAGGGCUGUAACCUUGUUC	2	0.818	N	N2	-1	0	9	0	0	0	1	1
10:13877727-13877807	Cluster_8774	81	8	0.103	5	1	+	AACAAAGUUUGACUAAGAAAAAUU	5	0.5	24	N11	-1	0	0	0	0	0	1	7
10:13884892-13885205	Cluster_8779	314	13	0.167	13	0	-	UUGUUGUUGUGUUUGUUUUUUUU	4	0.769	N	N2	-1	0	7	1	0	1	4	0
10:13886388-13886559	Cluster_8781	172	8	0.103	8	0.25	.	AGGCUUCGUAGAACCAAUAGCGAU	2	0.875	24	N6	0	0	0	1	1	0	2	4
10:13894312-13894375	Cluster_8790	64	10	0.129	10	0.4	.	ACCGCACGUAAAACAAAAAGCUA	1	1	N	N2	-1	3	0	0	1	0	2	4
10:13897548-13897683	Cluster_8792	136	7	0.09	7	0.286	.	CAAGAACUCCCAUCCCUUUAGGCU	2	0.857	N	N2	-1	0	3	0	1	0	0	3
10:13900440-13900488	Cluster_8793	49	7	0.09	4	1	+	UGGACAAAAAAAAAAAAAAAAAAAAAAAAAA	1	1	N	N2	-1	0	7	0	0	0	0	0
10:13904511-13904551	Cluster_8797	41	13	0.167	13	0.077	-	CUUGCUCUGAUGACCUGGCCU	2	0.769	N	N2	-1	3	2	1	3	3	1	0
10:13905365-13905630	Cluster_8798	266	23	0.296	16	0.13	-	CGGAGGCGCUGUCCCUC	4	0.87	N	N2	-1	7	9	2	0	1	1	3
10:13917860-13918003	Cluster_8809	144	8	0.103	4	0.375	.	GCCGUAGACUCAGAUGAUGAUCAU	3	0.75	24	N6	0	0	1	0	0	0	3	4
10:13924445-13924551	Cluster_8812	107	9	0.116	9	1	+	AAGACGAGGAGGACCCAAAAGUGA	2	0.889	N	N2	-1	3	3	0	1	0	0	2
10:13925349-13925584	Cluster_8813	236	10	0.129	10	1	+	GAUGAUGAGCAAGAUCAAGAACAAGGAGGACAGAAGCCUUAAUUUCUGCUGUUUAGAAA	2	0.9	N	N2	-1	0	6	1	2	0	0	1
10:13939699-13939796	Cluster_8817	98	27	0.348	27	0.407	.	UCUGCGGAAAAUGAAGAAACUCGG	10	0.481	24	N6	0.2	0	0	0	3	1	3	20
10:13956914-13957190	Cluster_8832	277	15	0.193	15	1	+	GCACGGUCUUCACCUGAUUCCUCA	3	0.8	N	N2	-1	3	7	1	0	0	0	4
10:13961076-13961166	Cluster_8835	91	9	0.116	0	0.222	.	GAGCGGACAGUGAUAUACACAUGU	2	0.778	24	N6	0	0	0	0	0	0	0	9
10:13969369-13969596	Cluster_8839	228	9	0.116	3	0.667	.	GCGAGGCUGAUCACUAAAAAGUU	2	0.889	24	N6	0	0	0	0	0	3	2	4
10:13972027-13972091	Cluster_8842	65	12	0.155	0	0.917	+	GGAACGGAGAGAGGAAUGAAGAGC	2	0.75	24	N11	-1	0	0	0	0	0	2	10
10:13979872-13980048	Cluster_8853	177	13	0.167	7	0.692	.	AAUCUCGCGAGCCUUUGAUGCCU	2	0.923	24	N6	0	0	0	1	0	1	4	7
10:13992017-13992169	Cluster_8862	153	8	0.103	8	0.5	.	UUUGAUAAUGGACGGUAGAUGUGG	2	0.875	24	N6	0	1	0	0	0	0	0	7
10:14002651-14002962	Cluster_8873	312	13	0.167	9	0.846	+	CCAAUGCCGCUGCCAGGACUUCU	3	0.769	N	N2	-1	3	1	1	0	1	4	3
10:14010393-14010544	Cluster_8884	152	9	0.116	5	0.556	.	UUAAUAAAUCUAGAUUGAUU	2	0.889	N	N2	-1	1	1	2	0	0	1	4
10:14042283-14042361	Cluster_8912	79	7	0.09	4	0.429	.	GUCAAAAAGUUAACGGCGUCAUAC	1	1	24	N3	0	0	0	0	1	1	0	5
10:14043389-14043568	Cluster_8914	180	20	0.258	20	0.85	+	GACUAGAGAUUGAACGGAACACAC	3	0.8	N	N2	-1	3	3	1	1	4	1	7
10:14055617-14055834	Cluster_8921	218	21	0.27	21	0.095	-	GUUUCCGCUGUAGCGUAAUUGCCU	8	0.571	24	N11	-1	0	0	0	0	0	5	16
10:14096941-14097040	Cluster_8946	100	10	0.129	6	1	+	GGGUCAACUCGGAGGAAG	4	0.6	N	N2	-1	7	1	0	1	0	0	1
10:14103382-14103727	Cluster_8948	346	18	0.232	0	1	+	UAAUAAAUUGGAUGUGGCAGUUAGCAGGUAAAGAGAUAGGAUCAACAAAUGUAUGAAAAUGCUGAAGACUCCUGAU	3	0.833	N	N2	-1	4	12	0	0	0	1	1
10:14105974-14106142	Cluster_8950	169	9	0.116	6	0.889	+	ACGCCGUUGUUACACUGAGAGUUUCCAUUAUAC	2	0.889	N	N2	-1	4	4	0	0	0	0	1
10:14120227-14120598	Cluster_8965	372	35	0.451	34	0.6	.	CACCCGAUUGACGUGAGUAACUGU	3	0.686	24	N5	0.1	0	2	0	4	2	5	22
10:14148547-14149084	Cluster_8978	538	21	0.27	19	0.381	.	GGAGGAAGAAGAAGGUCAGAAUGG	1	1	24	N3	0	1	0	0	3	1	5	11
10:14149165-14149352	Cluster_8979	188	7	0.09	1	0.286	.	ACGAUGAAUGGAAGGGAGCUACU	1	1	24	N3	0	1	0	0	0	0	1	5
10:14150337-14150559	Cluster_8980	223	12	0.155	4	0.667	.	UGGAGUCAGAGACAGAAGGUCAGC	1	1	24	N3	0	0	2	0	0	1	1	8
10:14153086-14153169	Cluster_8983	84	7	0.09	6	0.714	.	CAGGAUGUAGUGGCCAAAGGAGAA	2	0.857	24	N6	0	0	0	0	0	0	3	4
10:14157121-14157315	Cluster_8988	195	8	0.103	3	0.625	.	UUCCGGCCGCACAGAAUU	1	1	24	N3	0	1	0	0	0	0	0	7
10:14162110-14162194	Cluster_8990	85	10	0.129	4	0.5	.	CCCGAGUAGCAAUUCAAAAAACUG	2	0.9	24	N6	0	0	1	0	0	1	1	7
10:14166088-14166335	Cluster_8993	248	15	0.193	3	0.2	.	UUGUAAAUGUAAGCUCUUUGGCGC	2	0.8	24	N6	0	2	0	0	1	0	5	7
10:14168381-14168640	Cluster_8995	260	9	0.116	3	0.444	.	ACAAAAUGUGCCCAGCAGGAAGG	2	0.778	23	N6	-1	0	0	0	0	0	5	4
10:14184192-14184332	Cluster_9007	141	8	0.103	4	0.375	.	UUUUUUAAAUAUGUUUGACU	2	0.875	N	N2	-1	1	1	3	0	0	0	3
10:14188850-14189035	Cluster_9010	186	8	0.103	4	0.625	.	AUGGAAAAGCCGAACGGAUGCUCC	2	0.875	24	N6	0	0	0	0	1	1	1	5
10:14206922-14207060	Cluster_9023	139	7	0.09	6	0.571	.	AGUUUUAGUCCCUGUUUGGAUCAG	2	0.857	24	N6	0	0	0	1	1	0	0	5
10:14209277-14209400	Cluster_9027	124	17	0.219	17	0.471	.	ACCUCCCUCGUCCUUUUGACUUCU	3	0.824	24	N6	0	0	3	0	0	0	5	9
10:14222864-14223145	Cluster_9040	282	14	0.18	14	0.643	.	UCAUGUUUGUAGGUAGGGUUUUAAUGGAUUUUCAUAUAUGUUUUAUAAUG	2	0.857	N	N2	-1	0	3	1	0	1	1	8
10:14228387-14228643	Cluster_9047	257	7	0.09	7	0	-	GGAAACUGAGAAGAGAACUUCCUUAAUAGUUGCGGUGAUAGGGGGGAGAAUA	2	0.857	N	N2	-1	2	5	0	0	0	0	0
10:14228718-14229202	Cluster_9048	485	21	0.27	21	0.048	-	CUGACAGUGCACGCAUGUGGGAGACUGUUGCUCGGA	2	0.905	N	N2	-1	3	16	0	1	0	1	0
10:14237758-14237921	Cluster_9057	164	11	0.142	7	0.909	+	CGUCGACGGGUAGCCG	3	0.818	N	N2	-1	8	3	0	0	0	0	0
10:14239407-14239647	Cluster_9058	241	16	0.206	16	1	+	AGCUGAGCCUCUGUAGACU	3	0.75	N	N2	-1	3	8	1	1	0	1	2
10:14243148-14243503	Cluster_9062	356	19	0.245	9	0.579	.	UGUAGCCAGGGGUGUCGACGCGG	2	0.947	N	N2	-1	1	5	0	1	0	4	8
10:14243600-14243720	Cluster_9063	121	8	0.103	8	0.875	+	GUUCGGCCGUCGAAACAUCUGCCU	3	0.625	N	N2	-1	1	2	0	0	0	1	4
10:14243834-14244068	Cluster_9064	235	7	0.09	4	0.714	.	UUUGUUCUCUUUGCCCAUUCCUACCUUGCAUCCAGAUUCUUGUAGCUCACUAUUCGA	2	0.857	N	N2	-1	0	2	1	0	0	1	3
10:14245591-14245738	Cluster_9066	148	7	0.09	6	0.143	-	UACAAGUGAAAGGAAAAGAGCAAU	2	0.857	24	N11	-1	0	1	0	0	0	1	5
10:14246172-14246437	Cluster_9067	266	15	0.193	8	0.333	.	UCGACCAUUCAUGGAACGCUGCCU	3	0.8	N	N2	-1	1	3	0	0	0	3	8
10:14247710-14248140	Cluster_9068	431	14	0.18	8	0.714	.	GAAGUGAGCACUGCCGCAAUGCCU	2	0.929	N	N2	-1	2	4	0	1	1	1	5
10:14250283-14250568	Cluster_9072	286	14	0.18	11	0.643	.	GGCGCAGUAGAGGUAUUUUCGGAC	3	0.714	N	N2	-1	3	2	0	0	0	1	8
10:14251075-14251255	Cluster_9073	181	11	0.142	5	0.364	.	UCAGCAAGCAUUACCAAUCGGAGC	4	0.727	24	N6	0	1	1	0	1	0	0	8
10:14304151-14304328	Cluster_9105	178	12	0.155	7	0.583	.	UAACAGAGCUCAACCCGAGGGGA	1	1	24	N3	0	2	0	0	0	0	2	8
10:14305672-14305792	Cluster_9107	121	7	0.09	0	0.571	.	CAUUAUCUUAGGGCCUGUCACAG	1	1	21	N3	0	0	0	0	2	2	1	2
10:14315049-14315329	Cluster_9110	281	11	0.142	3	0.455	.	CAAUCGGGCCUAAACUAUAGCCU	1	1	24	N3	0	0	1	0	1	1	2	6
10:14317515-14317799	Cluster_9115	285	12	0.155	11	0.5	.	AGUGGCUGGAGCUAGAGAGUAGGG	2	0.833	24	N6	0.1	0	0	0	1	0	2	9
10:14325181-14325284	Cluster_9120	104	9	0.116	7	0.111	-	AAAACAACUGAAUGUAAGGCGGAGC	1	1	N	N2	-1	2	2	0	0	0	2	3
10:14342850-14343080	Cluster_9133	231	17	0.219	16	0	-	UCUUCAAGUGGAGGGUGAUAGCGGUGUGGGCUU	1	1	N	N2	-1	3	12	0	0	0	1	1
10:14344951-14345023	Cluster_9135	73	8	0.103	8	0	-	CAGCCUGGUGAACAAUGAUAUG	2	0.875	N	N2	-1	0	4	0	1	2	1	0
10:14347432-14347570	Cluster_9138	139	11	0.142	11	0	-	UUCUAAUCUGAACGAGGAACU	3	0.636	N	N2	-1	3	2	0	5	1	0	0
10:14349678-14349874	Cluster_9140	197	11	0.142	5	0.455	.	CAUUAGCAUCUAAAUGAAUGUAGA	3	0.727	N	N2	-1	2	4	0	0	0	1	4
10:14357684-14357885	Cluster_9146	202	10	0.129	9	0.3	.	ACAACGACUCCACUGACAAUGAAU	2	0.8	N	N2	-1	3	4	0	0	0	0	3
10:14358027-14358584	Cluster_9147	558	34	0.438	33	0.059	-	CACCAGCGGAGGAGGAUGG	6	0.618	N	N2	-1	10	15	1	2	4	1	1
10:14359021-14359076	Cluster_9148	56	18	0.232	18	0	-	CUUUGGACAACGGAUUUGGACUCAUUCAGG	3	0.667	N	N2	-1	1	12	0	4	1	0	0
10:14359160-14359404	Cluster_9149	245	13	0.167	13	0	-	UUUCAUUAUUGCUGGUUCUGUUUUCUUUGAAGGAU	2	0.769	N	N2	-1	2	9	0	1	1	0	0
10:14360112-14360185	Cluster_9150	74	10	0.129	10	0	-	ACAGAAGACAGAACUUGAUGCGUGAGAUUAUUGGUUAUCAUGCUGAUAUCAUCU	2	0.9	N	N2	-1	0	9	0	0	1	0	0
10:14360463-14360811	Cluster_9151	349	22	0.283	21	0	-	UAUAUCCUUCAGGCACUGAUAAGAACUCGGGUGAAACU	4	0.818	N	N2	-1	1	19	0	0	0	1	1
10:14362055-14362233	Cluster_9152	179	8	0.103	8	0	-	UGGCGGAUCCGCCUGGCGGUGGGGGA	2	0.75	N	N2	-1	1	6	0	1	0	0	0
10:14362311-14362423	Cluster_9153	113	25	0.322	25	0.8	+	CUUCCGUGUCCCGUGUCUUCCCGUGGUCGCGUCGCGGAAUAAUGCGUGGGGUUCUCGU	5	0.72	N	N2	-1	2	20	0	0	0	3	0
10:14364182-14364451	Cluster_9155	270	17	0.219	16	0.706	.	UUGUGGAUUCUAACACGUUGGCAC	7	0.647	24	N6	0.1	0	3	0	1	1	1	11
10:14391344-14391573	Cluster_9163	230	20	0.258	12	0.45	.	AACCAAAUUACCCCCUAACCCGAA	2	0.9	24	N6	0.1	0	0	0	1	0	5	14
10:14392298-14392455	Cluster_9164	158	10	0.129	6	0.9	+	UGAGAGAGAGAUAGAUAGAGGAAG	2	0.9	24	N11	-1	0	1	1	0	0	2	6
10:14415645-14415938	Cluster_9179	294	17	0.219	15	0.294	.	CGGUCCAAGAUCAAGGA	2	0.882	24	N4	0	2	1	0	1	0	1	12
10:14427245-14427480	Cluster_9188	236	8	0.103	7	0.375	.	UGGGUGUACUACGCGUUCUGG	2	0.875	N	N2	-1	1	1	0	6	0	0	0
10:14427583-14427851	Cluster_9189	269	11	0.142	7	0.455	.	AUGGGCAUGUUCCACGGCACGACGGC	1	1	N	N2	-1	2	2	1	5	1	0	0
10:14431842-14432054	Cluster_9191	213	9	0.116	5	0	-	UAUGUAGGCGAAGGAC	1	1	N	N2	-1	6	2	1	0	0	0	0
10:14435755-14435970	Cluster_9193	216	8	0.103	8	0.625	.	GAUCUAGAAGAAGGAAGAGAGGAG	1	1	N	N2	-1	2	1	0	0	0	3	2
10:14436413-14436539	Cluster_9194	127	9	0.116	7	0.778	.	GACGUGAACACCUUGACACAUGGA	2	0.667	24	N6	0	0	0	0	0	0	2	7
10:14439157-14439265	Cluster_9195	109	11	0.142	4	0	-	GUUUUGGCUUAGACUUUUCGACUU	2	0.818	24	N11	-1	0	0	1	1	1	1	7
10:14454899-14455004	Cluster_9206	106	10	0.129	2	0.1	-	CGCCCCCGCCGGCGCG	4	0.4	N	N2	-1	9	0	0	1	0	0	0
10:14484612-14484971	Cluster_9227	360	16	0.206	6	0.438	.	GCCGAUACUGACUCUAAACCGAAA	2	0.938	24	N5	0	1	1	1	0	0	2	11
10:14486723-14486897	Cluster_9228	175	8	0.103	1	0.375	.	GCAUACGUGGCAGUAUUGACUCGG	3	0.75	24	N6	0	0	0	0	1	0	1	6
10:14492656-14492748	Cluster_9229	93	10	0.129	10	0	-	GAACUCAGUAGGUCGCUUGCAGGCGAGGUUCUGUAAAACAGCUUGCUCUGCGAGUGAGUGAAGUAGUUGGAAUAUC	3	0.7	N	N2	-1	0	7	0	1	0	2	0
10:14501513-14501757	Cluster_9232	245	8	0.103	7	0.25	.	AUUCCAAGAUUGACGAAUUUA	2	0.75	N	N2	-1	2	4	0	2	0	0	0
10:14509433-14509522	Cluster_9235	90	7	0.09	7	0	-	CGCACACAUUGUUCAGUGGUAAUGUUUGUU	2	0.714	N	N2	-1	0	7	0	0	0	0	0
10:14514569-14514690	Cluster_9238	122	7	0.09	5	0	-	GAUUAAUCGUGACUAAUCGUC	2	0.857	N	N2	-1	2	2	0	2	0	0	1
10:14523081-14523211	Cluster_9242	131	13	0.167	11	0.462	.	GACAUCAAACAUCGACAGCGGC	2	0.769	23	N6	-1	0	1	0	0	3	6	3
10:14539279-14539423	Cluster_9257	145	7	0.09	7	1	+	UUGUGAUGUGCCCUCAGGAUGGUUGUUUUCCUGGUCUGUACUGCUCUGGCAUA	2	0.857	N	N2	-1	3	3	1	0	0	0	0
10:14539857-14540077	Cluster_9258	221	12	0.155	12	1	+	AGUUCAGUAUACUCAAAAUCCCGAUUAGCAACUCUUCUAACAAACUCGCUGA	2	0.833	N	N2	-1	3	9	0	0	0	0	0
10:14540809-14541027	Cluster_9260	219	10	0.129	10	1	+	GUUGUUGGAGGUUCACACG	3	0.7	N	N2	-1	5	2	1	0	0	2	0
10:14541853-14542013	Cluster_9261	161	8	0.103	8	1	+	CCUUAUGUUUCAUGGACUGCAG	2	0.875	N	N2	-1	1	5	0	0	2	0	0
10:14542707-14542958	Cluster_9262	252	9	0.116	9	1	+	AAGCAGCCCAAGGAAACGUGGUUCUGUUGGCAUUCUAAUAAAUUAAGCCUGCUG	2	0.778	N	N2	-1	1	8	0	0	0	0	0
10:14543382-14543614	Cluster_9263	233	8	0.103	6	1	+	UCUCAUUGUCUAUGGUG	3	0.625	N	N2	-1	5	3	0	0	0	0	0
10:14544675-14544691	Cluster_9264	17	9	0.116	9	1	+	UUUCCAGACCAACAAUG	7	0.222	N	N2	-1	9	0	0	0	0	0	0
10:14545057-14545405	Cluster_9265	349	14	0.18	11	0.857	+	UGGUCCACUUUAUACUG	2	0.786	N	N2	-1	6	8	0	0	0	0	0
10:14564668-14564686	Cluster_9269	19	8	0.103	2	0	-	GGAAGAUUAAAUGAUGGG	4	0.625	N	N2	-1	8	0	0	0	0	0	0
10:14590060-14590554	Cluster_9295	495	40	0.515	30	1	+	CGGCCUCGACGGCGUCGACG	2	0.9	N	N2	-1	12	14	5	1	1	3	4
10:14590789-14590826	Cluster_9296	38	7	0.09	7	1	+	CACCGGGCUGCUCUCG	1	1	N	N2	-1	1	6	0	0	0	0	0
10:14602535-14603515	Cluster_9308	981	96	1.236	65	0.979	+	UUUGGUAUGAAUGAAUGACUGAAUAAGCGGAUAUAUUUGCCCAGUACA	5	0.812	N	N2	-1	29	52	5	2	4	3	1
10:14604554-14604632	Cluster_9309	79	14	0.18	9	0.786	.	CGCACGUACUCUCUCCAUACUCGU	5	0.643	24	N6	0	0	1	0	0	1	3	9
10:14611910-14612151	Cluster_9318	242	21	0.27	11	0.333	.	GGAUUGCUAAUGGUAGGAAUAGG	2	0.81	24	N6	0	2	2	0	1	4	5	7
10:14614912-14614977	Cluster_9320	66	12	0.155	12	0.5	.	AGGAUUCCUCUGAAUUGUGCCCCU	4	0.583	24	N6	-1	0	0	0	0	1	3	8
10:14624093-14624176	Cluster_9328	84	8	0.103	6	0.25	.	AUUAAAUAUGGAUGAAAAGAACU	2	0.625	N	N2	-1	1	2	0	0	0	4	1
10:14629540-14629831	Cluster_9334	292	21	0.27	15	0.667	.	CGCACAGAAAACGAAAUGACGCCU	2	0.857	N	N2	-1	3	2	0	0	1	4	11
10:14645257-14645293	Cluster_9354	37	9	0.116	9	0.222	.	GUUCCUACAUGUACUCUUACCGCC	2	0.667	23	N6	-1	0	0	0	0	0	5	4
10:14645496-14645810	Cluster_9355	315	12	0.155	10	0.75	.	AAGCACUCUUAGACCGCCACAUGG	3	0.667	24	N5	0	2	0	0	0	1	3	6
10:14653710-14653903	Cluster_9360	194	44	0.567	44	0.886	+	GAGAAUGAACUCUCUUGCUGGCAC	14	0.455	24	N11	-1	0	5	0	0	1	7	31
10:14660292-14660462	Cluster_9367	171	11	0.142	6	0.455	.	AAACUUCAGAUCUAAACUUGGCCU	2	0.909	24	N6	0	1	1	0	1	0	2	6
10:14662977-14663203	Cluster_9371	227	11	0.142	10	0.727	.	GUAGGUGGUGAACAUUGCAGUGG	1	1	24	N3	0	1	0	0	2	0	2	6
10:14682070-14682533	Cluster_9387	464	17	0.219	17	0	-	GAUCUUCAACGCGUUC	2	0.941	N	N2	-1	7	8	0	0	0	0	2
10:14682609-14682704	Cluster_9388	96	7	0.09	7	0	-	UGGACACCAUGGGCGCGCUGGCGCUCGCCACGG	2	0.857	N	N2	-1	1	6	0	0	0	0	0
10:14683185-14683405	Cluster_9390	221	13	0.167	11	0	-	GCUCGAGCAGGUGAUCAACGACAUGGCGGCGGCG	2	0.615	N	N2	-1	7	2	0	3	0	1	0
10:14695169-14695467	Cluster_9406	299	21	0.27	19	0.714	.	UGGCCGGGAAUAUUUUGUAAUACA	2	0.857	24	N6	0.1	1	3	0	1	0	3	13
10:14710209-14710323	Cluster_9423	115	9	0.116	9	0.444	.	CGUACUCUAUCUGUUUUGAUG	1	1	N	N2	-1	0	2	0	1	0	1	5
10:14710456-14710574	Cluster_9424	119	14	0.18	13	0.714	.	ACUAUUAUAUUUUUCUACAAACUC	4	0.714	24	N6	0	1	0	1	0	0	3	9
10:14714679-14714759	Cluster_9426	81	7	0.09	3	0.714	.	UUUCCAAGGUUUGACUUAAACAUU	1	1	24	N3	0	0	1	0	0	0	1	5
10:14724452-14724556	Cluster_9436	105	9	0.116	9	0.444	.	GGGAGGAGGGGAUAGAAAGGGGACU	2	0.889	N	N2	-1	0	2	1	0	1	2	3
10:14724631-14724743	Cluster_9437	113	7	0.09	7	0.143	-	AAAUUCUUUUUUCUAACAUAGCCU	1	1	24	N3	-1	0	0	0	0	2	2	3
10:14725684-14725842	Cluster_9439	159	12	0.155	12	0.917	+	UGUAAAAUCUCCGGAGCUCGCAGC	5	0.5	24	N11	-1	0	0	0	0	0	0	12
10:14727319-14727537	Cluster_9442	219	10	0.129	10	0.8	+	AAUUAAAAUCUGAGCUGAUAGUACC	2	0.8	N	N2	-1	1	2	0	0	0	3	4
10:14740164-14740387	Cluster_9449	224	13	0.167	13	0.385	.	GAGGUGAUCGAAGUAGGCCGG	3	0.462	N	N2	-1	1	4	0	8	0	0	0
10:14749832-14749943	Cluster_9453	112	10	0.129	10	0.6	.	CACACGCGAUCGCUGCUGCUACAGGUGG	4	0.7	N	N2	-1	1	8	0	0	0	0	1
10:14751651-14751816	Cluster_9456	166	15	0.193	10	0.533	.	UCACCUAAGUUUAUUUUUCAGCCU	3	0.667	24	N6	0	1	0	0	0	0	1	13
10:14753176-14753344	Cluster_9457	169	7	0.09	7	0	-	CGCCUAAAUCCUGAUAACUGGGAGAAUUGCGAGAACCUGAAGAG	1	1	N	N2	-1	0	6	0	0	0	0	1
10:14774169-14774185	Cluster_9472	17	106	1.365	2	0	-	GCGGCUGUAGCUCAGC	99	0.038	N	N2	-1	106	0	0	0	0	0	0
10:14778800-14779048	Cluster_9474	249	8	0.103	8	0	-	GGAGGACGACAAGACGACCCAAGAAUCAUCGGCGGCGGCGGCGCCGCCGCUG	1	1	N	N2	-1	1	6	0	0	0	0	1
10:14789505-14789652	Cluster_9482	148	23	0.296	23	0.739	.	GCACGAGUAGAAAAGUCCUAGCCU	3	0.826	24	N6	0	1	0	0	2	1	4	15
10:14790516-14790687	Cluster_9485	172	10	0.129	9	0.7	.	GGGGAUCGAUUAACUACAAGAGUC	2	0.9	24	N6	0	1	0	0	0	1	2	6
10:14818129-14818379	Cluster_9496	251	12	0.155	3	0.333	.	CAUCUGGCGCACCAGGUAGGGGGC	2	0.75	24	N6	0	0	0	0	2	0	0	10
10:14855693-14855898	Cluster_9522	206	13	0.167	13	0.385	.	CGCAAACUCGAGAGCAUCAUCGGC	2	0.692	24	N6	0	0	0	0	0	0	2	11
10:14865030-14865110	Cluster_9528	81	8	0.103	5	0.5	.	CGCACAGAUUGCGCGGCUAGCA	1	1	N	N2	-1	2	0	0	0	1	1	4
10:14866203-14866421	Cluster_9529	219	12	0.155	5	0.25	.	AACCUUUUUCUUCUUUUUCGUACC	2	0.917	24	N6	0	0	0	1	1	2	2	6
10:14880222-14880406	Cluster_9535	185	14	0.18	14	0.857	+	AAGUCUAGUACGGAUUGUUUCACU	2	0.857	24	N11	-1	1	0	1	1	1	3	7
10:14883127-14883313	Cluster_9537	187	7	0.09	2	0.286	.	UUCGAAAGUAGAAACCUUU	2	0.857	N	N2	-1	2	0	0	0	1	2	2
10:14884077-14884289	Cluster_9538	213	10	0.129	7	0.5	.	UUGUAUUACUACAUGGACUCCCCU	2	0.9	24	N6	0	0	1	0	0	1	0	8
10:14907009-14907397	Cluster_9553	389	54	0.695	53	0	-	UAUGUUGCAAGUAGGAUUGGAACUCAGAGAUCUGAAUUUGCAGAAGCGUGCCCUUGAGA	3	0.741	N	N2	-1	7	41	1	2	2	0	1
10:14907533-14907839	Cluster_9554	307	21	0.27	21	0	-	AAUUGCAGGAUCAGUUAAGAGUAAAGGAUGAAGAAUAUGAAGCAUUUGUUAAGUC	2	0.857	N	N2	-1	3	15	1	0	1	1	0
10:14907971-14908504	Cluster_9555	534	52	0.67	52	0.019	-	AAUGCUGAAAUGGAUUCACUGAGG	3	0.865	N	N2	-1	10	30	3	2	1	2	4
10:14911928-14912125	Cluster_9558	198	10	0.129	9	0	-	GUAAGUACUACUCUAGACUACUGUUGCUCAUAGCUGUGUAUACAACUUGUUUAGUUGAUAUUAUCUGUACCAUUUC	2	0.9	N	N2	-1	3	5	0	1	1	0	0
10:14963809-14964036	Cluster_9582	228	13	0.167	12	0.308	.	AGUGGUGGUUGCCGGCGGCAAGAUUG	2	0.846	N	N2	-1	4	2	1	0	1	2	3
10:14983501-14983920	Cluster_9595	420	14	0.18	14	0	-	UAGACUCCUGUACUUAUGCAGGUUGGCUUUGCUGUUCAUAUUUACCC	2	0.929	N	N2	-1	2	10	0	1	0	0	1
10:14984018-14985026	Cluster_9596	1009	76	0.979	74	0.039	-	CACCUGUGAUGAACUGACA	5	0.737	N	N2	-1	17	50	2	2	2	0	3
10:14985800-14985924	Cluster_9597	125	13	0.167	12	0	-	UUCUGUGGAGGAUUCGACUUGC	3	0.769	N	N2	-1	4	4	0	2	3	0	0
[truncated: 47,506 more rows]
