# Supplementary material for: Spatiotemporal expression profile of novel and known small RNAs throughout rice plant development focussing on seed tissues
Source: BMC Genomics. 2022 Jan 11;23:44. doi: 10.1186/s12864-021-08264-z (PMC8750796; doi:10.1186/s12864-021-08264-z)
Supplement: Supplementary file 11 — Additional file 11. CSV files of differentially expressed sRNAs between the different tissues, of the format x_vs_y.csv, indicating that log2 fold changes are calculated relative to y. [file 12864_2021_8264_MOESM11_ESM.zip]

Archive with 14 entries (13 files):
- data/
- data/emb_vs_end.csv
- data/emb_vs_ER.csv
- data/emb_vs_ES.csv
- data/emb_vs_LR.csv
- data/emb_vs_LS.csv
- data/end_vs_ER.csv
- data/end_vs_ES.csv
- data/end_vs_LR.csv
- data/end_vs_LS.csv
- data/ER_vs_ES.csv
- data/LR_vs_ER.csv
- data/LR_vs_LS.csv
- data/LS_vs_ES.csv
