# Supplementary material for: Spatiotemporal expression profile of novel and known small RNAs throughout rice plant development focussing on seed tissues
Source: BMC Genomics. 2022 Jan 11;23:44. doi: 10.1186/s12864-021-08264-z (PMC8750796; doi:10.1186/s12864-021-08264-z)
Supplement: Supplementary file 11 — Additional file 11. CSV files of differentially expressed sRNAs between the different tissues, of the format x_vs_y.csv, indicating that log2 fold changes are calculated relative to y. [file 12864_2021_8264_MOESM11_ESM.zip › data/emb_vs_end.csv]

seqnames	start	end	width	strand	source	type	score	phase	Name	description	ID	DicerCall	MIRNA	id	name	overlapTE	expGEOstudies	log2FoldChange	padj
1	138194	138407	214	*	PlantSmallRNAgenes	siRNA21	NA	NA	osa-b1.0r1-30	siRNA21 locus with predominant RNA size of 21	NA	NA	NA	NA	NA	NA	NA	-7.80737020474319	1.29653145834877e-23
1	139958	141630	1673	*	PlantSmallRNAgenes	siRNA21	NA	NA	osa-b1.0r1-32	siRNA21 locus with predominant RNA size of 21	NA	NA	NA	NA	NA	NA	NA	-8.23180975080589	2.86864091677226e-20
1	144750	145259	510	*	PlantSmallRNAgenes	OtherRNA	NA	NA	osa-b1.0r1-33	OtherRNA locus with < 80% of RNAs between 20-24 nts in size	NA	NA	NA	NA	NA	NA	NA	3.59970645430366	3.0647640667763e-10
1	181983	182426	444	+	PlantSmallRNAgenes	OtherRNA	NA	NA	osa-b1.0r1-48	OtherRNA locus with < 80% of RNAs between 20-24 nts in size	NA	NA	NA	NA	NA	NA	NA	-3.29422343453349	0.00878626977407083
1	197050	197622	573	*	PlantSmallRNAgenes	siRNA24	NA	NA	osa-b1.0r1-52	siRNA24 locus with predominant RNA size of 24	NA	NA	NA	NA	NA	NA	NA	2.73120311719265	0.000302683673124747
1	242210	242395	186	*	PlantSmallRNAgenes	siRNA21	NA	NA	osa-b1.0r1-74	siRNA21 locus with predominant RNA size of 21	NA	NA	NA	NA	NA	NA	NA	-7.60971388452754	7.6930042890743e-09
1	242624	242969	346	*	PlantSmallRNAgenes	siRNA21	NA	NA	osa-b1.0r1-76	siRNA21 locus with predominant RNA size of 21	NA	NA	NA	NA	NA	NA	NA	-6.57494601454614	3.91537761371881e-06
1	247515	248344	830	*	PlantSmallRNAgenes	siRNA24	NA	NA	osa-b1.0r1-78	siRNA24 locus with predominant RNA size of 24	NA	NA	NA	NA	NA	NA	NA	3.92998809554324	0.0433327578627715
1	269753	270389	637	*	PlantSmallRNAgenes	siRNA24	NA	NA	osa-b1.0r1-83	siRNA24 locus with predominant RNA size of 24	NA	NA	NA	NA	NA	NA	NA	-4.55802582574236	0.00189645219848787
1	292585	292877	293	*	PlantSmallRNAgenes	siRNA24	NA	NA	osa-b1.0r1-94	siRNA24 locus with predominant RNA size of 24	NA	NA	NA	NA	NA	NA	NA	-2.45736183546909	0.0268681857289892
1	324226	325345	1120	*	PlantSmallRNAgenes	siRNA24	NA	NA	osa-b1.0r1-112	siRNA24 locus with predominant RNA size of 24	NA	NA	NA	NA	NA	NA	NA	2.04788152132972	0.0341653948715352
1	325392	327494	2103	*	PlantSmallRNAgenes	siRNA24	NA	NA	osa-b1.0r1-113	siRNA24 locus with predominant RNA size of 24	NA	NA	NA	NA	NA	NA	NA	2.154533023332	0.00416033958191231
1	405724	406319	596	*	PlantSmallRNAgenes	siRNA24	NA	NA	osa-b1.0r1-130	siRNA24 locus with predominant RNA size of 24	NA	NA	NA	NA	NA	NA	NA	2.50673234075427	0.0124719750748465
1	418783	419135	353	-	PlantSmallRNAgenes	OtherRNA	NA	NA	osa-b1.0r1-138	OtherRNA locus with < 80% of RNAs between 20-24 nts in size	NA	NA	NA	NA	NA	NA	NA	-5.17651142045382	0.0271744627022987
1	494011	494739	729	*	PlantSmallRNAgenes	siRNA24	NA	NA	osa-b1.0r1-165	siRNA24 locus with predominant RNA size of 24	NA	NA	NA	NA	NA	NA	NA	-2.54668810247123	0.00630624746872946
1	516968	517740	773	-	ShortStack	OtherRNA	NA	NA	Cluster_49150	NA	Cluster_49150	N	N	NA	NA	NA	NA	-3.66348688289312	0.00451265006684395
1	620074	620887	814	*	PlantSmallRNAgenes	siRNA24	NA	NA	osa-b1.0r1-210	siRNA24 locus with predominant RNA size of 24	NA	NA	NA	NA	NA	NA	NA	1.93824202589782	0.0384594934446275
1	648230	649382	1153	-	ShortStack	OtherRNA	NA	NA	Cluster_49205	NA	Cluster_49205	N	N	NA	NA	NA	NA	-5.76122160661023	5.7240370066859e-05
1	703310	709714	6405	*	PlantSmallRNAgenes	siRNA22	NA	NA	osa-b1.0r1-249	siRNA22 locus with predominant RNA size of 22	NA	NA	NA	NA	NA	NA	NA	-1.83301148549359	0.00395661664676981
1	712598	713864	1267	*	ShortStack	siRNA24	NA	NA	Cluster_49254	NA	Cluster_49254	24	N	NA	NA	NA	NA	-2.31173296864561	0.0437996425482306
1	752254	753242	989	*	PlantSmallRNAgenes	siRNA24	NA	NA	osa-b1.0r1-259	siRNA24 locus with predominant RNA size of 24	NA	NA	NA	NA	NA	NA	NA	5.26558172119559	0.0074493643098327
1	763385	763602	218	*	PlantSmallRNAgenes	siRNA24	NA	NA	osa-b1.0r1-263	siRNA24 locus with predominant RNA size of 24	NA	NA	NA	NA	NA	NA	NA	-3.3084207358937	0.0217347946802075
1	927306	927917	612	*	PlantSmallRNAgenes	siRNA24	NA	NA	osa-b1.0r1-311	siRNA24 locus with predominant RNA size of 24	NA	NA	NA	NA	NA	NA	NA	3.12333723255939	0.0114746247067441
1	957826	959499	1674	*	PlantSmallRNAgenes	siRNA24	NA	NA	osa-b1.0r1-321	siRNA24 locus with predominant RNA size of 24	NA	NA	NA	NA	NA	NA	NA	3.33659993995935	0.0199020864401388
1	979627	981684	2058	*	PlantSmallRNAgenes	siRNA24	NA	NA	osa-b1.0r1-327	siRNA24 locus with predominant RNA size of 24	NA	NA	NA	NA	NA	NA	NA	1.96546536475749	0.0334616367545553
1	997299	997658	360	*	PlantSmallRNAgenes	siRNA24	NA	NA	osa-b1.0r1-337	siRNA24 locus with predominant RNA size of 24	NA	NA	NA	NA	NA	NA	NA	4.17579911202758	0.0159924362618113
1	1102999	1103609	611	*	PlantSmallRNAgenes	siRNA24	NA	NA	osa-b1.0r1-371	siRNA24 locus with predominant RNA size of 24	NA	NA	NA	NA	NA	NA	NA	2.07427344915867	0.0483060388070028
1	1109073	1109708	636	*	PlantSmallRNAgenes	siRNA24	NA	NA	osa-b1.0r1-375	siRNA24 locus with predominant RNA size of 24	NA	NA	NA	NA	NA	NA	NA	1.96497380001206	0.0167115740935525
1	1121370	1122241	872	*	PlantSmallRNAgenes	siRNA24	NA	NA	osa-b1.0r1-385	siRNA24 locus with predominant RNA size of 24	NA	NA	NA	NA	NA	NA	NA	3.32005335779426	0.00697172996851445
1	1236634	1236689	56	+	PlantSmallRNAgenes	OtherRNA	NA	NA	osa-b1.0r1-424	OtherRNA locus with < 80% of RNAs between 20-24 nts in size	NA	NA	NA	NA	NA	NA	NA	-3.67090633106986	0.00263488925644303
1	1269488	1270533	1046	*	PlantSmallRNAgenes	siRNA24	NA	NA	osa-b1.0r1-443	siRNA24 locus with predominant RNA size of 24	NA	NA	NA	NA	NA	NA	NA	-3.09789452127012	0.000229214156575056
1	1293341	1293915	575	-	PlantSmallRNAgenes	siRNA24	NA	NA	osa-b1.0r1-455	siRNA24 locus with predominant RNA size of 24	NA	NA	NA	NA	NA	NA	NA	-3.80012465700578	0.000210972633337388
1	1327307	1327650	344	*	PlantSmallRNAgenes	siRNA24	NA	NA	osa-b1.0r1-482	siRNA24 locus with predominant RNA size of 24	NA	NA	NA	NA	NA	NA	NA	-2.1542317570132	0.0369057789918033
1	1353662	1354769	1108	-	PlantSmallRNAgenes	OtherRNA	NA	NA	osa-b1.0r1-500	OtherRNA locus with < 80% of RNAs between 20-24 nts in size	NA	NA	NA	NA	NA	NA	NA	4.1378182542765	0.0224348239035082
1	1356461	1358914	2454	*	PlantSmallRNAgenes	siRNA24	NA	NA	osa-b1.0r1-502	siRNA24 locus with predominant RNA size of 24	NA	NA	NA	NA	NA	NA	NA	2.60713032499828	0.00852572699307034
1	1546463	1546903	441	*	PlantSmallRNAgenes	siRNA24	NA	NA	osa-b1.0r1-562	siRNA24 locus with predominant RNA size of 24	NA	NA	NA	NA	NA	NA	NA	-1.67261071025956	0.0187493051004375
1	1579181	1579328	148	*	ShortStack	siRNA24	NA	NA	Cluster_49714	NA	Cluster_49714	24	N	NA	NA	NA	NA	5.70914754244759	0.00646815532064857
1	1594763	1597755	2993	*	PlantSmallRNAgenes	siRNA24	NA	NA	osa-b1.0r1-573	siRNA24 locus with predominant RNA size of 24	NA	NA	NA	NA	NA	NA	NA	-2.1804921372407	0.000131370103949331
1	1662261	1663069	809	*	PlantSmallRNAgenes	siRNA24	NA	NA	osa-b1.0r1-604	siRNA24 locus with predominant RNA size of 24	NA	NA	NA	NA	NA	NA	NA	3.68526888601737	0.0471114112541231
1	1673851	1673926	76	-	PlantSmallRNAgenes	OtherRNA	NA	NA	osa-b1.0r1-612	OtherRNA locus with < 80% of RNAs between 20-24 nts in size	NA	NA	NA	NA	NA	NA	NA	-7.56836899851242	4.8012525415077e-07
1	1674017	1674207	191	-	PlantSmallRNAgenes	OtherRNA	NA	NA	osa-b1.0r1-613	OtherRNA locus with < 80% of RNAs between 20-24 nts in size	NA	NA	NA	NA	NA	NA	NA	-3.91572271358933	0.0294216557414574
1	1674872	1675076	205	-	ShortStack	OtherRNA	NA	NA	Cluster_49783	NA	Cluster_49783	N	N	NA	NA	NA	NA	-3.96611949741103	0.023806973629348
1	1738831	1740222	1392	+	PlantSmallRNAgenes	OtherRNA	NA	NA	osa-b1.0r1-647	OtherRNA locus with < 80% of RNAs between 20-24 nts in size	NA	NA	NA	NA	NA	NA	NA	-3.82000915989091	8.74170582977182e-08
1	1746426	1746715	290	+	PlantSmallRNAgenes	OtherRNA	NA	NA	osa-b1.0r1-649	OtherRNA locus with < 80% of RNAs between 20-24 nts in size	NA	NA	NA	NA	NA	NA	NA	-2.95662900197923	0.0445468430310483
1	1746790	1748558	1769	+	PlantSmallRNAgenes	OtherRNA	NA	NA	osa-b1.0r1-650	OtherRNA locus with < 80% of RNAs between 20-24 nts in size	NA	NA	NA	NA	NA	NA	NA	-2.69994424291071	0.000162544230449028
1	1768932	1769233	302	*	PlantSmallRNAgenes	siRNA24	NA	NA	osa-b1.0r1-660	siRNA24 locus with predominant RNA size of 24	NA	NA	NA	NA	NA	NA	NA	-3.38418299704274	0.00298025686473213
1	1800165	1800569	405	*	PlantSmallRNAgenes	siRNA24	NA	NA	osa-b1.0r1-674	siRNA24 locus with predominant RNA size of 24	NA	NA	NA	NA	NA	NA	NA	3.27899125070602	0.0114073247720857
1	1847643	1848275	633	+	ShortStack	OtherRNA	NA	NA	Cluster_49888	NA	Cluster_49888	N	N	NA	NA	NA	NA	-3.56344059619647	0.0299629532781334
1	2086123	2086582	460	-	PlantSmallRNAgenes	OtherRNA	NA	NA	osa-b1.0r1-781	OtherRNA locus with < 80% of RNAs between 20-24 nts in size	NA	NA	NA	NA	NA	NA	NA	-4.32151932011224	0.00943330247585993
1	2120525	2122023	1499	+	PlantSmallRNAgenes	OtherRNA	NA	NA	osa-b1.0r1-797	OtherRNA locus with < 80% of RNAs between 20-24 nts in size	NA	NA	NA	NA	NA	NA	NA	-5.98571277441503	2.86835600664457e-11
1	2122059	2122307	249	+	ShortStack	OtherRNA	NA	NA	Cluster_50061	NA	Cluster_50061	N	N	NA	NA	NA	NA	-6.03860992888345	4.63352171039792e-06
1	2174746	2175247	502	*	PlantSmallRNAgenes	siRNA24	NA	NA	osa-b1.0r1-825	siRNA24 locus with predominant RNA size of 24	NA	NA	NA	NA	NA	NA	NA	3.77715237771783	0.00950760838913647
1	2177509	2177775	267	*	PlantSmallRNAgenes	siRNA24	NA	NA	osa-b1.0r1-827	siRNA24 locus with predominant RNA size of 24	NA	NA	NA	NA	NA	NA	NA	-4.10983324221131	0.0258885932716145
1	2202293	2202993	701	+	PlantSmallRNAgenes	siRNA21	NA	NA	osa-b1.0r1-828	siRNA21 locus with predominant RNA size of 21	NA	NA	NA	NA	NA	NA	NA	-7.15311731309479	1.4829132352177e-06
1	2238687	2240361	1675	*	PlantSmallRNAgenes	siRNA21	NA	NA	osa-b1.0r1-842	siRNA21 locus with predominant RNA size of 21	NA	NA	NA	NA	NA	NA	NA	4.58886066065969	0.018474445118675
1	2274748	2275089	342	-	PlantSmallRNAgenes	siRNA24	NA	NA	osa-b1.0r1-852	siRNA24 locus with predominant RNA size of 24	NA	NA	NA	NA	NA	NA	NA	-3.17350744143738	0.0354009092970439
1	2385798	2386328	531	-	PlantSmallRNAgenes	siRNA24	NA	NA	osa-b1.0r1-912	siRNA24 locus with predominant RNA size of 24	NA	NA	NA	NA	NA	NA	NA	-5.97632317056227	4.04714566289113e-05
1	2521816	2525822	4007	*	PlantSmallRNAgenes	siRNA24	NA	NA	osa-b1.0r1-969	siRNA24 locus with predominant RNA size of 24	NA	NA	NA	NA	NA	NA	NA	-3.51933468322488	3.43483921436347e-06
1	2554531	2560707	6177	*	PlantSmallRNAgenes	siRNA24	NA	NA	osa-b1.0r1-988	siRNA24 locus with predominant RNA size of 24	NA	NA	NA	NA	NA	NA	NA	-4.45498518568748	6.21645971759518e-17
1	2564830	2565361	532	+	ShortStack	OtherRNA	NA	NA	Cluster_50257	NA	Cluster_50257	N	N	NA	NA	NA	NA	-3.83995747103003	0.046936450037221
1	2601007	2601391	385	+	PlantSmallRNAgenes	OtherRNA	NA	NA	osa-b1.0r1-1004	OtherRNA locus with < 80% of RNAs between 20-24 nts in size	NA	NA	NA	NA	NA	NA	NA	-4.59807806325769	0.00920193492063015
1	2602334	2604059	1726	+	ShortStack	OtherRNA	NA	NA	Cluster_50280	NA	Cluster_50280	N	N	NA	NA	NA	NA	-2.79907919333328	0.00207628728878018
1	2604801	2605544	744	+	ShortStack	OtherRNA	NA	NA	Cluster_50281	NA	Cluster_50281	N	N	NA	NA	NA	NA	-6.65254717293703	0.000114976231631619
1	2606104	2607222	1119	+	ShortStack	OtherRNA	NA	NA	Cluster_50282	NA	Cluster_50282	N	N	NA	NA	NA	NA	-3.34532406758153	6.39724987279211e-05
1	2607428	2608193	766	+	ShortStack	OtherRNA	NA	NA	Cluster_50283	NA	Cluster_50283	N	N	NA	NA	NA	NA	-3.14691929756724	0.0163664810486746
1	2637888	2638234	347	*	ShortStack	siRNA24	NA	NA	Cluster_50290	NA	Cluster_50290	24	N	NA	NA	NA	NA	2.5769017803428	0.0359360743229723
1	2645867	2647264	1398	*	PlantSmallRNAgenes	siRNA24	NA	NA	osa-b1.0r1-1021	siRNA24 locus with predominant RNA size of 24	NA	NA	NA	NA	NA	NA	NA	-3.13969275384851	0.000877676314449826
1	2649412	2651260	1849	*	PlantSmallRNAgenes	siRNA24	NA	NA	osa-b1.0r1-1023	siRNA24 locus with predominant RNA size of 24	NA	NA	NA	NA	NA	NA	NA	-2.62417454998941	0.0182592509757079
1	2693175	2693774	600	-	PlantSmallRNAgenes	OtherRNA	NA	NA	osa-b1.0r1-1039	OtherRNA locus with < 80% of RNAs between 20-24 nts in size	NA	NA	NA	NA	NA	NA	NA	-3.37433308601208	0.000143668560283947
1	2766608	2767478	871	+	ShortStack	OtherRNA	NA	NA	Cluster_50357	NA	Cluster_50357	N	N	NA	NA	NA	NA	-5.24272536159577	0.0130842291862259
1	2767560	2768366	807	+	ShortStack	OtherRNA	NA	NA	Cluster_50358	NA	Cluster_50358	N	N	NA	NA	NA	NA	-5.22215633401784	0.00922284330030052
1	2872120	2872871	752	+	PlantSmallRNAgenes	OtherRNA	NA	NA	osa-b1.0r1-1101	OtherRNA locus with < 80% of RNAs between 20-24 nts in size	NA	NA	NA	NA	NA	NA	NA	-4.83911450916382	0.00578439623945899
1	2901190	2901659	470	*	PlantSmallRNAgenes	siRNA24	NA	NA	osa-b1.0r1-1110	siRNA24 locus with predominant RNA size of 24	NA	NA	NA	NA	NA	NA	NA	3.31273010170166	0.0482977689323472
1	2955588	2955983	396	*	PlantSmallRNAgenes	siRNA24	NA	NA	osa-b1.0r1-1127	siRNA24 locus with predominant RNA size of 24	NA	NA	NA	NA	NA	NA	NA	-6.01389308822154	0.000107201528447594
1	3100750	3101659	910	-	ShortStack	OtherRNA	NA	NA	Cluster_50482	NA	Cluster_50482	N	N	NA	NA	NA	NA	-5.14522882597505	0.000525696515243472
1	3336846	3337198	353	*	PlantSmallRNAgenes	siRNA24	NA	NA	osa-b1.0r1-1276	siRNA24 locus with predominant RNA size of 24	NA	NA	NA	NA	NA	NA	NA	-2.8198306784633	0.0103165489321711
1	3390725	3391846	1122	*	PlantSmallRNAgenes	siRNA24	NA	NA	osa-b1.0r1-1295	siRNA24 locus with predominant RNA size of 24	NA	NA	NA	NA	NA	NA	NA	1.66141629413836	0.00323481673171649
1	3392515	3393778	1264	*	PlantSmallRNAgenes	siRNA24	NA	NA	osa-b1.0r1-1296	siRNA24 locus with predominant RNA size of 24	NA	NA	NA	NA	NA	NA	NA	-1.43932446433317	0.0320978213099319
1	3421328	3421475	148	+	PlantSmallRNAgenes	OtherRNA	NA	NA	osa-b1.0r1-1309	OtherRNA locus with < 80% of RNAs between 20-24 nts in size	NA	NA	NA	NA	NA	NA	NA	-6.06100283918456	2.86521586935737e-19
1	3441265	3442667	1403	*	PlantSmallRNAgenes	siRNA24	NA	NA	osa-b1.0r1-1317	siRNA24 locus with predominant RNA size of 24	NA	NA	NA	NA	NA	NA	NA	-2.38492685447181	0.0310321207269537
1	3479116	3481327	2212	-	PlantSmallRNAgenes	OtherRNA	NA	NA	osa-b1.0r1-1323	OtherRNA locus with < 80% of RNAs between 20-24 nts in size	NA	NA	NA	NA	NA	NA	NA	-2.34887543908109	0.00907365263555243
1	3565103	3565220	118	*	ShortStack	OtherRNA	NA	NA	Cluster_50691	NA	Cluster_50691	N	N	NA	NA	NA	NA	-7.22044677929582	1.43087943271223e-10
1	3594492	3594778	287	-	ShortStack	OtherRNA	NA	NA	Cluster_50713	NA	Cluster_50713	N	N	NA	NA	NA	NA	-3.70768238981575	0.0473797181078751
1	3636099	3637297	1199	-	PlantSmallRNAgenes	siRNA24	NA	NA	osa-b1.0r1-1388	siRNA24 locus with predominant RNA size of 24	NA	NA	NA	NA	NA	NA	NA	2.34053191087582	3.22306466090144e-05
1	3699976	3703441	3466	*	PlantSmallRNAgenes	siRNA24	NA	NA	osa-b1.0r1-1407	siRNA24 locus with predominant RNA size of 24	NA	NA	NA	NA	NA	NA	NA	-4.78953099280324	2.2229855291114e-19
1	3798564	3799392	829	*	PlantSmallRNAgenes	siRNA24	NA	NA	osa-b1.0r1-1447	siRNA24 locus with predominant RNA size of 24	NA	NA	NA	NA	NA	NA	NA	4.40727396579306	0.0149452653017647
1	3800796	3801343	548	*	PlantSmallRNAgenes	siRNA24	NA	NA	osa-b1.0r1-1449	siRNA24 locus with predominant RNA size of 24	NA	NA	NA	NA	NA	NA	NA	-3.034833626777	0.000172314626479338
1	3824633	3826429	1797	*	PlantSmallRNAgenes	siRNA24	NA	NA	osa-b1.0r1-1457	siRNA24 locus with predominant RNA size of 24	NA	NA	NA	NA	NA	NA	NA	2.35332887483225	0.000350225263896894
1	3911772	3912264	493	*	PlantSmallRNAgenes	siRNA24	NA	NA	osa-b1.0r1-1494	siRNA24 locus with predominant RNA size of 24	NA	NA	NA	NA	NA	NA	NA	4.19438857835232	0.0418414593244346
1	4016611	4017147	537	*	PlantSmallRNAgenes	siRNA24	NA	NA	osa-b1.0r1-1545	siRNA24 locus with predominant RNA size of 24	NA	NA	NA	NA	NA	NA	NA	3.58373135508657	0.0229495866414439
1	4036658	4037296	639	-	ShortStack	OtherRNA	NA	NA	Cluster_50975	NA	Cluster_50975	N	N	NA	NA	NA	NA	-5.59410636999134	0.0121192495652325
1	4052256	4052586	331	-	ShortStack	OtherRNA	NA	NA	Cluster_50984	NA	Cluster_50984	N	N	NA	NA	NA	NA	-5.68252392529042	0.00276305160735785
1	4110437	4112094	1658	-	ShortStack	OtherRNA	NA	NA	Cluster_51018	NA	Cluster_51018	N	N	NA	NA	NA	NA	-5.38850451302256	0.00267127448567766
1	4125637	4126338	702	+	ShortStack	OtherRNA	NA	NA	Cluster_51026	NA	Cluster_51026	N	N	NA	NA	NA	NA	-3.15498692775922	0.0280894000340527
1	4140866	4141977	1112	*	PlantSmallRNAgenes	siRNA24	NA	NA	osa-b1.0r1-1587	siRNA24 locus with predominant RNA size of 24	NA	NA	NA	NA	NA	NA	NA	1.697098710446	0.0076473167044818
1	4144318	4145476	1159	+	ShortStack	OtherRNA	NA	NA	Cluster_51038	NA	Cluster_51038	N	N	NA	NA	NA	NA	-4.61528205581878	0.0430907072893748
1	4152445	4154678	2234	*	PlantSmallRNAgenes	OtherRNA	NA	NA	osa-b1.0r1-1590	OtherRNA locus with < 80% of RNAs between 20-24 nts in size	NA	NA	NA	NA	NA	NA	NA	-3.62709654577683	0.000109069517644299
1	4260718	4264051	3334	*	PlantSmallRNAgenes	siRNA24	NA	NA	osa-b1.0r1-1638	siRNA24 locus with predominant RNA size of 24	NA	NA	NA	NA	NA	NA	NA	-3.60816281960821	1.18622855699307e-11
1	4264446	4266921	2476	*	PlantSmallRNAgenes	siRNA24	NA	NA	osa-b1.0r1-1639	siRNA24 locus with predominant RNA size of 24	NA	NA	NA	NA	NA	NA	NA	-7.52585372827638	1.82977834707125e-27
1	4269563	4269641	79	*	PlantSmallRNAgenes	siRNA21	NA	NA	osa-b1.0r1-1643	siRNA21 locus with predominant RNA size of 21	NA	NA	NA	NA	NA	NA	NA	-6.32920243013086	4.5441868010245e-05
1	4270086	4270184	99	*	PlantSmallRNAgenes	siRNA21	NA	NA	osa-b1.0r1-1644	siRNA21 locus with predominant RNA size of 21	NA	NA	NA	NA	NA	NA	NA	-8.57701239280672	2.03268143171639e-08
1	4318879	4319478	600	*	PlantSmallRNAgenes	siRNA24	NA	NA	osa-b1.0r1-1669	siRNA24 locus with predominant RNA size of 24	NA	NA	NA	NA	NA	NA	NA	2.21915140370398	0.0112196479907877
1	4329447	4329961	515	-	PlantSmallRNAgenes	OtherRNA	NA	NA	osa-b1.0r1-1671	OtherRNA locus with < 80% of RNAs between 20-24 nts in size	NA	NA	NA	NA	NA	NA	NA	-3.30826503100222	0.0209290966722525
1	4330873	4332421	1549	-	PlantSmallRNAgenes	OtherRNA	NA	NA	osa-b1.0r1-1674	OtherRNA locus with < 80% of RNAs between 20-24 nts in size	NA	NA	NA	NA	NA	NA	NA	-2.97234802374909	0.00186498493996288
1	4333219	4333424	206	-	PlantSmallRNAgenes	OtherRNA	NA	NA	osa-b1.0r1-1675	OtherRNA locus with < 80% of RNAs between 20-24 nts in size	NA	NA	NA	NA	NA	NA	NA	-4.47876101043742	0.041824066261593
1	4402221	4402423	203	+	PlantSmallRNAgenes	OtherRNA	NA	NA	osa-b1.0r1-1701	OtherRNA locus with < 80% of RNAs between 20-24 nts in size	NA	NA	NA	NA	NA	NA	NA	-2.43884615287522	0.00252186196373587
1	4516132	4516919	788	-	ShortStack	OtherRNA	NA	NA	Cluster_51298	NA	Cluster_51298	N	N	NA	NA	NA	NA	-3.51623040122973	0.0496270331343219
1	4531814	4532569	756	+	PlantSmallRNAgenes	OtherRNA	NA	NA	osa-b1.0r1-1744	OtherRNA locus with < 80% of RNAs between 20-24 nts in size	NA	NA	NA	NA	NA	NA	NA	-5.15836504854815	0.0144265235867187
1	4627792	4627999	208	-	ShortStack	OtherRNA	NA	NA	Cluster_51376	NA	Cluster_51376	N	N	NA	NA	NA	NA	-5.29775034008101	0.0465205059297972
1	4646426	4648475	2050	+	PlantSmallRNAgenes	OtherRNA	NA	NA	osa-b1.0r1-1795	OtherRNA locus with < 80% of RNAs between 20-24 nts in size	NA	NA	NA	NA	NA	NA	NA	-6.80352989438425	1.04013196410216e-05
1	4673396	4674415	1020	+	ShortStack	OtherRNA	NA	NA	Cluster_51409	NA	Cluster_51409	N	N	NA	NA	NA	NA	-5.86598900700456	0.00089145481531762
1	4677213	4677519	307	+	ShortStack	OtherRNA	NA	NA	Cluster_51412	NA	Cluster_51412	N	N	NA	NA	NA	NA	-4.32559248821353	0.0420616229807769
1	4685173	4686459	1287	*	PlantSmallRNAgenes	siRNA24	NA	NA	osa-b1.0r1-1811	siRNA24 locus with predominant RNA size of 24	NA	NA	NA	NA	NA	NA	NA	1.96889266467103	0.0365815648787164
1	4714945	4715504	560	-	ShortStack	OtherRNA	NA	NA	Cluster_51442	NA	Cluster_51442	N	N	NA	NA	NA	NA	-5.14093675829314	0.0244905135795529
1	4816326	4816667	342	+	PlantSmallRNAgenes	siRNA24	NA	NA	osa-b1.0r1-1859	siRNA24 locus with predominant RNA size of 24	NA	NA	NA	NA	NA	NA	NA	3.73692833434257	0.0494499565291386
1	4826298	4826316	19	-	PlantSmallRNAgenes	OtherRNA	NA	NA	osa-b1.0r1-1865	OtherRNA locus with < 80% of RNAs between 20-24 nts in size	NA	NA	NA	NA	NA	NA	NA	-3.19428487511905	5.65217323219261e-06
1	5010879	5011250	372	*	PlantSmallRNAgenes	siRNA24	NA	NA	osa-b1.0r1-1958	siRNA24 locus with predominant RNA size of 24	NA	NA	NA	NA	NA	NA	NA	4.25279112522372	0.0386963703840398
1	5037332	5039262	1931	-	ShortStack	OtherRNA	NA	NA	Cluster_51617	NA	Cluster_51617	N	N	NA	NA	NA	NA	-6.26848720399499	6.60085466142162e-05
1	5104496	5104825	330	-	PlantSmallRNAgenes	siRNA24	NA	NA	osa-b1.0r1-1999	siRNA24 locus with predominant RNA size of 24	NA	NA	NA	NA	NA	NA	NA	-1.57964631419304	0.0058084574083229
1	5137440	5137997	558	*	PlantSmallRNAgenes	siRNA24	NA	NA	osa-b1.0r1-2018	siRNA24 locus with predominant RNA size of 24	NA	NA	NA	NA	NA	NA	NA	2.03775586551395	0.0367933244385342
1	5216886	5218286	1401	*	PlantSmallRNAgenes	siRNA24	NA	NA	osa-b1.0r1-2066	siRNA24 locus with predominant RNA size of 24	NA	NA	NA	NA	NA	NA	NA	1.7552135467661	0.0490520986395214
1	5287084	5287434	351	*	PlantSmallRNAgenes	siRNA24	NA	NA	osa-b1.0r1-2093	siRNA24 locus with predominant RNA size of 24	NA	NA	NA	NA	NA	NA	NA	-2.02304765353804	0.00140809017966521
1	5327546	5328516	971	*	PlantSmallRNAgenes	siRNA24	NA	NA	osa-b1.0r1-2105	siRNA24 locus with predominant RNA size of 24	NA	NA	NA	NA	NA	NA	NA	-2.33455229366521	0.0290684802898632
1	5450915	5451332	418	*	PlantSmallRNAgenes	siRNA24	NA	NA	osa-b1.0r1-2164	siRNA24 locus with predominant RNA size of 24	NA	NA	NA	NA	NA	NA	NA	4.49780948984798	0.0229205955981125
1	5522431	5522885	455	*	PlantSmallRNAgenes	siRNA24	NA	NA	osa-b1.0r1-2198	siRNA24 locus with predominant RNA size of 24	NA	NA	NA	NA	NA	NA	NA	2.18218252954295	0.0230325807443811
1	5577296	5589307	12012	*	PlantSmallRNAgenes	siRNA24	NA	NA	osa-b1.0r1-2225	siRNA24 locus with predominant RNA size of 24	NA	NA	NA	NA	NA	NA	NA	-6.56159678426215	6.12270712959388e-25
1	5592650	5592973	324	*	ShortStack	OtherRNA	NA	NA	Cluster_51966	NA	Cluster_51966	N	N	NA	NA	NA	NA	-5.44982387615627	0.0437029354294696
1	5593399	5593718	320	*	ShortStack	siRNA21	NA	NA	Cluster_51968	NA	Cluster_51968	21	N	NA	NA	NA	NA	-4.98795432936303	0.0439604460540949
1	5594237	5596578	2342	*	PlantSmallRNAgenes	siRNA21	NA	NA	osa-b1.0r1-2228	siRNA21 locus with predominant RNA size of 21	NA	NA	NA	NA	NA	NA	NA	-7.30372773273965	1.50702210667581e-21
1	5596749	5597276	528	*	PlantSmallRNAgenes	siRNA24	NA	NA	osa-b1.0r1-2229	siRNA24 locus with predominant RNA size of 24	NA	NA	NA	NA	NA	NA	NA	-7.00393654045802	0.0443435371973917
1	5599463	5601188	1726	*	PlantSmallRNAgenes	siRNA24	NA	NA	osa-b1.0r1-2230	siRNA24 locus with predominant RNA size of 24	NA	NA	NA	NA	NA	NA	NA	-2.58540187167568	6.31594566681895e-07
1	5604610	5607518	2909	*	PlantSmallRNAgenes	siRNA24	NA	NA	osa-b1.0r1-2234	siRNA24 locus with predominant RNA size of 24	NA	NA	NA	NA	NA	NA	NA	-3.76743219514212	6.303324412379e-12
1	5642263	5642571	309	+	PlantSmallRNAgenes	siRNA24	NA	NA	osa-b1.0r1-2261	siRNA24 locus with predominant RNA size of 24	NA	NA	NA	NA	NA	NA	NA	-4.47401996317205	0.0102615601071305
1	5668941	5669909	969	-	ShortStack	OtherRNA	NA	NA	Cluster_52031	NA	Cluster_52031	N	N	NA	NA	NA	NA	-5.77389278400696	3.26886144380369e-05
1	5730854	5731655	802	*	PlantSmallRNAgenes	siRNA24	NA	NA	osa-b1.0r1-2312	siRNA24 locus with predominant RNA size of 24	NA	NA	NA	NA	NA	NA	NA	4.98736555735033	0.00207015796403995
1	5734786	5736769	1984	*	PlantSmallRNAgenes	siRNA24	NA	NA	osa-b1.0r1-2313	siRNA24 locus with predominant RNA size of 24	NA	NA	NA	NA	NA	NA	NA	-3.60149573875761	1.54440312934849e-09
1	5769755	5769921	167	+	PlantSmallRNAgenes	OtherRNA	NA	NA	osa-b1.0r1-2328	OtherRNA locus with < 80% of RNAs between 20-24 nts in size	NA	NA	NA	NA	NA	NA	NA	-24.9109922904084	1.00367233512585e-09
1	5772782	5773126	345	*	PlantSmallRNAgenes	siRNA24	NA	NA	osa-b1.0r1-2329	siRNA24 locus with predominant RNA size of 24	NA	NA	NA	NA	NA	NA	NA	-3.90018263627392	0.00251063323707419
1	5790220	5790746	527	+	ShortStack	OtherRNA	NA	NA	Cluster_52127	NA	Cluster_52127	N	N	NA	NA	NA	NA	-5.62737221816674	0.00391690970948117
1	5948428	5948446	19	-	PlantSmallRNAgenes	OtherRNA	NA	NA	osa-b1.0r1-2412	OtherRNA locus with < 80% of RNAs between 20-24 nts in size	NA	NA	NA	NA	NA	NA	NA	-2.13362566979275	0.000223887376734337
1	6039938	6040486	549	*	PlantSmallRNAgenes	siRNA24	NA	NA	osa-b1.0r1-2454	siRNA24 locus with predominant RNA size of 24	NA	NA	NA	NA	NA	NA	NA	3.01313418326993	0.00233585800750231
1	6060807	6061241	435	*	PlantSmallRNAgenes	siRNA24	NA	NA	osa-b1.0r1-2470	siRNA24 locus with predominant RNA size of 24	NA	NA	NA	NA	NA	NA	NA	2.77834487613419	0.0313616247912172
1	6173381	6173738	358	*	PlantSmallRNAgenes	siRNA24	NA	NA	osa-b1.0r1-2519	siRNA24 locus with predominant RNA size of 24	NA	NA	NA	NA	NA	NA	NA	-1.34108719270474	0.0367191335985919
1	6267309	6268103	795	+	ShortStack	OtherRNA	NA	NA	Cluster_52432	NA	Cluster_52432	N	N	NA	NA	NA	NA	-6.69609474261742	1.51218463973578e-06
1	6287207	6288103	897	*	PlantSmallRNAgenes	siRNA24	NA	NA	osa-b1.0r1-2570	siRNA24 locus with predominant RNA size of 24	NA	NA	NA	NA	NA	NA	NA	1.8797062050764	0.0253277294753805
1	6302838	6303237	400	+	PlantSmallRNAgenes	siRNA21	NA	NA	osa-b1.0r1-2581	siRNA21 locus with predominant RNA size of 21	NA	NA	NA	NA	NA	NA	NA	-8.29486352759807	9.26288974127891e-12
1	6303736	6304334	599	*	PlantSmallRNAgenes	siRNA24	NA	NA	osa-b1.0r1-2582	siRNA24 locus with predominant RNA size of 24	NA	NA	NA	NA	NA	NA	NA	-5.42184067512262	2.72701450436659e-17
1	6308113	6308463	351	+	PlantSmallRNAgenes	siRNA24	NA	NA	osa-b1.0r1-2586	siRNA24 locus with predominant RNA size of 24	NA	NA	NA	NA	NA	NA	NA	4.15009101338421	0.0484636099564585
1	6322998	6323860	863	-	PlantSmallRNAgenes	siRNA24	NA	NA	osa-b1.0r1-2595	siRNA24 locus with predominant RNA size of 24	NA	NA	NA	NA	NA	NA	NA	-2.74956908345465	0.0242505838555596
1	6330343	6331185	843	*	PlantSmallRNAgenes	siRNA24	NA	NA	osa-b1.0r1-2599	siRNA24 locus with predominant RNA size of 24	NA	NA	NA	NA	NA	NA	NA	1.70232788571682	0.0259574689533445
1	6363513	6364210	698	*	PlantSmallRNAgenes	siRNA24	NA	NA	osa-b1.0r1-2619	siRNA24 locus with predominant RNA size of 24	NA	NA	NA	NA	NA	NA	NA	2.38655665673797	0.0118460529220957
1	6447531	6448581	1051	+	ShortStack	OtherRNA	NA	NA	Cluster_52587	NA	Cluster_52587	N	N	NA	NA	NA	NA	-3.81233619882904	0.00695455118439906
1	6451432	6451685	254	+	PlantSmallRNAgenes	OtherRNA	NA	NA	osa-b1.0r1-2662	OtherRNA locus with < 80% of RNAs between 20-24 nts in size	NA	NA	NA	NA	NA	NA	NA	-7.06105506493092	5.02384456373427e-06
1	6452791	6452908	118	+	ShortStack	OtherRNA	NA	NA	Cluster_52596	NA	Cluster_52596	N	N	NA	NA	NA	NA	-4.31575856473888	0.0179176842357713
1	6455327	6455769	443	+	PlantSmallRNAgenes	OtherRNA	NA	NA	osa-b1.0r1-2664	OtherRNA locus with < 80% of RNAs between 20-24 nts in size	NA	NA	NA	NA	NA	NA	NA	-7.5185586369841	1.13680063020936e-05
1	6489002	6489268	267	*	PlantSmallRNAgenes	siRNA24	NA	NA	osa-b1.0r1-2681	siRNA24 locus with predominant RNA size of 24	NA	NA	NA	NA	NA	NA	NA	4.02546498188738	0.0228136781000821
1	6494119	6494495	377	*	PlantSmallRNAgenes	siRNA24	NA	NA	osa-b1.0r1-2687	siRNA24 locus with predominant RNA size of 24	NA	NA	NA	NA	NA	NA	NA	2.45105750616153	0.0106806623991506
1	6521301	6522391	1091	*	PlantSmallRNAgenes	siRNA24	NA	NA	osa-b1.0r1-2693	siRNA24 locus with predominant RNA size of 24	NA	NA	NA	NA	NA	NA	NA	2.35649332669144	0.0107882698293826
1	6527940	6528017	78	-	PlantSmallRNAgenes	OtherRNA	NA	NA	osa-b1.0r1-2697	OtherRNA locus with < 80% of RNAs between 20-24 nts in size	NA	NA	NA	NA	NA	NA	NA	-3.81122629910126	0.00371188678874663
1	6631428	6632155	728	*	PlantSmallRNAgenes	siRNA24	NA	NA	osa-b1.0r1-2739	siRNA24 locus with predominant RNA size of 24	NA	NA	NA	NA	NA	NA	NA	2.4959337104069	0.0378498713063075
1	6671039	6671376	338	*	PlantSmallRNAgenes	siRNA24	NA	NA	osa-b1.0r1-2748	siRNA24 locus with predominant RNA size of 24	NA	NA	NA	NA	NA	NA	NA	3.10551906607628	0.0450654935022459
1	6889614	6890231	618	+	ShortStack	OtherRNA	NA	NA	Cluster_52868	NA	Cluster_52868	N	N	NA	NA	NA	NA	-4.25306139135206	0.0449568099173745
1	6896784	6897406	623	*	PlantSmallRNAgenes	siRNA24	NA	NA	osa-b1.0r1-2836	siRNA24 locus with predominant RNA size of 24	NA	NA	NA	NA	NA	NA	NA	2.35330890982445	0.00957783948707036
1	7047069	7047514	446	+	ShortStack	OtherRNA	NA	NA	Cluster_52980	NA	Cluster_52980	N	N	NA	NA	NA	NA	-5.1536750843652	0.0175291483006552
1	7054227	7054888	662	*	PlantSmallRNAgenes	siRNA24	NA	NA	osa-b1.0r1-2914	siRNA24 locus with predominant RNA size of 24	NA	NA	NA	NA	NA	NA	NA	1.83765057310977	0.0155108754342298
1	7069037	7070016	980	*	PlantSmallRNAgenes	siRNA24	NA	NA	osa-b1.0r1-2925	siRNA24 locus with predominant RNA size of 24	NA	NA	NA	NA	NA	NA	NA	2.88477543367795	0.0401159319101679
1	7133884	7134096	213	+	ShortStack	OtherRNA	NA	NA	Cluster_53039	NA	Cluster_53039	N	N	NA	NA	NA	NA	-4.58426557779084	0.0209799187906956
1	7152483	7155028	2546	*	PlantSmallRNAgenes	siRNA24	NA	NA	osa-b1.0r1-2963	siRNA24 locus with predominant RNA size of 24	NA	NA	NA	NA	NA	NA	NA	-5.25905914198485	1.61186226018804e-23
1	7155083	7157317	2235	*	PlantSmallRNAgenes	siRNA24	NA	NA	osa-b1.0r1-2964	siRNA24 locus with predominant RNA size of 24	NA	NA	NA	NA	NA	NA	NA	-1.59666273567399	0.0103372218625447
1	7160010	7166268	6259	*	PlantSmallRNAgenes	siRNA21	NA	NA	osa-b1.0r1-2966	siRNA21 locus with predominant RNA size of 21	NA	NA	NA	NA	NA	NA	NA	-7.70404163467411	2.58886668761338e-23
1	7167546	7168041	496	*	PlantSmallRNAgenes	siRNA24	NA	NA	osa-b1.0r1-2967	siRNA24 locus with predominant RNA size of 24	NA	NA	NA	NA	NA	NA	NA	-4.1714620698627	0.0304316113940595
1	7170689	7173609	2921	*	PlantSmallRNAgenes	siRNA24	NA	NA	osa-b1.0r1-2970	siRNA24 locus with predominant RNA size of 24	NA	NA	NA	NA	NA	NA	NA	-4.78506076111652	3.74073569873172e-20
1	7193346	7193849	504	*	PlantSmallRNAgenes	siRNA24	NA	NA	osa-b1.0r1-2978	siRNA24 locus with predominant RNA size of 24	NA	NA	NA	NA	NA	NA	NA	2.90595315479442	0.0258445680177164
1	7217747	7219644	1898	*	PlantSmallRNAgenes	siRNA24	NA	NA	osa-b1.0r1-2985	siRNA24 locus with predominant RNA size of 24	NA	NA	NA	NA	NA	NA	NA	-4.76072234494889	0.0300774152945041
1	7228795	7230642	1848	-	PlantSmallRNAgenes	OtherRNA	NA	NA	osa-b1.0r1-2991	OtherRNA locus with < 80% of RNAs between 20-24 nts in size	NA	NA	NA	NA	NA	NA	NA	-1.94383991965226	0.0123230067811677
1	7280499	7281274	776	*	PlantSmallRNAgenes	siRNA24	NA	NA	osa-b1.0r1-3017	siRNA24 locus with predominant RNA size of 24	NA	NA	NA	NA	NA	NA	NA	-2.00836552682926	0.0108530352627914
1	7294861	7296227	1367	*	PlantSmallRNAgenes	siRNA24	NA	NA	osa-b1.0r1-3023	siRNA24 locus with predominant RNA size of 24	NA	NA	NA	NA	NA	NA	NA	3.37390826145361	0.000734851746039904
1	7324733	7325044	312	*	PlantSmallRNAgenes	siRNA24	NA	NA	osa-b1.0r1-3045	siRNA24 locus with predominant RNA size of 24	NA	NA	NA	NA	NA	NA	NA	2.67941362351514	0.00390882050671594
1	7347036	7347808	773	*	PlantSmallRNAgenes	siRNA24	NA	NA	osa-b1.0r1-3050	siRNA24 locus with predominant RNA size of 24	NA	NA	NA	NA	NA	NA	NA	3.11897647171313	0.0140212632268612
1	7363688	7364441	754	-	PlantSmallRNAgenes	OtherRNA	NA	NA	osa-b1.0r1-3056	OtherRNA locus with < 80% of RNAs between 20-24 nts in size	NA	NA	NA	NA	NA	NA	NA	-6.66629979034786	3.09520557514687e-05
1	7443559	7444452	894	*	PlantSmallRNAgenes	siRNA24	NA	NA	osa-b1.0r1-3089	siRNA24 locus with predominant RNA size of 24	NA	NA	NA	NA	NA	NA	NA	-3.3492918042308	0.000564042714646945
1	7446707	7447193	487	-	ShortStack	siRNA21	NA	NA	Cluster_53264	NA	Cluster_53264	21	N	NA	NA	NA	NA	-4.61072967472761	9.45184338545683e-09
1	7448229	7449320	1092	+	PlantSmallRNAgenes	siRNA24	NA	NA	osa-b1.0r1-3093	siRNA24 locus with predominant RNA size of 24	NA	NA	NA	NA	NA	NA	NA	2.4838586433273	0.00595011932241791
1	7450253	7450564	312	*	PlantSmallRNAgenes	siRNA24	NA	NA	osa-b1.0r1-3094	siRNA24 locus with predominant RNA size of 24	NA	NA	NA	NA	NA	NA	NA	-6.7733718098558	0.000261500367059613
1	7472154	7472479	326	+	ShortStack	OtherRNA	NA	NA	Cluster_53281	NA	Cluster_53281	N	N	NA	NA	NA	NA	-4.41182334836047	0.0200841156090311
1	7493475	7494131	657	*	PlantSmallRNAgenes	siRNA24	NA	NA	osa-b1.0r1-3111	siRNA24 locus with predominant RNA size of 24	NA	NA	NA	NA	NA	NA	NA	4.24552154948271	0.0153379217322817
1	7495187	7496131	945	-	ShortStack	OtherRNA	NA	NA	Cluster_53296	NA	Cluster_53296	N	N	NA	NA	NA	NA	-3.24293396287246	0.00957396995944151
1	7496302	7497321	1020	-	ShortStack	OtherRNA	NA	NA	Cluster_53297	NA	Cluster_53297	N	N	NA	NA	NA	NA	-3.39197482665753	0.00432101859594168
1	7512764	7512986	223	+	PlantSmallRNAgenes	OtherRNA	NA	NA	osa-b1.0r1-3116	OtherRNA locus with < 80% of RNAs between 20-24 nts in size	NA	NA	NA	NA	NA	NA	NA	-3.41793852046888	5.85200513487018e-05
1	7533708	7534136	429	-	PlantSmallRNAgenes	siRNA24	NA	NA	osa-b1.0r1-3123	siRNA24 locus with predominant RNA size of 24	NA	NA	NA	NA	NA	NA	NA	-3.6383774299345	0.00983425824631416
1	7536608	7537013	406	*	PlantSmallRNAgenes	siRNA24	NA	NA	osa-b1.0r1-3126	siRNA24 locus with predominant RNA size of 24	NA	NA	NA	NA	NA	NA	NA	-5.38781828688462	0.00723607466727987
1	7537333	7537566	234	*	PlantSmallRNAgenes	siRNA24	NA	NA	osa-b1.0r1-3128	siRNA24 locus with predominant RNA size of 24	NA	NA	NA	NA	NA	NA	NA	-5.11357734677919	2.15301082110042e-05
1	7537640	7539669	2030	*	PlantSmallRNAgenes	siRNA24	NA	NA	osa-b1.0r1-3129	siRNA24 locus with predominant RNA size of 24	NA	NA	NA	NA	NA	NA	NA	-4.85557905896034	1.5277107204224e-20
1	7541504	7543849	2346	*	PlantSmallRNAgenes	siRNA24	NA	NA	osa-b1.0r1-3131	siRNA24 locus with predominant RNA size of 24	NA	NA	NA	NA	NA	NA	NA	-3.9815336989413	1.48403723402211e-13
1	7543928	7546686	2759	*	PlantSmallRNAgenes	siRNA24	NA	NA	osa-b1.0r1-3132	siRNA24 locus with predominant RNA size of 24	NA	NA	NA	NA	NA	NA	NA	-5.33163586498627	2.7935538591796e-16
1	7575805	7576792	988	+	PlantSmallRNAgenes	OtherRNA	NA	NA	osa-b1.0r1-3151	OtherRNA locus with < 80% of RNAs between 20-24 nts in size	NA	NA	NA	NA	NA	NA	NA	-2.91650776099505	0.0208719543869733
1	7629656	7630419	764	*	PlantSmallRNAgenes	siRNA24	NA	NA	osa-b1.0r1-3184	siRNA24 locus with predominant RNA size of 24	NA	NA	NA	NA	NA	NA	NA	2.70742652371156	0.0438986820869583
1	7763101	7763376	276	*	PlantSmallRNAgenes	OtherRNA	NA	NA	osa-b1.0r1-3239	OtherRNA locus with < 80% of RNAs between 20-24 nts in size	NA	NA	NA	NA	NA	NA	NA	-6.22104915755036	0.000393934605938939
1	7819492	7820581	1090	*	PlantSmallRNAgenes	siRNA24	NA	NA	osa-b1.0r1-3270	siRNA24 locus with predominant RNA size of 24	NA	NA	NA	NA	NA	NA	NA	4.78931218889093	0.00876302722957722
1	7835698	7835912	215	-	PlantSmallRNAgenes	siRNA24	NA	NA	osa-b1.0r1-3275	siRNA24 locus with predominant RNA size of 24	NA	NA	NA	NA	NA	NA	NA	-7.18616749316848	2.89001896921648e-05
1	7870609	7873729	3121	*	PlantSmallRNAgenes	siRNA21	NA	NA	osa-b1.0r1-3287	siRNA21 locus with predominant RNA size of 21	NA	NA	NA	NA	NA	NA	NA	-1.92188653961229	0.00257929186388917
1	7876396	7876591	196	+	ShortStack	OtherRNA	NA	NA	Cluster_53573	NA	Cluster_53573	N	N	NA	NA	NA	NA	-6.78166909062665	0.00325675480857617
1	7882801	7885519	2719	*	PlantSmallRNAgenes	siRNA24	NA	NA	osa-b1.0r1-3292	siRNA24 locus with predominant RNA size of 24	NA	NA	NA	NA	NA	NA	NA	1.4234741160207	0.0409147325300639
1	7907081	7907613	533	*	PlantSmallRNAgenes	siRNA24	NA	NA	osa-b1.0r1-3296	siRNA24 locus with predominant RNA size of 24	NA	NA	NA	NA	NA	NA	NA	2.10123985153618	0.00147157941572444
1	8159105	8159515	411	-	PlantSmallRNAgenes	siRNA24	NA	NA	osa-b1.0r1-3419	siRNA24 locus with predominant RNA size of 24	NA	NA	NA	NA	NA	NA	NA	-1.59468794433642	0.0434615985845052
1	8230797	8231554	758	*	PlantSmallRNAgenes	siRNA24	NA	NA	osa-b1.0r1-3453	siRNA24 locus with predominant RNA size of 24	NA	NA	NA	NA	NA	NA	NA	3.78912607407996	0.0243390817417792
1	8244188	8244690	503	+	PlantSmallRNAgenes	siRNA24	NA	NA	osa-b1.0r1-3458	siRNA24 locus with predominant RNA size of 24	NA	NA	NA	NA	NA	NA	NA	-2.67142513286949	0.014244788266949
1	8245458	8246372	915	*	PlantSmallRNAgenes	siRNA24	NA	NA	osa-b1.0r1-3459	siRNA24 locus with predominant RNA size of 24	NA	NA	NA	NA	NA	NA	NA	2.98754061859835	0.0284881535228037
1	8247038	8247543	506	*	PlantSmallRNAgenes	siRNA24	NA	NA	osa-b1.0r1-3460	siRNA24 locus with predominant RNA size of 24	NA	NA	NA	NA	NA	NA	NA	1.55246296015166	0.0252646467899503
1	8383997	8384408	412	+	ShortStack	OtherRNA	NA	NA	Cluster_53894	NA	Cluster_53894	N	N	NA	NA	NA	NA	-2.75372594176029	0.0416311585812873
1	8393876	8394267	392	*	PlantSmallRNAgenes	siRNA24	NA	NA	osa-b1.0r1-3515	siRNA24 locus with predominant RNA size of 24	NA	NA	NA	NA	NA	NA	NA	1.91893615524468	0.0355949301248361
1	8405861	8406433	573	+	ShortStack	OtherRNA	NA	NA	Cluster_53908	NA	Cluster_53908	N	N	NA	NA	NA	NA	-4.11254873880211	0.0218053265961091
1	8407641	8407838	198	+	PlantSmallRNAgenes	OtherRNA	NA	NA	osa-b1.0r1-3520	OtherRNA locus with < 80% of RNAs between 20-24 nts in size	NA	NA	NA	NA	NA	NA	NA	-4.53113933649152	0.0187729461463092
1	8409883	8410056	174	+	PlantSmallRNAgenes	siRNA24	NA	NA	osa-b1.0r1-3522	siRNA24 locus with predominant RNA size of 24	NA	NA	NA	NA	NA	NA	NA	3.06728408183863	0.000301488410355854
1	8413905	8414270	366	-	ShortStack	OtherRNA	NA	NA	Cluster_53920	NA	Cluster_53920	N	N	NA	NA	NA	NA	-5.09881185489179	0.00387183806885248
1	8421030	8421674	645	-	ShortStack	OtherRNA	NA	NA	Cluster_53926	NA	Cluster_53926	N	N	NA	NA	NA	NA	-3.88805049572499	0.000318441561434462
1	8424161	8424827	667	-	ShortStack	OtherRNA	NA	NA	Cluster_53931	NA	Cluster_53931	N	N	NA	NA	NA	NA	-5.60383869025951	0.000150235031228962
1	8436722	8437333	612	*	PlantSmallRNAgenes	siRNA24	NA	NA	osa-b1.0r1-3541	siRNA24 locus with predominant RNA size of 24	NA	NA	NA	NA	NA	NA	NA	2.99002147094468	0.0422244438490731
1	8531721	8532883	1163	*	PlantSmallRNAgenes	siRNA24	NA	NA	osa-b1.0r1-3585	siRNA24 locus with predominant RNA size of 24	NA	NA	NA	NA	NA	NA	NA	2.7269148045871	0.0479483805306111
1	8599627	8604129	4503	*	PlantSmallRNAgenes	siRNA24	NA	NA	osa-b1.0r1-3612	siRNA24 locus with predominant RNA size of 24	NA	NA	NA	NA	NA	NA	NA	-7.83529505917736	8.14791443937896e-45
1	8621330	8621662	333	*	ShortStack	siRNA24	NA	NA	Cluster_54080	NA	Cluster_54080	24	N	NA	NA	NA	NA	-4.38999867438179	0.0123015329933395
1	8701299	8701569	271	-	ShortStack	OtherRNA	NA	NA	Cluster_54119	NA	Cluster_54119	N	N	NA	NA	NA	NA	-6.01496384864053	0.0177951419707236
1	8793026	8793599	574	-	PlantSmallRNAgenes	OtherRNA	NA	NA	osa-b1.0r1-3677	OtherRNA locus with < 80% of RNAs between 20-24 nts in size	NA	NA	NA	NA	NA	NA	NA	-3.0051095274664	0.040632038991448
1	8908699	8909076	378	-	PlantSmallRNAgenes	siRNA24	NA	NA	osa-b1.0r1-3725	siRNA24 locus with predominant RNA size of 24	NA	NA	NA	NA	NA	NA	NA	-1.90141352956242	0.00136936676260859
1	8957169	8958856	1688	*	PlantSmallRNAgenes	siRNA24	NA	NA	osa-b1.0r1-3753	siRNA24 locus with predominant RNA size of 24	NA	NA	NA	NA	NA	NA	NA	3.36193406901958	0.0135976779790632
1	9004569	9005129	561	-	ShortStack	OtherRNA	NA	NA	Cluster_54316	NA	Cluster_54316	N	N	NA	NA	NA	NA	-4.40054400045806	0.0142092564405624
1	9005455	9005739	285	-	ShortStack	OtherRNA	NA	NA	Cluster_54317	NA	Cluster_54317	N	N	NA	NA	NA	NA	-2.9889732521151	0.0379690846153881
1	9025019	9025703	685	-	ShortStack	OtherRNA	NA	NA	Cluster_54329	NA	Cluster_54329	N	N	NA	NA	NA	NA	-6.89697915188561	6.67250580035902e-05
1	9026105	9026479	375	-	ShortStack	OtherRNA	NA	NA	Cluster_54330	NA	Cluster_54330	N	N	NA	NA	NA	NA	-5.22557539373074	0.00130681825429573
1	9038852	9044871	6020	*	PlantSmallRNAgenes	siRNA24	NA	NA	osa-b1.0r1-3794	siRNA24 locus with predominant RNA size of 24	NA	NA	NA	NA	NA	NA	NA	-4.76447606897444	1.48728032543827e-13
1	9065313	9065878	566	-	ShortStack	OtherRNA	NA	NA	Cluster_54353	NA	Cluster_54353	N	N	NA	NA	NA	NA	-5.1153017280726	0.0437279766773453
1	9072038	9073758	1721	*	PlantSmallRNAgenes	siRNA24	NA	NA	osa-b1.0r1-3803	siRNA24 locus with predominant RNA size of 24	NA	NA	NA	NA	NA	NA	NA	3.13877285619115	0.0129161006796095
1	9107935	9108177	243	*	PlantSmallRNAgenes	siRNA24	NA	NA	osa-b1.0r1-3823	siRNA24 locus with predominant RNA size of 24	NA	NA	NA	NA	NA	NA	NA	-5.00624151100353	0.0021541142613897
1	9166343	9166834	492	+	ShortStack	OtherRNA	NA	NA	Cluster_54434	NA	Cluster_54434	N	N	NA	NA	NA	NA	-5.37676545244473	0.00841825200505938
1	9222635	9223751	1117	*	PlantSmallRNAgenes	siRNA24	NA	NA	osa-b1.0r1-3881	siRNA24 locus with predominant RNA size of 24	NA	NA	NA	NA	NA	NA	NA	4.64916401817855	0.000553018344358398
1	9239893	9240296	404	*	PlantSmallRNAgenes	siRNA24	NA	NA	osa-b1.0r1-3887	siRNA24 locus with predominant RNA size of 24	NA	NA	NA	NA	NA	NA	NA	4.28306732131687	0.0422244438490731
1	9284292	9285227	936	*	PlantSmallRNAgenes	siRNA24	NA	NA	osa-b1.0r1-3906	siRNA24 locus with predominant RNA size of 24	NA	NA	NA	NA	NA	NA	NA	2.35202501570323	0.0343222207407792
1	9313244	9314100	857	*	PlantSmallRNAgenes	siRNA24	NA	NA	osa-b1.0r1-3914	siRNA24 locus with predominant RNA size of 24	NA	NA	NA	NA	NA	NA	NA	1.98764535900632	0.0148124426276998
1	9383495	9384648	1154	*	PlantSmallRNAgenes	siRNA24	NA	NA	osa-b1.0r1-3933	siRNA24 locus with predominant RNA size of 24	NA	NA	NA	NA	NA	NA	NA	2.21527060037919	0.0412967742694514
1	9384751	9385838	1088	*	PlantSmallRNAgenes	siRNA24	NA	NA	osa-b1.0r1-3934	siRNA24 locus with predominant RNA size of 24	NA	NA	NA	NA	NA	NA	NA	4.62235632569979	0.0220381239736043
1	9435960	9441482	5523	*	PlantSmallRNAgenes	siRNA24	NA	NA	osa-b1.0r1-3952	siRNA24 locus with predominant RNA size of 24	NA	NA	NA	NA	NA	NA	NA	-3.80202212791761	3.34837305094927e-16
1	9583469	9584204	736	*	PlantSmallRNAgenes	siRNA24	NA	NA	osa-b1.0r1-4005	siRNA24 locus with predominant RNA size of 24	NA	NA	NA	NA	NA	NA	NA	2.75868575963847	0.0422244438490731
1	9593721	9594838	1118	*	PlantSmallRNAgenes	siRNA24	NA	NA	osa-b1.0r1-4014	siRNA24 locus with predominant RNA size of 24	NA	NA	NA	NA	NA	NA	NA	-2.48311062110056	0.00011512249633084
1	9618926	9620171	1246	*	PlantSmallRNAgenes	siRNA21	NA	NA	osa-b1.0r1-4025	siRNA21 locus with predominant RNA size of 21	NA	NA	NA	NA	NA	NA	NA	-6.7866616131174	2.83072087896426e-12
1	9620350	9620672	323	*	PlantSmallRNAgenes	siRNA21	NA	NA	osa-b1.0r1-4026	siRNA21 locus with predominant RNA size of 21	NA	NA	NA	NA	NA	NA	NA	-8.81824938448894	0.0333605879822498
1	9620954	9621455	502	*	PlantSmallRNAgenes	siRNA21	NA	NA	osa-b1.0r1-4027	siRNA21 locus with predominant RNA size of 21	NA	NA	NA	NA	NA	NA	NA	-11.2533194030464	3.84856170863295e-16
1	9621701	9622720	1020	*	PlantSmallRNAgenes	siRNA21	NA	NA	osa-b1.0r1-4028	siRNA21 locus with predominant RNA size of 21	NA	NA	NA	NA	NA	NA	NA	-13.2493629956103	0.00424756254757811
1	9622930	9623416	487	*	PlantSmallRNAgenes	siRNA21	NA	NA	osa-b1.0r1-4029	siRNA21 locus with predominant RNA size of 21	NA	NA	NA	NA	NA	NA	NA	-12.1699679693983	1.98358892013231e-18
1	9623501	9624884	1384	*	PlantSmallRNAgenes	siRNA24	NA	NA	osa-b1.0r1-4030	siRNA24 locus with predominant RNA size of 24	NA	NA	NA	NA	NA	NA	NA	-7.18032381971619	2.14940110338756e-13
1	9655319	9656317	999	-	PlantSmallRNAgenes	OtherRNA	NA	NA	osa-b1.0r1-4045	OtherRNA locus with < 80% of RNAs between 20-24 nts in size	NA	NA	NA	NA	NA	NA	NA	1.93665847949308	0.00301382635589523
1	9660653	9661018	366	-	PlantSmallRNAgenes	OtherRNA	NA	NA	osa-b1.0r1-4052	OtherRNA locus with < 80% of RNAs between 20-24 nts in size	NA	NA	NA	NA	NA	NA	NA	-2.15503446921504	0.00139106827960481
1	9675984	9677505	1522	*	PlantSmallRNAgenes	siRNA24	NA	NA	osa-b1.0r1-4056	siRNA24 locus with predominant RNA size of 24	NA	NA	NA	NA	NA	NA	NA	3.28528398799177	0.00634246353441586
1	9678543	9679518	976	*	PlantSmallRNAgenes	siRNA24	NA	NA	osa-b1.0r1-4058	siRNA24 locus with predominant RNA size of 24	NA	NA	NA	NA	NA	NA	NA	2.43306988419706	0.0155109633612679
1	9698180	9698581	402	*	PlantSmallRNAgenes	siRNA24	NA	NA	osa-b1.0r1-4064	siRNA24 locus with predominant RNA size of 24	NA	NA	NA	NA	NA	NA	NA	-4.37323455398731	0.00414264081521859
1	9709720	9710692	973	*	PlantSmallRNAgenes	siRNA24	NA	NA	osa-b1.0r1-4068	siRNA24 locus with predominant RNA size of 24	NA	NA	NA	NA	NA	NA	NA	2.43442478172099	0.000226626267982691
1	9710790	9711358	569	-	PlantSmallRNAgenes	siRNA24	NA	NA	osa-b1.0r1-4069	siRNA24 locus with predominant RNA size of 24	NA	NA	NA	NA	NA	NA	NA	2.35071297977993	0.038420177780136
1	9725976	9727084	1109	*	PlantSmallRNAgenes	siRNA24	NA	NA	osa-b1.0r1-4082	siRNA24 locus with predominant RNA size of 24	NA	NA	NA	NA	NA	NA	NA	-4.02282677273709	2.17611493372682e-14
1	9727249	9727703	455	*	PlantSmallRNAgenes	siRNA24	NA	NA	osa-b1.0r1-4083	siRNA24 locus with predominant RNA size of 24	NA	NA	NA	NA	NA	NA	NA	-2.39049829627431	7.44186193713784e-05
1	9815945	9816606	662	*	PlantSmallRNAgenes	siRNA24	NA	NA	osa-b1.0r1-4126	siRNA24 locus with predominant RNA size of 24	NA	NA	NA	NA	NA	NA	NA	2.17806798217994	0.0161565215615243
1	9875913	9878205	2293	*	PlantSmallRNAgenes	OtherRNA	NA	NA	osa-b1.0r1-4144	OtherRNA locus with < 80% of RNAs between 20-24 nts in size	NA	NA	NA	NA	NA	NA	NA	2.53156792663061	6.44792278393767e-05
1	9886319	9887542	1224	*	PlantSmallRNAgenes	siRNA24	NA	NA	osa-b1.0r1-4145	siRNA24 locus with predominant RNA size of 24	NA	NA	NA	NA	NA	NA	NA	3.42552429715382	7.98441976961685e-05
1	9888582	9889000	419	+	PlantSmallRNAgenes	OtherRNA	NA	NA	osa-b1.0r1-4146	OtherRNA locus with < 80% of RNAs between 20-24 nts in size	NA	NA	NA	NA	NA	NA	NA	-3.21835307933322	0.0276029198672056
1	10015879	10016825	947	*	PlantSmallRNAgenes	siRNA24	NA	NA	osa-b1.0r1-4214	siRNA24 locus with predominant RNA size of 24	NA	NA	NA	NA	NA	NA	NA	2.70928648845084	0.00117923729403541
1	10025843	10026136	294	-	PlantSmallRNAgenes	OtherRNA	NA	NA	osa-b1.0r1-4220	OtherRNA locus with < 80% of RNAs between 20-24 nts in size	NA	NA	NA	NA	NA	NA	NA	-6.13718146178325	0.00572946202044517
1	10050963	10051533	571	*	PlantSmallRNAgenes	siRNA24	NA	NA	osa-b1.0r1-4230	siRNA24 locus with predominant RNA size of 24	NA	NA	NA	NA	NA	NA	NA	-1.60196525116122	0.0323764496006139
1	10061777	10061852	76	-	ShortStack	OtherRNA	NA	NA	Cluster_55024	NA	Cluster_55024	N	N	NA	NA	NA	NA	-7.04996494269652	0.0209093041198821
1	10062064	10062679	616	*	PlantSmallRNAgenes	siRNA24	NA	NA	osa-b1.0r1-4233	siRNA24 locus with predominant RNA size of 24	NA	NA	NA	NA	NA	NA	NA	-6.87483514845291	1.35700292029016e-06
1	10064531	10065493	963	*	PlantSmallRNAgenes	siRNA24	NA	NA	osa-b1.0r1-4236	siRNA24 locus with predominant RNA size of 24	NA	NA	NA	NA	NA	NA	NA	-5.33028224608778	5.77726934919838e-22
1	10097112	10098195	1084	*	PlantSmallRNAgenes	siRNA24	NA	NA	osa-b1.0r1-4243	siRNA24 locus with predominant RNA size of 24	NA	NA	NA	NA	NA	NA	NA	-1.40323667647534	0.0288762223464419
1	10129963	10131752	1790	*	PlantSmallRNAgenes	siRNA24	NA	NA	osa-b1.0r1-4261	siRNA24 locus with predominant RNA size of 24	NA	NA	NA	NA	NA	NA	NA	1.87956373935732	0.0124443095486693
1	10149035	10149556	522	*	PlantSmallRNAgenes	siRNA24	NA	NA	osa-b1.0r1-4268	siRNA24 locus with predominant RNA size of 24	NA	NA	NA	NA	NA	NA	NA	2.67577972012002	0.00385773331546643
1	10259597	10259956	360	*	PlantSmallRNAgenes	siRNA24	NA	NA	osa-b1.0r1-4313	siRNA24 locus with predominant RNA size of 24	NA	NA	NA	NA	NA	NA	NA	-1.25641870001991	0.034776729175451
1	10298070	10298364	295	*	PlantSmallRNAgenes	siRNA24	NA	NA	osa-b1.0r1-4327	siRNA24 locus with predominant RNA size of 24	NA	NA	NA	NA	NA	NA	NA	4.5285688229169	0.0476897053696575
1	10342431	10343021	591	*	PlantSmallRNAgenes	siRNA24	NA	NA	osa-b1.0r1-4351	siRNA24 locus with predominant RNA size of 24	NA	NA	NA	NA	NA	NA	NA	2.05421395865987	0.0363679807710705
1	10350469	10351065	597	*	PlantSmallRNAgenes	siRNA24	NA	NA	osa-b1.0r1-4353	siRNA24 locus with predominant RNA size of 24	NA	NA	NA	NA	NA	NA	NA	5.2834580662083	0.0044853882595837
1	10492825	10493339	515	-	ShortStack	OtherRNA	NA	NA	Cluster_55289	NA	Cluster_55289	N	N	NA	NA	NA	NA	-5.18448287400358	0.0115832899629365
1	10499208	10500091	884	-	ShortStack	OtherRNA	NA	NA	Cluster_55296	NA	Cluster_55296	N	N	NA	NA	NA	NA	-4.66603596123558	0.0138934553660049
1	10515076	10516942	1867	-	ShortStack	OtherRNA	NA	NA	Cluster_55314	NA	Cluster_55314	N	N	NA	NA	NA	NA	-2.70325843753068	0.0193239438627999
1	10519965	10521127	1163	-	ShortStack	OtherRNA	NA	NA	Cluster_55319	NA	Cluster_55319	N	N	NA	NA	NA	NA	-2.74097659057819	0.0347138188442629
1	10521203	10521728	526	-	ShortStack	OtherRNA	NA	NA	Cluster_55320	NA	Cluster_55320	N	N	NA	NA	NA	NA	-4.9411118154569	0.0288999887131829
1	10521948	10522058	111	+	PlantSmallRNAgenes	OtherRNA	NA	NA	osa-b1.0r1-4426	OtherRNA locus with < 80% of RNAs between 20-24 nts in size	NA	NA	NA	NA	NA	NA	NA	-3.99489046658349	2.88664658444482e-07
1	10531456	10531957	502	*	PlantSmallRNAgenes	siRNA24	NA	NA	osa-b1.0r1-4433	siRNA24 locus with predominant RNA size of 24	NA	NA	NA	NA	NA	NA	NA	-2.87956648411644	0.0143240060797188
1	10621832	10622616	785	*	PlantSmallRNAgenes	siRNA24	NA	NA	osa-b1.0r1-4477	siRNA24 locus with predominant RNA size of 24	NA	NA	NA	NA	NA	NA	NA	2.3783185247589	0.0156348348071695
1	10622983	10623465	483	+	PlantSmallRNAgenes	OtherRNA	NA	NA	osa-b1.0r1-4478	OtherRNA locus with < 80% of RNAs between 20-24 nts in size	NA	NA	NA	NA	NA	NA	NA	-3.92560413820949	0.0260688201496955
1	10626093	10626500	408	+	PlantSmallRNAgenes	OtherRNA	NA	NA	osa-b1.0r1-4482	OtherRNA locus with < 80% of RNAs between 20-24 nts in size	NA	NA	NA	NA	NA	NA	NA	-5.74582103908152	0.0190447795119645
1	10627013	10627544	532	+	PlantSmallRNAgenes	OtherRNA	NA	NA	osa-b1.0r1-4484	OtherRNA locus with < 80% of RNAs between 20-24 nts in size	NA	NA	NA	NA	NA	NA	NA	-4.96890737684644	0.000457525646593863
1	10799296	10799604	309	*	PlantSmallRNAgenes	siRNA24	NA	NA	osa-b1.0r1-4548	siRNA24 locus with predominant RNA size of 24	NA	NA	NA	NA	NA	NA	NA	-2.4199620081176	0.0250261553486905
1	10826092	10827123	1032	+	ShortStack	OtherRNA	NA	NA	Cluster_55508	NA	Cluster_55508	N	N	NA	NA	NA	NA	-3.58131885898861	0.0465416175068006
1	10911309	10911738	430	+	ShortStack	OtherRNA	NA	NA	Cluster_55558	NA	Cluster_55558	N	N	NA	NA	NA	NA	-7.81562124436884	3.84463097294142e-07
1	10913412	10913608	197	+	ShortStack	OtherRNA	NA	NA	Cluster_55559	NA	Cluster_55559	N	N	NA	NA	NA	NA	-6.05843540394626	0.0386273605824095
1	10922374	10924102	1729	*	PlantSmallRNAgenes	siRNA24	NA	NA	osa-b1.0r1-4605	siRNA24 locus with predominant RNA size of 24	NA	NA	NA	NA	NA	NA	NA	-3.30625052506326	5.96443308420562e-10
1	10924216	10928185	3970	*	PlantSmallRNAgenes	siRNA24	NA	NA	osa-b1.0r1-4606	siRNA24 locus with predominant RNA size of 24	NA	NA	NA	NA	NA	NA	NA	-4.67027843841645	6.45665393815415e-14
1	10984512	10985065	554	*	PlantSmallRNAgenes	siRNA24	NA	NA	osa-b1.0r1-4630	siRNA24 locus with predominant RNA size of 24	NA	NA	NA	NA	NA	NA	NA	-8.69986934179948	3.02691345484215e-06
1	10985198	10985359	162	*	PlantSmallRNAgenes	siRNA21	NA	NA	osa-b1.0r1-4631	siRNA21 locus with predominant RNA size of 21	NA	NA	NA	NA	NA	NA	NA	-6.65589999894369	2.70211126933269e-06
1	10987339	10987985	647	*	PlantSmallRNAgenes	siRNA24	NA	NA	osa-b1.0r1-4633	siRNA24 locus with predominant RNA size of 24	NA	NA	NA	NA	NA	NA	NA	-5.58679814781648	4.25411951905459e-15
1	10988391	10988625	235	*	PlantSmallRNAgenes	siRNA21	NA	NA	osa-b1.0r1-4634	siRNA21 locus with predominant RNA size of 21	NA	NA	NA	NA	NA	NA	NA	-8.21823663142039	4.42352454561846e-09
1	11043632	11044607	976	*	PlantSmallRNAgenes	siRNA24	NA	NA	osa-b1.0r1-4656	siRNA24 locus with predominant RNA size of 24	NA	NA	NA	NA	NA	NA	NA	2.45375323203708	0.0457684516940792
1	11078660	11079991	1332	*	PlantSmallRNAgenes	siRNA24	NA	NA	osa-b1.0r1-4673	siRNA24 locus with predominant RNA size of 24	NA	NA	NA	NA	NA	NA	NA	2.48039294566823	0.0126331632665654
1	11154712	11155324	613	*	PlantSmallRNAgenes	siRNA24	NA	NA	osa-b1.0r1-4694	siRNA24 locus with predominant RNA size of 24	NA	NA	NA	NA	NA	NA	NA	-2.3828290937478	0.00247026937439298
1	11187812	11191965	4154	*	PlantSmallRNAgenes	siRNA24	NA	NA	osa-b1.0r1-4715	siRNA24 locus with predominant RNA size of 24	NA	NA	NA	NA	NA	NA	NA	-2.54909130394428	3.41176442884439e-07
1	11194176	11200855	6680	*	PlantSmallRNAgenes	siRNA24	NA	NA	osa-b1.0r1-4717	siRNA24 locus with predominant RNA size of 24	NA	NA	NA	NA	NA	NA	NA	-4.69067711342244	4.41945128889696e-20
1	11209835	11211678	1844	*	PlantSmallRNAgenes	siRNA24	NA	NA	osa-b1.0r1-4723	siRNA24 locus with predominant RNA size of 24	NA	NA	NA	NA	NA	NA	NA	1.27456940775153	0.0332725292035046
1	11260760	11261532	773	*	PlantSmallRNAgenes	siRNA24	NA	NA	osa-b1.0r1-4745	siRNA24 locus with predominant RNA size of 24	NA	NA	NA	NA	NA	NA	NA	2.78094630644125	0.0238879199861317
1	11266564	11267828	1265	*	PlantSmallRNAgenes	siRNA24	NA	NA	osa-b1.0r1-4746	siRNA24 locus with predominant RNA size of 24	NA	NA	NA	NA	NA	NA	NA	1.42927025312322	0.0386963703840398
1	11360783	11364843	4061	*	PlantSmallRNAgenes	siRNA24	NA	NA	osa-b1.0r1-4786	siRNA24 locus with predominant RNA size of 24	NA	NA	NA	NA	NA	NA	NA	-4.76371748152011	1.32308380749144e-14
1	11367548	11367996	449	+	PlantSmallRNAgenes	siRNA24	NA	NA	osa-b1.0r1-4788	siRNA24 locus with predominant RNA size of 24	NA	NA	NA	NA	NA	NA	NA	1.90500909257049	0.019876060994295
1	11421469	11422504	1036	*	PlantSmallRNAgenes	siRNA24	NA	NA	osa-b1.0r1-4803	siRNA24 locus with predominant RNA size of 24	NA	NA	NA	NA	NA	NA	NA	1.83453739697896	0.033503694419518
1	11431035	11432088	1054	*	PlantSmallRNAgenes	siRNA24	NA	NA	osa-b1.0r1-4806	siRNA24 locus with predominant RNA size of 24	NA	NA	NA	NA	NA	NA	NA	1.44947101897921	0.0208038817547143
1	11437244	11438177	934	*	PlantSmallRNAgenes	siRNA24	NA	NA	osa-b1.0r1-4808	siRNA24 locus with predominant RNA size of 24	NA	NA	NA	NA	NA	NA	NA	1.68486873690923	0.0312377350069761
1	11468726	11476648	7923	*	PlantSmallRNAgenes	siRNA24	NA	NA	osa-b1.0r1-4825	siRNA24 locus with predominant RNA size of 24	NA	NA	NA	NA	NA	NA	NA	-3.97282603222401	6.51307557449394e-12
1	11521724	11522968	1245	*	PlantSmallRNAgenes	siRNA24	NA	NA	osa-b1.0r1-4842	siRNA24 locus with predominant RNA size of 24	NA	NA	NA	NA	NA	NA	NA	1.77277078619914	0.044616389246249
1	11524106	11525244	1139	*	PlantSmallRNAgenes	siRNA24	NA	NA	osa-b1.0r1-4843	siRNA24 locus with predominant RNA size of 24	NA	NA	NA	NA	NA	NA	NA	1.96860101142444	0.0416345854018357
1	11588329	11589447	1119	*	PlantSmallRNAgenes	siRNA24	NA	NA	osa-b1.0r1-4867	siRNA24 locus with predominant RNA size of 24	NA	NA	NA	NA	NA	NA	NA	2.24858365029476	0.0215302042663807
1	11621563	11622043	481	+	ShortStack	OtherRNA	NA	NA	Cluster_56013	NA	Cluster_56013	N	N	NA	NA	NA	NA	-5.61039963782383	0.00568034302213486
1	11622238	11622526	289	+	ShortStack	OtherRNA	NA	NA	Cluster_56014	NA	Cluster_56014	N	N	NA	NA	NA	NA	-5.08977196145913	0.0310668421424304
1	11623063	11623495	433	-	PlantSmallRNAgenes	OtherRNA	NA	NA	osa-b1.0r1-4886	OtherRNA locus with < 80% of RNAs between 20-24 nts in size	NA	NA	NA	NA	NA	NA	NA	-4.22984242881838	4.89608447544813e-11
1	11623632	11624031	400	*	Pln24NT	24nt_Locus	NA	NA	cluster4052	NA	NA	NA	NA	cluster4052	cluster4052	T	9	-7.2208232057113	0.0010077222802263
1	11637478	11638350	873	*	PlantSmallRNAgenes	siRNA24	NA	NA	osa-b1.0r1-4889	siRNA24 locus with predominant RNA size of 24	NA	NA	NA	NA	NA	NA	NA	-1.60207230702236	0.0036244966148721
1	11705104	11706790	1687	*	PlantSmallRNAgenes	siRNA24	NA	NA	osa-b1.0r1-4921	siRNA24 locus with predominant RNA size of 24	NA	NA	NA	NA	NA	NA	NA	2.94971835993304	0.036749132574372
1	11774044	11774268	225	*	PlantSmallRNAgenes	siRNA24	NA	NA	osa-b1.0r1-4952	siRNA24 locus with predominant RNA size of 24	NA	NA	NA	NA	NA	NA	NA	4.07608154479765	0.0408692496483269
1	11798616	11799333	718	*	PlantSmallRNAgenes	siRNA24	NA	NA	osa-b1.0r1-4969	siRNA24 locus with predominant RNA size of 24	NA	NA	NA	NA	NA	NA	NA	-4.09051281961396	5.97304911665998e-12
1	11979595	11980015	421	+	ShortStack	OtherRNA	NA	NA	Cluster_56250	NA	Cluster_56250	N	N	NA	NA	NA	NA	-5.32925543730285	0.033688326857635
1	12033455	12034714	1260	*	PlantSmallRNAgenes	siRNA24	NA	NA	osa-b1.0r1-5048	siRNA24 locus with predominant RNA size of 24	NA	NA	NA	NA	NA	NA	NA	-2.01064630136224	0.00399614501122711
1	12110977	12111139	163	+	PlantSmallRNAgenes	OtherRNA	NA	NA	osa-b1.0r1-5077	OtherRNA locus with < 80% of RNAs between 20-24 nts in size	NA	NA	NA	NA	NA	NA	NA	-10.3196271132602	6.18578509022774e-07
1	12141510	12145456	3947	*	PlantSmallRNAgenes	siRNA24	NA	NA	osa-b1.0r1-5095	siRNA24 locus with predominant RNA size of 24	NA	NA	NA	NA	NA	NA	NA	-3.19313364432916	2.47237817961351e-12
1	12170307	12170542	236	*	PlantSmallRNAgenes	siRNA24	NA	NA	osa-b1.0r1-5112	siRNA24 locus with predominant RNA size of 24	NA	NA	NA	NA	NA	NA	NA	-4.19184818825165	0.0174903129091048
1	12171283	12171738	456	+	PlantSmallRNAgenes	siRNA24	NA	NA	osa-b1.0r1-5114	siRNA24 locus with predominant RNA size of 24	NA	NA	NA	NA	NA	NA	NA	-3.76867993917704	0.00385666121030361
1	12263374	12264735	1362	*	PlantSmallRNAgenes	siRNA24	NA	NA	osa-b1.0r1-5153	siRNA24 locus with predominant RNA size of 24	NA	NA	NA	NA	NA	NA	NA	2.72162726393805	5.01553796683589e-05
1	12266666	12266849	184	*	PlantSmallRNAgenes	siRNA24	NA	NA	osa-b1.0r1-5155	siRNA24 locus with predominant RNA size of 24	NA	NA	NA	NA	NA	NA	NA	2.51791902465583	0.0457714040414722
1	12273974	12274292	319	-	PlantSmallRNAgenes	siRNA24	NA	NA	osa-b1.0r1-5160	siRNA24 locus with predominant RNA size of 24	NA	NA	NA	NA	NA	NA	NA	4.36341459753967	0.0146409350443263
1	12284838	12285893	1056	*	PlantSmallRNAgenes	siRNA24	NA	NA	osa-b1.0r1-5166	siRNA24 locus with predominant RNA size of 24	NA	NA	NA	NA	NA	NA	NA	-4.11663740906874	0.000867669797221871
1	12286505	12287311	807	*	PlantSmallRNAgenes	siRNA24	NA	NA	osa-b1.0r1-5167	siRNA24 locus with predominant RNA size of 24	NA	NA	NA	NA	NA	NA	NA	-3.09120291943983	2.21027171834506e-06
1	12359643	12360045	403	*	PlantSmallRNAgenes	siRNA24	NA	NA	osa-b1.0r1-5202	siRNA24 locus with predominant RNA size of 24	NA	NA	NA	NA	NA	NA	NA	-2.81609875055107	0.0266277646408996
1	12362662	12363588	927	*	PlantSmallRNAgenes	OtherRNA	NA	NA	osa-b1.0r1-5205	OtherRNA locus with < 80% of RNAs between 20-24 nts in size	NA	NA	NA	NA	NA	NA	NA	-3.59163044568309	5.78172998845944e-09
1	12393103	12393757	655	*	PlantSmallRNAgenes	siRNA24	NA	NA	osa-b1.0r1-5215	siRNA24 locus with predominant RNA size of 24	NA	NA	NA	NA	NA	NA	NA	3.98100987447987	0.0404365746298258
1	12398406	12399084	679	*	PlantSmallRNAgenes	siRNA24	NA	NA	osa-b1.0r1-5216	siRNA24 locus with predominant RNA size of 24	NA	NA	NA	NA	NA	NA	NA	3.66779066548237	0.0142087598674403
1	12424493	12425720	1228	*	PlantSmallRNAgenes	siRNA24	NA	NA	osa-b1.0r1-5229	siRNA24 locus with predominant RNA size of 24	NA	NA	NA	NA	NA	NA	NA	4.17194716785967	0.0320539077648593
1	12426673	12427227	555	*	PlantSmallRNAgenes	siRNA24	NA	NA	osa-b1.0r1-5231	siRNA24 locus with predominant RNA size of 24	NA	NA	NA	NA	NA	NA	NA	-2.43679718542805	3.49958846467646e-05
1	12427567	12427917	351	*	PlantSmallRNAgenes	siRNA24	NA	NA	osa-b1.0r1-5232	siRNA24 locus with predominant RNA size of 24	NA	NA	NA	NA	NA	NA	NA	-2.28966349406224	0.0357707802681562
1	12550214	12550230	17	-	PlantSmallRNAgenes	OtherRNA	NA	NA	osa-b1.0r1-5260	OtherRNA locus with < 80% of RNAs between 20-24 nts in size	NA	NA	NA	NA	NA	NA	NA	-5.31583010978548	0.0063671164944993
1	12625668	12626644	977	*	PlantSmallRNAgenes	siRNA24	NA	NA	osa-b1.0r1-5292	siRNA24 locus with predominant RNA size of 24	NA	NA	NA	NA	NA	NA	NA	1.31595865041402	0.0453528392131177
1	12641653	12644065	2413	*	PlantSmallRNAgenes	siRNA24	NA	NA	osa-b1.0r1-5298	siRNA24 locus with predominant RNA size of 24	NA	NA	NA	NA	NA	NA	NA	2.27787824809118	0.00146057887218811
1	12659693	12661440	1748	*	PlantSmallRNAgenes	siRNA24	NA	NA	osa-b1.0r1-5306	siRNA24 locus with predominant RNA size of 24	NA	NA	NA	NA	NA	NA	NA	1.84021267783293	0.00859974880804865
1	12673741	12674728	988	*	PlantSmallRNAgenes	siRNA24	NA	NA	osa-b1.0r1-5309	siRNA24 locus with predominant RNA size of 24	NA	NA	NA	NA	NA	NA	NA	2.83473777169933	4.90739401391845e-05
1	12692698	12693861	1164	*	PlantSmallRNAgenes	siRNA24	NA	NA	osa-b1.0r1-5323	siRNA24 locus with predominant RNA size of 24	NA	NA	NA	NA	NA	NA	NA	1.85019637462826	0.0219882979874827
1	12738188	12738829	642	*	PlantSmallRNAgenes	siRNA24	NA	NA	osa-b1.0r1-5340	siRNA24 locus with predominant RNA size of 24	NA	NA	NA	NA	NA	NA	NA	2.29481435852964	0.0115834173555676
1	12820399	12824229	3831	*	Pln24NT	24nt_Locus	NA	NA	cluster4473	NA	NA	NA	NA	cluster4473	cluster4473	T	10	-4.02815632127761	0.00189730373796158
1	12848538	12848816	279	*	PlantSmallRNAgenes	siRNA24	NA	NA	osa-b1.0r1-5370	siRNA24 locus with predominant RNA size of 24	NA	NA	NA	NA	NA	NA	NA	-4.28485000785389	0.016269938042403
1	12859476	12860319	844	*	PlantSmallRNAgenes	siRNA24	NA	NA	osa-b1.0r1-5374	siRNA24 locus with predominant RNA size of 24	NA	NA	NA	NA	NA	NA	NA	-2.17334550580688	0.0105808987435443
1	12870228	12871139	912	+	PlantSmallRNAgenes	OtherRNA	NA	NA	osa-b1.0r1-5377	OtherRNA locus with < 80% of RNAs between 20-24 nts in size	NA	NA	NA	NA	NA	NA	NA	-6.2711758234937	0.000127514439022301
1	12872386	12873008	623	+	PlantSmallRNAgenes	OtherRNA	NA	NA	osa-b1.0r1-5381	OtherRNA locus with < 80% of RNAs between 20-24 nts in size	NA	NA	NA	NA	NA	NA	NA	-4.03304068015028	0.0450005680781708
1	12873362	12874270	909	+	PlantSmallRNAgenes	OtherRNA	NA	NA	osa-b1.0r1-5382	OtherRNA locus with < 80% of RNAs between 20-24 nts in size	NA	NA	NA	NA	NA	NA	NA	-3.22468602088271	0.0269465986387191
1	12877037	12877810	774	*	PlantSmallRNAgenes	siRNA24	NA	NA	osa-b1.0r1-5384	siRNA24 locus with predominant RNA size of 24	NA	NA	NA	NA	NA	NA	NA	2.11262369438616	0.00176434449249167
1	12883018	12883578	561	*	PlantSmallRNAgenes	siRNA24	NA	NA	osa-b1.0r1-5387	siRNA24 locus with predominant RNA size of 24	NA	NA	NA	NA	NA	NA	NA	3.5864781735009	0.0136836850615153
1	12905473	12905570	98	+	PlantSmallRNAgenes	OtherRNA	NA	NA	osa-b1.0r1-5407	OtherRNA locus with < 80% of RNAs between 20-24 nts in size	NA	NA	NA	NA	NA	NA	NA	-3.27508475541126	0.000327976323097423
1	12905741	12909220	3480	*	PlantSmallRNAgenes	siRNA24	NA	NA	osa-b1.0r1-5408	siRNA24 locus with predominant RNA size of 24	NA	NA	NA	NA	NA	NA	NA	2.04266058906089	0.000381302269062048
1	12910911	12914230	3320	+	PlantSmallRNAgenes	siRNA24	NA	NA	osa-b1.0r1-5410	siRNA24 locus with predominant RNA size of 24	NA	NA	NA	NA	NA	NA	NA	2.88384651451544	7.07526753087788e-06
1	12925072	12925594	523	*	PlantSmallRNAgenes	siRNA24	NA	NA	osa-b1.0r1-5414	siRNA24 locus with predominant RNA size of 24	NA	NA	NA	NA	NA	NA	NA	4.04335792402892	0.016838493357948
1	12998947	12999268	322	*	PlantSmallRNAgenes	siRNA24	NA	NA	osa-b1.0r1-5446	siRNA24 locus with predominant RNA size of 24	NA	NA	NA	NA	NA	NA	NA	-6.47616393814136	0.00289217377791288
1	13002192	13003025	834	*	ShortStack	siRNA24	NA	NA	Cluster_56877	NA	Cluster_56877	24	N	NA	NA	NA	NA	-6.51094464349736	0.00287632348095473
1	13071091	13073412	2322	*	Pln24NT	24nt_Locus	NA	NA	cluster4561	NA	NA	NA	NA	cluster4561	cluster4561	T	12	-2.74070395883035	0.0116855445261482
1	13110720	13111229	510	*	PlantSmallRNAgenes	siRNA24	NA	NA	osa-b1.0r1-5456	siRNA24 locus with predominant RNA size of 24	NA	NA	NA	NA	NA	NA	NA	-3.13975561571313	0.0100627934575168
1	13262550	13264847	2298	*	PlantSmallRNAgenes	siRNA24	NA	NA	osa-b1.0r1-5515	siRNA24 locus with predominant RNA size of 24	NA	NA	NA	NA	NA	NA	NA	3.42167942920185	3.72498537982921e-06
1	13316861	13318843	1983	*	PlantSmallRNAgenes	siRNA24	NA	NA	osa-b1.0r1-5535	siRNA24 locus with predominant RNA size of 24	NA	NA	NA	NA	NA	NA	NA	1.34125409636601	0.045341734585874
1	13336401	13336537	137	+	PlantSmallRNAgenes	OtherRNA	NA	NA	osa-b1.0r1-5541	OtherRNA locus with < 80% of RNAs between 20-24 nts in size	NA	NA	NA	NA	NA	NA	NA	-4.42441272773716	5.46331746325256e-12
1	13357638	13358385	748	*	PlantSmallRNAgenes	siRNA24	NA	NA	osa-b1.0r1-5550	siRNA24 locus with predominant RNA size of 24	NA	NA	NA	NA	NA	NA	NA	2.24022269752499	0.00436815872792238
1	13358879	13359691	813	*	PlantSmallRNAgenes	siRNA24	NA	NA	osa-b1.0r1-5551	siRNA24 locus with predominant RNA size of 24	NA	NA	NA	NA	NA	NA	NA	1.51766505948927	0.0380894170701579
1	13519844	13520585	742	*	PlantSmallRNAgenes	siRNA24	NA	NA	osa-b1.0r1-5645	siRNA24 locus with predominant RNA size of 24	NA	NA	NA	NA	NA	NA	NA	4.87522582646118	0.0219953339020632
1	13655491	13656498	1008	*	PlantSmallRNAgenes	siRNA24	NA	NA	osa-b1.0r1-5713	siRNA24 locus with predominant RNA size of 24	NA	NA	NA	NA	NA	NA	NA	-2.47866501018141	0.0225027070088063
1	13670854	13671551	698	*	ShortStack	siRNA23	NA	NA	Cluster_57326	NA	Cluster_57326	23	N	NA	NA	NA	NA	-4.20957958339192	0.0433798891505033
1	13779294	13779681	388	-	PlantSmallRNAgenes	OtherRNA	NA	NA	osa-b1.0r1-5742	OtherRNA locus with < 80% of RNAs between 20-24 nts in size	NA	NA	NA	NA	NA	NA	NA	-8.27535652743057	1.29676898122157e-07
1	13781128	13783822	2695	*	PlantSmallRNAgenes	siRNA24	NA	NA	osa-b1.0r1-5744	siRNA24 locus with predominant RNA size of 24	NA	NA	NA	NA	NA	NA	NA	1.73299785087774	0.0236258115732579
1	13786628	13787129	502	*	PlantSmallRNAgenes	siRNA21	NA	NA	osa-b1.0r1-5746	siRNA21 locus with predominant RNA size of 21	NA	NA	NA	NA	NA	NA	NA	-8.79189682823258	8.59405248922176e-19
1	13788318	13790666	2349	*	PlantSmallRNAgenes	siRNA21	NA	NA	osa-b1.0r1-5748	siRNA21 locus with predominant RNA size of 21	NA	NA	NA	NA	NA	NA	NA	-7.96376787408242	4.6170008056641e-19
1	13792317	13793187	871	*	PlantSmallRNAgenes	siRNA24	NA	NA	osa-b1.0r1-5749	siRNA24 locus with predominant RNA size of 24	NA	NA	NA	NA	NA	NA	NA	5.43048355461932	0.00416822180499391
1	13855338	13856522	1185	*	PlantSmallRNAgenes	siRNA24	NA	NA	osa-b1.0r1-5773	siRNA24 locus with predominant RNA size of 24	NA	NA	NA	NA	NA	NA	NA	3.18815717536471	0.0262129571121151
1	13885186	13886128	943	*	PlantSmallRNAgenes	siRNA24	NA	NA	osa-b1.0r1-5779	siRNA24 locus with predominant RNA size of 24	NA	NA	NA	NA	NA	NA	NA	1.41230415304204	0.0483060388070028
1	13893579	13896171	2593	*	PlantSmallRNAgenes	siRNA24	NA	NA	osa-b1.0r1-5782	siRNA24 locus with predominant RNA size of 24	NA	NA	NA	NA	NA	NA	NA	1.54045153338526	0.0319779988353725
1	13942037	13942384	348	*	PlantSmallRNAgenes	siRNA24	NA	NA	osa-b1.0r1-5810	siRNA24 locus with predominant RNA size of 24	NA	NA	NA	NA	NA	NA	NA	5.0241015725371	0.00243836502804548
1	13951751	13952858	1108	*	PlantSmallRNAgenes	siRNA24	NA	NA	osa-b1.0r1-5818	siRNA24 locus with predominant RNA size of 24	NA	NA	NA	NA	NA	NA	NA	-5.84201618407135	1.56319492742497e-16
1	13953054	13953821	768	*	PlantSmallRNAgenes	siRNA24	NA	NA	osa-b1.0r1-5819	siRNA24 locus with predominant RNA size of 24	NA	NA	NA	NA	NA	NA	NA	-7.06496313094141	6.32742961079537e-19
1	13954213	13954572	360	*	PlantSmallRNAgenes	siRNA24	NA	NA	osa-b1.0r1-5820	siRNA24 locus with predominant RNA size of 24	NA	NA	NA	NA	NA	NA	NA	-8.46675632131547	5.05681035101411e-24
1	13954750	13955478	729	*	PlantSmallRNAgenes	siRNA24	NA	NA	osa-b1.0r1-5821	siRNA24 locus with predominant RNA size of 24	NA	NA	NA	NA	NA	NA	NA	-6.08842639952094	1.29237840864924e-21
1	13955697	13956372	676	*	PlantSmallRNAgenes	siRNA24	NA	NA	osa-b1.0r1-5823	siRNA24 locus with predominant RNA size of 24	NA	NA	NA	NA	NA	NA	NA	-6.47941595570285	0.00406890556892634
1	13956500	13956715	216	*	PlantSmallRNAgenes	siRNA24	NA	NA	osa-b1.0r1-5824	siRNA24 locus with predominant RNA size of 24	NA	NA	NA	NA	NA	NA	NA	-9.08816960102067	2.12774215141511e-18
1	13956847	13957724	878	*	PlantSmallRNAgenes	siRNA24	NA	NA	osa-b1.0r1-5825	siRNA24 locus with predominant RNA size of 24	NA	NA	NA	NA	NA	NA	NA	-6.17322180755042	2.11642583786598e-22
1	14011507	14012408	902	*	PlantSmallRNAgenes	siRNA24	NA	NA	osa-b1.0r1-5854	siRNA24 locus with predominant RNA size of 24	NA	NA	NA	NA	NA	NA	NA	-1.80131482963378	0.00032407130978504
1	14012533	14012965	433	*	ShortStack	OtherRNA	NA	NA	Cluster_57541	NA	Cluster_57541	N	N	NA	NA	NA	NA	-8.0492225817855	2.80106212437657e-08
1	14017896	14018239	344	*	PlantSmallRNAgenes	OtherRNA	NA	NA	osa-b1.0r1-5855	OtherRNA locus with < 80% of RNAs between 20-24 nts in size	NA	NA	NA	NA	NA	NA	NA	-7.17608651833594	2.79000252508892e-08
1	14018753	14019405	653	*	PlantSmallRNAgenes	OtherRNA	NA	NA	osa-b1.0r1-5856	OtherRNA locus with < 80% of RNAs between 20-24 nts in size	NA	NA	NA	NA	NA	NA	NA	-6.36105000378558	5.89708386780548e-14
1	14057738	14059100	1363	*	PlantSmallRNAgenes	siRNA24	NA	NA	osa-b1.0r1-5880	siRNA24 locus with predominant RNA size of 24	NA	NA	NA	NA	NA	NA	NA	2.25304358863456	0.0044869641681285
1	14074644	14075017	374	*	PlantSmallRNAgenes	siRNA24	NA	NA	osa-b1.0r1-5887	siRNA24 locus with predominant RNA size of 24	NA	NA	NA	NA	NA	NA	NA	4.64052182665614	0.0117126657330152
1	14257684	14259379	1696	*	PlantSmallRNAgenes	siRNA24	NA	NA	osa-b1.0r1-5966	siRNA24 locus with predominant RNA size of 24	NA	NA	NA	NA	NA	NA	NA	2.29934785869964	0.0234654166385608
1	14289551	14290391	841	*	PlantSmallRNAgenes	siRNA24	NA	NA	osa-b1.0r1-5985	siRNA24 locus with predominant RNA size of 24	NA	NA	NA	NA	NA	NA	NA	4.03496492048033	0.0449634719786598
1	14304416	14305632	1217	*	PlantSmallRNAgenes	siRNA24	NA	NA	osa-b1.0r1-5989	siRNA24 locus with predominant RNA size of 24	NA	NA	NA	NA	NA	NA	NA	3.57738251011352	0.00016495303787726
1	14316938	14319899	2962	*	PlantSmallRNAgenes	siRNA24	NA	NA	osa-b1.0r1-5990	siRNA24 locus with predominant RNA size of 24	NA	NA	NA	NA	NA	NA	NA	1.61133176778956	0.0178023564132891
1	14322072	14323320	1249	*	PlantSmallRNAgenes	siRNA24	NA	NA	osa-b1.0r1-5993	siRNA24 locus with predominant RNA size of 24	NA	NA	NA	NA	NA	NA	NA	2.20848387406149	0.035233559084793
1	14333177	14340074	6898	*	PlantSmallRNAgenes	siRNA24	NA	NA	osa-b1.0r1-5999	siRNA24 locus with predominant RNA size of 24	NA	NA	NA	NA	NA	NA	NA	-3.32923141238378	7.798342058204e-06
1	14346188	14347486	1299	*	PlantSmallRNAgenes	siRNA24	NA	NA	osa-b1.0r1-6006	siRNA24 locus with predominant RNA size of 24	NA	NA	NA	NA	NA	NA	NA	4.2041055610517	0.0268314951834606
1	14356802	14357379	578	-	ShortStack	OtherRNA	NA	NA	Cluster_57786	NA	Cluster_57786	N	N	NA	NA	NA	NA	-6.09957014723189	0.00698460303137323
1	14414540	14415681	1142	*	PlantSmallRNAgenes	siRNA24	NA	NA	osa-b1.0r1-6043	siRNA24 locus with predominant RNA size of 24	NA	NA	NA	NA	NA	NA	NA	-4.06527240926487	3.57089107653143e-10
1	14415769	14420050	4282	*	PlantSmallRNAgenes	siRNA24	NA	NA	osa-b1.0r1-6044	siRNA24 locus with predominant RNA size of 24	NA	NA	NA	NA	NA	NA	NA	-5.1781337112638	9.04708780566328e-21
1	14420112	14420683	572	*	PlantSmallRNAgenes	siRNA24	NA	NA	osa-b1.0r1-6045	siRNA24 locus with predominant RNA size of 24	NA	NA	NA	NA	NA	NA	NA	-4.06626607082996	0.00308976249995918
1	14420759	14422471	1713	*	PlantSmallRNAgenes	siRNA24	NA	NA	osa-b1.0r1-6046	siRNA24 locus with predominant RNA size of 24	NA	NA	NA	NA	NA	NA	NA	-3.83200285911487	2.47885685199976e-10
1	14423162	14423334	173	+	PlantSmallRNAgenes	siRNA24	NA	NA	osa-b1.0r1-6048	siRNA24 locus with predominant RNA size of 24	NA	NA	NA	NA	NA	NA	NA	-7.93349740317951	1.0925884784787e-10
1	14426638	14427917	1280	*	PlantSmallRNAgenes	siRNA24	NA	NA	osa-b1.0r1-6050	siRNA24 locus with predominant RNA size of 24	NA	NA	NA	NA	NA	NA	NA	-4.72688945846	2.02532911946275e-11
1	14429056	14430074	1019	*	PlantSmallRNAgenes	siRNA24	NA	NA	osa-b1.0r1-6052	siRNA24 locus with predominant RNA size of 24	NA	NA	NA	NA	NA	NA	NA	-4.28461975754484	2.13315738489785e-09
1	14430113	14431524	1412	*	PlantSmallRNAgenes	siRNA24	NA	NA	osa-b1.0r1-6053	siRNA24 locus with predominant RNA size of 24	NA	NA	NA	NA	NA	NA	NA	-3.99674568275175	2.24135163957768e-09
1	14678078	14678392	315	-	PlantSmallRNAgenes	siRNA24	NA	NA	osa-b1.0r1-6143	siRNA24 locus with predominant RNA size of 24	NA	NA	NA	NA	NA	NA	NA	-3.35345425228919	0.000137442869038056
1	14683400	14684074	675	*	PlantSmallRNAgenes	siRNA24	NA	NA	osa-b1.0r1-6147	siRNA24 locus with predominant RNA size of 24	NA	NA	NA	NA	NA	NA	NA	1.89853880637754	0.0301056161250467
1	14730140	14732027	1888	*	PlantSmallRNAgenes	siRNA24	NA	NA	osa-b1.0r1-6162	siRNA24 locus with predominant RNA size of 24	NA	NA	NA	NA	NA	NA	NA	2.65674085272366	0.0481710671230565
1	14741397	14743046	1650	*	PlantSmallRNAgenes	siRNA24	NA	NA	osa-b1.0r1-6166	siRNA24 locus with predominant RNA size of 24	NA	NA	NA	NA	NA	NA	NA	2.94820821367548	0.041334913194165
1	14794830	14795183	354	*	PlantSmallRNAgenes	siRNA24	NA	NA	osa-b1.0r1-6194	siRNA24 locus with predominant RNA size of 24	NA	NA	NA	NA	NA	NA	NA	2.74194252774261	0.0388941140224931
1	14829285	14830582	1298	*	PlantSmallRNAgenes	siRNA24	NA	NA	osa-b1.0r1-6206	siRNA24 locus with predominant RNA size of 24	NA	NA	NA	NA	NA	NA	NA	1.53644657443976	0.0272492955692475
1	14943226	14943871	646	*	PlantSmallRNAgenes	siRNA24	NA	NA	osa-b1.0r1-6244	siRNA24 locus with predominant RNA size of 24	NA	NA	NA	NA	NA	NA	NA	6.2109155550656	0.0447699059550205
1	14959453	14963567	4115	*	PlantSmallRNAgenes	siRNA24	NA	NA	osa-b1.0r1-6250	siRNA24 locus with predominant RNA size of 24	NA	NA	NA	NA	NA	NA	NA	-2.89630469973456	3.44443100116487e-08
1	15013651	15015297	1647	*	PlantSmallRNAgenes	siRNA24	NA	NA	osa-b1.0r1-6264	siRNA24 locus with predominant RNA size of 24	NA	NA	NA	NA	NA	NA	NA	4.06436625779553	3.28831601988657e-06
1	15016906	15017485	580	*	PlantSmallRNAgenes	siRNA24	NA	NA	osa-b1.0r1-6268	siRNA24 locus with predominant RNA size of 24	NA	NA	NA	NA	NA	NA	NA	2.55108942242208	0.0309046364330724
1	15025246	15026320	1075	*	PlantSmallRNAgenes	siRNA24	NA	NA	osa-b1.0r1-6271	siRNA24 locus with predominant RNA size of 24	NA	NA	NA	NA	NA	NA	NA	-3.55432756520886	1.08693535147058e-06
1	15131035	15131584	550	-	ShortStack	OtherRNA	NA	NA	Cluster_58290	NA	Cluster_58290	N	N	NA	NA	NA	NA	-4.55501848353618	0.0281372872837144
1	15135537	15135747	211	-	ShortStack	OtherRNA	NA	NA	Cluster_58296	NA	Cluster_58296	N	N	NA	NA	NA	NA	-4.28126822146164	0.00776367541700094
1	15158654	15160223	1570	*	PlantSmallRNAgenes	siRNA24	NA	NA	osa-b1.0r1-6308	siRNA24 locus with predominant RNA size of 24	NA	NA	NA	NA	NA	NA	NA	4.56749620975651	0.00816584466491005
1	15190353	15192121	1769	*	PlantSmallRNAgenes	siRNA24	NA	NA	osa-b1.0r1-6324	siRNA24 locus with predominant RNA size of 24	NA	NA	NA	NA	NA	NA	NA	-1.46647280269356	0.0378182974915561
1	15225800	15227216	1417	*	PlantSmallRNAgenes	siRNA24	NA	NA	osa-b1.0r1-6328	siRNA24 locus with predominant RNA size of 24	NA	NA	NA	NA	NA	NA	NA	-3.07083732271188	1.12504099768169e-05
1	15335908	15338082	2175	*	PlantSmallRNAgenes	siRNA24	NA	NA	osa-b1.0r1-6363	siRNA24 locus with predominant RNA size of 24	NA	NA	NA	NA	NA	NA	NA	2.05614087674117	0.0025903073187991
1	15343709	15344042	334	*	PlantSmallRNAgenes	siRNA24	NA	NA	osa-b1.0r1-6364	siRNA24 locus with predominant RNA size of 24	NA	NA	NA	NA	NA	NA	NA	2.63481521801898	0.0353479202823966
1	15348741	15349948	1208	*	PlantSmallRNAgenes	siRNA24	NA	NA	osa-b1.0r1-6366	siRNA24 locus with predominant RNA size of 24	NA	NA	NA	NA	NA	NA	NA	2.97073788048373	0.00029887591338657
1	15360844	15361204	361	*	PlantSmallRNAgenes	siRNA24	NA	NA	osa-b1.0r1-6373	siRNA24 locus with predominant RNA size of 24	NA	NA	NA	NA	NA	NA	NA	-3.57472561395017	0.00150198121046613
1	15401637	15402090	454	*	PlantSmallRNAgenes	siRNA24	NA	NA	osa-b1.0r1-6391	siRNA24 locus with predominant RNA size of 24	NA	NA	NA	NA	NA	NA	NA	5.11417170486259	0.0194760250795111
1	15408354	15408939	586	*	PlantSmallRNAgenes	siRNA24	NA	NA	osa-b1.0r1-6394	siRNA24 locus with predominant RNA size of 24	NA	NA	NA	NA	NA	NA	NA	-2.42778585251558	0.0329306694869264
1	15411499	15412066	568	+	ShortStack	OtherRNA	NA	NA	Cluster_58473	NA	Cluster_58473	N	N	NA	NA	NA	NA	-4.68041532720036	0.0432661617087064
1	15435419	15436061	643	*	PlantSmallRNAgenes	siRNA24	NA	NA	osa-b1.0r1-6410	siRNA24 locus with predominant RNA size of 24	NA	NA	NA	NA	NA	NA	NA	5.37786171008186	0.0257141078929706
1	15452314	15453559	1246	*	PlantSmallRNAgenes	siRNA24	NA	NA	osa-b1.0r1-6419	siRNA24 locus with predominant RNA size of 24	NA	NA	NA	NA	NA	NA	NA	1.83987260406911	0.0494249652696755
1	15478576	15479802	1227	*	PlantSmallRNAgenes	siRNA24	NA	NA	osa-b1.0r1-6429	siRNA24 locus with predominant RNA size of 24	NA	NA	NA	NA	NA	NA	NA	4.08431868761537	1.88559356574777e-05
1	15547861	15548893	1033	*	PlantSmallRNAgenes	siRNA24	NA	NA	osa-b1.0r1-6463	siRNA24 locus with predominant RNA size of 24	NA	NA	NA	NA	NA	NA	NA	2.64725829265296	0.00248916332831192
1	15573785	15575669	1885	*	PlantSmallRNAgenes	siRNA24	NA	NA	osa-b1.0r1-6471	siRNA24 locus with predominant RNA size of 24	NA	NA	NA	NA	NA	NA	NA	2.54228193703249	6.23057125167238e-05
1	15643266	15643869	604	*	PlantSmallRNAgenes	siRNA24	NA	NA	osa-b1.0r1-6486	siRNA24 locus with predominant RNA size of 24	NA	NA	NA	NA	NA	NA	NA	-3.76626286144704	0.0329394724634702
1	15781425	15782894	1470	*	PlantSmallRNAgenes	siRNA24	NA	NA	osa-b1.0r1-6528	siRNA24 locus with predominant RNA size of 24	NA	NA	NA	NA	NA	NA	NA	2.93935649077635	0.0225760496795298
1	15814208	15815426	1219	*	PlantSmallRNAgenes	siRNA24	NA	NA	osa-b1.0r1-6546	siRNA24 locus with predominant RNA size of 24	NA	NA	NA	NA	NA	NA	NA	2.83081505946352	2.8727694328203e-05
1	15876859	15880286	3428	*	Pln24NT	24nt_Locus	NA	NA	cluster5510	NA	NA	NA	NA	cluster5510	cluster5510	T	14	-4.0997786722605	9.14355796669921e-06
1	15887683	15888276	594	*	PlantSmallRNAgenes	siRNA24	NA	NA	osa-b1.0r1-6567	siRNA24 locus with predominant RNA size of 24	NA	NA	NA	NA	NA	NA	NA	-5.29879024682764	4.51386320324104e-08
1	15962221	15965586	3366	*	PlantSmallRNAgenes	siRNA24	NA	NA	osa-b1.0r1-6593	siRNA24 locus with predominant RNA size of 24	NA	NA	NA	NA	NA	NA	NA	2.17714440731674	0.00239206780545792
1	16037411	16038150	740	*	PlantSmallRNAgenes	siRNA24	NA	NA	osa-b1.0r1-6621	siRNA24 locus with predominant RNA size of 24	NA	NA	NA	NA	NA	NA	NA	4.20965289519758	0.019494185274274
1	16056574	16058398	1825	*	PlantSmallRNAgenes	siRNA24	NA	NA	osa-b1.0r1-6627	siRNA24 locus with predominant RNA size of 24	NA	NA	NA	NA	NA	NA	NA	1.48269316432948	0.0473711438061732
1	16143534	16145491	1958	*	Pln24NT	24nt_Locus	NA	NA	cluster5612	NA	NA	NA	NA	cluster5612	cluster5612	T	7	-3.23314786960226	0.00782731093168074
1	16149609	16151170	1562	*	PlantSmallRNAgenes	siRNA24	NA	NA	osa-b1.0r1-6665	siRNA24 locus with predominant RNA size of 24	NA	NA	NA	NA	NA	NA	NA	2.51632792629574	0.0319811763306886
1	16206106	16206492	387	*	ShortStack	siRNA24	NA	NA	Cluster_58974	NA	Cluster_58974	24	N	NA	NA	NA	NA	-4.79312925113015	0.0331614470243846
1	16418449	16423906	5458	*	Pln24NT	24nt_Locus	NA	NA	cluster5697	NA	NA	NA	NA	cluster5697	cluster5697	T	13	-2.18892058595754	0.0191405844659196
1	16442778	16443738	961	*	Pln24NT	24nt_Locus	NA	NA	cluster5704	NA	NA	NA	NA	cluster5704	cluster5704	T	4	-3.66632247559041	0.0236950273338817
1	16509208	16510890	1683	*	PlantSmallRNAgenes	siRNA24	NA	NA	osa-b1.0r1-6767	siRNA24 locus with predominant RNA size of 24	NA	NA	NA	NA	NA	NA	NA	4.84070344050938	0.0321441160858221
1	16587430	16588612	1183	*	PlantSmallRNAgenes	siRNA24	NA	NA	osa-b1.0r1-6790	siRNA24 locus with predominant RNA size of 24	NA	NA	NA	NA	NA	NA	NA	1.73128949353515	0.00513441085672361
1	16611870	16612539	670	*	PlantSmallRNAgenes	siRNA24	NA	NA	osa-b1.0r1-6799	siRNA24 locus with predominant RNA size of 24	NA	NA	NA	NA	NA	NA	NA	4.57173757408422	0.0369424780535622
1	16614108	16614734	627	*	PlantSmallRNAgenes	siRNA24	NA	NA	osa-b1.0r1-6800	siRNA24 locus with predominant RNA size of 24	NA	NA	NA	NA	NA	NA	NA	4.63457239662331	0.0433153183889804
1	16666227	16666465	239	*	PlantSmallRNAgenes	siRNA24	NA	NA	osa-b1.0r1-6812	siRNA24 locus with predominant RNA size of 24	NA	NA	NA	NA	NA	NA	NA	-8.00985331787982	3.99807873051956e-06
1	16715363	16715928	566	*	PlantSmallRNAgenes	siRNA24	NA	NA	osa-b1.0r1-6833	siRNA24 locus with predominant RNA size of 24	NA	NA	NA	NA	NA	NA	NA	2.21664649017992	0.0411338052491248
1	16721064	16721332	269	*	PlantSmallRNAgenes	siRNA21	NA	NA	osa-b1.0r1-6837	siRNA21 locus with predominant RNA size of 21	NA	NA	NA	NA	NA	NA	NA	-6.99331337295513	9.38589107376538e-05
1	16721881	16722071	191	*	PlantSmallRNAgenes	siRNA21	NA	NA	osa-b1.0r1-6840	siRNA21 locus with predominant RNA size of 21	NA	NA	NA	NA	NA	NA	NA	-7.42560029268166	3.36651876329383e-06
1	16911584	16911766	183	*	PlantSmallRNAgenes	siRNA24	NA	NA	osa-b1.0r1-6876	siRNA24 locus with predominant RNA size of 24	NA	NA	NA	NA	NA	NA	NA	-5.50993229482093	8.21985361207251e-05
1	16912860	16913321	462	*	PlantSmallRNAgenes	siRNA24	NA	NA	osa-b1.0r1-6878	siRNA24 locus with predominant RNA size of 24	NA	NA	NA	NA	NA	NA	NA	-9.27718013700891	0.000799349310903102
1	16945151	16945645	495	*	PlantSmallRNAgenes	siRNA24	NA	NA	osa-b1.0r1-6887	siRNA24 locus with predominant RNA size of 24	NA	NA	NA	NA	NA	NA	NA	-6.25011663464302	0.000315307675921023
1	16948383	16948696	314	*	ShortStack	siRNA24	NA	NA	Cluster_59348	NA	Cluster_59348	24	N	NA	NA	NA	NA	-7.20775612417049	2.47181029706124e-05
1	17002554	17005350	2797	*	Pln24NT	24nt_Locus	NA	NA	cluster5808	NA	NA	NA	NA	cluster5808	cluster5808	T	9	-2.87837170894903	0.0184405693314355
1	17041179	17043388	2210	*	PlantSmallRNAgenes	siRNA24	NA	NA	osa-b1.0r1-6913	siRNA24 locus with predominant RNA size of 24	NA	NA	NA	NA	NA	NA	NA	-1.38141989578916	0.0387280130295935
1	17117682	17118122	441	*	PlantSmallRNAgenes	siRNA24	NA	NA	osa-b1.0r1-6929	siRNA24 locus with predominant RNA size of 24	NA	NA	NA	NA	NA	NA	NA	-3.9044488039664	6.1932393121232e-06
1	17235549	17239472	3924	*	PlantSmallRNAgenes	siRNA24	NA	NA	osa-b1.0r1-6962	siRNA24 locus with predominant RNA size of 24	NA	NA	NA	NA	NA	NA	NA	-3.10400563173482	4.16674649283389e-05
1	17263806	17264349	544	*	PlantSmallRNAgenes	siRNA24	NA	NA	osa-b1.0r1-6974	siRNA24 locus with predominant RNA size of 24	NA	NA	NA	NA	NA	NA	NA	-3.26938569418607	1.1133135268626e-05
1	17337640	17337741	102	*	ShortStack	OtherRNA	NA	NA	Cluster_59574	NA	Cluster_59574	N	N	NA	NA	NA	NA	-6.38631919613656	0.000425874977973528
1	17471566	17471947	382	*	PlantSmallRNAgenes	siRNA24	NA	NA	osa-b1.0r1-7053	siRNA24 locus with predominant RNA size of 24	NA	NA	NA	NA	NA	NA	NA	-2.40059225446082	0.0075132527895666
1	17585686	17585887	202	+	PlantSmallRNAgenes	OtherRNA	NA	NA	osa-b1.0r1-7098	OtherRNA locus with < 80% of RNAs between 20-24 nts in size	NA	NA	NA	NA	NA	NA	NA	-1.78613268614954	0.0266363281554064
1	17589400	17590381	982	*	PlantSmallRNAgenes	siRNA24	NA	NA	osa-b1.0r1-7102	siRNA24 locus with predominant RNA size of 24	NA	NA	NA	NA	NA	NA	NA	2.21692447767915	0.0336438684622734
1	17627198	17628325	1128	*	PlantSmallRNAgenes	siRNA24	NA	NA	osa-b1.0r1-7119	siRNA24 locus with predominant RNA size of 24	NA	NA	NA	NA	NA	NA	NA	1.9837027557446	0.0242255725085493
1	17706541	17707842	1302	*	PlantSmallRNAgenes	siRNA24	NA	NA	osa-b1.0r1-7139	siRNA24 locus with predominant RNA size of 24	NA	NA	NA	NA	NA	NA	NA	1.20295183940232	0.0467218283804969
1	17793023	17793168	146	+	PlantSmallRNAgenes	OtherRNA	NA	NA	osa-b1.0r1-7168	OtherRNA locus with < 80% of RNAs between 20-24 nts in size	NA	NA	NA	NA	NA	NA	NA	-2.02691725170014	0.0224159946608273
1	17793481	17794521	1041	*	PlantSmallRNAgenes	siRNA24	NA	NA	osa-b1.0r1-7169	siRNA24 locus with predominant RNA size of 24	NA	NA	NA	NA	NA	NA	NA	4.31338622278153	0.0220694377906361
1	17862525	17862992	468	*	PlantSmallRNAgenes	siRNA24	NA	NA	osa-b1.0r1-7190	siRNA24 locus with predominant RNA size of 24	NA	NA	NA	NA	NA	NA	NA	4.39587653166265	0.0442758118222159
1	17885279	17886066	788	*	PlantSmallRNAgenes	siRNA24	NA	NA	osa-b1.0r1-7197	siRNA24 locus with predominant RNA size of 24	NA	NA	NA	NA	NA	NA	NA	2.58442357762693	0.0093250204501334
1	17912386	17913097	712	*	PlantSmallRNAgenes	siRNA24	NA	NA	osa-b1.0r1-7208	siRNA24 locus with predominant RNA size of 24	NA	NA	NA	NA	NA	NA	NA	5.03599496379845	0.00284306621562998
1	17956889	17957369	481	*	PlantSmallRNAgenes	siRNA24	NA	NA	osa-b1.0r1-7229	siRNA24 locus with predominant RNA size of 24	NA	NA	NA	NA	NA	NA	NA	1.8111801814026	0.0497763642191903
1	17975863	17976561	699	-	ShortStack	OtherRNA	NA	NA	Cluster_59996	NA	Cluster_59996	N	N	NA	NA	NA	NA	-2.80385378368585	0.0291662915316935
1	17976724	17977332	609	-	ShortStack	OtherRNA	NA	NA	Cluster_59997	NA	Cluster_59997	N	N	NA	NA	NA	NA	-3.82091253477583	0.0499952520303502
1	18006950	18007768	819	+	PlantSmallRNAgenes	OtherRNA	NA	NA	osa-b1.0r1-7247	OtherRNA locus with < 80% of RNAs between 20-24 nts in size	NA	NA	NA	NA	NA	NA	NA	-4.75312021492546	2.4238041806838e-09
1	18040577	18041411	835	*	PlantSmallRNAgenes	siRNA24	NA	NA	osa-b1.0r1-7266	siRNA24 locus with predominant RNA size of 24	NA	NA	NA	NA	NA	NA	NA	1.97455554302463	0.0416855835537772
1	18122652	18123335	684	*	PlantSmallRNAgenes	siRNA24	NA	NA	osa-b1.0r1-7292	siRNA24 locus with predominant RNA size of 24	NA	NA	NA	NA	NA	NA	NA	4.62226103410902	0.0142206147999433
1	18160133	18161958	1826	*	PlantSmallRNAgenes	siRNA24	NA	NA	osa-b1.0r1-7301	siRNA24 locus with predominant RNA size of 24	NA	NA	NA	NA	NA	NA	NA	2.26987585644816	0.0228909663940324
1	18240597	18242524	1928	*	PlantSmallRNAgenes	siRNA24	NA	NA	osa-b1.0r1-7330	siRNA24 locus with predominant RNA size of 24	NA	NA	NA	NA	NA	NA	NA	-3.65904414523634	7.29798650444996e-10
1	18334407	18334830	424	*	PlantSmallRNAgenes	siRNA24	NA	NA	osa-b1.0r1-7363	siRNA24 locus with predominant RNA size of 24	NA	NA	NA	NA	NA	NA	NA	1.98024098312825	0.036669278234294
1	18382344	18383301	958	*	PlantSmallRNAgenes	siRNA24	NA	NA	osa-b1.0r1-7385	siRNA24 locus with predominant RNA size of 24	NA	NA	NA	NA	NA	NA	NA	-3.05718432963025	0.000539224730645235
1	18426196	18426805	610	*	ShortStack	OtherRNA	NA	NA	Cluster_60306	NA	Cluster_60306	N	N	NA	NA	NA	NA	-5.59366970537691	0.0369206173497023
1	18426930	18427339	410	*	ShortStack	siRNA24	NA	NA	Cluster_60307	NA	Cluster_60307	24	N	NA	NA	NA	NA	-5.98246135904976	0.00747314579750407
1	18427451	18428257	807	*	ShortStack	siRNA24	NA	NA	Cluster_60308	NA	Cluster_60308	24	N	NA	NA	NA	NA	-5.11424556629188	0.0276601027920576
1	18428876	18429465	590	*	ShortStack	OtherRNA	NA	NA	Cluster_60310	NA	Cluster_60310	N	N	NA	NA	NA	NA	-5.56876956231049	2.67527304939456e-06
1	18430778	18431117	340	*	ShortStack	siRNA24	NA	NA	Cluster_60312	NA	Cluster_60312	24	N	NA	NA	NA	NA	-6.09425992278149	0.0199591798891279
1	18433739	18434097	359	*	ShortStack	siRNA24	NA	NA	Cluster_60318	NA	Cluster_60318	24	N	NA	NA	NA	NA	-7.10671481521474	0.00709021895088256
1	18441714	18442132	419	*	PlantSmallRNAgenes	siRNA24	NA	NA	osa-b1.0r1-7406	siRNA24 locus with predominant RNA size of 24	NA	NA	NA	NA	NA	NA	NA	4.51775852394064	0.00797219914718207
1	18472224	18472793	570	*	ShortStack	siRNA24	NA	NA	Cluster_60347	NA	Cluster_60347	24	N	NA	NA	NA	NA	-5.87841833309084	0.000290592840479498
1	18505507	18505622	116	-	PlantSmallRNAgenes	siRNA24	NA	NA	osa-b1.0r1-7434	siRNA24 locus with predominant RNA size of 24	NA	NA	NA	NA	NA	NA	NA	2.61350063428812	0.0111348848715953
1	18516961	18518999	2039	*	PlantSmallRNAgenes	siRNA24	NA	NA	osa-b1.0r1-7435	siRNA24 locus with predominant RNA size of 24	NA	NA	NA	NA	NA	NA	NA	-5.16473370244625	6.46862390829613e-18
1	18519084	18520462	1379	*	PlantSmallRNAgenes	siRNA24	NA	NA	osa-b1.0r1-7436	siRNA24 locus with predominant RNA size of 24	NA	NA	NA	NA	NA	NA	NA	-2.4862354535134	0.0112082641109259
1	18714054	18715965	1912	*	Pln24NT	24nt_Locus	NA	NA	cluster6315	NA	NA	NA	NA	cluster6315	cluster6315	F	13	-3.30901186818324	0.0248869877073072
1	18759656	18760790	1135	*	PlantSmallRNAgenes	siRNA24	NA	NA	osa-b1.0r1-7522	siRNA24 locus with predominant RNA size of 24	NA	NA	NA	NA	NA	NA	NA	2.78291955502935	0.0232135537613697
1	18959396	18959776	381	*	PlantSmallRNAgenes	siRNA24	NA	NA	osa-b1.0r1-7594	siRNA24 locus with predominant RNA size of 24	NA	NA	NA	NA	NA	NA	NA	-2.93519892913631	0.0142637699623646
1	18976374	18977332	959	*	PlantSmallRNAgenes	siRNA24	NA	NA	osa-b1.0r1-7601	siRNA24 locus with predominant RNA size of 24	NA	NA	NA	NA	NA	NA	NA	4.1626755901968	0.00837985681631084
1	18998176	18998907	732	*	PlantSmallRNAgenes	siRNA24	NA	NA	osa-b1.0r1-7608	siRNA24 locus with predominant RNA size of 24	NA	NA	NA	NA	NA	NA	NA	-2.03409944772453	0.00103035794385008
1	19002766	19003737	972	*	PlantSmallRNAgenes	siRNA24	NA	NA	osa-b1.0r1-7614	siRNA24 locus with predominant RNA size of 24	NA	NA	NA	NA	NA	NA	NA	3.0200743342691	0.020488371141323
1	19004910	19005265	356	*	PlantSmallRNAgenes	siRNA24	NA	NA	osa-b1.0r1-7615	siRNA24 locus with predominant RNA size of 24	NA	NA	NA	NA	NA	NA	NA	3.40700843552635	0.0494046291320188
1	19008988	19009612	625	*	PlantSmallRNAgenes	siRNA24	NA	NA	osa-b1.0r1-7618	siRNA24 locus with predominant RNA size of 24	NA	NA	NA	NA	NA	NA	NA	3.62901552990678	0.036142825828362
1	19013853	19014120	268	+	PlantSmallRNAgenes	OtherRNA	NA	NA	osa-b1.0r1-7621	OtherRNA locus with < 80% of RNAs between 20-24 nts in size	NA	NA	NA	NA	NA	NA	NA	-6.6439777710455	0.00108434391760163
1	19033446	19036645	3200	*	PlantSmallRNAgenes	siRNA24	NA	NA	osa-b1.0r1-7634	siRNA24 locus with predominant RNA size of 24	NA	NA	NA	NA	NA	NA	NA	-2.16036952674592	0.000592913359871746
1	19037857	19038358	502	*	PlantSmallRNAgenes	siRNA24	NA	NA	osa-b1.0r1-7636	siRNA24 locus with predominant RNA size of 24	NA	NA	NA	NA	NA	NA	NA	-4.4513909302455	0.0268089569452759
1	19056681	19057598	918	*	PlantSmallRNAgenes	siRNA24	NA	NA	osa-b1.0r1-7651	siRNA24 locus with predominant RNA size of 24	NA	NA	NA	NA	NA	NA	NA	2.60419820116368	0.000813741147655648
1	19066686	19067213	528	*	PlantSmallRNAgenes	siRNA24	NA	NA	osa-b1.0r1-7658	siRNA24 locus with predominant RNA size of 24	NA	NA	NA	NA	NA	NA	NA	2.97946641296872	0.00212988440674353
1	19125125	19126383	1259	*	PlantSmallRNAgenes	siRNA24	NA	NA	osa-b1.0r1-7684	siRNA24 locus with predominant RNA size of 24	NA	NA	NA	NA	NA	NA	NA	5.01881438846523	0.00640850344577035
1	19322571	19322637	67	-	ShortStack	siRNA21	NA	NA	Cluster_60869	NA	Cluster_60869	21	N	NA	NA	NA	NA	-5.24927771966235	0.00574956733877716
1	19329811	19330804	994	*	PlantSmallRNAgenes	siRNA24	NA	NA	osa-b1.0r1-7763	siRNA24 locus with predominant RNA size of 24	NA	NA	NA	NA	NA	NA	NA	-3.57252574539915	1.4007446228542e-05
1	19372050	19373069	1020	*	PlantSmallRNAgenes	siRNA24	NA	NA	osa-b1.0r1-7785	siRNA24 locus with predominant RNA size of 24	NA	NA	NA	NA	NA	NA	NA	-6.11980463448501	0.02289510151436
1	19474101	19475731	1631	*	PlantSmallRNAgenes	siRNA24	NA	NA	osa-b1.0r1-7815	siRNA24 locus with predominant RNA size of 24	NA	NA	NA	NA	NA	NA	NA	3.4775089457167	0.0254625566764054
1	19680579	19680795	217	+	PlantSmallRNAgenes	OtherRNA	NA	NA	osa-b1.0r1-7858	OtherRNA locus with < 80% of RNAs between 20-24 nts in size	NA	NA	NA	NA	NA	NA	NA	-5.81005580596004	3.09622929472519e-12
1	19695426	19696419	994	*	PlantSmallRNAgenes	siRNA21	NA	NA	osa-b1.0r1-7864	siRNA21 locus with predominant RNA size of 21	NA	NA	NA	NA	NA	NA	NA	-2.76905480466954	0.00013418180652273
1	19793854	19794164	311	*	ShortStack	siRNA24	NA	NA	Cluster_61105	NA	Cluster_61105	24	N	NA	NA	NA	NA	-7.73437774483027	6.26534283995401e-05
1	19842100	19844248	2149	+	PlantSmallRNAgenes	OtherRNA	NA	NA	osa-b1.0r1-7890	OtherRNA locus with < 80% of RNAs between 20-24 nts in size	NA	NA	NA	NA	NA	NA	NA	-4.34023402896006	3.0759053428832e-06
1	19880027	19880468	442	*	PlantSmallRNAgenes	siRNA21	NA	NA	osa-b1.0r1-7908	siRNA21 locus with predominant RNA size of 21	NA	NA	NA	NA	NA	NA	NA	-3.19415797497264	7.36748529963972e-05
1	19891909	19892480	572	*	PlantSmallRNAgenes	siRNA24	NA	NA	osa-b1.0r1-7911	siRNA24 locus with predominant RNA size of 24	NA	NA	NA	NA	NA	NA	NA	-2.55305268953582	0.000372147612692165
1	19955364	19955702	339	*	PlantSmallRNAgenes	siRNA24	NA	NA	osa-b1.0r1-7940	siRNA24 locus with predominant RNA size of 24	NA	NA	NA	NA	NA	NA	NA	4.05026715526196	0.0194850113617215
1	19970350	19971846	1497	*	PlantSmallRNAgenes	siRNA24	NA	NA	osa-b1.0r1-7944	siRNA24 locus with predominant RNA size of 24	NA	NA	NA	NA	NA	NA	NA	2.18836599059183	0.00078281850314908
1	20129661	20130436	776	*	PlantSmallRNAgenes	siRNA24	NA	NA	osa-b1.0r1-8017	siRNA24 locus with predominant RNA size of 24	NA	NA	NA	NA	NA	NA	NA	4.28917349525209	0.0170746810095447
1	20261191	20267038	5848	*	PlantSmallRNAgenes	siRNA24	NA	NA	osa-b1.0r1-8051	siRNA24 locus with predominant RNA size of 24	NA	NA	NA	NA	NA	NA	NA	-2.16411934564504	0.000106368451142941
1	20345299	20345671	373	*	PlantSmallRNAgenes	siRNA24	NA	NA	osa-b1.0r1-8079	siRNA24 locus with predominant RNA size of 24	NA	NA	NA	NA	NA	NA	NA	4.06562019507808	0.0219899332323193
1	20346937	20348152	1216	*	PlantSmallRNAgenes	siRNA24	NA	NA	osa-b1.0r1-8080	siRNA24 locus with predominant RNA size of 24	NA	NA	NA	NA	NA	NA	NA	4.3776462860249	0.0158309491582666
1	20385669	20385835	167	-	PlantSmallRNAgenes	OtherRNA	NA	NA	osa-b1.0r1-8089	OtherRNA locus with < 80% of RNAs between 20-24 nts in size	NA	NA	NA	NA	NA	NA	NA	-3.71327813741543	0.000288062290385901
1	20445552	20446240	689	-	PlantSmallRNAgenes	OtherRNA	NA	NA	osa-b1.0r1-8130	OtherRNA locus with < 80% of RNAs between 20-24 nts in size	NA	NA	NA	NA	NA	NA	NA	-2.73304261369516	0.0307544022108892
1	20456360	20458360	2001	*	PlantSmallRNAgenes	siRNA21	NA	NA	osa-b1.0r1-8140	siRNA21 locus with predominant RNA size of 21	NA	NA	NA	NA	NA	NA	NA	1.67902716549616	0.0240823318431635
1	20463740	20464710	971	*	PlantSmallRNAgenes	siRNA24	NA	NA	osa-b1.0r1-8147	siRNA24 locus with predominant RNA size of 24	NA	NA	NA	NA	NA	NA	NA	2.6510456009804	0.022916306489337
1	20503193	20504764	1572	*	PlantSmallRNAgenes	siRNA24	NA	NA	osa-b1.0r1-8162	siRNA24 locus with predominant RNA size of 24	NA	NA	NA	NA	NA	NA	NA	-2.0879566969221	0.000170526343682597
1	20538932	20539735	804	*	PlantSmallRNAgenes	siRNA24	NA	NA	osa-b1.0r1-8174	siRNA24 locus with predominant RNA size of 24	NA	NA	NA	NA	NA	NA	NA	3.64908936201042	0.0468769939000186
1	20546524	20547111	588	+	ShortStack	OtherRNA	NA	NA	Cluster_61568	NA	Cluster_61568	N	N	NA	NA	NA	NA	-4.87731999713593	0.0331371860285406
1	20661898	20662339	442	*	PlantSmallRNAgenes	siRNA24	NA	NA	osa-b1.0r1-8233	siRNA24 locus with predominant RNA size of 24	NA	NA	NA	NA	NA	NA	NA	4.16469720040503	0.0154854121215345
1	20809777	20814687	4911	*	PlantSmallRNAgenes	siRNA24	NA	NA	osa-b1.0r1-8275	siRNA24 locus with predominant RNA size of 24	NA	NA	NA	NA	NA	NA	NA	-2.88713963712696	3.49241264327197e-06
1	20844123	20844667	545	*	PlantSmallRNAgenes	siRNA24	NA	NA	osa-b1.0r1-8291	siRNA24 locus with predominant RNA size of 24	NA	NA	NA	NA	NA	NA	NA	-3.68861924600054	0.0167399005053954
1	20863147	20865201	2055	*	PlantSmallRNAgenes	siRNA24	NA	NA	osa-b1.0r1-8296	siRNA24 locus with predominant RNA size of 24	NA	NA	NA	NA	NA	NA	NA	-4.25205746888344	8.16234946949568e-16
1	20874217	20874682	466	+	PlantSmallRNAgenes	siRNA24	NA	NA	osa-b1.0r1-8301	siRNA24 locus with predominant RNA size of 24	NA	NA	NA	NA	NA	NA	NA	-5.8638970271052	3.55092660801645e-05
1	20947180	20948396	1217	*	PlantSmallRNAgenes	siRNA24	NA	NA	osa-b1.0r1-8336	siRNA24 locus with predominant RNA size of 24	NA	NA	NA	NA	NA	NA	NA	3.51961944673669	0.00192954230111159
1	21008537	21015551	7015	*	PlantSmallRNAgenes	siRNA24	NA	NA	osa-b1.0r1-8353	siRNA24 locus with predominant RNA size of 24	NA	NA	NA	NA	NA	NA	NA	-2.03641390892445	0.00563236837868929
1	21058134	21058825	692	*	PlantSmallRNAgenes	siRNA24	NA	NA	osa-b1.0r1-8373	siRNA24 locus with predominant RNA size of 24	NA	NA	NA	NA	NA	NA	NA	1.84271336608717	0.034951172007932
1	21063825	21066456	2632	*	PlantSmallRNAgenes	siRNA24	NA	NA	osa-b1.0r1-8375	siRNA24 locus with predominant RNA size of 24	NA	NA	NA	NA	NA	NA	NA	-1.56110507802429	0.0096558994946528
1	21103005	21103257	253	*	PlantSmallRNAgenes	siRNA24	NA	NA	osa-b1.0r1-8390	siRNA24 locus with predominant RNA size of 24	NA	NA	NA	NA	NA	NA	NA	-4.18056736318625	0.0245053684791668
1	21106939	21108035	1097	*	PlantSmallRNAgenes	siRNA24	NA	NA	osa-b1.0r1-8394	siRNA24 locus with predominant RNA size of 24	NA	NA	NA	NA	NA	NA	NA	5.47514275640539	0.00100234871408856
1	21116576	21118781	2206	*	PlantSmallRNAgenes	siRNA24	NA	NA	osa-b1.0r1-8397	siRNA24 locus with predominant RNA size of 24	NA	NA	NA	NA	NA	NA	NA	2.52802260203872	0.000517394907991022
1	21143542	21143869	328	-	ShortStack	OtherRNA	NA	NA	Cluster_61948	NA	Cluster_61948	N	N	NA	NA	NA	NA	-2.81070236904907	0.0385931125633045
1	21148300	21149095	796	*	PlantSmallRNAgenes	siRNA24	NA	NA	osa-b1.0r1-8408	siRNA24 locus with predominant RNA size of 24	NA	NA	NA	NA	NA	NA	NA	4.0919588261615	0.0328969989674807
1	21174244	21175813	1570	*	PlantSmallRNAgenes	siRNA24	NA	NA	osa-b1.0r1-8414	siRNA24 locus with predominant RNA size of 24	NA	NA	NA	NA	NA	NA	NA	2.14728478064936	0.00498103575118412
1	21230397	21230939	543	+	ShortStack	OtherRNA	NA	NA	Cluster_61991	NA	Cluster_61991	N	N	NA	NA	NA	NA	-7.00937448396832	9.09460343006272e-06
1	21231529	21231679	151	+	PlantSmallRNAgenes	OtherRNA	NA	NA	osa-b1.0r1-8429	OtherRNA locus with < 80% of RNAs between 20-24 nts in size	NA	NA	NA	NA	NA	NA	NA	-8.36784818994617	3.60598739273489e-08
1	21232069	21232208	140	+	PlantSmallRNAgenes	OtherRNA	NA	NA	osa-b1.0r1-8430	OtherRNA locus with < 80% of RNAs between 20-24 nts in size	NA	NA	NA	NA	NA	NA	NA	-4.43966754387838	0.00283387436821611
1	21232362	21232719	358	+	PlantSmallRNAgenes	OtherRNA	NA	NA	osa-b1.0r1-8431	OtherRNA locus with < 80% of RNAs between 20-24 nts in size	NA	NA	NA	NA	NA	NA	NA	-6.99217480200139	4.21643688610396e-06
1	21233525	21233915	391	+	PlantSmallRNAgenes	OtherRNA	NA	NA	osa-b1.0r1-8432	OtherRNA locus with < 80% of RNAs between 20-24 nts in size	NA	NA	NA	NA	NA	NA	NA	-5.16681426176107	9.19954350464767e-08
1	21233992	21234258	267	+	PlantSmallRNAgenes	OtherRNA	NA	NA	osa-b1.0r1-8433	OtherRNA locus with < 80% of RNAs between 20-24 nts in size	NA	NA	NA	NA	NA	NA	NA	-8.21568464143083	2.74487292432183e-08
1	21234432	21234899	468	+	PlantSmallRNAgenes	OtherRNA	NA	NA	osa-b1.0r1-8434	OtherRNA locus with < 80% of RNAs between 20-24 nts in size	NA	NA	NA	NA	NA	NA	NA	-4.81791213361718	0.00166832231447406
1	21242588	21243199	612	*	PlantSmallRNAgenes	OtherRNA	NA	NA	osa-b1.0r1-8442	OtherRNA locus with < 80% of RNAs between 20-24 nts in size	NA	NA	NA	NA	NA	NA	NA	-6.21979090582482	8.99421578488903e-06
1	21261800	21262414	615	+	PlantSmallRNAgenes	OtherRNA	NA	NA	osa-b1.0r1-8448	OtherRNA locus with < 80% of RNAs between 20-24 nts in size	NA	NA	NA	NA	NA	NA	NA	-5.50156164050272	0.0152431828675
1	21265707	21266432	726	-	ShortStack	OtherRNA	NA	NA	Cluster_62016	NA	Cluster_62016	N	N	NA	NA	NA	NA	-5.79105484168419	2.20051073614714e-06
1	21267577	21267940	364	-	ShortStack	OtherRNA	NA	NA	Cluster_62018	NA	Cluster_62018	N	N	NA	NA	NA	NA	-4.86909522017932	0.00308422695177044
1	21360194	21360646	453	*	PlantSmallRNAgenes	siRNA24	NA	NA	osa-b1.0r1-8480	siRNA24 locus with predominant RNA size of 24	NA	NA	NA	NA	NA	NA	NA	1.83443307670008	0.0448861645021208
1	21364214	21365230	1017	*	PlantSmallRNAgenes	siRNA24	NA	NA	osa-b1.0r1-8484	siRNA24 locus with predominant RNA size of 24	NA	NA	NA	NA	NA	NA	NA	-2.507414954703	0.0153579467622419
1	21522417	21523645	1229	*	PlantSmallRNAgenes	siRNA24	NA	NA	osa-b1.0r1-8545	siRNA24 locus with predominant RNA size of 24	NA	NA	NA	NA	NA	NA	NA	2.95817316166005	0.00129447711470897
1	21535325	21535524	200	-	PlantSmallRNAgenes	siRNA21	NA	NA	osa-b1.0r1-8552	siRNA21 locus with predominant RNA size of 21	NA	NA	NA	NA	NA	NA	NA	-3.05660981623947	0.0225813391117209
1	21556918	21557527	610	*	PlantSmallRNAgenes	siRNA24	NA	NA	osa-b1.0r1-8562	siRNA24 locus with predominant RNA size of 24	NA	NA	NA	NA	NA	NA	NA	2.500498742258	0.0206475356020227
1	21565484	21566299	816	*	PlantSmallRNAgenes	siRNA24	NA	NA	osa-b1.0r1-8570	siRNA24 locus with predominant RNA size of 24	NA	NA	NA	NA	NA	NA	NA	-2.06720951153833	0.0393964924391377
1	21586459	21591145	4687	*	Pln24NT	24nt_Locus	NA	NA	cluster7258	NA	NA	NA	NA	cluster7258	cluster7258	T	10	-3.39419741640321	0.00193820961907156
1	21597220	21597516	297	*	ShortStack	OtherRNA	NA	NA	Cluster_62244	NA	Cluster_62244	N	N	NA	NA	NA	NA	-4.11707765260646	0.0401141321667912
1	21623731	21624260	530	-	ShortStack	OtherRNA	NA	NA	Cluster_62271	NA	Cluster_62271	N	N	NA	NA	NA	NA	-5.32388797889826	0.0211375245975329
1	21637694	21638298	605	-	ShortStack	OtherRNA	NA	NA	Cluster_62282	NA	Cluster_62282	N	N	NA	NA	NA	NA	-4.61459974722063	0.0443435371973917
1	21643348	21643791	444	+	PlantSmallRNAgenes	siRNA24	NA	NA	osa-b1.0r1-8596	siRNA24 locus with predominant RNA size of 24	NA	NA	NA	NA	NA	NA	NA	-2.70204206747166	0.0188037820478861
1	21702527	21702814	288	-	ShortStack	OtherRNA	NA	NA	Cluster_62332	NA	Cluster_62332	N	N	NA	NA	NA	NA	-4.59106831969734	0.0183102471921814
1	21703137	21703386	250	-	ShortStack	OtherRNA	NA	NA	Cluster_62333	NA	Cluster_62333	N	N	NA	NA	NA	NA	-6.88439398299568	2.72602332456702e-05
1	21704198	21707092	2895	*	PlantSmallRNAgenes	siRNA24	NA	NA	osa-b1.0r1-8627	siRNA24 locus with predominant RNA size of 24	NA	NA	NA	NA	NA	NA	NA	1.1932165092306	0.0400168174514209
1	21707571	21708824	1254	*	PlantSmallRNAgenes	siRNA24	NA	NA	osa-b1.0r1-8628	siRNA24 locus with predominant RNA size of 24	NA	NA	NA	NA	NA	NA	NA	-1.26156262454116	0.0422191692424249
1	21804506	21808884	4379	*	PlantSmallRNAgenes	siRNA24	NA	NA	osa-b1.0r1-8670	siRNA24 locus with predominant RNA size of 24	NA	NA	NA	NA	NA	NA	NA	-1.81876100162146	0.00124614976610579
1	21845769	21847450	1682	*	PlantSmallRNAgenes	siRNA24	NA	NA	osa-b1.0r1-8682	siRNA24 locus with predominant RNA size of 24	NA	NA	NA	NA	NA	NA	NA	1.6910657664137	0.0240300203319155
1	21883114	21883876	763	+	ShortStack	OtherRNA	NA	NA	Cluster_62452	NA	Cluster_62452	N	N	NA	NA	NA	NA	-5.74978750707819	0.000661982778413896
1	21884279	21885122	844	*	PlantSmallRNAgenes	siRNA24	NA	NA	osa-b1.0r1-8692	siRNA24 locus with predominant RNA size of 24	NA	NA	NA	NA	NA	NA	NA	1.74482075521747	0.019092048527181
1	21893365	21894067	703	+	ShortStack	OtherRNA	NA	NA	Cluster_62460	NA	Cluster_62460	N	N	NA	NA	NA	NA	-5.87675632041526	0.00485507947098446
1	21908348	21908637	290	*	PlantSmallRNAgenes	siRNA24	NA	NA	osa-b1.0r1-8702	siRNA24 locus with predominant RNA size of 24	NA	NA	NA	NA	NA	NA	NA	-2.83191795353179	0.00768964714804808
1	21916371	21917752	1382	*	PlantSmallRNAgenes	siRNA24	NA	NA	osa-b1.0r1-8707	siRNA24 locus with predominant RNA size of 24	NA	NA	NA	NA	NA	NA	NA	2.69893896703566	0.000113737426045809
1	21928995	21929405	411	*	PlantSmallRNAgenes	siRNA24	NA	NA	osa-b1.0r1-8711	siRNA24 locus with predominant RNA size of 24	NA	NA	NA	NA	NA	NA	NA	-2.32355777958283	0.0282901231310007
1	21953642	21955619	1978	*	PlantSmallRNAgenes	siRNA24	NA	NA	osa-b1.0r1-8728	siRNA24 locus with predominant RNA size of 24	NA	NA	NA	NA	NA	NA	NA	-2.57420842378666	1.70607871932048e-06
1	21959211	21961178	1968	*	PlantSmallRNAgenes	siRNA24	NA	NA	osa-b1.0r1-8729	siRNA24 locus with predominant RNA size of 24	NA	NA	NA	NA	NA	NA	NA	3.52550068059309	0.0119749841398251
1	21999937	22000712	776	+	PlantSmallRNAgenes	siRNA24	NA	NA	osa-b1.0r1-8747	siRNA24 locus with predominant RNA size of 24	NA	NA	NA	NA	NA	NA	NA	-1.96625588559801	0.00307183960589922
1	22020410	22021387	978	*	PlantSmallRNAgenes	siRNA24	NA	NA	osa-b1.0r1-8766	siRNA24 locus with predominant RNA size of 24	NA	NA	NA	NA	NA	NA	NA	2.76720026789952	0.0405896400749719
1	22037650	22038121	472	-	PlantSmallRNAgenes	siRNA24	NA	NA	osa-b1.0r1-8774	siRNA24 locus with predominant RNA size of 24	NA	NA	NA	NA	NA	NA	NA	3.71449440425375	0.0436898906510335
1	22127679	22128838	1160	+	ShortStack	OtherRNA	NA	NA	Cluster_62632	NA	Cluster_62632	N	N	NA	NA	NA	NA	-3.03254539321924	0.00444823647352651
1	22198622	22199675	1054	*	PlantSmallRNAgenes	siRNA24	NA	NA	osa-b1.0r1-8834	siRNA24 locus with predominant RNA size of 24	NA	NA	NA	NA	NA	NA	NA	3.62075114005325	0.00600859352929764
1	22209590	22211512	1923	*	Pln24NT	24nt_Locus	NA	NA	cluster7466	NA	NA	NA	NA	cluster7466	cluster7466	T	9	-4.24386799102671	2.00966276766863e-06
1	22308876	22309184	309	*	PlantSmallRNAgenes	siRNA24	NA	NA	osa-b1.0r1-8883	siRNA24 locus with predominant RNA size of 24	NA	NA	NA	NA	NA	NA	NA	-4.52140518995927	0.00256610995422353
1	22309438	22309673	236	*	PlantSmallRNAgenes	siRNA24	NA	NA	osa-b1.0r1-8884	siRNA24 locus with predominant RNA size of 24	NA	NA	NA	NA	NA	NA	NA	-5.72815915111404	1.60972541798552e-05
1	22333499	22333888	390	*	PlantSmallRNAgenes	siRNA24	NA	NA	osa-b1.0r1-8894	siRNA24 locus with predominant RNA size of 24	NA	NA	NA	NA	NA	NA	NA	4.41181635728501	0.00751485444289589
1	22464078	22464527	450	*	PlantSmallRNAgenes	siRNA24	NA	NA	osa-b1.0r1-8953	siRNA24 locus with predominant RNA size of 24	NA	NA	NA	NA	NA	NA	NA	-1.73950361250026	0.0110451524754789
1	22474494	22476294	1801	*	PlantSmallRNAgenes	siRNA21	NA	NA	osa-b1.0r1-8955	siRNA21 locus with predominant RNA size of 21	NA	NA	NA	NA	NA	NA	NA	-7.6185738995519	1.7394535554038e-26
1	22478185	22478253	69	*	PlantSmallRNAgenes	siRNA21	NA	NA	osa-b1.0r1-8956	siRNA21 locus with predominant RNA size of 21	NA	NA	NA	NA	NA	NA	NA	-5.94096905970096	9.16535143885995e-06
1	22490940	22491412	473	*	PlantSmallRNAgenes	siRNA24	NA	NA	osa-b1.0r1-8964	siRNA24 locus with predominant RNA size of 24	NA	NA	NA	NA	NA	NA	NA	4.80569572545181	0.00533310396695981
1	22493057	22494155	1099	*	PlantSmallRNAgenes	siRNA24	NA	NA	osa-b1.0r1-8966	siRNA24 locus with predominant RNA size of 24	NA	NA	NA	NA	NA	NA	NA	3.71078530480641	0.0298814871425631
1	22499319	22499924	606	-	ShortStack	OtherRNA	NA	NA	Cluster_62889	NA	Cluster_62889	N	N	NA	NA	NA	NA	-5.27800174830457	0.0109047757247006
1	22531797	22533298	1502	*	PlantSmallRNAgenes	siRNA24	NA	NA	osa-b1.0r1-8989	siRNA24 locus with predominant RNA size of 24	NA	NA	NA	NA	NA	NA	NA	2.00251682149404	0.0232460430325204
1	22561523	22562843	1321	-	PlantSmallRNAgenes	siRNA24	NA	NA	osa-b1.0r1-9002	siRNA24 locus with predominant RNA size of 24	NA	NA	NA	NA	NA	NA	NA	-1.40153837676255	0.0240378023014648
1	22604623	22606628	2006	+	PlantSmallRNAgenes	OtherRNA	NA	NA	osa-b1.0r1-9020	OtherRNA locus with < 80% of RNAs between 20-24 nts in size	NA	NA	NA	NA	NA	NA	NA	-4.12888121571621	1.31817968459808e-06
1	22608854	22609422	569	*	PlantSmallRNAgenes	siRNA24	NA	NA	osa-b1.0r1-9023	siRNA24 locus with predominant RNA size of 24	NA	NA	NA	NA	NA	NA	NA	3.53521831206417	0.0383928914681533
1	22617735	22618668	934	+	ShortStack	OtherRNA	NA	NA	Cluster_62959	NA	Cluster_62959	N	N	NA	NA	NA	NA	-5.34692413127529	0.0288237198799983
1	22642673	22643964	1292	*	PlantSmallRNAgenes	siRNA24	NA	NA	osa-b1.0r1-9036	siRNA24 locus with predominant RNA size of 24	NA	NA	NA	NA	NA	NA	NA	-1.39258639456701	0.0482977689323472
1	22663101	22663818	718	*	PlantSmallRNAgenes	siRNA24	NA	NA	osa-b1.0r1-9047	siRNA24 locus with predominant RNA size of 24	NA	NA	NA	NA	NA	NA	NA	3.84657537376713	0.00593810921212811
1	22730177	22730622	446	*	PlantSmallRNAgenes	siRNA24	NA	NA	osa-b1.0r1-9067	siRNA24 locus with predominant RNA size of 24	NA	NA	NA	NA	NA	NA	NA	-1.97823691387904	0.000294972768360921
1	22758482	22760493	2012	*	PlantSmallRNAgenes	siRNA24	NA	NA	osa-b1.0r1-9082	siRNA24 locus with predominant RNA size of 24	NA	NA	NA	NA	NA	NA	NA	1.98171217036508	0.00476404800536699
1	22772995	22774972	1978	*	PlantSmallRNAgenes	siRNA24	NA	NA	osa-b1.0r1-9091	siRNA24 locus with predominant RNA size of 24	NA	NA	NA	NA	NA	NA	NA	2.38495199989033	3.70857943015694e-05
1	22788154	22788334	181	*	PlantSmallRNAgenes	siRNA24	NA	NA	osa-b1.0r1-9095	siRNA24 locus with predominant RNA size of 24	NA	NA	NA	NA	NA	NA	NA	-5.72953120911521	0.00268196472458609
1	22794073	22794370	298	*	PlantSmallRNAgenes	siRNA24	NA	NA	osa-b1.0r1-9101	siRNA24 locus with predominant RNA size of 24	NA	NA	NA	NA	NA	NA	NA	3.05713832717808	0.0326265301262558
1	22803083	22803358	276	*	PlantSmallRNAgenes	siRNA24	NA	NA	osa-b1.0r1-9106	siRNA24 locus with predominant RNA size of 24	NA	NA	NA	NA	NA	NA	NA	3.10758482694999	0.0352542112045304
1	22814402	22814774	373	+	PlantSmallRNAgenes	OtherRNA	NA	NA	osa-b1.0r1-9112	OtherRNA locus with < 80% of RNAs between 20-24 nts in size	NA	NA	NA	NA	NA	NA	NA	-2.12430704400198	0.00750825215848877
1	22833170	22836483	3314	*	PlantSmallRNAgenes	siRNA24	NA	NA	osa-b1.0r1-9121	siRNA24 locus with predominant RNA size of 24	NA	NA	NA	NA	NA	NA	NA	-5.72849035858737	4.61412253861556e-22
1	22836617	22839900	3284	*	PlantSmallRNAgenes	siRNA24	NA	NA	osa-b1.0r1-9122	siRNA24 locus with predominant RNA size of 24	NA	NA	NA	NA	NA	NA	NA	-6.71573703687139	1.85998447903168e-17
1	22877180	22877330	151	*	ShortStack	OtherRNA	NA	NA	Cluster_63165	NA	Cluster_63165	N	N	NA	NA	NA	NA	-3.72910902436778	0.014954370920557
1	22931409	22931845	437	*	PlantSmallRNAgenes	siRNA24	NA	NA	osa-b1.0r1-9169	siRNA24 locus with predominant RNA size of 24	NA	NA	NA	NA	NA	NA	NA	2.19603860922824	0.0121021889211723
1	22936685	22937040	356	+	ShortStack	OtherRNA	NA	NA	Cluster_63215	NA	Cluster_63215	N	N	NA	NA	NA	NA	-5.68178214930442	0.0284339965296076
1	22996074	22996764	691	-	ShortStack	OtherRNA	NA	NA	Cluster_63254	NA	Cluster_63254	N	N	NA	NA	NA	NA	-4.62006566263262	0.0183256219490324
1	23068691	23069199	509	*	PlantSmallRNAgenes	siRNA24	NA	NA	osa-b1.0r1-9221	siRNA24 locus with predominant RNA size of 24	NA	NA	NA	NA	NA	NA	NA	6.16147618375641	0.000559703748719461
1	23106799	23107620	822	*	PlantSmallRNAgenes	siRNA24	NA	NA	osa-b1.0r1-9241	siRNA24 locus with predominant RNA size of 24	NA	NA	NA	NA	NA	NA	NA	3.90494657945846	0.034776729175451
1	23109779	23110370	592	*	PlantSmallRNAgenes	siRNA24	NA	NA	osa-b1.0r1-9242	siRNA24 locus with predominant RNA size of 24	NA	NA	NA	NA	NA	NA	NA	5.27737155091995	0.0112867629525352
1	23170653	23171543	891	*	PlantSmallRNAgenes	siRNA21	NA	NA	osa-b1.0r1-9255	siRNA21 locus with predominant RNA size of 21	NA	NA	NA	NA	NA	NA	NA	-2.38878822417937	0.0306573308830503
1	23245323	23245758	436	*	PlantSmallRNAgenes	siRNA24	NA	NA	osa-b1.0r1-9273	siRNA24 locus with predominant RNA size of 24	NA	NA	NA	NA	NA	NA	NA	2.70826467713811	0.00872464024240411
1	23314267	23315995	1729	*	PlantSmallRNAgenes	siRNA24	NA	NA	osa-b1.0r1-9304	siRNA24 locus with predominant RNA size of 24	NA	NA	NA	NA	NA	NA	NA	1.96421192563025	0.00243597158919719
1	23323519	23323923	405	+	PlantSmallRNAgenes	OtherRNA	NA	NA	osa-b1.0r1-9305	OtherRNA locus with < 80% of RNAs between 20-24 nts in size	NA	NA	NA	NA	NA	NA	NA	-5.15205853339175	1.97048525915278e-16
1	23336912	23337134	223	+	ShortStack	OtherRNA	NA	NA	Cluster_63437	NA	Cluster_63437	N	N	NA	NA	NA	NA	-4.68873436325248	0.00224737276672431
1	23337842	23338723	882	*	PlantSmallRNAgenes	siRNA24	NA	NA	osa-b1.0r1-9310	siRNA24 locus with predominant RNA size of 24	NA	NA	NA	NA	NA	NA	NA	3.20048532340044	0.00462194617066276
1	23380826	23381403	578	*	ShortStack	siRNA24	NA	NA	Cluster_63452	NA	Cluster_63452	24	N	NA	NA	NA	NA	-4.8324527372852	1.82408034009126e-05
1	23381942	23382014	73	*	PlantSmallRNAgenes	siRNA24	NA	NA	osa-b1.0r1-9333	siRNA24 locus with predominant RNA size of 24	NA	NA	NA	NA	NA	NA	NA	-4.2212117804373	0.0110212842202435
1	23382100	23382670	571	*	PlantSmallRNAgenes	siRNA24	NA	NA	osa-b1.0r1-9334	siRNA24 locus with predominant RNA size of 24	NA	NA	NA	NA	NA	NA	NA	-5.38385680934492	4.55046784629988e-16
1	23383716	23388626	4911	*	PlantSmallRNAgenes	siRNA24	NA	NA	osa-b1.0r1-9335	siRNA24 locus with predominant RNA size of 24	NA	NA	NA	NA	NA	NA	NA	-6.16060837422849	3.05774527244138e-20
1	23395733	23399109	3377	*	PlantSmallRNAgenes	siRNA24	NA	NA	osa-b1.0r1-9343	siRNA24 locus with predominant RNA size of 24	NA	NA	NA	NA	NA	NA	NA	-6.48359898763124	1.40130790154007e-24
1	23399193	23400624	1432	*	PlantSmallRNAgenes	siRNA24	NA	NA	osa-b1.0r1-9344	siRNA24 locus with predominant RNA size of 24	NA	NA	NA	NA	NA	NA	NA	-6.6372373921695	3.49645670249902e-27
1	23401095	23403528	2434	*	PlantSmallRNAgenes	siRNA24	NA	NA	osa-b1.0r1-9346	siRNA24 locus with predominant RNA size of 24	NA	NA	NA	NA	NA	NA	NA	-4.82401676544228	2.6167216184383e-19
1	23410600	23411223	624	*	PlantSmallRNAgenes	siRNA21	NA	NA	osa-b1.0r1-9348	siRNA21 locus with predominant RNA size of 21	NA	NA	NA	NA	NA	NA	NA	-7.83866673101986	6.56515248107298e-28
1	23515010	23516733	1724	+	ShortStack	OtherRNA	NA	NA	Cluster_63528	NA	Cluster_63528	N	N	NA	NA	NA	NA	-6.09904323318851	9.14767696423095e-18
1	23533468	23534128	661	*	PlantSmallRNAgenes	siRNA24	NA	NA	osa-b1.0r1-9402	siRNA24 locus with predominant RNA size of 24	NA	NA	NA	NA	NA	NA	NA	-1.64728122418528	0.0225760496795298
1	23636327	23637221	895	*	PlantSmallRNAgenes	siRNA24	NA	NA	osa-b1.0r1-9444	siRNA24 locus with predominant RNA size of 24	NA	NA	NA	NA	NA	NA	NA	1.71739174933694	0.025130001778194
1	23676025	23676418	394	*	PlantSmallRNAgenes	siRNA24	NA	NA	osa-b1.0r1-9460	siRNA24 locus with predominant RNA size of 24	NA	NA	NA	NA	NA	NA	NA	-4.33593854894232	0.0247224034876365
1	23707804	23708252	449	+	PlantSmallRNAgenes	siRNA24	NA	NA	osa-b1.0r1-9485	siRNA24 locus with predominant RNA size of 24	NA	NA	NA	NA	NA	NA	NA	-3.34318562821458	0.00895845844261037
1	23711948	23712415	468	*	PlantSmallRNAgenes	siRNA24	NA	NA	osa-b1.0r1-9491	siRNA24 locus with predominant RNA size of 24	NA	NA	NA	NA	NA	NA	NA	2.54193404749864	0.0131041361403234
1	23718527	23719058	532	*	PlantSmallRNAgenes	siRNA24	NA	NA	osa-b1.0r1-9496	siRNA24 locus with predominant RNA size of 24	NA	NA	NA	NA	NA	NA	NA	2.24955133999121	0.00475917811851539
1	23734337	23735392	1056	*	PlantSmallRNAgenes	siRNA24	NA	NA	osa-b1.0r1-9503	siRNA24 locus with predominant RNA size of 24	NA	NA	NA	NA	NA	NA	NA	2.50028770186782	9.04519472538987e-05
1	23742171	23742218	48	-	PlantSmallRNAgenes	OtherRNA	NA	NA	osa-b1.0r1-9509	OtherRNA locus with < 80% of RNAs between 20-24 nts in size	NA	NA	NA	NA	NA	NA	NA	-2.95089884342126	0.0055049708007771
1	23888911	23889649	739	*	PlantSmallRNAgenes	siRNA24	NA	NA	osa-b1.0r1-9569	siRNA24 locus with predominant RNA size of 24	NA	NA	NA	NA	NA	NA	NA	3.83596514591803	0.0220335928763878
1	23901643	23902032	390	*	PlantSmallRNAgenes	siRNA24	NA	NA	osa-b1.0r1-9578	siRNA24 locus with predominant RNA size of 24	NA	NA	NA	NA	NA	NA	NA	-5.90616311061389	0.0142726873496412
1	23928530	23929099	570	*	PlantSmallRNAgenes	siRNA24	NA	NA	osa-b1.0r1-9594	siRNA24 locus with predominant RNA size of 24	NA	NA	NA	NA	NA	NA	NA	4.97903592593349	0.00364931936916946
1	23943549	23943835	287	-	ShortStack	OtherRNA	NA	NA	Cluster_63802	NA	Cluster_63802	N	N	NA	NA	NA	NA	-5.14093432848708	0.0409959753903205
1	24021598	24023229	1632	*	PlantSmallRNAgenes	siRNA24	NA	NA	osa-b1.0r1-9637	siRNA24 locus with predominant RNA size of 24	NA	NA	NA	NA	NA	NA	NA	2.41264598709887	0.0215524453880195
1	24166197	24167337	1141	*	PlantSmallRNAgenes	siRNA24	NA	NA	osa-b1.0r1-9696	siRNA24 locus with predominant RNA size of 24	NA	NA	NA	NA	NA	NA	NA	2.21856276294021	0.0423284019788808
1	24282858	24283999	1142	-	ShortStack	OtherRNA	NA	NA	Cluster_64059	NA	Cluster_64059	N	N	NA	NA	NA	NA	-3.82079933166848	1.14212901784535e-05
1	24338845	24339443	599	*	PlantSmallRNAgenes	siRNA24	NA	NA	osa-b1.0r1-9763	siRNA24 locus with predominant RNA size of 24	NA	NA	NA	NA	NA	NA	NA	-2.62213119437887	0.00162689799113688
1	24348997	24351102	2106	*	PlantSmallRNAgenes	siRNA24	NA	NA	osa-b1.0r1-9769	siRNA24 locus with predominant RNA size of 24	NA	NA	NA	NA	NA	NA	NA	1.78511571111434	0.0076166046146458
1	24373503	24373870	368	+	PlantSmallRNAgenes	OtherRNA	NA	NA	osa-b1.0r1-9777	OtherRNA locus with < 80% of RNAs between 20-24 nts in size	NA	NA	NA	NA	NA	NA	NA	-4.70262783823503	7.70872472459535e-07
1	24374270	24375693	1424	*	PlantSmallRNAgenes	siRNA24	NA	NA	osa-b1.0r1-9778	siRNA24 locus with predominant RNA size of 24	NA	NA	NA	NA	NA	NA	NA	2.15869613285365	0.0185020283089321
1	24387959	24389691	1733	*	PlantSmallRNAgenes	siRNA24	NA	NA	osa-b1.0r1-9782	siRNA24 locus with predominant RNA size of 24	NA	NA	NA	NA	NA	NA	NA	-1.95842237066143	0.00343830737153361
1	24434937	24435680	744	+	ShortStack	OtherRNA	NA	NA	Cluster_64179	NA	Cluster_64179	N	N	NA	NA	NA	NA	-5.82515377265844	0.0087717931983672
1	24459892	24460506	615	*	PlantSmallRNAgenes	siRNA24	NA	NA	osa-b1.0r1-9814	siRNA24 locus with predominant RNA size of 24	NA	NA	NA	NA	NA	NA	NA	3.51825252519853	0.000705579134719335
1	24478483	24479907	1425	*	PlantSmallRNAgenes	siRNA24	NA	NA	osa-b1.0r1-9820	siRNA24 locus with predominant RNA size of 24	NA	NA	NA	NA	NA	NA	NA	3.56642595679169	7.51606291362104e-08
1	24510969	24511689	721	*	PlantSmallRNAgenes	siRNA24	NA	NA	osa-b1.0r1-9831	siRNA24 locus with predominant RNA size of 24	NA	NA	NA	NA	NA	NA	NA	2.09591332357205	0.037454820021549
1	24513483	24514977	1495	*	PlantSmallRNAgenes	siRNA24	NA	NA	osa-b1.0r1-9832	siRNA24 locus with predominant RNA size of 24	NA	NA	NA	NA	NA	NA	NA	-2.79717818876339	0.000228610604277166
1	24547350	24549095	1746	*	PlantSmallRNAgenes	siRNA24	NA	NA	osa-b1.0r1-9845	siRNA24 locus with predominant RNA size of 24	NA	NA	NA	NA	NA	NA	NA	2.42345558687732	0.000992330884524027
1	24596591	24597465	875	*	PlantSmallRNAgenes	siRNA24	NA	NA	osa-b1.0r1-9856	siRNA24 locus with predominant RNA size of 24	NA	NA	NA	NA	NA	NA	NA	2.44393885182076	2.49880306056475e-05
1	24615684	24616128	445	+	PlantSmallRNAgenes	OtherRNA	NA	NA	osa-b1.0r1-9863	OtherRNA locus with < 80% of RNAs between 20-24 nts in size	NA	NA	NA	NA	NA	NA	NA	-2.16047837239493	0.00293995010921943
1	24627137	24628512	1376	*	PlantSmallRNAgenes	siRNA24	NA	NA	osa-b1.0r1-9867	siRNA24 locus with predominant RNA size of 24	NA	NA	NA	NA	NA	NA	NA	3.08467036045214	0.000745580734316543
1	24678134	24678744	611	*	PlantSmallRNAgenes	siRNA24	NA	NA	osa-b1.0r1-9893	siRNA24 locus with predominant RNA size of 24	NA	NA	NA	NA	NA	NA	NA	-4.24230432656578	0.0313531259156593
1	24711331	24712034	704	*	PlantSmallRNAgenes	siRNA24	NA	NA	osa-b1.0r1-9907	siRNA24 locus with predominant RNA size of 24	NA	NA	NA	NA	NA	NA	NA	2.54041652109561	0.00623635540107275
1	24862390	24863033	644	*	ShortStack	OtherRNA	NA	NA	Cluster_64466	NA	Cluster_64466	N	N	NA	NA	NA	NA	-6.0987560268957	0.00546564146819236
1	24873180	24873882	703	*	PlantSmallRNAgenes	siRNA24	NA	NA	osa-b1.0r1-9983	siRNA24 locus with predominant RNA size of 24	NA	NA	NA	NA	NA	NA	NA	3.15877639127533	0.038410016091827
1	24893048	24893823	776	*	PlantSmallRNAgenes	siRNA24	NA	NA	osa-b1.0r1-9994	siRNA24 locus with predominant RNA size of 24	NA	NA	NA	NA	NA	NA	NA	3.02045382151673	0.0134657225070797
1	24897046	24897505	460	+	ShortStack	OtherRNA	NA	NA	Cluster_64491	NA	Cluster_64491	N	N	NA	NA	NA	NA	-6.14746145152529	0.00490478038488748
1	24900070	24900676	607	*	PlantSmallRNAgenes	siRNA24	NA	NA	osa-b1.0r1-9996	siRNA24 locus with predominant RNA size of 24	NA	NA	NA	NA	NA	NA	NA	2.03553152201039	0.0429819262765297
1	24984575	24985357	783	*	PlantSmallRNAgenes	siRNA24	NA	NA	osa-b1.0r1-10039	siRNA24 locus with predominant RNA size of 24	NA	NA	NA	NA	NA	NA	NA	-1.26922094445523	0.0188597149448495
1	25038685	25039716	1032	*	PlantSmallRNAgenes	siRNA24	NA	NA	osa-b1.0r1-10050	siRNA24 locus with predominant RNA size of 24	NA	NA	NA	NA	NA	NA	NA	2.15791669733892	0.0228570165919844
1	25044134	25045062	929	*	PlantSmallRNAgenes	siRNA24	NA	NA	osa-b1.0r1-10052	siRNA24 locus with predominant RNA size of 24	NA	NA	NA	NA	NA	NA	NA	1.71521384481975	0.0476184233953684
1	25045807	25046337	531	-	ShortStack	OtherRNA	NA	NA	Cluster_64592	NA	Cluster_64592	N	N	NA	NA	NA	NA	-6.21944699767146	0.00123165296064939
1	25048111	25048198	88	-	PlantSmallRNAgenes	OtherRNA	NA	NA	osa-b1.0r1-10054	OtherRNA locus with < 80% of RNAs between 20-24 nts in size	NA	NA	NA	NA	NA	NA	NA	-4.76681508630767	0.036749132574372
1	25071833	25072719	887	*	PlantSmallRNAgenes	siRNA24	NA	NA	osa-b1.0r1-10069	siRNA24 locus with predominant RNA size of 24	NA	NA	NA	NA	NA	NA	NA	5.39705824011003	0.00487546960542131
1	25112291	25113062	772	*	PlantSmallRNAgenes	siRNA24	NA	NA	osa-b1.0r1-10083	siRNA24 locus with predominant RNA size of 24	NA	NA	NA	NA	NA	NA	NA	-1.85691441106431	0.0181303759247713
1	25115640	25115946	307	*	PlantSmallRNAgenes	siRNA24	NA	NA	osa-b1.0r1-10085	siRNA24 locus with predominant RNA size of 24	NA	NA	NA	NA	NA	NA	NA	-3.65014073242046	0.00473222727490759
1	25164092	25165752	1661	*	PlantSmallRNAgenes	siRNA24	NA	NA	osa-b1.0r1-10106	siRNA24 locus with predominant RNA size of 24	NA	NA	NA	NA	NA	NA	NA	-1.90020767736462	0.0352531657325038
1	25251581	25255298	3718	*	PlantSmallRNAgenes	siRNA24	NA	NA	osa-b1.0r1-10140	siRNA24 locus with predominant RNA size of 24	NA	NA	NA	NA	NA	NA	NA	-1.54415531906319	0.00725453494179328
1	25288547	25288910	364	+	ShortStack	OtherRNA	NA	NA	Cluster_64754	NA	Cluster_64754	N	N	NA	NA	NA	NA	-5.66043112595844	0.016037680438763
1	25299706	25300005	300	*	PlantSmallRNAgenes	siRNA24	NA	NA	osa-b1.0r1-10170	siRNA24 locus with predominant RNA size of 24	NA	NA	NA	NA	NA	NA	NA	-5.63849755235819	0.00640896962506241
1	25300429	25301391	963	*	PlantSmallRNAgenes	siRNA24	NA	NA	osa-b1.0r1-10171	siRNA24 locus with predominant RNA size of 24	NA	NA	NA	NA	NA	NA	NA	-3.24937527068316	0.0251086467142743
1	25304003	25307775	3773	*	PlantSmallRNAgenes	siRNA24	NA	NA	osa-b1.0r1-10173	siRNA24 locus with predominant RNA size of 24	NA	NA	NA	NA	NA	NA	NA	-2.83061735952145	0.000319779300149524
1	25307832	25310519	2688	*	PlantSmallRNAgenes	siRNA24	NA	NA	osa-b1.0r1-10174	siRNA24 locus with predominant RNA size of 24	NA	NA	NA	NA	NA	NA	NA	-4.07029525242219	1.4185173544348e-07
1	25311582	25315355	3774	*	PlantSmallRNAgenes	siRNA24	NA	NA	osa-b1.0r1-10176	siRNA24 locus with predominant RNA size of 24	NA	NA	NA	NA	NA	NA	NA	-2.62873047673424	7.82054607180148e-08
1	25326193	25326984	792	-	PlantSmallRNAgenes	siRNA21	NA	NA	osa-b1.0r1-10179	siRNA21 locus with predominant RNA size of 21	NA	NA	NA	NA	NA	NA	NA	-1.60053079370105	0.0045000243586358
1	25329698	25329909	212	-	PlantSmallRNAgenes	OtherRNA	NA	NA	osa-b1.0r1-10183	OtherRNA locus with < 80% of RNAs between 20-24 nts in size	NA	NA	NA	NA	NA	NA	NA	-3.76677522284422	0.0107212248714007
1	25357645	25357794	150	+	PlantSmallRNAgenes	OtherRNA	NA	NA	osa-b1.0r1-10198	OtherRNA locus with < 80% of RNAs between 20-24 nts in size	NA	NA	NA	NA	NA	NA	NA	-6.08693765543646	4.69892642436861e-07
1	25359970	25360175	206	+	ShortStack	OtherRNA	NA	NA	Cluster_64821	NA	Cluster_64821	N	N	NA	NA	NA	NA	-5.19097977125567	3.96270656158195e-06
1	25361525	25361910	386	+	PlantSmallRNAgenes	OtherRNA	NA	NA	osa-b1.0r1-10199	OtherRNA locus with < 80% of RNAs between 20-24 nts in size	NA	NA	NA	NA	NA	NA	NA	-5.50260467502978	7.24507415997032e-08
1	25483214	25484053	840	*	PlantSmallRNAgenes	siRNA24	NA	NA	osa-b1.0r1-10251	siRNA24 locus with predominant RNA size of 24	NA	NA	NA	NA	NA	NA	NA	-4.21517020131653	5.22618004617298e-06
1	25555102	25555643	542	*	ShortStack	siRNA24	NA	NA	Cluster_64953	NA	Cluster_64953	24	N	NA	NA	NA	NA	-2.89212459391676	0.0157867556603281
1	25636184	25636715	532	*	PlantSmallRNAgenes	siRNA24	NA	NA	osa-b1.0r1-10316	siRNA24 locus with predominant RNA size of 24	NA	NA	NA	NA	NA	NA	NA	2.00287306093201	0.0388834307170718
1	25683115	25683941	827	*	PlantSmallRNAgenes	siRNA24	NA	NA	osa-b1.0r1-10339	siRNA24 locus with predominant RNA size of 24	NA	NA	NA	NA	NA	NA	NA	-1.77525027616471	0.0397576244551246
1	25704056	25705134	1079	+	PlantSmallRNAgenes	OtherRNA	NA	NA	osa-b1.0r1-10352	OtherRNA locus with < 80% of RNAs between 20-24 nts in size	NA	NA	NA	NA	NA	NA	NA	-5.44616102438727	0.00132850732126235
1	25767799	25769675	1877	*	PlantSmallRNAgenes	siRNA24	NA	NA	osa-b1.0r1-10369	siRNA24 locus with predominant RNA size of 24	NA	NA	NA	NA	NA	NA	NA	2.19328502864756	0.000332627870722781
1	25770782	25771087	306	*	PlantSmallRNAgenes	siRNA24	NA	NA	osa-b1.0r1-10371	siRNA24 locus with predominant RNA size of 24	NA	NA	NA	NA	NA	NA	NA	4.20646279636849	0.0153998726549191
1	25833228	25834224	997	*	PlantSmallRNAgenes	siRNA24	NA	NA	osa-b1.0r1-10399	siRNA24 locus with predominant RNA size of 24	NA	NA	NA	NA	NA	NA	NA	3.06190877570471	0.0150962841552831
1	25866668	25867697	1030	*	PlantSmallRNAgenes	siRNA24	NA	NA	osa-b1.0r1-10410	siRNA24 locus with predominant RNA size of 24	NA	NA	NA	NA	NA	NA	NA	-1.63919689091662	0.0246415128091767
1	25879202	25879584	383	+	PlantSmallRNAgenes	siRNA24	NA	NA	osa-b1.0r1-10417	siRNA24 locus with predominant RNA size of 24	NA	NA	NA	NA	NA	NA	NA	-3.04583473921587	0.0036989362532409
1	25883796	25884197	402	*	PlantSmallRNAgenes	siRNA24	NA	NA	osa-b1.0r1-10418	siRNA24 locus with predominant RNA size of 24	NA	NA	NA	NA	NA	NA	NA	4.04923970427181	0.0194173929619756
1	25973000	25973474	475	*	PlantSmallRNAgenes	siRNA24	NA	NA	osa-b1.0r1-10449	siRNA24 locus with predominant RNA size of 24	NA	NA	NA	NA	NA	NA	NA	-2.22058133640032	0.00308422695177044
1	26000908	26001163	256	*	PlantSmallRNAgenes	siRNA24	NA	NA	osa-b1.0r1-10456	siRNA24 locus with predominant RNA size of 24	NA	NA	NA	NA	NA	NA	NA	-4.32670773246499	1.19355982169063e-09
1	26041010	26041142	133	-	PlantSmallRNAgenes	OtherRNA	NA	NA	osa-b1.0r1-10469	OtherRNA locus with < 80% of RNAs between 20-24 nts in size	NA	NA	NA	NA	NA	NA	NA	-4.99164427114872	0.0263465000971158
1	26114236	26114639	404	*	PlantSmallRNAgenes	siRNA24	NA	NA	osa-b1.0r1-10500	siRNA24 locus with predominant RNA size of 24	NA	NA	NA	NA	NA	NA	NA	3.83979323726283	0.0416518439466455
1	26154330	26155696	1367	*	PlantSmallRNAgenes	siRNA24	NA	NA	osa-b1.0r1-10510	siRNA24 locus with predominant RNA size of 24	NA	NA	NA	NA	NA	NA	NA	-2.62123322593124	0.00158264403788071
1	26246050	26246514	465	*	PlantSmallRNAgenes	siRNA24	NA	NA	osa-b1.0r1-10552	siRNA24 locus with predominant RNA size of 24	NA	NA	NA	NA	NA	NA	NA	3.16979993602253	0.0438443473953965
1	26248761	26249336	576	-	PlantSmallRNAgenes	siRNA24	NA	NA	osa-b1.0r1-10555	siRNA24 locus with predominant RNA size of 24	NA	NA	NA	NA	NA	NA	NA	-2.61895510121074	6.23222840078126e-08
1	26261380	26261637	258	*	PlantSmallRNAgenes	siRNA24	NA	NA	osa-b1.0r1-10558	siRNA24 locus with predominant RNA size of 24	NA	NA	NA	NA	NA	NA	NA	-5.35912433000756	0.0474382701044947
1	26276173	26277829	1657	*	PlantSmallRNAgenes	siRNA24	NA	NA	osa-b1.0r1-10564	siRNA24 locus with predominant RNA size of 24	NA	NA	NA	NA	NA	NA	NA	-1.7202369546471	0.0236479958685116
1	26285338	26286014	677	*	PlantSmallRNAgenes	siRNA24	NA	NA	osa-b1.0r1-10565	siRNA24 locus with predominant RNA size of 24	NA	NA	NA	NA	NA	NA	NA	2.54298444298216	0.0367756855062375
1	26318447	26319833	1387	*	PlantSmallRNAgenes	siRNA24	NA	NA	osa-b1.0r1-10580	siRNA24 locus with predominant RNA size of 24	NA	NA	NA	NA	NA	NA	NA	2.21215364779025	0.0424996064393834
1	26510323	26511063	741	*	PlantSmallRNAgenes	siRNA24	NA	NA	osa-b1.0r1-10666	siRNA24 locus with predominant RNA size of 24	NA	NA	NA	NA	NA	NA	NA	2.34099206520132	0.0301056161250467
1	26533086	26533523	438	-	PlantSmallRNAgenes	OtherRNA	NA	NA	osa-b1.0r1-10673	OtherRNA locus with < 80% of RNAs between 20-24 nts in size	NA	NA	NA	NA	NA	NA	NA	-4.14948079181508	0.0136159991230179
1	26533659	26533764	106	-	PlantSmallRNAgenes	OtherRNA	NA	NA	osa-b1.0r1-10674	OtherRNA locus with < 80% of RNAs between 20-24 nts in size	NA	NA	NA	NA	NA	NA	NA	-5.01933079825875	0.0237552827505188
1	26533949	26534105	157	-	PlantSmallRNAgenes	OtherRNA	NA	NA	osa-b1.0r1-10675	OtherRNA locus with < 80% of RNAs between 20-24 nts in size	NA	NA	NA	NA	NA	NA	NA	-5.64860263819808	0.013755983553413
1	26541585	26542356	772	*	PlantSmallRNAgenes	siRNA24	NA	NA	osa-b1.0r1-10681	siRNA24 locus with predominant RNA size of 24	NA	NA	NA	NA	NA	NA	NA	-2.66610484971366	0.0103291739477545
1	26558646	26559390	745	*	ShortStack	siRNA24	NA	NA	Cluster_65604	NA	Cluster_65604	24	N	NA	NA	NA	NA	-5.12384357788176	0.0050951764133162
1	26560683	26562103	1421	*	PlantSmallRNAgenes	siRNA24	NA	NA	osa-b1.0r1-10686	siRNA24 locus with predominant RNA size of 24	NA	NA	NA	NA	NA	NA	NA	-6.70685309291833	0.0142330375383237
1	26562185	26562570	386	*	PlantSmallRNAgenes	siRNA24	NA	NA	osa-b1.0r1-10687	siRNA24 locus with predominant RNA size of 24	NA	NA	NA	NA	NA	NA	NA	-5.43145863243891	4.36317008750262e-07
1	26563219	26563892	674	*	PlantSmallRNAgenes	siRNA24	NA	NA	osa-b1.0r1-10689	siRNA24 locus with predominant RNA size of 24	NA	NA	NA	NA	NA	NA	NA	-6.21809831902491	3.07244852888926e-22
1	26579273	26582425	3153	*	PlantSmallRNAgenes	OtherRNA	NA	NA	osa-b1.0r1-10694	OtherRNA locus with < 80% of RNAs between 20-24 nts in size	NA	NA	NA	NA	NA	NA	NA	-1.9840263131075	7.9650993860438e-05
1	26602281	26602715	435	-	ShortStack	OtherRNA	NA	NA	Cluster_65632	NA	Cluster_65632	N	N	NA	NA	NA	NA	-4.42905975289033	0.0335504211405419
1	26602784	26603323	540	-	ShortStack	OtherRNA	NA	NA	Cluster_65633	NA	Cluster_65633	N	N	NA	NA	NA	NA	-4.32495494118902	0.0182492952232422
1	26609961	26611416	1456	*	PlantSmallRNAgenes	siRNA24	NA	NA	osa-b1.0r1-10701	siRNA24 locus with predominant RNA size of 24	NA	NA	NA	NA	NA	NA	NA	2.28100095238973	0.0162033112129444
1	26781064	26781492	429	-	PlantSmallRNAgenes	OtherRNA	NA	NA	osa-b1.0r1-10780	OtherRNA locus with < 80% of RNAs between 20-24 nts in size	NA	NA	NA	NA	NA	NA	NA	-3.58066116772671	0.0396949080176302
1	26803811	26804344	534	*	PlantSmallRNAgenes	OtherRNA	NA	NA	osa-b1.0r1-10785	OtherRNA locus with < 80% of RNAs between 20-24 nts in size	NA	NA	NA	NA	NA	NA	NA	-2.72116079026376	8.76276686719976e-08
1	26912382	26913331	950	*	PlantSmallRNAgenes	siRNA24	NA	NA	osa-b1.0r1-10825	siRNA24 locus with predominant RNA size of 24	NA	NA	NA	NA	NA	NA	NA	1.95845916848883	0.0365531071260329
1	26923194	26923459	266	*	PlantSmallRNAgenes	siRNA21	NA	NA	osa-b1.0r1-10828	siRNA21 locus with predominant RNA size of 21	NA	NA	NA	NA	NA	NA	NA	-6.0216598757369	0.000296304346366388
1	26924710	26931607	6898	*	PlantSmallRNAgenes	siRNA24	NA	NA	osa-b1.0r1-10832	siRNA24 locus with predominant RNA size of 24	NA	NA	NA	NA	NA	NA	NA	-6.97145890817592	1.06012956803603e-29
1	26939424	26939723	300	*	ShortStack	siRNA24	NA	NA	Cluster_65846	NA	Cluster_65846	24	N	NA	NA	NA	NA	-4.25531451895707	0.0198150446810322
1	26969499	26970554	1056	*	PlantSmallRNAgenes	siRNA24	NA	NA	osa-b1.0r1-10837	siRNA24 locus with predominant RNA size of 24	NA	NA	NA	NA	NA	NA	NA	3.81859037085521	0.00832319632641477
1	27011297	27012031	735	+	ShortStack	OtherRNA	NA	NA	Cluster_65858	NA	Cluster_65858	N	N	NA	NA	NA	NA	-5.57127144757375	0.00388672869632447
1	27013709	27014303	595	*	ShortStack	OtherRNA	NA	NA	Cluster_65859	NA	Cluster_65859	N	N	NA	NA	NA	NA	-5.15190223122045	0.0126623732052106
1	27014405	27014923	519	-	ShortStack	OtherRNA	NA	NA	Cluster_65860	NA	Cluster_65860	N	N	NA	NA	NA	NA	-5.11565769996458	0.00595011932241791
1	27029765	27030217	453	*	PlantSmallRNAgenes	siRNA24	NA	NA	osa-b1.0r1-10853	siRNA24 locus with predominant RNA size of 24	NA	NA	NA	NA	NA	NA	NA	-2.27180181791006	0.0135803865568072
1	27030849	27031308	460	*	PlantSmallRNAgenes	siRNA24	NA	NA	osa-b1.0r1-10854	siRNA24 locus with predominant RNA size of 24	NA	NA	NA	NA	NA	NA	NA	-1.80883491832892	0.0152851886894094
1	27050071	27050420	350	-	PlantSmallRNAgenes	OtherRNA	NA	NA	osa-b1.0r1-10873	OtherRNA locus with < 80% of RNAs between 20-24 nts in size	NA	NA	NA	NA	NA	NA	NA	-4.45404416406809	0.0399895680276088
1	27073963	27074411	449	*	PlantSmallRNAgenes	siRNA24	NA	NA	osa-b1.0r1-10880	siRNA24 locus with predominant RNA size of 24	NA	NA	NA	NA	NA	NA	NA	2.68720369902518	0.0368843742419196
1	27080336	27081024	689	*	PlantSmallRNAgenes	siRNA24	NA	NA	osa-b1.0r1-10882	siRNA24 locus with predominant RNA size of 24	NA	NA	NA	NA	NA	NA	NA	4.25964799145063	0.0118974928297474
1	27085770	27086138	369	-	ShortStack	OtherRNA	NA	NA	Cluster_65901	NA	Cluster_65901	N	N	NA	NA	NA	NA	-6.65307300138396	0.000537927833333026
1	27087294	27087399	106	-	ShortStack	OtherRNA	NA	NA	Cluster_65902	NA	Cluster_65902	N	N	NA	NA	NA	NA	-5.49198479045454	7.57772771806539e-06
1	27091453	27091803	351	-	ShortStack	OtherRNA	NA	NA	Cluster_65910	NA	Cluster_65910	N	N	NA	NA	NA	NA	-5.97314731341869	1.63789261755694e-06
1	27133727	27133955	229	-	ShortStack	OtherRNA	NA	NA	Cluster_65950	NA	Cluster_65950	N	N	NA	NA	NA	NA	-7.42659644282651	4.46727882462219e-05
1	27143817	27144779	963	*	PlantSmallRNAgenes	siRNA24	NA	NA	osa-b1.0r1-10910	siRNA24 locus with predominant RNA size of 24	NA	NA	NA	NA	NA	NA	NA	3.04311261965008	0.00247698911058877
1	27196451	27197183	733	-	ShortStack	OtherRNA	NA	NA	Cluster_65999	NA	Cluster_65999	N	N	NA	NA	NA	NA	-5.64287942090739	0.0065674790692654
1	27198674	27199225	552	-	ShortStack	OtherRNA	NA	NA	Cluster_66000	NA	Cluster_66000	N	N	NA	NA	NA	NA	-5.83644963564252	0.00981810508315836
1	27226939	27228317	1379	*	PlantSmallRNAgenes	siRNA24	NA	NA	osa-b1.0r1-10945	siRNA24 locus with predominant RNA size of 24	NA	NA	NA	NA	NA	NA	NA	1.59776036218909	0.0410962814819176
1	27236027	27236279	253	-	PlantSmallRNAgenes	OtherRNA	NA	NA	osa-b1.0r1-10950	OtherRNA locus with < 80% of RNAs between 20-24 nts in size	NA	NA	NA	NA	NA	NA	NA	-4.76532709719784	5.84173692249318e-19
1	27239872	27240105	234	+	PlantSmallRNAgenes	OtherRNA	NA	NA	osa-b1.0r1-10951	OtherRNA locus with < 80% of RNAs between 20-24 nts in size	NA	NA	NA	NA	NA	NA	NA	-5.87638117091332	6.47122289635709e-20
1	27255583	27256823	1241	*	PlantSmallRNAgenes	siRNA24	NA	NA	osa-b1.0r1-10957	siRNA24 locus with predominant RNA size of 24	NA	NA	NA	NA	NA	NA	NA	2.87082950851765	0.00621992817875105
1	27303264	27303719	456	-	PlantSmallRNAgenes	OtherRNA	NA	NA	osa-b1.0r1-10975	OtherRNA locus with < 80% of RNAs between 20-24 nts in size	NA	NA	NA	NA	NA	NA	NA	-4.6409021152731	0.00011472402943511
1	27306874	27307467	594	-	ShortStack	OtherRNA	NA	NA	Cluster_66077	NA	Cluster_66077	N	N	NA	NA	NA	NA	-6.73612806894844	0.000226626267982691
1	27601512	27602208	697	+	ShortStack	OtherRNA	NA	NA	Cluster_66227	NA	Cluster_66227	N	N	NA	NA	NA	NA	-5.53682806150658	0.00124879161676582
1	27602528	27603223	696	+	ShortStack	OtherRNA	NA	NA	Cluster_66228	NA	Cluster_66228	N	N	NA	NA	NA	NA	-4.75332792505184	0.0356042822435403
1	27604464	27605360	897	+	ShortStack	OtherRNA	NA	NA	Cluster_66230	NA	Cluster_66230	N	N	NA	NA	NA	NA	-4.73389566241818	0.0133807966795036
1	27606006	27606437	432	-	ShortStack	OtherRNA	NA	NA	Cluster_66231	NA	Cluster_66231	N	N	NA	NA	NA	NA	-5.21651965266925	0.0453095769263799
1	27608766	27609509	744	-	ShortStack	OtherRNA	NA	NA	Cluster_66235	NA	Cluster_66235	N	N	NA	NA	NA	NA	-5.26595056548792	0.0127918855260761
1	27609846	27611096	1251	-	ShortStack	OtherRNA	NA	NA	Cluster_66237	NA	Cluster_66237	N	N	NA	NA	NA	NA	-4.84365774551214	0.0213799026896155
1	27645970	27646338	369	-	PlantSmallRNAgenes	siRNA24	NA	NA	osa-b1.0r1-11090	siRNA24 locus with predominant RNA size of 24	NA	NA	NA	NA	NA	NA	NA	-3.14832750941982	5.39888188246492e-06
1	27654529	27655666	1138	*	PlantSmallRNAgenes	siRNA24	NA	NA	osa-b1.0r1-11097	siRNA24 locus with predominant RNA size of 24	NA	NA	NA	NA	NA	NA	NA	1.778894082298	0.0141836062804116
1	27668632	27669259	628	-	ShortStack	OtherRNA	NA	NA	Cluster_66281	NA	Cluster_66281	N	N	NA	NA	NA	NA	-3.96766627246911	0.00330274756711041
1	27671872	27672730	859	*	PlantSmallRNAgenes	siRNA24	NA	NA	osa-b1.0r1-11099	siRNA24 locus with predominant RNA size of 24	NA	NA	NA	NA	NA	NA	NA	3.83086734615031	0.00382146449753988
1	27690765	27691381	617	-	ShortStack	OtherRNA	NA	NA	Cluster_66299	NA	Cluster_66299	N	N	NA	NA	NA	NA	-4.49828984371062	0.0178520278925607
1	27712719	27713160	442	*	PlantSmallRNAgenes	siRNA24	NA	NA	osa-b1.0r1-11113	siRNA24 locus with predominant RNA size of 24	NA	NA	NA	NA	NA	NA	NA	4.40408308426443	0.0208719543869733
1	27774176	27775847	1672	*	PlantSmallRNAgenes	siRNA24	NA	NA	osa-b1.0r1-11134	siRNA24 locus with predominant RNA size of 24	NA	NA	NA	NA	NA	NA	NA	1.84497747786457	0.0251086467142743
1	27815884	27816342	459	*	Pln24NT	24nt_Locus	NA	NA	cluster9321	NA	NA	NA	NA	cluster9321	cluster9321	T	1	2.8095649949366	0.00720634679388868
1	27820217	27820816	600	*	PlantSmallRNAgenes	siRNA24	NA	NA	osa-b1.0r1-11152	siRNA24 locus with predominant RNA size of 24	NA	NA	NA	NA	NA	NA	NA	-3.54161038897284	0.00943330247585993
1	27849013	27849628	616	*	PlantSmallRNAgenes	siRNA24	NA	NA	osa-b1.0r1-11165	siRNA24 locus with predominant RNA size of 24	NA	NA	NA	NA	NA	NA	NA	-2.95377632641862	0.00494394927614166
1	27850178	27851841	1664	*	PlantSmallRNAgenes	siRNA24	NA	NA	osa-b1.0r1-11167	siRNA24 locus with predominant RNA size of 24	NA	NA	NA	NA	NA	NA	NA	-5.08092912379178	1.40205839738451e-16
1	27851917	27852441	525	*	PlantSmallRNAgenes	siRNA24	NA	NA	osa-b1.0r1-11168	siRNA24 locus with predominant RNA size of 24	NA	NA	NA	NA	NA	NA	NA	-8.13457663006176	1.36989947402618e-07
1	27857612	27859440	1829	*	PlantSmallRNAgenes	siRNA24	NA	NA	osa-b1.0r1-11172	siRNA24 locus with predominant RNA size of 24	NA	NA	NA	NA	NA	NA	NA	-2.1338684150551	0.00437446797835985
1	27859499	27859972	474	*	PlantSmallRNAgenes	siRNA24	NA	NA	osa-b1.0r1-11173	siRNA24 locus with predominant RNA size of 24	NA	NA	NA	NA	NA	NA	NA	-4.02103224070975	0.0164614320779489
1	27989493	27989941	449	+	ShortStack	OtherRNA	NA	NA	Cluster_66504	NA	Cluster_66504	N	N	NA	NA	NA	NA	-4.8315050827051	0.0271768121882416
1	28020049	28020647	599	-	ShortStack	OtherRNA	NA	NA	Cluster_66531	NA	Cluster_66531	N	N	NA	NA	NA	NA	-4.86005264936033	0.0441302923356841
1	28070571	28070939	369	*	PlantSmallRNAgenes	siRNA24	NA	NA	osa-b1.0r1-11256	siRNA24 locus with predominant RNA size of 24	NA	NA	NA	NA	NA	NA	NA	3.68915543352681	0.0465964177157778
1	28077749	28080381	2633	*	PlantSmallRNAgenes	siRNA24	NA	NA	osa-b1.0r1-11259	siRNA24 locus with predominant RNA size of 24	NA	NA	NA	NA	NA	NA	NA	2.28991427641911	0.00497849851427161
1	28081625	28082173	549	+	PlantSmallRNAgenes	OtherRNA	NA	NA	osa-b1.0r1-11260	OtherRNA locus with < 80% of RNAs between 20-24 nts in size	NA	NA	NA	NA	NA	NA	NA	-3.69027549628814	0.000274660355237787
1	28091850	28093382	1533	-	ShortStack	OtherRNA	NA	NA	Cluster_66575	NA	Cluster_66575	N	N	NA	NA	NA	NA	-4.89162606976524	0.0012496596517818
1	28094252	28095652	1401	-	PlantSmallRNAgenes	OtherRNA	NA	NA	osa-b1.0r1-11267	OtherRNA locus with < 80% of RNAs between 20-24 nts in size	NA	NA	NA	NA	NA	NA	NA	-4.11996048801444	0.000228610604277166
1	28098869	28099115	247	-	PlantSmallRNAgenes	OtherRNA	NA	NA	osa-b1.0r1-11271	OtherRNA locus with < 80% of RNAs between 20-24 nts in size	NA	NA	NA	NA	NA	NA	NA	-5.38206558351335	0.00200750315459039
1	28130234	28130617	384	+	PlantSmallRNAgenes	OtherRNA	NA	NA	osa-b1.0r1-11287	OtherRNA locus with < 80% of RNAs between 20-24 nts in size	NA	NA	NA	NA	NA	NA	NA	-5.95899745588697	5.62947356163456e-18
1	28175602	28176072	471	+	ShortStack	OtherRNA	NA	NA	Cluster_66621	NA	Cluster_66621	N	N	NA	NA	NA	NA	-4.556619819998	0.00686282935722679
1	28186621	28187607	987	*	PlantSmallRNAgenes	siRNA24	NA	NA	osa-b1.0r1-11305	siRNA24 locus with predominant RNA size of 24	NA	NA	NA	NA	NA	NA	NA	3.90679724029485	0.0260260283768124
1	28199259	28206603	7345	*	PlantSmallRNAgenes	siRNA24	NA	NA	osa-b1.0r1-11311	siRNA24 locus with predominant RNA size of 24	NA	NA	NA	NA	NA	NA	NA	-4.92875143818944	4.38087115584635e-17
1	28206694	28207110	417	*	PlantSmallRNAgenes	siRNA24	NA	NA	osa-b1.0r1-11312	siRNA24 locus with predominant RNA size of 24	NA	NA	NA	NA	NA	NA	NA	-5.16041207403136	0.0412913429893318
1	28207264	28216682	9419	*	PlantSmallRNAgenes	siRNA24	NA	NA	osa-b1.0r1-11313	siRNA24 locus with predominant RNA size of 24	NA	NA	NA	NA	NA	NA	NA	-5.13353402226592	7.16780868520408e-20
1	28252732	28253144	413	-	PlantSmallRNAgenes	siRNA24	NA	NA	osa-b1.0r1-11328	siRNA24 locus with predominant RNA size of 24	NA	NA	NA	NA	NA	NA	NA	-2.4077475677778	0.0199601740722543
1	28317316	28319031	1716	*	PlantSmallRNAgenes	siRNA24	NA	NA	osa-b1.0r1-11351	siRNA24 locus with predominant RNA size of 24	NA	NA	NA	NA	NA	NA	NA	1.53240983117529	0.0133273948945068
1	28380708	28381157	450	*	PlantSmallRNAgenes	siRNA24	NA	NA	osa-b1.0r1-11375	siRNA24 locus with predominant RNA size of 24	NA	NA	NA	NA	NA	NA	NA	3.92716839975991	0.0243390817417792
1	28381684	28382708	1025	+	PlantSmallRNAgenes	OtherRNA	NA	NA	osa-b1.0r1-11376	OtherRNA locus with < 80% of RNAs between 20-24 nts in size	NA	NA	NA	NA	NA	NA	NA	-1.86329948893198	0.0130646148395121
1	28434679	28435143	465	*	PlantSmallRNAgenes	siRNA24	NA	NA	osa-b1.0r1-11407	siRNA24 locus with predominant RNA size of 24	NA	NA	NA	NA	NA	NA	NA	3.62000924656037	0.0262993704348715
1	28496776	28497955	1180	*	PlantSmallRNAgenes	siRNA24	NA	NA	osa-b1.0r1-11440	siRNA24 locus with predominant RNA size of 24	NA	NA	NA	NA	NA	NA	NA	2.47809090166808	0.0273534139469071
1	28554315	28555766	1452	*	PlantSmallRNAgenes	siRNA24	NA	NA	osa-b1.0r1-11464	siRNA24 locus with predominant RNA size of 24	NA	NA	NA	NA	NA	NA	NA	2.84284497466875	0.000976962290813991
1	28565076	28566395	1320	*	PlantSmallRNAgenes	siRNA24	NA	NA	osa-b1.0r1-11466	siRNA24 locus with predominant RNA size of 24	NA	NA	NA	NA	NA	NA	NA	2.34188560336675	0.00544017747158795
1	28570092	28571527	1436	*	PlantSmallRNAgenes	siRNA24	NA	NA	osa-b1.0r1-11468	siRNA24 locus with predominant RNA size of 24	NA	NA	NA	NA	NA	NA	NA	1.58291764438541	0.0440984267795696
1	28575707	28576776	1070	*	PlantSmallRNAgenes	siRNA24	NA	NA	osa-b1.0r1-11471	siRNA24 locus with predominant RNA size of 24	NA	NA	NA	NA	NA	NA	NA	3.4813402094637	0.0335684007132261
1	28594398	28595476	1079	*	PlantSmallRNAgenes	siRNA24	NA	NA	osa-b1.0r1-11476	siRNA24 locus with predominant RNA size of 24	NA	NA	NA	NA	NA	NA	NA	-3.49876060332183	6.71703997224744e-13
1	28597144	28601148	4005	*	PlantSmallRNAgenes	siRNA24	NA	NA	osa-b1.0r1-11477	siRNA24 locus with predominant RNA size of 24	NA	NA	NA	NA	NA	NA	NA	-4.25288828079441	6.66494725911007e-15
1	28660825	28661828	1004	*	PlantSmallRNAgenes	siRNA24	NA	NA	osa-b1.0r1-11507	siRNA24 locus with predominant RNA size of 24	NA	NA	NA	NA	NA	NA	NA	2.22571553385547	0.00262835605588019
1	28785790	28785995	206	*	PlantSmallRNAgenes	siRNA24	NA	NA	osa-b1.0r1-11556	siRNA24 locus with predominant RNA size of 24	NA	NA	NA	NA	NA	NA	NA	-11.6183012502317	5.01727209013289e-17
1	28796964	28797763	800	+	ShortStack	OtherRNA	NA	NA	Cluster_67031	NA	Cluster_67031	N	N	NA	NA	NA	NA	-6.97107381529711	0.0145883301797255
1	28927328	28928048	721	+	PlantSmallRNAgenes	siRNA24	NA	NA	osa-b1.0r1-11612	siRNA24 locus with predominant RNA size of 24	NA	NA	NA	NA	NA	NA	NA	-2.40036326867808	0.0233114194622842
1	28947337	28947826	490	-	ShortStack	OtherRNA	NA	NA	Cluster_67133	NA	Cluster_67133	N	N	NA	NA	NA	NA	-5.32115253912366	0.0317199932970283
1	28948648	28949268	621	*	PlantSmallRNAgenes	siRNA24	NA	NA	osa-b1.0r1-11618	siRNA24 locus with predominant RNA size of 24	NA	NA	NA	NA	NA	NA	NA	-3.08994607851089	0.0198368668614698
1	28963688	28964037	350	*	PlantSmallRNAgenes	siRNA24	NA	NA	osa-b1.0r1-11626	siRNA24 locus with predominant RNA size of 24	NA	NA	NA	NA	NA	NA	NA	4.34134224660819	0.0107531860829443
1	28992897	28993438	542	*	PlantSmallRNAgenes	siRNA24	NA	NA	osa-b1.0r1-11635	siRNA24 locus with predominant RNA size of 24	NA	NA	NA	NA	NA	NA	NA	1.55431414220713	0.0246914039285267
1	29053123	29056503	3381	*	PlantSmallRNAgenes	siRNA24	NA	NA	osa-b1.0r1-11652	siRNA24 locus with predominant RNA size of 24	NA	NA	NA	NA	NA	NA	NA	-2.88971024427382	3.43683506502249e-08
1	29144259	29144814	556	*	PlantSmallRNAgenes	siRNA24	NA	NA	osa-b1.0r1-11692	siRNA24 locus with predominant RNA size of 24	NA	NA	NA	NA	NA	NA	NA	3.44586654094859	0.0412298149030186
1	29156942	29157757	816	+	PlantSmallRNAgenes	siRNA24	NA	NA	osa-b1.0r1-11698	siRNA24 locus with predominant RNA size of 24	NA	NA	NA	NA	NA	NA	NA	-2.14680964362374	0.00376500561301167
1	29172264	29172919	656	*	PlantSmallRNAgenes	siRNA24	NA	NA	osa-b1.0r1-11707	siRNA24 locus with predominant RNA size of 24	NA	NA	NA	NA	NA	NA	NA	-2.43763138429814	0.013984347146202
1	29223935	29224258	324	*	PlantSmallRNAgenes	siRNA24	NA	NA	osa-b1.0r1-11726	siRNA24 locus with predominant RNA size of 24	NA	NA	NA	NA	NA	NA	NA	-3.79257165113046	0.00595011932241791
1	29224802	29226551	1750	*	PlantSmallRNAgenes	siRNA24	NA	NA	osa-b1.0r1-11727	siRNA24 locus with predominant RNA size of 24	NA	NA	NA	NA	NA	NA	NA	1.51733894004148	0.0456480693595267
1	29236596	29237841	1246	*	PlantSmallRNAgenes	siRNA24	NA	NA	osa-b1.0r1-11739	siRNA24 locus with predominant RNA size of 24	NA	NA	NA	NA	NA	NA	NA	1.99775314685755	0.0450382587384845
1	29317467	29318144	678	+	ShortStack	OtherRNA	NA	NA	Cluster_67352	NA	Cluster_67352	N	N	NA	NA	NA	NA	-6.10780331446417	0.00403499117113133
1	29326091	29326223	133	+	PlantSmallRNAgenes	OtherRNA	NA	NA	osa-b1.0r1-11764	OtherRNA locus with < 80% of RNAs between 20-24 nts in size	NA	NA	NA	NA	NA	NA	NA	-8.52057776931338	1.24926274449386e-25
1	29366584	29366851	268	+	ShortStack	OtherRNA	NA	NA	Cluster_67377	NA	Cluster_67377	N	N	NA	NA	NA	NA	-4.99589538740595	0.0419852936946316
1	29425183	29425666	484	+	PlantSmallRNAgenes	siRNA21	NA	NA	osa-b1.0r1-11800	siRNA21 locus with predominant RNA size of 21	NA	NA	NA	NA	NA	NA	NA	-3.59690898266621	0.0497763642191903
1	29506297	29506398	102	+	PlantSmallRNAgenes	OtherRNA	NA	NA	osa-b1.0r1-11831	OtherRNA locus with < 80% of RNAs between 20-24 nts in size	NA	NA	NA	NA	NA	NA	NA	-4.25077529628447	0.0295365308339605
1	29516073	29516097	25	+	PlantSmallRNAgenes	OtherRNA	NA	NA	osa-b1.0r1-11834	OtherRNA locus with < 80% of RNAs between 20-24 nts in size	NA	NA	NA	NA	NA	NA	NA	-10.3789203089093	0.0422244438490731
1	29560188	29563241	3054	+	PlantSmallRNAgenes	OtherRNA	NA	NA	osa-b1.0r1-11857	OtherRNA locus with < 80% of RNAs between 20-24 nts in size	NA	NA	NA	NA	NA	NA	NA	-2.32156804593611	0.0319261614699697
1	29691350	29691990	641	*	Pln24NT	24nt_Locus	NA	NA	cluster9902	NA	NA	NA	NA	cluster9902	cluster9902	F	1	-3.99210161787775	0.0407375605328484
1	29715530	29715849	320	*	PlantSmallRNAgenes	siRNA24	NA	NA	osa-b1.0r1-11911	siRNA24 locus with predominant RNA size of 24	NA	NA	NA	NA	NA	NA	NA	-1.62878676678816	0.0452159703206425
1	29807266	29807638	373	-	PlantSmallRNAgenes	siRNA24	NA	NA	osa-b1.0r1-11945	siRNA24 locus with predominant RNA size of 24	NA	NA	NA	NA	NA	NA	NA	-2.78784938364342	2.6050176945359e-05
1	29838702	29841294	2593	*	PlantSmallRNAgenes	siRNA24	NA	NA	osa-b1.0r1-11960	siRNA24 locus with predominant RNA size of 24	NA	NA	NA	NA	NA	NA	NA	-1.16617393840156	0.0475941175298812
1	29842737	29844060	1324	-	ShortStack	OtherRNA	NA	NA	Cluster_67657	NA	Cluster_67657	N	N	NA	NA	NA	NA	-5.01465070375962	0.00357766977978146
1	29894914	29894934	21	*	ShortStack	OtherRNA	NA	NA	Cluster_67695	NA	Cluster_67695	N	N	NA	NA	NA	NA	-7.76101006290698	2.35560915642617e-07
1	29896714	29896954	241	-	ShortStack	OtherRNA	NA	NA	Cluster_67696	NA	Cluster_67696	N	N	NA	NA	NA	NA	-6.45349512396001	0.00629253535651601
1	29917824	29918585	762	+	PlantSmallRNAgenes	siRNA24	NA	NA	osa-b1.0r1-11997	siRNA24 locus with predominant RNA size of 24	NA	NA	NA	NA	NA	NA	NA	-2.58286076831275	0.0121233258193482
1	29927776	29928774	999	-	ShortStack	OtherRNA	NA	NA	Cluster_67719	NA	Cluster_67719	N	N	NA	NA	NA	NA	-3.80736292400369	0.0192687554774602
1	29960970	29961205	236	+	ShortStack	OtherRNA	NA	NA	Cluster_67748	NA	Cluster_67748	N	N	NA	NA	NA	NA	-5.6168337398513	0.0318695708644703
1	29977718	29978238	521	*	PlantSmallRNAgenes	siRNA24	NA	NA	osa-b1.0r1-12033	siRNA24 locus with predominant RNA size of 24	NA	NA	NA	NA	NA	NA	NA	2.57672212126598	0.0461347285715889
1	29984201	29984581	381	*	PlantSmallRNAgenes	siRNA24	NA	NA	osa-b1.0r1-12040	siRNA24 locus with predominant RNA size of 24	NA	NA	NA	NA	NA	NA	NA	-1.96267321310667	0.0228968761646957
1	30072747	30073749	1003	*	PlantSmallRNAgenes	siRNA24	NA	NA	osa-b1.0r1-12071	siRNA24 locus with predominant RNA size of 24	NA	NA	NA	NA	NA	NA	NA	4.71185278737209	0.0107531860829443
1	30172453	30172779	327	-	PlantSmallRNAgenes	siRNA24	NA	NA	osa-b1.0r1-12111	siRNA24 locus with predominant RNA size of 24	NA	NA	NA	NA	NA	NA	NA	3.21599782964061	0.000669175028727806
1	30177426	30177662	237	-	ShortStack	OtherRNA	NA	NA	Cluster_67893	NA	Cluster_67893	N	N	NA	NA	NA	NA	-5.32296317519745	0.0101393342614173
1	30210427	30210518	92	+	PlantSmallRNAgenes	OtherRNA	NA	NA	osa-b1.0r1-12125	OtherRNA locus with < 80% of RNAs between 20-24 nts in size	NA	NA	NA	NA	NA	NA	NA	-6.84026408033523	0.033330625181914
1	30277987	30278203	217	+	PlantSmallRNAgenes	OtherRNA	NA	NA	osa-b1.0r1-12149	OtherRNA locus with < 80% of RNAs between 20-24 nts in size	NA	NA	NA	NA	NA	NA	NA	1.45727472200592	0.0112275301557875
1	30290833	30291205	373	*	PlantSmallRNAgenes	siRNA24	NA	NA	osa-b1.0r1-12155	siRNA24 locus with predominant RNA size of 24	NA	NA	NA	NA	NA	NA	NA	-2.31957145010303	0.019701314170074
1	30291284	30291668	385	*	PlantSmallRNAgenes	siRNA24	NA	NA	osa-b1.0r1-12156	siRNA24 locus with predominant RNA size of 24	NA	NA	NA	NA	NA	NA	NA	-3.64329361823322	0.0273233225578638
1	30341206	30341716	511	-	ShortStack	OtherRNA	NA	NA	Cluster_68011	NA	Cluster_68011	N	N	NA	NA	NA	NA	-5.16731148556423	0.0221371964001577
1	30377233	30378996	1764	*	PlantSmallRNAgenes	siRNA24	NA	NA	osa-b1.0r1-12194	siRNA24 locus with predominant RNA size of 24	NA	NA	NA	NA	NA	NA	NA	1.44720840445956	0.038145737659263
1	30380802	30381126	325	+	PlantSmallRNAgenes	siRNA21	NA	NA	osa-b1.0r1-12196	siRNA21 locus with predominant RNA size of 21	NA	NA	NA	NA	NA	NA	NA	-5.14332499060821	8.58288330288555e-05
1	30398204	30398710	507	-	PlantSmallRNAgenes	OtherRNA	NA	NA	osa-b1.0r1-12201	OtherRNA locus with < 80% of RNAs between 20-24 nts in size	NA	NA	NA	NA	NA	NA	NA	3.55671416485544	6.45708375029316e-07
1	30404184	30404857	674	*	PlantSmallRNAgenes	siRNA24	NA	NA	osa-b1.0r1-12202	siRNA24 locus with predominant RNA size of 24	NA	NA	NA	NA	NA	NA	NA	3.14112875235265	0.0294466242744
1	30409467	30410213	747	*	PlantSmallRNAgenes	siRNA24	NA	NA	osa-b1.0r1-12204	siRNA24 locus with predominant RNA size of 24	NA	NA	NA	NA	NA	NA	NA	4.50501003621843	0.0284040259420479
1	30428580	30428919	340	+	ShortStack	OtherRNA	NA	NA	Cluster_68066	NA	Cluster_68066	N	N	NA	NA	NA	NA	-5.28843763387607	0.0111472820780498
1	30476742	30477136	395	*	PlantSmallRNAgenes	siRNA24	NA	NA	osa-b1.0r1-12235	siRNA24 locus with predominant RNA size of 24	NA	NA	NA	NA	NA	NA	NA	-1.52403037932201	0.0126286949604148
1	30808042	30812437	4396	*	PlantSmallRNAgenes	siRNA24	NA	NA	osa-b1.0r1-12362	siRNA24 locus with predominant RNA size of 24	NA	NA	NA	NA	NA	NA	NA	-2.88685966585505	1.29128945089607e-07
1	30836766	30838160	1395	*	PlantSmallRNAgenes	siRNA24	NA	NA	osa-b1.0r1-12374	siRNA24 locus with predominant RNA size of 24	NA	NA	NA	NA	NA	NA	NA	2.03695401748473	0.00256791792958686
1	30848389	30848827	439	*	PlantSmallRNAgenes	siRNA24	NA	NA	osa-b1.0r1-12378	siRNA24 locus with predominant RNA size of 24	NA	NA	NA	NA	NA	NA	NA	4.44201840568418	0.0174028290329893
1	30884424	30886348	1925	*	PlantSmallRNAgenes	OtherRNA	NA	NA	osa-b1.0r1-12395	OtherRNA locus with < 80% of RNAs between 20-24 nts in size	NA	NA	NA	NA	NA	NA	NA	-3.57671925030699	0.00697172996851445
1	30939410	30939733	324	*	PlantSmallRNAgenes	siRNA24	NA	NA	osa-b1.0r1-12421	siRNA24 locus with predominant RNA size of 24	NA	NA	NA	NA	NA	NA	NA	3.88286402048281	0.0418476163034177
1	30974622	30974988	367	*	PlantSmallRNAgenes	siRNA24	NA	NA	osa-b1.0r1-12437	siRNA24 locus with predominant RNA size of 24	NA	NA	NA	NA	NA	NA	NA	-2.41259783350815	0.0100611348924953
1	31038787	31040175	1389	*	PlantSmallRNAgenes	siRNA24	NA	NA	osa-b1.0r1-12461	siRNA24 locus with predominant RNA size of 24	NA	NA	NA	NA	NA	NA	NA	-2.06585504638692	0.0143240060797188
1	31132808	31133066	259	+	PlantSmallRNAgenes	OtherRNA	NA	NA	osa-b1.0r1-12492	OtherRNA locus with < 80% of RNAs between 20-24 nts in size	NA	NA	NA	NA	NA	NA	NA	-2.39459178709604	0.0185213793333155
1	31151642	31151929	288	*	PlantSmallRNAgenes	siRNA24	NA	NA	osa-b1.0r1-12501	siRNA24 locus with predominant RNA size of 24	NA	NA	NA	NA	NA	NA	NA	-2.83164546445349	0.0212969071326431
1	31183272	31184652	1381	*	PlantSmallRNAgenes	siRNA24	NA	NA	osa-b1.0r1-12514	siRNA24 locus with predominant RNA size of 24	NA	NA	NA	NA	NA	NA	NA	2.43750859709749	0.000602870124668399
1	31231096	31231479	384	-	PlantSmallRNAgenes	siRNA24	NA	NA	osa-b1.0r1-12525	siRNA24 locus with predominant RNA size of 24	NA	NA	NA	NA	NA	NA	NA	2.4382545665904	0.0255516021703787
1	31339458	31339634	177	+	PlantSmallRNAgenes	siRNA24	NA	NA	osa-b1.0r1-12563	siRNA24 locus with predominant RNA size of 24	NA	NA	NA	NA	NA	NA	NA	-5.10372414711108	0.037585398558451
1	31351772	31352997	1226	+	ShortStack	OtherRNA	NA	NA	Cluster_68619	NA	Cluster_68619	N	N	NA	NA	NA	NA	-5.1084533071684	0.00625740093879835
1	31375516	31375893	378	-	PlantSmallRNAgenes	OtherRNA	NA	NA	osa-b1.0r1-12577	OtherRNA locus with < 80% of RNAs between 20-24 nts in size	NA	NA	NA	NA	NA	NA	NA	-5.84731289008045	0.00243567733695334
1	31376384	31377538	1155	-	ShortStack	OtherRNA	NA	NA	Cluster_68635	NA	Cluster_68635	N	N	NA	NA	NA	NA	-5.71347744878518	0.00112007961420152
1	31393080	31394547	1468	*	PlantSmallRNAgenes	siRNA24	NA	NA	osa-b1.0r1-12587	siRNA24 locus with predominant RNA size of 24	NA	NA	NA	NA	NA	NA	NA	1.69970546807039	0.0182546079466593
1	31415756	31415907	152	*	PlantSmallRNAgenes	siRNA21	NA	NA	osa-b1.0r1-12595	siRNA21 locus with predominant RNA size of 21	NA	NA	NA	NA	NA	NA	NA	-2.71206788485748	0.000135050068054284
1	31416186	31416973	788	*	PlantSmallRNAgenes	siRNA24	NA	NA	osa-b1.0r1-12596	siRNA24 locus with predominant RNA size of 24	NA	NA	NA	NA	NA	NA	NA	-2.21858741695452	0.00489763947170232
1	31433852	31435612	1761	*	PlantSmallRNAgenes	siRNA24	NA	NA	osa-b1.0r1-12605	siRNA24 locus with predominant RNA size of 24	NA	NA	NA	NA	NA	NA	NA	1.95055893459556	0.0485713650031805
1	31475310	31475959	650	-	ShortStack	OtherRNA	NA	NA	Cluster_68686	NA	Cluster_68686	N	N	NA	NA	NA	NA	-6.0474869537367	0.00154571298410054
1	31476011	31476528	518	*	ShortStack	OtherRNA	NA	NA	Cluster_68687	NA	Cluster_68687	N	N	NA	NA	NA	NA	-5.2053286627376	0.0240714853287786
1	31558532	31558906	375	-	PlantSmallRNAgenes	OtherRNA	NA	NA	osa-b1.0r1-12639	OtherRNA locus with < 80% of RNAs between 20-24 nts in size	NA	NA	NA	NA	NA	NA	NA	-1.80605507700591	0.00490379219340717
1	31588190	31588327	138	-	PlantSmallRNAgenes	OtherRNA	NA	NA	osa-b1.0r1-12647	OtherRNA locus with < 80% of RNAs between 20-24 nts in size	NA	NA	NA	NA	NA	NA	NA	-2.89065212749033	0.000109282877333863
1	31589074	31590319	1246	-	PlantSmallRNAgenes	siRNA24	NA	NA	osa-b1.0r1-12648	siRNA24 locus with predominant RNA size of 24	NA	NA	NA	NA	NA	NA	NA	2.90625191335502	5.36129729387954e-06
1	31633620	31634699	1080	*	PlantSmallRNAgenes	siRNA24	NA	NA	osa-b1.0r1-12662	siRNA24 locus with predominant RNA size of 24	NA	NA	NA	NA	NA	NA	NA	-2.41535562543864	0.0218440473207937
1	31651646	31652444	799	*	ShortStack	OtherRNA	NA	NA	Cluster_68784	NA	Cluster_68784	N	N	NA	NA	NA	NA	-5.12256267450441	0.00663159116316041
1	31670501	31672028	1528	*	PlantSmallRNAgenes	siRNA24	NA	NA	osa-b1.0r1-12673	siRNA24 locus with predominant RNA size of 24	NA	NA	NA	NA	NA	NA	NA	-1.72608088714479	0.00267961788617425
1	31689982	31690957	976	*	PlantSmallRNAgenes	siRNA24	NA	NA	osa-b1.0r1-12677	siRNA24 locus with predominant RNA size of 24	NA	NA	NA	NA	NA	NA	NA	3.39863831423119	0.000734945475556522
1	31695894	31696578	685	*	PlantSmallRNAgenes	siRNA24	NA	NA	osa-b1.0r1-12681	siRNA24 locus with predominant RNA size of 24	NA	NA	NA	NA	NA	NA	NA	2.19788721207777	0.00446081605587212
1	31741571	31741760	190	-	PlantSmallRNAgenes	OtherRNA	NA	NA	osa-b1.0r1-12696	OtherRNA locus with < 80% of RNAs between 20-24 nts in size	NA	NA	NA	NA	NA	NA	NA	-3.84557259011622	3.41855455919606e-08
1	31753914	31755721	1808	*	PlantSmallRNAgenes	siRNA24	NA	NA	osa-b1.0r1-12703	siRNA24 locus with predominant RNA size of 24	NA	NA	NA	NA	NA	NA	NA	1.32067036540015	0.0376868631266886
1	31774889	31775377	489	*	PlantSmallRNAgenes	siRNA24	NA	NA	osa-b1.0r1-12715	siRNA24 locus with predominant RNA size of 24	NA	NA	NA	NA	NA	NA	NA	-3.02798551178629	0.00125810617137033
1	31777792	31778263	472	*	PlantSmallRNAgenes	siRNA24	NA	NA	osa-b1.0r1-12718	siRNA24 locus with predominant RNA size of 24	NA	NA	NA	NA	NA	NA	NA	2.68524749954487	0.0354603407572331
1	31799469	31800361	893	*	PlantSmallRNAgenes	siRNA24	NA	NA	osa-b1.0r1-12729	siRNA24 locus with predominant RNA size of 24	NA	NA	NA	NA	NA	NA	NA	1.92593873801436	0.0199355703111974
1	31800801	31801174	374	*	PlantSmallRNAgenes	siRNA24	NA	NA	osa-b1.0r1-12730	siRNA24 locus with predominant RNA size of 24	NA	NA	NA	NA	NA	NA	NA	4.17303638628963	0.0164423087148666
1	31858803	31859209	407	*	PlantSmallRNAgenes	siRNA24	NA	NA	osa-b1.0r1-12754	siRNA24 locus with predominant RNA size of 24	NA	NA	NA	NA	NA	NA	NA	4.01626078143772	0.00497363160662183
1	31899840	31900172	333	*	PlantSmallRNAgenes	siRNA24	NA	NA	osa-b1.0r1-12772	siRNA24 locus with predominant RNA size of 24	NA	NA	NA	NA	NA	NA	NA	2.12440729845239	0.040565683857816
1	31981963	31982679	717	+	ShortStack	OtherRNA	NA	NA	Cluster_69002	NA	Cluster_69002	N	N	NA	NA	NA	NA	-5.84412921015845	0.00132575444610476
1	32000114	32000204	91	-	ShortStack	OtherRNA	NA	NA	Cluster_69015	NA	Cluster_69015	N	N	NA	NA	NA	NA	-5.56843589617617	0.0203063471232453
1	32001305	32001466	162	-	ShortStack	OtherRNA	NA	NA	Cluster_69018	NA	Cluster_69018	N	N	NA	NA	NA	NA	-5.63819630229912	0.0048729879489896
1	32023418	32024912	1495	*	PlantSmallRNAgenes	siRNA24	NA	NA	osa-b1.0r1-12822	siRNA24 locus with predominant RNA size of 24	NA	NA	NA	NA	NA	NA	NA	1.56230439042777	0.0175684269234142
1	32025177	32025909	733	*	PlantSmallRNAgenes	siRNA24	NA	NA	osa-b1.0r1-12823	siRNA24 locus with predominant RNA size of 24	NA	NA	NA	NA	NA	NA	NA	1.51844023025519	0.0264521406215423
1	32052604	32053720	1117	*	PlantSmallRNAgenes	siRNA24	NA	NA	osa-b1.0r1-12835	siRNA24 locus with predominant RNA size of 24	NA	NA	NA	NA	NA	NA	NA	4.32097344567161	0.0189338812499772
1	32059458	32060116	659	-	ShortStack	OtherRNA	NA	NA	Cluster_69058	NA	Cluster_69058	N	N	NA	NA	NA	NA	-6.32267374122502	0.00765220916989753
1	32076738	32077104	367	+	PlantSmallRNAgenes	OtherRNA	NA	NA	osa-b1.0r1-12846	OtherRNA locus with < 80% of RNAs between 20-24 nts in size	NA	NA	NA	NA	NA	NA	NA	-5.10137704144876	7.79561613445009e-15
1	32077185	32077464	280	+	PlantSmallRNAgenes	OtherRNA	NA	NA	osa-b1.0r1-12847	OtherRNA locus with < 80% of RNAs between 20-24 nts in size	NA	NA	NA	NA	NA	NA	NA	-6.02112518152974	7.47021592745325e-20
1	32077545	32078038	494	+	PlantSmallRNAgenes	OtherRNA	NA	NA	osa-b1.0r1-12848	OtherRNA locus with < 80% of RNAs between 20-24 nts in size	NA	NA	NA	NA	NA	NA	NA	-6.05621539255639	1.42697643905957e-13
1	32078125	32078700	576	+	PlantSmallRNAgenes	OtherRNA	NA	NA	osa-b1.0r1-12849	OtherRNA locus with < 80% of RNAs between 20-24 nts in size	NA	NA	NA	NA	NA	NA	NA	-6.24633045636972	6.14855372470831e-16
1	32121112	32122026	915	*	PlantSmallRNAgenes	siRNA24	NA	NA	osa-b1.0r1-12868	siRNA24 locus with predominant RNA size of 24	NA	NA	NA	NA	NA	NA	NA	2.15568294671331	0.0212969071326431
1	32152199	32152766	568	*	PlantSmallRNAgenes	siRNA24	NA	NA	osa-b1.0r1-12876	siRNA24 locus with predominant RNA size of 24	NA	NA	NA	NA	NA	NA	NA	1.99644207634025	0.018019418925661
1	32181864	32184060	2197	*	PlantSmallRNAgenes	siRNA24	NA	NA	osa-b1.0r1-12895	siRNA24 locus with predominant RNA size of 24	NA	NA	NA	NA	NA	NA	NA	1.34337820629804	0.0356018013405729
1	32283767	32284208	442	*	PlantSmallRNAgenes	siRNA24	NA	NA	osa-b1.0r1-12927	siRNA24 locus with predominant RNA size of 24	NA	NA	NA	NA	NA	NA	NA	-2.45494089900538	0.0451340840352627
1	32296712	32297700	989	*	PlantSmallRNAgenes	siRNA24	NA	NA	osa-b1.0r1-12938	siRNA24 locus with predominant RNA size of 24	NA	NA	NA	NA	NA	NA	NA	-2.14853474013353	0.000770039579966199
1	32297859	32298448	590	*	PlantSmallRNAgenes	siRNA24	NA	NA	osa-b1.0r1-12939	siRNA24 locus with predominant RNA size of 24	NA	NA	NA	NA	NA	NA	NA	-8.36376247648913	1.1830016874063e-07
1	32305722	32306854	1133	*	PlantSmallRNAgenes	siRNA24	NA	NA	osa-b1.0r1-12941	siRNA24 locus with predominant RNA size of 24	NA	NA	NA	NA	NA	NA	NA	-3.92563819156781	5.7721892843308e-15
1	32309599	32313433	3835	*	PlantSmallRNAgenes	siRNA24	NA	NA	osa-b1.0r1-12942	siRNA24 locus with predominant RNA size of 24	NA	NA	NA	NA	NA	NA	NA	-5.85664240236663	2.54106954627369e-20
1	32327846	32330831	2986	-	ShortStack	OtherRNA	NA	NA	Cluster_69216	NA	Cluster_69216	N	N	NA	NA	NA	NA	-3.37003693491178	9.97163498087686e-05
1	32339266	32340024	759	+	PlantSmallRNAgenes	OtherRNA	NA	NA	osa-b1.0r1-12948	OtherRNA locus with < 80% of RNAs between 20-24 nts in size	NA	NA	NA	NA	NA	NA	NA	-4.16387268293578	0.000740409076174975
1	32370812	32371784	973	+	ShortStack	OtherRNA	NA	NA	Cluster_69247	NA	Cluster_69247	N	N	NA	NA	NA	NA	-4.58487130018306	0.0301056161250467
1	32372953	32374548	1596	*	PlantSmallRNAgenes	siRNA24	NA	NA	osa-b1.0r1-12961	siRNA24 locus with predominant RNA size of 24	NA	NA	NA	NA	NA	NA	NA	-1.81462864806556	0.0387752086559568
1	32460941	32461567	627	+	PlantSmallRNAgenes	OtherRNA	NA	NA	osa-b1.0r1-12991	OtherRNA locus with < 80% of RNAs between 20-24 nts in size	NA	NA	NA	NA	NA	NA	NA	-2.00775712271329	0.00028277481691585
1	32483312	32483771	460	*	PlantSmallRNAgenes	siRNA24	NA	NA	osa-b1.0r1-13003	siRNA24 locus with predominant RNA size of 24	NA	NA	NA	NA	NA	NA	NA	6.0227995505945	0.000119407518563072
1	32541659	32542387	729	*	PlantSmallRNAgenes	siRNA24	NA	NA	osa-b1.0r1-13030	siRNA24 locus with predominant RNA size of 24	NA	NA	NA	NA	NA	NA	NA	2.4045174613578	0.0145767355127276
1	32549459	32552115	2657	*	PlantSmallRNAgenes	siRNA24	NA	NA	osa-b1.0r1-13035	siRNA24 locus with predominant RNA size of 24	NA	NA	NA	NA	NA	NA	NA	2.37775894518788	0.0269048561146298
1	32575903	32577398	1496	*	PlantSmallRNAgenes	siRNA24	NA	NA	osa-b1.0r1-13041	siRNA24 locus with predominant RNA size of 24	NA	NA	NA	NA	NA	NA	NA	2.68232408787725	0.000486231897107599
1	32645092	32645296	205	+	ShortStack	OtherRNA	NA	NA	Cluster_69416	NA	Cluster_69416	N	N	NA	NA	NA	NA	-6.31998799989	0.00764749963521503
1	32694607	32694628	22	*	PlantSmallRNAgenes	OtherRNA	NA	NA	osa-b1.0r1-13073	OtherRNA locus with < 80% of RNAs between 20-24 nts in size	NA	NA	NA	NA	NA	NA	NA	-7.53402050129151	2.85256688127048e-07
1	32707738	32709355	1618	-	PlantSmallRNAgenes	OtherRNA	NA	NA	osa-b1.0r1-13074	OtherRNA locus with < 80% of RNAs between 20-24 nts in size	NA	NA	NA	NA	NA	NA	NA	-4.51173432918325	0.0258885932716145
1	32729222	32730203	982	*	PlantSmallRNAgenes	siRNA24	NA	NA	osa-b1.0r1-13087	siRNA24 locus with predominant RNA size of 24	NA	NA	NA	NA	NA	NA	NA	2.15396988295936	0.014747112433975
1	32733764	32735049	1286	*	PlantSmallRNAgenes	siRNA24	NA	NA	osa-b1.0r1-13088	siRNA24 locus with predominant RNA size of 24	NA	NA	NA	NA	NA	NA	NA	2.00207681267067	0.00404836465286226
1	32784781	32785683	903	*	PlantSmallRNAgenes	siRNA24	NA	NA	osa-b1.0r1-13103	siRNA24 locus with predominant RNA size of 24	NA	NA	NA	NA	NA	NA	NA	2.41553215515323	0.042555646008539
1	32855414	32855783	370	-	PlantSmallRNAgenes	OtherRNA	NA	NA	osa-b1.0r1-13130	OtherRNA locus with < 80% of RNAs between 20-24 nts in size	NA	NA	NA	NA	NA	NA	NA	-6.14511951870287	0.000153621244748991
1	32860009	32861058	1050	*	PlantSmallRNAgenes	siRNA24	NA	NA	osa-b1.0r1-13132	siRNA24 locus with predominant RNA size of 24	NA	NA	NA	NA	NA	NA	NA	3.78257897639821	0.00119557019507898
1	32936242	32937948	1707	*	PlantSmallRNAgenes	siRNA24	NA	NA	osa-b1.0r1-13154	siRNA24 locus with predominant RNA size of 24	NA	NA	NA	NA	NA	NA	NA	2.36706600862741	0.0102990260243448
1	32963579	32964266	688	*	PlantSmallRNAgenes	siRNA24	NA	NA	osa-b1.0r1-13165	siRNA24 locus with predominant RNA size of 24	NA	NA	NA	NA	NA	NA	NA	-1.50556316578828	0.0204577692948318
1	33072598	33073578	981	*	PlantSmallRNAgenes	siRNA24	NA	NA	osa-b1.0r1-13198	siRNA24 locus with predominant RNA size of 24	NA	NA	NA	NA	NA	NA	NA	-1.37847399484592	0.0451453974072462
1	33082068	33083148	1081	*	PlantSmallRNAgenes	OtherRNA	NA	NA	osa-b1.0r1-13202	OtherRNA locus with < 80% of RNAs between 20-24 nts in size	NA	NA	NA	NA	NA	NA	NA	-2.32563554493591	0.00991707192795732
1	33114868	33115046	179	*	PlantSmallRNAgenes	siRNA21	NA	NA	osa-b1.0r1-13214	siRNA21 locus with predominant RNA size of 21	NA	NA	NA	NA	NA	NA	NA	-3.65183484096116	5.18681421082497e-05
1	33115703	33116186	484	*	PlantSmallRNAgenes	siRNA24	NA	NA	osa-b1.0r1-13215	siRNA24 locus with predominant RNA size of 24	NA	NA	NA	NA	NA	NA	NA	-2.13786338724428	0.0164423087148666
1	33135498	33135674	177	*	PlantSmallRNAgenes	siRNA21	NA	NA	osa-b1.0r1-13223	siRNA21 locus with predominant RNA size of 21	NA	NA	NA	NA	NA	NA	NA	-6.10744948025803	3.38346417271972e-08
1	33136301	33136841	541	*	PlantSmallRNAgenes	siRNA24	NA	NA	osa-b1.0r1-13224	siRNA24 locus with predominant RNA size of 24	NA	NA	NA	NA	NA	NA	NA	-3.35475788190035	7.11654674608717e-05
1	33149242	33149507	266	-	ShortStack	OtherRNA	NA	NA	Cluster_69710	NA	Cluster_69710	N	N	NA	NA	NA	NA	-5.21763465261765	0.0431929321574331
1	33200715	33201744	1030	-	ShortStack	OtherRNA	NA	NA	Cluster_69748	NA	Cluster_69748	N	N	NA	NA	NA	NA	-3.1973123898057	0.0249013819888192
1	33223170	33225220	2051	*	PlantSmallRNAgenes	siRNA24	NA	NA	osa-b1.0r1-13252	siRNA24 locus with predominant RNA size of 24	NA	NA	NA	NA	NA	NA	NA	1.88614592224698	0.0240881844317246
1	33263957	33264062	106	+	PlantSmallRNAgenes	siRNA24	NA	NA	osa-b1.0r1-13267	siRNA24 locus with predominant RNA size of 24	NA	NA	NA	NA	NA	NA	NA	-5.29268445827941	0.0452971330780621
1	33325279	33325566	288	+	PlantSmallRNAgenes	siRNA24	NA	NA	osa-b1.0r1-13302	siRNA24 locus with predominant RNA size of 24	NA	NA	NA	NA	NA	NA	NA	-4.16532964785673	0.00257485789405099
1	33370344	33371433	1090	-	ShortStack	OtherRNA	NA	NA	Cluster_69855	NA	Cluster_69855	N	N	NA	NA	NA	NA	-5.76635931619567	0.00219600018804959
1	33373939	33374551	613	-	ShortStack	OtherRNA	NA	NA	Cluster_69859	NA	Cluster_69859	N	N	NA	NA	NA	NA	-6.31456771049622	0.0116507935233123
1	33424968	33442483	17516	*	Pln24NT	24nt_Locus	NA	NA	cluster11026	NA	NA	NA	NA	cluster11026	cluster11026	T	16	-1.85804509288087	0.0194206153412668
1	33505729	33505796	68	-	PlantSmallRNAgenes	OtherRNA	NA	NA	osa-b1.0r1-13371	OtherRNA locus with < 80% of RNAs between 20-24 nts in size	NA	NA	NA	NA	NA	NA	NA	-2.47369338024802	0.0123735463981294
1	33506053	33507064	1012	+	PlantSmallRNAgenes	OtherRNA	NA	NA	osa-b1.0r1-13372	OtherRNA locus with < 80% of RNAs between 20-24 nts in size	NA	NA	NA	NA	NA	NA	NA	-1.87428220855888	0.0134286822964306
1	33516020	33522745	6726	+	PlantSmallRNAgenes	OtherRNA	NA	NA	osa-b1.0r1-13380	OtherRNA locus with < 80% of RNAs between 20-24 nts in size	NA	NA	NA	NA	NA	NA	NA	-2.9688344501999	2.48551167699154e-08
1	33523522	33523597	76	-	PlantSmallRNAgenes	OtherRNA	NA	NA	osa-b1.0r1-13382	OtherRNA locus with < 80% of RNAs between 20-24 nts in size	NA	NA	NA	NA	NA	NA	NA	-4.76108600529716	0.0338444585710545
1	33534550	33539771	5222	-	PlantSmallRNAgenes	OtherRNA	NA	NA	osa-b1.0r1-13389	OtherRNA locus with < 80% of RNAs between 20-24 nts in size	NA	NA	NA	NA	NA	NA	NA	-2.05608404084567	0.000453872199064452
1	33553175	33553374	200	*	PlantSmallRNAgenes	OtherRNA	NA	NA	osa-b1.0r1-13398	OtherRNA locus with < 80% of RNAs between 20-24 nts in size	NA	NA	NA	NA	NA	NA	NA	-5.09965690283849	2.78426839267208e-11
1	33554489	33554607	119	+	PlantSmallRNAgenes	OtherRNA	NA	NA	osa-b1.0r1-13400	OtherRNA locus with < 80% of RNAs between 20-24 nts in size	NA	NA	NA	NA	NA	NA	NA	-4.61628222717889	0.00783227722711515
1	33566312	33566823	512	*	ShortStack	OtherRNA	NA	NA	Cluster_69994	NA	Cluster_69994	N	N	NA	NA	NA	NA	-9.30051840679862	0.000829222755701993
1	33569800	33569886	87	+	PlantSmallRNAgenes	OtherRNA	NA	NA	osa-b1.0r1-13412	OtherRNA locus with < 80% of RNAs between 20-24 nts in size	NA	NA	NA	NA	NA	NA	NA	-3.38310606538025	0.00010692458575506
1	33571090	33571144	55	+	PlantSmallRNAgenes	OtherRNA	NA	NA	osa-b1.0r1-13413	OtherRNA locus with < 80% of RNAs between 20-24 nts in size	NA	NA	NA	NA	NA	NA	NA	8.23591661930568	0.00757664890931322
1	33573003	33573808	806	+	PlantSmallRNAgenes	OtherRNA	NA	NA	osa-b1.0r1-13415	OtherRNA locus with < 80% of RNAs between 20-24 nts in size	NA	NA	NA	NA	NA	NA	NA	-4.74740988224992	4.14931041509788e-10
1	33574000	33574241	242	*	ShortStack	OtherRNA	NA	NA	Cluster_70006	NA	Cluster_70006	N	N	NA	NA	NA	NA	-9.62877728907343	0.0117370816554945
1	33582302	33587993	5692	*	PlantSmallRNAgenes	OtherRNA	NA	NA	osa-b1.0r1-13423	OtherRNA locus with < 80% of RNAs between 20-24 nts in size	NA	NA	NA	NA	NA	NA	NA	-2.88868369711615	0.000855222703325714
1	33653753	33654063	311	*	PlantSmallRNAgenes	siRNA24	NA	NA	osa-b1.0r1-13451	siRNA24 locus with predominant RNA size of 24	NA	NA	NA	NA	NA	NA	NA	-8.05010056616092	0.0192513063410397
1	33663187	33663561	375	*	PlantSmallRNAgenes	siRNA24	NA	NA	osa-b1.0r1-13458	siRNA24 locus with predominant RNA size of 24	NA	NA	NA	NA	NA	NA	NA	-3.51475221904564	6.10727301779603e-09
1	33666532	33667705	1174	*	PlantSmallRNAgenes	siRNA24	NA	NA	osa-b1.0r1-13460	siRNA24 locus with predominant RNA size of 24	NA	NA	NA	NA	NA	NA	NA	1.92605701611541	0.0489632940749819
1	33721779	33722746	968	*	PlantSmallRNAgenes	siRNA24	NA	NA	osa-b1.0r1-13482	siRNA24 locus with predominant RNA size of 24	NA	NA	NA	NA	NA	NA	NA	4.70953119483854	0.0336266330577189
1	33723438	33723908	471	*	PlantSmallRNAgenes	siRNA24	NA	NA	osa-b1.0r1-13483	siRNA24 locus with predominant RNA size of 24	NA	NA	NA	NA	NA	NA	NA	-1.74630291990611	0.0498916175411258
1	33729091	33730287	1197	*	PlantSmallRNAgenes	siRNA24	NA	NA	osa-b1.0r1-13487	siRNA24 locus with predominant RNA size of 24	NA	NA	NA	NA	NA	NA	NA	3.19145896371787	6.50648012509848e-06
1	33735713	33737065	1353	*	PlantSmallRNAgenes	siRNA24	NA	NA	osa-b1.0r1-13488	siRNA24 locus with predominant RNA size of 24	NA	NA	NA	NA	NA	NA	NA	2.64955588861545	0.000559325777034671
1	33779208	33779596	389	*	PlantSmallRNAgenes	siRNA24	NA	NA	osa-b1.0r1-13507	siRNA24 locus with predominant RNA size of 24	NA	NA	NA	NA	NA	NA	NA	-2.75513289164062	0.0494957274387673
1	33904457	33905053	597	*	PlantSmallRNAgenes	siRNA24	NA	NA	osa-b1.0r1-13552	siRNA24 locus with predominant RNA size of 24	NA	NA	NA	NA	NA	NA	NA	3.68635532328034	0.047834403219937
1	33924905	33926616	1712	*	PlantSmallRNAgenes	siRNA24	NA	NA	osa-b1.0r1-13559	siRNA24 locus with predominant RNA size of 24	NA	NA	NA	NA	NA	NA	NA	2.35475913036329	1.45932001092364e-05
1	33933057	33933363	307	*	PlantSmallRNAgenes	siRNA24	NA	NA	osa-b1.0r1-13560	siRNA24 locus with predominant RNA size of 24	NA	NA	NA	NA	NA	NA	NA	-1.48826584842731	0.0214759312962319
1	33954968	33955621	654	-	ShortStack	OtherRNA	NA	NA	Cluster_70248	NA	Cluster_70248	N	N	NA	NA	NA	NA	-5.00135978181505	0.0242828958748325
1	33964167	33966065	1899	*	PlantSmallRNAgenes	siRNA24	NA	NA	osa-b1.0r1-13570	siRNA24 locus with predominant RNA size of 24	NA	NA	NA	NA	NA	NA	NA	2.41301906203189	0.007031037569145
1	34004281	34004592	312	*	PlantSmallRNAgenes	siRNA24	NA	NA	osa-b1.0r1-13584	siRNA24 locus with predominant RNA size of 24	NA	NA	NA	NA	NA	NA	NA	4.13181164692972	0.0429819262765297
1	34017616	34018325	710	-	PlantSmallRNAgenes	OtherRNA	NA	NA	osa-b1.0r1-13587	OtherRNA locus with < 80% of RNAs between 20-24 nts in size	NA	NA	NA	NA	NA	NA	NA	-3.3214191402836	0.0362385431624723
1	34161617	34161981	365	*	PlantSmallRNAgenes	siRNA24	NA	NA	osa-b1.0r1-13633	siRNA24 locus with predominant RNA size of 24	NA	NA	NA	NA	NA	NA	NA	3.67879220226998	0.0232439491448799
1	34181151	34182664	1514	*	PlantSmallRNAgenes	siRNA24	NA	NA	osa-b1.0r1-13643	siRNA24 locus with predominant RNA size of 24	NA	NA	NA	NA	NA	NA	NA	1.93483305238528	0.00978161837278918
1	34221517	34222039	523	*	PlantSmallRNAgenes	siRNA24	NA	NA	osa-b1.0r1-13661	siRNA24 locus with predominant RNA size of 24	NA	NA	NA	NA	NA	NA	NA	3.24774772825449	0.0414530534150992
1	34281027	34281421	395	-	PlantSmallRNAgenes	siRNA24	NA	NA	osa-b1.0r1-13694	siRNA24 locus with predominant RNA size of 24	NA	NA	NA	NA	NA	NA	NA	-1.54034756678553	0.0466547394484477
1	34284772	34287876	3105	*	PlantSmallRNAgenes	siRNA21	NA	NA	osa-b1.0r1-13698	siRNA21 locus with predominant RNA size of 21	NA	NA	NA	NA	NA	NA	NA	1.78723366375006	0.0146643990473236
1	34379222	34379435	214	+	PlantSmallRNAgenes	OtherRNA	NA	NA	osa-b1.0r1-13743	OtherRNA locus with < 80% of RNAs between 20-24 nts in size	NA	NA	NA	NA	NA	NA	NA	-4.86837226756827	0.0161367484469003
1	34380668	34380781	114	+	PlantSmallRNAgenes	OtherRNA	NA	NA	osa-b1.0r1-13745	OtherRNA locus with < 80% of RNAs between 20-24 nts in size	NA	NA	NA	NA	NA	NA	NA	-5.25110086829619	0.00480871138291013
1	34404456	34406235	1780	*	PlantSmallRNAgenes	siRNA24	NA	NA	osa-b1.0r1-13762	siRNA24 locus with predominant RNA size of 24	NA	NA	NA	NA	NA	NA	NA	1.93736119007489	0.0170537034441982
1	34479380	34480096	717	*	PlantSmallRNAgenes	siRNA24	NA	NA	osa-b1.0r1-13784	siRNA24 locus with predominant RNA size of 24	NA	NA	NA	NA	NA	NA	NA	3.87242648374674	0.0306677071860467
1	34499807	34501241	1435	*	PlantSmallRNAgenes	siRNA24	NA	NA	osa-b1.0r1-13790	siRNA24 locus with predominant RNA size of 24	NA	NA	NA	NA	NA	NA	NA	-1.86874459630343	0.0209153420041095
1	34530025	34530544	520	*	PlantSmallRNAgenes	siRNA24	NA	NA	osa-b1.0r1-13804	siRNA24 locus with predominant RNA size of 24	NA	NA	NA	NA	NA	NA	NA	-1.60359377723575	0.0287192954164198
1	34532324	34533642	1319	+	ShortStack	OtherRNA	NA	NA	Cluster_70586	NA	Cluster_70586	N	N	NA	NA	NA	NA	-5.05560507706255	0.00812358735074015
1	34555887	34556252	366	*	PlantSmallRNAgenes	siRNA24	NA	NA	osa-b1.0r1-13818	siRNA24 locus with predominant RNA size of 24	NA	NA	NA	NA	NA	NA	NA	-2.05857499506502	0.0204033721728099
1	34572518	34573653	1136	*	PlantSmallRNAgenes	OtherRNA	NA	NA	osa-b1.0r1-13826	OtherRNA locus with < 80% of RNAs between 20-24 nts in size	NA	NA	NA	NA	NA	NA	NA	2.47532031448835	0.0125054474120385
1	34682868	34683293	426	+	PlantSmallRNAgenes	OtherRNA	NA	NA	osa-b1.0r1-13864	OtherRNA locus with < 80% of RNAs between 20-24 nts in size	NA	NA	NA	NA	NA	NA	NA	-2.47676615674088	0.000435033362926898
1	34697214	34698529	1316	*	PlantSmallRNAgenes	siRNA24	NA	NA	osa-b1.0r1-13869	siRNA24 locus with predominant RNA size of 24	NA	NA	NA	NA	NA	NA	NA	2.16173397057682	0.0334210125741276
1	34704453	34704943	491	-	PlantSmallRNAgenes	siRNA24	NA	NA	osa-b1.0r1-13872	siRNA24 locus with predominant RNA size of 24	NA	NA	NA	NA	NA	NA	NA	2.73534023111108	0.0274084686263413
1	34727111	34728298	1188	*	PlantSmallRNAgenes	siRNA24	NA	NA	osa-b1.0r1-13878	siRNA24 locus with predominant RNA size of 24	NA	NA	NA	NA	NA	NA	NA	3.54671763576379	0.000416591336783441
1	34731430	34732138	709	*	PlantSmallRNAgenes	siRNA24	NA	NA	osa-b1.0r1-13881	siRNA24 locus with predominant RNA size of 24	NA	NA	NA	NA	NA	NA	NA	4.94206316251957	3.40319146429156e-06
1	34800175	34800928	754	*	PlantSmallRNAgenes	siRNA24	NA	NA	osa-b1.0r1-13913	siRNA24 locus with predominant RNA size of 24	NA	NA	NA	NA	NA	NA	NA	1.73145689016851	0.0329916141028239
1	34858060	34858776	717	*	PlantSmallRNAgenes	siRNA24	NA	NA	osa-b1.0r1-13940	siRNA24 locus with predominant RNA size of 24	NA	NA	NA	NA	NA	NA	NA	4.27195728915763	0.0103260805528884
1	34941453	34941802	350	+	PlantSmallRNAgenes	OtherRNA	NA	NA	osa-b1.0r1-13970	OtherRNA locus with < 80% of RNAs between 20-24 nts in size	NA	NA	NA	NA	NA	NA	NA	-4.96438724779277	3.0759053428832e-06
1	34941948	34943183	1236	+	PlantSmallRNAgenes	OtherRNA	NA	NA	osa-b1.0r1-13971	OtherRNA locus with < 80% of RNAs between 20-24 nts in size	NA	NA	NA	NA	NA	NA	NA	-4.94264073383988	3.79639328438932e-12
1	35108580	35109364	785	*	PlantSmallRNAgenes	siRNA24	NA	NA	osa-b1.0r1-14039	siRNA24 locus with predominant RNA size of 24	NA	NA	NA	NA	NA	NA	NA	-2.27482209508179	0.00254380499796217
1	35124573	35125170	598	*	PlantSmallRNAgenes	siRNA24	NA	NA	osa-b1.0r1-14046	siRNA24 locus with predominant RNA size of 24	NA	NA	NA	NA	NA	NA	NA	1.83528229516242	0.0422977897101034
1	35216357	35216698	342	*	PlantSmallRNAgenes	siRNA24	NA	NA	osa-b1.0r1-14084	siRNA24 locus with predominant RNA size of 24	NA	NA	NA	NA	NA	NA	NA	3.96616218722081	0.000627935130993985
1	35253031	35254523	1493	*	PlantSmallRNAgenes	siRNA24	NA	NA	osa-b1.0r1-14102	siRNA24 locus with predominant RNA size of 24	NA	NA	NA	NA	NA	NA	NA	4.4100161185243	0.0293246316907752
1	35419012	35419440	429	*	PlantSmallRNAgenes	siRNA24	NA	NA	osa-b1.0r1-14147	siRNA24 locus with predominant RNA size of 24	NA	NA	NA	NA	NA	NA	NA	4.94070957343203	0.0469852442274967
1	35429435	35430807	1373	*	PlantSmallRNAgenes	siRNA24	NA	NA	osa-b1.0r1-14155	siRNA24 locus with predominant RNA size of 24	NA	NA	NA	NA	NA	NA	NA	-1.94799815169443	0.00686981787435353
1	35458773	35459797	1025	*	PlantSmallRNAgenes	siRNA24	NA	NA	osa-b1.0r1-14161	siRNA24 locus with predominant RNA size of 24	NA	NA	NA	NA	NA	NA	NA	2.26676711240722	0.0491977098050982
1	35485001	35485088	88	+	PlantSmallRNAgenes	OtherRNA	NA	NA	osa-b1.0r1-14177	OtherRNA locus with < 80% of RNAs between 20-24 nts in size	NA	NA	NA	NA	NA	NA	NA	-31.900814830397	1.12133161184963e-08
1	35487941	35488498	558	*	PlantSmallRNAgenes	siRNA24	NA	NA	osa-b1.0r1-14178	siRNA24 locus with predominant RNA size of 24	NA	NA	NA	NA	NA	NA	NA	4.02968888960042	0.0378737880054733
1	35557333	35557950	618	*	ShortStack	siRNA24	NA	NA	Cluster_71222	NA	Cluster_71222	24	N	NA	NA	NA	NA	2.82796736280684	0.0259574689533445
1	35578644	35581371	2728	*	PlantSmallRNAgenes	siRNA24	NA	NA	osa-b1.0r1-14219	siRNA24 locus with predominant RNA size of 24	NA	NA	NA	NA	NA	NA	NA	-2.25167193011168	0.00126847324272621
1	35752533	35752577	45	*	PlantSmallRNAgenes	siRNA21	NA	NA	osa-b1.0r1-14289	siRNA21 locus with predominant RNA size of 21	NA	NA	NA	NA	NA	NA	NA	-6.6411211466195	2.67768212809493e-06
1	35752772	35752826	55	+	ShortStack	siRNA21	NA	NA	Cluster_71338	NA	Cluster_71338	21	N	NA	NA	NA	NA	-7.83612369382526	2.35080111308644e-07
1	35798427	35798606	180	-	PlantSmallRNAgenes	OtherRNA	NA	NA	osa-b1.0r1-14311	OtherRNA locus with < 80% of RNAs between 20-24 nts in size	NA	NA	NA	NA	NA	NA	NA	-3.65689947560999	6.75398962072486e-06
1	35838629	35839608	980	*	PlantSmallRNAgenes	siRNA24	NA	NA	osa-b1.0r1-14322	siRNA24 locus with predominant RNA size of 24	NA	NA	NA	NA	NA	NA	NA	2.24083454852571	0.0318230893023213
1	35951390	35952830	1441	*	PlantSmallRNAgenes	siRNA24	NA	NA	osa-b1.0r1-14357	siRNA24 locus with predominant RNA size of 24	NA	NA	NA	NA	NA	NA	NA	3.81225702342465	0.0196765180929919
1	35958532	35959074	543	-	PlantSmallRNAgenes	OtherRNA	NA	NA	osa-b1.0r1-14359	OtherRNA locus with < 80% of RNAs between 20-24 nts in size	NA	NA	NA	NA	NA	NA	NA	-6.63335680865132	0.00389888511635138
1	35976750	35978268	1519	*	PlantSmallRNAgenes	siRNA24	NA	NA	osa-b1.0r1-14365	siRNA24 locus with predominant RNA size of 24	NA	NA	NA	NA	NA	NA	NA	-4.87316928582417	1.57643371811309e-11
1	35993320	35993763	444	*	PlantSmallRNAgenes	siRNA24	NA	NA	osa-b1.0r1-14371	siRNA24 locus with predominant RNA size of 24	NA	NA	NA	NA	NA	NA	NA	2.93977379661439	0.0380063982134536
1	36001239	36002101	863	+	ShortStack	OtherRNA	NA	NA	Cluster_71480	NA	Cluster_71480	N	N	NA	NA	NA	NA	-7.65044073360623	8.98657165551558e-10
1	36013973	36014468	496	*	PlantSmallRNAgenes	OtherRNA	NA	NA	osa-b1.0r1-14377	OtherRNA locus with < 80% of RNAs between 20-24 nts in size	NA	NA	NA	NA	NA	NA	NA	-6.04254257231058	0.00335836084903952
1	36016342	36016639	298	+	PlantSmallRNAgenes	OtherRNA	NA	NA	osa-b1.0r1-14379	OtherRNA locus with < 80% of RNAs between 20-24 nts in size	NA	NA	NA	NA	NA	NA	NA	-4.17652111024887	1.0245360701537e-05
1	36029622	36030801	1180	*	PlantSmallRNAgenes	OtherRNA	NA	NA	osa-b1.0r1-14389	OtherRNA locus with < 80% of RNAs between 20-24 nts in size	NA	NA	NA	NA	NA	NA	NA	-2.8765552124382	0.0401159319101679
1	36051491	36052751	1261	*	PlantSmallRNAgenes	siRNA24	NA	NA	osa-b1.0r1-14397	siRNA24 locus with predominant RNA size of 24	NA	NA	NA	NA	NA	NA	NA	1.67214080761198	0.0142721514532241
1	36084704	36084935	232	-	PlantSmallRNAgenes	OtherRNA	NA	NA	osa-b1.0r1-14406	OtherRNA locus with < 80% of RNAs between 20-24 nts in size	NA	NA	NA	NA	NA	NA	NA	-2.65860898663327	0.000120591872921426
1	36114515	36115001	487	*	PlantSmallRNAgenes	siRNA24	NA	NA	osa-b1.0r1-14419	siRNA24 locus with predominant RNA size of 24	NA	NA	NA	NA	NA	NA	NA	4.46682779890519	0.00444700077377601
1	36128677	36129316	640	+	PlantSmallRNAgenes	siRNA24	NA	NA	osa-b1.0r1-14426	siRNA24 locus with predominant RNA size of 24	NA	NA	NA	NA	NA	NA	NA	-2.10800590228225	0.0137960250562496
1	36197159	36197621	463	*	PlantSmallRNAgenes	siRNA24	NA	NA	osa-b1.0r1-14451	siRNA24 locus with predominant RNA size of 24	NA	NA	NA	NA	NA	NA	NA	4.28790588296997	0.0408467314437529
1	36198173	36198549	377	*	PlantSmallRNAgenes	siRNA24	NA	NA	osa-b1.0r1-14452	siRNA24 locus with predominant RNA size of 24	NA	NA	NA	NA	NA	NA	NA	4.24032971027061	0.0277636914684316
1	36240833	36241350	518	*	PlantSmallRNAgenes	siRNA24	NA	NA	osa-b1.0r1-14469	siRNA24 locus with predominant RNA size of 24	NA	NA	NA	NA	NA	NA	NA	-2.65064232300954	9.24065674177514e-07
1	36248125	36248651	527	*	PlantSmallRNAgenes	siRNA24	NA	NA	osa-b1.0r1-14473	siRNA24 locus with predominant RNA size of 24	NA	NA	NA	NA	NA	NA	NA	-2.29735015479826	0.00183582277669443
1	36322477	36324846	2370	*	PlantSmallRNAgenes	siRNA24	NA	NA	osa-b1.0r1-14501	siRNA24 locus with predominant RNA size of 24	NA	NA	NA	NA	NA	NA	NA	1.46773438835569	0.0329916141028239
1	36345135	36346390	1256	+	PlantSmallRNAgenes	OtherRNA	NA	NA	osa-b1.0r1-14506	OtherRNA locus with < 80% of RNAs between 20-24 nts in size	NA	NA	NA	NA	NA	NA	NA	-3.43807300953879	0.00431825054426503
1	36367760	36367947	188	-	PlantSmallRNAgenes	OtherRNA	NA	NA	osa-b1.0r1-14512	OtherRNA locus with < 80% of RNAs between 20-24 nts in size	NA	NA	NA	NA	NA	NA	NA	-4.34670341163407	1.13012611593385e-07
1	36392881	36394412	1532	*	PlantSmallRNAgenes	siRNA24	NA	NA	osa-b1.0r1-14521	siRNA24 locus with predominant RNA size of 24	NA	NA	NA	NA	NA	NA	NA	3.62999879829576	0.000391747332842095
1	36406161	36406756	596	*	PlantSmallRNAgenes	siRNA24	NA	NA	osa-b1.0r1-14524	siRNA24 locus with predominant RNA size of 24	NA	NA	NA	NA	NA	NA	NA	3.86295923343566	0.0244007951958272
1	36529267	36530154	888	+	PlantSmallRNAgenes	OtherRNA	NA	NA	osa-b1.0r1-14573	OtherRNA locus with < 80% of RNAs between 20-24 nts in size	NA	NA	NA	NA	NA	NA	NA	-2.79766333381828	0.040565683857816
1	36557339	36566264	8926	*	Pln24NT	24nt_Locus	NA	NA	cluster11972	NA	NA	NA	NA	cluster11972	cluster11972	T	16	-3.90554374084503	0.016379065966194
1	36617693	36618252	560	+	PlantSmallRNAgenes	siRNA24	NA	NA	osa-b1.0r1-14593	siRNA24 locus with predominant RNA size of 24	NA	NA	NA	NA	NA	NA	NA	-2.86773835363537	2.35918575569195e-05
1	36650806	36651201	396	-	PlantSmallRNAgenes	siRNA21	NA	NA	osa-b1.0r1-14610	siRNA21 locus with predominant RNA size of 21	NA	NA	NA	NA	NA	NA	NA	-9.61324269770406	6.64451834950082e-21
1	36651448	36651777	330	*	PlantSmallRNAgenes	siRNA21	NA	NA	osa-b1.0r1-14611	siRNA21 locus with predominant RNA size of 21	NA	NA	NA	NA	NA	NA	NA	-9.28475674927106	2.39350505359145e-19
1	36735642	36735788	147	+	PlantSmallRNAgenes	OtherRNA	NA	NA	osa-b1.0r1-14652	OtherRNA locus with < 80% of RNAs between 20-24 nts in size	NA	NA	NA	NA	NA	NA	NA	-2.25500656740932	0.000441540929678089
1	36749871	36750545	675	+	PlantSmallRNAgenes	OtherRNA	NA	NA	osa-b1.0r1-14663	OtherRNA locus with < 80% of RNAs between 20-24 nts in size	NA	NA	NA	NA	NA	NA	NA	-4.46949001170094	0.0436825732315462
1	36938206	36939186	981	*	ShortStack	siRNA21	NA	NA	Cluster_71976	NA	Cluster_71976	21	N	NA	NA	NA	NA	-6.6285346586041	3.2318905553454e-12
1	36943341	36943760	420	-	PlantSmallRNAgenes	OtherRNA	NA	NA	osa-b1.0r1-14729	OtherRNA locus with < 80% of RNAs between 20-24 nts in size	NA	NA	NA	NA	NA	NA	NA	-5.11117448939011	0.00717311872924464
1	36944133	36944588	456	-	PlantSmallRNAgenes	OtherRNA	NA	NA	osa-b1.0r1-14730	OtherRNA locus with < 80% of RNAs between 20-24 nts in size	NA	NA	NA	NA	NA	NA	NA	-5.57635453520788	0.00154399582246357
1	37023207	37023844	638	*	ShortStack	OtherRNA	NA	NA	Cluster_72044	NA	Cluster_72044	N	N	NA	NA	NA	NA	-6.88958222141335	0.000369504222034061
1	37092870	37092950	81	+	PlantSmallRNAgenes	OtherRNA	NA	NA	osa-b1.0r1-14791	OtherRNA locus with < 80% of RNAs between 20-24 nts in size	NA	NA	NA	NA	NA	NA	NA	-6.27155163130772	0.000369504222034061
1	37169424	37173455	4032	*	PlantSmallRNAgenes	siRNA24	NA	NA	osa-b1.0r1-14834	siRNA24 locus with predominant RNA size of 24	NA	NA	NA	NA	NA	NA	NA	-6.55013186816387	1.20176170372411e-20
1	37176565	37177465	901	*	PlantSmallRNAgenes	siRNA24	NA	NA	osa-b1.0r1-14835	siRNA24 locus with predominant RNA size of 24	NA	NA	NA	NA	NA	NA	NA	-2.24185182395569	9.97132950526782e-06
1	37248041	37248671	631	*	PlantSmallRNAgenes	siRNA21	NA	NA	osa-b1.0r1-14850	siRNA21 locus with predominant RNA size of 21	NA	NA	NA	NA	NA	NA	NA	-4.63656727115551	4.5786641030729e-13
1	37248890	37249252	363	*	PlantSmallRNAgenes	siRNA21	NA	NA	osa-b1.0r1-14851	siRNA21 locus with predominant RNA size of 21	NA	NA	NA	NA	NA	NA	NA	-4.70151902649762	2.63220271526377e-16
1	37314662	37315135	474	-	PlantSmallRNAgenes	OtherRNA	NA	NA	osa-b1.0r1-14868	OtherRNA locus with < 80% of RNAs between 20-24 nts in size	NA	NA	NA	NA	NA	NA	NA	-6.64029623595128	1.35847800385261e-14
1	37358991	37359600	610	+	ShortStack	OtherRNA	NA	NA	Cluster_72246	NA	Cluster_72246	N	N	NA	NA	NA	NA	-6.57988545232649	0.0128907024072271
1	37391286	37391715	430	*	PlantSmallRNAgenes	siRNA24	NA	NA	osa-b1.0r1-14898	siRNA24 locus with predominant RNA size of 24	NA	NA	NA	NA	NA	NA	NA	-2.00284583172613	0.000856897753038655
1	37401277	37402265	989	*	PlantSmallRNAgenes	siRNA24	NA	NA	osa-b1.0r1-14902	siRNA24 locus with predominant RNA size of 24	NA	NA	NA	NA	NA	NA	NA	2.57492847170901	0.0347934382644041
1	37441811	37441990	180	-	ShortStack	OtherRNA	NA	NA	Cluster_72292	NA	Cluster_72292	N	N	NA	NA	NA	NA	-5.59947300583747	0.0168417425620845
1	37450417	37451339	923	*	PlantSmallRNAgenes	siRNA24	NA	NA	osa-b1.0r1-14925	siRNA24 locus with predominant RNA size of 24	NA	NA	NA	NA	NA	NA	NA	-2.07787629080598	0.0300071486833133
1	37511100	37512221	1122	+	PlantSmallRNAgenes	OtherRNA	NA	NA	osa-b1.0r1-14947	OtherRNA locus with < 80% of RNAs between 20-24 nts in size	NA	NA	NA	NA	NA	NA	NA	-4.39289688211163	3.08126569716451e-05
1	37512746	37513323	578	+	PlantSmallRNAgenes	OtherRNA	NA	NA	osa-b1.0r1-14948	OtherRNA locus with < 80% of RNAs between 20-24 nts in size	NA	NA	NA	NA	NA	NA	NA	-6.47812124571291	2.58442014606761e-05
1	37595986	37596579	594	+	PlantSmallRNAgenes	siRNA24	NA	NA	osa-b1.0r1-14975	siRNA24 locus with predominant RNA size of 24	NA	NA	NA	NA	NA	NA	NA	-3.61018259037364	0.01358243566295
1	37693584	37693699	116	-	PlantSmallRNAgenes	OtherRNA	NA	NA	osa-b1.0r1-15015	OtherRNA locus with < 80% of RNAs between 20-24 nts in size	NA	NA	NA	NA	NA	NA	NA	-5.88972511501291	0.0426625796958561
1	37714290	37714875	586	+	ShortStack	OtherRNA	NA	NA	Cluster_72461	NA	Cluster_72461	N	N	NA	NA	NA	NA	-5.6871543355443	0.021098083800118
1	37776506	37778471	1966	+	PlantSmallRNAgenes	OtherRNA	NA	NA	osa-b1.0r1-15043	OtherRNA locus with < 80% of RNAs between 20-24 nts in size	NA	NA	NA	NA	NA	NA	NA	-4.2649169652886	0.00645566064351509
1	37788019	37788381	363	+	PlantSmallRNAgenes	siRNA24	NA	NA	osa-b1.0r1-15046	siRNA24 locus with predominant RNA size of 24	NA	NA	NA	NA	NA	NA	NA	-2.32324317704359	0.00044775765442392
1	37791349	37792878	1530	+	PlantSmallRNAgenes	OtherRNA	NA	NA	osa-b1.0r1-15049	OtherRNA locus with < 80% of RNAs between 20-24 nts in size	NA	NA	NA	NA	NA	NA	NA	-4.77619099460768	0.0124129779991172
1	37860736	37864567	3832	*	PlantSmallRNAgenes	siRNA24	NA	NA	osa-b1.0r1-15072	siRNA24 locus with predominant RNA size of 24	NA	NA	NA	NA	NA	NA	NA	1.96390961878463	0.00330468513608591
1	37875808	37876376	569	*	PlantSmallRNAgenes	siRNA24	NA	NA	osa-b1.0r1-15081	siRNA24 locus with predominant RNA size of 24	NA	NA	NA	NA	NA	NA	NA	2.08800004402038	0.023218663760143
1	37913510	37914151	642	*	PlantSmallRNAgenes	siRNA24	NA	NA	osa-b1.0r1-15101	siRNA24 locus with predominant RNA size of 24	NA	NA	NA	NA	NA	NA	NA	2.16121765800455	0.0118311196875204
1	37919009	37919987	979	*	PlantSmallRNAgenes	siRNA24	NA	NA	osa-b1.0r1-15102	siRNA24 locus with predominant RNA size of 24	NA	NA	NA	NA	NA	NA	NA	2.27668591050758	0.022749421007668
1	37921667	37921801	135	-	ShortStack	OtherRNA	NA	NA	Cluster_72589	NA	Cluster_72589	N	N	NA	NA	NA	NA	-4.81057692060013	0.000291171053349162
1	37949422	37949985	564	+	ShortStack	OtherRNA	NA	NA	Cluster_72612	NA	Cluster_72612	N	N	NA	NA	NA	NA	-6.36754701685144	0.000690571600914634
1	37951522	37951904	383	+	PlantSmallRNAgenes	OtherRNA	NA	NA	osa-b1.0r1-15119	OtherRNA locus with < 80% of RNAs between 20-24 nts in size	NA	NA	NA	NA	NA	NA	NA	-4.59886012049716	0.00891298618050145
1	37959124	37959443	320	*	PlantSmallRNAgenes	siRNA24	NA	NA	osa-b1.0r1-15121	siRNA24 locus with predominant RNA size of 24	NA	NA	NA	NA	NA	NA	NA	-2.21211690570456	0.0157641696247179
1	38022909	38023869	961	-	ShortStack	OtherRNA	NA	NA	Cluster_72647	NA	Cluster_72647	N	N	NA	NA	NA	NA	-5.7006699234631	0.000749186800397764
1	38027293	38027608	316	-	ShortStack	OtherRNA	NA	NA	Cluster_72649	NA	Cluster_72649	N	N	NA	NA	NA	NA	-5.83979293463525	0.0173433242417641
1	38028043	38028997	955	-	ShortStack	OtherRNA	NA	NA	Cluster_72650	NA	Cluster_72650	N	N	NA	NA	NA	NA	-4.05171417733547	0.000337849783004698
1	38029069	38029454	386	-	ShortStack	OtherRNA	NA	NA	Cluster_72651	NA	Cluster_72651	N	N	NA	NA	NA	NA	-5.02214223426325	0.0104108472374129
1	38084423	38084985	563	*	PlantSmallRNAgenes	OtherRNA	NA	NA	osa-b1.0r1-15157	OtherRNA locus with < 80% of RNAs between 20-24 nts in size	NA	NA	NA	NA	NA	NA	NA	-6.12822551325047	0.023295736902863
1	38133225	38133459	235	-	PlantSmallRNAgenes	OtherRNA	NA	NA	osa-b1.0r1-15178	OtherRNA locus with < 80% of RNAs between 20-24 nts in size	NA	NA	NA	NA	NA	NA	NA	-6.43818627417159	0.0324988739074658
1	38133487	38134763	1277	-	ShortStack	OtherRNA	NA	NA	Cluster_72708	NA	Cluster_72708	N	N	NA	NA	NA	NA	-4.50420375719226	2.94364301470148e-06
1	38243764	38244365	602	*	PlantSmallRNAgenes	siRNA24	NA	NA	osa-b1.0r1-15216	siRNA24 locus with predominant RNA size of 24	NA	NA	NA	NA	NA	NA	NA	-3.54273111251507	1.78305648077149e-06
1	38271020	38271320	301	*	PlantSmallRNAgenes	OtherRNA	NA	NA	osa-b1.0r1-15230	OtherRNA locus with < 80% of RNAs between 20-24 nts in size	NA	NA	NA	NA	NA	NA	NA	-3.5582980096076	1.50816296864078e-06
1	38275431	38276179	749	*	PlantSmallRNAgenes	siRNA24	NA	NA	osa-b1.0r1-15232	siRNA24 locus with predominant RNA size of 24	NA	NA	NA	NA	NA	NA	NA	-5.97461670544606	0.000750912170122866
1	38328927	38329291	365	*	ShortStack	OtherRNA	NA	NA	Cluster_72824	NA	Cluster_72824	N	N	NA	NA	NA	NA	-5.82218201615131	0.0374963911045977
1	38330625	38330984	360	*	ShortStack	OtherRNA	NA	NA	Cluster_72827	NA	Cluster_72827	N	N	NA	NA	NA	NA	-3.99058576874944	0.044616389246249
1	38342089	38346100	4012	*	PlantSmallRNAgenes	OtherRNA	NA	NA	osa-b1.0r1-15255	OtherRNA locus with < 80% of RNAs between 20-24 nts in size	NA	NA	NA	NA	NA	NA	NA	-7.78286624189951	5.35494492603368e-11
1	38346447	38346965	519	*	PlantSmallRNAgenes	siRNA24	NA	NA	osa-b1.0r1-15256	siRNA24 locus with predominant RNA size of 24	NA	NA	NA	NA	NA	NA	NA	-8.04584131778601	5.93812647460591e-11
1	38358728	38358865	138	*	ShortStack	siRNA24	NA	NA	Cluster_72852	NA	Cluster_72852	24	N	NA	NA	NA	NA	-5.66618282529225	0.00261818348104451
1	38362395	38362677	283	*	PlantSmallRNAgenes	siRNA24	NA	NA	osa-b1.0r1-15262	siRNA24 locus with predominant RNA size of 24	NA	NA	NA	NA	NA	NA	NA	-2.55096835847954	0.0483476330934549
1	38363489	38365655	2167	*	PlantSmallRNAgenes	siRNA24	NA	NA	osa-b1.0r1-15264	siRNA24 locus with predominant RNA size of 24	NA	NA	NA	NA	NA	NA	NA	-2.42869828016842	0.000233323028438108
1	38392714	38392969	256	*	PlantSmallRNAgenes	siRNA24	NA	NA	osa-b1.0r1-15281	siRNA24 locus with predominant RNA size of 24	NA	NA	NA	NA	NA	NA	NA	-5.36713724683851	0.0242255725085493
1	38398169	38400417	2249	*	PlantSmallRNAgenes	OtherRNA	NA	NA	osa-b1.0r1-15287	OtherRNA locus with < 80% of RNAs between 20-24 nts in size	NA	NA	NA	NA	NA	NA	NA	-3.02549966355827	1.78828429231042e-06
1	38400781	38401483	703	-	PlantSmallRNAgenes	OtherRNA	NA	NA	osa-b1.0r1-15288	OtherRNA locus with < 80% of RNAs between 20-24 nts in size	NA	NA	NA	NA	NA	NA	NA	-5.41405169769227	5.6880296336084e-10
1	38440670	38441782	1113	*	PlantSmallRNAgenes	siRNA24	NA	NA	osa-b1.0r1-15299	siRNA24 locus with predominant RNA size of 24	NA	NA	NA	NA	NA	NA	NA	1.98735702566109	0.0124693545880184
1	38495548	38495728	181	-	PlantSmallRNAgenes	OtherRNA	NA	NA	osa-b1.0r1-15317	OtherRNA locus with < 80% of RNAs between 20-24 nts in size	NA	NA	NA	NA	NA	NA	NA	-2.91640708532447	1.59409810272089e-05
1	38519524	38519840	317	-	ShortStack	OtherRNA	NA	NA	Cluster_72953	NA	Cluster_72953	N	N	NA	NA	NA	NA	-5.7266414327972	0.0324332537073269
1	38536013	38536189	177	+	PlantSmallRNAgenes	siRNA24	NA	NA	osa-b1.0r1-15334	siRNA24 locus with predominant RNA size of 24	NA	NA	NA	NA	NA	NA	NA	-6.09239363999492	0.0167195761818023
1	38547503	38557211	9709	*	PlantSmallRNAgenes	siRNA24	NA	NA	osa-b1.0r1-15341	siRNA24 locus with predominant RNA size of 24	NA	NA	NA	NA	NA	NA	NA	-1.45877356378036	0.00625785969184936
1	38632068	38632581	514	*	ShortStack	OtherRNA	NA	NA	Cluster_73016	NA	Cluster_73016	N	N	NA	NA	NA	NA	-5.01354702487574	0.034143038089665
1	38663768	38665393	1626	*	PlantSmallRNAgenes	siRNA24	NA	NA	osa-b1.0r1-15377	siRNA24 locus with predominant RNA size of 24	NA	NA	NA	NA	NA	NA	NA	3.35715974186113	8.06523711571465e-07
1	38668274	38668291	18	+	ShortStack	OtherRNA	NA	NA	Cluster_73042	NA	Cluster_73042	N	N	NA	NA	NA	NA	-7.67657923758995	0.000119662270891041
1	38716970	38718268	1299	*	PlantSmallRNAgenes	siRNA24	NA	NA	osa-b1.0r1-15398	siRNA24 locus with predominant RNA size of 24	NA	NA	NA	NA	NA	NA	NA	1.91576285273509	0.0432101454603182
1	38811866	38812455	590	*	PlantSmallRNAgenes	siRNA24	NA	NA	osa-b1.0r1-15439	siRNA24 locus with predominant RNA size of 24	NA	NA	NA	NA	NA	NA	NA	3.31246463753945	0.0232326012899526
1	38863480	38863975	496	*	PlantSmallRNAgenes	siRNA24	NA	NA	osa-b1.0r1-15457	siRNA24 locus with predominant RNA size of 24	NA	NA	NA	NA	NA	NA	NA	2.11944542643895	0.0116371929778903
1	38887882	38888658	777	*	PlantSmallRNAgenes	siRNA24	NA	NA	osa-b1.0r1-15462	siRNA24 locus with predominant RNA size of 24	NA	NA	NA	NA	NA	NA	NA	2.89203113235383	0.0293014030693335
1	38997856	38999178	1323	*	PlantSmallRNAgenes	siRNA24	NA	NA	osa-b1.0r1-15504	siRNA24 locus with predominant RNA size of 24	NA	NA	NA	NA	NA	NA	NA	1.74263370680285	0.0496639764357437
1	39005021	39005305	285	+	ShortStack	OtherRNA	NA	NA	Cluster_73219	NA	Cluster_73219	N	N	NA	NA	NA	NA	-5.90083641855472	0.00536083282830117
1	39068079	39068604	526	+	ShortStack	OtherRNA	NA	NA	Cluster_73260	NA	Cluster_73260	N	N	NA	NA	NA	NA	-6.66919141342811	0.000941526981408143
1	39076687	39077115	429	*	PlantSmallRNAgenes	siRNA24	NA	NA	osa-b1.0r1-15531	siRNA24 locus with predominant RNA size of 24	NA	NA	NA	NA	NA	NA	NA	3.09943760996363	0.046220155694901
1	39117021	39117725	705	*	PlantSmallRNAgenes	OtherRNA	NA	NA	osa-b1.0r1-15555	OtherRNA locus with < 80% of RNAs between 20-24 nts in size	NA	NA	NA	NA	NA	NA	NA	-2.37550720197126	0.00503198148720851
1	39247159	39247324	166	+	PlantSmallRNAgenes	OtherRNA	NA	NA	osa-b1.0r1-15621	OtherRNA locus with < 80% of RNAs between 20-24 nts in size	NA	NA	NA	NA	NA	NA	NA	-4.22205447823996	1.48157425403191e-10
1	39300650	39300901	252	*	PlantSmallRNAgenes	siRNA24	NA	NA	osa-b1.0r1-15637	siRNA24 locus with predominant RNA size of 24	NA	NA	NA	NA	NA	NA	NA	-5.24538795383141	0.0433378455786854
1	39316482	39316805	324	*	PlantSmallRNAgenes	siRNA24	NA	NA	osa-b1.0r1-15649	siRNA24 locus with predominant RNA size of 24	NA	NA	NA	NA	NA	NA	NA	3.90163908034499	0.0306632009650007
1	39333598	39334278	681	*	PlantSmallRNAgenes	siRNA24	NA	NA	osa-b1.0r1-15661	siRNA24 locus with predominant RNA size of 24	NA	NA	NA	NA	NA	NA	NA	4.44464508108032	0.0192793249290831
1	39348556	39350108	1553	*	PlantSmallRNAgenes	siRNA24	NA	NA	osa-b1.0r1-15670	siRNA24 locus with predominant RNA size of 24	NA	NA	NA	NA	NA	NA	NA	1.94238871973916	0.019833469106261
1	39419444	39420143	700	-	PlantSmallRNAgenes	siRNA24	NA	NA	osa-b1.0r1-15695	siRNA24 locus with predominant RNA size of 24	NA	NA	NA	NA	NA	NA	NA	2.47143339435954	0.0249217107404904
1	39431884	39432390	507	+	ShortStack	OtherRNA	NA	NA	Cluster_73485	NA	Cluster_73485	N	N	NA	NA	NA	NA	-4.93065113486447	0.0288762223464419
1	39433379	39434889	1511	-	PlantSmallRNAgenes	OtherRNA	NA	NA	osa-b1.0r1-15701	OtherRNA locus with < 80% of RNAs between 20-24 nts in size	NA	NA	NA	NA	NA	NA	NA	-2.24583932745404	0.00186327302780317
1	39445418	39446007	590	*	PlantSmallRNAgenes	siRNA24	NA	NA	osa-b1.0r1-15703	siRNA24 locus with predominant RNA size of 24	NA	NA	NA	NA	NA	NA	NA	2.167566178142	0.0123554740617438
1	39492314	39492879	566	*	PlantSmallRNAgenes	siRNA24	NA	NA	osa-b1.0r1-15717	siRNA24 locus with predominant RNA size of 24	NA	NA	NA	NA	NA	NA	NA	4.71809963953562	0.0130647459143039
1	39558439	39560415	1977	*	PlantSmallRNAgenes	siRNA24	NA	NA	osa-b1.0r1-15739	siRNA24 locus with predominant RNA size of 24	NA	NA	NA	NA	NA	NA	NA	3.25506955238838	0.0190142063020205
1	39569380	39570173	794	-	ShortStack	OtherRNA	NA	NA	Cluster_73556	NA	Cluster_73556	N	N	NA	NA	NA	NA	-5.96164001449608	0.00319787141812278
1	39574035	39574444	410	*	PlantSmallRNAgenes	siRNA24	NA	NA	osa-b1.0r1-15745	siRNA24 locus with predominant RNA size of 24	NA	NA	NA	NA	NA	NA	NA	-4.80348614817257	0.0025006926922147
1	39627662	39628358	697	*	ShortStack	OtherRNA	NA	NA	Cluster_73590	NA	Cluster_73590	N	N	NA	NA	NA	NA	-3.68847223210775	0.00383718107175773
1	39688093	39688751	659	-	ShortStack	OtherRNA	NA	NA	Cluster_73618	NA	Cluster_73618	N	N	NA	NA	NA	NA	-4.73869016703491	0.0187352388442499
1	39690245	39690570	326	-	PlantSmallRNAgenes	OtherRNA	NA	NA	osa-b1.0r1-15787	OtherRNA locus with < 80% of RNAs between 20-24 nts in size	NA	NA	NA	NA	NA	NA	NA	-3.071456682021	0.0424490748008435
1	39690577	39692240	1664	-	ShortStack	OtherRNA	NA	NA	Cluster_73623	NA	Cluster_73623	N	N	NA	NA	NA	NA	-3.21998985831746	0.0044878706979808
1	39760527	39761585	1059	*	PlantSmallRNAgenes	siRNA24	NA	NA	osa-b1.0r1-15807	siRNA24 locus with predominant RNA size of 24	NA	NA	NA	NA	NA	NA	NA	-4.50772916706597	1.21986522135337e-06
1	39762375	39762764	390	*	PlantSmallRNAgenes	siRNA24	NA	NA	osa-b1.0r1-15808	siRNA24 locus with predominant RNA size of 24	NA	NA	NA	NA	NA	NA	NA	-4.18935448682939	5.16134063185508e-05
1	39790836	39790936	101	-	ShortStack	OtherRNA	NA	NA	Cluster_73676	NA	Cluster_73676	N	N	NA	NA	NA	NA	-6.26301813313828	0.00446081605587212
1	39810607	39811606	1000	*	PlantSmallRNAgenes	siRNA24	NA	NA	osa-b1.0r1-15829	siRNA24 locus with predominant RNA size of 24	NA	NA	NA	NA	NA	NA	NA	3.80468579395998	0.026535582335044
1	39904388	39904505	118	*	PlantSmallRNAgenes	siRNA24	NA	NA	osa-b1.0r1-15866	siRNA24 locus with predominant RNA size of 24	NA	NA	NA	NA	NA	NA	NA	4.11132507536471	0.0116497877972643
1	39949927	39950328	402	+	ShortStack	OtherRNA	NA	NA	Cluster_73764	NA	Cluster_73764	N	N	NA	NA	NA	NA	-4.61222930032435	0.0046122606596656
1	39952253	39952721	469	*	PlantSmallRNAgenes	siRNA24	NA	NA	osa-b1.0r1-15888	siRNA24 locus with predominant RNA size of 24	NA	NA	NA	NA	NA	NA	NA	3.40578980702265	0.0381046987231003
1	39962528	39963557	1030	-	ShortStack	OtherRNA	NA	NA	Cluster_73774	NA	Cluster_73774	N	N	NA	NA	NA	NA	-4.11205827957945	0.0419852936946316
1	39984261	39984893	633	*	PlantSmallRNAgenes	siRNA24	NA	NA	osa-b1.0r1-15895	siRNA24 locus with predominant RNA size of 24	NA	NA	NA	NA	NA	NA	NA	4.13856352422786	0.00465672077699902
1	39988727	39989399	673	*	ShortStack	siRNA24	NA	NA	Cluster_73795	NA	Cluster_73795	24	N	NA	NA	NA	NA	-7.56944797842242	1.24191300078783e-06
1	39989417	39990369	953	*	PlantSmallRNAgenes	siRNA24	NA	NA	osa-b1.0r1-15897	siRNA24 locus with predominant RNA size of 24	NA	NA	NA	NA	NA	NA	NA	-1.70522254792856	0.00081083486162771
1	39990486	39991032	547	*	PlantSmallRNAgenes	siRNA24	NA	NA	osa-b1.0r1-15898	siRNA24 locus with predominant RNA size of 24	NA	NA	NA	NA	NA	NA	NA	-6.4663203537303	0.0047856295761097
1	40070087	40070631	545	*	PlantSmallRNAgenes	siRNA24	NA	NA	osa-b1.0r1-15932	siRNA24 locus with predominant RNA size of 24	NA	NA	NA	NA	NA	NA	NA	4.44539175961696	0.0245720146350662
1	40080449	40081904	1456	*	PlantSmallRNAgenes	siRNA24	NA	NA	osa-b1.0r1-15935	siRNA24 locus with predominant RNA size of 24	NA	NA	NA	NA	NA	NA	NA	-2.37574328094042	0.0249456752019463
1	40141407	40141921	515	*	PlantSmallRNAgenes	siRNA24	NA	NA	osa-b1.0r1-15968	siRNA24 locus with predominant RNA size of 24	NA	NA	NA	NA	NA	NA	NA	4.70431883699838	0.0126623732052106
1	40167776	40168185	410	+	ShortStack	OtherRNA	NA	NA	Cluster_73926	NA	Cluster_73926	N	N	NA	NA	NA	NA	-5.27725423552164	0.0260586113753051
1	40173923	40174760	838	*	PlantSmallRNAgenes	siRNA24	NA	NA	osa-b1.0r1-15981	siRNA24 locus with predominant RNA size of 24	NA	NA	NA	NA	NA	NA	NA	2.55838213939246	0.0049635239347709
1	40284079	40284737	659	*	PlantSmallRNAgenes	siRNA24	NA	NA	osa-b1.0r1-16021	siRNA24 locus with predominant RNA size of 24	NA	NA	NA	NA	NA	NA	NA	-1.78553061607078	0.00965791903245614
1	40301839	40302194	356	+	PlantSmallRNAgenes	siRNA24	NA	NA	osa-b1.0r1-16032	siRNA24 locus with predominant RNA size of 24	NA	NA	NA	NA	NA	NA	NA	-5.13624109542338	3.63749441514608e-06
1	40317260	40317623	364	*	PlantSmallRNAgenes	siRNA24	NA	NA	osa-b1.0r1-16036	siRNA24 locus with predominant RNA size of 24	NA	NA	NA	NA	NA	NA	NA	-4.84755598238276	5.47845359967574e-07
1	40326569	40326946	378	*	PlantSmallRNAgenes	siRNA24	NA	NA	osa-b1.0r1-16046	siRNA24 locus with predominant RNA size of 24	NA	NA	NA	NA	NA	NA	NA	-3.23792780504891	0.0012381888430676
1	40417998	40418395	398	-	PlantSmallRNAgenes	siRNA24	NA	NA	osa-b1.0r1-16088	siRNA24 locus with predominant RNA size of 24	NA	NA	NA	NA	NA	NA	NA	-2.84046238559411	0.00116809910910167
1	40438594	40441578	2985	*	PlantSmallRNAgenes	siRNA24	NA	NA	osa-b1.0r1-16101	siRNA24 locus with predominant RNA size of 24	NA	NA	NA	NA	NA	NA	NA	-7.17975390866381	7.44678244283817e-25
1	40443315	40443824	510	+	PlantSmallRNAgenes	siRNA20	NA	NA	osa-b1.0r1-16103	siRNA20 locus with predominant RNA size of 20	NA	NA	NA	NA	NA	NA	NA	-5.6982693704648	0.0118741803942853
1	40450265	40450596	332	*	PlantSmallRNAgenes	siRNA24	NA	NA	osa-b1.0r1-16105	siRNA24 locus with predominant RNA size of 24	NA	NA	NA	NA	NA	NA	NA	4.85834432608264	0.0319901910668286
1	40477439	40478144	706	+	ShortStack	OtherRNA	NA	NA	Cluster_74120	NA	Cluster_74120	N	N	NA	NA	NA	NA	-4.64405318349419	0.0302529422691324
1	40486174	40486597	424	-	ShortStack	OtherRNA	NA	NA	Cluster_74131	NA	Cluster_74131	N	N	NA	NA	NA	NA	-5.38446936781002	0.0092634030432129
1	40494098	40494116	19	-	PlantSmallRNAgenes	OtherRNA	NA	NA	osa-b1.0r1-16127	OtherRNA locus with < 80% of RNAs between 20-24 nts in size	NA	NA	NA	NA	NA	NA	NA	-3.8603317853182	0.0334834730559001
1	40512145	40512825	681	*	PlantSmallRNAgenes	siRNA24	NA	NA	osa-b1.0r1-16135	siRNA24 locus with predominant RNA size of 24	NA	NA	NA	NA	NA	NA	NA	-3.94158876650073	0.00545244280844475
1	40512908	40513210	303	*	PlantSmallRNAgenes	siRNA24	NA	NA	osa-b1.0r1-16136	siRNA24 locus with predominant RNA size of 24	NA	NA	NA	NA	NA	NA	NA	-3.05512943063067	0.000910118042266033
1	40530450	40531327	878	*	PlantSmallRNAgenes	siRNA24	NA	NA	osa-b1.0r1-16138	siRNA24 locus with predominant RNA size of 24	NA	NA	NA	NA	NA	NA	NA	-3.05022774998629	1.43634467277093e-09
1	40539689	40545731	6043	*	PlantSmallRNAgenes	siRNA24	NA	NA	osa-b1.0r1-16146	siRNA24 locus with predominant RNA size of 24	NA	NA	NA	NA	NA	NA	NA	-7.83061273320494	6.04091591678318e-38
1	40572828	40573117	290	+	ShortStack	OtherRNA	NA	NA	Cluster_74184	NA	Cluster_74184	N	N	NA	NA	NA	NA	-6.97424875386915	0.00170293281459486
1	40573229	40574003	775	+	ShortStack	OtherRNA	NA	NA	Cluster_74185	NA	Cluster_74185	N	N	NA	NA	NA	NA	-7.0096970847256	6.48795926794255e-08
1	40592508	40592792	285	*	PlantSmallRNAgenes	siRNA24	NA	NA	osa-b1.0r1-16166	siRNA24 locus with predominant RNA size of 24	NA	NA	NA	NA	NA	NA	NA	3.05108143357842	0.0271613418307628
1	40611885	40612493	609	-	ShortStack	OtherRNA	NA	NA	Cluster_74209	NA	Cluster_74209	N	N	NA	NA	NA	NA	-4.38563324502436	0.00507410317233366
1	40629578	40630073	496	*	PlantSmallRNAgenes	siRNA24	NA	NA	osa-b1.0r1-16186	siRNA24 locus with predominant RNA size of 24	NA	NA	NA	NA	NA	NA	NA	-1.79624485611686	0.00764781310588808
1	40648424	40649725	1302	+	PlantSmallRNAgenes	OtherRNA	NA	NA	osa-b1.0r1-16198	OtherRNA locus with < 80% of RNAs between 20-24 nts in size	NA	NA	NA	NA	NA	NA	NA	-4.12460490032044	0.0111994340424338
1	40691765	40692350	586	*	PlantSmallRNAgenes	siRNA24	NA	NA	osa-b1.0r1-16214	siRNA24 locus with predominant RNA size of 24	NA	NA	NA	NA	NA	NA	NA	-2.63966754661793	0.0285118985552493
1	40695675	40696348	674	+	ShortStack	OtherRNA	NA	NA	Cluster_74267	NA	Cluster_74267	N	N	NA	NA	NA	NA	-5.26457250385369	0.00789521355176119
1	40698336	40699294	959	+	PlantSmallRNAgenes	OtherRNA	NA	NA	osa-b1.0r1-16219	OtherRNA locus with < 80% of RNAs between 20-24 nts in size	NA	NA	NA	NA	NA	NA	NA	-4.27703990243987	8.85661571560551e-07
1	40700409	40700928	520	+	PlantSmallRNAgenes	OtherRNA	NA	NA	osa-b1.0r1-16221	OtherRNA locus with < 80% of RNAs between 20-24 nts in size	NA	NA	NA	NA	NA	NA	NA	-3.75110782135999	0.000635527226283435
1	40714484	40714846	363	-	ShortStack	OtherRNA	NA	NA	Cluster_74277	NA	Cluster_74277	N	N	NA	NA	NA	NA	-7.23020718622251	0.00124434884863421
1	40716441	40717107	667	-	ShortStack	OtherRNA	NA	NA	Cluster_74280	NA	Cluster_74280	N	N	NA	NA	NA	NA	-5.76712182284719	0.000314793841101001
1	40719153	40720704	1552	*	PlantSmallRNAgenes	siRNA24	NA	NA	osa-b1.0r1-16227	siRNA24 locus with predominant RNA size of 24	NA	NA	NA	NA	NA	NA	NA	3.14671832464606	0.0434025611835102
1	40733835	40734486	652	*	PlantSmallRNAgenes	siRNA24	NA	NA	osa-b1.0r1-16233	siRNA24 locus with predominant RNA size of 24	NA	NA	NA	NA	NA	NA	NA	-1.4120791959073	0.0223090730740136
1	40793750	40793926	177	-	PlantSmallRNAgenes	OtherRNA	NA	NA	osa-b1.0r1-16254	OtherRNA locus with < 80% of RNAs between 20-24 nts in size	NA	NA	NA	NA	NA	NA	NA	16.5309640459856	1.96747860273449e-08
1	40813201	40814527	1327	*	PlantSmallRNAgenes	OtherRNA	NA	NA	osa-b1.0r1-16269	OtherRNA locus with < 80% of RNAs between 20-24 nts in size	NA	NA	NA	NA	NA	NA	NA	-3.08795309243631	0.00891298618050145
1	40889156	40891820	2665	*	PlantSmallRNAgenes	siRNA24	NA	NA	osa-b1.0r1-16314	siRNA24 locus with predominant RNA size of 24	NA	NA	NA	NA	NA	NA	NA	2.59438326464537	0.00321528225613688
1	40943257	40943603	347	*	PlantSmallRNAgenes	siRNA24	NA	NA	osa-b1.0r1-16331	siRNA24 locus with predominant RNA size of 24	NA	NA	NA	NA	NA	NA	NA	4.02707215621717	0.041160963458855
1	40971324	40971959	636	*	PlantSmallRNAgenes	siRNA24	NA	NA	osa-b1.0r1-16343	siRNA24 locus with predominant RNA size of 24	NA	NA	NA	NA	NA	NA	NA	3.48140496354055	0.00623943025254768
1	40973400	40973779	380	-	PlantSmallRNAgenes	OtherRNA	NA	NA	osa-b1.0r1-16344	OtherRNA locus with < 80% of RNAs between 20-24 nts in size	NA	NA	NA	NA	NA	NA	NA	-5.06246271948952	0.00919498145774746
1	40973867	40974782	916	-	PlantSmallRNAgenes	OtherRNA	NA	NA	osa-b1.0r1-16345	OtherRNA locus with < 80% of RNAs between 20-24 nts in size	NA	NA	NA	NA	NA	NA	NA	-5.01528108385291	0.000362103655330588
1	41010214	41010941	728	-	PlantSmallRNAgenes	OtherRNA	NA	NA	osa-b1.0r1-16355	OtherRNA locus with < 80% of RNAs between 20-24 nts in size	NA	NA	NA	NA	NA	NA	NA	-2.51500162365226	8.05615075619702e-05
1	41019973	41020426	454	*	PlantSmallRNAgenes	siRNA24	NA	NA	osa-b1.0r1-16358	siRNA24 locus with predominant RNA size of 24	NA	NA	NA	NA	NA	NA	NA	3.03775832740215	0.0108007285188222
1	41022030	41022512	483	*	PlantSmallRNAgenes	siRNA24	NA	NA	osa-b1.0r1-16360	siRNA24 locus with predominant RNA size of 24	NA	NA	NA	NA	NA	NA	NA	1.82421196156214	0.0178520278925607
1	41023573	41024044	472	*	PlantSmallRNAgenes	siRNA24	NA	NA	osa-b1.0r1-16361	siRNA24 locus with predominant RNA size of 24	NA	NA	NA	NA	NA	NA	NA	4.82714539386327	0.00833962890763792
1	41117013	41117905	893	*	ShortStack	OtherRNA	NA	NA	Cluster_74534	NA	Cluster_74534	N	N	NA	NA	NA	NA	-4.47964104673447	0.0148403544962327
1	41133136	41133152	17	+	PlantSmallRNAgenes	OtherRNA	NA	NA	osa-b1.0r1-16406	OtherRNA locus with < 80% of RNAs between 20-24 nts in size	NA	NA	NA	NA	NA	NA	NA	-4.68792592120342	1.97513681935334e-07
1	41135891	41136040	150	+	PlantSmallRNAgenes	OtherRNA	NA	NA	osa-b1.0r1-16407	OtherRNA locus with < 80% of RNAs between 20-24 nts in size	NA	NA	NA	NA	NA	NA	NA	-2.86386515203694	1.07859271828755e-07
1	41136499	41136711	213	+	PlantSmallRNAgenes	OtherRNA	NA	NA	osa-b1.0r1-16408	OtherRNA locus with < 80% of RNAs between 20-24 nts in size	NA	NA	NA	NA	NA	NA	NA	-1.90507791296182	0.00113681590674225
1	41137565	41137709	145	+	PlantSmallRNAgenes	OtherRNA	NA	NA	osa-b1.0r1-16409	OtherRNA locus with < 80% of RNAs between 20-24 nts in size	NA	NA	NA	NA	NA	NA	NA	-5.83758600138804	1.62567197053519e-05
1	41138978	41139079	102	+	PlantSmallRNAgenes	OtherRNA	NA	NA	osa-b1.0r1-16410	OtherRNA locus with < 80% of RNAs between 20-24 nts in size	NA	NA	NA	NA	NA	NA	NA	-3.09975289848521	6.8327011303098e-06
1	41170978	41173113	2136	*	PlantSmallRNAgenes	siRNA24	NA	NA	osa-b1.0r1-16420	siRNA24 locus with predominant RNA size of 24	NA	NA	NA	NA	NA	NA	NA	2.71812388262433	0.00156895610996653
1	41183391	41183512	122	*	PlantSmallRNAgenes	siRNA24	NA	NA	osa-b1.0r1-16425	siRNA24 locus with predominant RNA size of 24	NA	NA	NA	NA	NA	NA	NA	-5.00741731055811	0.0159051489414351
1	41352606	41353286	681	*	PlantSmallRNAgenes	siRNA24	NA	NA	osa-b1.0r1-16502	siRNA24 locus with predominant RNA size of 24	NA	NA	NA	NA	NA	NA	NA	-2.09385607652243	0.0147573847768574
1	41386607	41388782	2176	*	PlantSmallRNAgenes	siRNA24	NA	NA	osa-b1.0r1-16513	siRNA24 locus with predominant RNA size of 24	NA	NA	NA	NA	NA	NA	NA	2.35717787959827	0.0171802565943024
1	41398908	41399135	228	-	ShortStack	OtherRNA	NA	NA	Cluster_74692	NA	Cluster_74692	N	N	NA	NA	NA	NA	-6.64946872468987	0.00051847577825389
1	41402075	41402856	782	-	PlantSmallRNAgenes	siRNA24	NA	NA	osa-b1.0r1-16518	siRNA24 locus with predominant RNA size of 24	NA	NA	NA	NA	NA	NA	NA	-3.0349122755713	3.63551132184671e-06
1	41455173	41456393	1221	+	PlantSmallRNAgenes	OtherRNA	NA	NA	osa-b1.0r1-16528	OtherRNA locus with < 80% of RNAs between 20-24 nts in size	NA	NA	NA	NA	NA	NA	NA	-2.43853657620628	0.000183605075956305
1	41486082	41487368	1287	+	PlantSmallRNAgenes	OtherRNA	NA	NA	osa-b1.0r1-16535	OtherRNA locus with < 80% of RNAs between 20-24 nts in size	NA	NA	NA	NA	NA	NA	NA	-2.39363624816934	0.000226363650708667
1	41506497	41507753	1257	*	PlantSmallRNAgenes	siRNA24	NA	NA	osa-b1.0r1-16544	siRNA24 locus with predominant RNA size of 24	NA	NA	NA	NA	NA	NA	NA	2.99366757261607	0.00783227722711515
1	41635193	41636857	1665	*	Pln24NT	24nt_Locus	NA	NA	cluster13461	NA	NA	NA	NA	cluster13461	cluster13461	T	17	-3.07346604436526	0.023628097104757
1	41705793	41706475	683	*	PlantSmallRNAgenes	siRNA24	NA	NA	osa-b1.0r1-16612	siRNA24 locus with predominant RNA size of 24	NA	NA	NA	NA	NA	NA	NA	3.26196953329556	0.0478242837015477
1	41711790	41713488	1699	+	ShortStack	OtherRNA	NA	NA	Cluster_74861	NA	Cluster_74861	N	N	NA	NA	NA	NA	-5.3793304295569	0.000217591933133293
1	41818419	41819496	1078	+	PlantSmallRNAgenes	OtherRNA	NA	NA	osa-b1.0r1-16654	OtherRNA locus with < 80% of RNAs between 20-24 nts in size	NA	NA	NA	NA	NA	NA	NA	-3.21181448208963	0.000835931110351504
1	41826796	41827159	364	-	PlantSmallRNAgenes	OtherRNA	NA	NA	osa-b1.0r1-16660	OtherRNA locus with < 80% of RNAs between 20-24 nts in size	NA	NA	NA	NA	NA	NA	NA	-5.13779716000894	0.0228444332425035
1	41844456	41844899	444	*	PlantSmallRNAgenes	siRNA24	NA	NA	osa-b1.0r1-16671	siRNA24 locus with predominant RNA size of 24	NA	NA	NA	NA	NA	NA	NA	3.88228586267203	0.0434002538188974
1	41855742	41856336	595	*	PlantSmallRNAgenes	siRNA21	NA	NA	osa-b1.0r1-16678	siRNA21 locus with predominant RNA size of 21	NA	NA	NA	NA	NA	NA	NA	-5.05467214440054	0.00035074787054903
1	41881603	41882066	464	*	PlantSmallRNAgenes	siRNA24	NA	NA	osa-b1.0r1-16682	siRNA24 locus with predominant RNA size of 24	NA	NA	NA	NA	NA	NA	NA	4.55304159961862	0.0258592580026391
1	41950168	41950718	551	*	PlantSmallRNAgenes	siRNA24	NA	NA	osa-b1.0r1-16714	siRNA24 locus with predominant RNA size of 24	NA	NA	NA	NA	NA	NA	NA	4.26150812581011	0.0416855835537772
1	41986092	41990321	4230	*	Pln24NT	24nt_Locus	NA	NA	cluster13589	NA	NA	NA	NA	cluster13589	cluster13589	T	4	-1.7591322538256	0.0494690779306299
1	42026950	42027943	994	+	ShortStack	OtherRNA	NA	NA	Cluster_75050	NA	Cluster_75050	N	N	NA	NA	NA	NA	-4.18748348045251	3.84537405362457e-06
1	42069115	42069733	619	*	PlantSmallRNAgenes	siRNA24	NA	NA	osa-b1.0r1-16756	siRNA24 locus with predominant RNA size of 24	NA	NA	NA	NA	NA	NA	NA	-1.84850734400833	0.00508561882864142
1	42074269	42074738	470	-	PlantSmallRNAgenes	OtherRNA	NA	NA	osa-b1.0r1-16762	OtherRNA locus with < 80% of RNAs between 20-24 nts in size	NA	NA	NA	NA	NA	NA	NA	-4.92283195074467	0.0152693910056006
1	42094112	42094599	488	*	PlantSmallRNAgenes	siRNA24	NA	NA	osa-b1.0r1-16773	siRNA24 locus with predominant RNA size of 24	NA	NA	NA	NA	NA	NA	NA	2.60967996703204	0.0228051276305059
1	42128873	42129483	611	*	PlantSmallRNAgenes	OtherRNA	NA	NA	osa-b1.0r1-16797	OtherRNA locus with < 80% of RNAs between 20-24 nts in size	NA	NA	NA	NA	NA	NA	NA	-5.40580435026052	0.0101021943488666
1	42300324	42300489	166	+	PlantSmallRNAgenes	OtherRNA	NA	NA	osa-b1.0r1-16858	OtherRNA locus with < 80% of RNAs between 20-24 nts in size	NA	NA	NA	NA	NA	NA	NA	-6.66236966924383	0.0042272441795544
1	42353584	42353740	157	-	ShortStack	OtherRNA	NA	NA	Cluster_75287	NA	Cluster_75287	N	N	NA	NA	NA	NA	-6.23742689762501	0.0087618611409838
1	42357089	42357353	265	-	PlantSmallRNAgenes	OtherRNA	NA	NA	osa-b1.0r1-16875	OtherRNA locus with < 80% of RNAs between 20-24 nts in size	NA	NA	NA	NA	NA	NA	NA	-6.31471897938937	5.76294114370724e-14
1	42455010	42456211	1202	*	PlantSmallRNAgenes	siRNA24	NA	NA	osa-b1.0r1-16907	siRNA24 locus with predominant RNA size of 24	NA	NA	NA	NA	NA	NA	NA	2.83691174934653	0.0142018059441462
1	42558508	42559013	506	*	PlantSmallRNAgenes	siRNA24	NA	NA	osa-b1.0r1-16934	siRNA24 locus with predominant RNA size of 24	NA	NA	NA	NA	NA	NA	NA	-4.68816309249248	3.42635060185829e-09
1	42561702	42562879	1178	*	PlantSmallRNAgenes	siRNA24	NA	NA	osa-b1.0r1-16937	siRNA24 locus with predominant RNA size of 24	NA	NA	NA	NA	NA	NA	NA	3.08264713940583	0.0261727402756195
1	42570002	42574807	4806	*	PlantSmallRNAgenes	siRNA24	NA	NA	osa-b1.0r1-16943	siRNA24 locus with predominant RNA size of 24	NA	NA	NA	NA	NA	NA	NA	-4.64611817983068	1.56183685015732e-18
1	42588062	42588912	851	*	PlantSmallRNAgenes	siRNA24	NA	NA	osa-b1.0r1-16945	siRNA24 locus with predominant RNA size of 24	NA	NA	NA	NA	NA	NA	NA	3.97303167119677	0.0134420013305633
1	42634347	42634668	322	-	PlantSmallRNAgenes	OtherRNA	NA	NA	osa-b1.0r1-16957	OtherRNA locus with < 80% of RNAs between 20-24 nts in size	NA	NA	NA	NA	NA	NA	NA	-4.80303101153089	0.0270259526382555
1	42642461	42642973	513	*	PlantSmallRNAgenes	siRNA24	NA	NA	osa-b1.0r1-16959	siRNA24 locus with predominant RNA size of 24	NA	NA	NA	NA	NA	NA	NA	-2.38939230189776	0.00457602511731536
1	42684926	42686198	1273	+	ShortStack	OtherRNA	NA	NA	Cluster_75464	NA	Cluster_75464	N	N	NA	NA	NA	NA	-4.07640538455135	0.0139770053444484
1	42693158	42694958	1801	*	PlantSmallRNAgenes	siRNA24	NA	NA	osa-b1.0r1-16968	siRNA24 locus with predominant RNA size of 24	NA	NA	NA	NA	NA	NA	NA	2.17006016326706	0.0408058462555226
1	42712249	42712640	392	*	PlantSmallRNAgenes	siRNA24	NA	NA	osa-b1.0r1-16972	siRNA24 locus with predominant RNA size of 24	NA	NA	NA	NA	NA	NA	NA	2.63192132571392	0.038221244190536
1	42734130	42734351	222	+	PlantSmallRNAgenes	OtherRNA	NA	NA	osa-b1.0r1-16976	OtherRNA locus with < 80% of RNAs between 20-24 nts in size	NA	NA	NA	NA	NA	NA	NA	-4.48546209498378	7.98093341122937e-14
1	42782796	42783648	853	*	PlantSmallRNAgenes	siRNA24	NA	NA	osa-b1.0r1-17000	siRNA24 locus with predominant RNA size of 24	NA	NA	NA	NA	NA	NA	NA	-2.36748832179435	0.00410569505578389
1	42847336	42848525	1190	*	PlantSmallRNAgenes	OtherRNA	NA	NA	osa-b1.0r1-17020	OtherRNA locus with < 80% of RNAs between 20-24 nts in size	NA	NA	NA	NA	NA	NA	NA	-4.49242307684378	0.00803701770607123
1	42849812	42850227	416	-	ShortStack	OtherRNA	NA	NA	Cluster_75551	NA	Cluster_75551	N	N	NA	NA	NA	NA	-4.87701380886901	0.0405053605484477
1	42924268	42924574	307	*	ShortStack	OtherRNA	NA	NA	Cluster_75584	NA	Cluster_75584	N	N	NA	NA	NA	NA	-7.38137119005649	0.00177983251179759
1	42960452	42961967	1516	*	PlantSmallRNAgenes	siRNA24	NA	NA	osa-b1.0r1-17057	siRNA24 locus with predominant RNA size of 24	NA	NA	NA	NA	NA	NA	NA	2.16447455596073	0.033371317662352
1	42964270	42964786	517	*	PlantSmallRNAgenes	siRNA24	NA	NA	osa-b1.0r1-17061	siRNA24 locus with predominant RNA size of 24	NA	NA	NA	NA	NA	NA	NA	4.56125512045159	0.0452342388659875
1	42987128	42987204	77	*	ShortStack	siRNA24	NA	NA	Cluster_75621	NA	Cluster_75621	24	N	NA	NA	NA	NA	-4.24565468093029	0.00596372918072202
1	43108948	43109696	749	*	PlantSmallRNAgenes	siRNA24	NA	NA	osa-b1.0r1-17095	siRNA24 locus with predominant RNA size of 24	NA	NA	NA	NA	NA	NA	NA	1.77625896353933	0.0055760844242226
1	43114675	43117240	2566	*	PlantSmallRNAgenes	OtherRNA	NA	NA	osa-b1.0r1-17098	OtherRNA locus with < 80% of RNAs between 20-24 nts in size	NA	NA	NA	NA	NA	NA	NA	2.39918336487286	0.0349925404778647
1	43151422	43152376	955	*	PlantSmallRNAgenes	siRNA24	NA	NA	osa-b1.0r1-17110	siRNA24 locus with predominant RNA size of 24	NA	NA	NA	NA	NA	NA	NA	5.33224640137379	0.0146577977363537
1	43205177	43205995	819	-	ShortStack	OtherRNA	NA	NA	Cluster_75712	NA	Cluster_75712	N	N	NA	NA	NA	NA	-3.12642332797975	0.0101979462692793
10	16963	20171	3209	*	Pln24NT	24nt_Locus	NA	NA	cluster13971	NA	NA	NA	NA	cluster13971	cluster13971	T	16	-3.08658460532254	0.00111383418696205
10	43199	44144	946	*	PlantSmallRNAgenes	siRNA24	NA	NA	osa-b1.0r1-17145	siRNA24 locus with predominant RNA size of 24	NA	NA	NA	NA	NA	NA	NA	-2.81377525995828	0.00951382404524081
10	89147	89699	553	*	PlantSmallRNAgenes	siRNA24	NA	NA	osa-b1.0r1-17161	siRNA24 locus with predominant RNA size of 24	NA	NA	NA	NA	NA	NA	NA	1.93385465942059	0.0326799468421949
10	106526	107362	837	*	PlantSmallRNAgenes	siRNA24	NA	NA	osa-b1.0r1-17170	siRNA24 locus with predominant RNA size of 24	NA	NA	NA	NA	NA	NA	NA	-2.40961007476984	0.0359336001611719
10	124773	125525	753	*	PlantSmallRNAgenes	siRNA24	NA	NA	osa-b1.0r1-17179	siRNA24 locus with predominant RNA size of 24	NA	NA	NA	NA	NA	NA	NA	-5.46469620575776	1.90030329636794e-06
10	341900	342010	111	+	PlantSmallRNAgenes	OtherRNA	NA	NA	osa-b1.0r1-17262	OtherRNA locus with < 80% of RNAs between 20-24 nts in size	NA	NA	NA	NA	NA	NA	NA	-7.75433572576841	0.000119730499393915
10	347845	347954	110	+	PlantSmallRNAgenes	OtherRNA	NA	NA	osa-b1.0r1-17265	OtherRNA locus with < 80% of RNAs between 20-24 nts in size	NA	NA	NA	NA	NA	NA	NA	-2.73983943800561	0.0258921133607797
10	367117	367635	519	*	PlantSmallRNAgenes	siRNA24	NA	NA	osa-b1.0r1-17274	siRNA24 locus with predominant RNA size of 24	NA	NA	NA	NA	NA	NA	NA	2.40691032910525	0.0498726208653367
10	400705	401777	1073	*	PlantSmallRNAgenes	siRNA24	NA	NA	osa-b1.0r1-17292	siRNA24 locus with predominant RNA size of 24	NA	NA	NA	NA	NA	NA	NA	-3.43628455421454	0.0180330338747575
10	402138	404290	2153	*	PlantSmallRNAgenes	siRNA24	NA	NA	osa-b1.0r1-17294	siRNA24 locus with predominant RNA size of 24	NA	NA	NA	NA	NA	NA	NA	-2.74305435765366	4.36317008750262e-07
10	407575	408743	1169	-	ShortStack	OtherRNA	NA	NA	Cluster_284	NA	Cluster_284	N	N	NA	NA	NA	NA	-5.25600750103216	0.00786863354728415
10	587678	589465	1788	*	PlantSmallRNAgenes	siRNA24	NA	NA	osa-b1.0r1-17385	siRNA24 locus with predominant RNA size of 24	NA	NA	NA	NA	NA	NA	NA	1.97271771889975	0.0132326422481805
10	594141	594981	841	*	PlantSmallRNAgenes	siRNA24	NA	NA	osa-b1.0r1-17387	siRNA24 locus with predominant RNA size of 24	NA	NA	NA	NA	NA	NA	NA	-2.99343469698334	0.0114859236459093
10	681840	682347	508	*	PlantSmallRNAgenes	siRNA24	NA	NA	osa-b1.0r1-17414	siRNA24 locus with predominant RNA size of 24	NA	NA	NA	NA	NA	NA	NA	4.00624796239986	0.0429819262765297
10	705055	710614	5560	*	PlantSmallRNAgenes	siRNA24	NA	NA	osa-b1.0r1-17429	siRNA24 locus with predominant RNA size of 24	NA	NA	NA	NA	NA	NA	NA	-4.3938056277883	3.12157633381757e-17
10	760374	761931	1558	*	PlantSmallRNAgenes	siRNA24	NA	NA	osa-b1.0r1-17452	siRNA24 locus with predominant RNA size of 24	NA	NA	NA	NA	NA	NA	NA	5.12368918745404	0.00122705327337633
10	772729	773637	909	*	PlantSmallRNAgenes	siRNA24	NA	NA	osa-b1.0r1-17456	siRNA24 locus with predominant RNA size of 24	NA	NA	NA	NA	NA	NA	NA	2.60269179555397	0.0477845102740278
10	849574	850087	514	*	PlantSmallRNAgenes	siRNA24	NA	NA	osa-b1.0r1-17496	siRNA24 locus with predominant RNA size of 24	NA	NA	NA	NA	NA	NA	NA	4.10529695873268	0.0188720356281581
10	916854	918215	1362	*	PlantSmallRNAgenes	siRNA24	NA	NA	osa-b1.0r1-17530	siRNA24 locus with predominant RNA size of 24	NA	NA	NA	NA	NA	NA	NA	1.47458034571974	0.0462564037420545
10	1025790	1028335	2546	*	PlantSmallRNAgenes	siRNA24	NA	NA	osa-b1.0r1-17565	siRNA24 locus with predominant RNA size of 24	NA	NA	NA	NA	NA	NA	NA	2.28780034643109	0.0101315964549911
10	1059206	1060789	1584	*	PlantSmallRNAgenes	siRNA24	NA	NA	osa-b1.0r1-17574	siRNA24 locus with predominant RNA size of 24	NA	NA	NA	NA	NA	NA	NA	2.21923307870831	0.0420616229807769
10	1065049	1066531	1483	*	PlantSmallRNAgenes	siRNA24	NA	NA	osa-b1.0r1-17578	siRNA24 locus with predominant RNA size of 24	NA	NA	NA	NA	NA	NA	NA	2.93052604240869	0.000100447331968429
10	1075506	1075963	458	*	PlantSmallRNAgenes	siRNA24	NA	NA	osa-b1.0r1-17584	siRNA24 locus with predominant RNA size of 24	NA	NA	NA	NA	NA	NA	NA	3.12517070201894	0.0485713650031805
10	1141896	1142245	350	*	PlantSmallRNAgenes	siRNA24	NA	NA	osa-b1.0r1-17618	siRNA24 locus with predominant RNA size of 24	NA	NA	NA	NA	NA	NA	NA	2.31331107313878	0.000528997174169339
10	1180403	1181767	1365	*	PlantSmallRNAgenes	siRNA24	NA	NA	osa-b1.0r1-17640	siRNA24 locus with predominant RNA size of 24	NA	NA	NA	NA	NA	NA	NA	-2.71160691721205	0.00159353457514316
10	1181972	1182528	557	*	PlantSmallRNAgenes	siRNA24	NA	NA	osa-b1.0r1-17641	siRNA24 locus with predominant RNA size of 24	NA	NA	NA	NA	NA	NA	NA	-2.9439832263083	1.71589045553578e-08
10	1182567	1183234	668	*	PlantSmallRNAgenes	siRNA24	NA	NA	osa-b1.0r1-17642	siRNA24 locus with predominant RNA size of 24	NA	NA	NA	NA	NA	NA	NA	-4.56779427857693	8.6602880588881e-08
10	1193647	1194371	725	-	ShortStack	OtherRNA	NA	NA	Cluster_847	NA	Cluster_847	N	N	NA	NA	NA	NA	-6.88908909822641	3.12080857914721e-05
10	1194885	1195878	994	-	ShortStack	OtherRNA	NA	NA	Cluster_848	NA	Cluster_848	N	N	NA	NA	NA	NA	-4.55074690492168	0.0259081173457314
10	1198962	1200082	1121	-	ShortStack	OtherRNA	NA	NA	Cluster_851	NA	Cluster_851	N	N	NA	NA	NA	NA	-4.05447548801247	0.0010994265158468
10	1213969	1215119	1151	*	PlantSmallRNAgenes	siRNA24	NA	NA	osa-b1.0r1-17657	siRNA24 locus with predominant RNA size of 24	NA	NA	NA	NA	NA	NA	NA	1.44912366816554	0.0478332870373991
10	1427816	1428174	359	*	PlantSmallRNAgenes	siRNA24	NA	NA	osa-b1.0r1-17727	siRNA24 locus with predominant RNA size of 24	NA	NA	NA	NA	NA	NA	NA	2.5622854031457	0.00764843031521715
10	1446730	1447279	550	*	PlantSmallRNAgenes	siRNA24	NA	NA	osa-b1.0r1-17735	siRNA24 locus with predominant RNA size of 24	NA	NA	NA	NA	NA	NA	NA	-1.62614883408569	0.0163803747234054
10	1532802	1533073	272	+	PlantSmallRNAgenes	OtherRNA	NA	NA	osa-b1.0r1-17770	OtherRNA locus with < 80% of RNAs between 20-24 nts in size	NA	NA	NA	NA	NA	NA	NA	-7.05204351679951	1.27810668718109e-05
10	1533107	1533131	25	+	PlantSmallRNAgenes	siRNA22	NA	NA	osa-b1.0r1-17771	siRNA22 locus with predominant RNA size of 22	NA	NA	NA	NA	NA	NA	NA	-6.26361476920466	0.000162214264800214
10	1575653	1576280	628	*	PlantSmallRNAgenes	siRNA24	NA	NA	osa-b1.0r1-17795	siRNA24 locus with predominant RNA size of 24	NA	NA	NA	NA	NA	NA	NA	-2.06681742832452	0.000960683392453386
10	1675463	1676034	572	*	PlantSmallRNAgenes	siRNA24	NA	NA	osa-b1.0r1-17851	siRNA24 locus with predominant RNA size of 24	NA	NA	NA	NA	NA	NA	NA	4.7101557396664	0.0452346395526829
10	1715215	1717363	2149	*	PlantSmallRNAgenes	siRNA24	NA	NA	osa-b1.0r1-17864	siRNA24 locus with predominant RNA size of 24	NA	NA	NA	NA	NA	NA	NA	2.17683395652176	0.0138166273285597
10	1719007	1720578	1572	*	Pln24NT	24nt_Locus	NA	NA	cluster14574	NA	NA	NA	NA	cluster14574	cluster14574	T	6	-3.3672733193332	0.0198518694889827
10	1740132	1742870	2739	*	PlantSmallRNAgenes	siRNA24	NA	NA	osa-b1.0r1-17867	siRNA24 locus with predominant RNA size of 24	NA	NA	NA	NA	NA	NA	NA	2.7456052933316	8.73940938473324e-08
10	1837110	1837447	338	*	PlantSmallRNAgenes	siRNA24	NA	NA	osa-b1.0r1-17912	siRNA24 locus with predominant RNA size of 24	NA	NA	NA	NA	NA	NA	NA	3.97039629313683	0.0341653948715352
10	1860347	1862790	2444	*	PlantSmallRNAgenes	siRNA24	NA	NA	osa-b1.0r1-17922	siRNA24 locus with predominant RNA size of 24	NA	NA	NA	NA	NA	NA	NA	-3.20322644552544	3.09032338888936e-07
10	1903075	1903797	723	*	PlantSmallRNAgenes	siRNA24	NA	NA	osa-b1.0r1-17938	siRNA24 locus with predominant RNA size of 24	NA	NA	NA	NA	NA	NA	NA	1.82630688424411	0.0146577977363537
10	1952226	1953857	1632	*	PlantSmallRNAgenes	siRNA24	NA	NA	osa-b1.0r1-17958	siRNA24 locus with predominant RNA size of 24	NA	NA	NA	NA	NA	NA	NA	-2.82347497181124	1.08518687476371e-07
10	1976688	1977216	529	*	ShortStack	siRNA24	NA	NA	Cluster_1342	NA	Cluster_1342	24	N	NA	NA	NA	NA	-5.1195834859998	0.00709021895088256
10	2090037	2090460	424	*	PlantSmallRNAgenes	siRNA24	NA	NA	osa-b1.0r1-18012	siRNA24 locus with predominant RNA size of 24	NA	NA	NA	NA	NA	NA	NA	2.65452815928658	0.00210166889840521
10	2189593	2191888	2296	*	PlantSmallRNAgenes	siRNA24	NA	NA	osa-b1.0r1-18056	siRNA24 locus with predominant RNA size of 24	NA	NA	NA	NA	NA	NA	NA	2.26264365038154	0.000249555763450913
10	2280776	2282239	1464	*	PlantSmallRNAgenes	OtherRNA	NA	NA	osa-b1.0r1-18094	OtherRNA locus with < 80% of RNAs between 20-24 nts in size	NA	NA	NA	NA	NA	NA	NA	-3.49690891928864	2.76036930862652e-05
10	2294403	2296253	1851	*	PlantSmallRNAgenes	siRNA24	NA	NA	osa-b1.0r1-18103	siRNA24 locus with predominant RNA size of 24	NA	NA	NA	NA	NA	NA	NA	3.19699790777504	0.0282269588940944
10	2335390	2336736	1347	*	PlantSmallRNAgenes	siRNA24	NA	NA	osa-b1.0r1-18118	siRNA24 locus with predominant RNA size of 24	NA	NA	NA	NA	NA	NA	NA	-1.71364192196076	0.0312377350069761
10	2375391	2376054	664	*	PlantSmallRNAgenes	siRNA24	NA	NA	osa-b1.0r1-18134	siRNA24 locus with predominant RNA size of 24	NA	NA	NA	NA	NA	NA	NA	-4.12584629965671	8.86056244916492e-16
10	2377300	2377413	114	*	PlantSmallRNAgenes	siRNA21	NA	NA	osa-b1.0r1-18135	siRNA21 locus with predominant RNA size of 21	NA	NA	NA	NA	NA	NA	NA	-9.82998523537969	8.52714301782016e-13
10	2377509	2377586	78	*	ShortStack	siRNA21	NA	NA	Cluster_1591	NA	Cluster_1591	21	N	NA	NA	NA	NA	-6.29357287418493	0.0129466313514297
10	2387832	2388110	279	*	PlantSmallRNAgenes	siRNA24	NA	NA	osa-b1.0r1-18141	siRNA24 locus with predominant RNA size of 24	NA	NA	NA	NA	NA	NA	NA	-6.11235688321523	0.0213799026896155
10	2399854	2402481	2628	*	PlantSmallRNAgenes	siRNA24	NA	NA	osa-b1.0r1-18144	siRNA24 locus with predominant RNA size of 24	NA	NA	NA	NA	NA	NA	NA	-4.91329285999066	1.25848146175772e-20
10	2402854	2403848	995	*	PlantSmallRNAgenes	siRNA24	NA	NA	osa-b1.0r1-18145	siRNA24 locus with predominant RNA size of 24	NA	NA	NA	NA	NA	NA	NA	-5.46914974728051	2.29500609369571e-15
10	2403939	2418847	14909	*	PlantSmallRNAgenes	siRNA24	NA	NA	osa-b1.0r1-18146	siRNA24 locus with predominant RNA size of 24	NA	NA	NA	NA	NA	NA	NA	-7.47157355298731	3.59031746330023e-18
10	2419031	2420056	1026	*	PlantSmallRNAgenes	siRNA24	NA	NA	osa-b1.0r1-18147	siRNA24 locus with predominant RNA size of 24	NA	NA	NA	NA	NA	NA	NA	-6.33714469689936	1.32440629614087e-12
10	2420421	2422439	2019	*	PlantSmallRNAgenes	siRNA24	NA	NA	osa-b1.0r1-18149	siRNA24 locus with predominant RNA size of 24	NA	NA	NA	NA	NA	NA	NA	-6.8920729288247	1.87282164411057e-24
10	2425241	2425966	726	*	PlantSmallRNAgenes	siRNA21	NA	NA	osa-b1.0r1-18150	siRNA21 locus with predominant RNA size of 21	NA	NA	NA	NA	NA	NA	NA	-9.82276659045951	5.7218254784976e-05
10	2436740	2438006	1267	*	PlantSmallRNAgenes	siRNA24	NA	NA	osa-b1.0r1-18159	siRNA24 locus with predominant RNA size of 24	NA	NA	NA	NA	NA	NA	NA	3.03557196730706	0.00113514908211234
10	2450189	2450324	136	+	PlantSmallRNAgenes	OtherRNA	NA	NA	osa-b1.0r1-18164	OtherRNA locus with < 80% of RNAs between 20-24 nts in size	NA	NA	NA	NA	NA	NA	NA	-3.69762241236794	1.80551098859721e-07
10	2503508	2503859	352	*	PlantSmallRNAgenes	siRNA24	NA	NA	osa-b1.0r1-18196	siRNA24 locus with predominant RNA size of 24	NA	NA	NA	NA	NA	NA	NA	3.33417254752219	0.024907480407162
10	2513687	2513868	182	*	PlantSmallRNAgenes	siRNA24	NA	NA	osa-b1.0r1-18201	siRNA24 locus with predominant RNA size of 24	NA	NA	NA	NA	NA	NA	NA	-7.60469463882939	0.000226626267982691
10	2705086	2707041	1956	*	PlantSmallRNAgenes	siRNA24	NA	NA	osa-b1.0r1-18276	siRNA24 locus with predominant RNA size of 24	NA	NA	NA	NA	NA	NA	NA	-3.67224340015426	4.79407203368968e-13
10	2719521	2720674	1154	*	PlantSmallRNAgenes	siRNA24	NA	NA	osa-b1.0r1-18285	siRNA24 locus with predominant RNA size of 24	NA	NA	NA	NA	NA	NA	NA	-4.05849124358613	5.42094607973506e-14
10	2720833	2721638	806	*	PlantSmallRNAgenes	siRNA24	NA	NA	osa-b1.0r1-18286	siRNA24 locus with predominant RNA size of 24	NA	NA	NA	NA	NA	NA	NA	-6.47742569391627	2.74661768730499e-11
10	2727840	2728528	689	*	PlantSmallRNAgenes	siRNA24	NA	NA	osa-b1.0r1-18293	siRNA24 locus with predominant RNA size of 24	NA	NA	NA	NA	NA	NA	NA	-6.44672616895373	8.30135012345042e-14
10	2728626	2733530	4905	*	PlantSmallRNAgenes	siRNA24	NA	NA	osa-b1.0r1-18294	siRNA24 locus with predominant RNA size of 24	NA	NA	NA	NA	NA	NA	NA	-7.60813254359161	2.35439101009377e-18
10	2743392	2745229	1838	*	PlantSmallRNAgenes	siRNA24	NA	NA	osa-b1.0r1-18298	siRNA24 locus with predominant RNA size of 24	NA	NA	NA	NA	NA	NA	NA	-8.28584203339975	4.05397106705346e-16
10	2755860	2759606	3747	-	PlantSmallRNAgenes	OtherRNA	NA	NA	osa-b1.0r1-18302	OtherRNA locus with < 80% of RNAs between 20-24 nts in size	NA	NA	NA	NA	NA	NA	NA	-1.66646106451226	0.0365572653318856
10	2761244	2762356	1113	*	PlantSmallRNAgenes	siRNA24	NA	NA	osa-b1.0r1-18304	siRNA24 locus with predominant RNA size of 24	NA	NA	NA	NA	NA	NA	NA	1.69881795478895	0.0411936854166956
10	2803651	2804514	864	*	PlantSmallRNAgenes	siRNA24	NA	NA	osa-b1.0r1-18333	siRNA24 locus with predominant RNA size of 24	NA	NA	NA	NA	NA	NA	NA	-2.01666224699897	0.0110451524754789
10	2814805	2818419	3615	*	PlantSmallRNAgenes	siRNA24	NA	NA	osa-b1.0r1-18340	siRNA24 locus with predominant RNA size of 24	NA	NA	NA	NA	NA	NA	NA	-1.36212463896983	0.04610558282056
10	2884841	2885108	268	*	PlantSmallRNAgenes	siRNA24	NA	NA	osa-b1.0r1-18380	siRNA24 locus with predominant RNA size of 24	NA	NA	NA	NA	NA	NA	NA	-5.15013190446159	0.0278992141210783
10	2901729	2906583	4855	*	PlantSmallRNAgenes	siRNA24	NA	NA	osa-b1.0r1-18391	siRNA24 locus with predominant RNA size of 24	NA	NA	NA	NA	NA	NA	NA	-2.66781071626704	2.8497160152148e-08
10	2911813	2912956	1144	*	PlantSmallRNAgenes	siRNA24	NA	NA	osa-b1.0r1-18393	siRNA24 locus with predominant RNA size of 24	NA	NA	NA	NA	NA	NA	NA	-1.28666618483302	0.0326962303512326
10	2919202	2919651	450	*	PlantSmallRNAgenes	siRNA24	NA	NA	osa-b1.0r1-18398	siRNA24 locus with predominant RNA size of 24	NA	NA	NA	NA	NA	NA	NA	-2.90917394257318	0.00958993291533333
10	2934189	2935409	1221	*	PlantSmallRNAgenes	siRNA24	NA	NA	osa-b1.0r1-18408	siRNA24 locus with predominant RNA size of 24	NA	NA	NA	NA	NA	NA	NA	1.62324370820453	0.0456882409367298
10	3117498	3118147	650	-	ShortStack	OtherRNA	NA	NA	Cluster_2117	NA	Cluster_2117	N	N	NA	NA	NA	NA	-2.22652878384296	0.0192708561851203
10	3174079	3174239	161	-	PlantSmallRNAgenes	OtherRNA	NA	NA	osa-b1.0r1-18511	OtherRNA locus with < 80% of RNAs between 20-24 nts in size	NA	NA	NA	NA	NA	NA	NA	-5.98646196066969	0.000590689402508357
10	3265931	3275837	9907	*	Pln24NT	24nt_Locus	NA	NA	cluster15114	NA	NA	NA	NA	cluster15114	cluster15114	T	10	-3.54486287430825	0.000739126718540804
10	3392447	3392909	463	*	PlantSmallRNAgenes	siRNA24	NA	NA	osa-b1.0r1-18535	siRNA24 locus with predominant RNA size of 24	NA	NA	NA	NA	NA	NA	NA	4.43709725356697	0.0171647668841423
10	3395186	3396110	925	*	PlantSmallRNAgenes	siRNA24	NA	NA	osa-b1.0r1-18536	siRNA24 locus with predominant RNA size of 24	NA	NA	NA	NA	NA	NA	NA	2.92722082787196	0.0113214372841427
10	3398594	3401755	3162	*	PlantSmallRNAgenes	siRNA24	NA	NA	osa-b1.0r1-18539	siRNA24 locus with predominant RNA size of 24	NA	NA	NA	NA	NA	NA	NA	1.96094059544644	0.000748466602445926
10	3441470	3446891	5422	*	PlantSmallRNAgenes	siRNA24	NA	NA	osa-b1.0r1-18553	siRNA24 locus with predominant RNA size of 24	NA	NA	NA	NA	NA	NA	NA	-3.23800912757829	2.8454049534515e-09
10	3499348	3500307	960	*	PlantSmallRNAgenes	siRNA24	NA	NA	osa-b1.0r1-18577	siRNA24 locus with predominant RNA size of 24	NA	NA	NA	NA	NA	NA	NA	3.70211153807604	0.00864343760125644
10	3507272	3508128	857	*	PlantSmallRNAgenes	siRNA24	NA	NA	osa-b1.0r1-18581	siRNA24 locus with predominant RNA size of 24	NA	NA	NA	NA	NA	NA	NA	5.05341916360107	0.037612664800892
10	3684757	3685646	890	*	Pln24NT	24nt_Locus	NA	NA	cluster15251	NA	NA	NA	NA	cluster15251	cluster15251	T	2	-4.00862472190111	0.0111935854024127
10	3703913	3705001	1089	*	PlantSmallRNAgenes	siRNA24	NA	NA	osa-b1.0r1-18652	siRNA24 locus with predominant RNA size of 24	NA	NA	NA	NA	NA	NA	NA	2.5721416505728	0.016534510581167
10	3718633	3718962	330	*	PlantSmallRNAgenes	siRNA24	NA	NA	osa-b1.0r1-18658	siRNA24 locus with predominant RNA size of 24	NA	NA	NA	NA	NA	NA	NA	3.1011358113267	0.0388941140224931
10	3736813	3737364	552	*	ShortStack	siRNA24	NA	NA	Cluster_2385	NA	Cluster_2385	24	N	NA	NA	NA	NA	-4.56821683798324	0.000219339257308476
10	3741066	3741279	214	*	ShortStack	siRNA24	NA	NA	Cluster_2392	NA	Cluster_2392	24	N	NA	NA	NA	NA	-4.50500319354588	0.0358327401002569
10	3742510	3743021	512	*	PlantSmallRNAgenes	siRNA24	NA	NA	osa-b1.0r1-18665	siRNA24 locus with predominant RNA size of 24	NA	NA	NA	NA	NA	NA	NA	-2.95346471502882	0.0188597149448495
10	3752336	3752896	561	*	ShortStack	siRNA24	NA	NA	Cluster_2400	NA	Cluster_2400	24	N	NA	NA	NA	NA	-4.8860226890156	0.000384281434261214
10	3806792	3807931	1140	*	PlantSmallRNAgenes	siRNA24	NA	NA	osa-b1.0r1-18694	siRNA24 locus with predominant RNA size of 24	NA	NA	NA	NA	NA	NA	NA	-3.08300087496966	0.00153338750049418
10	3814211	3814542	332	*	PlantSmallRNAgenes	siRNA24	NA	NA	osa-b1.0r1-18697	siRNA24 locus with predominant RNA size of 24	NA	NA	NA	NA	NA	NA	NA	-2.17210702337983	0.00199388943304987
10	3831446	3832568	1123	-	ShortStack	OtherRNA	NA	NA	Cluster_2468	NA	Cluster_2468	N	N	NA	NA	NA	NA	-6.31590761863683	0.00141384683151609
10	3867606	3868206	601	*	PlantSmallRNAgenes	siRNA24	NA	NA	osa-b1.0r1-18721	siRNA24 locus with predominant RNA size of 24	NA	NA	NA	NA	NA	NA	NA	-4.09047113485142	0.000424703072810827
10	3874439	3875018	580	*	ShortStack	siRNA24	NA	NA	Cluster_2508	NA	Cluster_2508	24	N	NA	NA	NA	NA	6.05842281850173	0.000821616133176595
10	3900189	3901953	1765	*	PlantSmallRNAgenes	siRNA24	NA	NA	osa-b1.0r1-18735	siRNA24 locus with predominant RNA size of 24	NA	NA	NA	NA	NA	NA	NA	2.11368087267685	0.00541914924509367
10	3929580	3930207	628	+	PlantSmallRNAgenes	siRNA21	NA	NA	osa-b1.0r1-18755	siRNA21 locus with predominant RNA size of 21	NA	NA	NA	NA	NA	NA	NA	-6.34861143803989	9.40423872360581e-07
10	3930271	3930732	462	+	PlantSmallRNAgenes	siRNA24	NA	NA	osa-b1.0r1-18756	siRNA24 locus with predominant RNA size of 24	NA	NA	NA	NA	NA	NA	NA	-2.65846774601204	0.0332684683569094
10	3944918	3946474	1557	*	PlantSmallRNAgenes	siRNA24	NA	NA	osa-b1.0r1-18765	siRNA24 locus with predominant RNA size of 24	NA	NA	NA	NA	NA	NA	NA	-1.56243834165907	0.0198284609987042
10	3965553	3967374	1822	-	PlantSmallRNAgenes	siRNA22	NA	NA	osa-b1.0r1-18779	siRNA22 locus with predominant RNA size of 22	NA	NA	NA	NA	NA	NA	NA	-1.88622146911272	0.00390801836862491
10	3984838	3986963	2126	*	PlantSmallRNAgenes	siRNA24	NA	NA	osa-b1.0r1-18784	siRNA24 locus with predominant RNA size of 24	NA	NA	NA	NA	NA	NA	NA	-1.90599922598337	0.00113335522355063
10	4008431	4008725	295	*	PlantSmallRNAgenes	siRNA24	NA	NA	osa-b1.0r1-18792	siRNA24 locus with predominant RNA size of 24	NA	NA	NA	NA	NA	NA	NA	-2.71301605823406	0.0279027399102936
10	4022631	4023574	944	*	PlantSmallRNAgenes	siRNA24	NA	NA	osa-b1.0r1-18800	siRNA24 locus with predominant RNA size of 24	NA	NA	NA	NA	NA	NA	NA	-1.44961659423775	0.0385618439297386
10	4031189	4033870	2682	*	PlantSmallRNAgenes	siRNA24	NA	NA	osa-b1.0r1-18802	siRNA24 locus with predominant RNA size of 24	NA	NA	NA	NA	NA	NA	NA	1.74435711148877	0.0224759265102416
10	4100886	4102294	1409	*	PlantSmallRNAgenes	siRNA24	NA	NA	osa-b1.0r1-18827	siRNA24 locus with predominant RNA size of 24	NA	NA	NA	NA	NA	NA	NA	-2.3045026265013	0.0265512269631313
10	4140169	4146602	6434	*	Pln24NT	24nt_Locus	NA	NA	cluster15414	NA	NA	NA	NA	cluster15414	cluster15414	T	10	-3.34700281344327	0.0172122002681012
10	4259527	4259840	314	*	PlantSmallRNAgenes	siRNA24	NA	NA	osa-b1.0r1-18875	siRNA24 locus with predominant RNA size of 24	NA	NA	NA	NA	NA	NA	NA	2.46857538580735	0.0079396787198545
10	4273525	4274491	967	*	PlantSmallRNAgenes	siRNA24	NA	NA	osa-b1.0r1-18882	siRNA24 locus with predominant RNA size of 24	NA	NA	NA	NA	NA	NA	NA	5.7227676758896	0.00126839460316999
10	4280795	4281385	591	*	ShortStack	OtherRNA	NA	NA	Cluster_2762	NA	Cluster_2762	N	N	NA	NA	NA	NA	-5.28380442492012	0.0106993051265724
10	4313024	4313381	358	-	PlantSmallRNAgenes	siRNA24	NA	NA	osa-b1.0r1-18898	siRNA24 locus with predominant RNA size of 24	NA	NA	NA	NA	NA	NA	NA	-4.53368704591177	0.000794441009898797
10	4322161	4322687	527	*	PlantSmallRNAgenes	siRNA24	NA	NA	osa-b1.0r1-18907	siRNA24 locus with predominant RNA size of 24	NA	NA	NA	NA	NA	NA	NA	4.53872537570658	0.00549636670149225
10	4336391	4337344	954	*	PlantSmallRNAgenes	siRNA24	NA	NA	osa-b1.0r1-18913	siRNA24 locus with predominant RNA size of 24	NA	NA	NA	NA	NA	NA	NA	2.28367904943885	0.00231270326002951
10	4367999	4368441	443	*	PlantSmallRNAgenes	siRNA24	NA	NA	osa-b1.0r1-18929	siRNA24 locus with predominant RNA size of 24	NA	NA	NA	NA	NA	NA	NA	4.01953344270681	0.0482126353124211
10	4396334	4398420	2087	*	PlantSmallRNAgenes	siRNA24	NA	NA	osa-b1.0r1-18932	siRNA24 locus with predominant RNA size of 24	NA	NA	NA	NA	NA	NA	NA	-7.12479853700459	3.01340321399755e-21
10	4468179	4469564	1386	*	PlantSmallRNAgenes	siRNA24	NA	NA	osa-b1.0r1-18954	siRNA24 locus with predominant RNA size of 24	NA	NA	NA	NA	NA	NA	NA	-2.94106116003387	0.00214006412862753
10	4479987	4480733	747	*	PlantSmallRNAgenes	siRNA24	NA	NA	osa-b1.0r1-18960	siRNA24 locus with predominant RNA size of 24	NA	NA	NA	NA	NA	NA	NA	1.86053314449272	0.045020979858705
10	4514927	4515645	719	*	ShortStack	OtherRNA	NA	NA	Cluster_2919	NA	Cluster_2919	N	N	NA	NA	NA	NA	-2.99355088006004	0.0259430129124843
10	4614557	4616738	2182	*	PlantSmallRNAgenes	OtherRNA	NA	NA	osa-b1.0r1-19021	OtherRNA locus with < 80% of RNAs between 20-24 nts in size	NA	NA	NA	NA	NA	NA	NA	-2.5252000073154	8.6045550897293e-05
10	4641013	4641221	209	-	PlantSmallRNAgenes	OtherRNA	NA	NA	osa-b1.0r1-19042	OtherRNA locus with < 80% of RNAs between 20-24 nts in size	NA	NA	NA	NA	NA	NA	NA	-2.73256439807496	0.0388094785052976
10	4644707	4645160	454	*	PlantSmallRNAgenes	siRNA24	NA	NA	osa-b1.0r1-19046	siRNA24 locus with predominant RNA size of 24	NA	NA	NA	NA	NA	NA	NA	2.54543121552344	0.0225028464989865
10	4711542	4711789	248	*	Pln24NT	24nt_Locus	NA	NA	cluster15609	NA	NA	NA	NA	cluster15609	cluster15609	T	1	-3.9809486556326	0.0275980176952039
10	4737368	4737794	427	*	ShortStack	siRNA24	NA	NA	Cluster_3074	NA	Cluster_3074	24	N	NA	NA	NA	NA	-3.48535419796976	0.0184405693314355
10	4740826	4743779	2954	*	PlantSmallRNAgenes	siRNA24	NA	NA	osa-b1.0r1-19081	siRNA24 locus with predominant RNA size of 24	NA	NA	NA	NA	NA	NA	NA	-1.38794235680116	0.0197647772707197
10	4787843	4788259	417	+	ShortStack	OtherRNA	NA	NA	Cluster_3110	NA	Cluster_3110	N	N	NA	NA	NA	NA	-5.34330993571883	0.0335190947259986
10	4842877	4844425	1549	*	PlantSmallRNAgenes	siRNA24	NA	NA	osa-b1.0r1-19137	siRNA24 locus with predominant RNA size of 24	NA	NA	NA	NA	NA	NA	NA	1.98247267630277	0.0106827169867615
10	5002700	5003326	627	*	PlantSmallRNAgenes	siRNA24	NA	NA	osa-b1.0r1-19198	siRNA24 locus with predominant RNA size of 24	NA	NA	NA	NA	NA	NA	NA	-4.24555506673847	4.41788990839041e-06
10	5016005	5021818	5814	*	Pln24NT	24nt_Locus	NA	NA	cluster15711	NA	NA	NA	NA	cluster15711	cluster15711	T	16	-2.92660981638663	0.0189265657494697
10	5113874	5117375	3502	*	Pln24NT	24nt_Locus	NA	NA	cluster15737	NA	NA	NA	NA	cluster15737	cluster15737	T	9	-7.02927499445319	0.0111319481544286
10	5323721	5324848	1128	*	PlantSmallRNAgenes	siRNA24	NA	NA	osa-b1.0r1-19286	siRNA24 locus with predominant RNA size of 24	NA	NA	NA	NA	NA	NA	NA	3.4382986902247	0.0498784921014113
10	5528719	5532889	4171	*	PlantSmallRNAgenes	siRNA24	NA	NA	osa-b1.0r1-19360	siRNA24 locus with predominant RNA size of 24	NA	NA	NA	NA	NA	NA	NA	-3.67853227345715	0.000598850848147091
10	5610619	5611461	843	*	PlantSmallRNAgenes	siRNA24	NA	NA	osa-b1.0r1-19385	siRNA24 locus with predominant RNA size of 24	NA	NA	NA	NA	NA	NA	NA	3.83241050593434	0.0103219283561554
10	5632488	5632958	471	+	ShortStack	OtherRNA	NA	NA	Cluster_3605	NA	Cluster_3605	N	N	NA	NA	NA	NA	-5.71658756131879	0.0460045560153255
10	5700608	5700963	356	*	PlantSmallRNAgenes	siRNA24	NA	NA	osa-b1.0r1-19421	siRNA24 locus with predominant RNA size of 24	NA	NA	NA	NA	NA	NA	NA	3.39441956520714	0.00652072822318517
10	5725428	5727360	1933	*	PlantSmallRNAgenes	siRNA24	NA	NA	osa-b1.0r1-19435	siRNA24 locus with predominant RNA size of 24	NA	NA	NA	NA	NA	NA	NA	-4.94163167670365	1.00608824381637e-18
10	5763239	5763905	667	*	PlantSmallRNAgenes	siRNA24	NA	NA	osa-b1.0r1-19450	siRNA24 locus with predominant RNA size of 24	NA	NA	NA	NA	NA	NA	NA	3.95056878433036	0.037730049922344
10	5809085	5810337	1253	*	PlantSmallRNAgenes	siRNA24	NA	NA	osa-b1.0r1-19475	siRNA24 locus with predominant RNA size of 24	NA	NA	NA	NA	NA	NA	NA	1.61489673515572	0.0478704720536863
10	5819995	5820977	983	*	PlantSmallRNAgenes	siRNA24	NA	NA	osa-b1.0r1-19482	siRNA24 locus with predominant RNA size of 24	NA	NA	NA	NA	NA	NA	NA	3.25311680578842	0.00395976814806866
10	5832948	5833246	299	*	PlantSmallRNAgenes	siRNA24	NA	NA	osa-b1.0r1-19489	siRNA24 locus with predominant RNA size of 24	NA	NA	NA	NA	NA	NA	NA	2.70851394618041	0.000817221636343201
10	5834315	5834741	427	*	PlantSmallRNAgenes	siRNA24	NA	NA	osa-b1.0r1-19490	siRNA24 locus with predominant RNA size of 24	NA	NA	NA	NA	NA	NA	NA	1.53797049951956	0.0271107371555658
10	5925619	5934240	8622	*	PlantSmallRNAgenes	siRNA24	NA	NA	osa-b1.0r1-19520	siRNA24 locus with predominant RNA size of 24	NA	NA	NA	NA	NA	NA	NA	-3.86699685120989	1.09073088923864e-09
10	5934741	5938927	4187	*	PlantSmallRNAgenes	siRNA24	NA	NA	osa-b1.0r1-19521	siRNA24 locus with predominant RNA size of 24	NA	NA	NA	NA	NA	NA	NA	-2.38696804402895	0.000300198811683217
10	6084260	6084589	330	-	ShortStack	OtherRNA	NA	NA	Cluster_3941	NA	Cluster_3941	N	N	NA	NA	NA	NA	-6.67762179207615	0.00028084579088762
10	6110496	6111414	919	*	PlantSmallRNAgenes	siRNA24	NA	NA	osa-b1.0r1-19584	siRNA24 locus with predominant RNA size of 24	NA	NA	NA	NA	NA	NA	NA	2.96010020209848	0.0133159902328429
10	6135325	6135921	597	*	PlantSmallRNAgenes	siRNA24	NA	NA	osa-b1.0r1-19593	siRNA24 locus with predominant RNA size of 24	NA	NA	NA	NA	NA	NA	NA	5.69459572007355	0.0153080219891597
10	6136500	6137802	1303	*	PlantSmallRNAgenes	siRNA24	NA	NA	osa-b1.0r1-19594	siRNA24 locus with predominant RNA size of 24	NA	NA	NA	NA	NA	NA	NA	-1.59565467429326	0.00919389462535578
10	6152815	6152963	149	-	PlantSmallRNAgenes	siRNA24	NA	NA	osa-b1.0r1-19602	siRNA24 locus with predominant RNA size of 24	NA	NA	NA	NA	NA	NA	NA	-6.74689396324703	0.00445017483978697
10	6160027	6161091	1065	*	PlantSmallRNAgenes	siRNA24	NA	NA	osa-b1.0r1-19607	siRNA24 locus with predominant RNA size of 24	NA	NA	NA	NA	NA	NA	NA	-2.38363935979356	0.00937694463919973
10	6176278	6177498	1221	*	PlantSmallRNAgenes	siRNA24	NA	NA	osa-b1.0r1-19611	siRNA24 locus with predominant RNA size of 24	NA	NA	NA	NA	NA	NA	NA	3.03609884659912	0.0492849559930712
10	6188074	6188588	515	-	PlantSmallRNAgenes	OtherRNA	NA	NA	osa-b1.0r1-19616	OtherRNA locus with < 80% of RNAs between 20-24 nts in size	NA	NA	NA	NA	NA	NA	NA	-4.04632342013729	0.00893580009568485
10	6190355	6191356	1002	*	PlantSmallRNAgenes	OtherRNA	NA	NA	osa-b1.0r1-19618	OtherRNA locus with < 80% of RNAs between 20-24 nts in size	NA	NA	NA	NA	NA	NA	NA	-5.26235738306381	0.000442162209285881
10	6214177	6215346	1170	*	PlantSmallRNAgenes	siRNA24	NA	NA	osa-b1.0r1-19625	siRNA24 locus with predominant RNA size of 24	NA	NA	NA	NA	NA	NA	NA	1.89297778559098	0.00298678630673986
10	6232800	6235315	2516	*	PlantSmallRNAgenes	siRNA24	NA	NA	osa-b1.0r1-19626	siRNA24 locus with predominant RNA size of 24	NA	NA	NA	NA	NA	NA	NA	3.5685175447989	0.0222212915913706
10	6410045	6410553	509	*	PlantSmallRNAgenes	siRNA24	NA	NA	osa-b1.0r1-19676	siRNA24 locus with predominant RNA size of 24	NA	NA	NA	NA	NA	NA	NA	4.8385376785883	0.040632038991448
10	6413510	6414350	841	*	ShortStack	OtherRNA	NA	NA	Cluster_4150	NA	Cluster_4150	N	N	NA	NA	NA	NA	-3.61239930788267	0.00298678630673986
10	6497521	6498654	1134	*	PlantSmallRNAgenes	siRNA24	NA	NA	osa-b1.0r1-19696	siRNA24 locus with predominant RNA size of 24	NA	NA	NA	NA	NA	NA	NA	4.55820311799827	0.00958318136665945
10	6555196	6556000	805	*	PlantSmallRNAgenes	siRNA24	NA	NA	osa-b1.0r1-19729	siRNA24 locus with predominant RNA size of 24	NA	NA	NA	NA	NA	NA	NA	-1.50194560824816	0.00663159116316041
10	6760047	6760455	409	*	PlantSmallRNAgenes	siRNA24	NA	NA	osa-b1.0r1-19804	siRNA24 locus with predominant RNA size of 24	NA	NA	NA	NA	NA	NA	NA	-2.76405056803693	0.0440978923230556
10	6884175	6884486	312	*	ShortStack	siRNA24	NA	NA	Cluster_4423	NA	Cluster_4423	24	N	NA	NA	NA	NA	-3.33641274902686	0.0424149312516143
10	6896901	6897259	359	+	ShortStack	OtherRNA	NA	NA	Cluster_4437	NA	Cluster_4437	N	N	NA	NA	NA	NA	-6.04384716608559	0.0367576319501363
10	6908182	6909418	1237	*	PlantSmallRNAgenes	siRNA24	NA	NA	osa-b1.0r1-19850	siRNA24 locus with predominant RNA size of 24	NA	NA	NA	NA	NA	NA	NA	-2.86102954149593	6.44225522288122e-06
10	6928503	6929094	592	+	PlantSmallRNAgenes	siRNA24	NA	NA	osa-b1.0r1-19854	siRNA24 locus with predominant RNA size of 24	NA	NA	NA	NA	NA	NA	NA	-2.44545744927598	0.0351832256096877
10	7005305	7005455	151	*	PlantSmallRNAgenes	siRNA24	NA	NA	osa-b1.0r1-19871	siRNA24 locus with predominant RNA size of 24	NA	NA	NA	NA	NA	NA	NA	-11.0186740212559	1.38658420366562e-15
10	7032203	7032774	572	*	PlantSmallRNAgenes	siRNA24	NA	NA	osa-b1.0r1-19881	siRNA24 locus with predominant RNA size of 24	NA	NA	NA	NA	NA	NA	NA	2.78507654693724	0.0428823764271503
10	7117216	7118740	1525	*	PlantSmallRNAgenes	siRNA24	NA	NA	osa-b1.0r1-19889	siRNA24 locus with predominant RNA size of 24	NA	NA	NA	NA	NA	NA	NA	2.40403820419682	0.00983532877513676
10	7123137	7126744	3608	*	PlantSmallRNAgenes	siRNA21	NA	NA	osa-b1.0r1-19890	siRNA21 locus with predominant RNA size of 21	NA	NA	NA	NA	NA	NA	NA	-6.78865196966596	2.67938137498826e-10
10	7139287	7140554	1268	*	PlantSmallRNAgenes	siRNA21	NA	NA	osa-b1.0r1-19892	siRNA21 locus with predominant RNA size of 21	NA	NA	NA	NA	NA	NA	NA	-7.43123927214939	0.00434539422319697
10	7140680	7141001	322	*	PlantSmallRNAgenes	siRNA24	NA	NA	osa-b1.0r1-19893	siRNA24 locus with predominant RNA size of 24	NA	NA	NA	NA	NA	NA	NA	-3.74093365697598	2.90217496596349e-11
10	7245072	7246471	1400	*	PlantSmallRNAgenes	siRNA24	NA	NA	osa-b1.0r1-19902	siRNA24 locus with predominant RNA size of 24	NA	NA	NA	NA	NA	NA	NA	-4.34476818794325	0.0406385647736696
10	7273155	7274420	1266	*	PlantSmallRNAgenes	siRNA24	NA	NA	osa-b1.0r1-19916	siRNA24 locus with predominant RNA size of 24	NA	NA	NA	NA	NA	NA	NA	-1.96963300784618	0.0162816791263676
10	7298206	7304673	6468	*	PlantSmallRNAgenes	siRNA24	NA	NA	osa-b1.0r1-19920	siRNA24 locus with predominant RNA size of 24	NA	NA	NA	NA	NA	NA	NA	-5.65778057664017	5.34801151603742e-14
10	7329542	7330435	894	*	Pln24NT	24nt_Locus	NA	NA	cluster16476	NA	NA	NA	NA	cluster16476	cluster16476	T	3	-3.3936282436702	0.0255251120713621
10	7331218	7332466	1249	*	PlantSmallRNAgenes	siRNA24	NA	NA	osa-b1.0r1-19925	siRNA24 locus with predominant RNA size of 24	NA	NA	NA	NA	NA	NA	NA	-5.06849474341424	1.58550722943795e-19
10	7332549	7333018	470	*	PlantSmallRNAgenes	siRNA24	NA	NA	osa-b1.0r1-19926	siRNA24 locus with predominant RNA size of 24	NA	NA	NA	NA	NA	NA	NA	-8.89411564675706	1.10431446866048e-09
10	7334902	7335277	376	*	ShortStack	OtherRNA	NA	NA	Cluster_4592	NA	Cluster_4592	N	N	NA	NA	NA	NA	-6.97430433447147	0.000386110277083973
10	7340200	7340530	331	+	PlantSmallRNAgenes	siRNA24	NA	NA	osa-b1.0r1-19930	siRNA24 locus with predominant RNA size of 24	NA	NA	NA	NA	NA	NA	NA	-1.65078514039236	0.0467953723138965
10	7383800	7384984	1185	*	PlantSmallRNAgenes	siRNA24	NA	NA	osa-b1.0r1-19946	siRNA24 locus with predominant RNA size of 24	NA	NA	NA	NA	NA	NA	NA	-1.64178399066827	0.00852505343411154
10	7388481	7389723	1243	*	PlantSmallRNAgenes	siRNA24	NA	NA	osa-b1.0r1-19948	siRNA24 locus with predominant RNA size of 24	NA	NA	NA	NA	NA	NA	NA	3.25550705060119	0.0392088101688311
10	7411610	7414258	2649	*	PlantSmallRNAgenes	siRNA24	NA	NA	osa-b1.0r1-19960	siRNA24 locus with predominant RNA size of 24	NA	NA	NA	NA	NA	NA	NA	3.05427114966042	6.07881610286146e-06
10	7415367	7416008	642	-	ShortStack	OtherRNA	NA	NA	Cluster_4648	NA	Cluster_4648	N	N	NA	NA	NA	NA	-5.22964540687693	0.012014904400552
10	7432696	7433342	647	*	ShortStack	siRNA24	NA	NA	Cluster_4668	NA	Cluster_4668	24	N	NA	NA	NA	NA	-4.18168425888559	0.0142726873496412
10	7536674	7539076	2403	*	PlantSmallRNAgenes	siRNA24	NA	NA	osa-b1.0r1-20006	siRNA24 locus with predominant RNA size of 24	NA	NA	NA	NA	NA	NA	NA	2.04741979261337	0.00188556055388957
10	7549902	7551753	1852	*	PlantSmallRNAgenes	siRNA24	NA	NA	osa-b1.0r1-20008	siRNA24 locus with predominant RNA size of 24	NA	NA	NA	NA	NA	NA	NA	-2.47401423366779	0.000728170174050534
10	7583264	7583592	329	*	PlantSmallRNAgenes	siRNA24	NA	NA	osa-b1.0r1-20025	siRNA24 locus with predominant RNA size of 24	NA	NA	NA	NA	NA	NA	NA	3.06460778444523	0.0146577977363537
10	7616893	7618510	1618	*	PlantSmallRNAgenes	siRNA24	NA	NA	osa-b1.0r1-20041	siRNA24 locus with predominant RNA size of 24	NA	NA	NA	NA	NA	NA	NA	-2.06209477166456	0.00149382286956637
10	7634280	7635608	1329	*	PlantSmallRNAgenes	siRNA24	NA	NA	osa-b1.0r1-20051	siRNA24 locus with predominant RNA size of 24	NA	NA	NA	NA	NA	NA	NA	-3.70023944402478	3.04341361254518e-10
10	7664238	7664414	177	-	PlantSmallRNAgenes	siRNA21	NA	NA	osa-b1.0r1-20060	siRNA21 locus with predominant RNA size of 21	NA	NA	NA	NA	NA	NA	NA	-7.14547853114686	0.000614697158673602
10	7758036	7759132	1097	*	PlantSmallRNAgenes	siRNA24	NA	NA	osa-b1.0r1-20087	siRNA24 locus with predominant RNA size of 24	NA	NA	NA	NA	NA	NA	NA	2.41024402665063	0.0403966287792333
10	7865938	7868939	3002	*	Pln24NT	24nt_Locus	NA	NA	cluster16638	NA	NA	NA	NA	cluster16638	cluster16638	T	10	-3.93177297910747	0.00921822598514784
10	7888721	7898691	9971	*	Pln24NT	24nt_Locus	NA	NA	cluster16647	NA	NA	NA	NA	cluster16647	cluster16647	T	14	-3.19802010140306	0.00254380499796217
10	7947943	7949109	1167	*	PlantSmallRNAgenes	siRNA24	NA	NA	osa-b1.0r1-20132	siRNA24 locus with predominant RNA size of 24	NA	NA	NA	NA	NA	NA	NA	-1.54976724133053	0.026153322509831
10	8015445	8021574	6130	*	Pln24NT	24nt_Locus	NA	NA	cluster16690	NA	NA	NA	NA	cluster16690	cluster16690	T	16	-3.77190089435335	0.00489369342877515
10	8357894	8363700	5807	*	Pln24NT	24nt_Locus	NA	NA	cluster16792	NA	NA	NA	NA	cluster16792	cluster16792	T	12	-6.06506698636323	0.000475873849689974
10	8402660	8403100	441	*	PlantSmallRNAgenes	siRNA24	NA	NA	osa-b1.0r1-20206	siRNA24 locus with predominant RNA size of 24	NA	NA	NA	NA	NA	NA	NA	4.38163886898001	0.0276601027920576
10	8418719	8419670	952	-	PlantSmallRNAgenes	siRNA24	NA	NA	osa-b1.0r1-20211	siRNA24 locus with predominant RNA size of 24	NA	NA	NA	NA	NA	NA	NA	-4.62128229551456	0.0364551043593867
10	8465015	8466176	1162	*	PlantSmallRNAgenes	siRNA24	NA	NA	osa-b1.0r1-20219	siRNA24 locus with predominant RNA size of 24	NA	NA	NA	NA	NA	NA	NA	-2.51132644444893	0.0189174980534095
10	8499584	8502001	2418	*	PlantSmallRNAgenes	siRNA24	NA	NA	osa-b1.0r1-20230	siRNA24 locus with predominant RNA size of 24	NA	NA	NA	NA	NA	NA	NA	3.03209641547521	0.0434897059145541
10	8505353	8506323	971	*	PlantSmallRNAgenes	siRNA24	NA	NA	osa-b1.0r1-20233	siRNA24 locus with predominant RNA size of 24	NA	NA	NA	NA	NA	NA	NA	5.12073790295793	0.0182435063620352
10	8698317	8698677	361	*	PlantSmallRNAgenes	siRNA24	NA	NA	osa-b1.0r1-20277	siRNA24 locus with predominant RNA size of 24	NA	NA	NA	NA	NA	NA	NA	-4.81575149945955	0.0225095331076348
10	8700222	8702527	2306	*	Pln24NT	24nt_Locus	NA	NA	cluster16910	NA	NA	NA	NA	cluster16910	cluster16910	T	10	-3.96122862670667	0.0186534891066916
10	8702547	8705664	3118	*	Pln24NT	24nt_Locus	NA	NA	cluster16911	NA	NA	NA	NA	cluster16911	cluster16911	T	5	-3.29919314580553	0.0405611961961338
10	8801671	8802591	921	*	PlantSmallRNAgenes	siRNA24	NA	NA	osa-b1.0r1-20292	siRNA24 locus with predominant RNA size of 24	NA	NA	NA	NA	NA	NA	NA	-1.94818609675741	0.00547917548922972
10	8805032	8807498	2467	*	PlantSmallRNAgenes	siRNA24	NA	NA	osa-b1.0r1-20294	siRNA24 locus with predominant RNA size of 24	NA	NA	NA	NA	NA	NA	NA	-1.86513614762973	0.00102926842155488
10	8807551	8808661	1111	*	PlantSmallRNAgenes	siRNA24	NA	NA	osa-b1.0r1-20295	siRNA24 locus with predominant RNA size of 24	NA	NA	NA	NA	NA	NA	NA	-2.8155318956899	0.000298690019612824
10	8809134	8810095	962	*	PlantSmallRNAgenes	siRNA24	NA	NA	osa-b1.0r1-20297	siRNA24 locus with predominant RNA size of 24	NA	NA	NA	NA	NA	NA	NA	-1.80575233072862	0.0254384205429031
10	8812102	8812341	240	*	PlantSmallRNAgenes	siRNA24	NA	NA	osa-b1.0r1-20299	siRNA24 locus with predominant RNA size of 24	NA	NA	NA	NA	NA	NA	NA	-2.09497331472096	0.0117796039709513
10	8849612	8850311	700	*	PlantSmallRNAgenes	siRNA21	NA	NA	osa-b1.0r1-20314	siRNA21 locus with predominant RNA size of 21	NA	NA	NA	NA	NA	NA	NA	-8.55073693809289	0.0159615687908119
10	8864950	8865180	231	*	ShortStack	OtherRNA	NA	NA	Cluster_5333	NA	Cluster_5333	N	N	NA	NA	NA	NA	-7.58740929163244	2.95892923881484e-09
10	8865450	8865720	271	*	PlantSmallRNAgenes	siRNA21	NA	NA	osa-b1.0r1-20317	siRNA21 locus with predominant RNA size of 21	NA	NA	NA	NA	NA	NA	NA	-8.59748861971064	0.00042294940444001
10	8865803	8867310	1508	*	PlantSmallRNAgenes	siRNA21	NA	NA	osa-b1.0r1-20318	siRNA21 locus with predominant RNA size of 21	NA	NA	NA	NA	NA	NA	NA	-7.50136199866441	0.000974693579059556
10	8995809	8996135	327	+	ShortStack	OtherRNA	NA	NA	Cluster_5421	NA	Cluster_5421	N	N	NA	NA	NA	NA	-5.1720844307364	0.037622286738295
10	8997301	8997768	468	*	PlantSmallRNAgenes	siRNA24	NA	NA	osa-b1.0r1-20369	siRNA24 locus with predominant RNA size of 24	NA	NA	NA	NA	NA	NA	NA	3.66971639469005	0.0450016655344068
10	9004088	9004390	303	*	PlantSmallRNAgenes	siRNA24	NA	NA	osa-b1.0r1-20375	siRNA24 locus with predominant RNA size of 24	NA	NA	NA	NA	NA	NA	NA	-3.85145232622558	0.03337589981171
10	9033695	9038889	5195	*	Pln24NT	24nt_Locus	NA	NA	cluster17019	NA	NA	NA	NA	cluster17019	cluster17019	T	10	-2.57467652160469	0.0118168108792667
10	9101626	9102941	1316	*	PlantSmallRNAgenes	siRNA24	NA	NA	osa-b1.0r1-20397	siRNA24 locus with predominant RNA size of 24	NA	NA	NA	NA	NA	NA	NA	3.6768188788823	0.0321666650316607
10	9119319	9119993	675	*	PlantSmallRNAgenes	siRNA24	NA	NA	osa-b1.0r1-20405	siRNA24 locus with predominant RNA size of 24	NA	NA	NA	NA	NA	NA	NA	3.1985546207993	0.0189396628668607
10	9154218	9156691	2474	*	PlantSmallRNAgenes	siRNA24	NA	NA	osa-b1.0r1-20420	siRNA24 locus with predominant RNA size of 24	NA	NA	NA	NA	NA	NA	NA	-2.74917567174629	1.37087166046506e-06
10	9156720	9157406	687	*	PlantSmallRNAgenes	siRNA24	NA	NA	osa-b1.0r1-20421	siRNA24 locus with predominant RNA size of 24	NA	NA	NA	NA	NA	NA	NA	-5.87852530036878	0.000249555763450913
10	9263385	9264873	1489	*	PlantSmallRNAgenes	siRNA24	NA	NA	osa-b1.0r1-20465	siRNA24 locus with predominant RNA size of 24	NA	NA	NA	NA	NA	NA	NA	2.53838694416916	0.0129437940437393
10	9287350	9287956	607	*	PlantSmallRNAgenes	siRNA24	NA	NA	osa-b1.0r1-20479	siRNA24 locus with predominant RNA size of 24	NA	NA	NA	NA	NA	NA	NA	4.30515971593642	0.0318731681031831
10	9406808	9411456	4649	*	Pln24NT	24nt_Locus	NA	NA	cluster17153	NA	NA	NA	NA	cluster17153	cluster17153	T	14	-2.6689223210494	0.00408832510160188
10	9498657	9499788	1132	*	PlantSmallRNAgenes	siRNA24	NA	NA	osa-b1.0r1-20559	siRNA24 locus with predominant RNA size of 24	NA	NA	NA	NA	NA	NA	NA	-3.14270851292419	1.01440050574765e-05
10	9500053	9501057	1005	*	PlantSmallRNAgenes	siRNA24	NA	NA	osa-b1.0r1-20560	siRNA24 locus with predominant RNA size of 24	NA	NA	NA	NA	NA	NA	NA	-2.32224680868726	0.00170749852831501
10	9674151	9674568	418	*	PlantSmallRNAgenes	siRNA24	NA	NA	osa-b1.0r1-20628	siRNA24 locus with predominant RNA size of 24	NA	NA	NA	NA	NA	NA	NA	-3.61051515724654	0.0483060388070028
10	9746288	9746403	116	*	PlantSmallRNAgenes	siRNA24	NA	NA	osa-b1.0r1-20661	siRNA24 locus with predominant RNA size of 24	NA	NA	NA	NA	NA	NA	NA	-6.63799605207229	0.00132090411153034
10	9746694	9747194	501	*	PlantSmallRNAgenes	siRNA24	NA	NA	osa-b1.0r1-20662	siRNA24 locus with predominant RNA size of 24	NA	NA	NA	NA	NA	NA	NA	-7.35180050049129	0.00136159297269969
10	9769691	9770363	673	*	PlantSmallRNAgenes	siRNA24	NA	NA	osa-b1.0r1-20675	siRNA24 locus with predominant RNA size of 24	NA	NA	NA	NA	NA	NA	NA	3.27171981581174	0.0400960568548044
10	9833729	9835664	1936	*	PlantSmallRNAgenes	siRNA24	NA	NA	osa-b1.0r1-20694	siRNA24 locus with predominant RNA size of 24	NA	NA	NA	NA	NA	NA	NA	3.08358949054506	0.0204627319678203
10	9842317	9843264	948	*	PlantSmallRNAgenes	siRNA24	NA	NA	osa-b1.0r1-20699	siRNA24 locus with predominant RNA size of 24	NA	NA	NA	NA	NA	NA	NA	-3.33751092816754	0.0264409684488056
10	9886756	9888398	1643	*	PlantSmallRNAgenes	siRNA24	NA	NA	osa-b1.0r1-20717	siRNA24 locus with predominant RNA size of 24	NA	NA	NA	NA	NA	NA	NA	2.80939109215299	0.00383616356494005
10	9944954	9946449	1496	*	PlantSmallRNAgenes	siRNA24	NA	NA	osa-b1.0r1-20744	siRNA24 locus with predominant RNA size of 24	NA	NA	NA	NA	NA	NA	NA	2.05757569034385	0.0388941140224931
10	9961458	9962210	753	*	PlantSmallRNAgenes	siRNA24	NA	NA	osa-b1.0r1-20753	siRNA24 locus with predominant RNA size of 24	NA	NA	NA	NA	NA	NA	NA	3.14120514405303	0.0109117611474926
10	9972898	9974355	1458	*	PlantSmallRNAgenes	siRNA24	NA	NA	osa-b1.0r1-20761	siRNA24 locus with predominant RNA size of 24	NA	NA	NA	NA	NA	NA	NA	1.89035437228708	0.0245779960497397
10	10073082	10073810	729	*	Pln24NT	24nt_Locus	NA	NA	cluster17383	NA	NA	NA	NA	cluster17383	cluster17383	T	1	-5.32279794194673	0.0155253136282428
10	10081302	10083092	1791	*	PlantSmallRNAgenes	siRNA24	NA	NA	osa-b1.0r1-20794	siRNA24 locus with predominant RNA size of 24	NA	NA	NA	NA	NA	NA	NA	2.52846903739626	0.0334210125741276
10	10087408	10089317	1910	*	PlantSmallRNAgenes	siRNA24	NA	NA	osa-b1.0r1-20799	siRNA24 locus with predominant RNA size of 24	NA	NA	NA	NA	NA	NA	NA	2.01877081185527	0.0127425398984345
10	10099961	10100521	561	*	PlantSmallRNAgenes	siRNA24	NA	NA	osa-b1.0r1-20804	siRNA24 locus with predominant RNA size of 24	NA	NA	NA	NA	NA	NA	NA	-5.14589762607099	0.0027528375537442
10	10158560	10159042	483	*	PlantSmallRNAgenes	siRNA24	NA	NA	osa-b1.0r1-20820	siRNA24 locus with predominant RNA size of 24	NA	NA	NA	NA	NA	NA	NA	-4.99183330143131	0.0252325698326705
10	10167823	10168759	937	*	PlantSmallRNAgenes	siRNA24	NA	NA	osa-b1.0r1-20823	siRNA24 locus with predominant RNA size of 24	NA	NA	NA	NA	NA	NA	NA	3.7335563009575	0.0178632361404563
10	10254648	10255381	734	*	PlantSmallRNAgenes	siRNA24	NA	NA	osa-b1.0r1-20868	siRNA24 locus with predominant RNA size of 24	NA	NA	NA	NA	NA	NA	NA	5.16979968615288	0.0149427591770739
10	10409159	10410839	1681	*	PlantSmallRNAgenes	siRNA24	NA	NA	osa-b1.0r1-20940	siRNA24 locus with predominant RNA size of 24	NA	NA	NA	NA	NA	NA	NA	-3.13005365254777	3.79150137503139e-09
10	10437959	10448172	10214	*	Pln24NT	24nt_Locus	NA	NA	cluster17490	NA	NA	NA	NA	cluster17490	cluster17490	T	16	-3.27868779835163	1.14091416637464e-05
10	10576490	10577767	1278	*	PlantSmallRNAgenes	siRNA24	NA	NA	osa-b1.0r1-21001	siRNA24 locus with predominant RNA size of 24	NA	NA	NA	NA	NA	NA	NA	2.17673988495581	0.0429819262765297
10	10605918	10608538	2621	*	PlantSmallRNAgenes	siRNA24	NA	NA	osa-b1.0r1-21011	siRNA24 locus with predominant RNA size of 24	NA	NA	NA	NA	NA	NA	NA	-2.14513081680314	0.0106993051265724
10	10658114	10658667	554	*	PlantSmallRNAgenes	siRNA24	NA	NA	osa-b1.0r1-21038	siRNA24 locus with predominant RNA size of 24	NA	NA	NA	NA	NA	NA	NA	1.79695338116892	0.00103152786826625
10	10664379	10664854	476	*	PlantSmallRNAgenes	siRNA24	NA	NA	osa-b1.0r1-21041	siRNA24 locus with predominant RNA size of 24	NA	NA	NA	NA	NA	NA	NA	2.63393287169369	0.0470738167069869
10	10666327	10666886	560	*	PlantSmallRNAgenes	siRNA24	NA	NA	osa-b1.0r1-21042	siRNA24 locus with predominant RNA size of 24	NA	NA	NA	NA	NA	NA	NA	4.96966625283567	0.00651479583363425
10	10684644	10685256	613	*	PlantSmallRNAgenes	siRNA24	NA	NA	osa-b1.0r1-21053	siRNA24 locus with predominant RNA size of 24	NA	NA	NA	NA	NA	NA	NA	3.67870439324933	0.0201869801168544
10	10687072	10688117	1046	*	PlantSmallRNAgenes	siRNA24	NA	NA	osa-b1.0r1-21055	siRNA24 locus with predominant RNA size of 24	NA	NA	NA	NA	NA	NA	NA	4.08051209313814	0.0127181254204053
10	10780374	10782026	1653	*	PlantSmallRNAgenes	siRNA24	NA	NA	osa-b1.0r1-21098	siRNA24 locus with predominant RNA size of 24	NA	NA	NA	NA	NA	NA	NA	-3.51168052989687	0.00846692375943892
10	10786922	10787589	668	*	PlantSmallRNAgenes	siRNA24	NA	NA	osa-b1.0r1-21102	siRNA24 locus with predominant RNA size of 24	NA	NA	NA	NA	NA	NA	NA	2.73517980761234	0.00908051670555339
10	10793450	10793826	377	-	PlantSmallRNAgenes	OtherRNA	NA	NA	osa-b1.0r1-21108	OtherRNA locus with < 80% of RNAs between 20-24 nts in size	NA	NA	NA	NA	NA	NA	NA	-23.8042982270098	4.72312459051488e-08
10	10800000	10800288	289	+	PlantSmallRNAgenes	OtherRNA	NA	NA	osa-b1.0r1-21115	OtherRNA locus with < 80% of RNAs between 20-24 nts in size	NA	NA	NA	NA	NA	NA	NA	-2.82368674192399	0.0111994340424338
10	10806200	10806893	694	-	PlantSmallRNAgenes	OtherRNA	NA	NA	osa-b1.0r1-21120	OtherRNA locus with < 80% of RNAs between 20-24 nts in size	NA	NA	NA	NA	NA	NA	NA	-3.72222925258424	0.000242609622968782
10	10807056	10807414	359	-	PlantSmallRNAgenes	siRNA23	NA	NA	osa-b1.0r1-21121	siRNA23 locus with predominant RNA size of 23	NA	NA	NA	NA	NA	NA	NA	-3.5334089665924	0.0256263542524588
10	10808450	10809413	964	-	PlantSmallRNAgenes	OtherRNA	NA	NA	osa-b1.0r1-21123	OtherRNA locus with < 80% of RNAs between 20-24 nts in size	NA	NA	NA	NA	NA	NA	NA	-5.23597330872008	6.50527849370664e-13
10	10809567	10810179	613	-	PlantSmallRNAgenes	OtherRNA	NA	NA	osa-b1.0r1-21124	OtherRNA locus with < 80% of RNAs between 20-24 nts in size	NA	NA	NA	NA	NA	NA	NA	-2.89944321261155	0.0347160564338053
10	10811717	10813131	1415	-	PlantSmallRNAgenes	OtherRNA	NA	NA	osa-b1.0r1-21127	OtherRNA locus with < 80% of RNAs between 20-24 nts in size	NA	NA	NA	NA	NA	NA	NA	-4.37593512739951	3.15025745189078e-07
10	10814915	10815027	113	*	PlantSmallRNAgenes	OtherRNA	NA	NA	osa-b1.0r1-21130	OtherRNA locus with < 80% of RNAs between 20-24 nts in size	NA	NA	NA	NA	NA	NA	NA	-2.60775224836535	0.000289995601396275
10	10822911	10822995	85	+	PlantSmallRNAgenes	OtherRNA	NA	NA	osa-b1.0r1-21139	OtherRNA locus with < 80% of RNAs between 20-24 nts in size	NA	NA	NA	NA	NA	NA	NA	-2.88692613120649	0.00180016941088687
10	10825953	10826134	182	*	PlantSmallRNAgenes	OtherRNA	NA	NA	osa-b1.0r1-21142	OtherRNA locus with < 80% of RNAs between 20-24 nts in size	NA	NA	NA	NA	NA	NA	NA	-5.0881561685832	1.38915851578172e-13
10	10828800	10829320	521	*	PlantSmallRNAgenes	OtherRNA	NA	NA	osa-b1.0r1-21145	OtherRNA locus with < 80% of RNAs between 20-24 nts in size	NA	NA	NA	NA	NA	NA	NA	-6.59884307685174	2.43195553650625e-11
10	10829823	10830014	192	-	ShortStack	OtherRNA	NA	NA	Cluster_6648	NA	Cluster_6648	N	N	NA	NA	NA	NA	-6.97732272277781	0.00322875394838875
10	10831600	10831919	320	*	PlantSmallRNAgenes	siRNA24	NA	NA	osa-b1.0r1-21146	siRNA24 locus with predominant RNA size of 24	NA	NA	NA	NA	NA	NA	NA	-4.53508110443891	0.0232326012899526
10	10832304	10833339	1036	-	PlantSmallRNAgenes	OtherRNA	NA	NA	osa-b1.0r1-21147	OtherRNA locus with < 80% of RNAs between 20-24 nts in size	NA	NA	NA	NA	NA	NA	NA	-3.72983430808828	0.000105319406055641
10	10833710	10833840	131	+	ShortStack	OtherRNA	NA	NA	Cluster_6654	NA	Cluster_6654	N	N	NA	NA	NA	NA	-5.07889128516441	9.40421173591504e-06
10	10836904	10840034	3131	+	PlantSmallRNAgenes	OtherRNA	NA	NA	osa-b1.0r1-21152	OtherRNA locus with < 80% of RNAs between 20-24 nts in size	NA	NA	NA	NA	NA	NA	NA	-3.91073702631996	8.79366166112386e-07
10	10840965	10842264	1300	+	PlantSmallRNAgenes	OtherRNA	NA	NA	osa-b1.0r1-21153	OtherRNA locus with < 80% of RNAs between 20-24 nts in size	NA	NA	NA	NA	NA	NA	NA	-3.24623680101415	0.000810057800154004
10	10860100	10860533	434	*	PlantSmallRNAgenes	OtherRNA	NA	NA	osa-b1.0r1-21172	OtherRNA locus with < 80% of RNAs between 20-24 nts in size	NA	NA	NA	NA	NA	NA	NA	-3.67755461488574	0.043570864589636
10	10861376	10862026	651	+	PlantSmallRNAgenes	OtherRNA	NA	NA	osa-b1.0r1-21174	OtherRNA locus with < 80% of RNAs between 20-24 nts in size	NA	NA	NA	NA	NA	NA	NA	-3.08782594872222	0.00340150843591044
10	10862400	10863612	1213	*	PlantSmallRNAgenes	OtherRNA	NA	NA	osa-b1.0r1-21175	OtherRNA locus with < 80% of RNAs between 20-24 nts in size	NA	NA	NA	NA	NA	NA	NA	-4.12564126519803	1.56797261140245e-07
10	10869722	10869758	37	*	PlantSmallRNAgenes	OtherRNA	NA	NA	osa-b1.0r1-21182	OtherRNA locus with < 80% of RNAs between 20-24 nts in size	NA	NA	NA	NA	NA	NA	NA	-2.15732698331121	0.0433617489266691
10	10870367	10870677	311	+	ShortStack	OtherRNA	NA	NA	Cluster_6690	NA	Cluster_6690	N	N	NA	NA	NA	NA	-4.35742301739463	0.0228077805010494
10	10871914	10872463	550	*	ShortStack	OtherRNA	NA	NA	Cluster_6692	NA	Cluster_6692	N	N	NA	NA	NA	NA	-4.4069024812973	9.32471555953085e-06
10	10873226	10873826	601	*	PlantSmallRNAgenes	OtherRNA	NA	NA	osa-b1.0r1-21185	OtherRNA locus with < 80% of RNAs between 20-24 nts in size	NA	NA	NA	NA	NA	NA	NA	-6.09564239258125	2.23902081655159e-20
10	10874538	10874614	77	*	PlantSmallRNAgenes	OtherRNA	NA	NA	osa-b1.0r1-21186	OtherRNA locus with < 80% of RNAs between 20-24 nts in size	NA	NA	NA	NA	NA	NA	NA	-3.67493063267217	0.00646815532064857
10	10875073	10875418	346	*	PlantSmallRNAgenes	OtherRNA	NA	NA	osa-b1.0r1-21187	OtherRNA locus with < 80% of RNAs between 20-24 nts in size	NA	NA	NA	NA	NA	NA	NA	-5.28279000571048	9.88747928369126e-05
10	10875512	10876326	815	+	PlantSmallRNAgenes	OtherRNA	NA	NA	osa-b1.0r1-21188	OtherRNA locus with < 80% of RNAs between 20-24 nts in size	NA	NA	NA	NA	NA	NA	NA	-2.51356368122313	0.0199355703111974
10	10876450	10876934	485	*	PlantSmallRNAgenes	OtherRNA	NA	NA	osa-b1.0r1-21189	OtherRNA locus with < 80% of RNAs between 20-24 nts in size	NA	NA	NA	NA	NA	NA	NA	-4.34586740973331	0.00599194153302475
10	10877055	10877338	284	+	PlantSmallRNAgenes	OtherRNA	NA	NA	osa-b1.0r1-21190	OtherRNA locus with < 80% of RNAs between 20-24 nts in size	NA	NA	NA	NA	NA	NA	NA	-4.96906944494936	0.0009669276179624
10	10888570	10888942	373	*	PlantSmallRNAgenes	OtherRNA	NA	NA	osa-b1.0r1-21198	OtherRNA locus with < 80% of RNAs between 20-24 nts in size	NA	NA	NA	NA	NA	NA	NA	-32.2482964620186	7.2738758366222e-09
10	10903350	10903837	488	+	PlantSmallRNAgenes	OtherRNA	NA	NA	osa-b1.0r1-21217	OtherRNA locus with < 80% of RNAs between 20-24 nts in size	NA	NA	NA	NA	NA	NA	NA	38.7370742656703	9.56665011136333e-13
10	10910500	10910779	280	*	PlantSmallRNAgenes	OtherRNA	NA	NA	osa-b1.0r1-21223	OtherRNA locus with < 80% of RNAs between 20-24 nts in size	NA	NA	NA	NA	NA	NA	NA	-7.59727835942323	8.03789622450097e-06
10	10913964	10914357	394	+	PlantSmallRNAgenes	OtherRNA	NA	NA	osa-b1.0r1-21227	OtherRNA locus with < 80% of RNAs between 20-24 nts in size	NA	NA	NA	NA	NA	NA	NA	-7.62950164688092	0.0015610055717821
10	10914543	10915016	474	*	ShortStack	OtherRNA	NA	NA	Cluster_6736	NA	Cluster_6736	N	N	NA	NA	NA	NA	-3.44829884182757	0.00043037651139864
10	10915165	10915432	268	*	ShortStack	OtherRNA	NA	NA	Cluster_6737	NA	Cluster_6737	N	N	NA	NA	NA	NA	-6.34321729336159	2.54579097628588e-06
10	10916500	10917119	620	-	PlantSmallRNAgenes	OtherRNA	NA	NA	osa-b1.0r1-21229	OtherRNA locus with < 80% of RNAs between 20-24 nts in size	NA	NA	NA	NA	NA	NA	NA	-2.64572191404405	0.0204211393117634
10	10917418	10917847	430	*	PlantSmallRNAgenes	OtherRNA	NA	NA	osa-b1.0r1-21230	OtherRNA locus with < 80% of RNAs between 20-24 nts in size	NA	NA	NA	NA	NA	NA	NA	-3.69200038543484	2.7864651536876e-05
10	10918170	10918256	87	*	ShortStack	OtherRNA	NA	NA	Cluster_6745	NA	Cluster_6745	N	N	NA	NA	NA	NA	-7.04819754496668	0.000591761071307049
10	10918687	10918908	222	*	ShortStack	OtherRNA	NA	NA	Cluster_6746	NA	Cluster_6746	N	N	NA	NA	NA	NA	-4.61852278172426	0.0016552439128426
10	10919508	10921195	1688	*	PlantSmallRNAgenes	OtherRNA	NA	NA	osa-b1.0r1-21231	OtherRNA locus with < 80% of RNAs between 20-24 nts in size	NA	NA	NA	NA	NA	NA	NA	-3.17267782623101	5.94916363654518e-07
10	11035872	11036469	598	-	ShortStack	OtherRNA	NA	NA	Cluster_6818	NA	Cluster_6818	N	N	NA	NA	NA	NA	-5.37500449336625	0.0154973466483584
10	11186734	11187400	667	*	PlantSmallRNAgenes	siRNA21	NA	NA	osa-b1.0r1-21345	siRNA21 locus with predominant RNA size of 21	NA	NA	NA	NA	NA	NA	NA	-7.36169892347258	1.11037311415291e-17
10	11188457	11189353	897	*	PlantSmallRNAgenes	siRNA24	NA	NA	osa-b1.0r1-21346	siRNA24 locus with predominant RNA size of 24	NA	NA	NA	NA	NA	NA	NA	-4.04601523758523	4.66870307466855e-11
10	11287801	11288985	1185	*	PlantSmallRNAgenes	siRNA24	NA	NA	osa-b1.0r1-21395	siRNA24 locus with predominant RNA size of 24	NA	NA	NA	NA	NA	NA	NA	1.84992379954922	0.0262669868010061
10	11301235	11301251	17	+	ShortStack	OtherRNA	NA	NA	Cluster_7011	NA	Cluster_7011	N	N	NA	NA	NA	NA	-5.09527402725412	0.00847182020915492
10	11448963	11449516	554	+	PlantSmallRNAgenes	OtherRNA	NA	NA	osa-b1.0r1-21464	OtherRNA locus with < 80% of RNAs between 20-24 nts in size	NA	NA	NA	NA	NA	NA	NA	-7.81353287273596	1.54901659804015e-07
10	11560111	11561393	1283	*	PlantSmallRNAgenes	siRNA24	NA	NA	osa-b1.0r1-21503	siRNA24 locus with predominant RNA size of 24	NA	NA	NA	NA	NA	NA	NA	1.842373195109	0.0442150067291303
10	11579521	11580523	1003	+	PlantSmallRNAgenes	OtherRNA	NA	NA	osa-b1.0r1-21516	OtherRNA locus with < 80% of RNAs between 20-24 nts in size	NA	NA	NA	NA	NA	NA	NA	4.16842255975172	2.88817065565204e-13
10	11589968	11591324	1357	*	PlantSmallRNAgenes	siRNA24	NA	NA	osa-b1.0r1-21523	siRNA24 locus with predominant RNA size of 24	NA	NA	NA	NA	NA	NA	NA	4.31448078726435	0.00914496656775889
10	11613688	11614243	556	*	PlantSmallRNAgenes	siRNA24	NA	NA	osa-b1.0r1-21534	siRNA24 locus with predominant RNA size of 24	NA	NA	NA	NA	NA	NA	NA	5.09948306652747	0.00263488925644303
10	11789207	11789752	546	-	PlantSmallRNAgenes	siRNA24	NA	NA	osa-b1.0r1-21621	siRNA24 locus with predominant RNA size of 24	NA	NA	NA	NA	NA	NA	NA	-1.88160847586979	0.00236643399253465
10	11793587	11794044	458	-	PlantSmallRNAgenes	siRNA24	NA	NA	osa-b1.0r1-21624	siRNA24 locus with predominant RNA size of 24	NA	NA	NA	NA	NA	NA	NA	-2.87416397593667	0.013614669186212
10	11794501	11794855	355	-	PlantSmallRNAgenes	OtherRNA	NA	NA	osa-b1.0r1-21625	OtherRNA locus with < 80% of RNAs between 20-24 nts in size	NA	NA	NA	NA	NA	NA	NA	-6.38344650558343	0.0249524890712997
10	11821664	11822399	736	*	PlantSmallRNAgenes	siRNA24	NA	NA	osa-b1.0r1-21635	siRNA24 locus with predominant RNA size of 24	NA	NA	NA	NA	NA	NA	NA	2.5943145445788	0.016364041533716
10	11833900	11834179	280	*	ShortStack	siRNA24	NA	NA	Cluster_7382	NA	Cluster_7382	24	N	NA	NA	NA	NA	-5.77347377030375	0.0197482320549032
10	11900501	11900756	256	-	PlantSmallRNAgenes	siRNA24	NA	NA	osa-b1.0r1-21672	siRNA24 locus with predominant RNA size of 24	NA	NA	NA	NA	NA	NA	NA	-6.86287044153655	0.00198332426448978
10	11911953	11914047	2095	*	Pln24NT	24nt_Locus	NA	NA	cluster17942	NA	NA	NA	NA	cluster17942	cluster17942	T	9	-2.25215130116445	0.0490338180483646
10	11940847	11941800	954	+	ShortStack	OtherRNA	NA	NA	Cluster_7483	NA	Cluster_7483	N	N	NA	NA	NA	NA	-4.65497374363015	0.0177856503948835
10	11960494	11960910	417	*	PlantSmallRNAgenes	siRNA24	NA	NA	osa-b1.0r1-21702	siRNA24 locus with predominant RNA size of 24	NA	NA	NA	NA	NA	NA	NA	2.6595761965111	0.0456882409367298
10	11987918	11988105	188	-	PlantSmallRNAgenes	OtherRNA	NA	NA	osa-b1.0r1-21717	OtherRNA locus with < 80% of RNAs between 20-24 nts in size	NA	NA	NA	NA	NA	NA	NA	-4.89122852665315	6.79946949178494e-06
10	12012928	12014352	1425	*	PlantSmallRNAgenes	siRNA24	NA	NA	osa-b1.0r1-21732	siRNA24 locus with predominant RNA size of 24	NA	NA	NA	NA	NA	NA	NA	-4.73230964992809	1.94763290780762e-17
10	12014424	12014976	553	*	PlantSmallRNAgenes	siRNA24	NA	NA	osa-b1.0r1-21733	siRNA24 locus with predominant RNA size of 24	NA	NA	NA	NA	NA	NA	NA	-7.56255187650742	9.97325819097695e-19
10	12015092	12015881	790	*	PlantSmallRNAgenes	siRNA24	NA	NA	osa-b1.0r1-21734	siRNA24 locus with predominant RNA size of 24	NA	NA	NA	NA	NA	NA	NA	-7.52307084441191	4.98437553961229e-13
10	12174139	12174544	406	*	PlantSmallRNAgenes	siRNA24	NA	NA	osa-b1.0r1-21809	siRNA24 locus with predominant RNA size of 24	NA	NA	NA	NA	NA	NA	NA	-3.80095112796804	0.00068496719881229
10	12185627	12186747	1121	*	PlantSmallRNAgenes	siRNA24	NA	NA	osa-b1.0r1-21815	siRNA24 locus with predominant RNA size of 24	NA	NA	NA	NA	NA	NA	NA	3.70657137234055	0.0145792321366982
10	12249951	12251168	1218	*	PlantSmallRNAgenes	siRNA24	NA	NA	osa-b1.0r1-21843	siRNA24 locus with predominant RNA size of 24	NA	NA	NA	NA	NA	NA	NA	-3.64937371040161	1.30223973034931e-06
10	12342433	12343463	1031	*	PlantSmallRNAgenes	siRNA24	NA	NA	osa-b1.0r1-21883	siRNA24 locus with predominant RNA size of 24	NA	NA	NA	NA	NA	NA	NA	-2.51568656614966	0.000601668525981149
10	12497165	12497522	358	*	ShortStack	siRNA24	NA	NA	Cluster_7870	NA	Cluster_7870	24	N	NA	NA	NA	NA	-5.86341291109985	0.000737054002040763
10	12498021	12498687	667	*	ShortStack	siRNA24	NA	NA	Cluster_7872	NA	Cluster_7872	24	N	NA	NA	NA	NA	-4.13391162235551	0.0123682925078918
10	12502081	12502397	317	*	PlantSmallRNAgenes	siRNA24	NA	NA	osa-b1.0r1-21918	siRNA24 locus with predominant RNA size of 24	NA	NA	NA	NA	NA	NA	NA	4.75727718474292	0.00355701681515308
10	12506488	12508978	2491	*	PlantSmallRNAgenes	siRNA24	NA	NA	osa-b1.0r1-21922	siRNA24 locus with predominant RNA size of 24	NA	NA	NA	NA	NA	NA	NA	-1.31572209811687	0.0148717129629822
10	12514227	12518717	4491	*	Pln24NT	24nt_Locus	NA	NA	cluster18158	NA	NA	NA	NA	cluster18158	cluster18158	T	13	-2.56878723082598	0.0441250517687793
10	12563044	12564173	1130	*	PlantSmallRNAgenes	siRNA24	NA	NA	osa-b1.0r1-21927	siRNA24 locus with predominant RNA size of 24	NA	NA	NA	NA	NA	NA	NA	-2.4863028013176	4.75883358183319e-06
10	12709784	12710504	721	*	PlantSmallRNAgenes	siRNA24	NA	NA	osa-b1.0r1-21942	siRNA24 locus with predominant RNA size of 24	NA	NA	NA	NA	NA	NA	NA	-6.54534774598684	0.000745580734316543
10	12766287	12767723	1437	*	PlantSmallRNAgenes	siRNA24	NA	NA	osa-b1.0r1-21951	siRNA24 locus with predominant RNA size of 24	NA	NA	NA	NA	NA	NA	NA	2.81199353411743	0.00308592720822402
10	12870763	12871231	469	-	ShortStack	OtherRNA	NA	NA	Cluster_8028	NA	Cluster_8028	N	N	NA	NA	NA	NA	-7.09355683596053	9.47264006517037e-06
10	12875143	12875841	699	*	PlantSmallRNAgenes	siRNA24	NA	NA	osa-b1.0r1-22006	siRNA24 locus with predominant RNA size of 24	NA	NA	NA	NA	NA	NA	NA	1.72560826392754	0.0322817386419329
10	12892702	12894062	1361	*	PlantSmallRNAgenes	siRNA24	NA	NA	osa-b1.0r1-22018	siRNA24 locus with predominant RNA size of 24	NA	NA	NA	NA	NA	NA	NA	1.59749707813474	0.0376148073566066
10	12902414	12903371	958	*	PlantSmallRNAgenes	siRNA24	NA	NA	osa-b1.0r1-22021	siRNA24 locus with predominant RNA size of 24	NA	NA	NA	NA	NA	NA	NA	-1.9212296998212	0.0426126478407281
10	12971219	12971877	659	+	ShortStack	OtherRNA	NA	NA	Cluster_8096	NA	Cluster_8096	N	N	NA	NA	NA	NA	-4.28473424903596	0.00876971228443895
10	12971993	12972503	511	+	ShortStack	OtherRNA	NA	NA	Cluster_8097	NA	Cluster_8097	N	N	NA	NA	NA	NA	-2.54099248794777	0.0346872241447688
10	12972624	12972962	339	+	ShortStack	OtherRNA	NA	NA	Cluster_8098	NA	Cluster_8098	N	N	NA	NA	NA	NA	-5.09932399596899	0.0207906940623207
10	12996997	12997708	712	*	PlantSmallRNAgenes	siRNA21	NA	NA	osa-b1.0r1-22067	siRNA21 locus with predominant RNA size of 21	NA	NA	NA	NA	NA	NA	NA	-7.7812457263781	1.19358061906877e-19
10	12998237	12998343	107	*	PlantSmallRNAgenes	siRNA21	NA	NA	osa-b1.0r1-22068	siRNA21 locus with predominant RNA size of 21	NA	NA	NA	NA	NA	NA	NA	-7.99033082517401	4.59359763669054e-06
10	12998504	12998887	384	*	PlantSmallRNAgenes	siRNA21	NA	NA	osa-b1.0r1-22069	siRNA21 locus with predominant RNA size of 21	NA	NA	NA	NA	NA	NA	NA	-7.27666508065623	1.80490225687681e-15
10	13030042	13030417	376	*	PlantSmallRNAgenes	siRNA24	NA	NA	osa-b1.0r1-22080	siRNA24 locus with predominant RNA size of 24	NA	NA	NA	NA	NA	NA	NA	2.85013562535434	0.0302177526546805
10	13079516	13080440	925	*	PlantSmallRNAgenes	siRNA24	NA	NA	osa-b1.0r1-22111	siRNA24 locus with predominant RNA size of 24	NA	NA	NA	NA	NA	NA	NA	3.88352259363152	0.0352531657325038
10	13107573	13108149	577	*	PlantSmallRNAgenes	siRNA24	NA	NA	osa-b1.0r1-22126	siRNA24 locus with predominant RNA size of 24	NA	NA	NA	NA	NA	NA	NA	2.46153964515661	0.0107918812151829
10	13157714	13158496	783	*	PlantSmallRNAgenes	siRNA24	NA	NA	osa-b1.0r1-22156	siRNA24 locus with predominant RNA size of 24	NA	NA	NA	NA	NA	NA	NA	-2.43013432652464	0.0442312200022825
10	13174551	13179732	5182	*	PlantSmallRNAgenes	siRNA21	NA	NA	osa-b1.0r1-22162	siRNA21 locus with predominant RNA size of 21	NA	NA	NA	NA	NA	NA	NA	-6.99506672691621	2.9447424774327e-11
10	13305156	13306274	1119	*	PlantSmallRNAgenes	siRNA24	NA	NA	osa-b1.0r1-22203	siRNA24 locus with predominant RNA size of 24	NA	NA	NA	NA	NA	NA	NA	2.48991167375833	0.00276685573361674
10	13397709	13401312	3604	*	PlantSmallRNAgenes	siRNA24	NA	NA	osa-b1.0r1-22248	siRNA24 locus with predominant RNA size of 24	NA	NA	NA	NA	NA	NA	NA	-1.32396068753364	0.0399895680276088
10	13479772	13480145	374	*	PlantSmallRNAgenes	siRNA24	NA	NA	osa-b1.0r1-22279	siRNA24 locus with predominant RNA size of 24	NA	NA	NA	NA	NA	NA	NA	4.01743742266415	0.0185407608651903
10	13497315	13498951	1637	-	PlantSmallRNAgenes	OtherRNA	NA	NA	osa-b1.0r1-22281	OtherRNA locus with < 80% of RNAs between 20-24 nts in size	NA	NA	NA	NA	NA	NA	NA	-6.38767317997087	2.32879448184375e-13
10	13499047	13499404	358	-	PlantSmallRNAgenes	OtherRNA	NA	NA	osa-b1.0r1-22282	OtherRNA locus with < 80% of RNAs between 20-24 nts in size	NA	NA	NA	NA	NA	NA	NA	-6.2143022051501	3.61754963157458e-21
10	13647912	13650439	2528	*	PlantSmallRNAgenes	siRNA24	NA	NA	osa-b1.0r1-22337	siRNA24 locus with predominant RNA size of 24	NA	NA	NA	NA	NA	NA	NA	-4.25610382122096	9.38301289992618e-17
10	13697753	13698555	803	*	PlantSmallRNAgenes	siRNA24	NA	NA	osa-b1.0r1-22356	siRNA24 locus with predominant RNA size of 24	NA	NA	NA	NA	NA	NA	NA	4.91803781690476	0.0138798394438885
10	13704899	13705141	243	*	PlantSmallRNAgenes	siRNA24	NA	NA	osa-b1.0r1-22364	siRNA24 locus with predominant RNA size of 24	NA	NA	NA	NA	NA	NA	NA	-2.45339905132742	7.45489114195686e-05
10	13707224	13708110	887	*	PlantSmallRNAgenes	siRNA24	NA	NA	osa-b1.0r1-22366	siRNA24 locus with predominant RNA size of 24	NA	NA	NA	NA	NA	NA	NA	1.68722264989969	0.0365531071260329
10	13725484	13725834	351	*	PlantSmallRNAgenes	siRNA24	NA	NA	osa-b1.0r1-22376	siRNA24 locus with predominant RNA size of 24	NA	NA	NA	NA	NA	NA	NA	-2.9745263583438	0.0171573113550068
10	13726650	13727551	902	*	PlantSmallRNAgenes	siRNA24	NA	NA	osa-b1.0r1-22377	siRNA24 locus with predominant RNA size of 24	NA	NA	NA	NA	NA	NA	NA	2.75347531463171	0.0257697215258543
10	13727780	13728170	391	*	PlantSmallRNAgenes	siRNA24	NA	NA	osa-b1.0r1-22378	siRNA24 locus with predominant RNA size of 24	NA	NA	NA	NA	NA	NA	NA	-6.02073913205975	0.0115415746788314
10	13728439	13729058	620	*	PlantSmallRNAgenes	siRNA24	NA	NA	osa-b1.0r1-22379	siRNA24 locus with predominant RNA size of 24	NA	NA	NA	NA	NA	NA	NA	-2.00599371458874	0.0384294198553725
10	13749155	13760753	11599	*	PlantSmallRNAgenes	siRNA24	NA	NA	osa-b1.0r1-22389	siRNA24 locus with predominant RNA size of 24	NA	NA	NA	NA	NA	NA	NA	-6.04507196780819	2.28135550896014e-20
10	13781024	13782228	1205	*	PlantSmallRNAgenes	siRNA24	NA	NA	osa-b1.0r1-22399	siRNA24 locus with predominant RNA size of 24	NA	NA	NA	NA	NA	NA	NA	2.32946380553663	0.00309250103429625
10	13840490	13841563	1074	*	PlantSmallRNAgenes	siRNA24	NA	NA	osa-b1.0r1-22421	siRNA24 locus with predominant RNA size of 24	NA	NA	NA	NA	NA	NA	NA	2.0936879044292	0.0155108754342298
10	13861878	13862753	876	*	PlantSmallRNAgenes	siRNA24	NA	NA	osa-b1.0r1-22428	siRNA24 locus with predominant RNA size of 24	NA	NA	NA	NA	NA	NA	NA	3.73782853055866	0.0130680799942633
10	13873099	13873118	20	+	PlantSmallRNAgenes	OtherRNA	NA	NA	osa-b1.0r1-22434	OtherRNA locus with < 80% of RNAs between 20-24 nts in size	NA	NA	NA	NA	NA	NA	NA	-7.47246676327446	7.81831038531778e-06
10	13875515	13876846	1332	*	PlantSmallRNAgenes	siRNA24	NA	NA	osa-b1.0r1-22435	siRNA24 locus with predominant RNA size of 24	NA	NA	NA	NA	NA	NA	NA	2.01175783934726	0.00601339498107057
10	14065825	14066150	326	*	PlantSmallRNAgenes	siRNA24	NA	NA	osa-b1.0r1-22549	siRNA24 locus with predominant RNA size of 24	NA	NA	NA	NA	NA	NA	NA	-2.74269327877183	0.0185815569493572
10	14095143	14095738	596	+	PlantSmallRNAgenes	siRNA21	NA	NA	osa-b1.0r1-22570	siRNA21 locus with predominant RNA size of 21	NA	NA	NA	NA	NA	NA	NA	-4.54005876752891	1.98075489874272e-06
10	14112987	14113980	994	*	PlantSmallRNAgenes	siRNA24	NA	NA	osa-b1.0r1-22577	siRNA24 locus with predominant RNA size of 24	NA	NA	NA	NA	NA	NA	NA	-2.62861169505816	0.0362264624671517
10	14178235	14178986	752	*	PlantSmallRNAgenes	siRNA24	NA	NA	osa-b1.0r1-22608	siRNA24 locus with predominant RNA size of 24	NA	NA	NA	NA	NA	NA	NA	3.16914781037144	0.0310403305939874
10	14180236	14180839	604	*	PlantSmallRNAgenes	siRNA24	NA	NA	osa-b1.0r1-22610	siRNA24 locus with predominant RNA size of 24	NA	NA	NA	NA	NA	NA	NA	-2.47288781103566	0.0460329037708319
10	14283156	14284303	1148	*	PlantSmallRNAgenes	siRNA24	NA	NA	osa-b1.0r1-22664	siRNA24 locus with predominant RNA size of 24	NA	NA	NA	NA	NA	NA	NA	2.30628534367936	0.0485935368122757
10	14298121	14299545	1425	*	PlantSmallRNAgenes	siRNA24	NA	NA	osa-b1.0r1-22672	siRNA24 locus with predominant RNA size of 24	NA	NA	NA	NA	NA	NA	NA	2.41072230617687	0.0175864160632508
10	14315736	14316214	479	*	PlantSmallRNAgenes	siRNA24	NA	NA	osa-b1.0r1-22676	siRNA24 locus with predominant RNA size of 24	NA	NA	NA	NA	NA	NA	NA	4.26285160245963	0.024628874513176
10	14393609	14394115	507	*	PlantSmallRNAgenes	siRNA24	NA	NA	osa-b1.0r1-22701	siRNA24 locus with predominant RNA size of 24	NA	NA	NA	NA	NA	NA	NA	4.87980289860656	0.00286016673795294
10	14394378	14394944	567	*	PlantSmallRNAgenes	siRNA24	NA	NA	osa-b1.0r1-22702	siRNA24 locus with predominant RNA size of 24	NA	NA	NA	NA	NA	NA	NA	4.49373861710059	0.00124822005220288
10	14441447	14443418	1972	*	PlantSmallRNAgenes	siRNA24	NA	NA	osa-b1.0r1-22719	siRNA24 locus with predominant RNA size of 24	NA	NA	NA	NA	NA	NA	NA	3.49031313761319	0.0306389169821379
10	14458212	14458712	501	*	PlantSmallRNAgenes	siRNA24	NA	NA	osa-b1.0r1-22724	siRNA24 locus with predominant RNA size of 24	NA	NA	NA	NA	NA	NA	NA	4.61648291200956	0.0149339053923535
10	14505208	14505486	279	*	PlantSmallRNAgenes	siRNA24	NA	NA	osa-b1.0r1-22743	siRNA24 locus with predominant RNA size of 24	NA	NA	NA	NA	NA	NA	NA	-5.036609033474	0.00772488246374557
10	14520543	14521866	1324	*	PlantSmallRNAgenes	siRNA24	NA	NA	osa-b1.0r1-22746	siRNA24 locus with predominant RNA size of 24	NA	NA	NA	NA	NA	NA	NA	2.18632961155031	0.00189075918284329
10	14570883	14571469	587	+	PlantSmallRNAgenes	siRNA24	NA	NA	osa-b1.0r1-22768	siRNA24 locus with predominant RNA size of 24	NA	NA	NA	NA	NA	NA	NA	-8.17405075831702	2.32417979726396e-07
10	14602535	14603515	981	+	ShortStack	OtherRNA	NA	NA	Cluster_9308	NA	Cluster_9308	N	N	NA	NA	NA	NA	-7.65890278382155	1.41557884305403e-07
10	14615065	14615786	722	*	PlantSmallRNAgenes	siRNA24	NA	NA	osa-b1.0r1-22792	siRNA24 locus with predominant RNA size of 24	NA	NA	NA	NA	NA	NA	NA	-2.87686556862098	0.0251213644666234
10	14620189	14621331	1143	*	PlantSmallRNAgenes	siRNA24	NA	NA	osa-b1.0r1-22795	siRNA24 locus with predominant RNA size of 24	NA	NA	NA	NA	NA	NA	NA	3.41009789590532	0.0145240938371207
10	14676674	14676938	265	*	PlantSmallRNAgenes	siRNA24	NA	NA	osa-b1.0r1-22834	siRNA24 locus with predominant RNA size of 24	NA	NA	NA	NA	NA	NA	NA	-5.33764361655357	0.000481205387862106
10	14732195	14732376	182	*	PlantSmallRNAgenes	siRNA24	NA	NA	osa-b1.0r1-22878	siRNA24 locus with predominant RNA size of 24	NA	NA	NA	NA	NA	NA	NA	-3.567973872361	0.0306152901785632
10	14755369	14756915	1547	*	PlantSmallRNAgenes	siRNA24	NA	NA	osa-b1.0r1-22883	siRNA24 locus with predominant RNA size of 24	NA	NA	NA	NA	NA	NA	NA	1.29982879100222	0.0427720143212199
10	14772471	14774073	1603	*	PlantSmallRNAgenes	siRNA24	NA	NA	osa-b1.0r1-22898	siRNA24 locus with predominant RNA size of 24	NA	NA	NA	NA	NA	NA	NA	2.32021369582175	0.0177296183559233
10	14795299	14795786	488	*	PlantSmallRNAgenes	siRNA24	NA	NA	osa-b1.0r1-22914	siRNA24 locus with predominant RNA size of 24	NA	NA	NA	NA	NA	NA	NA	1.78102927998125	0.0427608744208679
10	14819779	14820903	1125	*	PlantSmallRNAgenes	siRNA24	NA	NA	osa-b1.0r1-22925	siRNA24 locus with predominant RNA size of 24	NA	NA	NA	NA	NA	NA	NA	2.89371424574108	0.0398409805685098
10	14867976	14868346	371	*	PlantSmallRNAgenes	siRNA24	NA	NA	osa-b1.0r1-22946	siRNA24 locus with predominant RNA size of 24	NA	NA	NA	NA	NA	NA	NA	-2.43356924369267	0.000657805222240533
10	14907009	14907397	389	-	ShortStack	OtherRNA	NA	NA	Cluster_9553	NA	Cluster_9553	N	N	NA	NA	NA	NA	-5.43569537138707	0.00317433463234767
10	14909191	14909548	358	-	PlantSmallRNAgenes	OtherRNA	NA	NA	osa-b1.0r1-22966	OtherRNA locus with < 80% of RNAs between 20-24 nts in size	NA	NA	NA	NA	NA	NA	NA	-4.35866109521703	0.0361319806327495
10	14942934	14943718	785	*	PlantSmallRNAgenes	siRNA24	NA	NA	osa-b1.0r1-22979	siRNA24 locus with predominant RNA size of 24	NA	NA	NA	NA	NA	NA	NA	4.11940575844922	0.000492526822464179
10	14970762	14971423	662	*	PlantSmallRNAgenes	siRNA24	NA	NA	osa-b1.0r1-22990	siRNA24 locus with predominant RNA size of 24	NA	NA	NA	NA	NA	NA	NA	4.05134600647072	0.0436169360782288
10	14984018	14985026	1009	-	ShortStack	OtherRNA	NA	NA	Cluster_9596	NA	Cluster_9596	N	N	NA	NA	NA	NA	-4.00986432173192	0.000845328307628977
10	15037139	15038372	1234	*	PlantSmallRNAgenes	siRNA24	NA	NA	osa-b1.0r1-23021	siRNA24 locus with predominant RNA size of 24	NA	NA	NA	NA	NA	NA	NA	2.60872491672737	0.0160768731463192
10	15087886	15088373	488	*	ShortStack	siRNA24	NA	NA	Cluster_9650	NA	Cluster_9650	24	N	NA	NA	NA	NA	-6.62677590313693	0.00091146280611447
10	15173331	15174951	1621	+	PlantSmallRNAgenes	OtherRNA	NA	NA	osa-b1.0r1-23069	OtherRNA locus with < 80% of RNAs between 20-24 nts in size	NA	NA	NA	NA	NA	NA	NA	-3.74778586042102	1.81006442856674e-06
10	15242481	15242766	286	*	PlantSmallRNAgenes	siRNA24	NA	NA	osa-b1.0r1-23095	siRNA24 locus with predominant RNA size of 24	NA	NA	NA	NA	NA	NA	NA	2.190765014101	0.0124906738441604
10	15251265	15251818	554	*	PlantSmallRNAgenes	siRNA24	NA	NA	osa-b1.0r1-23099	siRNA24 locus with predominant RNA size of 24	NA	NA	NA	NA	NA	NA	NA	4.82130880797356	0.0440978923230556
10	15255404	15255885	482	+	PlantSmallRNAgenes	OtherRNA	NA	NA	osa-b1.0r1-23102	OtherRNA locus with < 80% of RNAs between 20-24 nts in size	NA	NA	NA	NA	NA	NA	NA	-6.40596572572882	1.06110639362e-09
10	15345358	15346626	1269	-	ShortStack	OtherRNA	NA	NA	Cluster_9818	NA	Cluster_9818	N	N	NA	NA	NA	NA	-5.28831471477953	3.27885865471386e-05
10	15356076	15356689	614	*	PlantSmallRNAgenes	siRNA24	NA	NA	osa-b1.0r1-23148	siRNA24 locus with predominant RNA size of 24	NA	NA	NA	NA	NA	NA	NA	-5.28685073905311	1.616542684843e-09
10	15356897	15357693	797	*	PlantSmallRNAgenes	siRNA24	NA	NA	osa-b1.0r1-23149	siRNA24 locus with predominant RNA size of 24	NA	NA	NA	NA	NA	NA	NA	-3.54379503997307	5.12467040476012e-05
10	15359013	15359088	76	*	PlantSmallRNAgenes	siRNA24	NA	NA	osa-b1.0r1-23150	siRNA24 locus with predominant RNA size of 24	NA	NA	NA	NA	NA	NA	NA	-7.19034730517442	2.72329059392686e-05
10	15359745	15360356	612	*	PlantSmallRNAgenes	siRNA24	NA	NA	osa-b1.0r1-23151	siRNA24 locus with predominant RNA size of 24	NA	NA	NA	NA	NA	NA	NA	-4.80211570856073	6.63617359083124e-11
10	15368184	15369092	909	*	ShortStack	OtherRNA	NA	NA	Cluster_9843	NA	Cluster_9843	N	N	NA	NA	NA	NA	-4.69045158125614	0.023329261148196
10	15628113	15629086	974	*	PlantSmallRNAgenes	siRNA24	NA	NA	osa-b1.0r1-23246	siRNA24 locus with predominant RNA size of 24	NA	NA	NA	NA	NA	NA	NA	3.43596843006329	0.00130917488183178
10	15663898	15664477	580	+	ShortStack	OtherRNA	NA	NA	Cluster_10029	NA	Cluster_10029	N	N	NA	NA	NA	NA	3.57159460016374	0.0441331283594966
10	15694071	15695273	1203	*	PlantSmallRNAgenes	siRNA24	NA	NA	osa-b1.0r1-23274	siRNA24 locus with predominant RNA size of 24	NA	NA	NA	NA	NA	NA	NA	1.87787854372327	0.0475382728403685
10	15709810	15710132	323	+	PlantSmallRNAgenes	siRNA24	NA	NA	osa-b1.0r1-23282	siRNA24 locus with predominant RNA size of 24	NA	NA	NA	NA	NA	NA	NA	-5.18978294056005	0.0349596741608842
10	15744843	15746121	1279	*	PlantSmallRNAgenes	siRNA24	NA	NA	osa-b1.0r1-23291	siRNA24 locus with predominant RNA size of 24	NA	NA	NA	NA	NA	NA	NA	3.32067450601927	0.00326816432283043
10	15836619	15837609	991	*	PlantSmallRNAgenes	siRNA24	NA	NA	osa-b1.0r1-23338	siRNA24 locus with predominant RNA size of 24	NA	NA	NA	NA	NA	NA	NA	2.3136685928872	0.00950024435906928
10	15912620	15912813	194	+	PlantSmallRNAgenes	OtherRNA	NA	NA	osa-b1.0r1-23379	OtherRNA locus with < 80% of RNAs between 20-24 nts in size	NA	NA	NA	NA	NA	NA	NA	-6.26134883945503	0.00114359876735279
10	15912944	15914200	1257	+	PlantSmallRNAgenes	OtherRNA	NA	NA	osa-b1.0r1-23380	OtherRNA locus with < 80% of RNAs between 20-24 nts in size	NA	NA	NA	NA	NA	NA	NA	-2.90094388590683	3.32475718237199e-05
10	15914660	15915019	360	+	PlantSmallRNAgenes	OtherRNA	NA	NA	osa-b1.0r1-23381	OtherRNA locus with < 80% of RNAs between 20-24 nts in size	NA	NA	NA	NA	NA	NA	NA	-5.67581099624415	0.000641491441361355
10	15915307	15915892	586	+	PlantSmallRNAgenes	OtherRNA	NA	NA	osa-b1.0r1-23382	OtherRNA locus with < 80% of RNAs between 20-24 nts in size	NA	NA	NA	NA	NA	NA	NA	-3.7038187178949	0.00276419336117336
10	15920836	15921617	782	-	ShortStack	OtherRNA	NA	NA	Cluster_10212	NA	Cluster_10212	N	N	NA	NA	NA	NA	-5.64734560687473	0.00193900757382988
10	15937199	15938867	1669	*	PlantSmallRNAgenes	siRNA24	NA	NA	osa-b1.0r1-23386	siRNA24 locus with predominant RNA size of 24	NA	NA	NA	NA	NA	NA	NA	2.13449392729023	0.0266198505856644
10	15939826	15940962	1137	*	PlantSmallRNAgenes	siRNA24	NA	NA	osa-b1.0r1-23388	siRNA24 locus with predominant RNA size of 24	NA	NA	NA	NA	NA	NA	NA	1.99211284088559	0.00848983726868442
10	15984855	15991294	6440	*	PlantSmallRNAgenes	siRNA24	NA	NA	osa-b1.0r1-23402	siRNA24 locus with predominant RNA size of 24	NA	NA	NA	NA	NA	NA	NA	-4.36982990886994	2.37563108249119e-10
10	16003052	16005229	2178	*	PlantSmallRNAgenes	siRNA24	NA	NA	osa-b1.0r1-23411	siRNA24 locus with predominant RNA size of 24	NA	NA	NA	NA	NA	NA	NA	-3.91322291456325	2.72041528927221e-14
10	16005408	16007065	1658	*	PlantSmallRNAgenes	siRNA24	NA	NA	osa-b1.0r1-23412	siRNA24 locus with predominant RNA size of 24	NA	NA	NA	NA	NA	NA	NA	-4.59265642481751	7.70974434192735e-15
10	16042764	16043151	388	*	PlantSmallRNAgenes	siRNA24	NA	NA	osa-b1.0r1-23436	siRNA24 locus with predominant RNA size of 24	NA	NA	NA	NA	NA	NA	NA	-2.95547046057403	0.0493426688995158
10	16053050	16055981	2932	*	Pln24NT	24nt_Locus	NA	NA	cluster19392	NA	NA	NA	NA	cluster19392	cluster19392	T	11	-2.19272330044041	0.018474445118675
10	16065329	16066116	788	*	PlantSmallRNAgenes	siRNA24	NA	NA	osa-b1.0r1-23447	siRNA24 locus with predominant RNA size of 24	NA	NA	NA	NA	NA	NA	NA	3.88584622010661	0.0203412363143519
10	16082001	16082388	388	*	PlantSmallRNAgenes	siRNA24	NA	NA	osa-b1.0r1-23465	siRNA24 locus with predominant RNA size of 24	NA	NA	NA	NA	NA	NA	NA	3.32870976205434	0.0392523656251241
10	16087406	16087823	418	*	PlantSmallRNAgenes	siRNA24	NA	NA	osa-b1.0r1-23469	siRNA24 locus with predominant RNA size of 24	NA	NA	NA	NA	NA	NA	NA	-3.36481353495795	0.00175300724681673
10	16092010	16092558	549	*	PlantSmallRNAgenes	siRNA24	NA	NA	osa-b1.0r1-23473	siRNA24 locus with predominant RNA size of 24	NA	NA	NA	NA	NA	NA	NA	3.59108792960119	0.0142726873496412
10	16174417	16174946	530	*	PlantSmallRNAgenes	siRNA24	NA	NA	osa-b1.0r1-23500	siRNA24 locus with predominant RNA size of 24	NA	NA	NA	NA	NA	NA	NA	2.54856709567647	0.00293978731446182
10	16181232	16181342	111	+	PlantSmallRNAgenes	OtherRNA	NA	NA	osa-b1.0r1-23507	OtherRNA locus with < 80% of RNAs between 20-24 nts in size	NA	NA	NA	NA	NA	NA	NA	-3.69315165051237	0.037634019498068
10	16324380	16325507	1128	*	PlantSmallRNAgenes	siRNA24	NA	NA	osa-b1.0r1-23588	siRNA24 locus with predominant RNA size of 24	NA	NA	NA	NA	NA	NA	NA	3.00993383273841	0.0190250791315619
10	16401134	16401314	181	*	PlantSmallRNAgenes	siRNA24	NA	NA	osa-b1.0r1-23634	siRNA24 locus with predominant RNA size of 24	NA	NA	NA	NA	NA	NA	NA	-6.3909714631988	0.00443330401298843
10	16432371	16432847	477	*	PlantSmallRNAgenes	siRNA24	NA	NA	osa-b1.0r1-23647	siRNA24 locus with predominant RNA size of 24	NA	NA	NA	NA	NA	NA	NA	-2.38869972776151	0.0015699685131244
10	16444973	16446801	1829	*	PlantSmallRNAgenes	siRNA24	NA	NA	osa-b1.0r1-23652	siRNA24 locus with predominant RNA size of 24	NA	NA	NA	NA	NA	NA	NA	-3.46062426852525	4.53360941789428e-06
10	16474809	16475068	260	*	ShortStack	siRNA24	NA	NA	Cluster_10636	NA	Cluster_10636	24	N	NA	NA	NA	NA	-5.34474786314273	0.0171357545557348
10	16476106	16477050	945	*	PlantSmallRNAgenes	siRNA24	NA	NA	osa-b1.0r1-23662	siRNA24 locus with predominant RNA size of 24	NA	NA	NA	NA	NA	NA	NA	-2.23860323817619	0.0287102824433672
10	16479150	16479949	800	*	PlantSmallRNAgenes	OtherRNA	NA	NA	osa-b1.0r1-23663	OtherRNA locus with < 80% of RNAs between 20-24 nts in size	NA	NA	NA	NA	NA	NA	NA	-2.08041589383357	0.000611155349995873
10	16615953	16616426	474	*	PlantSmallRNAgenes	siRNA24	NA	NA	osa-b1.0r1-23734	siRNA24 locus with predominant RNA size of 24	NA	NA	NA	NA	NA	NA	NA	2.21040200509579	0.0253961296649216
10	16757935	16758399	465	*	PlantSmallRNAgenes	siRNA24	NA	NA	osa-b1.0r1-23791	siRNA24 locus with predominant RNA size of 24	NA	NA	NA	NA	NA	NA	NA	-2.46902515061164	0.0381613611641091
10	16774378	16775174	797	*	PlantSmallRNAgenes	siRNA24	NA	NA	osa-b1.0r1-23801	siRNA24 locus with predominant RNA size of 24	NA	NA	NA	NA	NA	NA	NA	-1.93793582988872	0.0109511387189364
10	16909416	16909820	405	*	PlantSmallRNAgenes	siRNA24	NA	NA	osa-b1.0r1-23840	siRNA24 locus with predominant RNA size of 24	NA	NA	NA	NA	NA	NA	NA	-4.77436956783707	0.0151956667206408
10	16948626	16949575	950	*	PlantSmallRNAgenes	siRNA24	NA	NA	osa-b1.0r1-23851	siRNA24 locus with predominant RNA size of 24	NA	NA	NA	NA	NA	NA	NA	3.87556665605293	0.00606592510106898
10	17011073	17011999	927	*	PlantSmallRNAgenes	siRNA24	NA	NA	osa-b1.0r1-23874	siRNA24 locus with predominant RNA size of 24	NA	NA	NA	NA	NA	NA	NA	-2.08133288691428	0.0189628684815446
10	17071458	17072201	744	+	ShortStack	OtherRNA	NA	NA	Cluster_11080	NA	Cluster_11080	N	N	NA	NA	NA	NA	-6.86827105627428	2.24676987505282e-06
10	17078010	17079784	1775	*	PlantSmallRNAgenes	siRNA24	NA	NA	osa-b1.0r1-23895	siRNA24 locus with predominant RNA size of 24	NA	NA	NA	NA	NA	NA	NA	-3.12608597928245	6.31594566681895e-07
10	17111960	17112549	590	-	ShortStack	OtherRNA	NA	NA	Cluster_11103	NA	Cluster_11103	N	N	NA	NA	NA	NA	-4.15147071370809	0.000637962931770781
10	17131925	17132359	435	-	PlantSmallRNAgenes	OtherRNA	NA	NA	osa-b1.0r1-23916	OtherRNA locus with < 80% of RNAs between 20-24 nts in size	NA	NA	NA	NA	NA	NA	NA	-8.2218068151841	1.31163656930125e-21
10	17146761	17147784	1024	*	PlantSmallRNAgenes	siRNA24	NA	NA	osa-b1.0r1-23918	siRNA24 locus with predominant RNA size of 24	NA	NA	NA	NA	NA	NA	NA	-2.65516575595896	7.09235856188148e-05
10	17180810	17181797	988	+	PlantSmallRNAgenes	OtherRNA	NA	NA	osa-b1.0r1-23931	OtherRNA locus with < 80% of RNAs between 20-24 nts in size	NA	NA	NA	NA	NA	NA	NA	-5.11762368826497	0.000102893833278169
10	17182106	17183250	1145	+	PlantSmallRNAgenes	OtherRNA	NA	NA	osa-b1.0r1-23933	OtherRNA locus with < 80% of RNAs between 20-24 nts in size	NA	NA	NA	NA	NA	NA	NA	-4.01280931150039	3.726892270094e-05
10	17227374	17227747	374	-	ShortStack	OtherRNA	NA	NA	Cluster_11186	NA	Cluster_11186	N	N	NA	NA	NA	NA	-4.68160172240412	0.00440490049914458
10	17227945	17228256	312	-	PlantSmallRNAgenes	OtherRNA	NA	NA	osa-b1.0r1-23947	OtherRNA locus with < 80% of RNAs between 20-24 nts in size	NA	NA	NA	NA	NA	NA	NA	-2.70014423133521	8.90858389480916e-06
10	17349800	17350105	306	*	PlantSmallRNAgenes	siRNA24	NA	NA	osa-b1.0r1-23994	siRNA24 locus with predominant RNA size of 24	NA	NA	NA	NA	NA	NA	NA	4.32116724702331	0.0158840678406592
10	17371613	17372326	714	+	PlantSmallRNAgenes	OtherRNA	NA	NA	osa-b1.0r1-24005	OtherRNA locus with < 80% of RNAs between 20-24 nts in size	NA	NA	NA	NA	NA	NA	NA	-3.78917865658764	2.72602332456702e-05
10	17387176	17387521	346	*	PlantSmallRNAgenes	siRNA24	NA	NA	osa-b1.0r1-24014	siRNA24 locus with predominant RNA size of 24	NA	NA	NA	NA	NA	NA	NA	3.61058489917768	0.0387868004198039
10	17432451	17433211	761	+	PlantSmallRNAgenes	OtherRNA	NA	NA	osa-b1.0r1-24032	OtherRNA locus with < 80% of RNAs between 20-24 nts in size	NA	NA	NA	NA	NA	NA	NA	-3.76940076069434	0.0449012242501996
10	17472653	17473279	627	*	PlantSmallRNAgenes	siRNA24	NA	NA	osa-b1.0r1-24052	siRNA24 locus with predominant RNA size of 24	NA	NA	NA	NA	NA	NA	NA	3.84719230761286	0.0407693353579397
10	17548343	17549505	1163	*	PlantSmallRNAgenes	siRNA24	NA	NA	osa-b1.0r1-24094	siRNA24 locus with predominant RNA size of 24	NA	NA	NA	NA	NA	NA	NA	1.50999860649085	0.0451601298193114
10	17746753	17747137	385	-	ShortStack	OtherRNA	NA	NA	Cluster_11571	NA	Cluster_11571	N	N	NA	NA	NA	NA	-4.98649115122458	0.00111087331588642
10	17754158	17755655	1498	*	PlantSmallRNAgenes	siRNA24	NA	NA	osa-b1.0r1-24187	siRNA24 locus with predominant RNA size of 24	NA	NA	NA	NA	NA	NA	NA	4.41947816006441	0.0056090780978839
10	17756257	17756483	227	+	ShortStack	OtherRNA	NA	NA	Cluster_11579	NA	Cluster_11579	N	N	NA	NA	NA	NA	-4.91109711271811	0.0473322592827808
10	17805292	17806505	1214	*	PlantSmallRNAgenes	siRNA24	NA	NA	osa-b1.0r1-24194	siRNA24 locus with predominant RNA size of 24	NA	NA	NA	NA	NA	NA	NA	-1.88170333542232	0.0427006021287627
10	17901626	17902496	871	*	PlantSmallRNAgenes	siRNA24	NA	NA	osa-b1.0r1-24254	siRNA24 locus with predominant RNA size of 24	NA	NA	NA	NA	NA	NA	NA	3.84723925209559	0.0359996877791579
10	17917132	17918049	918	+	PlantSmallRNAgenes	OtherRNA	NA	NA	osa-b1.0r1-24260	OtherRNA locus with < 80% of RNAs between 20-24 nts in size	NA	NA	NA	NA	NA	NA	NA	-2.42621033464271	0.024061552355291
10	17941306	17941730	425	*	PlantSmallRNAgenes	siRNA24	NA	NA	osa-b1.0r1-24272	siRNA24 locus with predominant RNA size of 24	NA	NA	NA	NA	NA	NA	NA	-1.67242175151135	0.0243026707237085
10	17991118	17991355	238	+	PlantSmallRNAgenes	siRNA24	NA	NA	osa-b1.0r1-24294	siRNA24 locus with predominant RNA size of 24	NA	NA	NA	NA	NA	NA	NA	-3.35979959813901	0.0228225121502202
10	18074272	18074739	468	*	PlantSmallRNAgenes	siRNA24	NA	NA	osa-b1.0r1-24338	siRNA24 locus with predominant RNA size of 24	NA	NA	NA	NA	NA	NA	NA	-2.83250116027238	0.00943341508696168
10	18110396	18110912	517	*	PlantSmallRNAgenes	siRNA24	NA	NA	osa-b1.0r1-24356	siRNA24 locus with predominant RNA size of 24	NA	NA	NA	NA	NA	NA	NA	-5.56873078277975	1.40083149830636e-15
10	18111627	18111904	278	*	PlantSmallRNAgenes	siRNA24	NA	NA	osa-b1.0r1-24358	siRNA24 locus with predominant RNA size of 24	NA	NA	NA	NA	NA	NA	NA	-5.44302464966294	0.00131133302935524
10	18111995	18112174	180	*	PlantSmallRNAgenes	siRNA24	NA	NA	osa-b1.0r1-24359	siRNA24 locus with predominant RNA size of 24	NA	NA	NA	NA	NA	NA	NA	-5.63215681404065	6.85068998642743e-05
10	18112683	18113518	836	*	PlantSmallRNAgenes	siRNA24	NA	NA	osa-b1.0r1-24360	siRNA24 locus with predominant RNA size of 24	NA	NA	NA	NA	NA	NA	NA	-5.44496380529466	1.30414254638365e-08
10	18114225	18114952	728	*	PlantSmallRNAgenes	siRNA24	NA	NA	osa-b1.0r1-24362	siRNA24 locus with predominant RNA size of 24	NA	NA	NA	NA	NA	NA	NA	-3.16357391954057	3.7402148929161e-08
10	18129093	18129878	786	*	PlantSmallRNAgenes	OtherRNA	NA	NA	osa-b1.0r1-24375	OtherRNA locus with < 80% of RNAs between 20-24 nts in size	NA	NA	NA	NA	NA	NA	NA	-5.57986026119977	0.0050840241450575
10	18159120	18159951	832	*	PlantSmallRNAgenes	siRNA24	NA	NA	osa-b1.0r1-24390	siRNA24 locus with predominant RNA size of 24	NA	NA	NA	NA	NA	NA	NA	-1.89378577070214	0.022749421007668
10	18243414	18244130	717	*	PlantSmallRNAgenes	siRNA24	NA	NA	osa-b1.0r1-24428	siRNA24 locus with predominant RNA size of 24	NA	NA	NA	NA	NA	NA	NA	2.88218833988793	0.000239960175558618
10	18247692	18248243	552	*	PlantSmallRNAgenes	siRNA24	NA	NA	osa-b1.0r1-24430	siRNA24 locus with predominant RNA size of 24	NA	NA	NA	NA	NA	NA	NA	2.29974985616002	0.0499795260269107
10	18248748	18249480	733	*	PlantSmallRNAgenes	siRNA24	NA	NA	osa-b1.0r1-24432	siRNA24 locus with predominant RNA size of 24	NA	NA	NA	NA	NA	NA	NA	2.55673478741623	0.0259771068014068
10	18282159	18282668	510	*	PlantSmallRNAgenes	siRNA24	NA	NA	osa-b1.0r1-24441	siRNA24 locus with predominant RNA size of 24	NA	NA	NA	NA	NA	NA	NA	-2.77729605959697	2.8839711529549e-05
10	18384228	18386411	2184	*	PlantSmallRNAgenes	siRNA24	NA	NA	osa-b1.0r1-24472	siRNA24 locus with predominant RNA size of 24	NA	NA	NA	NA	NA	NA	NA	2.61157042532758	0.000612451683870464
10	18392992	18394087	1096	*	PlantSmallRNAgenes	OtherRNA	NA	NA	osa-b1.0r1-24475	OtherRNA locus with < 80% of RNAs between 20-24 nts in size	NA	NA	NA	NA	NA	NA	NA	-5.55079923830579	0.0179176842357713
10	18474787	18474982	196	-	PlantSmallRNAgenes	OtherRNA	NA	NA	osa-b1.0r1-24513	OtherRNA locus with < 80% of RNAs between 20-24 nts in size	NA	NA	NA	NA	NA	NA	NA	-6.2311985114236	0.0228883313711636
10	18477605	18478472	868	*	PlantSmallRNAgenes	siRNA21	NA	NA	osa-b1.0r1-24515	siRNA21 locus with predominant RNA size of 21	NA	NA	NA	NA	NA	NA	NA	-10.1784111041904	6.01862136500879e-07
10	18479254	18482238	2985	*	PlantSmallRNAgenes	siRNA21	NA	NA	osa-b1.0r1-24517	siRNA21 locus with predominant RNA size of 21	NA	NA	NA	NA	NA	NA	NA	-6.01736235472187	1.55311870516502e-10
10	18522534	18522698	165	-	PlantSmallRNAgenes	OtherRNA	NA	NA	osa-b1.0r1-24535	OtherRNA locus with < 80% of RNAs between 20-24 nts in size	NA	NA	NA	NA	NA	NA	NA	-28.8739088484295	5.31827154058148e-26
10	18528623	18529031	409	-	PlantSmallRNAgenes	siRNA24	NA	NA	osa-b1.0r1-24538	siRNA24 locus with predominant RNA size of 24	NA	NA	NA	NA	NA	NA	NA	-1.70970806681762	0.0136815571369066
10	18578321	18578842	522	*	PlantSmallRNAgenes	siRNA24	NA	NA	osa-b1.0r1-24555	siRNA24 locus with predominant RNA size of 24	NA	NA	NA	NA	NA	NA	NA	4.96284166359822	0.0109295966291839
10	18600694	18601021	328	*	PlantSmallRNAgenes	siRNA24	NA	NA	osa-b1.0r1-24566	siRNA24 locus with predominant RNA size of 24	NA	NA	NA	NA	NA	NA	NA	1.99126525495903	0.0417496714616054
10	18655239	18655596	358	*	PlantSmallRNAgenes	siRNA24	NA	NA	osa-b1.0r1-24584	siRNA24 locus with predominant RNA size of 24	NA	NA	NA	NA	NA	NA	NA	-5.3688766383294	1.21317109293336e-14
10	18655901	18656029	129	*	PlantSmallRNAgenes	siRNA24	NA	NA	osa-b1.0r1-24585	siRNA24 locus with predominant RNA size of 24	NA	NA	NA	NA	NA	NA	NA	-5.9703636138113	0.0369687900384006
10	18656686	18657694	1009	*	PlantSmallRNAgenes	siRNA24	NA	NA	osa-b1.0r1-24586	siRNA24 locus with predominant RNA size of 24	NA	NA	NA	NA	NA	NA	NA	1.71156667238937	0.0254846084300649
10	18660870	18662406	1537	*	PlantSmallRNAgenes	siRNA24	NA	NA	osa-b1.0r1-24589	siRNA24 locus with predominant RNA size of 24	NA	NA	NA	NA	NA	NA	NA	2.34142067320634	0.00231206479830766
10	18669815	18670227	413	-	ShortStack	OtherRNA	NA	NA	Cluster_12177	NA	Cluster_12177	N	N	NA	NA	NA	NA	-6.33248843032821	0.0055776906569897
10	18670420	18670896	477	-	ShortStack	OtherRNA	NA	NA	Cluster_12178	NA	Cluster_12178	N	N	NA	NA	NA	NA	-5.2170891032429	0.0019500704653317
10	18672056	18672386	331	*	PlantSmallRNAgenes	siRNA24	NA	NA	osa-b1.0r1-24594	siRNA24 locus with predominant RNA size of 24	NA	NA	NA	NA	NA	NA	NA	-3.5505730061805	0.000253877387936626
10	18676202	18676351	150	-	ShortStack	OtherRNA	NA	NA	Cluster_12182	NA	Cluster_12182	N	N	NA	NA	NA	NA	-4.86011492835028	0.0225821501493939
10	18685908	18687407	1500	*	PlantSmallRNAgenes	siRNA24	NA	NA	osa-b1.0r1-24597	siRNA24 locus with predominant RNA size of 24	NA	NA	NA	NA	NA	NA	NA	2.55429328628035	0.000186904019447428
10	18701196	18701379	184	+	PlantSmallRNAgenes	OtherRNA	NA	NA	osa-b1.0r1-24606	OtherRNA locus with < 80% of RNAs between 20-24 nts in size	NA	NA	NA	NA	NA	NA	NA	-3.98565997106998	3.0097099966991e-05
10	18706961	18707317	357	*	PlantSmallRNAgenes	siRNA24	NA	NA	osa-b1.0r1-24609	siRNA24 locus with predominant RNA size of 24	NA	NA	NA	NA	NA	NA	NA	4.48657572473767	0.0147671836531774
10	18724049	18724596	548	*	PlantSmallRNAgenes	OtherRNA	NA	NA	osa-b1.0r1-24620	OtherRNA locus with < 80% of RNAs between 20-24 nts in size	NA	NA	NA	NA	NA	NA	NA	-3.31202689717694	0.000625045064170181
10	18725153	18725206	54	-	PlantSmallRNAgenes	OtherRNA	NA	NA	osa-b1.0r1-24622	OtherRNA locus with < 80% of RNAs between 20-24 nts in size	NA	NA	NA	NA	NA	NA	NA	-5.43469758839781	8.16935810918646e-06
10	18733302	18733598	297	+	ShortStack	OtherRNA	NA	NA	Cluster_12223	NA	Cluster_12223	N	N	NA	NA	NA	NA	-3.92254637510916	0.0351793216137118
10	18739362	18739890	529	+	ShortStack	OtherRNA	NA	NA	Cluster_12229	NA	Cluster_12229	N	N	NA	NA	NA	NA	-6.91208598744549	6.76631244234916e-05
10	18740049	18740460	412	+	PlantSmallRNAgenes	OtherRNA	NA	NA	osa-b1.0r1-24629	OtherRNA locus with < 80% of RNAs between 20-24 nts in size	NA	NA	NA	NA	NA	NA	NA	-6.00253993393161	0.0122104550710369
10	18740583	18740877	295	+	PlantSmallRNAgenes	OtherRNA	NA	NA	osa-b1.0r1-24630	OtherRNA locus with < 80% of RNAs between 20-24 nts in size	NA	NA	NA	NA	NA	NA	NA	-5.27257218903033	0.00617559479846248
10	18754169	18754880	712	-	ShortStack	OtherRNA	NA	NA	Cluster_12237	NA	Cluster_12237	N	N	NA	NA	NA	NA	-4.47699324574203	0.0455085993333449
10	18815781	18816191	411	+	ShortStack	OtherRNA	NA	NA	Cluster_12271	NA	Cluster_12271	N	N	NA	NA	NA	NA	-5.17248389823448	0.0309225294278817
10	18874948	18875860	913	*	PlantSmallRNAgenes	siRNA24	NA	NA	osa-b1.0r1-24677	siRNA24 locus with predominant RNA size of 24	NA	NA	NA	NA	NA	NA	NA	-2.4761336735619	0.00270422115874852
10	18899112	18899418	307	*	PlantSmallRNAgenes	siRNA24	NA	NA	osa-b1.0r1-24698	siRNA24 locus with predominant RNA size of 24	NA	NA	NA	NA	NA	NA	NA	3.87033494595193	0.0356163676643306
10	19024361	19025377	1017	+	ShortStack	OtherRNA	NA	NA	Cluster_12401	NA	Cluster_12401	N	N	NA	NA	NA	NA	-2.66976786053986	0.0437279766773453
10	19037015	19038180	1166	*	PlantSmallRNAgenes	siRNA24	NA	NA	osa-b1.0r1-24753	siRNA24 locus with predominant RNA size of 24	NA	NA	NA	NA	NA	NA	NA	1.49587662171937	0.0387411962122702
10	19040329	19040820	492	-	PlantSmallRNAgenes	OtherRNA	NA	NA	osa-b1.0r1-24756	OtherRNA locus with < 80% of RNAs between 20-24 nts in size	NA	NA	NA	NA	NA	NA	NA	-5.315589775921	2.10239711309022e-14
10	19045963	19046281	319	*	PlantSmallRNAgenes	siRNA24	NA	NA	osa-b1.0r1-24761	siRNA24 locus with predominant RNA size of 24	NA	NA	NA	NA	NA	NA	NA	-2.64272231989302	0.0262129571121151
10	19075341	19076382	1042	*	PlantSmallRNAgenes	siRNA24	NA	NA	osa-b1.0r1-24777	siRNA24 locus with predominant RNA size of 24	NA	NA	NA	NA	NA	NA	NA	3.21459412190632	0.00301635745631973
10	19093145	19093883	739	+	PlantSmallRNAgenes	OtherRNA	NA	NA	osa-b1.0r1-24782	OtherRNA locus with < 80% of RNAs between 20-24 nts in size	NA	NA	NA	NA	NA	NA	NA	-5.90055494524136	0.0053130461404679
10	19107795	19108527	733	*	PlantSmallRNAgenes	siRNA24	NA	NA	osa-b1.0r1-24788	siRNA24 locus with predominant RNA size of 24	NA	NA	NA	NA	NA	NA	NA	3.57299959495108	0.00714295684992798
10	19130123	19130367	245	+	PlantSmallRNAgenes	siRNA22	NA	NA	osa-b1.0r1-24798	siRNA22 locus with predominant RNA size of 22	NA	NA	NA	NA	NA	NA	NA	-7.90560941604876	2.76283308431077e-07
10	19132714	19133101	388	+	PlantSmallRNAgenes	OtherRNA	NA	NA	osa-b1.0r1-24800	OtherRNA locus with < 80% of RNAs between 20-24 nts in size	NA	NA	NA	NA	NA	NA	NA	-4.48718949488554	0.00475683273531822
10	19147046	19147451	406	*	PlantSmallRNAgenes	OtherRNA	NA	NA	osa-b1.0r1-24808	OtherRNA locus with < 80% of RNAs between 20-24 nts in size	NA	NA	NA	NA	NA	NA	NA	-5.79701595306082	1.37881443372987e-05
10	19147529	19148100	572	+	PlantSmallRNAgenes	OtherRNA	NA	NA	osa-b1.0r1-24809	OtherRNA locus with < 80% of RNAs between 20-24 nts in size	NA	NA	NA	NA	NA	NA	NA	-6.4453205679306	3.47947557486503e-11
10	19148163	19148609	447	*	ShortStack	OtherRNA	NA	NA	Cluster_12474	NA	Cluster_12474	N	N	NA	NA	NA	NA	-6.35105764636924	0.000530524485736501
10	19153776	19154213	438	+	PlantSmallRNAgenes	OtherRNA	NA	NA	osa-b1.0r1-24811	OtherRNA locus with < 80% of RNAs between 20-24 nts in size	NA	NA	NA	NA	NA	NA	NA	-4.5928989233228	1.01610816507751e-11
10	19169311	19169791	481	*	PlantSmallRNAgenes	OtherRNA	NA	NA	osa-b1.0r1-24818	OtherRNA locus with < 80% of RNAs between 20-24 nts in size	NA	NA	NA	NA	NA	NA	NA	-4.74909537559512	0.0124483409850596
10	19171736	19172364	629	-	PlantSmallRNAgenes	OtherRNA	NA	NA	osa-b1.0r1-24820	OtherRNA locus with < 80% of RNAs between 20-24 nts in size	NA	NA	NA	NA	NA	NA	NA	-3.67555680528172	0.0122503088258859
10	19273619	19273959	341	*	PlantSmallRNAgenes	siRNA24	NA	NA	osa-b1.0r1-24871	siRNA24 locus with predominant RNA size of 24	NA	NA	NA	NA	NA	NA	NA	2.77411015837258	0.0300323685079144
10	19275470	19275870	401	*	PlantSmallRNAgenes	siRNA24	NA	NA	osa-b1.0r1-24873	siRNA24 locus with predominant RNA size of 24	NA	NA	NA	NA	NA	NA	NA	-3.06456849971302	0.00362604045163013
10	19411793	19412756	964	-	PlantSmallRNAgenes	OtherRNA	NA	NA	osa-b1.0r1-24929	OtherRNA locus with < 80% of RNAs between 20-24 nts in size	NA	NA	NA	NA	NA	NA	NA	4.56161296525774	0.00512909179074629
10	19422955	19423499	545	*	PlantSmallRNAgenes	siRNA24	NA	NA	osa-b1.0r1-24933	siRNA24 locus with predominant RNA size of 24	NA	NA	NA	NA	NA	NA	NA	3.25101989088629	0.000222348346154671
10	19502461	19502634	174	*	PlantSmallRNAgenes	siRNA24	NA	NA	osa-b1.0r1-24975	siRNA24 locus with predominant RNA size of 24	NA	NA	NA	NA	NA	NA	NA	-5.86490586739408	0.002231450757086
10	19530683	19531134	452	*	PlantSmallRNAgenes	siRNA24	NA	NA	osa-b1.0r1-24979	siRNA24 locus with predominant RNA size of 24	NA	NA	NA	NA	NA	NA	NA	5.26702442688981	0.00290211049157814
10	19540681	19540950	270	*	PlantSmallRNAgenes	siRNA24	NA	NA	osa-b1.0r1-24986	siRNA24 locus with predominant RNA size of 24	NA	NA	NA	NA	NA	NA	NA	2.48198326454401	0.0323931188202862
10	19605253	19605550	298	*	PlantSmallRNAgenes	siRNA24	NA	NA	osa-b1.0r1-25020	siRNA24 locus with predominant RNA size of 24	NA	NA	NA	NA	NA	NA	NA	-2.11362255884909	0.0431117992484315
10	19631389	19632260	872	-	PlantSmallRNAgenes	OtherRNA	NA	NA	osa-b1.0r1-25032	OtherRNA locus with < 80% of RNAs between 20-24 nts in size	NA	NA	NA	NA	NA	NA	NA	-7.95218960000108	3.48605753486076e-05
10	19646365	19646830	466	*	PlantSmallRNAgenes	siRNA24	NA	NA	osa-b1.0r1-25039	siRNA24 locus with predominant RNA size of 24	NA	NA	NA	NA	NA	NA	NA	2.45318214750102	0.0009594718054105
10	19678543	19678952	410	+	ShortStack	OtherRNA	NA	NA	Cluster_12825	NA	Cluster_12825	N	N	NA	NA	NA	NA	-5.47776266675638	0.0363718854368655
10	19684939	19685703	765	*	PlantSmallRNAgenes	siRNA24	NA	NA	osa-b1.0r1-25061	siRNA24 locus with predominant RNA size of 24	NA	NA	NA	NA	NA	NA	NA	2.57060479057157	0.00106556018988326
10	19728616	19729274	659	-	ShortStack	OtherRNA	NA	NA	Cluster_12852	NA	Cluster_12852	N	N	NA	NA	NA	NA	-6.29957932125149	0.000759451564095596
10	19783646	19784113	468	*	PlantSmallRNAgenes	siRNA24	NA	NA	osa-b1.0r1-25101	siRNA24 locus with predominant RNA size of 24	NA	NA	NA	NA	NA	NA	NA	-2.38448523289515	0.00856606153139679
10	19788794	19789179	386	*	PlantSmallRNAgenes	siRNA24	NA	NA	osa-b1.0r1-25103	siRNA24 locus with predominant RNA size of 24	NA	NA	NA	NA	NA	NA	NA	4.50303331980188	0.0280982025029224
10	19803154	19803665	512	+	ShortStack	OtherRNA	NA	NA	Cluster_12903	NA	Cluster_12903	N	N	NA	NA	NA	NA	-4.49408514495295	0.0120023238598718
10	19811764	19812416	653	*	PlantSmallRNAgenes	siRNA24	NA	NA	osa-b1.0r1-25113	siRNA24 locus with predominant RNA size of 24	NA	NA	NA	NA	NA	NA	NA	4.05341475649556	0.0317199932970283
10	19875002	19875365	364	*	PlantSmallRNAgenes	OtherRNA	NA	NA	osa-b1.0r1-25148	OtherRNA locus with < 80% of RNAs between 20-24 nts in size	NA	NA	NA	NA	NA	NA	NA	-5.06227017379148	5.65703783734918e-21
10	19880008	19881223	1216	*	PlantSmallRNAgenes	siRNA24	NA	NA	osa-b1.0r1-25155	siRNA24 locus with predominant RNA size of 24	NA	NA	NA	NA	NA	NA	NA	-1.24782180461485	0.0298838893656359
10	19929770	19930961	1192	*	ShortStack	OtherRNA	NA	NA	Cluster_12977	NA	Cluster_12977	N	N	NA	NA	NA	NA	-4.66362464362275	0.00121324960008751
10	19934562	19934623	62	-	ShortStack	OtherRNA	NA	NA	Cluster_12979	NA	Cluster_12979	N	N	NA	NA	NA	NA	-4.56155298503678	0.00414767232973312
10	19965415	19966084	670	+	ShortStack	OtherRNA	NA	NA	Cluster_12994	NA	Cluster_12994	N	N	NA	NA	NA	NA	-5.17835791481616	0.0436651477591161
10	20001090	20002521	1432	-	PlantSmallRNAgenes	OtherRNA	NA	NA	osa-b1.0r1-25209	OtherRNA locus with < 80% of RNAs between 20-24 nts in size	NA	NA	NA	NA	NA	NA	NA	-2.67514103291518	0.0103260805528884
10	20008418	20009358	941	*	PlantSmallRNAgenes	siRNA24	NA	NA	osa-b1.0r1-25214	siRNA24 locus with predominant RNA size of 24	NA	NA	NA	NA	NA	NA	NA	-3.22254840315682	0.00591972486357775
10	20028604	20029164	561	-	ShortStack	OtherRNA	NA	NA	Cluster_13043	NA	Cluster_13043	N	N	NA	NA	NA	NA	-5.35426128105804	0.00831054790261343
10	20044188	20044598	411	*	PlantSmallRNAgenes	siRNA24	NA	NA	osa-b1.0r1-25223	siRNA24 locus with predominant RNA size of 24	NA	NA	NA	NA	NA	NA	NA	5.59471157821148	0.00116794606708592
10	20082044	20083382	1339	-	ShortStack	OtherRNA	NA	NA	Cluster_13076	NA	Cluster_13076	N	N	NA	NA	NA	NA	-5.62051405772186	0.00242287630559198
10	20084194	20084810	617	*	PlantSmallRNAgenes	siRNA24	NA	NA	osa-b1.0r1-25237	siRNA24 locus with predominant RNA size of 24	NA	NA	NA	NA	NA	NA	NA	-1.61028969579506	0.0490520986395214
10	20097326	20098003	678	*	PlantSmallRNAgenes	siRNA24	NA	NA	osa-b1.0r1-25241	siRNA24 locus with predominant RNA size of 24	NA	NA	NA	NA	NA	NA	NA	4.62518867654078	0.0208608030531972
10	20174836	20175379	544	*	PlantSmallRNAgenes	siRNA24	NA	NA	osa-b1.0r1-25270	siRNA24 locus with predominant RNA size of 24	NA	NA	NA	NA	NA	NA	NA	1.83783710363669	0.00968152943326991
10	20179101	20179908	808	*	PlantSmallRNAgenes	siRNA24	NA	NA	osa-b1.0r1-25273	siRNA24 locus with predominant RNA size of 24	NA	NA	NA	NA	NA	NA	NA	6.01308756180284	6.77441538431061e-05
10	20227112	20228782	1671	*	Pln24NT	24nt_Locus	NA	NA	cluster20877	NA	NA	NA	NA	cluster20877	cluster20877	T	2	-2.42652682930881	0.0354928494503337
10	20229390	20230153	764	*	PlantSmallRNAgenes	siRNA24	NA	NA	osa-b1.0r1-25292	siRNA24 locus with predominant RNA size of 24	NA	NA	NA	NA	NA	NA	NA	-3.13078728544389	0.00176915245890488
10	20231957	20232310	354	*	PlantSmallRNAgenes	siRNA24	NA	NA	osa-b1.0r1-25294	siRNA24 locus with predominant RNA size of 24	NA	NA	NA	NA	NA	NA	NA	-2.04030188901011	0.019060297354886
10	20250637	20251349	713	*	PlantSmallRNAgenes	siRNA24	NA	NA	osa-b1.0r1-25301	siRNA24 locus with predominant RNA size of 24	NA	NA	NA	NA	NA	NA	NA	5.1455155315616	0.0023680639333883
10	20384357	20384992	636	-	ShortStack	OtherRNA	NA	NA	Cluster_13295	NA	Cluster_13295	N	N	NA	NA	NA	NA	-4.48231501399812	0.0270447063667107
10	20401789	20402798	1010	*	PlantSmallRNAgenes	siRNA24	NA	NA	osa-b1.0r1-25372	siRNA24 locus with predominant RNA size of 24	NA	NA	NA	NA	NA	NA	NA	-2.23512110940717	0.0203746325721433
10	20420326	20421593	1268	*	PlantSmallRNAgenes	siRNA24	NA	NA	osa-b1.0r1-25388	siRNA24 locus with predominant RNA size of 24	NA	NA	NA	NA	NA	NA	NA	-2.91663653480451	1.39285214024582e-05
10	20450390	20451870	1481	*	PlantSmallRNAgenes	siRNA24	NA	NA	osa-b1.0r1-25399	siRNA24 locus with predominant RNA size of 24	NA	NA	NA	NA	NA	NA	NA	-3.68082013246763	0.00182940175026587
10	20463476	20463661	186	+	ShortStack	OtherRNA	NA	NA	Cluster_13355	NA	Cluster_13355	N	N	NA	NA	NA	NA	-4.36705140886805	0.0281619179058986
10	20463751	20464080	330	+	PlantSmallRNAgenes	OtherRNA	NA	NA	osa-b1.0r1-25406	OtherRNA locus with < 80% of RNAs between 20-24 nts in size	NA	NA	NA	NA	NA	NA	NA	-8.92313060174746	5.86678690328461e-09
10	20466401	20466685	285	*	PlantSmallRNAgenes	OtherRNA	NA	NA	osa-b1.0r1-25408	OtherRNA locus with < 80% of RNAs between 20-24 nts in size	NA	NA	NA	NA	NA	NA	NA	-7.09027284920413	0.025730266210863
10	20467452	20467712	261	*	PlantSmallRNAgenes	OtherRNA	NA	NA	osa-b1.0r1-25409	OtherRNA locus with < 80% of RNAs between 20-24 nts in size	NA	NA	NA	NA	NA	NA	NA	-6.94108924205229	0.0240910946983787
10	20468440	20468613	174	*	ShortStack	OtherRNA	NA	NA	Cluster_13362	NA	Cluster_13362	N	N	NA	NA	NA	NA	-3.8204034485767	0.028732506195308
10	20475852	20476121	270	+	PlantSmallRNAgenes	OtherRNA	NA	NA	osa-b1.0r1-25414	OtherRNA locus with < 80% of RNAs between 20-24 nts in size	NA	NA	NA	NA	NA	NA	NA	-5.07524063557232	0.00473222727490759
10	20477280	20477683	404	+	PlantSmallRNAgenes	OtherRNA	NA	NA	osa-b1.0r1-25418	OtherRNA locus with < 80% of RNAs between 20-24 nts in size	NA	NA	NA	NA	NA	NA	NA	-3.46090870062349	0.000511183094281537
10	20478202	20478538	337	*	PlantSmallRNAgenes	OtherRNA	NA	NA	osa-b1.0r1-25420	OtherRNA locus with < 80% of RNAs between 20-24 nts in size	NA	NA	NA	NA	NA	NA	NA	-2.50100634717995	0.00665728293480361
10	20478695	20479269	575	-	PlantSmallRNAgenes	OtherRNA	NA	NA	osa-b1.0r1-25421	OtherRNA locus with < 80% of RNAs between 20-24 nts in size	NA	NA	NA	NA	NA	NA	NA	-3.6691181214512	4.05740130522773e-08
10	20479339	20479959	621	-	PlantSmallRNAgenes	OtherRNA	NA	NA	osa-b1.0r1-25422	OtherRNA locus with < 80% of RNAs between 20-24 nts in size	NA	NA	NA	NA	NA	NA	NA	-2.78556436999774	0.0140772765579727
10	20480889	20483498	2610	-	PlantSmallRNAgenes	OtherRNA	NA	NA	osa-b1.0r1-25423	OtherRNA locus with < 80% of RNAs between 20-24 nts in size	NA	NA	NA	NA	NA	NA	NA	-3.78844990894913	4.62773836612721e-08
10	20484502	20484684	183	*	PlantSmallRNAgenes	OtherRNA	NA	NA	osa-b1.0r1-25424	OtherRNA locus with < 80% of RNAs between 20-24 nts in size	NA	NA	NA	NA	NA	NA	NA	-4.79448527849033	7.98093341122937e-14
10	20561607	20562061	455	*	PlantSmallRNAgenes	siRNA24	NA	NA	osa-b1.0r1-25445	siRNA24 locus with predominant RNA size of 24	NA	NA	NA	NA	NA	NA	NA	-3.18388502919244	0.0109971274371963
10	20577182	20577515	334	*	PlantSmallRNAgenes	siRNA24	NA	NA	osa-b1.0r1-25450	siRNA24 locus with predominant RNA size of 24	NA	NA	NA	NA	NA	NA	NA	-7.23948511941017	9.16535143885995e-06
10	20596238	20596846	609	*	PlantSmallRNAgenes	siRNA24	NA	NA	osa-b1.0r1-25454	siRNA24 locus with predominant RNA size of 24	NA	NA	NA	NA	NA	NA	NA	2.19048514038751	0.00597313388606134
10	20599976	20600184	209	+	PlantSmallRNAgenes	OtherRNA	NA	NA	osa-b1.0r1-25456	OtherRNA locus with < 80% of RNAs between 20-24 nts in size	NA	NA	NA	NA	NA	NA	NA	-8.78942526216716	9.40819754654545e-10
10	20641094	20642977	1884	*	PlantSmallRNAgenes	siRNA24	NA	NA	osa-b1.0r1-25479	siRNA24 locus with predominant RNA size of 24	NA	NA	NA	NA	NA	NA	NA	-2.21820668845165	0.0158811703013345
10	20651071	20651157	87	+	PlantSmallRNAgenes	OtherRNA	NA	NA	osa-b1.0r1-25486	OtherRNA locus with < 80% of RNAs between 20-24 nts in size	NA	NA	NA	NA	NA	NA	NA	-4.73973662568612	4.25747857889227e-07
10	20690519	20691370	852	*	PlantSmallRNAgenes	siRNA24	NA	NA	osa-b1.0r1-25501	siRNA24 locus with predominant RNA size of 24	NA	NA	NA	NA	NA	NA	NA	2.55102291091634	0.00158476381062114
10	20722896	20723626	731	*	PlantSmallRNAgenes	siRNA24	NA	NA	osa-b1.0r1-25514	siRNA24 locus with predominant RNA size of 24	NA	NA	NA	NA	NA	NA	NA	2.737497777625	0.00713621161129279
10	20741046	20741091	46	+	PlantSmallRNAgenes	OtherRNA	NA	NA	osa-b1.0r1-25520	OtherRNA locus with < 80% of RNAs between 20-24 nts in size	NA	NA	NA	NA	NA	NA	NA	-6.59374452846382	0.0027321019237135
10	20753567	20754456	890	*	PlantSmallRNAgenes	siRNA24	NA	NA	osa-b1.0r1-25530	siRNA24 locus with predominant RNA size of 24	NA	NA	NA	NA	NA	NA	NA	-2.08009429146411	0.017924490605117
10	20760087	20764140	4054	*	PlantSmallRNAgenes	siRNA24	NA	NA	osa-b1.0r1-25532	siRNA24 locus with predominant RNA size of 24	NA	NA	NA	NA	NA	NA	NA	-1.63860776347874	0.00193322721682646
10	20776996	20779675	2680	*	PlantSmallRNAgenes	siRNA24	NA	NA	osa-b1.0r1-25540	siRNA24 locus with predominant RNA size of 24	NA	NA	NA	NA	NA	NA	NA	-3.10862513249003	1.35584247112014e-10
10	20858939	20859447	509	*	PlantSmallRNAgenes	siRNA24	NA	NA	osa-b1.0r1-25578	siRNA24 locus with predominant RNA size of 24	NA	NA	NA	NA	NA	NA	NA	2.97565356867836	0.000398287646215316
10	20888238	20888697	460	*	PlantSmallRNAgenes	siRNA24	NA	NA	osa-b1.0r1-25601	siRNA24 locus with predominant RNA size of 24	NA	NA	NA	NA	NA	NA	NA	1.89653555471864	0.0486287134696677
10	20888769	20889865	1097	+	PlantSmallRNAgenes	siRNA24	NA	NA	osa-b1.0r1-25602	siRNA24 locus with predominant RNA size of 24	NA	NA	NA	NA	NA	NA	NA	2.02497041381428	0.0150235132680375
10	20902206	20903458	1253	*	PlantSmallRNAgenes	siRNA24	NA	NA	osa-b1.0r1-25608	siRNA24 locus with predominant RNA size of 24	NA	NA	NA	NA	NA	NA	NA	3.24309870127892	0.0109912503908594
10	20929674	20930980	1307	-	ShortStack	OtherRNA	NA	NA	Cluster_13671	NA	Cluster_13671	N	N	NA	NA	NA	NA	-5.58004423645746	0.00132616845250396
10	20977457	20977926	470	*	PlantSmallRNAgenes	siRNA24	NA	NA	osa-b1.0r1-25647	siRNA24 locus with predominant RNA size of 24	NA	NA	NA	NA	NA	NA	NA	3.81840666700864	0.0355583602166042
10	21019270	21019963	694	-	PlantSmallRNAgenes	OtherRNA	NA	NA	osa-b1.0r1-25665	OtherRNA locus with < 80% of RNAs between 20-24 nts in size	NA	NA	NA	NA	NA	NA	NA	-4.51351841208441	0.00103152786826625
10	21026312	21027232	921	*	PlantSmallRNAgenes	siRNA24	NA	NA	osa-b1.0r1-25670	siRNA24 locus with predominant RNA size of 24	NA	NA	NA	NA	NA	NA	NA	2.92446672098612	0.0474108687927259
10	21028468	21028849	382	*	PlantSmallRNAgenes	OtherRNA	NA	NA	osa-b1.0r1-25671	OtherRNA locus with < 80% of RNAs between 20-24 nts in size	NA	NA	NA	NA	NA	NA	NA	-5.3758037014074	3.17515980733501e-11
10	21029221	21029590	370	+	ShortStack	OtherRNA	NA	NA	Cluster_13736	NA	Cluster_13736	N	N	NA	NA	NA	NA	-6.75836444408486	2.00323132824905e-11
10	21030529	21030707	179	+	ShortStack	OtherRNA	NA	NA	Cluster_13738	NA	Cluster_13738	N	N	NA	NA	NA	NA	-5.65275705029885	3.72897981847067e-05
10	21030997	21031325	329	+	ShortStack	OtherRNA	NA	NA	Cluster_13739	NA	Cluster_13739	N	N	NA	NA	NA	NA	-6.01752232611404	0.000272237910871594
10	21031786	21032493	708	+	ShortStack	OtherRNA	NA	NA	Cluster_13740	NA	Cluster_13740	N	N	NA	NA	NA	NA	-5.10793301357777	1.24658705610023e-19
10	21034462	21034865	404	*	PlantSmallRNAgenes	siRNA24	NA	NA	osa-b1.0r1-25673	siRNA24 locus with predominant RNA size of 24	NA	NA	NA	NA	NA	NA	NA	4.56785548085233	0.00996478296133456
10	21043333	21043764	432	*	PlantSmallRNAgenes	siRNA24	NA	NA	osa-b1.0r1-25679	siRNA24 locus with predominant RNA size of 24	NA	NA	NA	NA	NA	NA	NA	-2.456884731911	0.0245086227789164
10	21044101	21046212	2112	*	PlantSmallRNAgenes	siRNA24	NA	NA	osa-b1.0r1-25681	siRNA24 locus with predominant RNA size of 24	NA	NA	NA	NA	NA	NA	NA	-5.81960858811288	7.64817359579856e-20
10	21046330	21047495	1166	*	PlantSmallRNAgenes	siRNA24	NA	NA	osa-b1.0r1-25683	siRNA24 locus with predominant RNA size of 24	NA	NA	NA	NA	NA	NA	NA	-2.83462980558726	1.57173358873409e-06
10	21090843	21091803	961	*	PlantSmallRNAgenes	siRNA24	NA	NA	osa-b1.0r1-25697	siRNA24 locus with predominant RNA size of 24	NA	NA	NA	NA	NA	NA	NA	1.64249342192173	0.0154174011982737
10	21151868	21153209	1342	*	PlantSmallRNAgenes	siRNA24	NA	NA	osa-b1.0r1-25719	siRNA24 locus with predominant RNA size of 24	NA	NA	NA	NA	NA	NA	NA	2.11744749239943	0.0141794451058538
10	21169230	21170273	1044	-	ShortStack	OtherRNA	NA	NA	Cluster_13827	NA	Cluster_13827	N	N	NA	NA	NA	NA	-4.33951419013059	0.0013543890304265
10	21171920	21172873	954	-	ShortStack	OtherRNA	NA	NA	Cluster_13830	NA	Cluster_13830	N	N	NA	NA	NA	NA	-6.08815846481489	0.000211290307658513
10	21174158	21174557	400	-	ShortStack	OtherRNA	NA	NA	Cluster_13831	NA	Cluster_13831	N	N	NA	NA	NA	NA	-5.26413915367341	0.0152012371530468
10	21182733	21183930	1198	*	PlantSmallRNAgenes	siRNA24	NA	NA	osa-b1.0r1-25729	siRNA24 locus with predominant RNA size of 24	NA	NA	NA	NA	NA	NA	NA	3.05138633622575	0.0065449534768927
10	21211643	21211755	113	-	PlantSmallRNAgenes	OtherRNA	NA	NA	osa-b1.0r1-25746	OtherRNA locus with < 80% of RNAs between 20-24 nts in size	NA	NA	NA	NA	NA	NA	NA	-8.95467435181591	0.00827568646451464
10	21254395	21255693	1299	+	ShortStack	OtherRNA	NA	NA	Cluster_13893	NA	Cluster_13893	N	N	NA	NA	NA	NA	-3.91326736873475	0.000680200676189496
10	21256131	21256569	439	+	ShortStack	OtherRNA	NA	NA	Cluster_13894	NA	Cluster_13894	N	N	NA	NA	NA	NA	-6.00247538711713	0.00170684329784671
10	21327612	21327996	385	+	PlantSmallRNAgenes	OtherRNA	NA	NA	osa-b1.0r1-25799	OtherRNA locus with < 80% of RNAs between 20-24 nts in size	NA	NA	NA	NA	NA	NA	NA	-3.10258108528435	1.49630419323562e-09
10	21338655	21339648	994	*	PlantSmallRNAgenes	siRNA24	NA	NA	osa-b1.0r1-25802	siRNA24 locus with predominant RNA size of 24	NA	NA	NA	NA	NA	NA	NA	1.83424587307435	0.029167332941667
10	21403292	21403720	429	*	PlantSmallRNAgenes	siRNA24	NA	NA	osa-b1.0r1-25822	siRNA24 locus with predominant RNA size of 24	NA	NA	NA	NA	NA	NA	NA	-1.76635024719517	0.0344415407194832
10	21465030	21465654	625	*	PlantSmallRNAgenes	siRNA24	NA	NA	osa-b1.0r1-25846	siRNA24 locus with predominant RNA size of 24	NA	NA	NA	NA	NA	NA	NA	3.07195794425153	0.0309024319541993
10	21532694	21534022	1329	-	PlantSmallRNAgenes	OtherRNA	NA	NA	osa-b1.0r1-25870	OtherRNA locus with < 80% of RNAs between 20-24 nts in size	NA	NA	NA	NA	NA	NA	NA	-3.66658741429479	0.000268065303420293
10	21579749	21580325	577	+	ShortStack	OtherRNA	NA	NA	Cluster_14081	NA	Cluster_14081	N	N	NA	NA	NA	NA	-7.37600339653014	0.0010994265158468
10	21600393	21600470	78	-	PlantSmallRNAgenes	siRNA21	NA	NA	osa-b1.0r1-25894	siRNA21 locus with predominant RNA size of 21	NA	NA	NA	NA	NA	NA	NA	-5.14580444923976	0.0409147325300639
10	21600813	21601350	538	*	PlantSmallRNAgenes	siRNA24	NA	NA	osa-b1.0r1-25895	siRNA24 locus with predominant RNA size of 24	NA	NA	NA	NA	NA	NA	NA	-5.10152146031842	0.00149056148695105
10	21621088	21622167	1080	*	PlantSmallRNAgenes	siRNA21	NA	NA	osa-b1.0r1-25905	siRNA21 locus with predominant RNA size of 21	NA	NA	NA	NA	NA	NA	NA	-5.67785438305651	3.06176559786683e-24
10	21622811	21623401	591	*	PlantSmallRNAgenes	siRNA21	NA	NA	osa-b1.0r1-25906	siRNA21 locus with predominant RNA size of 21	NA	NA	NA	NA	NA	NA	NA	-6.71915960619104	5.74805562937475e-22
10	21729778	21731093	1316	*	PlantSmallRNAgenes	siRNA24	NA	NA	osa-b1.0r1-25956	siRNA24 locus with predominant RNA size of 24	NA	NA	NA	NA	NA	NA	NA	1.61050863726504	0.0262156725842032
10	21755124	21755678	555	*	PlantSmallRNAgenes	siRNA24	NA	NA	osa-b1.0r1-25963	siRNA24 locus with predominant RNA size of 24	NA	NA	NA	NA	NA	NA	NA	2.09874964984176	0.016095423715595
10	21759042	21759494	453	*	PlantSmallRNAgenes	siRNA24	NA	NA	osa-b1.0r1-25965	siRNA24 locus with predominant RNA size of 24	NA	NA	NA	NA	NA	NA	NA	3.82811962571277	0.0379439571567927
10	21763168	21763464	297	-	PlantSmallRNAgenes	siRNA24	NA	NA	osa-b1.0r1-25967	siRNA24 locus with predominant RNA size of 24	NA	NA	NA	NA	NA	NA	NA	-4.33640662599883	0.00489817177972512
10	21858989	21859392	404	+	ShortStack	OtherRNA	NA	NA	Cluster_14253	NA	Cluster_14253	N	N	NA	NA	NA	NA	-5.07894417260275	0.0226805069192056
10	21860619	21861221	603	+	PlantSmallRNAgenes	OtherRNA	NA	NA	osa-b1.0r1-26014	OtherRNA locus with < 80% of RNAs between 20-24 nts in size	NA	NA	NA	NA	NA	NA	NA	-6.21611757872316	7.69612602320858e-05
10	21954744	21954844	101	+	PlantSmallRNAgenes	OtherRNA	NA	NA	osa-b1.0r1-26047	OtherRNA locus with < 80% of RNAs between 20-24 nts in size	NA	NA	NA	NA	NA	NA	NA	-4.40877327708154	1.23475884745722e-05
10	21995198	21995631	434	*	PlantSmallRNAgenes	siRNA24	NA	NA	osa-b1.0r1-26066	siRNA24 locus with predominant RNA size of 24	NA	NA	NA	NA	NA	NA	NA	2.7918229640832	0.0349648309397353
10	22010755	22012028	1274	*	PlantSmallRNAgenes	siRNA24	NA	NA	osa-b1.0r1-26075	siRNA24 locus with predominant RNA size of 24	NA	NA	NA	NA	NA	NA	NA	2.14886333368183	0.0146577977363537
10	22032071	22032476	406	-	ShortStack	OtherRNA	NA	NA	Cluster_14385	NA	Cluster_14385	N	N	NA	NA	NA	NA	-5.21959038771641	0.0252110041099156
10	22074696	22074909	214	*	ShortStack	siRNA24	NA	NA	Cluster_14402	NA	Cluster_14402	24	N	NA	NA	NA	NA	2.34664763657512	0.00204082091506474
10	22112822	22113784	963	-	ShortStack	OtherRNA	NA	NA	Cluster_14425	NA	Cluster_14425	N	N	NA	NA	NA	NA	-4.30380862259935	0.00705767530082595
10	22128568	22129182	615	-	PlantSmallRNAgenes	OtherRNA	NA	NA	osa-b1.0r1-26111	OtherRNA locus with < 80% of RNAs between 20-24 nts in size	NA	NA	NA	NA	NA	NA	NA	-4.9954604423823	0.0127525078003499
10	22147425	22147784	360	*	PlantSmallRNAgenes	siRNA24	NA	NA	osa-b1.0r1-26119	siRNA24 locus with predominant RNA size of 24	NA	NA	NA	NA	NA	NA	NA	-2.87539075222866	0.024628874513176
10	22148218	22148618	401	*	PlantSmallRNAgenes	siRNA24	NA	NA	osa-b1.0r1-26120	siRNA24 locus with predominant RNA size of 24	NA	NA	NA	NA	NA	NA	NA	-3.77782882057398	0.000401465709853146
10	22152666	22153123	458	+	ShortStack	OtherRNA	NA	NA	Cluster_14448	NA	Cluster_14448	N	N	NA	NA	NA	NA	-6.50637200105996	0.000805599753505352
10	22164474	22164929	456	-	ShortStack	OtherRNA	NA	NA	Cluster_14460	NA	Cluster_14460	N	N	NA	NA	NA	NA	-6.43779482086673	0.00138406573589303
10	22166911	22167694	784	*	ShortStack	OtherRNA	NA	NA	Cluster_14463	NA	Cluster_14463	N	N	NA	NA	NA	NA	-7.82642539646138	2.42689111911136e-06
10	22225928	22226810	883	*	PlantSmallRNAgenes	siRNA24	NA	NA	osa-b1.0r1-26157	siRNA24 locus with predominant RNA size of 24	NA	NA	NA	NA	NA	NA	NA	3.39065720208959	0.00163655476181911
10	22256572	22257102	531	+	PlantSmallRNAgenes	OtherRNA	NA	NA	osa-b1.0r1-26163	OtherRNA locus with < 80% of RNAs between 20-24 nts in size	NA	NA	NA	NA	NA	NA	NA	-2.86377918646433	0.0233114194622842
10	22284458	22285919	1462	+	ShortStack	OtherRNA	NA	NA	Cluster_14532	NA	Cluster_14532	N	N	NA	NA	NA	NA	-2.8463301928627	0.0358669502745761
10	22304921	22304966	46	-	PlantSmallRNAgenes	siRNA21	NA	NA	osa-b1.0r1-26181	siRNA21 locus with predominant RNA size of 21	NA	NA	NA	NA	NA	NA	NA	-4.89309718036946	0.000308435513185324
10	22305452	22306199	748	*	PlantSmallRNAgenes	siRNA21	NA	NA	osa-b1.0r1-26182	siRNA21 locus with predominant RNA size of 21	NA	NA	NA	NA	NA	NA	NA	-7.60379401689171	1.4976374676552e-15
10	22324144	22324871	728	-	ShortStack	OtherRNA	NA	NA	Cluster_14559	NA	Cluster_14559	N	N	NA	NA	NA	NA	-6.6993584128137	0.000239848559134107
10	22329725	22330182	458	*	PlantSmallRNAgenes	siRNA24	NA	NA	osa-b1.0r1-26186	siRNA24 locus with predominant RNA size of 24	NA	NA	NA	NA	NA	NA	NA	-2.72299128232983	0.000757973640978603
10	22383669	22384016	348	*	PlantSmallRNAgenes	siRNA24	NA	NA	osa-b1.0r1-26200	siRNA24 locus with predominant RNA size of 24	NA	NA	NA	NA	NA	NA	NA	5.51346538777993	0.000908517675329521
10	22403852	22404116	265	*	PlantSmallRNAgenes	siRNA21	NA	NA	osa-b1.0r1-26206	siRNA21 locus with predominant RNA size of 21	NA	NA	NA	NA	NA	NA	NA	-12.1299815128368	8.3790901860225e-18
10	22406805	22407820	1016	*	PlantSmallRNAgenes	siRNA21	NA	NA	osa-b1.0r1-26210	siRNA21 locus with predominant RNA size of 21	NA	NA	NA	NA	NA	NA	NA	-6.84230156757141	1.56633259339829e-11
10	22407853	22408192	340	*	PlantSmallRNAgenes	siRNA24	NA	NA	osa-b1.0r1-26211	siRNA24 locus with predominant RNA size of 24	NA	NA	NA	NA	NA	NA	NA	-4.42884447834437	1.59965256456042e-12
10	22422870	22423511	642	*	PlantSmallRNAgenes	siRNA24	NA	NA	osa-b1.0r1-26218	siRNA24 locus with predominant RNA size of 24	NA	NA	NA	NA	NA	NA	NA	-1.18800587151023	0.049182621461095
10	22446452	22447326	875	-	PlantSmallRNAgenes	OtherRNA	NA	NA	osa-b1.0r1-26237	OtherRNA locus with < 80% of RNAs between 20-24 nts in size	NA	NA	NA	NA	NA	NA	NA	-25.2353779843949	1.66925075644076e-05
10	22447509	22447594	86	-	PlantSmallRNAgenes	OtherRNA	NA	NA	osa-b1.0r1-26238	OtherRNA locus with < 80% of RNAs between 20-24 nts in size	NA	NA	NA	NA	NA	NA	NA	-4.71171436675621	0.0315038091309011
10	22448283	22448371	89	*	PlantSmallRNAgenes	OtherRNA	NA	NA	osa-b1.0r1-26239	OtherRNA locus with < 80% of RNAs between 20-24 nts in size	NA	NA	NA	NA	NA	NA	NA	-2.46012582928169	0.00158740491577761
10	22563411	22563885	475	-	PlantSmallRNAgenes	OtherRNA	NA	NA	osa-b1.0r1-26272	OtherRNA locus with < 80% of RNAs between 20-24 nts in size	NA	NA	NA	NA	NA	NA	NA	-4.72850642717811	0.0263646760079032
10	22649428	22649855	428	*	PlantSmallRNAgenes	siRNA24	NA	NA	osa-b1.0r1-26316	siRNA24 locus with predominant RNA size of 24	NA	NA	NA	NA	NA	NA	NA	-3.5491497184637	2.73071842994163e-05
10	22688104	22688516	413	+	PlantSmallRNAgenes	OtherRNA	NA	NA	osa-b1.0r1-26328	OtherRNA locus with < 80% of RNAs between 20-24 nts in size	NA	NA	NA	NA	NA	NA	NA	-4.6539454756824	1.83671098428099e-07
10	22699015	22699662	648	-	ShortStack	OtherRNA	NA	NA	Cluster_14797	NA	Cluster_14797	N	N	NA	NA	NA	NA	-3.94798121542043	0.0363263157840934
10	22700241	22700593	353	-	ShortStack	OtherRNA	NA	NA	Cluster_14799	NA	Cluster_14799	N	N	NA	NA	NA	NA	-5.56568557200096	0.00818158206241392
10	22700937	22701588	652	-	ShortStack	OtherRNA	NA	NA	Cluster_14801	NA	Cluster_14801	N	N	NA	NA	NA	NA	-5.76756868941783	0.0175357547830656
10	22704419	22705590	1172	-	ShortStack	OtherRNA	NA	NA	Cluster_14804	NA	Cluster_14804	N	N	NA	NA	NA	NA	-2.58510897983138	0.0234463665073718
10	22770606	22771514	909	*	PlantSmallRNAgenes	OtherRNA	NA	NA	osa-b1.0r1-26359	OtherRNA locus with < 80% of RNAs between 20-24 nts in size	NA	NA	NA	NA	NA	NA	NA	-2.01370711888257	0.00390124982781784
10	22858626	22859829	1204	+	PlantSmallRNAgenes	OtherRNA	NA	NA	osa-b1.0r1-26402	OtherRNA locus with < 80% of RNAs between 20-24 nts in size	NA	NA	NA	NA	NA	NA	NA	-4.96024657759387	0.00418244338730947
10	22863186	22863298	113	-	ShortStack	OtherRNA	NA	NA	Cluster_14918	NA	Cluster_14918	N	N	NA	NA	NA	NA	-5.74699205156014	0.00951745028666106
10	22863851	22864225	375	-	ShortStack	OtherRNA	NA	NA	Cluster_14919	NA	Cluster_14919	N	N	NA	NA	NA	NA	-4.99850575567086	0.0299923262287709
10	23021541	23022745	1205	*	PlantSmallRNAgenes	siRNA24	NA	NA	osa-b1.0r1-26454	siRNA24 locus with predominant RNA size of 24	NA	NA	NA	NA	NA	NA	NA	2.0394411691376	0.048044935824231
10	23035474	23035676	203	*	PlantSmallRNAgenes	OtherRNA	NA	NA	osa-b1.0r1-26458	OtherRNA locus with < 80% of RNAs between 20-24 nts in size	NA	NA	NA	NA	NA	NA	NA	-5.26115438944855	0.017255184871797
10	23037314	23038694	1381	-	PlantSmallRNAgenes	OtherRNA	NA	NA	osa-b1.0r1-26461	OtherRNA locus with < 80% of RNAs between 20-24 nts in size	NA	NA	NA	NA	NA	NA	NA	-3.55384860612228	1.46385569339749e-06
10	23039269	23039662	394	-	ShortStack	OtherRNA	NA	NA	Cluster_15035	NA	Cluster_15035	N	N	NA	NA	NA	NA	-5.67702656155159	0.00629253535651601
10	23153438	23156332	2895	*	PlantSmallRNAgenes	siRNA24	NA	NA	osa-b1.0r1-26495	siRNA24 locus with predominant RNA size of 24	NA	NA	NA	NA	NA	NA	NA	1.93807219453341	0.0342939616963442
10	23158850	23158964	115	-	ShortStack	OtherRNA	NA	NA	Cluster_15117	NA	Cluster_15117	N	N	NA	NA	NA	NA	-6.75875455772008	0.00278752431745146
11	44739	46135	1397	*	PlantSmallRNAgenes	siRNA24	NA	NA	osa-b1.0r1-26521	siRNA24 locus with predominant RNA size of 24	NA	NA	NA	NA	NA	NA	NA	-2.28209598717444	0.00469688872468649
11	188790	189087	298	*	PlantSmallRNAgenes	siRNA24	NA	NA	osa-b1.0r1-26575	siRNA24 locus with predominant RNA size of 24	NA	NA	NA	NA	NA	NA	NA	-4.06975205051486	1.30984615910191e-08
11	219632	221339	1708	*	PlantSmallRNAgenes	siRNA24	NA	NA	osa-b1.0r1-26584	siRNA24 locus with predominant RNA size of 24	NA	NA	NA	NA	NA	NA	NA	3.18985350628042	0.00688728153499794
11	267318	268060	743	-	PlantSmallRNAgenes	siRNA24	NA	NA	osa-b1.0r1-26604	siRNA24 locus with predominant RNA size of 24	NA	NA	NA	NA	NA	NA	NA	-2.05637378011785	0.0155089515648542
11	295783	296648	866	-	ShortStack	OtherRNA	NA	NA	Cluster_15333	NA	Cluster_15333	N	N	NA	NA	NA	NA	-3.34511251519609	0.0278528933498255
11	332903	333367	465	*	PlantSmallRNAgenes	siRNA24	NA	NA	osa-b1.0r1-26628	siRNA24 locus with predominant RNA size of 24	NA	NA	NA	NA	NA	NA	NA	4.25546960059241	0.0375626269241138
11	371821	372144	324	-	PlantSmallRNAgenes	siRNA24	NA	NA	osa-b1.0r1-26639	siRNA24 locus with predominant RNA size of 24	NA	NA	NA	NA	NA	NA	NA	-1.99662991859112	0.0224802865097885
11	565215	566091	877	*	PlantSmallRNAgenes	siRNA24	NA	NA	osa-b1.0r1-26702	siRNA24 locus with predominant RNA size of 24	NA	NA	NA	NA	NA	NA	NA	2.05644737951703	0.0230930956230231
11	574882	576243	1362	*	PlantSmallRNAgenes	siRNA24	NA	NA	osa-b1.0r1-26705	siRNA24 locus with predominant RNA size of 24	NA	NA	NA	NA	NA	NA	NA	2.53389244602041	0.0411124364909824
11	591174	591773	600	*	PlantSmallRNAgenes	siRNA24	NA	NA	osa-b1.0r1-26715	siRNA24 locus with predominant RNA size of 24	NA	NA	NA	NA	NA	NA	NA	1.66851705547215	0.0411275232039723
11	606882	608499	1618	*	PlantSmallRNAgenes	siRNA24	NA	NA	osa-b1.0r1-26717	siRNA24 locus with predominant RNA size of 24	NA	NA	NA	NA	NA	NA	NA	4.67827458400935	3.4944526435033e-05
11	621018	622411	1394	*	PlantSmallRNAgenes	siRNA24	NA	NA	osa-b1.0r1-26722	siRNA24 locus with predominant RNA size of 24	NA	NA	NA	NA	NA	NA	NA	2.30051011910166	0.00907365263555243
11	623802	625114	1313	*	PlantSmallRNAgenes	siRNA24	NA	NA	osa-b1.0r1-26724	siRNA24 locus with predominant RNA size of 24	NA	NA	NA	NA	NA	NA	NA	1.84681302863074	0.0485849990837899
11	657450	658292	843	-	ShortStack	OtherRNA	NA	NA	Cluster_15518	NA	Cluster_15518	N	N	NA	NA	NA	NA	-5.04441760772697	0.0216821558025011
11	676633	677322	690	*	PlantSmallRNAgenes	siRNA24	NA	NA	osa-b1.0r1-26743	siRNA24 locus with predominant RNA size of 24	NA	NA	NA	NA	NA	NA	NA	4.29460502926508	0.0431432604273202
11	682160	682817	658	*	PlantSmallRNAgenes	siRNA24	NA	NA	osa-b1.0r1-26747	siRNA24 locus with predominant RNA size of 24	NA	NA	NA	NA	NA	NA	NA	3.49594773386093	0.042555646008539
11	702974	703444	471	+	PlantSmallRNAgenes	OtherRNA	NA	NA	osa-b1.0r1-26764	OtherRNA locus with < 80% of RNAs between 20-24 nts in size	NA	NA	NA	NA	NA	NA	NA	-1.38734036454384	0.0450654935022459
11	703545	704661	1117	*	PlantSmallRNAgenes	siRNA24	NA	NA	osa-b1.0r1-26765	siRNA24 locus with predominant RNA size of 24	NA	NA	NA	NA	NA	NA	NA	-1.92038595620154	0.00938905123031742
11	711084	711501	418	+	PlantSmallRNAgenes	siRNA24	NA	NA	osa-b1.0r1-26768	siRNA24 locus with predominant RNA size of 24	NA	NA	NA	NA	NA	NA	NA	2.41400536116532	0.00992156307886135
11	714479	715299	821	*	PlantSmallRNAgenes	siRNA24	NA	NA	osa-b1.0r1-26771	siRNA24 locus with predominant RNA size of 24	NA	NA	NA	NA	NA	NA	NA	-2.9619824232717	0.000350455338050711
11	727287	729195	1909	*	PlantSmallRNAgenes	siRNA24	NA	NA	osa-b1.0r1-26785	siRNA24 locus with predominant RNA size of 24	NA	NA	NA	NA	NA	NA	NA	2.88254632626804	0.00929343924793438
11	799334	800950	1617	*	PlantSmallRNAgenes	siRNA24	NA	NA	osa-b1.0r1-26816	siRNA24 locus with predominant RNA size of 24	NA	NA	NA	NA	NA	NA	NA	3.81889401101444	0.00610499086469896
11	823652	824922	1271	-	PlantSmallRNAgenes	OtherRNA	NA	NA	osa-b1.0r1-26820	OtherRNA locus with < 80% of RNAs between 20-24 nts in size	NA	NA	NA	NA	NA	NA	NA	-4.9769383736793	0.0371322590698904
11	826955	827425	471	+	PlantSmallRNAgenes	OtherRNA	NA	NA	osa-b1.0r1-26821	OtherRNA locus with < 80% of RNAs between 20-24 nts in size	NA	NA	NA	NA	NA	NA	NA	-3.2771073554001	6.0241246568082e-08
11	834852	835600	749	*	PlantSmallRNAgenes	siRNA24	NA	NA	osa-b1.0r1-26824	siRNA24 locus with predominant RNA size of 24	NA	NA	NA	NA	NA	NA	NA	4.0536880015346	0.0425703184550564
11	871647	875861	4215	*	PlantSmallRNAgenes	siRNA24	NA	NA	osa-b1.0r1-26837	siRNA24 locus with predominant RNA size of 24	NA	NA	NA	NA	NA	NA	NA	2.08244260320207	0.0239468899474462
11	879505	880381	877	*	PlantSmallRNAgenes	siRNA24	NA	NA	osa-b1.0r1-26840	siRNA24 locus with predominant RNA size of 24	NA	NA	NA	NA	NA	NA	NA	-3.05300489271389	0.000313373224526987
11	963464	964087	624	*	PlantSmallRNAgenes	siRNA24	NA	NA	osa-b1.0r1-26871	siRNA24 locus with predominant RNA size of 24	NA	NA	NA	NA	NA	NA	NA	4.33680420013567	0.013534739173966
11	971718	971973	256	-	ShortStack	OtherRNA	NA	NA	Cluster_15713	NA	Cluster_15713	N	N	NA	NA	NA	NA	-5.781593527526	0.0137514556218338
11	1024330	1025300	971	*	PlantSmallRNAgenes	siRNA21	NA	NA	osa-b1.0r1-26893	siRNA21 locus with predominant RNA size of 21	NA	NA	NA	NA	NA	NA	NA	-2.74023173564844	5.41229427764292e-09
11	1035788	1035809	22	*	PlantSmallRNAgenes	OtherRNA	NA	NA	osa-b1.0r1-26896	OtherRNA locus with < 80% of RNAs between 20-24 nts in size	NA	NA	NA	NA	NA	NA	NA	-3.89609566872317	0.000148648367965068
11	1135064	1136004	941	*	PlantSmallRNAgenes	siRNA24	NA	NA	osa-b1.0r1-26928	siRNA24 locus with predominant RNA size of 24	NA	NA	NA	NA	NA	NA	NA	3.55325376381813	0.00043911928813442
11	1160820	1161096	277	+	PlantSmallRNAgenes	siRNA24	NA	NA	osa-b1.0r1-26940	siRNA24 locus with predominant RNA size of 24	NA	NA	NA	NA	NA	NA	NA	2.19409383786194	0.0270766792239388
11	1292474	1292889	416	*	PlantSmallRNAgenes	siRNA24	NA	NA	osa-b1.0r1-26990	siRNA24 locus with predominant RNA size of 24	NA	NA	NA	NA	NA	NA	NA	-4.65638541781159	0.0152422846445115
11	1354756	1354951	196	*	ShortStack	siRNA24	NA	NA	Cluster_15935	NA	Cluster_15935	24	N	NA	NA	NA	NA	-3.98001699766514	0.047834403219937
11	1355142	1355729	588	*	PlantSmallRNAgenes	siRNA24	NA	NA	osa-b1.0r1-27021	siRNA24 locus with predominant RNA size of 24	NA	NA	NA	NA	NA	NA	NA	-2.7100747661347	0.0400168174514209
11	1355953	1357457	1505	*	PlantSmallRNAgenes	siRNA24	NA	NA	osa-b1.0r1-27022	siRNA24 locus with predominant RNA size of 24	NA	NA	NA	NA	NA	NA	NA	-6.13235906494213	9.95157421948902e-19
11	1357732	1358231	500	*	ShortStack	siRNA24	NA	NA	Cluster_15939	NA	Cluster_15939	24	N	NA	NA	NA	NA	-5.65538768115114	0.00611864228175873
11	1366458	1367130	673	*	PlantSmallRNAgenes	siRNA24	NA	NA	osa-b1.0r1-27023	siRNA24 locus with predominant RNA size of 24	NA	NA	NA	NA	NA	NA	NA	3.16257675918719	0.0353376198997141
11	1377567	1377734	168	-	PlantSmallRNAgenes	OtherRNA	NA	NA	osa-b1.0r1-27027	OtherRNA locus with < 80% of RNAs between 20-24 nts in size	NA	NA	NA	NA	NA	NA	NA	-6.11506643762551	0.0131939280940586
11	1389633	1390267	635	*	PlantSmallRNAgenes	siRNA24	NA	NA	osa-b1.0r1-27030	siRNA24 locus with predominant RNA size of 24	NA	NA	NA	NA	NA	NA	NA	3.98166131625703	0.00414914861776822
11	1421831	1422583	753	*	PlantSmallRNAgenes	siRNA24	NA	NA	osa-b1.0r1-27040	siRNA24 locus with predominant RNA size of 24	NA	NA	NA	NA	NA	NA	NA	-1.44612241618052	0.0241170700079782
11	1438270	1438375	106	+	PlantSmallRNAgenes	OtherRNA	NA	NA	osa-b1.0r1-27048	OtherRNA locus with < 80% of RNAs between 20-24 nts in size	NA	NA	NA	NA	NA	NA	NA	-6.74767677966497	0.0107813553339327
11	1477681	1478299	619	*	PlantSmallRNAgenes	siRNA24	NA	NA	osa-b1.0r1-27057	siRNA24 locus with predominant RNA size of 24	NA	NA	NA	NA	NA	NA	NA	2.24934070547254	0.0012381888430676
11	1549126	1550668	1543	*	PlantSmallRNAgenes	siRNA24	NA	NA	osa-b1.0r1-27097	siRNA24 locus with predominant RNA size of 24	NA	NA	NA	NA	NA	NA	NA	1.95422930573875	0.0379858861471702
11	1617019	1617936	918	-	ShortStack	OtherRNA	NA	NA	Cluster_16056	NA	Cluster_16056	N	N	NA	NA	NA	NA	-6.12916618792661	1.24109371752377e-13
11	1618022	1618300	279	-	ShortStack	OtherRNA	NA	NA	Cluster_16057	NA	Cluster_16057	N	N	NA	NA	NA	NA	-7.28895487971267	0.000500485968618578
11	1666028	1666430	403	*	PlantSmallRNAgenes	siRNA24	NA	NA	osa-b1.0r1-27139	siRNA24 locus with predominant RNA size of 24	NA	NA	NA	NA	NA	NA	NA	4.36393079239762	0.0201793209416974
11	1699192	1699768	577	*	PlantSmallRNAgenes	siRNA24	NA	NA	osa-b1.0r1-27155	siRNA24 locus with predominant RNA size of 24	NA	NA	NA	NA	NA	NA	NA	2.44249817107159	0.00386925112409744
11	1705503	1705900	398	*	PlantSmallRNAgenes	siRNA24	NA	NA	osa-b1.0r1-27159	siRNA24 locus with predominant RNA size of 24	NA	NA	NA	NA	NA	NA	NA	2.50351083981489	0.027903711668179
11	1743168	1743889	722	*	PlantSmallRNAgenes	siRNA24	NA	NA	osa-b1.0r1-27165	siRNA24 locus with predominant RNA size of 24	NA	NA	NA	NA	NA	NA	NA	-4.44552206339737	2.15256041577418e-06
11	1832517	1837866	5350	-	PlantSmallRNAgenes	OtherRNA	NA	NA	osa-b1.0r1-27197	OtherRNA locus with < 80% of RNAs between 20-24 nts in size	NA	NA	NA	NA	NA	NA	NA	-4.07440698275252	7.38200027594098e-11
11	1847773	1848160	388	*	PlantSmallRNAgenes	siRNA24	NA	NA	osa-b1.0r1-27199	siRNA24 locus with predominant RNA size of 24	NA	NA	NA	NA	NA	NA	NA	-7.67786538721346	1.07540065636857e-07
11	1868965	1869458	494	-	ShortStack	OtherRNA	NA	NA	Cluster_16172	NA	Cluster_16172	N	N	NA	NA	NA	NA	-5.25491412750414	0.0063231805765616
11	1890512	1893321	2810	*	PlantSmallRNAgenes	siRNA24	NA	NA	osa-b1.0r1-27216	siRNA24 locus with predominant RNA size of 24	NA	NA	NA	NA	NA	NA	NA	-6.21315821088353	1.12543689376666e-19
11	1946520	1949099	2580	*	PlantSmallRNAgenes	siRNA24	NA	NA	osa-b1.0r1-27235	siRNA24 locus with predominant RNA size of 24	NA	NA	NA	NA	NA	NA	NA	-2.75604750285116	6.41766746186719e-09
11	1991965	1992326	362	+	ShortStack	OtherRNA	NA	NA	Cluster_16244	NA	Cluster_16244	N	N	NA	NA	NA	NA	-4.43030412432826	0.0485935368122757
11	2018177	2019455	1279	*	PlantSmallRNAgenes	siRNA24	NA	NA	osa-b1.0r1-27254	siRNA24 locus with predominant RNA size of 24	NA	NA	NA	NA	NA	NA	NA	3.10362468563944	0.00014728064536531
11	2067004	2067792	789	*	PlantSmallRNAgenes	siRNA24	NA	NA	osa-b1.0r1-27259	siRNA24 locus with predominant RNA size of 24	NA	NA	NA	NA	NA	NA	NA	5.28325134496415	0.0154402786857159
11	2074598	2075046	449	+	ShortStack	OtherRNA	NA	NA	Cluster_16276	NA	Cluster_16276	N	N	NA	NA	NA	NA	-5.23301664847957	0.00109767345989957
11	2078227	2078630	404	+	PlantSmallRNAgenes	siRNA21	NA	NA	osa-b1.0r1-27263	siRNA21 locus with predominant RNA size of 21	NA	NA	NA	NA	NA	NA	NA	-6.17890772824448	7.17305015423843e-05
11	2079123	2079625	503	+	PlantSmallRNAgenes	siRNA21	NA	NA	osa-b1.0r1-27264	siRNA21 locus with predominant RNA size of 21	NA	NA	NA	NA	NA	NA	NA	-5.07387974549577	2.00538693470852e-09
11	2192017	2192480	464	+	PlantSmallRNAgenes	siRNA24	NA	NA	osa-b1.0r1-27312	siRNA24 locus with predominant RNA size of 24	NA	NA	NA	NA	NA	NA	NA	-2.89219588910274	0.0277476989682051
11	2204986	2205645	660	-	PlantSmallRNAgenes	OtherRNA	NA	NA	osa-b1.0r1-27323	OtherRNA locus with < 80% of RNAs between 20-24 nts in size	NA	NA	NA	NA	NA	NA	NA	-3.59824362249707	0.0375626269241138
11	2350607	2350971	365	-	PlantSmallRNAgenes	OtherRNA	NA	NA	osa-b1.0r1-27378	OtherRNA locus with < 80% of RNAs between 20-24 nts in size	NA	NA	NA	NA	NA	NA	NA	-3.58598513140325	0.000949225648027116
11	2381411	2381814	404	-	PlantSmallRNAgenes	OtherRNA	NA	NA	osa-b1.0r1-27390	OtherRNA locus with < 80% of RNAs between 20-24 nts in size	NA	NA	NA	NA	NA	NA	NA	-1.22784765170302	0.0150962841552831
11	2424926	2425337	412	-	PlantSmallRNAgenes	OtherRNA	NA	NA	osa-b1.0r1-27417	OtherRNA locus with < 80% of RNAs between 20-24 nts in size	NA	NA	NA	NA	NA	NA	NA	-5.02497913108412	0.0186534891066916
11	2444926	2445323	398	*	PlantSmallRNAgenes	siRNA24	NA	NA	osa-b1.0r1-27430	siRNA24 locus with predominant RNA size of 24	NA	NA	NA	NA	NA	NA	NA	4.24077891763192	0.0111994340424338
11	2496741	2497483	743	*	PlantSmallRNAgenes	siRNA24	NA	NA	osa-b1.0r1-27454	siRNA24 locus with predominant RNA size of 24	NA	NA	NA	NA	NA	NA	NA	4.02460891609001	0.00771208972822366
11	2508474	2509236	763	*	PlantSmallRNAgenes	siRNA24	NA	NA	osa-b1.0r1-27459	siRNA24 locus with predominant RNA size of 24	NA	NA	NA	NA	NA	NA	NA	3.86819963112368	0.000982290984608778
11	2509555	2510465	911	*	PlantSmallRNAgenes	siRNA24	NA	NA	osa-b1.0r1-27460	siRNA24 locus with predominant RNA size of 24	NA	NA	NA	NA	NA	NA	NA	4.01997875844784	0.0233415768465809
11	2532829	2533082	254	+	PlantSmallRNAgenes	OtherRNA	NA	NA	osa-b1.0r1-27469	OtherRNA locus with < 80% of RNAs between 20-24 nts in size	NA	NA	NA	NA	NA	NA	NA	-2.46143974435167	8.87538492448381e-07
11	2541336	2543920	2585	*	PlantSmallRNAgenes	siRNA24	NA	NA	osa-b1.0r1-27473	siRNA24 locus with predominant RNA size of 24	NA	NA	NA	NA	NA	NA	NA	-4.70429927625469	1.75250883727025e-12
11	2590958	2591256	299	*	PlantSmallRNAgenes	siRNA24	NA	NA	osa-b1.0r1-27500	siRNA24 locus with predominant RNA size of 24	NA	NA	NA	NA	NA	NA	NA	-7.05923212276995	0.00327427386884243
11	2618335	2620679	2345	*	PlantSmallRNAgenes	siRNA24	NA	NA	osa-b1.0r1-27511	siRNA24 locus with predominant RNA size of 24	NA	NA	NA	NA	NA	NA	NA	-2.23890038000652	7.93314730432492e-05
11	2641843	2642322	480	*	PlantSmallRNAgenes	siRNA24	NA	NA	osa-b1.0r1-27519	siRNA24 locus with predominant RNA size of 24	NA	NA	NA	NA	NA	NA	NA	3.64386263784163	0.000968510769917176
11	2685171	2686209	1039	*	PlantSmallRNAgenes	siRNA24	NA	NA	osa-b1.0r1-27550	siRNA24 locus with predominant RNA size of 24	NA	NA	NA	NA	NA	NA	NA	2.47108739208207	0.0419125485890912
11	2801049	2801858	810	*	PlantSmallRNAgenes	siRNA24	NA	NA	osa-b1.0r1-27592	siRNA24 locus with predominant RNA size of 24	NA	NA	NA	NA	NA	NA	NA	-1.70355370578165	0.00517912826021327
11	2843214	2843668	455	-	PlantSmallRNAgenes	OtherRNA	NA	NA	osa-b1.0r1-27617	OtherRNA locus with < 80% of RNAs between 20-24 nts in size	NA	NA	NA	NA	NA	NA	NA	-4.54008644984629	0.0290120568407235
11	2889815	2892589	2775	*	PlantSmallRNAgenes	siRNA24	NA	NA	osa-b1.0r1-27642	siRNA24 locus with predominant RNA size of 24	NA	NA	NA	NA	NA	NA	NA	4.07566304889927	2.95888279360258e-05
11	2911303	2911581	279	*	PlantSmallRNAgenes	siRNA21	NA	NA	osa-b1.0r1-27650	siRNA21 locus with predominant RNA size of 21	NA	NA	NA	NA	NA	NA	NA	-6.25321581526176	0.00334754501128951
11	2911942	2918496	6555	*	PlantSmallRNAgenes	siRNA24	NA	NA	osa-b1.0r1-27651	siRNA24 locus with predominant RNA size of 24	NA	NA	NA	NA	NA	NA	NA	-7.13747434853567	1.10199749807035e-31
11	2918593	2921848	3256	*	PlantSmallRNAgenes	siRNA24	NA	NA	osa-b1.0r1-27652	siRNA24 locus with predominant RNA size of 24	NA	NA	NA	NA	NA	NA	NA	-5.9479710821336	5.5208392071857e-27
11	2923202	2925606	2405	*	PlantSmallRNAgenes	siRNA24	NA	NA	osa-b1.0r1-27654	siRNA24 locus with predominant RNA size of 24	NA	NA	NA	NA	NA	NA	NA	-5.97100733655913	4.40194501847984e-25
11	3026120	3026655	536	*	PlantSmallRNAgenes	siRNA24	NA	NA	osa-b1.0r1-27677	siRNA24 locus with predominant RNA size of 24	NA	NA	NA	NA	NA	NA	NA	2.50131321659357	0.0098827888814798
11	3084071	3086212	2142	*	PlantSmallRNAgenes	siRNA24	NA	NA	osa-b1.0r1-27701	siRNA24 locus with predominant RNA size of 24	NA	NA	NA	NA	NA	NA	NA	-3.01546816358996	0.000453872199064452
11	3230042	3233008	2967	*	PlantSmallRNAgenes	siRNA24	NA	NA	osa-b1.0r1-27769	siRNA24 locus with predominant RNA size of 24	NA	NA	NA	NA	NA	NA	NA	-3.75236391141119	1.60020084341056e-11
11	3261726	3262391	666	*	PlantSmallRNAgenes	siRNA24	NA	NA	osa-b1.0r1-27777	siRNA24 locus with predominant RNA size of 24	NA	NA	NA	NA	NA	NA	NA	-2.34919412097784	0.0085571068967875
11	3302313	3303014	702	+	ShortStack	OtherRNA	NA	NA	Cluster_17060	NA	Cluster_17060	N	N	NA	NA	NA	NA	-5.7353628217074	0.0026877100625411
11	3307269	3307586	318	*	PlantSmallRNAgenes	siRNA24	NA	NA	osa-b1.0r1-27806	siRNA24 locus with predominant RNA size of 24	NA	NA	NA	NA	NA	NA	NA	4.20197064752443	0.00209491987377087
11	3364720	3365113	394	-	PlantSmallRNAgenes	OtherRNA	NA	NA	osa-b1.0r1-27838	OtherRNA locus with < 80% of RNAs between 20-24 nts in size	NA	NA	NA	NA	NA	NA	NA	-1.63329684007524	0.041224636635026
11	3371432	3372215	784	*	PlantSmallRNAgenes	siRNA24	NA	NA	osa-b1.0r1-27840	siRNA24 locus with predominant RNA size of 24	NA	NA	NA	NA	NA	NA	NA	3.42269608945387	0.0218020062678879
11	3426412	3426538	127	+	PlantSmallRNAgenes	OtherRNA	NA	NA	osa-b1.0r1-27855	OtherRNA locus with < 80% of RNAs between 20-24 nts in size	NA	NA	NA	NA	NA	NA	NA	2.48976240429527	0.0415958506674891
[truncated: 8,265 more rows]
