# Supplementary material for: Spatiotemporal expression profile of novel and known small RNAs throughout rice plant development focussing on seed tissues
Source: BMC Genomics. 2022 Jan 11;23:44. doi: 10.1186/s12864-021-08264-z (PMC8750796; doi:10.1186/s12864-021-08264-z)
Supplement: Supplementary file 11 — Additional file 11. CSV files of differentially expressed sRNAs between the different tissues, of the format x_vs_y.csv, indicating that log2 fold changes are calculated relative to y. [file 12864_2021_8264_MOESM11_ESM.zip › data/emb_vs_ER.csv]

seqnames	start	end	width	strand	source	type	score	phase	Name	description	ID	DicerCall	MIRNA	id	name	overlapTE	expGEOstudies	log2FoldChange	padj
1	41389	42188	800	*	PlantSmallRNAgenes	siRNA24	NA	NA	osa-b1.0r1-8	siRNA24 locus with predominant RNA size of 24	NA	NA	NA	NA	NA	NA	NA	2.16035091852487	0.0272224408201121
1	57907	58231	325	*	PlantSmallRNAgenes	siRNA24	NA	NA	osa-b1.0r1-15	siRNA24 locus with predominant RNA size of 24	NA	NA	NA	NA	NA	NA	NA	-2.11237057872105	0.00457862277454219
1	138194	138407	214	*	PlantSmallRNAgenes	siRNA21	NA	NA	osa-b1.0r1-30	siRNA21 locus with predominant RNA size of 21	NA	NA	NA	NA	NA	NA	NA	5.0593694462313	0.00350007776118343
1	139958	141630	1673	*	PlantSmallRNAgenes	siRNA21	NA	NA	osa-b1.0r1-32	siRNA21 locus with predominant RNA size of 21	NA	NA	NA	NA	NA	NA	NA	2.97350685170649	0.0112275128678258
1	144750	145259	510	*	PlantSmallRNAgenes	OtherRNA	NA	NA	osa-b1.0r1-33	OtherRNA locus with < 80% of RNAs between 20-24 nts in size	NA	NA	NA	NA	NA	NA	NA	1.3477745466394	0.0424626697565412
1	181983	182426	444	+	PlantSmallRNAgenes	OtherRNA	NA	NA	osa-b1.0r1-48	OtherRNA locus with < 80% of RNAs between 20-24 nts in size	NA	NA	NA	NA	NA	NA	NA	-3.52448610349657	0.00343575142641912
1	241046	241797	752	*	PlantSmallRNAgenes	siRNA24	NA	NA	osa-b1.0r1-73	siRNA24 locus with predominant RNA size of 24	NA	NA	NA	NA	NA	NA	NA	4.25892296370299	0.0101114279888383
1	319881	319984	104	*	PlantSmallRNAgenes	OtherRNA	NA	NA	osa-b1.0r1-111	OtherRNA locus with < 80% of RNAs between 20-24 nts in size	NA	NA	NA	NA	NA	NA	NA	-4.51594272488172	0.0263983014931882
1	324226	325345	1120	*	PlantSmallRNAgenes	siRNA24	NA	NA	osa-b1.0r1-112	siRNA24 locus with predominant RNA size of 24	NA	NA	NA	NA	NA	NA	NA	5.17882610496818	0.000401253248460839
1	325392	327494	2103	*	PlantSmallRNAgenes	siRNA24	NA	NA	osa-b1.0r1-113	siRNA24 locus with predominant RNA size of 24	NA	NA	NA	NA	NA	NA	NA	1.6448764620795	0.0143480975055275
1	411878	412534	657	*	PlantSmallRNAgenes	siRNA24	NA	NA	osa-b1.0r1-134	siRNA24 locus with predominant RNA size of 24	NA	NA	NA	NA	NA	NA	NA	-4.77513112312353	9.20052485155885e-13
1	459177	459700	524	*	PlantSmallRNAgenes	siRNA24	NA	NA	osa-b1.0r1-153	siRNA24 locus with predominant RNA size of 24	NA	NA	NA	NA	NA	NA	NA	-1.62935524202712	0.0227218551068598
1	494011	494739	729	*	PlantSmallRNAgenes	siRNA24	NA	NA	osa-b1.0r1-165	siRNA24 locus with predominant RNA size of 24	NA	NA	NA	NA	NA	NA	NA	4.272892462558	0.0134816275941551
1	497738	498091	354	*	PlantSmallRNAgenes	siRNA24	NA	NA	osa-b1.0r1-168	siRNA24 locus with predominant RNA size of 24	NA	NA	NA	NA	NA	NA	NA	-2.3248232375089	0.00993803438286419
1	516968	517740	773	-	ShortStack	OtherRNA	NA	NA	Cluster_49150	NA	Cluster_49150	N	N	NA	NA	NA	NA	-3.15305187065254	0.0145399906432164
1	597074	597681	608	*	PlantSmallRNAgenes	siRNA24	NA	NA	osa-b1.0r1-202	siRNA24 locus with predominant RNA size of 24	NA	NA	NA	NA	NA	NA	NA	-2.00982809521842	0.00128441885470916
1	648230	649382	1153	-	ShortStack	OtherRNA	NA	NA	Cluster_49205	NA	Cluster_49205	N	N	NA	NA	NA	NA	-3.73177324964861	0.020119073611982
1	658863	659373	511	*	PlantSmallRNAgenes	siRNA24	NA	NA	osa-b1.0r1-221	siRNA24 locus with predominant RNA size of 24	NA	NA	NA	NA	NA	NA	NA	-1.39193939559404	0.0210717627020841
1	690567	691232	666	*	PlantSmallRNAgenes	siRNA24	NA	NA	osa-b1.0r1-243	siRNA24 locus with predominant RNA size of 24	NA	NA	NA	NA	NA	NA	NA	5.19622012871214	0.00935750505355195
1	703310	709714	6405	*	PlantSmallRNAgenes	siRNA22	NA	NA	osa-b1.0r1-249	siRNA22 locus with predominant RNA size of 22	NA	NA	NA	NA	NA	NA	NA	-3.69099678611794	6.79274393970782e-13
1	712598	713864	1267	*	ShortStack	siRNA24	NA	NA	Cluster_49254	NA	Cluster_49254	24	N	NA	NA	NA	NA	3.87473062865072	0.0332238050605691
1	752254	753242	989	*	PlantSmallRNAgenes	siRNA24	NA	NA	osa-b1.0r1-259	siRNA24 locus with predominant RNA size of 24	NA	NA	NA	NA	NA	NA	NA	4.59427961822893	0.0171009285297552
1	755016	755914	899	*	PlantSmallRNAgenes	siRNA24	NA	NA	osa-b1.0r1-260	siRNA24 locus with predominant RNA size of 24	NA	NA	NA	NA	NA	NA	NA	5.81671299326789	0.0344492090461516
1	766511	766888	378	*	PlantSmallRNAgenes	siRNA24	NA	NA	osa-b1.0r1-266	siRNA24 locus with predominant RNA size of 24	NA	NA	NA	NA	NA	NA	NA	-1.67535027942342	0.0191478456479047
1	852279	853291	1013	*	PlantSmallRNAgenes	siRNA24	NA	NA	osa-b1.0r1-286	siRNA24 locus with predominant RNA size of 24	NA	NA	NA	NA	NA	NA	NA	4.62446670016304	0.0187479177973558
1	872491	873531	1041	*	PlantSmallRNAgenes	siRNA24	NA	NA	osa-b1.0r1-293	siRNA24 locus with predominant RNA size of 24	NA	NA	NA	NA	NA	NA	NA	2.06291960737717	0.0432272743591793
1	909338	910527	1190	*	PlantSmallRNAgenes	siRNA24	NA	NA	osa-b1.0r1-304	siRNA24 locus with predominant RNA size of 24	NA	NA	NA	NA	NA	NA	NA	4.78460926480489	0.0249537529777984
1	911433	912928	1496	*	PlantSmallRNAgenes	siRNA24	NA	NA	osa-b1.0r1-305	siRNA24 locus with predominant RNA size of 24	NA	NA	NA	NA	NA	NA	NA	1.6889861470666	0.0153780057534374
1	927306	927917	612	*	PlantSmallRNAgenes	siRNA24	NA	NA	osa-b1.0r1-311	siRNA24 locus with predominant RNA size of 24	NA	NA	NA	NA	NA	NA	NA	1.99516071323099	0.0345576681965347
1	935580	936797	1218	*	PlantSmallRNAgenes	siRNA24	NA	NA	osa-b1.0r1-314	siRNA24 locus with predominant RNA size of 24	NA	NA	NA	NA	NA	NA	NA	2.49313451974662	0.0055857794725901
1	955503	956645	1143	*	PlantSmallRNAgenes	siRNA24	NA	NA	osa-b1.0r1-320	siRNA24 locus with predominant RNA size of 24	NA	NA	NA	NA	NA	NA	NA	2.42924548686872	0.0287055575741423
1	979627	981684	2058	*	PlantSmallRNAgenes	siRNA24	NA	NA	osa-b1.0r1-327	siRNA24 locus with predominant RNA size of 24	NA	NA	NA	NA	NA	NA	NA	5.47627491498385	0.000488862529371599
1	991200	992499	1300	*	PlantSmallRNAgenes	siRNA24	NA	NA	osa-b1.0r1-332	siRNA24 locus with predominant RNA size of 24	NA	NA	NA	NA	NA	NA	NA	2.95681516747953	0.0382560355438598
1	1072419	1072974	556	-	ShortStack	OtherRNA	NA	NA	Cluster_49417	NA	Cluster_49417	N	N	NA	NA	NA	NA	-5.39867635256904	0.0106125629892634
1	1102999	1103609	611	*	PlantSmallRNAgenes	siRNA24	NA	NA	osa-b1.0r1-371	siRNA24 locus with predominant RNA size of 24	NA	NA	NA	NA	NA	NA	NA	2.10119390164161	0.024343438571945
1	1120492	1121090	599	*	PlantSmallRNAgenes	siRNA24	NA	NA	osa-b1.0r1-384	siRNA24 locus with predominant RNA size of 24	NA	NA	NA	NA	NA	NA	NA	4.55598823160979	0.00851248581970789
1	1121370	1122241	872	*	PlantSmallRNAgenes	siRNA24	NA	NA	osa-b1.0r1-385	siRNA24 locus with predominant RNA size of 24	NA	NA	NA	NA	NA	NA	NA	2.49232518916148	0.0119984090518279
1	1128911	1129569	659	*	PlantSmallRNAgenes	siRNA24	NA	NA	osa-b1.0r1-388	siRNA24 locus with predominant RNA size of 24	NA	NA	NA	NA	NA	NA	NA	-1.79802905201451	0.0278622366628815
1	1161801	1163266	1466	*	PlantSmallRNAgenes	siRNA24	NA	NA	osa-b1.0r1-403	siRNA24 locus with predominant RNA size of 24	NA	NA	NA	NA	NA	NA	NA	1.71076951290543	0.00282806678685705
1	1168656	1169791	1136	-	ShortStack	OtherRNA	NA	NA	Cluster_49486	NA	Cluster_49486	N	N	NA	NA	NA	NA	-2.27920605014802	0.0447062746346808
1	1210034	1210518	485	*	PlantSmallRNAgenes	siRNA24	NA	NA	osa-b1.0r1-416	siRNA24 locus with predominant RNA size of 24	NA	NA	NA	NA	NA	NA	NA	-1.21592938879348	0.0453436381048631
1	1236634	1236689	56	+	PlantSmallRNAgenes	OtherRNA	NA	NA	osa-b1.0r1-424	OtherRNA locus with < 80% of RNAs between 20-24 nts in size	NA	NA	NA	NA	NA	NA	NA	-2.95143323685999	0.0182242422432951
1	1252612	1252997	386	-	PlantSmallRNAgenes	siRNA24	NA	NA	osa-b1.0r1-430	siRNA24 locus with predominant RNA size of 24	NA	NA	NA	NA	NA	NA	NA	-2.02362289035031	0.0217295338126162
1	1269488	1270533	1046	*	PlantSmallRNAgenes	siRNA24	NA	NA	osa-b1.0r1-443	siRNA24 locus with predominant RNA size of 24	NA	NA	NA	NA	NA	NA	NA	3.82313833223135	0.0269087594886097
1	1283261	1283333	73	+	ShortStack	OtherRNA	NA	NA	Cluster_49565	NA	Cluster_49565	N	N	NA	NA	NA	NA	-7.59972085177446	2.44650004655737e-05
1	1315739	1316450	712	*	PlantSmallRNAgenes	siRNA24	NA	NA	osa-b1.0r1-472	siRNA24 locus with predominant RNA size of 24	NA	NA	NA	NA	NA	NA	NA	4.75421052861895	0.021078048222231
1	1339942	1340250	309	*	PlantSmallRNAgenes	siRNA24	NA	NA	osa-b1.0r1-488	siRNA24 locus with predominant RNA size of 24	NA	NA	NA	NA	NA	NA	NA	3.01499948120489	0.0233834141707986
1	1347623	1348723	1101	-	PlantSmallRNAgenes	OtherRNA	NA	NA	osa-b1.0r1-495	OtherRNA locus with < 80% of RNAs between 20-24 nts in size	NA	NA	NA	NA	NA	NA	NA	-2.4389028733594	0.000253897086499245
1	1356461	1358914	2454	*	PlantSmallRNAgenes	siRNA24	NA	NA	osa-b1.0r1-502	siRNA24 locus with predominant RNA size of 24	NA	NA	NA	NA	NA	NA	NA	3.65465073860607	0.000612832895353087
1	1543106	1544016	911	*	PlantSmallRNAgenes	siRNA24	NA	NA	osa-b1.0r1-560	siRNA24 locus with predominant RNA size of 24	NA	NA	NA	NA	NA	NA	NA	2.30928526013753	0.0171732691455208
1	1571624	1572176	553	-	ShortStack	OtherRNA	NA	NA	Cluster_49707	NA	Cluster_49707	N	N	NA	NA	NA	NA	-3.66324967706751	0.0269924480816929
1	1579181	1579328	148	*	ShortStack	siRNA24	NA	NA	Cluster_49714	NA	Cluster_49714	24	N	NA	NA	NA	NA	5.03784555377361	0.0143016203528484
1	1594763	1597755	2993	*	PlantSmallRNAgenes	siRNA24	NA	NA	osa-b1.0r1-573	siRNA24 locus with predominant RNA size of 24	NA	NA	NA	NA	NA	NA	NA	1.54401358309227	0.0434031697637609
1	1663325	1663694	370	*	PlantSmallRNAgenes	siRNA24	NA	NA	osa-b1.0r1-605	siRNA24 locus with predominant RNA size of 24	NA	NA	NA	NA	NA	NA	NA	-2.22828966553144	0.00872125238506169
1	1673851	1673926	76	-	PlantSmallRNAgenes	OtherRNA	NA	NA	osa-b1.0r1-612	OtherRNA locus with < 80% of RNAs between 20-24 nts in size	NA	NA	NA	NA	NA	NA	NA	-5.35180089905454	0.00136547539111838
1	1697106	1697950	845	*	PlantSmallRNAgenes	siRNA24	NA	NA	osa-b1.0r1-622	siRNA24 locus with predominant RNA size of 24	NA	NA	NA	NA	NA	NA	NA	2.93056146367534	0.0304019857077522
1	1738831	1740222	1392	+	PlantSmallRNAgenes	OtherRNA	NA	NA	osa-b1.0r1-647	OtherRNA locus with < 80% of RNAs between 20-24 nts in size	NA	NA	NA	NA	NA	NA	NA	-2.99713547464691	0.000121949686237859
1	1746426	1746715	290	+	PlantSmallRNAgenes	OtherRNA	NA	NA	osa-b1.0r1-649	OtherRNA locus with < 80% of RNAs between 20-24 nts in size	NA	NA	NA	NA	NA	NA	NA	-3.24864303936358	0.0135652994293581
1	1746790	1748558	1769	+	PlantSmallRNAgenes	OtherRNA	NA	NA	osa-b1.0r1-650	OtherRNA locus with < 80% of RNAs between 20-24 nts in size	NA	NA	NA	NA	NA	NA	NA	-2.92465241796559	2.58140392732287e-05
1	1760210	1760707	498	-	PlantSmallRNAgenes	OtherRNA	NA	NA	osa-b1.0r1-653	OtherRNA locus with < 80% of RNAs between 20-24 nts in size	NA	NA	NA	NA	NA	NA	NA	-4.33982745312941	0.0319693020170761
1	1768932	1769233	302	*	PlantSmallRNAgenes	siRNA24	NA	NA	osa-b1.0r1-660	siRNA24 locus with predominant RNA size of 24	NA	NA	NA	NA	NA	NA	NA	-2.36236713283521	0.0494204672081542
1	1800165	1800569	405	*	PlantSmallRNAgenes	siRNA24	NA	NA	osa-b1.0r1-674	siRNA24 locus with predominant RNA size of 24	NA	NA	NA	NA	NA	NA	NA	5.00397798496293	0.00178443156662243
1	1802001	1802647	647	-	ShortStack	OtherRNA	NA	NA	Cluster_49863	NA	Cluster_49863	N	N	NA	NA	NA	NA	-5.98341748442253	0.00344581483525938
1	1893920	1894252	333	*	PlantSmallRNAgenes	siRNA24	NA	NA	osa-b1.0r1-706	siRNA24 locus with predominant RNA size of 24	NA	NA	NA	NA	NA	NA	NA	-1.6085406672863	0.0254672812304743
1	1903109	1904232	1124	+	ShortStack	OtherRNA	NA	NA	Cluster_49921	NA	Cluster_49921	N	N	NA	NA	NA	NA	-6.76229361802739	5.01077631299084e-05
1	1904349	1905185	837	+	ShortStack	OtherRNA	NA	NA	Cluster_49922	NA	Cluster_49922	N	N	NA	NA	NA	NA	-6.27900696510495	0.00370452713259956
1	1911350	1912532	1183	*	PlantSmallRNAgenes	siRNA24	NA	NA	osa-b1.0r1-711	siRNA24 locus with predominant RNA size of 24	NA	NA	NA	NA	NA	NA	NA	2.15541454489611	0.0174356984716625
1	1927578	1928068	491	*	PlantSmallRNAgenes	siRNA24	NA	NA	osa-b1.0r1-713	siRNA24 locus with predominant RNA size of 24	NA	NA	NA	NA	NA	NA	NA	-3.25405794585995	0.0028966830638769
1	1930626	1931882	1257	*	PlantSmallRNAgenes	OtherRNA	NA	NA	osa-b1.0r1-714	OtherRNA locus with < 80% of RNAs between 20-24 nts in size	NA	NA	NA	NA	NA	NA	NA	-3.23461630429826	0.00109984030760223
1	1932367	1932629	263	*	PlantSmallRNAgenes	siRNA24	NA	NA	osa-b1.0r1-715	siRNA24 locus with predominant RNA size of 24	NA	NA	NA	NA	NA	NA	NA	-2.7511328433142	0.0284087101132025
1	1946936	1948415	1480	*	PlantSmallRNAgenes	siRNA24	NA	NA	osa-b1.0r1-724	siRNA24 locus with predominant RNA size of 24	NA	NA	NA	NA	NA	NA	NA	2.31146063552476	0.00224949694841727
1	1948796	1949217	422	-	PlantSmallRNAgenes	OtherRNA	NA	NA	osa-b1.0r1-725	OtherRNA locus with < 80% of RNAs between 20-24 nts in size	NA	NA	NA	NA	NA	NA	NA	4.37001580246859	0.0413251540875564
1	1998451	1998894	444	*	PlantSmallRNAgenes	siRNA24	NA	NA	osa-b1.0r1-745	siRNA24 locus with predominant RNA size of 24	NA	NA	NA	NA	NA	NA	NA	-3.07267239380792	0.0369580803432933
1	2072011	2072603	593	+	ShortStack	OtherRNA	NA	NA	Cluster_50028	NA	Cluster_50028	N	N	NA	NA	NA	NA	-4.76321550284002	0.0312367290651346
1	2072695	2073573	879	+	ShortStack	OtherRNA	NA	NA	Cluster_50029	NA	Cluster_50029	N	N	NA	NA	NA	NA	-6.01035690165582	0.000346492900868792
1	2086123	2086582	460	-	PlantSmallRNAgenes	OtherRNA	NA	NA	osa-b1.0r1-781	OtherRNA locus with < 80% of RNAs between 20-24 nts in size	NA	NA	NA	NA	NA	NA	NA	-4.6479661843901	0.00291685289521138
1	2086928	2087200	273	-	PlantSmallRNAgenes	OtherRNA	NA	NA	osa-b1.0r1-782	OtherRNA locus with < 80% of RNAs between 20-24 nts in size	NA	NA	NA	NA	NA	NA	NA	-6.1703463213951	0.0095164065265905
1	2112422	2113262	841	*	PlantSmallRNAgenes	siRNA24	NA	NA	osa-b1.0r1-792	siRNA24 locus with predominant RNA size of 24	NA	NA	NA	NA	NA	NA	NA	-5.02354456382957	0.000507680319175249
1	2129105	2130099	995	*	PlantSmallRNAgenes	siRNA24	NA	NA	osa-b1.0r1-801	siRNA24 locus with predominant RNA size of 24	NA	NA	NA	NA	NA	NA	NA	-1.65278199681032	0.0012363895997734
1	2130722	2130978	257	*	PlantSmallRNAgenes	siRNA24	NA	NA	osa-b1.0r1-803	siRNA24 locus with predominant RNA size of 24	NA	NA	NA	NA	NA	NA	NA	-2.48487060589652	0.0118376044475866
1	2137816	2138536	721	+	PlantSmallRNAgenes	OtherRNA	NA	NA	osa-b1.0r1-804	OtherRNA locus with < 80% of RNAs between 20-24 nts in size	NA	NA	NA	NA	NA	NA	NA	-2.73299276889101	0.0200736752398573
1	2177509	2177775	267	*	PlantSmallRNAgenes	siRNA24	NA	NA	osa-b1.0r1-827	siRNA24 locus with predominant RNA size of 24	NA	NA	NA	NA	NA	NA	NA	-4.3941655922519	0.00974119968132865
1	2202293	2202993	701	+	PlantSmallRNAgenes	siRNA21	NA	NA	osa-b1.0r1-828	siRNA21 locus with predominant RNA size of 21	NA	NA	NA	NA	NA	NA	NA	-7.39612367007754	7.97272187176338e-07
1	2221634	2222309	676	-	ShortStack	OtherRNA	NA	NA	Cluster_50119	NA	Cluster_50119	N	N	NA	NA	NA	NA	-5.40254234845445	0.00819047356241552
1	2222413	2222777	365	-	ShortStack	OtherRNA	NA	NA	Cluster_50120	NA	Cluster_50120	N	N	NA	NA	NA	NA	-5.04272403741398	0.0258081866420277
1	2238687	2240361	1675	*	PlantSmallRNAgenes	siRNA21	NA	NA	osa-b1.0r1-842	siRNA21 locus with predominant RNA size of 21	NA	NA	NA	NA	NA	NA	NA	3.94468597232279	0.0195049087364351
1	2274748	2275089	342	-	PlantSmallRNAgenes	siRNA24	NA	NA	osa-b1.0r1-852	siRNA24 locus with predominant RNA size of 24	NA	NA	NA	NA	NA	NA	NA	-3.20484006441683	0.0210222156048789
1	2282279	2283096	818	-	ShortStack	OtherRNA	NA	NA	Cluster_50149	NA	Cluster_50149	N	N	NA	NA	NA	NA	-5.0507339358526	0.00892319235391496
1	2328354	2329735	1382	*	PlantSmallRNAgenes	siRNA21	NA	NA	osa-b1.0r1-883	siRNA21 locus with predominant RNA size of 21	NA	NA	NA	NA	NA	NA	NA	5.83125899746839	0.000898697222637828
1	2514493	2514775	283	*	PlantSmallRNAgenes	siRNA24	NA	NA	osa-b1.0r1-964	siRNA24 locus with predominant RNA size of 24	NA	NA	NA	NA	NA	NA	NA	-1.60368329412091	0.0320659776478233
1	2521816	2525822	4007	*	PlantSmallRNAgenes	siRNA24	NA	NA	osa-b1.0r1-969	siRNA24 locus with predominant RNA size of 24	NA	NA	NA	NA	NA	NA	NA	-2.11828492352333	0.0115020844187472
1	2526151	2526528	378	*	PlantSmallRNAgenes	siRNA24	NA	NA	osa-b1.0r1-970	siRNA24 locus with predominant RNA size of 24	NA	NA	NA	NA	NA	NA	NA	-5.02789513703907	0.0120963870286654
1	2531436	2532164	729	*	PlantSmallRNAgenes	siRNA24	NA	NA	osa-b1.0r1-974	siRNA24 locus with predominant RNA size of 24	NA	NA	NA	NA	NA	NA	NA	1.80072068725446	0.0331651822948778
1	2545506	2547378	1873	*	PlantSmallRNAgenes	siRNA24	NA	NA	osa-b1.0r1-981	siRNA24 locus with predominant RNA size of 24	NA	NA	NA	NA	NA	NA	NA	3.44330100971683	0.00423321934313405
1	2554531	2560707	6177	*	PlantSmallRNAgenes	siRNA24	NA	NA	osa-b1.0r1-988	siRNA24 locus with predominant RNA size of 24	NA	NA	NA	NA	NA	NA	NA	1.67575473908624	0.036811238509858
1	2578746	2579410	665	*	PlantSmallRNAgenes	siRNA24	NA	NA	osa-b1.0r1-991	siRNA24 locus with predominant RNA size of 24	NA	NA	NA	NA	NA	NA	NA	2.60788423802307	0.0397024445594897
1	2583788	2585035	1248	*	PlantSmallRNAgenes	siRNA24	NA	NA	osa-b1.0r1-992	siRNA24 locus with predominant RNA size of 24	NA	NA	NA	NA	NA	NA	NA	2.57770620779686	0.00070472599466543
1	2602334	2604059	1726	+	ShortStack	OtherRNA	NA	NA	Cluster_50280	NA	Cluster_50280	N	N	NA	NA	NA	NA	-2.04565720375811	0.0318955177194439
1	2604801	2605544	744	+	ShortStack	OtherRNA	NA	NA	Cluster_50281	NA	Cluster_50281	N	N	NA	NA	NA	NA	-4.22303879770096	0.0362964110074466
1	2606104	2607222	1119	+	ShortStack	OtherRNA	NA	NA	Cluster_50282	NA	Cluster_50282	N	N	NA	NA	NA	NA	-2.02618009390488	0.0334932551139779
1	2658699	2659368	670	*	PlantSmallRNAgenes	siRNA24	NA	NA	osa-b1.0r1-1026	siRNA24 locus with predominant RNA size of 24	NA	NA	NA	NA	NA	NA	NA	4.12451339553058	0.034250572886515
1	2693175	2693774	600	-	PlantSmallRNAgenes	OtherRNA	NA	NA	osa-b1.0r1-1039	OtherRNA locus with < 80% of RNAs between 20-24 nts in size	NA	NA	NA	NA	NA	NA	NA	-3.64312805933553	2.58563082322887e-05
1	2696983	2697371	389	*	PlantSmallRNAgenes	siRNA24	NA	NA	osa-b1.0r1-1043	siRNA24 locus with predominant RNA size of 24	NA	NA	NA	NA	NA	NA	NA	-4.22059583690605	0.00191155637776742
1	2756107	2757698	1592	*	PlantSmallRNAgenes	siRNA24	NA	NA	osa-b1.0r1-1064	siRNA24 locus with predominant RNA size of 24	NA	NA	NA	NA	NA	NA	NA	-4.30379220344987	0.0288730990187347
1	2766608	2767478	871	+	ShortStack	OtherRNA	NA	NA	Cluster_50357	NA	Cluster_50357	N	N	NA	NA	NA	NA	-5.47945027623569	0.00549949558526667
1	2767560	2768366	807	+	ShortStack	OtherRNA	NA	NA	Cluster_50358	NA	Cluster_50358	N	N	NA	NA	NA	NA	-5.60586550285496	0.00266128977741658
1	2872120	2872871	752	+	PlantSmallRNAgenes	OtherRNA	NA	NA	osa-b1.0r1-1101	OtherRNA locus with < 80% of RNAs between 20-24 nts in size	NA	NA	NA	NA	NA	NA	NA	-4.48671137313092	0.00899736415260385
1	2929174	2929714	541	*	PlantSmallRNAgenes	siRNA24	NA	NA	osa-b1.0r1-1116	siRNA24 locus with predominant RNA size of 24	NA	NA	NA	NA	NA	NA	NA	-1.85843414708247	0.0460009496420584
1	2955588	2955983	396	*	PlantSmallRNAgenes	siRNA24	NA	NA	osa-b1.0r1-1127	siRNA24 locus with predominant RNA size of 24	NA	NA	NA	NA	NA	NA	NA	-3.64962325703355	0.036229276778915
1	3094337	3096200	1864	*	PlantSmallRNAgenes	siRNA24	NA	NA	osa-b1.0r1-1175	siRNA24 locus with predominant RNA size of 24	NA	NA	NA	NA	NA	NA	NA	1.87597057120794	0.0295874951214671
1	3100750	3101659	910	-	ShortStack	OtherRNA	NA	NA	Cluster_50482	NA	Cluster_50482	N	N	NA	NA	NA	NA	-3.94926648284325	0.0120345900476411
1	3102118	3102718	601	-	ShortStack	OtherRNA	NA	NA	Cluster_50483	NA	Cluster_50483	N	N	NA	NA	NA	NA	-4.33624324528312	0.0317743392345642
1	3133906	3136050	2145	*	PlantSmallRNAgenes	siRNA24	NA	NA	osa-b1.0r1-1189	siRNA24 locus with predominant RNA size of 24	NA	NA	NA	NA	NA	NA	NA	3.64047083273396	0.0405095486649292
1	3332034	3333058	1025	*	PlantSmallRNAgenes	siRNA24	NA	NA	osa-b1.0r1-1275	siRNA24 locus with predominant RNA size of 24	NA	NA	NA	NA	NA	NA	NA	5.17411808343753	0.0134798817645358
1	3384336	3385726	1391	*	PlantSmallRNAgenes	siRNA24	NA	NA	osa-b1.0r1-1293	siRNA24 locus with predominant RNA size of 24	NA	NA	NA	NA	NA	NA	NA	3.76435841479122	0.037934998845701
1	3403977	3405371	1395	*	PlantSmallRNAgenes	siRNA24	NA	NA	osa-b1.0r1-1302	siRNA24 locus with predominant RNA size of 24	NA	NA	NA	NA	NA	NA	NA	1.89809706884477	0.00411323674200731
1	3421328	3421475	148	+	PlantSmallRNAgenes	OtherRNA	NA	NA	osa-b1.0r1-1309	OtherRNA locus with < 80% of RNAs between 20-24 nts in size	NA	NA	NA	NA	NA	NA	NA	-6.75619677797774	3.65975571645078e-23
1	3431192	3431505	314	*	PlantSmallRNAgenes	siRNA24	NA	NA	osa-b1.0r1-1311	siRNA24 locus with predominant RNA size of 24	NA	NA	NA	NA	NA	NA	NA	-3.25847033117883	0.000368051611248503
1	3479116	3481327	2212	-	PlantSmallRNAgenes	OtherRNA	NA	NA	osa-b1.0r1-1323	OtherRNA locus with < 80% of RNAs between 20-24 nts in size	NA	NA	NA	NA	NA	NA	NA	-3.71438330245072	1.02073452720809e-06
1	3486987	3487345	359	*	PlantSmallRNAgenes	siRNA24	NA	NA	osa-b1.0r1-1326	siRNA24 locus with predominant RNA size of 24	NA	NA	NA	NA	NA	NA	NA	-2.25545449937759	0.0159003206168875
1	3518596	3518613	18	-	PlantSmallRNAgenes	OtherRNA	NA	NA	osa-b1.0r1-1336	OtherRNA locus with < 80% of RNAs between 20-24 nts in size	NA	NA	NA	NA	NA	NA	NA	-8.71748867437183	4.20878115900379e-09
1	3531856	3532122	267	*	PlantSmallRNAgenes	siRNA24	NA	NA	osa-b1.0r1-1342	siRNA24 locus with predominant RNA size of 24	NA	NA	NA	NA	NA	NA	NA	-2.09343545423311	0.00130086727835731
1	3546710	3547652	943	*	PlantSmallRNAgenes	siRNA24	NA	NA	osa-b1.0r1-1352	siRNA24 locus with predominant RNA size of 24	NA	NA	NA	NA	NA	NA	NA	-1.26086325723683	0.0452587360641523
1	3681063	3681443	381	*	PlantSmallRNAgenes	siRNA24	NA	NA	osa-b1.0r1-1402	siRNA24 locus with predominant RNA size of 24	NA	NA	NA	NA	NA	NA	NA	-2.79219277999825	0.0180577757947294
1	3699976	3703441	3466	*	PlantSmallRNAgenes	siRNA24	NA	NA	osa-b1.0r1-1407	siRNA24 locus with predominant RNA size of 24	NA	NA	NA	NA	NA	NA	NA	2.30223372043551	0.00584262818028843
1	3722452	3722468	17	-	ShortStack	OtherRNA	NA	NA	Cluster_50766	NA	Cluster_50766	N	N	NA	NA	NA	NA	-7.70550538779632	4.68397939876768e-07
1	3724548	3725411	864	-	PlantSmallRNAgenes	OtherRNA	NA	NA	osa-b1.0r1-1415	OtherRNA locus with < 80% of RNAs between 20-24 nts in size	NA	NA	NA	NA	NA	NA	NA	-2.2619259566033	0.0191622821238537
1	3725885	3727795	1911	-	PlantSmallRNAgenes	OtherRNA	NA	NA	osa-b1.0r1-1416	OtherRNA locus with < 80% of RNAs between 20-24 nts in size	NA	NA	NA	NA	NA	NA	NA	-2.99384407348623	7.36898866896564e-05
1	3734406	3734864	459	+	PlantSmallRNAgenes	siRNA24	NA	NA	osa-b1.0r1-1419	siRNA24 locus with predominant RNA size of 24	NA	NA	NA	NA	NA	NA	NA	-4.61330219689888	7.2646072052754e-07
1	3734908	3735151	244	+	PlantSmallRNAgenes	OtherRNA	NA	NA	osa-b1.0r1-1420	OtherRNA locus with < 80% of RNAs between 20-24 nts in size	NA	NA	NA	NA	NA	NA	NA	-12.2347974930028	0.000155036424436036
1	3736083	3736258	176	-	PlantSmallRNAgenes	OtherRNA	NA	NA	osa-b1.0r1-1422	OtherRNA locus with < 80% of RNAs between 20-24 nts in size	NA	NA	NA	NA	NA	NA	NA	-10.2511363005341	8.20612835903288e-13
1	3824633	3826429	1797	*	PlantSmallRNAgenes	siRNA24	NA	NA	osa-b1.0r1-1457	siRNA24 locus with predominant RNA size of 24	NA	NA	NA	NA	NA	NA	NA	1.98745528748049	0.00145355030793886
1	3888476	3889023	548	*	PlantSmallRNAgenes	siRNA24	NA	NA	osa-b1.0r1-1483	siRNA24 locus with predominant RNA size of 24	NA	NA	NA	NA	NA	NA	NA	4.67999115002245	0.0418266111652289
1	3912491	3912725	235	+	PlantSmallRNAgenes	siRNA24	NA	NA	osa-b1.0r1-1495	siRNA24 locus with predominant RNA size of 24	NA	NA	NA	NA	NA	NA	NA	-3.97127492899274	0.0140335884990255
1	3916495	3917497	1003	*	PlantSmallRNAgenes	siRNA24	NA	NA	osa-b1.0r1-1496	siRNA24 locus with predominant RNA size of 24	NA	NA	NA	NA	NA	NA	NA	-2.4111085052036	0.0429092686186674
1	3966869	3967568	700	*	PlantSmallRNAgenes	siRNA24	NA	NA	osa-b1.0r1-1512	siRNA24 locus with predominant RNA size of 24	NA	NA	NA	NA	NA	NA	NA	-4.68193763073882	0.0155430141254876
1	4000080	4000525	446	*	PlantSmallRNAgenes	siRNA24	NA	NA	osa-b1.0r1-1530	siRNA24 locus with predominant RNA size of 24	NA	NA	NA	NA	NA	NA	NA	4.14300881264433	0.0313838496710815
1	4008650	4008932	283	*	PlantSmallRNAgenes	siRNA24	NA	NA	osa-b1.0r1-1536	siRNA24 locus with predominant RNA size of 24	NA	NA	NA	NA	NA	NA	NA	-2.39589108547071	0.0290860524536494
1	4016611	4017147	537	*	PlantSmallRNAgenes	siRNA24	NA	NA	osa-b1.0r1-1545	siRNA24 locus with predominant RNA size of 24	NA	NA	NA	NA	NA	NA	NA	2.48542401080243	0.0292691094331724
1	4024854	4027455	2602	*	PlantSmallRNAgenes	siRNA24	NA	NA	osa-b1.0r1-1551	siRNA24 locus with predominant RNA size of 24	NA	NA	NA	NA	NA	NA	NA	2.60836218746903	0.00852441862508427
1	4097281	4099174	1894	*	PlantSmallRNAgenes	siRNA24	NA	NA	osa-b1.0r1-1579	siRNA24 locus with predominant RNA size of 24	NA	NA	NA	NA	NA	NA	NA	1.63656050382439	0.0349911663252406
1	4110437	4112094	1658	-	ShortStack	OtherRNA	NA	NA	Cluster_51018	NA	Cluster_51018	N	N	NA	NA	NA	NA	-7.69103567479464	7.73872459516664e-07
1	4140866	4141977	1112	*	PlantSmallRNAgenes	siRNA24	NA	NA	osa-b1.0r1-1587	siRNA24 locus with predominant RNA size of 24	NA	NA	NA	NA	NA	NA	NA	1.36350469716673	0.0184113729625849
1	4183988	4184876	889	*	PlantSmallRNAgenes	siRNA24	NA	NA	osa-b1.0r1-1603	siRNA24 locus with predominant RNA size of 24	NA	NA	NA	NA	NA	NA	NA	-2.14256159010516	0.00309068638129502
1	4254367	4255634	1268	+	PlantSmallRNAgenes	OtherRNA	NA	NA	osa-b1.0r1-1635	OtherRNA locus with < 80% of RNAs between 20-24 nts in size	NA	NA	NA	NA	NA	NA	NA	-4.47570930145817	0.00572442892197639
1	4260718	4264051	3334	*	PlantSmallRNAgenes	siRNA24	NA	NA	osa-b1.0r1-1638	siRNA24 locus with predominant RNA size of 24	NA	NA	NA	NA	NA	NA	NA	1.86839867500472	0.0188330934636075
1	4270472	4271235	764	*	PlantSmallRNAgenes	siRNA24	NA	NA	osa-b1.0r1-1646	siRNA24 locus with predominant RNA size of 24	NA	NA	NA	NA	NA	NA	NA	3.98338199209019	0.0121803146853269
1	4279808	4280437	630	*	PlantSmallRNAgenes	siRNA24	NA	NA	osa-b1.0r1-1652	siRNA24 locus with predominant RNA size of 24	NA	NA	NA	NA	NA	NA	NA	3.99143273172283	0.0384621442134562
1	4329447	4329961	515	-	PlantSmallRNAgenes	OtherRNA	NA	NA	osa-b1.0r1-1671	OtherRNA locus with < 80% of RNAs between 20-24 nts in size	NA	NA	NA	NA	NA	NA	NA	-5.63410349061919	9.17191651999529e-07
1	4330368	4330556	189	-	PlantSmallRNAgenes	OtherRNA	NA	NA	osa-b1.0r1-1672	OtherRNA locus with < 80% of RNAs between 20-24 nts in size	NA	NA	NA	NA	NA	NA	NA	-4.78328141387511	0.00843591511912017
1	4330873	4332421	1549	-	PlantSmallRNAgenes	OtherRNA	NA	NA	osa-b1.0r1-1674	OtherRNA locus with < 80% of RNAs between 20-24 nts in size	NA	NA	NA	NA	NA	NA	NA	-5.19141615099137	6.66486067050891e-11
1	4333219	4333424	206	-	PlantSmallRNAgenes	OtherRNA	NA	NA	osa-b1.0r1-1675	OtherRNA locus with < 80% of RNAs between 20-24 nts in size	NA	NA	NA	NA	NA	NA	NA	-5.21762932466069	0.00632211055911983
1	4333563	4334036	474	-	PlantSmallRNAgenes	OtherRNA	NA	NA	osa-b1.0r1-1676	OtherRNA locus with < 80% of RNAs between 20-24 nts in size	NA	NA	NA	NA	NA	NA	NA	-6.87857303348753	1.91835606649641e-05
1	4335379	4335655	277	-	PlantSmallRNAgenes	OtherRNA	NA	NA	osa-b1.0r1-1677	OtherRNA locus with < 80% of RNAs between 20-24 nts in size	NA	NA	NA	NA	NA	NA	NA	-5.86192028865351	1.79398509347256e-05
1	4336350	4336911	562	-	PlantSmallRNAgenes	OtherRNA	NA	NA	osa-b1.0r1-1678	OtherRNA locus with < 80% of RNAs between 20-24 nts in size	NA	NA	NA	NA	NA	NA	NA	-4.07725487662613	0.0119640107302888
1	4369457	4369893	437	*	PlantSmallRNAgenes	siRNA24	NA	NA	osa-b1.0r1-1697	siRNA24 locus with predominant RNA size of 24	NA	NA	NA	NA	NA	NA	NA	-1.38880322271442	0.0220320160339413
1	4505817	4506923	1107	*	PlantSmallRNAgenes	siRNA24	NA	NA	osa-b1.0r1-1733	siRNA24 locus with predominant RNA size of 24	NA	NA	NA	NA	NA	NA	NA	4.34469051637447	0.033627440159377
1	4531814	4532569	756	+	PlantSmallRNAgenes	OtherRNA	NA	NA	osa-b1.0r1-1744	OtherRNA locus with < 80% of RNAs between 20-24 nts in size	NA	NA	NA	NA	NA	NA	NA	-4.57993107619074	0.0252742162719892
1	4561737	4562133	397	*	PlantSmallRNAgenes	siRNA24	NA	NA	osa-b1.0r1-1748	siRNA24 locus with predominant RNA size of 24	NA	NA	NA	NA	NA	NA	NA	-1.81456937701705	0.0159039443267524
1	4566672	4567335	664	+	ShortStack	OtherRNA	NA	NA	Cluster_51331	NA	Cluster_51331	N	N	NA	NA	NA	NA	-7.0321999345251	3.00492756860063e-05
1	4567415	4568389	975	+	ShortStack	OtherRNA	NA	NA	Cluster_51332	NA	Cluster_51332	N	N	NA	NA	NA	NA	-7.45781575237285	1.65484446274473e-06
1	4572933	4573127	195	-	PlantSmallRNAgenes	siRNA21	NA	NA	osa-b1.0r1-1757	siRNA21 locus with predominant RNA size of 21	NA	NA	NA	NA	NA	NA	NA	-6.68485757352234	0.000594426857098174
1	4573220	4573353	134	-	PlantSmallRNAgenes	siRNA21	NA	NA	osa-b1.0r1-1758	siRNA21 locus with predominant RNA size of 21	NA	NA	NA	NA	NA	NA	NA	-10.340685413681	3.02746622224882e-13
1	4621874	4622361	488	-	ShortStack	OtherRNA	NA	NA	Cluster_51371	NA	Cluster_51371	N	N	NA	NA	NA	NA	-4.15390313801463	0.0453200999243782
1	4646426	4648475	2050	+	PlantSmallRNAgenes	OtherRNA	NA	NA	osa-b1.0r1-1795	OtherRNA locus with < 80% of RNAs between 20-24 nts in size	NA	NA	NA	NA	NA	NA	NA	-9.55149867192447	3.76318700183868e-11
1	4673396	4674415	1020	+	ShortStack	OtherRNA	NA	NA	Cluster_51409	NA	Cluster_51409	N	N	NA	NA	NA	NA	-4.16195973029016	0.0285460750660387
1	4723844	4724207	364	*	PlantSmallRNAgenes	siRNA24	NA	NA	osa-b1.0r1-1822	siRNA24 locus with predominant RNA size of 24	NA	NA	NA	NA	NA	NA	NA	-3.24269203108833	0.0140271283498368
1	4746281	4746820	540	*	PlantSmallRNAgenes	siRNA24	NA	NA	osa-b1.0r1-1829	siRNA24 locus with predominant RNA size of 24	NA	NA	NA	NA	NA	NA	NA	-1.8681867655366	0.00164310612179857
1	4803798	4804249	452	*	PlantSmallRNAgenes	siRNA24	NA	NA	osa-b1.0r1-1848	siRNA24 locus with predominant RNA size of 24	NA	NA	NA	NA	NA	NA	NA	-1.32694517867098	0.0424000237530174
1	4908899	4909413	515	+	PlantSmallRNAgenes	OtherRNA	NA	NA	osa-b1.0r1-1899	OtherRNA locus with < 80% of RNAs between 20-24 nts in size	NA	NA	NA	NA	NA	NA	NA	-4.32260147734594	0.00707418446644481
1	4975593	4975987	395	*	PlantSmallRNAgenes	siRNA24	NA	NA	osa-b1.0r1-1939	siRNA24 locus with predominant RNA size of 24	NA	NA	NA	NA	NA	NA	NA	4.72366209582643	0.0462530307467161
1	5005554	5006741	1188	-	PlantSmallRNAgenes	OtherRNA	NA	NA	osa-b1.0r1-1956	OtherRNA locus with < 80% of RNAs between 20-24 nts in size	NA	NA	NA	NA	NA	NA	NA	5.4977556293401	0.0183491392080516
1	5037332	5039262	1931	-	ShortStack	OtherRNA	NA	NA	Cluster_51617	NA	Cluster_51617	N	N	NA	NA	NA	NA	-6.0991794206117	0.000129642524492942
1	5060527	5061123	597	-	ShortStack	OtherRNA	NA	NA	Cluster_51630	NA	Cluster_51630	N	N	NA	NA	NA	NA	-5.89290922942598	0.00277488133879933
1	5062091	5062800	710	-	ShortStack	OtherRNA	NA	NA	Cluster_51632	NA	Cluster_51632	N	N	NA	NA	NA	NA	-4.08169326302135	0.0277489065740673
1	5077549	5078942	1394	*	PlantSmallRNAgenes	siRNA24	NA	NA	osa-b1.0r1-1983	siRNA24 locus with predominant RNA size of 24	NA	NA	NA	NA	NA	NA	NA	-1.81206677245228	0.0178888286194378
1	5079899	5080936	1038	*	PlantSmallRNAgenes	siRNA24	NA	NA	osa-b1.0r1-1984	siRNA24 locus with predominant RNA size of 24	NA	NA	NA	NA	NA	NA	NA	2.39030856684533	0.0142211796502421
1	5137440	5137997	558	*	PlantSmallRNAgenes	siRNA24	NA	NA	osa-b1.0r1-2018	siRNA24 locus with predominant RNA size of 24	NA	NA	NA	NA	NA	NA	NA	4.68271949662741	0.00101251624949652
1	5188393	5189231	839	*	PlantSmallRNAgenes	siRNA24	NA	NA	osa-b1.0r1-2055	siRNA24 locus with predominant RNA size of 24	NA	NA	NA	NA	NA	NA	NA	4.52272977062066	0.0259448509476285
1	5199942	5200413	472	*	PlantSmallRNAgenes	siRNA24	NA	NA	osa-b1.0r1-2062	siRNA24 locus with predominant RNA size of 24	NA	NA	NA	NA	NA	NA	NA	2.30140765984527	0.0341525336134501
1	5216886	5218286	1401	*	PlantSmallRNAgenes	siRNA24	NA	NA	osa-b1.0r1-2066	siRNA24 locus with predominant RNA size of 24	NA	NA	NA	NA	NA	NA	NA	3.81568769288466	0.000487255455355605
1	5361412	5361743	332	*	PlantSmallRNAgenes	siRNA24	NA	NA	osa-b1.0r1-2120	siRNA24 locus with predominant RNA size of 24	NA	NA	NA	NA	NA	NA	NA	-2.98388951226905	0.00819047356241552
1	5395777	5396217	441	*	PlantSmallRNAgenes	siRNA24	NA	NA	osa-b1.0r1-2145	siRNA24 locus with predominant RNA size of 24	NA	NA	NA	NA	NA	NA	NA	-1.34059997682078	0.0456180998623071
1	5433551	5433815	265	*	PlantSmallRNAgenes	siRNA24	NA	NA	osa-b1.0r1-2160	siRNA24 locus with predominant RNA size of 24	NA	NA	NA	NA	NA	NA	NA	-2.20348549199566	0.022305130548105
1	5577296	5589307	12012	*	PlantSmallRNAgenes	siRNA24	NA	NA	osa-b1.0r1-2225	siRNA24 locus with predominant RNA size of 24	NA	NA	NA	NA	NA	NA	NA	2.76399618473017	0.00062029999616659
1	5589841	5590843	1003	*	PlantSmallRNAgenes	siRNA24	NA	NA	osa-b1.0r1-2227	siRNA24 locus with predominant RNA size of 24	NA	NA	NA	NA	NA	NA	NA	3.17415689367791	0.0373637456835996
1	5599463	5601188	1726	*	PlantSmallRNAgenes	siRNA24	NA	NA	osa-b1.0r1-2230	siRNA24 locus with predominant RNA size of 24	NA	NA	NA	NA	NA	NA	NA	-1.22138690195972	0.0474447669066575
1	5641164	5641505	342	*	PlantSmallRNAgenes	siRNA24	NA	NA	osa-b1.0r1-2260	siRNA24 locus with predominant RNA size of 24	NA	NA	NA	NA	NA	NA	NA	-4.64571698008605	0.0278097785503949
1	5668941	5669909	969	-	ShortStack	OtherRNA	NA	NA	Cluster_52031	NA	Cluster_52031	N	N	NA	NA	NA	NA	-3.78964113475279	0.0153446526381142
1	5729646	5729915	270	-	PlantSmallRNAgenes	OtherRNA	NA	NA	osa-b1.0r1-2311	OtherRNA locus with < 80% of RNAs between 20-24 nts in size	NA	NA	NA	NA	NA	NA	NA	6.53623095062466	0.000872810177821718
1	5730854	5731655	802	*	PlantSmallRNAgenes	siRNA24	NA	NA	osa-b1.0r1-2312	siRNA24 locus with predominant RNA size of 24	NA	NA	NA	NA	NA	NA	NA	2.59969818789564	0.00625136342296817
1	5734786	5736769	1984	*	PlantSmallRNAgenes	siRNA24	NA	NA	osa-b1.0r1-2313	siRNA24 locus with predominant RNA size of 24	NA	NA	NA	NA	NA	NA	NA	2.16374223111628	0.0162643047041746
1	5758352	5760309	1958	*	PlantSmallRNAgenes	siRNA24	NA	NA	osa-b1.0r1-2327	siRNA24 locus with predominant RNA size of 24	NA	NA	NA	NA	NA	NA	NA	2.91009260765547	0.00144599754692512
1	5769755	5769921	167	+	PlantSmallRNAgenes	OtherRNA	NA	NA	osa-b1.0r1-2328	OtherRNA locus with < 80% of RNAs between 20-24 nts in size	NA	NA	NA	NA	NA	NA	NA	-27.7390812202	1.94804290688343e-11
1	5879905	5881092	1188	*	PlantSmallRNAgenes	siRNA24	NA	NA	osa-b1.0r1-2379	siRNA24 locus with predominant RNA size of 24	NA	NA	NA	NA	NA	NA	NA	4.13843346425516	0.013060673303113
1	5889131	5890228	1098	*	PlantSmallRNAgenes	siRNA24	NA	NA	osa-b1.0r1-2385	siRNA24 locus with predominant RNA size of 24	NA	NA	NA	NA	NA	NA	NA	2.29958329939572	0.0404453888016386
1	5930888	5931914	1027	*	PlantSmallRNAgenes	siRNA24	NA	NA	osa-b1.0r1-2407	siRNA24 locus with predominant RNA size of 24	NA	NA	NA	NA	NA	NA	NA	4.4671978766735	0.0326022342123144
1	5961199	5962358	1160	*	PlantSmallRNAgenes	siRNA24	NA	NA	osa-b1.0r1-2417	siRNA24 locus with predominant RNA size of 24	NA	NA	NA	NA	NA	NA	NA	3.9964592770233	0.0314016507377976
1	5964015	5966257	2243	*	PlantSmallRNAgenes	siRNA24	NA	NA	osa-b1.0r1-2419	siRNA24 locus with predominant RNA size of 24	NA	NA	NA	NA	NA	NA	NA	2.06822547030037	0.00788838462938448
1	6010367	6011831	1465	*	PlantSmallRNAgenes	siRNA24	NA	NA	osa-b1.0r1-2443	siRNA24 locus with predominant RNA size of 24	NA	NA	NA	NA	NA	NA	NA	-2.61111209718025	0.00201538646427369
1	6014947	6016190	1244	*	PlantSmallRNAgenes	siRNA24	NA	NA	osa-b1.0r1-2446	siRNA24 locus with predominant RNA size of 24	NA	NA	NA	NA	NA	NA	NA	2.12975325836256	0.0248964077646776
1	6127304	6127635	332	*	PlantSmallRNAgenes	siRNA24	NA	NA	osa-b1.0r1-2502	siRNA24 locus with predominant RNA size of 24	NA	NA	NA	NA	NA	NA	NA	-2.7211541673312	0.0353655627969042
1	6138237	6138559	323	+	ShortStack	OtherRNA	NA	NA	Cluster_52360	NA	Cluster_52360	N	N	NA	NA	NA	NA	-4.76087087549794	0.0179647792798595
1	6149281	6149868	588	*	PlantSmallRNAgenes	siRNA24	NA	NA	osa-b1.0r1-2511	siRNA24 locus with predominant RNA size of 24	NA	NA	NA	NA	NA	NA	NA	3.22091570157639	0.0428011602622583
1	6151396	6152192	797	*	PlantSmallRNAgenes	siRNA24	NA	NA	osa-b1.0r1-2512	siRNA24 locus with predominant RNA size of 24	NA	NA	NA	NA	NA	NA	NA	4.70948188748798	0.0215512101202478
1	6153169	6154803	1635	*	PlantSmallRNAgenes	siRNA24	NA	NA	osa-b1.0r1-2513	siRNA24 locus with predominant RNA size of 24	NA	NA	NA	NA	NA	NA	NA	2.45143016981455	0.0210186263476865
1	6182460	6182821	362	*	PlantSmallRNAgenes	siRNA24	NA	NA	osa-b1.0r1-2522	siRNA24 locus with predominant RNA size of 24	NA	NA	NA	NA	NA	NA	NA	-2.2877647331796	0.0118376044475866
1	6325705	6327570	1866	*	PlantSmallRNAgenes	siRNA24	NA	NA	osa-b1.0r1-2596	siRNA24 locus with predominant RNA size of 24	NA	NA	NA	NA	NA	NA	NA	3.19457237132678	0.00911498389778519
1	6331991	6334828	2838	*	PlantSmallRNAgenes	siRNA24	NA	NA	osa-b1.0r1-2600	siRNA24 locus with predominant RNA size of 24	NA	NA	NA	NA	NA	NA	NA	2.38969318604203	0.00175222743126624
1	6354544	6355080	537	*	PlantSmallRNAgenes	siRNA24	NA	NA	osa-b1.0r1-2613	siRNA24 locus with predominant RNA size of 24	NA	NA	NA	NA	NA	NA	NA	2.86844032989249	0.0287532920255953
1	6363513	6364210	698	*	PlantSmallRNAgenes	siRNA24	NA	NA	osa-b1.0r1-2619	siRNA24 locus with predominant RNA size of 24	NA	NA	NA	NA	NA	NA	NA	1.6180355128068	0.0455991588232092
1	6378820	6379276	457	*	PlantSmallRNAgenes	siRNA24	NA	NA	osa-b1.0r1-2626	siRNA24 locus with predominant RNA size of 24	NA	NA	NA	NA	NA	NA	NA	4.38951471732676	0.0432392962461494
1	6444275	6444885	611	+	ShortStack	OtherRNA	NA	NA	Cluster_52583	NA	Cluster_52583	N	N	NA	NA	NA	NA	-5.30630514923827	0.018778793717459
1	6446024	6446981	958	+	ShortStack	OtherRNA	NA	NA	Cluster_52586	NA	Cluster_52586	N	N	NA	NA	NA	NA	-4.86694594515212	0.00931712960116294
1	6447531	6448581	1051	+	ShortStack	OtherRNA	NA	NA	Cluster_52587	NA	Cluster_52587	N	N	NA	NA	NA	NA	-4.0944127543524	0.00199415709863346
1	6451432	6451685	254	+	PlantSmallRNAgenes	OtherRNA	NA	NA	osa-b1.0r1-2662	OtherRNA locus with < 80% of RNAs between 20-24 nts in size	NA	NA	NA	NA	NA	NA	NA	-4.02515208999228	0.0274562136627922
1	6452791	6452908	118	+	ShortStack	OtherRNA	NA	NA	Cluster_52596	NA	Cluster_52596	N	N	NA	NA	NA	NA	-3.74200345159235	0.0349318713425149
1	6521301	6522391	1091	*	PlantSmallRNAgenes	siRNA24	NA	NA	osa-b1.0r1-2693	siRNA24 locus with predominant RNA size of 24	NA	NA	NA	NA	NA	NA	NA	3.13744927344762	0.00101994219553317
1	6527940	6528017	78	-	PlantSmallRNAgenes	OtherRNA	NA	NA	osa-b1.0r1-2697	OtherRNA locus with < 80% of RNAs between 20-24 nts in size	NA	NA	NA	NA	NA	NA	NA	-5.49661450172743	1.38944343703339e-06
1	6587153	6588009	857	-	ShortStack	OtherRNA	NA	NA	Cluster_52683	NA	Cluster_52683	N	N	NA	NA	NA	NA	-6.04198648353753	0.000159133092569022
1	6605551	6605790	240	*	PlantSmallRNAgenes	siRNA24	NA	NA	osa-b1.0r1-2725	siRNA24 locus with predominant RNA size of 24	NA	NA	NA	NA	NA	NA	NA	-2.47866581848183	0.00752084022190185
1	6621696	6624072	2377	*	PlantSmallRNAgenes	siRNA24	NA	NA	osa-b1.0r1-2736	siRNA24 locus with predominant RNA size of 24	NA	NA	NA	NA	NA	NA	NA	2.39032557763346	0.00895950139939446
1	6704983	6705348	366	*	PlantSmallRNAgenes	siRNA24	NA	NA	osa-b1.0r1-2765	siRNA24 locus with predominant RNA size of 24	NA	NA	NA	NA	NA	NA	NA	-3.52882157908696	0.000143149771415725
1	6721709	6722779	1071	*	PlantSmallRNAgenes	siRNA24	NA	NA	osa-b1.0r1-2768	siRNA24 locus with predominant RNA size of 24	NA	NA	NA	NA	NA	NA	NA	1.94489416362058	0.0274561635533663
1	6722862	6724469	1608	*	PlantSmallRNAgenes	siRNA24	NA	NA	osa-b1.0r1-2769	siRNA24 locus with predominant RNA size of 24	NA	NA	NA	NA	NA	NA	NA	1.66613732632562	0.0177221195071709
1	6780309	6781224	916	*	PlantSmallRNAgenes	siRNA24	NA	NA	osa-b1.0r1-2781	siRNA24 locus with predominant RNA size of 24	NA	NA	NA	NA	NA	NA	NA	-1.84152664504851	0.00312906809594689
1	6791491	6792420	930	+	PlantSmallRNAgenes	siRNA21	NA	NA	osa-b1.0r1-2785	siRNA21 locus with predominant RNA size of 21	NA	NA	NA	NA	NA	NA	NA	-4.83021889913072	0.0221965247608018
1	6821451	6821990	540	*	PlantSmallRNAgenes	siRNA24	NA	NA	osa-b1.0r1-2798	siRNA24 locus with predominant RNA size of 24	NA	NA	NA	NA	NA	NA	NA	-2.02300731703947	0.0125101334959219
1	6843846	6844958	1113	*	PlantSmallRNAgenes	siRNA24	NA	NA	osa-b1.0r1-2805	siRNA24 locus with predominant RNA size of 24	NA	NA	NA	NA	NA	NA	NA	4.53179891909384	0.0290692116113985
1	7109386	7109712	327	*	PlantSmallRNAgenes	siRNA24	NA	NA	osa-b1.0r1-2940	siRNA24 locus with predominant RNA size of 24	NA	NA	NA	NA	NA	NA	NA	-1.53765959429705	0.0110471117346275
1	7109968	7110327	360	*	PlantSmallRNAgenes	siRNA24	NA	NA	osa-b1.0r1-2941	siRNA24 locus with predominant RNA size of 24	NA	NA	NA	NA	NA	NA	NA	-2.9475619165212	0.018778793717459
1	7128251	7128761	511	-	ShortStack	OtherRNA	NA	NA	Cluster_53036	NA	Cluster_53036	N	N	NA	NA	NA	NA	-4.56411473306538	0.0475170768861867
1	7133884	7134096	213	+	ShortStack	OtherRNA	NA	NA	Cluster_53039	NA	Cluster_53039	N	N	NA	NA	NA	NA	-4.60841666977123	0.0133284044098068
1	7140733	7141345	613	*	PlantSmallRNAgenes	siRNA24	NA	NA	osa-b1.0r1-2955	siRNA24 locus with predominant RNA size of 24	NA	NA	NA	NA	NA	NA	NA	1.91246410037092	0.0347424821361196
1	7155083	7157317	2235	*	PlantSmallRNAgenes	siRNA24	NA	NA	osa-b1.0r1-2964	siRNA24 locus with predominant RNA size of 24	NA	NA	NA	NA	NA	NA	NA	2.49809861145312	0.00358809015941641
1	7160010	7166268	6259	*	PlantSmallRNAgenes	siRNA21	NA	NA	osa-b1.0r1-2966	siRNA21 locus with predominant RNA size of 21	NA	NA	NA	NA	NA	NA	NA	2.71782758953578	0.0101234060387308
1	7167546	7168041	496	*	PlantSmallRNAgenes	siRNA24	NA	NA	osa-b1.0r1-2967	siRNA24 locus with predominant RNA size of 24	NA	NA	NA	NA	NA	NA	NA	-5.99150808528408	0.000214868861416172
1	7228795	7230642	1848	-	PlantSmallRNAgenes	OtherRNA	NA	NA	osa-b1.0r1-2991	OtherRNA locus with < 80% of RNAs between 20-24 nts in size	NA	NA	NA	NA	NA	NA	NA	-3.53216550097159	1.78316349054993e-07
1	7230951	7230974	24	-	ShortStack	OtherRNA	NA	NA	Cluster_53105	NA	Cluster_53105	N	N	NA	NA	NA	NA	-6.99193246550191	0.00389833213967033
1	7240177	7241277	1101	*	PlantSmallRNAgenes	siRNA24	NA	NA	osa-b1.0r1-2999	siRNA24 locus with predominant RNA size of 24	NA	NA	NA	NA	NA	NA	NA	1.7943680941669	0.0405348889010908
1	7245948	7246305	358	*	PlantSmallRNAgenes	siRNA24	NA	NA	osa-b1.0r1-3004	siRNA24 locus with predominant RNA size of 24	NA	NA	NA	NA	NA	NA	NA	-1.65864102643711	0.0207731167806743
1	7286784	7287267	484	*	PlantSmallRNAgenes	siRNA24	NA	NA	osa-b1.0r1-3020	siRNA24 locus with predominant RNA size of 24	NA	NA	NA	NA	NA	NA	NA	-1.05792468176412	0.0409841835677238
1	7294861	7296227	1367	*	PlantSmallRNAgenes	siRNA24	NA	NA	osa-b1.0r1-3023	siRNA24 locus with predominant RNA size of 24	NA	NA	NA	NA	NA	NA	NA	1.45734888561147	0.0462106618654784
1	7307387	7307749	363	+	PlantSmallRNAgenes	siRNA24	NA	NA	osa-b1.0r1-3031	siRNA24 locus with predominant RNA size of 24	NA	NA	NA	NA	NA	NA	NA	-2.58538226268373	0.000170259824177043
1	7347036	7347808	773	*	PlantSmallRNAgenes	siRNA24	NA	NA	osa-b1.0r1-3050	siRNA24 locus with predominant RNA size of 24	NA	NA	NA	NA	NA	NA	NA	3.04119423093786	0.00806241559315521
1	7357777	7358949	1173	*	PlantSmallRNAgenes	siRNA24	NA	NA	osa-b1.0r1-3054	siRNA24 locus with predominant RNA size of 24	NA	NA	NA	NA	NA	NA	NA	3.79347233916288	0.000497525994459585
1	7363688	7364441	754	-	PlantSmallRNAgenes	OtherRNA	NA	NA	osa-b1.0r1-3056	OtherRNA locus with < 80% of RNAs between 20-24 nts in size	NA	NA	NA	NA	NA	NA	NA	-6.68828252939394	3.35899154338161e-05
1	7365515	7365885	371	-	PlantSmallRNAgenes	OtherRNA	NA	NA	osa-b1.0r1-3057	OtherRNA locus with < 80% of RNAs between 20-24 nts in size	NA	NA	NA	NA	NA	NA	NA	-4.23561999366887	0.0177533759639391
1	7372059	7378979	6921	*	PlantSmallRNAgenes	OtherRNA	NA	NA	osa-b1.0r1-3059	OtherRNA locus with < 80% of RNAs between 20-24 nts in size	NA	NA	NA	NA	NA	NA	NA	2.56244367483504	0.000205008192147072
1	7437329	7437712	384	*	PlantSmallRNAgenes	siRNA24	NA	NA	osa-b1.0r1-3088	siRNA24 locus with predominant RNA size of 24	NA	NA	NA	NA	NA	NA	NA	-4.28299944922572	0.0429496631471689
1	7450253	7450564	312	*	PlantSmallRNAgenes	siRNA24	NA	NA	osa-b1.0r1-3094	siRNA24 locus with predominant RNA size of 24	NA	NA	NA	NA	NA	NA	NA	-5.17043243148298	0.00955589193082725
1	7457397	7457495	99	+	PlantSmallRNAgenes	OtherRNA	NA	NA	osa-b1.0r1-3098	OtherRNA locus with < 80% of RNAs between 20-24 nts in size	NA	NA	NA	NA	NA	NA	NA	-6.05767620584829	0.00451085275795834
1	7468550	7469772	1223	*	PlantSmallRNAgenes	siRNA24	NA	NA	osa-b1.0r1-3101	siRNA24 locus with predominant RNA size of 24	NA	NA	NA	NA	NA	NA	NA	2.09441290261824	0.000541303823753208
1	7472154	7472479	326	+	ShortStack	OtherRNA	NA	NA	Cluster_53281	NA	Cluster_53281	N	N	NA	NA	NA	NA	-3.83386218836494	0.0372579669691504
1	7535590	7536121	532	*	PlantSmallRNAgenes	siRNA24	NA	NA	osa-b1.0r1-3125	siRNA24 locus with predominant RNA size of 24	NA	NA	NA	NA	NA	NA	NA	2.28358158813836	0.0258541578193482
1	7541504	7543849	2346	*	PlantSmallRNAgenes	siRNA24	NA	NA	osa-b1.0r1-3131	siRNA24 locus with predominant RNA size of 24	NA	NA	NA	NA	NA	NA	NA	3.21678781955302	0.0261772261876874
1	7543928	7546686	2759	*	PlantSmallRNAgenes	siRNA24	NA	NA	osa-b1.0r1-3132	siRNA24 locus with predominant RNA size of 24	NA	NA	NA	NA	NA	NA	NA	3.01181842109448	0.00315687263042546
1	7575805	7576792	988	+	PlantSmallRNAgenes	OtherRNA	NA	NA	osa-b1.0r1-3151	OtherRNA locus with < 80% of RNAs between 20-24 nts in size	NA	NA	NA	NA	NA	NA	NA	-2.90250993603471	0.0139535886017524
1	7656879	7659591	2713	*	PlantSmallRNAgenes	siRNA21	NA	NA	osa-b1.0r1-3188	siRNA21 locus with predominant RNA size of 21	NA	NA	NA	NA	NA	NA	NA	-1.9916491308246	0.000175501849553162
1	7666645	7668105	1461	+	PlantSmallRNAgenes	OtherRNA	NA	NA	osa-b1.0r1-3193	OtherRNA locus with < 80% of RNAs between 20-24 nts in size	NA	NA	NA	NA	NA	NA	NA	-5.40465361139144	0.00530836601595394
1	7702362	7703722	1361	*	PlantSmallRNAgenes	siRNA24	NA	NA	osa-b1.0r1-3211	siRNA24 locus with predominant RNA size of 24	NA	NA	NA	NA	NA	NA	NA	3.3633137998586	0.00358869241445979
1	7727902	7728820	919	*	PlantSmallRNAgenes	siRNA24	NA	NA	osa-b1.0r1-3221	siRNA24 locus with predominant RNA size of 24	NA	NA	NA	NA	NA	NA	NA	-1.69943955877582	0.0236585909532303
1	7739665	7740388	724	+	ShortStack	OtherRNA	NA	NA	Cluster_53480	NA	Cluster_53480	N	N	NA	NA	NA	NA	-4.72834862213549	0.0459974090668983
1	7749151	7754022	4872	*	PlantSmallRNAgenes	siRNA24	NA	NA	osa-b1.0r1-3232	siRNA24 locus with predominant RNA size of 24	NA	NA	NA	NA	NA	NA	NA	2.19781453779839	0.00019803818282041
1	7794248	7795336	1089	*	ShortStack	siRNA24	NA	NA	Cluster_53518	NA	Cluster_53518	24	N	NA	NA	NA	NA	2.24670027368327	0.0421985972596343
1	7815900	7816846	947	*	PlantSmallRNAgenes	siRNA24	NA	NA	osa-b1.0r1-3268	siRNA24 locus with predominant RNA size of 24	NA	NA	NA	NA	NA	NA	NA	1.80319928909925	0.048611575066922
1	7862251	7863104	854	-	ShortStack	OtherRNA	NA	NA	Cluster_53562	NA	Cluster_53562	N	N	NA	NA	NA	NA	-4.16437938785649	0.0414018117955193
1	7870609	7873729	3121	*	PlantSmallRNAgenes	siRNA21	NA	NA	osa-b1.0r1-3287	siRNA21 locus with predominant RNA size of 21	NA	NA	NA	NA	NA	NA	NA	-2.70082856422641	2.59653368009857e-06
1	7907081	7907613	533	*	PlantSmallRNAgenes	siRNA24	NA	NA	osa-b1.0r1-3296	siRNA24 locus with predominant RNA size of 24	NA	NA	NA	NA	NA	NA	NA	3.91388233869622	6.91530620651115e-07
1	7917200	7918108	909	*	PlantSmallRNAgenes	siRNA24	NA	NA	osa-b1.0r1-3304	siRNA24 locus with predominant RNA size of 24	NA	NA	NA	NA	NA	NA	NA	3.29536618068971	0.002266639051182
1	7919747	7920503	757	*	PlantSmallRNAgenes	siRNA24	NA	NA	osa-b1.0r1-3305	siRNA24 locus with predominant RNA size of 24	NA	NA	NA	NA	NA	NA	NA	2.08641646108927	0.029542414878373
1	7947041	7947910	870	*	PlantSmallRNAgenes	siRNA24	NA	NA	osa-b1.0r1-3318	siRNA24 locus with predominant RNA size of 24	NA	NA	NA	NA	NA	NA	NA	4.14482075034434	0.00138282751088431
1	7962865	7964591	1727	*	PlantSmallRNAgenes	siRNA24	NA	NA	osa-b1.0r1-3332	siRNA24 locus with predominant RNA size of 24	NA	NA	NA	NA	NA	NA	NA	4.1543518440276	0.000710609919041373
1	7983754	7984650	897	*	PlantSmallRNAgenes	siRNA24	NA	NA	osa-b1.0r1-3343	siRNA24 locus with predominant RNA size of 24	NA	NA	NA	NA	NA	NA	NA	4.43127280711494	0.0259743664719007
1	8000968	8003180	2213	*	PlantSmallRNAgenes	siRNA24	NA	NA	osa-b1.0r1-3352	siRNA24 locus with predominant RNA size of 24	NA	NA	NA	NA	NA	NA	NA	3.09950761717379	0.0187549271527042
1	8029643	8030778	1136	*	PlantSmallRNAgenes	siRNA24	NA	NA	osa-b1.0r1-3366	siRNA24 locus with predominant RNA size of 24	NA	NA	NA	NA	NA	NA	NA	1.80624378493118	0.042054523370706
1	8084005	8084777	773	+	ShortStack	OtherRNA	NA	NA	Cluster_53696	NA	Cluster_53696	N	N	NA	NA	NA	NA	-7.9694448271866	1.91889544628493e-07
1	8085261	8087029	1769	+	ShortStack	OtherRNA	NA	NA	Cluster_53698	NA	Cluster_53698	N	N	NA	NA	NA	NA	-8.09977680448609	5.42473266989229e-08
1	8129702	8130358	657	*	PlantSmallRNAgenes	siRNA24	NA	NA	osa-b1.0r1-3400	siRNA24 locus with predominant RNA size of 24	NA	NA	NA	NA	NA	NA	NA	-2.0896400854245	5.02058160496508e-05
1	8243114	8243372	259	*	PlantSmallRNAgenes	siRNA24	NA	NA	osa-b1.0r1-3457	siRNA24 locus with predominant RNA size of 24	NA	NA	NA	NA	NA	NA	NA	-4.46626139860552	0.0144084123623829
1	8244188	8244690	503	+	PlantSmallRNAgenes	siRNA24	NA	NA	osa-b1.0r1-3458	siRNA24 locus with predominant RNA size of 24	NA	NA	NA	NA	NA	NA	NA	-4.83369855471288	8.45025663441408e-09
1	8245458	8246372	915	*	PlantSmallRNAgenes	siRNA24	NA	NA	osa-b1.0r1-3459	siRNA24 locus with predominant RNA size of 24	NA	NA	NA	NA	NA	NA	NA	2.36718959974954	0.03558760475223
1	8247038	8247543	506	*	PlantSmallRNAgenes	siRNA24	NA	NA	osa-b1.0r1-3460	siRNA24 locus with predominant RNA size of 24	NA	NA	NA	NA	NA	NA	NA	1.28510535546307	0.0394582012250797
1	8296970	8297542	573	+	PlantSmallRNAgenes	siRNA24	NA	NA	osa-b1.0r1-3470	siRNA24 locus with predominant RNA size of 24	NA	NA	NA	NA	NA	NA	NA	3.18777222421908	0.0450047451653348
1	8301147	8301797	651	+	ShortStack	OtherRNA	NA	NA	Cluster_53833	NA	Cluster_53833	N	N	NA	NA	NA	NA	-4.2941316372513	0.0392165329457437
1	8318423	8318981	559	*	PlantSmallRNAgenes	siRNA24	NA	NA	osa-b1.0r1-3482	siRNA24 locus with predominant RNA size of 24	NA	NA	NA	NA	NA	NA	NA	-3.52274394163759	0.00890322790994208
1	8340060	8340410	351	*	PlantSmallRNAgenes	siRNA24	NA	NA	osa-b1.0r1-3494	siRNA24 locus with predominant RNA size of 24	NA	NA	NA	NA	NA	NA	NA	-1.36953093068168	0.0131839095100505
1	8343099	8344390	1292	*	PlantSmallRNAgenes	siRNA24	NA	NA	osa-b1.0r1-3497	siRNA24 locus with predominant RNA size of 24	NA	NA	NA	NA	NA	NA	NA	2.38969147729392	0.019251532004931
1	8354166	8355542	1377	*	PlantSmallRNAgenes	siRNA24	NA	NA	osa-b1.0r1-3501	siRNA24 locus with predominant RNA size of 24	NA	NA	NA	NA	NA	NA	NA	2.8119050069623	0.0302438460392712
1	8408928	8409624	697	*	PlantSmallRNAgenes	siRNA24	NA	NA	osa-b1.0r1-3521	siRNA24 locus with predominant RNA size of 24	NA	NA	NA	NA	NA	NA	NA	3.01370269239999	0.0228534470016595
1	8409883	8410056	174	+	PlantSmallRNAgenes	siRNA24	NA	NA	osa-b1.0r1-3522	siRNA24 locus with predominant RNA size of 24	NA	NA	NA	NA	NA	NA	NA	2.67794681089791	0.000474206643064361
1	8413905	8414270	366	-	ShortStack	OtherRNA	NA	NA	Cluster_53920	NA	Cluster_53920	N	N	NA	NA	NA	NA	-5.57980543523761	0.00082760053247993
1	8424161	8424827	667	-	ShortStack	OtherRNA	NA	NA	Cluster_53931	NA	Cluster_53931	N	N	NA	NA	NA	NA	-4.13578299371734	0.00938348160572379
1	8442218	8442875	658	+	PlantSmallRNAgenes	siRNA24	NA	NA	osa-b1.0r1-3546	siRNA24 locus with predominant RNA size of 24	NA	NA	NA	NA	NA	NA	NA	-2.60794161057385	0.0207271417662062
1	8463677	8465313	1637	*	PlantSmallRNAgenes	siRNA24	NA	NA	osa-b1.0r1-3561	siRNA24 locus with predominant RNA size of 24	NA	NA	NA	NA	NA	NA	NA	2.35819716126867	0.00422605050954186
1	8470174	8471037	864	*	PlantSmallRNAgenes	siRNA24	NA	NA	osa-b1.0r1-3562	siRNA24 locus with predominant RNA size of 24	NA	NA	NA	NA	NA	NA	NA	2.11870554996941	0.00914814230964449
1	8501768	8503908	2141	*	PlantSmallRNAgenes	siRNA24	NA	NA	osa-b1.0r1-3576	siRNA24 locus with predominant RNA size of 24	NA	NA	NA	NA	NA	NA	NA	2.00509998432968	0.00223619640131164
1	8505286	8506471	1186	*	PlantSmallRNAgenes	siRNA24	NA	NA	osa-b1.0r1-3578	siRNA24 locus with predominant RNA size of 24	NA	NA	NA	NA	NA	NA	NA	3.83853418950022	0.023859267084183
1	8528761	8529315	555	*	ShortStack	siRNA24	NA	NA	Cluster_54026	NA	Cluster_54026	24	N	NA	NA	NA	NA	4.6169565782976	0.0189079371799943
1	8531721	8532883	1163	*	PlantSmallRNAgenes	siRNA24	NA	NA	osa-b1.0r1-3585	siRNA24 locus with predominant RNA size of 24	NA	NA	NA	NA	NA	NA	NA	2.47359082692028	0.0389899283121734
1	8539503	8540594	1092	*	PlantSmallRNAgenes	siRNA24	NA	NA	osa-b1.0r1-3591	siRNA24 locus with predominant RNA size of 24	NA	NA	NA	NA	NA	NA	NA	2.28327697703612	0.01259122971495
1	8545866	8546871	1006	-	PlantSmallRNAgenes	OtherRNA	NA	NA	osa-b1.0r1-3592	OtherRNA locus with < 80% of RNAs between 20-24 nts in size	NA	NA	NA	NA	NA	NA	NA	-5.21730684095022	1.6250177886317e-10
1	8582581	8583261	681	*	PlantSmallRNAgenes	siRNA24	NA	NA	osa-b1.0r1-3608	siRNA24 locus with predominant RNA size of 24	NA	NA	NA	NA	NA	NA	NA	2.25669172431335	0.0227450388321445
1	8594098	8594239	142	-	ShortStack	OtherRNA	NA	NA	Cluster_54073	NA	Cluster_54073	N	N	NA	NA	NA	NA	-7.30645571721405	0.000383541477053117
1	8599627	8604129	4503	*	PlantSmallRNAgenes	siRNA24	NA	NA	osa-b1.0r1-3612	siRNA24 locus with predominant RNA size of 24	NA	NA	NA	NA	NA	NA	NA	3.13742855847232	0.000513154301087393
1	8674603	8674874	272	-	PlantSmallRNAgenes	siRNA24	NA	NA	osa-b1.0r1-3628	siRNA24 locus with predominant RNA size of 24	NA	NA	NA	NA	NA	NA	NA	-3.71379133919246	0.00390909495708915
1	8686593	8687469	877	+	ShortStack	OtherRNA	NA	NA	Cluster_54112	NA	Cluster_54112	N	N	NA	NA	NA	NA	-4.6157737969385	0.0227783291261173
1	8722830	8723162	333	+	PlantSmallRNAgenes	OtherRNA	NA	NA	osa-b1.0r1-3649	OtherRNA locus with < 80% of RNAs between 20-24 nts in size	NA	NA	NA	NA	NA	NA	NA	-3.19592220147007	3.5159634712471e-06
1	8748730	8749873	1144	*	PlantSmallRNAgenes	siRNA24	NA	NA	osa-b1.0r1-3663	siRNA24 locus with predominant RNA size of 24	NA	NA	NA	NA	NA	NA	NA	3.16277202476752	0.019055316466486
1	8773733	8774471	739	*	PlantSmallRNAgenes	siRNA24	NA	NA	osa-b1.0r1-3673	siRNA24 locus with predominant RNA size of 24	NA	NA	NA	NA	NA	NA	NA	4.60014112168896	0.0152873814989574
1	8790700	8791637	938	+	ShortStack	OtherRNA	NA	NA	Cluster_54179	NA	Cluster_54179	N	N	NA	NA	NA	NA	-2.92778323714691	0.0381080111919112
1	8792107	8793025	919	-	ShortStack	OtherRNA	NA	NA	Cluster_54181	NA	Cluster_54181	N	N	NA	NA	NA	NA	-3.61408757839028	0.0107222788577488
1	8793026	8793599	574	-	PlantSmallRNAgenes	OtherRNA	NA	NA	osa-b1.0r1-3677	OtherRNA locus with < 80% of RNAs between 20-24 nts in size	NA	NA	NA	NA	NA	NA	NA	-5.0021413872502	1.45327862490906e-05
1	8794835	8795448	614	*	Pln24NT	24nt_Locus	NA	NA	cluster3081	NA	NA	NA	NA	cluster3081	cluster3081	T	8	-4.9949971205923	0.021571462991496
1	8795857	8796229	373	-	ShortStack	OtherRNA	NA	NA	Cluster_54184	NA	Cluster_54184	N	N	NA	NA	NA	NA	-5.98138736563022	0.00605400581592213
1	8813524	8814378	855	*	PlantSmallRNAgenes	siRNA24	NA	NA	osa-b1.0r1-3685	siRNA24 locus with predominant RNA size of 24	NA	NA	NA	NA	NA	NA	NA	5.29335608656659	0.00263562839785493
1	8822987	8824618	1632	*	PlantSmallRNAgenes	siRNA24	NA	NA	osa-b1.0r1-3689	siRNA24 locus with predominant RNA size of 24	NA	NA	NA	NA	NA	NA	NA	5.09360194590433	0.00257830277878449
1	8852439	8854161	1723	*	PlantSmallRNAgenes	siRNA24	NA	NA	osa-b1.0r1-3707	siRNA24 locus with predominant RNA size of 24	NA	NA	NA	NA	NA	NA	NA	2.71797324532137	0.0215677216628247
1	9024314	9024688	375	*	PlantSmallRNAgenes	siRNA24	NA	NA	osa-b1.0r1-3783	siRNA24 locus with predominant RNA size of 24	NA	NA	NA	NA	NA	NA	NA	-6.06975243722324	0.000775383334166677
1	9054166	9056065	1900	*	PlantSmallRNAgenes	siRNA24	NA	NA	osa-b1.0r1-3797	siRNA24 locus with predominant RNA size of 24	NA	NA	NA	NA	NA	NA	NA	1.84008341193519	0.0437449998371692
1	9061057	9061864	808	*	PlantSmallRNAgenes	siRNA24	NA	NA	osa-b1.0r1-3800	siRNA24 locus with predominant RNA size of 24	NA	NA	NA	NA	NA	NA	NA	-1.99908857279029	0.000690490016074292
1	9195635	9196152	518	-	PlantSmallRNAgenes	OtherRNA	NA	NA	osa-b1.0r1-3869	OtherRNA locus with < 80% of RNAs between 20-24 nts in size	NA	NA	NA	NA	NA	NA	NA	-3.02740188298066	0.0035534225665704
1	9211838	9213385	1548	*	PlantSmallRNAgenes	siRNA24	NA	NA	osa-b1.0r1-3876	siRNA24 locus with predominant RNA size of 24	NA	NA	NA	NA	NA	NA	NA	-1.27639745503924	0.0327256497618652
1	9237243	9237680	438	*	PlantSmallRNAgenes	siRNA24	NA	NA	osa-b1.0r1-3885	siRNA24 locus with predominant RNA size of 24	NA	NA	NA	NA	NA	NA	NA	-6.06757638489172	0.00245690423819043
1	9242570	9243859	1290	*	PlantSmallRNAgenes	siRNA24	NA	NA	osa-b1.0r1-3889	siRNA24 locus with predominant RNA size of 24	NA	NA	NA	NA	NA	NA	NA	1.94440161477885	0.0173439918857239
1	9255186	9257303	2118	*	PlantSmallRNAgenes	siRNA24	NA	NA	osa-b1.0r1-3899	siRNA24 locus with predominant RNA size of 24	NA	NA	NA	NA	NA	NA	NA	2.61042400252488	2.0860609726056e-05
1	9284292	9285227	936	*	PlantSmallRNAgenes	siRNA24	NA	NA	osa-b1.0r1-3906	siRNA24 locus with predominant RNA size of 24	NA	NA	NA	NA	NA	NA	NA	3.28572192015987	0.00353430679613075
1	9383495	9384648	1154	*	PlantSmallRNAgenes	siRNA24	NA	NA	osa-b1.0r1-3933	siRNA24 locus with predominant RNA size of 24	NA	NA	NA	NA	NA	NA	NA	3.60640458651521	0.00182252628125614
1	9390675	9392842	2168	*	PlantSmallRNAgenes	siRNA24	NA	NA	osa-b1.0r1-3935	siRNA24 locus with predominant RNA size of 24	NA	NA	NA	NA	NA	NA	NA	2.06396477835715	0.00523132049821024
1	9435960	9441482	5523	*	PlantSmallRNAgenes	siRNA24	NA	NA	osa-b1.0r1-3952	siRNA24 locus with predominant RNA size of 24	NA	NA	NA	NA	NA	NA	NA	1.52064064364472	0.0215254044936572
1	9464300	9464746	447	*	PlantSmallRNAgenes	siRNA24	NA	NA	osa-b1.0r1-3961	siRNA24 locus with predominant RNA size of 24	NA	NA	NA	NA	NA	NA	NA	-2.2175514734619	0.00102864194568608
1	9492078	9492468	391	*	PlantSmallRNAgenes	siRNA24	NA	NA	osa-b1.0r1-3966	siRNA24 locus with predominant RNA size of 24	NA	NA	NA	NA	NA	NA	NA	-1.76959051297147	0.00235794959248189
1	9520275	9520694	420	*	PlantSmallRNAgenes	OtherRNA	NA	NA	osa-b1.0r1-3981	OtherRNA locus with < 80% of RNAs between 20-24 nts in size	NA	NA	NA	NA	NA	NA	NA	5.21562891276582	0.0323262494686077
1	9640696	9642131	1436	*	PlantSmallRNAgenes	siRNA24	NA	NA	osa-b1.0r1-4040	siRNA24 locus with predominant RNA size of 24	NA	NA	NA	NA	NA	NA	NA	5.43704639107077	0.00284153812938562
1	9659295	9659432	138	-	PlantSmallRNAgenes	siRNA23	NA	NA	osa-b1.0r1-4048	siRNA23 locus with predominant RNA size of 23	NA	NA	NA	NA	NA	NA	NA	-3.59608865129712	0.00845145813130058
1	9659568	9659709	142	-	PlantSmallRNAgenes	OtherRNA	NA	NA	osa-b1.0r1-4049	OtherRNA locus with < 80% of RNAs between 20-24 nts in size	NA	NA	NA	NA	NA	NA	NA	1.69985385706825	0.025203218291131
1	9660083	9660262	180	-	PlantSmallRNAgenes	OtherRNA	NA	NA	osa-b1.0r1-4050	OtherRNA locus with < 80% of RNAs between 20-24 nts in size	NA	NA	NA	NA	NA	NA	NA	-2.29575240296168	0.001111781971639
1	9660653	9661018	366	-	PlantSmallRNAgenes	OtherRNA	NA	NA	osa-b1.0r1-4052	OtherRNA locus with < 80% of RNAs between 20-24 nts in size	NA	NA	NA	NA	NA	NA	NA	-2.18595757024532	0.000950548460433379
1	9662657	9664957	2301	*	PlantSmallRNAgenes	siRNA24	NA	NA	osa-b1.0r1-4054	siRNA24 locus with predominant RNA size of 24	NA	NA	NA	NA	NA	NA	NA	2.77773990300306	0.00654380460972264
1	9675984	9677505	1522	*	PlantSmallRNAgenes	siRNA24	NA	NA	osa-b1.0r1-4056	siRNA24 locus with predominant RNA size of 24	NA	NA	NA	NA	NA	NA	NA	3.82272814582292	0.00162918504304558
1	9678543	9679518	976	*	PlantSmallRNAgenes	siRNA24	NA	NA	osa-b1.0r1-4058	siRNA24 locus with predominant RNA size of 24	NA	NA	NA	NA	NA	NA	NA	4.93097752033789	0.000610992768308766
1	9693314	9693772	459	*	PlantSmallRNAgenes	siRNA24	NA	NA	osa-b1.0r1-4061	siRNA24 locus with predominant RNA size of 24	NA	NA	NA	NA	NA	NA	NA	-2.26330776218321	0.0100946419420914
1	9701413	9702211	799	*	PlantSmallRNAgenes	siRNA24	NA	NA	osa-b1.0r1-4067	siRNA24 locus with predominant RNA size of 24	NA	NA	NA	NA	NA	NA	NA	-1.50219721310937	0.0179471394192307
1	9709720	9710692	973	*	PlantSmallRNAgenes	siRNA24	NA	NA	osa-b1.0r1-4068	siRNA24 locus with predominant RNA size of 24	NA	NA	NA	NA	NA	NA	NA	4.07013345095236	6.594895393217e-08
1	9746481	9746980	500	*	PlantSmallRNAgenes	siRNA24	NA	NA	osa-b1.0r1-4091	siRNA24 locus with predominant RNA size of 24	NA	NA	NA	NA	NA	NA	NA	5.37939485191445	0.0106328703181322
1	9773964	9774375	412	*	PlantSmallRNAgenes	siRNA24	NA	NA	osa-b1.0r1-4109	siRNA24 locus with predominant RNA size of 24	NA	NA	NA	NA	NA	NA	NA	-1.68690594604427	0.0310797343929091
1	9788727	9790968	2242	*	PlantSmallRNAgenes	siRNA24	NA	NA	osa-b1.0r1-4117	siRNA24 locus with predominant RNA size of 24	NA	NA	NA	NA	NA	NA	NA	2.91137020258211	0.0358827924020254
1	9814412	9815759	1348	*	PlantSmallRNAgenes	siRNA24	NA	NA	osa-b1.0r1-4125	siRNA24 locus with predominant RNA size of 24	NA	NA	NA	NA	NA	NA	NA	4.10508576600326	0.000878315244666946
1	9815945	9816606	662	*	PlantSmallRNAgenes	siRNA24	NA	NA	osa-b1.0r1-4126	siRNA24 locus with predominant RNA size of 24	NA	NA	NA	NA	NA	NA	NA	1.7638805414817	0.025767860622113
1	9823436	9825621	2186	*	PlantSmallRNAgenes	siRNA24	NA	NA	osa-b1.0r1-4128	siRNA24 locus with predominant RNA size of 24	NA	NA	NA	NA	NA	NA	NA	2.08336547361171	0.0183871533287851
1	9857158	9858555	1398	*	PlantSmallRNAgenes	siRNA24	NA	NA	osa-b1.0r1-4137	siRNA24 locus with predominant RNA size of 24	NA	NA	NA	NA	NA	NA	NA	1.61216965834325	0.00960336064265767
1	9875913	9878205	2293	*	PlantSmallRNAgenes	OtherRNA	NA	NA	osa-b1.0r1-4144	OtherRNA locus with < 80% of RNAs between 20-24 nts in size	NA	NA	NA	NA	NA	NA	NA	3.3764510321552	3.68166952984199e-07
1	9886319	9887542	1224	*	PlantSmallRNAgenes	siRNA24	NA	NA	osa-b1.0r1-4145	siRNA24 locus with predominant RNA size of 24	NA	NA	NA	NA	NA	NA	NA	1.76875123472041	0.0063091853128904
1	9888582	9889000	419	+	PlantSmallRNAgenes	OtherRNA	NA	NA	osa-b1.0r1-4146	OtherRNA locus with < 80% of RNAs between 20-24 nts in size	NA	NA	NA	NA	NA	NA	NA	-2.95672529880809	0.0327958957490022
1	9900372	9900815	444	+	PlantSmallRNAgenes	siRNA24	NA	NA	osa-b1.0r1-4149	siRNA24 locus with predominant RNA size of 24	NA	NA	NA	NA	NA	NA	NA	-2.36668349788742	0.00370607799344373
1	9904229	9904827	599	*	PlantSmallRNAgenes	siRNA24	NA	NA	osa-b1.0r1-4153	siRNA24 locus with predominant RNA size of 24	NA	NA	NA	NA	NA	NA	NA	-1.44861867982812	0.028371374469029
1	9921652	9921965	314	*	PlantSmallRNAgenes	siRNA24	NA	NA	osa-b1.0r1-4164	siRNA24 locus with predominant RNA size of 24	NA	NA	NA	NA	NA	NA	NA	-5.10095668384829	0.0178069112884782
1	9926290	9928870	2581	*	PlantSmallRNAgenes	siRNA24	NA	NA	osa-b1.0r1-4168	siRNA24 locus with predominant RNA size of 24	NA	NA	NA	NA	NA	NA	NA	3.5148875068702	8.27679790846096e-06
1	10015879	10016825	947	*	PlantSmallRNAgenes	siRNA24	NA	NA	osa-b1.0r1-4214	siRNA24 locus with predominant RNA size of 24	NA	NA	NA	NA	NA	NA	NA	4.84514209915809	4.17830879659539e-05
1	10023723	10024060	338	-	PlantSmallRNAgenes	OtherRNA	NA	NA	osa-b1.0r1-4217	OtherRNA locus with < 80% of RNAs between 20-24 nts in size	NA	NA	NA	NA	NA	NA	NA	-4.41032900416558	0.00818428400072624
1	10025843	10026136	294	-	PlantSmallRNAgenes	OtherRNA	NA	NA	osa-b1.0r1-4220	OtherRNA locus with < 80% of RNAs between 20-24 nts in size	NA	NA	NA	NA	NA	NA	NA	-5.2073574638715	0.0193895664972004
1	10099389	10100401	1013	-	PlantSmallRNAgenes	OtherRNA	NA	NA	osa-b1.0r1-4245	OtherRNA locus with < 80% of RNAs between 20-24 nts in size	NA	NA	NA	NA	NA	NA	NA	-3.91199457614608	0.00132095432658452
1	10146871	10147780	910	*	PlantSmallRNAgenes	siRNA24	NA	NA	osa-b1.0r1-4267	siRNA24 locus with predominant RNA size of 24	NA	NA	NA	NA	NA	NA	NA	1.61727643164039	0.0463202279875383
1	10149035	10149556	522	*	PlantSmallRNAgenes	siRNA24	NA	NA	osa-b1.0r1-4268	siRNA24 locus with predominant RNA size of 24	NA	NA	NA	NA	NA	NA	NA	1.56143443080513	0.034421047158118
1	10152578	10154345	1768	*	PlantSmallRNAgenes	siRNA24	NA	NA	osa-b1.0r1-4271	siRNA24 locus with predominant RNA size of 24	NA	NA	NA	NA	NA	NA	NA	3.13698615319024	4.69117692875526e-05
1	10154846	10156348	1503	*	PlantSmallRNAgenes	siRNA24	NA	NA	osa-b1.0r1-4272	siRNA24 locus with predominant RNA size of 24	NA	NA	NA	NA	NA	NA	NA	1.89677774281467	0.0247523191676767
1	10167936	10168674	739	-	PlantSmallRNAgenes	OtherRNA	NA	NA	osa-b1.0r1-4279	OtherRNA locus with < 80% of RNAs between 20-24 nts in size	NA	NA	NA	NA	NA	NA	NA	-8.99111234756118	8.31976049422616e-07
1	10168806	10168995	190	-	PlantSmallRNAgenes	OtherRNA	NA	NA	osa-b1.0r1-4280	OtherRNA locus with < 80% of RNAs between 20-24 nts in size	NA	NA	NA	NA	NA	NA	NA	-6.95748203573663	0.000668774851954844
1	10190928	10191560	633	*	PlantSmallRNAgenes	siRNA24	NA	NA	osa-b1.0r1-4290	siRNA24 locus with predominant RNA size of 24	NA	NA	NA	NA	NA	NA	NA	-1.29133955170415	0.0261473166044226
1	10208456	10209779	1324	*	PlantSmallRNAgenes	siRNA24	NA	NA	osa-b1.0r1-4297	siRNA24 locus with predominant RNA size of 24	NA	NA	NA	NA	NA	NA	NA	2.26889014768348	0.0240953213133134
1	10275303	10275774	472	*	PlantSmallRNAgenes	siRNA24	NA	NA	osa-b1.0r1-4318	siRNA24 locus with predominant RNA size of 24	NA	NA	NA	NA	NA	NA	NA	-3.09695639245631	0.00515207073549282
1	10308350	10309702	1353	*	PlantSmallRNAgenes	siRNA24	NA	NA	osa-b1.0r1-4333	siRNA24 locus with predominant RNA size of 24	NA	NA	NA	NA	NA	NA	NA	1.35062233963418	0.0495222430327073
1	10317797	10318945	1149	*	PlantSmallRNAgenes	siRNA24	NA	NA	osa-b1.0r1-4336	siRNA24 locus with predominant RNA size of 24	NA	NA	NA	NA	NA	NA	NA	2.53811772485114	0.0079712500272287
1	10334037	10335371	1335	*	PlantSmallRNAgenes	siRNA24	NA	NA	osa-b1.0r1-4346	siRNA24 locus with predominant RNA size of 24	NA	NA	NA	NA	NA	NA	NA	3.60809694443475	0.0365014843499628
1	10411795	10419576	7782	*	Pln24NT	24nt_Locus	NA	NA	cluster3611	NA	NA	NA	NA	cluster3611	cluster3611	T	14	4.60608596358763	0.0349955020644806
1	10447699	10449218	1520	*	PlantSmallRNAgenes	siRNA24	NA	NA	osa-b1.0r1-4392	siRNA24 locus with predominant RNA size of 24	NA	NA	NA	NA	NA	NA	NA	5.99257386111069	7.35306136465784e-05
1	10492825	10493339	515	-	ShortStack	OtherRNA	NA	NA	Cluster_55289	NA	Cluster_55289	N	N	NA	NA	NA	NA	-5.25119140424638	0.00671741554973932
1	10494150	10494250	101	-	PlantSmallRNAgenes	OtherRNA	NA	NA	osa-b1.0r1-4415	OtherRNA locus with < 80% of RNAs between 20-24 nts in size	NA	NA	NA	NA	NA	NA	NA	-5.09850810374543	0.0194324415147131
1	10501165	10504906	3742	*	PlantSmallRNAgenes	siRNA24	NA	NA	osa-b1.0r1-4419	siRNA24 locus with predominant RNA size of 24	NA	NA	NA	NA	NA	NA	NA	2.30521039052697	0.000191054007344983
1	10515076	10516942	1867	-	ShortStack	OtherRNA	NA	NA	Cluster_55314	NA	Cluster_55314	N	N	NA	NA	NA	NA	-3.30660665045453	0.00129354362067119
1	10519965	10521127	1163	-	ShortStack	OtherRNA	NA	NA	Cluster_55319	NA	Cluster_55319	N	N	NA	NA	NA	NA	-2.91961757511202	0.0139036976828272
1	10521203	10521728	526	-	ShortStack	OtherRNA	NA	NA	Cluster_55320	NA	Cluster_55320	N	N	NA	NA	NA	NA	-5.02892607082801	0.0170496410173266
1	10561162	10562456	1295	-	PlantSmallRNAgenes	OtherRNA	NA	NA	osa-b1.0r1-4446	OtherRNA locus with < 80% of RNAs between 20-24 nts in size	NA	NA	NA	NA	NA	NA	NA	-5.40255738246098	3.65283649028381e-05
1	10564826	10565116	291	-	PlantSmallRNAgenes	OtherRNA	NA	NA	osa-b1.0r1-4448	OtherRNA locus with < 80% of RNAs between 20-24 nts in size	NA	NA	NA	NA	NA	NA	NA	-6.50716773807342	0.00527449607599336
1	10604121	10604506	386	*	PlantSmallRNAgenes	siRNA24	NA	NA	osa-b1.0r1-4464	siRNA24 locus with predominant RNA size of 24	NA	NA	NA	NA	NA	NA	NA	-2.14355762147852	0.03585296062185
1	10616520	10617414	895	*	PlantSmallRNAgenes	siRNA24	NA	NA	osa-b1.0r1-4473	siRNA24 locus with predominant RNA size of 24	NA	NA	NA	NA	NA	NA	NA	4.32441205901088	0.0162546532335665
1	10629486	10631008	1523	*	PlantSmallRNAgenes	siRNA24	NA	NA	osa-b1.0r1-4485	siRNA24 locus with predominant RNA size of 24	NA	NA	NA	NA	NA	NA	NA	2.52447184677914	0.00726393787738154
1	10645253	10646366	1114	*	PlantSmallRNAgenes	siRNA24	NA	NA	osa-b1.0r1-4493	siRNA24 locus with predominant RNA size of 24	NA	NA	NA	NA	NA	NA	NA	1.62816420749762	0.04451808100736
1	10649585	10650054	470	*	PlantSmallRNAgenes	siRNA24	NA	NA	osa-b1.0r1-4496	siRNA24 locus with predominant RNA size of 24	NA	NA	NA	NA	NA	NA	NA	-2.52955897172001	7.09366813486996e-05
1	10662447	10663411	965	*	PlantSmallRNAgenes	siRNA24	NA	NA	osa-b1.0r1-4501	siRNA24 locus with predominant RNA size of 24	NA	NA	NA	NA	NA	NA	NA	2.48514153899175	0.0442582008546116
1	10673057	10674208	1152	*	PlantSmallRNAgenes	siRNA24	NA	NA	osa-b1.0r1-4507	siRNA24 locus with predominant RNA size of 24	NA	NA	NA	NA	NA	NA	NA	2.75439819575928	0.0272162007849757
1	10682264	10682900	637	*	PlantSmallRNAgenes	siRNA24	NA	NA	osa-b1.0r1-4510	siRNA24 locus with predominant RNA size of 24	NA	NA	NA	NA	NA	NA	NA	-1.83882642708301	0.00110568514498253
1	10697418	10698688	1271	*	PlantSmallRNAgenes	siRNA24	NA	NA	osa-b1.0r1-4520	siRNA24 locus with predominant RNA size of 24	NA	NA	NA	NA	NA	NA	NA	3.13429418452946	0.0149987411449845
1	10718773	10721035	2263	*	PlantSmallRNAgenes	siRNA24	NA	NA	osa-b1.0r1-4534	siRNA24 locus with predominant RNA size of 24	NA	NA	NA	NA	NA	NA	NA	5.41349511666661	0.000482081218055111
1	10748703	10749706	1004	-	PlantSmallRNAgenes	OtherRNA	NA	NA	osa-b1.0r1-4536	OtherRNA locus with < 80% of RNAs between 20-24 nts in size	NA	NA	NA	NA	NA	NA	NA	-8.43753873867271	0.00247059492566392
1	10909636	10910668	1033	*	PlantSmallRNAgenes	siRNA24	NA	NA	osa-b1.0r1-4598	siRNA24 locus with predominant RNA size of 24	NA	NA	NA	NA	NA	NA	NA	4.88541001430718	0.000463627184948242
1	10930712	10931964	1253	*	PlantSmallRNAgenes	siRNA24	NA	NA	osa-b1.0r1-4609	siRNA24 locus with predominant RNA size of 24	NA	NA	NA	NA	NA	NA	NA	2.99608684679154	0.0348946220518324
1	10984512	10985065	554	*	PlantSmallRNAgenes	siRNA24	NA	NA	osa-b1.0r1-4630	siRNA24 locus with predominant RNA size of 24	NA	NA	NA	NA	NA	NA	NA	-4.44398358527718	0.039180063275854
1	10987339	10987985	647	*	PlantSmallRNAgenes	siRNA24	NA	NA	osa-b1.0r1-4633	siRNA24 locus with predominant RNA size of 24	NA	NA	NA	NA	NA	NA	NA	-2.81173954569677	0.00159668910229277
1	10988391	10988625	235	*	PlantSmallRNAgenes	siRNA21	NA	NA	osa-b1.0r1-4634	siRNA21 locus with predominant RNA size of 21	NA	NA	NA	NA	NA	NA	NA	-4.78060232118052	0.00378776464968631
1	10989146	10989541	396	*	PlantSmallRNAgenes	siRNA24	NA	NA	osa-b1.0r1-4635	siRNA24 locus with predominant RNA size of 24	NA	NA	NA	NA	NA	NA	NA	-1.38573621296828	0.0477432114219624
1	11039216	11040112	897	*	PlantSmallRNAgenes	siRNA24	NA	NA	osa-b1.0r1-4652	siRNA24 locus with predominant RNA size of 24	NA	NA	NA	NA	NA	NA	NA	2.45238567704746	0.0328908827726518
1	11043632	11044607	976	*	PlantSmallRNAgenes	siRNA24	NA	NA	osa-b1.0r1-4656	siRNA24 locus with predominant RNA size of 24	NA	NA	NA	NA	NA	NA	NA	2.74754063839165	0.0157793932248722
1	11049246	11049626	381	*	PlantSmallRNAgenes	siRNA24	NA	NA	osa-b1.0r1-4659	siRNA24 locus with predominant RNA size of 24	NA	NA	NA	NA	NA	NA	NA	-1.9972200696838	0.014854877877661
1	11052904	11054277	1374	*	PlantSmallRNAgenes	siRNA24	NA	NA	osa-b1.0r1-4662	siRNA24 locus with predominant RNA size of 24	NA	NA	NA	NA	NA	NA	NA	2.45454661370445	0.00605818329665049
1	11068923	11070013	1091	*	PlantSmallRNAgenes	siRNA24	NA	NA	osa-b1.0r1-4668	siRNA24 locus with predominant RNA size of 24	NA	NA	NA	NA	NA	NA	NA	3.10156960908252	0.000344127255632357
1	11070584	11070918	335	*	PlantSmallRNAgenes	siRNA24	NA	NA	osa-b1.0r1-4669	siRNA24 locus with predominant RNA size of 24	NA	NA	NA	NA	NA	NA	NA	-2.14627603754961	0.00070328071634446
1	11071763	11072468	706	*	PlantSmallRNAgenes	siRNA24	NA	NA	osa-b1.0r1-4670	siRNA24 locus with predominant RNA size of 24	NA	NA	NA	NA	NA	NA	NA	-1.7680143947034	0.00230126053011197
1	11078660	11079991	1332	*	PlantSmallRNAgenes	siRNA24	NA	NA	osa-b1.0r1-4673	siRNA24 locus with predominant RNA size of 24	NA	NA	NA	NA	NA	NA	NA	3.22265900197812	0.00141063738243043
1	11152340	11153380	1041	*	PlantSmallRNAgenes	siRNA24	NA	NA	osa-b1.0r1-4693	siRNA24 locus with predominant RNA size of 24	NA	NA	NA	NA	NA	NA	NA	-1.53346377780906	0.0419011966756291
1	11209835	11211678	1844	*	PlantSmallRNAgenes	siRNA24	NA	NA	osa-b1.0r1-4723	siRNA24 locus with predominant RNA size of 24	NA	NA	NA	NA	NA	NA	NA	2.93647750492195	2.69589669242127e-06
1	11244107	11244998	892	*	PlantSmallRNAgenes	OtherRNA	NA	NA	osa-b1.0r1-4740	OtherRNA locus with < 80% of RNAs between 20-24 nts in size	NA	NA	NA	NA	NA	NA	NA	2.18573813682647	0.0491543067774277
1	11246807	11247668	862	*	PlantSmallRNAgenes	siRNA24	NA	NA	osa-b1.0r1-4741	siRNA24 locus with predominant RNA size of 24	NA	NA	NA	NA	NA	NA	NA	3.53595252986102	0.00774191131915043
1	11260760	11261532	773	*	PlantSmallRNAgenes	siRNA24	NA	NA	osa-b1.0r1-4745	siRNA24 locus with predominant RNA size of 24	NA	NA	NA	NA	NA	NA	NA	5.71911300478637	0.00079809992026091
1	11281105	11282664	1560	*	PlantSmallRNAgenes	siRNA24	NA	NA	osa-b1.0r1-4754	siRNA24 locus with predominant RNA size of 24	NA	NA	NA	NA	NA	NA	NA	2.52945904961435	0.0381879990472857
1	11315144	11316206	1063	*	PlantSmallRNAgenes	siRNA24	NA	NA	osa-b1.0r1-4766	siRNA24 locus with predominant RNA size of 24	NA	NA	NA	NA	NA	NA	NA	6.51214820606082	4.15270621026578e-05
1	11321672	11322677	1006	*	PlantSmallRNAgenes	siRNA24	NA	NA	osa-b1.0r1-4768	siRNA24 locus with predominant RNA size of 24	NA	NA	NA	NA	NA	NA	NA	3.80080576264509	0.0203553129745246
1	11341122	11341948	827	*	PlantSmallRNAgenes	siRNA24	NA	NA	osa-b1.0r1-4774	siRNA24 locus with predominant RNA size of 24	NA	NA	NA	NA	NA	NA	NA	4.96756718958252	0.00655759496023234
1	11360783	11364843	4061	*	PlantSmallRNAgenes	siRNA24	NA	NA	osa-b1.0r1-4786	siRNA24 locus with predominant RNA size of 24	NA	NA	NA	NA	NA	NA	NA	2.19301419607238	0.0156274930245787
1	11410459	11411759	1301	*	PlantSmallRNAgenes	siRNA24	NA	NA	osa-b1.0r1-4802	siRNA24 locus with predominant RNA size of 24	NA	NA	NA	NA	NA	NA	NA	2.60700119009753	0.00912971584139076
1	11421469	11422504	1036	*	PlantSmallRNAgenes	siRNA24	NA	NA	osa-b1.0r1-4803	siRNA24 locus with predominant RNA size of 24	NA	NA	NA	NA	NA	NA	NA	1.79852409592722	0.0197471106096209
1	11423073	11423748	676	*	PlantSmallRNAgenes	siRNA24	NA	NA	osa-b1.0r1-4804	siRNA24 locus with predominant RNA size of 24	NA	NA	NA	NA	NA	NA	NA	4.4714590616072	0.0160054576400755
1	11424938	11425397	460	*	PlantSmallRNAgenes	siRNA24	NA	NA	osa-b1.0r1-4805	siRNA24 locus with predominant RNA size of 24	NA	NA	NA	NA	NA	NA	NA	-1.57328831578955	0.0300588436548415
1	11431035	11432088	1054	*	PlantSmallRNAgenes	siRNA24	NA	NA	osa-b1.0r1-4806	siRNA24 locus with predominant RNA size of 24	NA	NA	NA	NA	NA	NA	NA	1.89965014876157	0.00130530238143038
1	11437244	11438177	934	*	PlantSmallRNAgenes	siRNA24	NA	NA	osa-b1.0r1-4808	siRNA24 locus with predominant RNA size of 24	NA	NA	NA	NA	NA	NA	NA	1.71674527615437	0.0152684565399113
1	11498634	11500324	1691	*	PlantSmallRNAgenes	siRNA24	NA	NA	osa-b1.0r1-4832	siRNA24 locus with predominant RNA size of 24	NA	NA	NA	NA	NA	NA	NA	2.15152510777245	0.00928325013841884
1	11509507	11510941	1435	*	PlantSmallRNAgenes	siRNA24	NA	NA	osa-b1.0r1-4838	siRNA24 locus with predominant RNA size of 24	NA	NA	NA	NA	NA	NA	NA	5.03038388589747	4.77419659798006e-06
1	11511728	11514760	3033	*	PlantSmallRNAgenes	siRNA24	NA	NA	osa-b1.0r1-4839	siRNA24 locus with predominant RNA size of 24	NA	NA	NA	NA	NA	NA	NA	3.17370883198618	3.90194078068983e-06
1	11515943	11517278	1336	*	PlantSmallRNAgenes	siRNA24	NA	NA	osa-b1.0r1-4840	siRNA24 locus with predominant RNA size of 24	NA	NA	NA	NA	NA	NA	NA	2.14250091856989	0.0182061804140002
1	11524106	11525244	1139	*	PlantSmallRNAgenes	siRNA24	NA	NA	osa-b1.0r1-4843	siRNA24 locus with predominant RNA size of 24	NA	NA	NA	NA	NA	NA	NA	2.68164597012127	0.00429436604816234
1	11531953	11535634	3682	*	PlantSmallRNAgenes	siRNA24	NA	NA	osa-b1.0r1-4845	siRNA24 locus with predominant RNA size of 24	NA	NA	NA	NA	NA	NA	NA	1.51664530987118	0.0479867862633187
1	11559065	11560905	1841	*	PlantSmallRNAgenes	siRNA24	NA	NA	osa-b1.0r1-4858	siRNA24 locus with predominant RNA size of 24	NA	NA	NA	NA	NA	NA	NA	1.7448868128779	0.0248162057334857
1	11575157	11575432	276	*	PlantSmallRNAgenes	siRNA24	NA	NA	osa-b1.0r1-4860	siRNA24 locus with predominant RNA size of 24	NA	NA	NA	NA	NA	NA	NA	-2.10079363600063	0.00685736538658169
1	11590049	11590584	536	*	PlantSmallRNAgenes	siRNA24	NA	NA	osa-b1.0r1-4868	siRNA24 locus with predominant RNA size of 24	NA	NA	NA	NA	NA	NA	NA	2.250062383337	0.033326857938534
1	11595626	11596512	887	*	PlantSmallRNAgenes	siRNA24	NA	NA	osa-b1.0r1-4871	siRNA24 locus with predominant RNA size of 24	NA	NA	NA	NA	NA	NA	NA	2.78030678889902	0.0196771326491988
1	11599779	11600786	1008	*	PlantSmallRNAgenes	siRNA24	NA	NA	osa-b1.0r1-4875	siRNA24 locus with predominant RNA size of 24	NA	NA	NA	NA	NA	NA	NA	4.32044884339677	0.0178474979488077
1	11614565	11615036	472	*	PlantSmallRNAgenes	siRNA24	NA	NA	osa-b1.0r1-4885	siRNA24 locus with predominant RNA size of 24	NA	NA	NA	NA	NA	NA	NA	4.22639365603996	0.0397504663382063
1	11623063	11623495	433	-	PlantSmallRNAgenes	OtherRNA	NA	NA	osa-b1.0r1-4886	OtherRNA locus with < 80% of RNAs between 20-24 nts in size	NA	NA	NA	NA	NA	NA	NA	-4.85685157193836	5.45408241342141e-14
1	11675517	11676720	1204	-	PlantSmallRNAgenes	OtherRNA	NA	NA	osa-b1.0r1-4908	OtherRNA locus with < 80% of RNAs between 20-24 nts in size	NA	NA	NA	NA	NA	NA	NA	5.44527306987913	0.0105733008042538
1	11736479	11738123	1645	*	PlantSmallRNAgenes	siRNA24	NA	NA	osa-b1.0r1-4930	siRNA24 locus with predominant RNA size of 24	NA	NA	NA	NA	NA	NA	NA	3.04002034186714	0.000701723152146513
1	11773080	11773725	646	*	PlantSmallRNAgenes	siRNA24	NA	NA	osa-b1.0r1-4951	siRNA24 locus with predominant RNA size of 24	NA	NA	NA	NA	NA	NA	NA	1.91312281697752	0.0380700393824977
1	11778707	11779707	1001	*	PlantSmallRNAgenes	siRNA24	NA	NA	osa-b1.0r1-4956	siRNA24 locus with predominant RNA size of 24	NA	NA	NA	NA	NA	NA	NA	5.82400993504246	0.00143628909852332
1	11780878	11781988	1111	*	PlantSmallRNAgenes	siRNA24	NA	NA	osa-b1.0r1-4959	siRNA24 locus with predominant RNA size of 24	NA	NA	NA	NA	NA	NA	NA	2.09218791582132	0.0234727296424267
1	11785638	11786879	1242	*	PlantSmallRNAgenes	siRNA24	NA	NA	osa-b1.0r1-4960	siRNA24 locus with predominant RNA size of 24	NA	NA	NA	NA	NA	NA	NA	-2.25350526525665	0.00586876446694478
1	11791488	11793469	1982	*	PlantSmallRNAgenes	siRNA24	NA	NA	osa-b1.0r1-4966	siRNA24 locus with predominant RNA size of 24	NA	NA	NA	NA	NA	NA	NA	2.77036626678822	0.00625277941255923
1	11798616	11799333	718	*	PlantSmallRNAgenes	siRNA24	NA	NA	osa-b1.0r1-4969	siRNA24 locus with predominant RNA size of 24	NA	NA	NA	NA	NA	NA	NA	-1.67802439950769	0.032231003149673
1	11863117	11864417	1301	*	PlantSmallRNAgenes	OtherRNA	NA	NA	osa-b1.0r1-4986	OtherRNA locus with < 80% of RNAs between 20-24 nts in size	NA	NA	NA	NA	NA	NA	NA	-3.0057640688631	0.00140044925965314
1	11910195	11910883	689	-	ShortStack	OtherRNA	NA	NA	Cluster_56200	NA	Cluster_56200	N	N	NA	NA	NA	NA	-5.25902701773035	0.00920428288601995
1	11939243	11939670	428	*	PlantSmallRNAgenes	siRNA24	NA	NA	osa-b1.0r1-5016	siRNA24 locus with predominant RNA size of 24	NA	NA	NA	NA	NA	NA	NA	-2.14527401405	0.00209830150013755
1	11951198	11952766	1569	*	PlantSmallRNAgenes	siRNA24	NA	NA	osa-b1.0r1-5027	siRNA24 locus with predominant RNA size of 24	NA	NA	NA	NA	NA	NA	NA	2.07754941853798	0.0254669261813552
1	12110977	12111139	163	+	PlantSmallRNAgenes	OtherRNA	NA	NA	osa-b1.0r1-5077	OtherRNA locus with < 80% of RNAs between 20-24 nts in size	NA	NA	NA	NA	NA	NA	NA	-8.69352914615285	7.03331318972388e-05
1	12125004	12126225	1222	*	PlantSmallRNAgenes	siRNA24	NA	NA	osa-b1.0r1-5084	siRNA24 locus with predominant RNA size of 24	NA	NA	NA	NA	NA	NA	NA	2.13185698113807	0.00534868405566511
1	12131782	12132491	710	*	PlantSmallRNAgenes	siRNA24	NA	NA	osa-b1.0r1-5087	siRNA24 locus with predominant RNA size of 24	NA	NA	NA	NA	NA	NA	NA	1.79233494783475	0.0392045925265405
1	12138321	12138701	381	*	PlantSmallRNAgenes	siRNA24	NA	NA	osa-b1.0r1-5091	siRNA24 locus with predominant RNA size of 24	NA	NA	NA	NA	NA	NA	NA	5.03197384741538	0.0179583787211904
1	12139104	12139691	588	*	PlantSmallRNAgenes	siRNA24	NA	NA	osa-b1.0r1-5092	siRNA24 locus with predominant RNA size of 24	NA	NA	NA	NA	NA	NA	NA	3.68447788182377	0.0489443126824278
1	12141510	12145456	3947	*	PlantSmallRNAgenes	siRNA24	NA	NA	osa-b1.0r1-5095	siRNA24 locus with predominant RNA size of 24	NA	NA	NA	NA	NA	NA	NA	1.9550955957155	0.0239112607183293
1	12148451	12148902	452	*	PlantSmallRNAgenes	siRNA24	NA	NA	osa-b1.0r1-5099	siRNA24 locus with predominant RNA size of 24	NA	NA	NA	NA	NA	NA	NA	4.59257629526212	0.0179150612536334
1	12149090	12150133	1044	*	PlantSmallRNAgenes	siRNA24	NA	NA	osa-b1.0r1-5100	siRNA24 locus with predominant RNA size of 24	NA	NA	NA	NA	NA	NA	NA	2.29044204683758	0.0356920705090524
1	12152528	12154231	1704	*	PlantSmallRNAgenes	siRNA24	NA	NA	osa-b1.0r1-5101	siRNA24 locus with predominant RNA size of 24	NA	NA	NA	NA	NA	NA	NA	3.09731962595364	0.0164360405405532
1	12178601	12179447	847	*	PlantSmallRNAgenes	siRNA24	NA	NA	osa-b1.0r1-5119	siRNA24 locus with predominant RNA size of 24	NA	NA	NA	NA	NA	NA	NA	5.33250106447156	0.0117144723568296
1	12207504	12208386	883	*	PlantSmallRNAgenes	siRNA24	NA	NA	osa-b1.0r1-5131	siRNA24 locus with predominant RNA size of 24	NA	NA	NA	NA	NA	NA	NA	3.18960545664149	0.0136072222090143
1	12210130	12211449	1320	*	PlantSmallRNAgenes	siRNA24	NA	NA	osa-b1.0r1-5132	siRNA24 locus with predominant RNA size of 24	NA	NA	NA	NA	NA	NA	NA	2.64474922533746	0.0267210175665035
1	12213264	12214006	743	*	PlantSmallRNAgenes	siRNA24	NA	NA	osa-b1.0r1-5134	siRNA24 locus with predominant RNA size of 24	NA	NA	NA	NA	NA	NA	NA	-1.47057382927132	0.00365809741734644
1	12219505	12220145	641	*	PlantSmallRNAgenes	siRNA24	NA	NA	osa-b1.0r1-5142	siRNA24 locus with predominant RNA size of 24	NA	NA	NA	NA	NA	NA	NA	3.60011811515372	0.0490026556034156
1	12224730	12225979	1250	*	PlantSmallRNAgenes	siRNA24	NA	NA	osa-b1.0r1-5144	siRNA24 locus with predominant RNA size of 24	NA	NA	NA	NA	NA	NA	NA	2.88294070980148	0.0377989442146732
1	12263374	12264735	1362	*	PlantSmallRNAgenes	siRNA24	NA	NA	osa-b1.0r1-5153	siRNA24 locus with predominant RNA size of 24	NA	NA	NA	NA	NA	NA	NA	3.97322004034525	7.75829834799858e-09
1	12311303	12312018	716	*	PlantSmallRNAgenes	siRNA24	NA	NA	osa-b1.0r1-5174	siRNA24 locus with predominant RNA size of 24	NA	NA	NA	NA	NA	NA	NA	-2.1079142060867	0.0127438546049077
1	12326358	12326499	142	+	ShortStack	OtherRNA	NA	NA	Cluster_56458	NA	Cluster_56458	N	N	NA	NA	NA	NA	-6.42470077033889	0.00443216366549432
1	12337331	12338291	961	*	PlantSmallRNAgenes	siRNA24	NA	NA	osa-b1.0r1-5187	siRNA24 locus with predominant RNA size of 24	NA	NA	NA	NA	NA	NA	NA	2.90957686432901	0.0137860705810878
1	12353108	12353850	743	*	PlantSmallRNAgenes	siRNA24	NA	NA	osa-b1.0r1-5197	siRNA24 locus with predominant RNA size of 24	NA	NA	NA	NA	NA	NA	NA	-3.72354530962058	8.05392126445665e-12
1	12360240	12361404	1165	*	PlantSmallRNAgenes	siRNA24	NA	NA	osa-b1.0r1-5203	siRNA24 locus with predominant RNA size of 24	NA	NA	NA	NA	NA	NA	NA	1.56952790653128	0.0438207897969363
1	12363702	12366059	2358	-	PlantSmallRNAgenes	OtherRNA	NA	NA	osa-b1.0r1-5206	OtherRNA locus with < 80% of RNAs between 20-24 nts in size	NA	NA	NA	NA	NA	NA	NA	-4.65345193449186	1.10318788601725e-17
1	12366159	12366315	157	-	PlantSmallRNAgenes	OtherRNA	NA	NA	osa-b1.0r1-5207	OtherRNA locus with < 80% of RNAs between 20-24 nts in size	NA	NA	NA	NA	NA	NA	NA	-4.58443122621411	1.07379574932547e-05
1	12412045	12414023	1979	*	PlantSmallRNAgenes	siRNA24	NA	NA	osa-b1.0r1-5225	siRNA24 locus with predominant RNA size of 24	NA	NA	NA	NA	NA	NA	NA	2.6505513431689	0.00388601780714291
1	12426673	12427227	555	*	PlantSmallRNAgenes	siRNA24	NA	NA	osa-b1.0r1-5231	siRNA24 locus with predominant RNA size of 24	NA	NA	NA	NA	NA	NA	NA	-1.52422231518102	0.0196846203446689
1	12625668	12626644	977	*	PlantSmallRNAgenes	siRNA24	NA	NA	osa-b1.0r1-5292	siRNA24 locus with predominant RNA size of 24	NA	NA	NA	NA	NA	NA	NA	3.18197041661443	4.40105266486124e-06
1	12640865	12641284	420	*	PlantSmallRNAgenes	siRNA24	NA	NA	osa-b1.0r1-5297	siRNA24 locus with predominant RNA size of 24	NA	NA	NA	NA	NA	NA	NA	-1.99196889756202	0.00920436364490815
1	12641653	12644065	2413	*	PlantSmallRNAgenes	siRNA24	NA	NA	osa-b1.0r1-5298	siRNA24 locus with predominant RNA size of 24	NA	NA	NA	NA	NA	NA	NA	3.01583988779994	3.98823127210045e-05
1	12645618	12645968	351	-	PlantSmallRNAgenes	OtherRNA	NA	NA	osa-b1.0r1-5300	OtherRNA locus with < 80% of RNAs between 20-24 nts in size	NA	NA	NA	NA	NA	NA	NA	-3.7008649691998	0.000270398343260747
1	12645999	12646335	337	-	PlantSmallRNAgenes	OtherRNA	NA	NA	osa-b1.0r1-5301	OtherRNA locus with < 80% of RNAs between 20-24 nts in size	NA	NA	NA	NA	NA	NA	NA	-3.23856276996954	0.0109948142588553
1	12659693	12661440	1748	*	PlantSmallRNAgenes	siRNA24	NA	NA	osa-b1.0r1-5306	siRNA24 locus with predominant RNA size of 24	NA	NA	NA	NA	NA	NA	NA	1.89601407461437	0.00364945299785002
1	12673741	12674728	988	*	PlantSmallRNAgenes	siRNA24	NA	NA	osa-b1.0r1-5309	siRNA24 locus with predominant RNA size of 24	NA	NA	NA	NA	NA	NA	NA	2.01010410542413	0.0011850736740566
1	12692698	12693861	1164	*	PlantSmallRNAgenes	siRNA24	NA	NA	osa-b1.0r1-5323	siRNA24 locus with predominant RNA size of 24	NA	NA	NA	NA	NA	NA	NA	3.37759783629248	0.000165152724702987
1	12738188	12738829	642	*	PlantSmallRNAgenes	siRNA24	NA	NA	osa-b1.0r1-5340	siRNA24 locus with predominant RNA size of 24	NA	NA	NA	NA	NA	NA	NA	1.78975654011483	0.0255162864814896
1	12741385	12741764	380	*	PlantSmallRNAgenes	siRNA24	NA	NA	osa-b1.0r1-5342	siRNA24 locus with predominant RNA size of 24	NA	NA	NA	NA	NA	NA	NA	-1.95834320208803	0.00550972626644036
1	12753651	12755240	1590	*	PlantSmallRNAgenes	siRNA24	NA	NA	osa-b1.0r1-5346	siRNA24 locus with predominant RNA size of 24	NA	NA	NA	NA	NA	NA	NA	2.79565577553405	0.0261043177391363
1	12767988	12770000	2013	*	PlantSmallRNAgenes	siRNA24	NA	NA	osa-b1.0r1-5353	siRNA24 locus with predominant RNA size of 24	NA	NA	NA	NA	NA	NA	NA	2.57481110749798	4.6723819072143e-05
1	12773743	12774964	1222	*	PlantSmallRNAgenes	siRNA24	NA	NA	osa-b1.0r1-5356	siRNA24 locus with predominant RNA size of 24	NA	NA	NA	NA	NA	NA	NA	4.20445774524248	0.0289489497738321
1	12777124	12778147	1024	*	PlantSmallRNAgenes	siRNA24	NA	NA	osa-b1.0r1-5359	siRNA24 locus with predominant RNA size of 24	NA	NA	NA	NA	NA	NA	NA	4.52853557182222	0.0419993952699557
1	12870228	12871139	912	+	PlantSmallRNAgenes	OtherRNA	NA	NA	osa-b1.0r1-5377	OtherRNA locus with < 80% of RNAs between 20-24 nts in size	NA	NA	NA	NA	NA	NA	NA	-5.78386588249848	0.000585063521542762
1	12873362	12874270	909	+	PlantSmallRNAgenes	OtherRNA	NA	NA	osa-b1.0r1-5382	OtherRNA locus with < 80% of RNAs between 20-24 nts in size	NA	NA	NA	NA	NA	NA	NA	-3.64749434167423	0.00518769996176981
1	12883018	12883578	561	*	PlantSmallRNAgenes	siRNA24	NA	NA	osa-b1.0r1-5387	siRNA24 locus with predominant RNA size of 24	NA	NA	NA	NA	NA	NA	NA	2.8114938627635	0.0153221809631044
1	12925072	12925594	523	*	PlantSmallRNAgenes	siRNA24	NA	NA	osa-b1.0r1-5414	siRNA24 locus with predominant RNA size of 24	NA	NA	NA	NA	NA	NA	NA	-1.54517432848888	0.0208031591425279
1	12927052	12927298	247	*	PlantSmallRNAgenes	siRNA24	NA	NA	osa-b1.0r1-5416	siRNA24 locus with predominant RNA size of 24	NA	NA	NA	NA	NA	NA	NA	5.33316706685479	0.0222554306030051
1	12992801	12993637	837	*	PlantSmallRNAgenes	siRNA24	NA	NA	osa-b1.0r1-5441	siRNA24 locus with predominant RNA size of 24	NA	NA	NA	NA	NA	NA	NA	4.82561239631525	0.0306482992858624
1	12994513	12995990	1478	*	PlantSmallRNAgenes	siRNA24	NA	NA	osa-b1.0r1-5443	siRNA24 locus with predominant RNA size of 24	NA	NA	NA	NA	NA	NA	NA	2.4634788036866	0.0119984090518279
1	13116795	13117630	836	*	PlantSmallRNAgenes	siRNA24	NA	NA	osa-b1.0r1-5458	siRNA24 locus with predominant RNA size of 24	NA	NA	NA	NA	NA	NA	NA	4.46046090277555	0.038807685330684
1	13238746	13240827	2082	*	PlantSmallRNAgenes	siRNA24	NA	NA	osa-b1.0r1-5510	siRNA24 locus with predominant RNA size of 24	NA	NA	NA	NA	NA	NA	NA	2.39844914919326	0.015246493918571
1	13271582	13272516	935	*	PlantSmallRNAgenes	siRNA24	NA	NA	osa-b1.0r1-5519	siRNA24 locus with predominant RNA size of 24	NA	NA	NA	NA	NA	NA	NA	1.28069437305094	0.0242338971509792
1	13287782	13287800	19	+	PlantSmallRNAgenes	OtherRNA	NA	NA	osa-b1.0r1-5524	OtherRNA locus with < 80% of RNAs between 20-24 nts in size	NA	NA	NA	NA	NA	NA	NA	-7.57726127304544	0.000158171199358649
1	13305773	13306682	910	*	PlantSmallRNAgenes	siRNA24	NA	NA	osa-b1.0r1-5530	siRNA24 locus with predominant RNA size of 24	NA	NA	NA	NA	NA	NA	NA	2.63292634921678	0.0146022263448889
1	13336401	13336537	137	+	PlantSmallRNAgenes	OtherRNA	NA	NA	osa-b1.0r1-5541	OtherRNA locus with < 80% of RNAs between 20-24 nts in size	NA	NA	NA	NA	NA	NA	NA	-4.3852953012641	3.23493979615257e-11
1	13339126	13340746	1621	*	PlantSmallRNAgenes	siRNA24	NA	NA	osa-b1.0r1-5543	siRNA24 locus with predominant RNA size of 24	NA	NA	NA	NA	NA	NA	NA	2.92067221513253	0.0219400782769667
1	13351241	13352391	1151	*	PlantSmallRNAgenes	siRNA24	NA	NA	osa-b1.0r1-5548	siRNA24 locus with predominant RNA size of 24	NA	NA	NA	NA	NA	NA	NA	3.84213308473606	0.037009181683811
1	13373809	13374862	1054	*	PlantSmallRNAgenes	siRNA24	NA	NA	osa-b1.0r1-5557	siRNA24 locus with predominant RNA size of 24	NA	NA	NA	NA	NA	NA	NA	2.63403107839667	0.0077408468982961
1	13388470	13389239	770	*	PlantSmallRNAgenes	siRNA24	NA	NA	osa-b1.0r1-5566	siRNA24 locus with predominant RNA size of 24	NA	NA	NA	NA	NA	NA	NA	3.65463465526771	0.035691558265536
1	13394454	13396197	1744	*	PlantSmallRNAgenes	siRNA24	NA	NA	osa-b1.0r1-5569	siRNA24 locus with predominant RNA size of 24	NA	NA	NA	NA	NA	NA	NA	3.10012178479731	0.00805014961280224
1	13441277	13442260	984	*	PlantSmallRNAgenes	siRNA24	NA	NA	osa-b1.0r1-5603	siRNA24 locus with predominant RNA size of 24	NA	NA	NA	NA	NA	NA	NA	2.73204875822282	0.0201504439589139
1	13468500	13470127	1628	*	PlantSmallRNAgenes	siRNA24	NA	NA	osa-b1.0r1-5615	siRNA24 locus with predominant RNA size of 24	NA	NA	NA	NA	NA	NA	NA	5.11306335133443	0.00342062804516141
1	13478858	13480588	1731	*	PlantSmallRNAgenes	siRNA24	NA	NA	osa-b1.0r1-5624	siRNA24 locus with predominant RNA size of 24	NA	NA	NA	NA	NA	NA	NA	3.64308069591988	0.00441188991437098
1	13509233	13510481	1249	*	PlantSmallRNAgenes	siRNA24	NA	NA	osa-b1.0r1-5637	siRNA24 locus with predominant RNA size of 24	NA	NA	NA	NA	NA	NA	NA	2.97040569786732	0.0203365181565618
1	13531832	13532835	1004	*	PlantSmallRNAgenes	siRNA24	NA	NA	osa-b1.0r1-5647	siRNA24 locus with predominant RNA size of 24	NA	NA	NA	NA	NA	NA	NA	4.23580385983544	0.00295896329641432
1	13553400	13554269	870	*	PlantSmallRNAgenes	siRNA24	NA	NA	osa-b1.0r1-5662	siRNA24 locus with predominant RNA size of 24	NA	NA	NA	NA	NA	NA	NA	2.60787113523527	0.00480694855231508
1	13554897	13556930	2034	*	PlantSmallRNAgenes	siRNA24	NA	NA	osa-b1.0r1-5663	siRNA24 locus with predominant RNA size of 24	NA	NA	NA	NA	NA	NA	NA	2.27135620519495	0.001347812787876
1	13585333	13586541	1209	*	PlantSmallRNAgenes	siRNA24	NA	NA	osa-b1.0r1-5674	siRNA24 locus with predominant RNA size of 24	NA	NA	NA	NA	NA	NA	NA	3.27039844465737	0.000881094838455615
1	13601002	13602212	1211	*	PlantSmallRNAgenes	siRNA24	NA	NA	osa-b1.0r1-5690	siRNA24 locus with predominant RNA size of 24	NA	NA	NA	NA	NA	NA	NA	2.53195810159452	0.0131153902544347
1	13602391	13603427	1037	*	PlantSmallRNAgenes	siRNA24	NA	NA	osa-b1.0r1-5692	siRNA24 locus with predominant RNA size of 24	NA	NA	NA	NA	NA	NA	NA	4.94193494091967	0.0182012655004764
1	13781128	13783822	2695	*	PlantSmallRNAgenes	siRNA24	NA	NA	osa-b1.0r1-5744	siRNA24 locus with predominant RNA size of 24	NA	NA	NA	NA	NA	NA	NA	2.69090537388625	0.000407727468924872
1	13784511	13785916	1406	*	PlantSmallRNAgenes	siRNA24	NA	NA	osa-b1.0r1-5745	siRNA24 locus with predominant RNA size of 24	NA	NA	NA	NA	NA	NA	NA	4.77953684456369	0.00869391100507055
1	13786628	13787129	502	*	PlantSmallRNAgenes	siRNA21	NA	NA	osa-b1.0r1-5746	siRNA21 locus with predominant RNA size of 21	NA	NA	NA	NA	NA	NA	NA	5.72059566287502	0.00215400957554498
1	13788318	13790666	2349	*	PlantSmallRNAgenes	siRNA21	NA	NA	osa-b1.0r1-5748	siRNA21 locus with predominant RNA size of 21	NA	NA	NA	NA	NA	NA	NA	4.00925719729099	0.00067440381012216
1	13805006	13807620	2615	*	PlantSmallRNAgenes	siRNA24	NA	NA	osa-b1.0r1-5752	siRNA24 locus with predominant RNA size of 24	NA	NA	NA	NA	NA	NA	NA	1.20762176173225	0.0459869635423595
1	13885186	13886128	943	*	PlantSmallRNAgenes	siRNA24	NA	NA	osa-b1.0r1-5779	siRNA24 locus with predominant RNA size of 24	NA	NA	NA	NA	NA	NA	NA	2.11017406342807	0.00144899879305808
1	13896552	13896945	394	+	PlantSmallRNAgenes	OtherRNA	NA	NA	osa-b1.0r1-5783	OtherRNA locus with < 80% of RNAs between 20-24 nts in size	NA	NA	NA	NA	NA	NA	NA	2.20851070053978	4.85028172232894e-05
1	13903822	13904013	192	-	PlantSmallRNAgenes	OtherRNA	NA	NA	osa-b1.0r1-5788	OtherRNA locus with < 80% of RNAs between 20-24 nts in size	NA	NA	NA	NA	NA	NA	NA	-4.89400047652795	0.0193831640362677
1	13944713	13946152	1440	*	PlantSmallRNAgenes	siRNA24	NA	NA	osa-b1.0r1-5811	siRNA24 locus with predominant RNA size of 24	NA	NA	NA	NA	NA	NA	NA	2.33764064577419	0.049150579464786
1	13951751	13952858	1108	*	PlantSmallRNAgenes	siRNA24	NA	NA	osa-b1.0r1-5818	siRNA24 locus with predominant RNA size of 24	NA	NA	NA	NA	NA	NA	NA	5.10040930840689	0.00236832418881793
1	13960050	13960655	606	*	PlantSmallRNAgenes	siRNA24	NA	NA	osa-b1.0r1-5828	siRNA24 locus with predominant RNA size of 24	NA	NA	NA	NA	NA	NA	NA	3.6232393272686	0.0456017131595932
1	13971683	13972578	896	*	PlantSmallRNAgenes	siRNA24	NA	NA	osa-b1.0r1-5832	siRNA24 locus with predominant RNA size of 24	NA	NA	NA	NA	NA	NA	NA	3.62581950143926	0.0332515525034435
1	14046463	14047153	691	*	PlantSmallRNAgenes	siRNA24	NA	NA	osa-b1.0r1-5874	siRNA24 locus with predominant RNA size of 24	NA	NA	NA	NA	NA	NA	NA	1.53664596079645	0.0341881090673763
1	14055741	14056759	1019	*	PlantSmallRNAgenes	siRNA24	NA	NA	osa-b1.0r1-5878	siRNA24 locus with predominant RNA size of 24	NA	NA	NA	NA	NA	NA	NA	3.97453607688565	0.0079712500272287
1	14057738	14059100	1363	*	PlantSmallRNAgenes	siRNA24	NA	NA	osa-b1.0r1-5880	siRNA24 locus with predominant RNA size of 24	NA	NA	NA	NA	NA	NA	NA	2.5436699311451	0.00086289082536825
1	14072785	14074198	1414	*	PlantSmallRNAgenes	siRNA24	NA	NA	osa-b1.0r1-5886	siRNA24 locus with predominant RNA size of 24	NA	NA	NA	NA	NA	NA	NA	2.24904129175826	0.0228390041626611
1	14176843	14177335	493	*	PlantSmallRNAgenes	siRNA24	NA	NA	osa-b1.0r1-5931	siRNA24 locus with predominant RNA size of 24	NA	NA	NA	NA	NA	NA	NA	3.46156921407277	0.0422327909550774
1	14197037	14197262	226	*	PlantSmallRNAgenes	siRNA24	NA	NA	osa-b1.0r1-5941	siRNA24 locus with predominant RNA size of 24	NA	NA	NA	NA	NA	NA	NA	-5.27373937153858	0.00496528068675144
1	14221774	14224257	2484	*	PlantSmallRNAgenes	siRNA24	NA	NA	osa-b1.0r1-5957	siRNA24 locus with predominant RNA size of 24	NA	NA	NA	NA	NA	NA	NA	2.48604439419685	0.000583970112871464
1	14234574	14235975	1402	*	PlantSmallRNAgenes	siRNA24	NA	NA	osa-b1.0r1-5962	siRNA24 locus with predominant RNA size of 24	NA	NA	NA	NA	NA	NA	NA	2.94025866045328	0.00326986927725306
1	14252160	14252774	615	*	PlantSmallRNAgenes	siRNA24	NA	NA	osa-b1.0r1-5965	siRNA24 locus with predominant RNA size of 24	NA	NA	NA	NA	NA	NA	NA	-2.46233751033191	2.69589669242127e-06
1	14259732	14260672	941	*	PlantSmallRNAgenes	siRNA24	NA	NA	osa-b1.0r1-5967	siRNA24 locus with predominant RNA size of 24	NA	NA	NA	NA	NA	NA	NA	2.66181172240262	0.00246302611621002
1	14261355	14262900	1546	*	PlantSmallRNAgenes	siRNA24	NA	NA	osa-b1.0r1-5968	siRNA24 locus with predominant RNA size of 24	NA	NA	NA	NA	NA	NA	NA	2.35581613599424	0.000584252699855948
1	14277072	14278662	1591	*	PlantSmallRNAgenes	siRNA24	NA	NA	osa-b1.0r1-5973	siRNA24 locus with predominant RNA size of 24	NA	NA	NA	NA	NA	NA	NA	3.15912910503479	0.02818765300294
1	14279790	14281404	1615	*	PlantSmallRNAgenes	siRNA24	NA	NA	osa-b1.0r1-5976	siRNA24 locus with predominant RNA size of 24	NA	NA	NA	NA	NA	NA	NA	3.38283274809875	0.0155417960393477
1	14286052	14286444	393	*	PlantSmallRNAgenes	siRNA24	NA	NA	osa-b1.0r1-5983	siRNA24 locus with predominant RNA size of 24	NA	NA	NA	NA	NA	NA	NA	-2.12280982779336	0.0454756429483831
1	14304416	14305632	1217	*	PlantSmallRNAgenes	siRNA24	NA	NA	osa-b1.0r1-5989	siRNA24 locus with predominant RNA size of 24	NA	NA	NA	NA	NA	NA	NA	3.56172495697115	7.45341534218292e-05
1	14316938	14319899	2962	*	PlantSmallRNAgenes	siRNA24	NA	NA	osa-b1.0r1-5990	siRNA24 locus with predominant RNA size of 24	NA	NA	NA	NA	NA	NA	NA	2.89800828566485	2.88773221930491e-05
1	14322072	14323320	1249	*	PlantSmallRNAgenes	siRNA24	NA	NA	osa-b1.0r1-5993	siRNA24 locus with predominant RNA size of 24	NA	NA	NA	NA	NA	NA	NA	3.65685835135161	0.00319167514796558
1	14333177	14340074	6898	*	PlantSmallRNAgenes	siRNA24	NA	NA	osa-b1.0r1-5999	siRNA24 locus with predominant RNA size of 24	NA	NA	NA	NA	NA	NA	NA	3.51086390742301	8.49658556350574e-05
1	14356802	14357379	578	-	ShortStack	OtherRNA	NA	NA	Cluster_57786	NA	Cluster_57786	N	N	NA	NA	NA	NA	-5.76258562592609	0.00890661931904316
1	14390120	14391818	1699	*	PlantSmallRNAgenes	siRNA24	NA	NA	osa-b1.0r1-6034	siRNA24 locus with predominant RNA size of 24	NA	NA	NA	NA	NA	NA	NA	2.08401753927473	0.00140291657478216
1	14401141	14403528	2388	*	PlantSmallRNAgenes	siRNA24	NA	NA	osa-b1.0r1-6036	siRNA24 locus with predominant RNA size of 24	NA	NA	NA	NA	NA	NA	NA	2.67235081833474	3.60771021111185e-05
1	14406094	14407350	1257	*	PlantSmallRNAgenes	siRNA24	NA	NA	osa-b1.0r1-6039	siRNA24 locus with predominant RNA size of 24	NA	NA	NA	NA	NA	NA	NA	2.24112570151126	0.035047412596855
1	14415769	14420050	4282	*	PlantSmallRNAgenes	siRNA24	NA	NA	osa-b1.0r1-6044	siRNA24 locus with predominant RNA size of 24	NA	NA	NA	NA	NA	NA	NA	5.25852256555353	0.000897262484377122
1	14420759	14422471	1713	*	PlantSmallRNAgenes	siRNA24	NA	NA	osa-b1.0r1-6046	siRNA24 locus with predominant RNA size of 24	NA	NA	NA	NA	NA	NA	NA	4.69534826872688	0.00369182706055547
1	14446718	14446800	83	*	PlantSmallRNAgenes	OtherRNA	NA	NA	osa-b1.0r1-6063	OtherRNA locus with < 80% of RNAs between 20-24 nts in size	NA	NA	NA	NA	NA	NA	NA	-2.92930665114811	0.0002827424063454
1	14447365	14447835	471	+	PlantSmallRNAgenes	OtherRNA	NA	NA	osa-b1.0r1-6064	OtherRNA locus with < 80% of RNAs between 20-24 nts in size	NA	NA	NA	NA	NA	NA	NA	-7.86759559114092	2.98511127461475e-07
1	14451603	14453469	1867	+	PlantSmallRNAgenes	OtherRNA	NA	NA	osa-b1.0r1-6065	OtherRNA locus with < 80% of RNAs between 20-24 nts in size	NA	NA	NA	NA	NA	NA	NA	-6.94958246184643	7.10996650876913e-11
1	14454526	14454769	244	+	PlantSmallRNAgenes	OtherRNA	NA	NA	osa-b1.0r1-6066	OtherRNA locus with < 80% of RNAs between 20-24 nts in size	NA	NA	NA	NA	NA	NA	NA	-6.59832268375952	0.00546935102326844
1	14458568	14459632	1065	*	PlantSmallRNAgenes	siRNA24	NA	NA	osa-b1.0r1-6068	siRNA24 locus with predominant RNA size of 24	NA	NA	NA	NA	NA	NA	NA	4.96739679578648	0.00754514493458212
1	14488229	14488601	373	*	PlantSmallRNAgenes	siRNA24	NA	NA	osa-b1.0r1-6084	siRNA24 locus with predominant RNA size of 24	NA	NA	NA	NA	NA	NA	NA	-1.50073909186996	0.0229279869005727
1	14515565	14517390	1826	*	PlantSmallRNAgenes	siRNA24	NA	NA	osa-b1.0r1-6097	siRNA24 locus with predominant RNA size of 24	NA	NA	NA	NA	NA	NA	NA	1.51580283509099	0.0101596452088419
1	14595868	14597661	1794	*	PlantSmallRNAgenes	siRNA24	NA	NA	osa-b1.0r1-6112	siRNA24 locus with predominant RNA size of 24	NA	NA	NA	NA	NA	NA	NA	2.16318038417253	0.0299557352422765
1	14607433	14610030	2598	*	PlantSmallRNAgenes	siRNA24	NA	NA	osa-b1.0r1-6114	siRNA24 locus with predominant RNA size of 24	NA	NA	NA	NA	NA	NA	NA	4.44163865710936	0.00168490280944455
1	14619600	14620044	445	*	PlantSmallRNAgenes	siRNA24	NA	NA	osa-b1.0r1-6115	siRNA24 locus with predominant RNA size of 24	NA	NA	NA	NA	NA	NA	NA	-1.559977260088	0.0265305424947176
1	14640024	14641757	1734	*	PlantSmallRNAgenes	siRNA24	NA	NA	osa-b1.0r1-6129	siRNA24 locus with predominant RNA size of 24	NA	NA	NA	NA	NA	NA	NA	4.68844807283908	0.00798055891515544
1	14642772	14644648	1877	*	PlantSmallRNAgenes	siRNA24	NA	NA	osa-b1.0r1-6131	siRNA24 locus with predominant RNA size of 24	NA	NA	NA	NA	NA	NA	NA	2.48824798200244	0.0297641115068853
1	14728458	14729542	1085	*	PlantSmallRNAgenes	siRNA24	NA	NA	osa-b1.0r1-6161	siRNA24 locus with predominant RNA size of 24	NA	NA	NA	NA	NA	NA	NA	4.33727935234679	0.00376772915596317
1	14730140	14732027	1888	*	PlantSmallRNAgenes	siRNA24	NA	NA	osa-b1.0r1-6162	siRNA24 locus with predominant RNA size of 24	NA	NA	NA	NA	NA	NA	NA	2.30372264952525	0.0399886375452598
1	14739551	14741156	1606	*	PlantSmallRNAgenes	siRNA24	NA	NA	osa-b1.0r1-6165	siRNA24 locus with predominant RNA size of 24	NA	NA	NA	NA	NA	NA	NA	2.1525578707634	0.0384758580063927
1	14748861	14750706	1846	*	PlantSmallRNAgenes	siRNA24	NA	NA	osa-b1.0r1-6172	siRNA24 locus with predominant RNA size of 24	NA	NA	NA	NA	NA	NA	NA	4.28355626315413	0.00579411922445172
1	14771889	14773338	1450	*	PlantSmallRNAgenes	siRNA24	NA	NA	osa-b1.0r1-6183	siRNA24 locus with predominant RNA size of 24	NA	NA	NA	NA	NA	NA	NA	2.01462865145404	0.0287019766058868
1	14787299	14788996	1698	*	PlantSmallRNAgenes	siRNA24	NA	NA	osa-b1.0r1-6190	siRNA24 locus with predominant RNA size of 24	NA	NA	NA	NA	NA	NA	NA	3.05627199763618	0.00595436336428354
1	14791951	14792996	1046	*	PlantSmallRNAgenes	siRNA24	NA	NA	osa-b1.0r1-6192	siRNA24 locus with predominant RNA size of 24	NA	NA	NA	NA	NA	NA	NA	2.221998464771	0.0437064146497914
1	14829285	14830582	1298	*	PlantSmallRNAgenes	siRNA24	NA	NA	osa-b1.0r1-6206	siRNA24 locus with predominant RNA size of 24	NA	NA	NA	NA	NA	NA	NA	4.26434264916817	3.07861447588313e-06
1	14879241	14880629	1389	*	PlantSmallRNAgenes	siRNA24	NA	NA	osa-b1.0r1-6214	siRNA24 locus with predominant RNA size of 24	NA	NA	NA	NA	NA	NA	NA	3.49765901921753	0.0257576790186191
1	14902645	14903392	748	*	PlantSmallRNAgenes	siRNA24	NA	NA	osa-b1.0r1-6229	siRNA24 locus with predominant RNA size of 24	NA	NA	NA	NA	NA	NA	NA	2.22687244257236	0.0344196459282958
1	14922542	14924337	1796	*	PlantSmallRNAgenes	siRNA24	NA	NA	osa-b1.0r1-6239	siRNA24 locus with predominant RNA size of 24	NA	NA	NA	NA	NA	NA	NA	2.59819549075309	0.0420441522673906
1	14940151	14941080	930	*	PlantSmallRNAgenes	siRNA24	NA	NA	osa-b1.0r1-6243	siRNA24 locus with predominant RNA size of 24	NA	NA	NA	NA	NA	NA	NA	2.81163468567374	0.0334667918393037
1	14948010	14950257	2248	*	PlantSmallRNAgenes	siRNA24	NA	NA	osa-b1.0r1-6246	siRNA24 locus with predominant RNA size of 24	NA	NA	NA	NA	NA	NA	NA	3.64602119367882	3.58759857564988e-05
1	14953192	14955349	2158	*	PlantSmallRNAgenes	siRNA24	NA	NA	osa-b1.0r1-6249	siRNA24 locus with predominant RNA size of 24	NA	NA	NA	NA	NA	NA	NA	5.19089868800613	0.000102896153054566
1	14964145	14964560	416	*	PlantSmallRNAgenes	siRNA24	NA	NA	osa-b1.0r1-6251	siRNA24 locus with predominant RNA size of 24	NA	NA	NA	NA	NA	NA	NA	-2.17152876798583	0.0068621358227364
1	14998145	14999521	1377	*	PlantSmallRNAgenes	siRNA24	NA	NA	osa-b1.0r1-6260	siRNA24 locus with predominant RNA size of 24	NA	NA	NA	NA	NA	NA	NA	2.27414502331399	0.0452924258883611
1	15013651	15015297	1647	*	PlantSmallRNAgenes	siRNA24	NA	NA	osa-b1.0r1-6264	siRNA24 locus with predominant RNA size of 24	NA	NA	NA	NA	NA	NA	NA	4.05375505531295	1.17906616314211e-06
1	15025246	15026320	1075	*	PlantSmallRNAgenes	siRNA24	NA	NA	osa-b1.0r1-6271	siRNA24 locus with predominant RNA size of 24	NA	NA	NA	NA	NA	NA	NA	3.68652933181714	0.0296336186833968
1	15055799	15058865	3067	*	Pln24NT	24nt_Locus	NA	NA	cluster5229	NA	NA	NA	NA	cluster5229	cluster5229	T	9	5.175379371248	0.00340647120366032
1	15064693	15065677	985	*	PlantSmallRNAgenes	siRNA24	NA	NA	osa-b1.0r1-6281	siRNA24 locus with predominant RNA size of 24	NA	NA	NA	NA	NA	NA	NA	4.60617890402428	0.0147667608525381
1	15067071	15067422	352	+	ShortStack	OtherRNA	NA	NA	Cluster_58245	NA	Cluster_58245	N	N	NA	NA	NA	NA	-4.79113368947406	0.0442799782005561
1	15116211	15118062	1852	*	PlantSmallRNAgenes	siRNA24	NA	NA	osa-b1.0r1-6296	siRNA24 locus with predominant RNA size of 24	NA	NA	NA	NA	NA	NA	NA	2.53997313651895	0.0252008190643187
1	15144113	15145929	1817	*	PlantSmallRNAgenes	siRNA24	NA	NA	osa-b1.0r1-6303	siRNA24 locus with predominant RNA size of 24	NA	NA	NA	NA	NA	NA	NA	2.51402721299483	0.00175400400958959
1	15160932	15161741	810	*	PlantSmallRNAgenes	OtherRNA	NA	NA	osa-b1.0r1-6309	OtherRNA locus with < 80% of RNAs between 20-24 nts in size	NA	NA	NA	NA	NA	NA	NA	-4.88696773525346	0.0001347522521167
1	15166373	15167293	921	*	PlantSmallRNAgenes	siRNA24	NA	NA	osa-b1.0r1-6310	siRNA24 locus with predominant RNA size of 24	NA	NA	NA	NA	NA	NA	NA	2.75774517570462	0.00705110203407144
1	15168430	15169934	1505	*	PlantSmallRNAgenes	siRNA24	NA	NA	osa-b1.0r1-6312	siRNA24 locus with predominant RNA size of 24	NA	NA	NA	NA	NA	NA	NA	2.35363931088845	0.000325755161456153
1	15223853	15225161	1309	*	Pln24NT	24nt_Locus	NA	NA	cluster5282	NA	NA	NA	NA	cluster5282	cluster5282	F	2	4.60190518413409	0.0194100292631965
1	15285604	15287213	1610	*	PlantSmallRNAgenes	siRNA24	NA	NA	osa-b1.0r1-6349	siRNA24 locus with predominant RNA size of 24	NA	NA	NA	NA	NA	NA	NA	2.47485919169112	0.0288281786681873
1	15296200	15298039	1840	*	PlantSmallRNAgenes	siRNA24	NA	NA	osa-b1.0r1-6354	siRNA24 locus with predominant RNA size of 24	NA	NA	NA	NA	NA	NA	NA	5.51390519213223	0.00141342103198105
1	15325026	15325980	955	*	PlantSmallRNAgenes	siRNA24	NA	NA	osa-b1.0r1-6357	siRNA24 locus with predominant RNA size of 24	NA	NA	NA	NA	NA	NA	NA	4.58882694420961	0.0317845995468246
1	15327914	15328861	948	*	PlantSmallRNAgenes	siRNA24	NA	NA	osa-b1.0r1-6359	siRNA24 locus with predominant RNA size of 24	NA	NA	NA	NA	NA	NA	NA	4.06522401045439	2.53671571680114e-05
1	15348741	15349948	1208	*	PlantSmallRNAgenes	siRNA24	NA	NA	osa-b1.0r1-6366	siRNA24 locus with predominant RNA size of 24	NA	NA	NA	NA	NA	NA	NA	3.66791695908717	2.71582666061162e-05
1	15352160	15353268	1109	*	PlantSmallRNAgenes	siRNA24	NA	NA	osa-b1.0r1-6367	siRNA24 locus with predominant RNA size of 24	NA	NA	NA	NA	NA	NA	NA	2.56320447834863	0.00416596601151888
1	15396574	15397965	1392	*	PlantSmallRNAgenes	siRNA24	NA	NA	osa-b1.0r1-6388	siRNA24 locus with predominant RNA size of 24	NA	NA	NA	NA	NA	NA	NA	3.28072810616506	0.017708776019667
1	15398768	15399440	673	*	PlantSmallRNAgenes	siRNA24	NA	NA	osa-b1.0r1-6390	siRNA24 locus with predominant RNA size of 24	NA	NA	NA	NA	NA	NA	NA	2.84430085863088	0.0287792931555268
1	15413015	15414558	1544	*	PlantSmallRNAgenes	siRNA24	NA	NA	osa-b1.0r1-6395	siRNA24 locus with predominant RNA size of 24	NA	NA	NA	NA	NA	NA	NA	2.30980361915401	0.0356372950560196
1	15435419	15436061	643	*	PlantSmallRNAgenes	siRNA24	NA	NA	osa-b1.0r1-6410	siRNA24 locus with predominant RNA size of 24	NA	NA	NA	NA	NA	NA	NA	4.70655991509829	0.0411543805191232
1	15451142	15451661	520	*	PlantSmallRNAgenes	siRNA24	NA	NA	osa-b1.0r1-6418	siRNA24 locus with predominant RNA size of 24	NA	NA	NA	NA	NA	NA	NA	-1.80439881916903	0.00425265045069679
1	15460315	15461539	1225	*	PlantSmallRNAgenes	siRNA24	NA	NA	osa-b1.0r1-6422	siRNA24 locus with predominant RNA size of 24	NA	NA	NA	NA	NA	NA	NA	1.92897806877002	0.0480583296139148
1	15478576	15479802	1227	*	PlantSmallRNAgenes	siRNA24	NA	NA	osa-b1.0r1-6429	siRNA24 locus with predominant RNA size of 24	NA	NA	NA	NA	NA	NA	NA	2.87337783635514	0.000132341458923469
1	15506117	15508018	1902	*	PlantSmallRNAgenes	siRNA24	NA	NA	osa-b1.0r1-6440	siRNA24 locus with predominant RNA size of 24	NA	NA	NA	NA	NA	NA	NA	2.23959210096529	0.0396668214099765
1	15541571	15542002	432	*	PlantSmallRNAgenes	siRNA24	NA	NA	osa-b1.0r1-6459	siRNA24 locus with predominant RNA size of 24	NA	NA	NA	NA	NA	NA	NA	3.065994784924	0.0460690555978356
1	15547861	15548893	1033	*	PlantSmallRNAgenes	siRNA24	NA	NA	osa-b1.0r1-6463	siRNA24 locus with predominant RNA size of 24	NA	NA	NA	NA	NA	NA	NA	2.51000956933499	0.00194205988647174
1	15567474	15568554	1081	*	PlantSmallRNAgenes	siRNA24	NA	NA	osa-b1.0r1-6470	siRNA24 locus with predominant RNA size of 24	NA	NA	NA	NA	NA	NA	NA	3.86830409192439	0.010005868825207
1	15573785	15575669	1885	*	PlantSmallRNAgenes	siRNA24	NA	NA	osa-b1.0r1-6471	siRNA24 locus with predominant RNA size of 24	NA	NA	NA	NA	NA	NA	NA	2.28737847759836	0.00013864172406057
1	15616496	15618130	1635	*	PlantSmallRNAgenes	siRNA24	NA	NA	osa-b1.0r1-6480	siRNA24 locus with predominant RNA size of 24	NA	NA	NA	NA	NA	NA	NA	4.46095904408329	0.00206788598352717
1	15651032	15651655	624	*	PlantSmallRNAgenes	siRNA24	NA	NA	osa-b1.0r1-6490	siRNA24 locus with predominant RNA size of 24	NA	NA	NA	NA	NA	NA	NA	3.02383871975055	0.0267680526800075
1	15656126	15663795	7670	*	Pln24NT	24nt_Locus	NA	NA	cluster5435	NA	NA	NA	NA	cluster5435	cluster5435	T	9	3.84920155028282	0.0320121825418818
1	15671961	15672690	730	*	PlantSmallRNAgenes	siRNA24	NA	NA	osa-b1.0r1-6493	siRNA24 locus with predominant RNA size of 24	NA	NA	NA	NA	NA	NA	NA	3.79755036791676	0.0211072008261195
1	15726303	15727139	837	*	PlantSmallRNAgenes	siRNA24	NA	NA	osa-b1.0r1-6511	siRNA24 locus with predominant RNA size of 24	NA	NA	NA	NA	NA	NA	NA	3.13353761847936	0.0122841251801984
1	15735382	15735859	478	*	PlantSmallRNAgenes	siRNA24	NA	NA	osa-b1.0r1-6513	siRNA24 locus with predominant RNA size of 24	NA	NA	NA	NA	NA	NA	NA	4.90676240266431	0.00675447391464745
1	15743361	15744184	824	*	PlantSmallRNAgenes	siRNA24	NA	NA	osa-b1.0r1-6515	siRNA24 locus with predominant RNA size of 24	NA	NA	NA	NA	NA	NA	NA	3.68625876448817	0.0128408476956662
1	15781425	15782894	1470	*	PlantSmallRNAgenes	siRNA24	NA	NA	osa-b1.0r1-6528	siRNA24 locus with predominant RNA size of 24	NA	NA	NA	NA	NA	NA	NA	5.31097215527926	0.00169286900203152
1	15803258	15805766	2509	*	PlantSmallRNAgenes	siRNA24	NA	NA	osa-b1.0r1-6539	siRNA24 locus with predominant RNA size of 24	NA	NA	NA	NA	NA	NA	NA	3.18286797320714	0.000510464320608477
1	15814208	15815426	1219	*	PlantSmallRNAgenes	siRNA24	NA	NA	osa-b1.0r1-6546	siRNA24 locus with predominant RNA size of 24	NA	NA	NA	NA	NA	NA	NA	5.20907312074034	1.87785811240086e-06
1	15825256	15826204	949	*	PlantSmallRNAgenes	siRNA24	NA	NA	osa-b1.0r1-6550	siRNA24 locus with predominant RNA size of 24	NA	NA	NA	NA	NA	NA	NA	4.76213668977038	0.00505847315313081
1	15836871	15838524	1654	*	PlantSmallRNAgenes	siRNA24	NA	NA	osa-b1.0r1-6556	siRNA24 locus with predominant RNA size of 24	NA	NA	NA	NA	NA	NA	NA	4.54303389489422	0.018238880533886
1	15850195	15851614	1420	*	PlantSmallRNAgenes	siRNA24	NA	NA	osa-b1.0r1-6561	siRNA24 locus with predominant RNA size of 24	NA	NA	NA	NA	NA	NA	NA	4.0239314272638	0.0334667918393037
1	15956085	15959468	3384	*	PlantSmallRNAgenes	siRNA24	NA	NA	osa-b1.0r1-6592	siRNA24 locus with predominant RNA size of 24	NA	NA	NA	NA	NA	NA	NA	2.11151807824946	0.00561555267124962
1	15962221	15965586	3366	*	PlantSmallRNAgenes	siRNA24	NA	NA	osa-b1.0r1-6593	siRNA24 locus with predominant RNA size of 24	NA	NA	NA	NA	NA	NA	NA	2.68057142665424	0.000185058026115752
1	15991537	15992622	1086	*	PlantSmallRNAgenes	siRNA24	NA	NA	osa-b1.0r1-6605	siRNA24 locus with predominant RNA size of 24	NA	NA	NA	NA	NA	NA	NA	2.09836246344045	0.000821513070562472
1	16003395	16004040	646	*	PlantSmallRNAgenes	siRNA24	NA	NA	osa-b1.0r1-6609	siRNA24 locus with predominant RNA size of 24	NA	NA	NA	NA	NA	NA	NA	-2.38184129304168	0.0033284049142156
1	16050559	16051243	685	+	ShortStack	OtherRNA	NA	NA	Cluster_58880	NA	Cluster_58880	N	N	NA	NA	NA	NA	-4.48086453604751	0.021874703695846
1	16055277	16056181	905	+	ShortStack	OtherRNA	NA	NA	Cluster_58886	NA	Cluster_58886	N	N	NA	NA	NA	NA	-5.40482635557156	0.00215769314157562
1	16069134	16070935	1802	*	PlantSmallRNAgenes	siRNA24	NA	NA	osa-b1.0r1-6630	siRNA24 locus with predominant RNA size of 24	NA	NA	NA	NA	NA	NA	NA	1.80076447572733	0.0145132618401717
1	16100591	16101208	618	*	PlantSmallRNAgenes	siRNA24	NA	NA	osa-b1.0r1-6645	siRNA24 locus with predominant RNA size of 24	NA	NA	NA	NA	NA	NA	NA	4.04441409995944	0.0289226765853371
1	16102527	16103070	544	*	PlantSmallRNAgenes	siRNA24	NA	NA	osa-b1.0r1-6647	siRNA24 locus with predominant RNA size of 24	NA	NA	NA	NA	NA	NA	NA	4.71024934239576	0.0261230874971825
1	16130573	16132586	2014	*	PlantSmallRNAgenes	siRNA24	NA	NA	osa-b1.0r1-6660	siRNA24 locus with predominant RNA size of 24	NA	NA	NA	NA	NA	NA	NA	-2.23790565922036	6.41579839826164e-05
1	16133848	16135077	1230	*	PlantSmallRNAgenes	siRNA24	NA	NA	osa-b1.0r1-6661	siRNA24 locus with predominant RNA size of 24	NA	NA	NA	NA	NA	NA	NA	1.6261218443001	0.0271151784909438
1	16140187	16141501	1315	*	PlantSmallRNAgenes	OtherRNA	NA	NA	osa-b1.0r1-6663	OtherRNA locus with < 80% of RNAs between 20-24 nts in size	NA	NA	NA	NA	NA	NA	NA	2.248111717255	0.0308754289795182
1	16149609	16151170	1562	*	PlantSmallRNAgenes	siRNA24	NA	NA	osa-b1.0r1-6665	siRNA24 locus with predominant RNA size of 24	NA	NA	NA	NA	NA	NA	NA	2.26956097557411	0.0274562136627922
1	16190859	16199613	8755	*	Pln24NT	24nt_Locus	NA	NA	cluster5630	NA	NA	NA	NA	cluster5630	cluster5630	T	14	5.02566951559759	0.00886369856653934
1	16225387	16225839	453	*	PlantSmallRNAgenes	siRNA24	NA	NA	osa-b1.0r1-6682	siRNA24 locus with predominant RNA size of 24	NA	NA	NA	NA	NA	NA	NA	3.94750665261515	0.0365014843499628
1	16301621	16302460	840	*	PlantSmallRNAgenes	siRNA24	NA	NA	osa-b1.0r1-6705	siRNA24 locus with predominant RNA size of 24	NA	NA	NA	NA	NA	NA	NA	3.92033319548223	0.0163190055016179
1	16303065	16303502	438	*	PlantSmallRNAgenes	siRNA24	NA	NA	osa-b1.0r1-6706	siRNA24 locus with predominant RNA size of 24	NA	NA	NA	NA	NA	NA	NA	4.4899687664442	0.00935636347031882
1	16315343	16315952	610	*	PlantSmallRNAgenes	siRNA24	NA	NA	osa-b1.0r1-6711	siRNA24 locus with predominant RNA size of 24	NA	NA	NA	NA	NA	NA	NA	5.73248703604759	0.00274013881289832
1	16318805	16320246	1442	*	PlantSmallRNAgenes	siRNA24	NA	NA	osa-b1.0r1-6713	siRNA24 locus with predominant RNA size of 24	NA	NA	NA	NA	NA	NA	NA	2.06919506778511	0.0448650340543083
1	16349780	16350584	805	*	PlantSmallRNAgenes	siRNA24	NA	NA	osa-b1.0r1-6727	siRNA24 locus with predominant RNA size of 24	NA	NA	NA	NA	NA	NA	NA	2.30680319439506	0.0449380131964004
1	16362703	16363879	1177	*	PlantSmallRNAgenes	siRNA24	NA	NA	osa-b1.0r1-6731	siRNA24 locus with predominant RNA size of 24	NA	NA	NA	NA	NA	NA	NA	4.93549051370644	0.00443935324612115
1	16381610	16382434	825	+	ShortStack	OtherRNA	NA	NA	Cluster_59068	NA	Cluster_59068	N	N	NA	NA	NA	NA	-4.97626152714873	0.0279989126999766
1	16408856	16409064	209	+	PlantSmallRNAgenes	OtherRNA	NA	NA	osa-b1.0r1-6740	OtherRNA locus with < 80% of RNAs between 20-24 nts in size	NA	NA	NA	NA	NA	NA	NA	-6.64885044925686	0.000961307112964202
1	16436980	16440261	3282	*	PlantSmallRNAgenes	siRNA24	NA	NA	osa-b1.0r1-6747	siRNA24 locus with predominant RNA size of 24	NA	NA	NA	NA	NA	NA	NA	2.92524796384467	0.000614985077212537
1	16467696	16468738	1043	*	PlantSmallRNAgenes	siRNA24	NA	NA	osa-b1.0r1-6760	siRNA24 locus with predominant RNA size of 24	NA	NA	NA	NA	NA	NA	NA	3.43866409833688	0.0160390465415137
1	16565891	16566741	851	*	PlantSmallRNAgenes	siRNA24	NA	NA	osa-b1.0r1-6786	siRNA24 locus with predominant RNA size of 24	NA	NA	NA	NA	NA	NA	NA	5.68767268658125	0.00214102666548774
1	16587430	16588612	1183	*	PlantSmallRNAgenes	siRNA24	NA	NA	osa-b1.0r1-6790	siRNA24 locus with predominant RNA size of 24	NA	NA	NA	NA	NA	NA	NA	2.6450840761	2.45806324624485e-05
1	16611870	16612539	670	*	PlantSmallRNAgenes	siRNA24	NA	NA	osa-b1.0r1-6799	siRNA24 locus with predominant RNA size of 24	NA	NA	NA	NA	NA	NA	NA	4.86223036504186	0.0172893609139313
1	16614108	16614734	627	*	PlantSmallRNAgenes	siRNA24	NA	NA	osa-b1.0r1-6800	siRNA24 locus with predominant RNA size of 24	NA	NA	NA	NA	NA	NA	NA	4.92506515252228	0.0208387114323092
1	16615212	16616028	817	*	PlantSmallRNAgenes	siRNA24	NA	NA	osa-b1.0r1-6801	siRNA24 locus with predominant RNA size of 24	NA	NA	NA	NA	NA	NA	NA	5.06780288091292	0.0155738673784088
1	16677583	16678926	1344	*	PlantSmallRNAgenes	siRNA24	NA	NA	osa-b1.0r1-6814	siRNA24 locus with predominant RNA size of 24	NA	NA	NA	NA	NA	NA	NA	5.81959293161025	0.00115998463663142
1	16712959	16715099	2141	*	PlantSmallRNAgenes	siRNA24	NA	NA	osa-b1.0r1-6832	siRNA24 locus with predominant RNA size of 24	NA	NA	NA	NA	NA	NA	NA	2.05558328145615	0.0101365343676472
1	16715363	16715928	566	*	PlantSmallRNAgenes	siRNA24	NA	NA	osa-b1.0r1-6833	siRNA24 locus with predominant RNA size of 24	NA	NA	NA	NA	NA	NA	NA	4.9792804403304	0.00104151578121201
1	16716154	16716578	425	*	PlantSmallRNAgenes	siRNA24	NA	NA	osa-b1.0r1-6834	siRNA24 locus with predominant RNA size of 24	NA	NA	NA	NA	NA	NA	NA	2.48469176220612	0.0217493293270399
1	16724528	16724896	369	*	PlantSmallRNAgenes	siRNA24	NA	NA	osa-b1.0r1-6844	siRNA24 locus with predominant RNA size of 24	NA	NA	NA	NA	NA	NA	NA	5.39864482261797	0.00146597440556122
1	16909447	16909979	533	*	PlantSmallRNAgenes	siRNA24	NA	NA	osa-b1.0r1-6875	siRNA24 locus with predominant RNA size of 24	NA	NA	NA	NA	NA	NA	NA	7.34763907183062	0.00978812199744584
1	16980591	16981372	782	-	PlantSmallRNAgenes	OtherRNA	NA	NA	osa-b1.0r1-6897	OtherRNA locus with < 80% of RNAs between 20-24 nts in size	NA	NA	NA	NA	NA	NA	NA	-8.27417308174662	0.015572672976012
1	17011746	17012492	747	*	PlantSmallRNAgenes	siRNA24	NA	NA	osa-b1.0r1-6908	siRNA24 locus with predominant RNA size of 24	NA	NA	NA	NA	NA	NA	NA	2.25033988153665	0.0443275947979518
1	17035354	17035437	84	-	PlantSmallRNAgenes	OtherRNA	NA	NA	osa-b1.0r1-6911	OtherRNA locus with < 80% of RNAs between 20-24 nts in size	NA	NA	NA	NA	NA	NA	NA	-7.85705355174471	0.00336412953702804
1	17041179	17043388	2210	*	PlantSmallRNAgenes	siRNA24	NA	NA	osa-b1.0r1-6913	siRNA24 locus with predominant RNA size of 24	NA	NA	NA	NA	NA	NA	NA	2.6430280710955	0.0141940039774579
1	17109005	17109788	784	*	PlantSmallRNAgenes	siRNA24	NA	NA	osa-b1.0r1-6926	siRNA24 locus with predominant RNA size of 24	NA	NA	NA	NA	NA	NA	NA	3.1776183912666	0.0449953454955149
1	17163110	17163433	324	*	PlantSmallRNAgenes	siRNA24	NA	NA	osa-b1.0r1-6938	siRNA24 locus with predominant RNA size of 24	NA	NA	NA	NA	NA	NA	NA	-2.98934675176873	0.0109948142588553
1	17337640	17337741	102	*	ShortStack	OtherRNA	NA	NA	Cluster_59574	NA	Cluster_59574	N	N	NA	NA	NA	NA	-4.11545670970568	0.0486874873212221
1	17352899	17353522	624	*	PlantSmallRNAgenes	siRNA24	NA	NA	osa-b1.0r1-7011	siRNA24 locus with predominant RNA size of 24	NA	NA	NA	NA	NA	NA	NA	4.71215609098409	0.0241868975254177
1	17378800	17381238	2439	*	PlantSmallRNAgenes	siRNA24	NA	NA	osa-b1.0r1-7019	siRNA24 locus with predominant RNA size of 24	NA	NA	NA	NA	NA	NA	NA	3.46925162949112	0.00850509374863333
1	17392957	17394328	1372	*	PlantSmallRNAgenes	siRNA24	NA	NA	osa-b1.0r1-7023	siRNA24 locus with predominant RNA size of 24	NA	NA	NA	NA	NA	NA	NA	3.22078017626224	5.08448797015922e-06
1	17426927	17427523	597	*	PlantSmallRNAgenes	siRNA24	NA	NA	osa-b1.0r1-7034	siRNA24 locus with predominant RNA size of 24	NA	NA	NA	NA	NA	NA	NA	3.7356740844759	0.0453884701261617
1	17479103	17480080	978	*	PlantSmallRNAgenes	siRNA24	NA	NA	osa-b1.0r1-7057	siRNA24 locus with predominant RNA size of 24	NA	NA	NA	NA	NA	NA	NA	-1.38015404550438	0.00963659660964751
1	17509124	17510152	1029	*	PlantSmallRNAgenes	siRNA24	NA	NA	osa-b1.0r1-7070	siRNA24 locus with predominant RNA size of 24	NA	NA	NA	NA	NA	NA	NA	5.81499416640653	0.0023039388848469
1	17529872	17530918	1047	*	PlantSmallRNAgenes	siRNA24	NA	NA	osa-b1.0r1-7079	siRNA24 locus with predominant RNA size of 24	NA	NA	NA	NA	NA	NA	NA	4.25965742984559	0.0127363913069422
1	17560859	17562358	1500	+	PlantSmallRNAgenes	OtherRNA	NA	NA	osa-b1.0r1-7091	OtherRNA locus with < 80% of RNAs between 20-24 nts in size	NA	NA	NA	NA	NA	NA	NA	-3.30591729678143	0.00333548971326712
1	17564502	17564930	429	+	ShortStack	OtherRNA	NA	NA	Cluster_59745	NA	Cluster_59745	N	N	NA	NA	NA	NA	-4.29610647097703	0.0309873763163426
1	17567963	17568924	962	*	PlantSmallRNAgenes	siRNA24	NA	NA	osa-b1.0r1-7093	siRNA24 locus with predominant RNA size of 24	NA	NA	NA	NA	NA	NA	NA	2.58488295670053	0.00364714388797389
1	17585686	17585887	202	+	PlantSmallRNAgenes	OtherRNA	NA	NA	osa-b1.0r1-7098	OtherRNA locus with < 80% of RNAs between 20-24 nts in size	NA	NA	NA	NA	NA	NA	NA	-1.7917845949189	0.0179947166542742
1	17601230	17603645	2416	*	PlantSmallRNAgenes	siRNA24	NA	NA	osa-b1.0r1-7110	siRNA24 locus with predominant RNA size of 24	NA	NA	NA	NA	NA	NA	NA	2.27036895854541	0.00427076580038215
1	17613876	17615325	1450	*	PlantSmallRNAgenes	siRNA24	NA	NA	osa-b1.0r1-7114	siRNA24 locus with predominant RNA size of 24	NA	NA	NA	NA	NA	NA	NA	4.94849147265508	0.0085945423466221
1	17627198	17628325	1128	*	PlantSmallRNAgenes	siRNA24	NA	NA	osa-b1.0r1-7119	siRNA24 locus with predominant RNA size of 24	NA	NA	NA	NA	NA	NA	NA	3.75254954466947	0.000224800541982784
1	17706541	17707842	1302	*	PlantSmallRNAgenes	siRNA24	NA	NA	osa-b1.0r1-7139	siRNA24 locus with predominant RNA size of 24	NA	NA	NA	NA	NA	NA	NA	3.06069701152668	1.02694479954943e-06
1	17715716	17717495	1780	*	PlantSmallRNAgenes	siRNA24	NA	NA	osa-b1.0r1-7142	siRNA24 locus with predominant RNA size of 24	NA	NA	NA	NA	NA	NA	NA	2.56511806044681	0.00441188991437098
1	17718195	17718698	504	*	PlantSmallRNAgenes	siRNA24	NA	NA	osa-b1.0r1-7143	siRNA24 locus with predominant RNA size of 24	NA	NA	NA	NA	NA	NA	NA	4.9587206172795	0.0103191858325005
1	17724846	17726094	1249	*	PlantSmallRNAgenes	siRNA24	NA	NA	osa-b1.0r1-7147	siRNA24 locus with predominant RNA size of 24	NA	NA	NA	NA	NA	NA	NA	6.00184667031065	0.000683449648419391
1	17765769	17766637	869	*	PlantSmallRNAgenes	siRNA24	NA	NA	osa-b1.0r1-7164	siRNA24 locus with predominant RNA size of 24	NA	NA	NA	NA	NA	NA	NA	-2.0396323044083	0.0130833754768348
1	17793481	17794521	1041	*	PlantSmallRNAgenes	siRNA24	NA	NA	osa-b1.0r1-7169	siRNA24 locus with predominant RNA size of 24	NA	NA	NA	NA	NA	NA	NA	2.69688134049779	0.0472785421462079
1	17794849	17796538	1690	*	PlantSmallRNAgenes	siRNA24	NA	NA	osa-b1.0r1-7170	siRNA24 locus with predominant RNA size of 24	NA	NA	NA	NA	NA	NA	NA	1.9693198971812	0.0102759783898686
1	17802829	17804558	1730	*	PlantSmallRNAgenes	siRNA24	NA	NA	osa-b1.0r1-7176	siRNA24 locus with predominant RNA size of 24	NA	NA	NA	NA	NA	NA	NA	4.48574756369668	0.0171459783971184
1	17885279	17886066	788	*	PlantSmallRNAgenes	siRNA24	NA	NA	osa-b1.0r1-7197	siRNA24 locus with predominant RNA size of 24	NA	NA	NA	NA	NA	NA	NA	2.20849181580184	0.0116996673733349
1	17910463	17911123	661	-	PlantSmallRNAgenes	OtherRNA	NA	NA	osa-b1.0r1-7206	OtherRNA locus with < 80% of RNAs between 20-24 nts in size	NA	NA	NA	NA	NA	NA	NA	3.14586096957236	0.037934998845701
1	17915890	17916741	852	*	PlantSmallRNAgenes	siRNA24	NA	NA	osa-b1.0r1-7211	siRNA24 locus with predominant RNA size of 24	NA	NA	NA	NA	NA	NA	NA	3.13848571647294	0.0242338971509792
1	17917240	17917611	372	*	PlantSmallRNAgenes	siRNA24	NA	NA	osa-b1.0r1-7212	siRNA24 locus with predominant RNA size of 24	NA	NA	NA	NA	NA	NA	NA	5.67827606039677	0.0062114117550607
1	17976724	17977332	609	-	ShortStack	OtherRNA	NA	NA	Cluster_59997	NA	Cluster_59997	N	N	NA	NA	NA	NA	-3.98355048499799	0.0248942765142886
1	18006950	18007768	819	+	PlantSmallRNAgenes	OtherRNA	NA	NA	osa-b1.0r1-7247	OtherRNA locus with < 80% of RNAs between 20-24 nts in size	NA	NA	NA	NA	NA	NA	NA	-4.7600930702724	5.61547199381907e-09
1	18037054	18037739	686	*	PlantSmallRNAgenes	siRNA24	NA	NA	osa-b1.0r1-7264	siRNA24 locus with predominant RNA size of 24	NA	NA	NA	NA	NA	NA	NA	3.37030688562284	0.0140857959362929
1	18037905	18039392	1488	*	PlantSmallRNAgenes	siRNA24	NA	NA	osa-b1.0r1-7265	siRNA24 locus with predominant RNA size of 24	NA	NA	NA	NA	NA	NA	NA	3.40092880640618	0.00639622743516113
1	18078153	18078777	625	*	PlantSmallRNAgenes	siRNA24	NA	NA	osa-b1.0r1-7278	siRNA24 locus with predominant RNA size of 24	NA	NA	NA	NA	NA	NA	NA	-1.52408102082813	0.00619298892204147
1	18149608	18150519	912	*	PlantSmallRNAgenes	siRNA24	NA	NA	osa-b1.0r1-7298	siRNA24 locus with predominant RNA size of 24	NA	NA	NA	NA	NA	NA	NA	4.30598826223225	0.0227945260611848
1	18160133	18161958	1826	*	PlantSmallRNAgenes	siRNA24	NA	NA	osa-b1.0r1-7301	siRNA24 locus with predominant RNA size of 24	NA	NA	NA	NA	NA	NA	NA	6.79984939616343	1.55168871471316e-05
1	18216009	18216399	391	*	PlantSmallRNAgenes	siRNA24	NA	NA	osa-b1.0r1-7318	siRNA24 locus with predominant RNA size of 24	NA	NA	NA	NA	NA	NA	NA	4.8904742238745	0.0234274574750766
1	18219028	18219954	927	*	PlantSmallRNAgenes	siRNA24	NA	NA	osa-b1.0r1-7320	siRNA24 locus with predominant RNA size of 24	NA	NA	NA	NA	NA	NA	NA	4.1166325530929	0.0176661287744347
1	18221026	18221530	505	*	PlantSmallRNAgenes	siRNA24	NA	NA	osa-b1.0r1-7321	siRNA24 locus with predominant RNA size of 24	NA	NA	NA	NA	NA	NA	NA	3.99180562250506	0.046916558927182
1	18258863	18259367	505	*	PlantSmallRNAgenes	siRNA24	NA	NA	osa-b1.0r1-7333	siRNA24 locus with predominant RNA size of 24	NA	NA	NA	NA	NA	NA	NA	4.1327458880712	0.0102193658788232
1	18296367	18297727	1361	*	PlantSmallRNAgenes	siRNA24	NA	NA	osa-b1.0r1-7350	siRNA24 locus with predominant RNA size of 24	NA	NA	NA	NA	NA	NA	NA	3.72844533757982	0.0152506780641141
1	18340793	18343688	2896	*	PlantSmallRNAgenes	siRNA24	NA	NA	osa-b1.0r1-7366	siRNA24 locus with predominant RNA size of 24	NA	NA	NA	NA	NA	NA	NA	1.86976770793897	0.0208898899008298
1	18354641	18356727	2087	*	PlantSmallRNAgenes	siRNA24	NA	NA	osa-b1.0r1-7373	siRNA24 locus with predominant RNA size of 24	NA	NA	NA	NA	NA	NA	NA	2.07781486785303	0.0323050184910485
1	18387320	18388291	972	*	PlantSmallRNAgenes	siRNA24	NA	NA	osa-b1.0r1-7388	siRNA24 locus with predominant RNA size of 24	NA	NA	NA	NA	NA	NA	NA	2.5269877018504	0.000156008243018665
1	18399441	18399928	488	-	PlantSmallRNAgenes	siRNA24	NA	NA	osa-b1.0r1-7389	siRNA24 locus with predominant RNA size of 24	NA	NA	NA	NA	NA	NA	NA	1.62480683807859	0.00249619155698841
1	18445313	18446864	1552	*	PlantSmallRNAgenes	siRNA24	NA	NA	osa-b1.0r1-7409	siRNA24 locus with predominant RNA size of 24	NA	NA	NA	NA	NA	NA	NA	2.4881027693037	0.00970422719465775
1	18475687	18476194	508	*	PlantSmallRNAgenes	siRNA24	NA	NA	osa-b1.0r1-7422	siRNA24 locus with predominant RNA size of 24	NA	NA	NA	NA	NA	NA	NA	2.56001954841302	0.0306615797011747
1	18502359	18504311	1953	*	PlantSmallRNAgenes	siRNA24	NA	NA	osa-b1.0r1-7433	siRNA24 locus with predominant RNA size of 24	NA	NA	NA	NA	NA	NA	NA	-1.47016163169695	0.00916574820263192
1	18516961	18518999	2039	*	PlantSmallRNAgenes	siRNA24	NA	NA	osa-b1.0r1-7435	siRNA24 locus with predominant RNA size of 24	NA	NA	NA	NA	NA	NA	NA	2.37668497413972	0.0294970766363341
1	18598455	18599572	1118	*	PlantSmallRNAgenes	siRNA24	NA	NA	osa-b1.0r1-7460	siRNA24 locus with predominant RNA size of 24	NA	NA	NA	NA	NA	NA	NA	2.83310873634975	0.00439790451906199
1	18614525	18616587	2063	*	PlantSmallRNAgenes	siRNA24	NA	NA	osa-b1.0r1-7464	siRNA24 locus with predominant RNA size of 24	NA	NA	NA	NA	NA	NA	NA	2.21703773224472	0.0441512989808913
1	18665417	18667485	2069	*	PlantSmallRNAgenes	siRNA24	NA	NA	osa-b1.0r1-7493	siRNA24 locus with predominant RNA size of 24	NA	NA	NA	NA	NA	NA	NA	2.17356777320701	0.014561368660874
1	18683762	18685624	1863	+	PlantSmallRNAgenes	OtherRNA	NA	NA	osa-b1.0r1-7502	OtherRNA locus with < 80% of RNAs between 20-24 nts in size	NA	NA	NA	NA	NA	NA	NA	-2.25123485628124	0.00545676030479952
1	18695130	18700476	5347	*	Pln24NT	24nt_Locus	NA	NA	cluster6306	NA	NA	NA	NA	cluster6306	cluster6306	T	13	3.8007995481453	0.0425725740535779
1	18749237	18752688	3452	*	PlantSmallRNAgenes	siRNA24	NA	NA	osa-b1.0r1-7518	siRNA24 locus with predominant RNA size of 24	NA	NA	NA	NA	NA	NA	NA	1.57018803599083	0.0219573426478896
1	18759656	18760790	1135	*	PlantSmallRNAgenes	siRNA24	NA	NA	osa-b1.0r1-7522	siRNA24 locus with predominant RNA size of 24	NA	NA	NA	NA	NA	NA	NA	3.20393904772957	0.00649099853782809
1	18815507	18816805	1299	*	PlantSmallRNAgenes	siRNA24	NA	NA	osa-b1.0r1-7545	siRNA24 locus with predominant RNA size of 24	NA	NA	NA	NA	NA	NA	NA	3.66435360990854	0.00608790391821799
1	18824565	18825465	901	*	PlantSmallRNAgenes	siRNA24	NA	NA	osa-b1.0r1-7547	siRNA24 locus with predominant RNA size of 24	NA	NA	NA	NA	NA	NA	NA	2.88387743052857	0.0313806667584525
1	18826659	18827039	381	+	PlantSmallRNAgenes	OtherRNA	NA	NA	osa-b1.0r1-7548	OtherRNA locus with < 80% of RNAs between 20-24 nts in size	NA	NA	NA	NA	NA	NA	NA	-2.75626665935498	0.00272579859292882
1	18829491	18831471	1981	*	PlantSmallRNAgenes	siRNA24	NA	NA	osa-b1.0r1-7549	siRNA24 locus with predominant RNA size of 24	NA	NA	NA	NA	NA	NA	NA	1.91978770732817	0.0307165274169136
1	18837079	18837856	778	*	PlantSmallRNAgenes	siRNA24	NA	NA	osa-b1.0r1-7551	siRNA24 locus with predominant RNA size of 24	NA	NA	NA	NA	NA	NA	NA	2.26052323870124	0.00602486713973073
1	18863065	18863329	265	+	PlantSmallRNAgenes	OtherRNA	NA	NA	osa-b1.0r1-7562	OtherRNA locus with < 80% of RNAs between 20-24 nts in size	NA	NA	NA	NA	NA	NA	NA	-5.6155498580857	0.000112518498989465
1	18869667	18870709	1043	*	PlantSmallRNAgenes	siRNA24	NA	NA	osa-b1.0r1-7564	siRNA24 locus with predominant RNA size of 24	NA	NA	NA	NA	NA	NA	NA	4.6026304356949	0.00124691593574457
1	18888028	18889027	1000	*	PlantSmallRNAgenes	siRNA24	NA	NA	osa-b1.0r1-7568	siRNA24 locus with predominant RNA size of 24	NA	NA	NA	NA	NA	NA	NA	2.77712088148054	0.0224457041674504
1	18892346	18892502	157	-	PlantSmallRNAgenes	siRNA24	NA	NA	osa-b1.0r1-7571	siRNA24 locus with predominant RNA size of 24	NA	NA	NA	NA	NA	NA	NA	4.00972282782058	0.0175660253937036
1	18892666	18893666	1001	*	PlantSmallRNAgenes	siRNA24	NA	NA	osa-b1.0r1-7572	siRNA24 locus with predominant RNA size of 24	NA	NA	NA	NA	NA	NA	NA	4.38566749709124	0.00390071509362061
1	18921491	18923486	1996	*	PlantSmallRNAgenes	siRNA24	NA	NA	osa-b1.0r1-7581	siRNA24 locus with predominant RNA size of 24	NA	NA	NA	NA	NA	NA	NA	1.47665564441467	0.0213053253421612
1	18968950	18971644	2695	*	PlantSmallRNAgenes	siRNA24	NA	NA	osa-b1.0r1-7595	siRNA24 locus with predominant RNA size of 24	NA	NA	NA	NA	NA	NA	NA	1.97762363637303	0.0202909548464915
1	18976374	18977332	959	*	PlantSmallRNAgenes	siRNA24	NA	NA	osa-b1.0r1-7601	siRNA24 locus with predominant RNA size of 24	NA	NA	NA	NA	NA	NA	NA	2.34871606039855	0.030795103303537
1	18990823	18992539	1717	*	PlantSmallRNAgenes	siRNA24	NA	NA	osa-b1.0r1-7605	siRNA24 locus with predominant RNA size of 24	NA	NA	NA	NA	NA	NA	NA	2.09690055535736	0.00685305075260487
1	18996619	18997888	1270	*	PlantSmallRNAgenes	OtherRNA	NA	NA	osa-b1.0r1-7607	OtherRNA locus with < 80% of RNAs between 20-24 nts in size	NA	NA	NA	NA	NA	NA	NA	-2.24660580389274	0.0347435149960122
1	18998176	18998907	732	*	PlantSmallRNAgenes	siRNA24	NA	NA	osa-b1.0r1-7608	siRNA24 locus with predominant RNA size of 24	NA	NA	NA	NA	NA	NA	NA	-1.7282211687681	0.00584262818028843
1	18999778	19000293	516	*	PlantSmallRNAgenes	siRNA24	NA	NA	osa-b1.0r1-7610	siRNA24 locus with predominant RNA size of 24	NA	NA	NA	NA	NA	NA	NA	-2.37554778219657	0.000716291616024965
1	19004910	19005265	356	*	PlantSmallRNAgenes	siRNA24	NA	NA	osa-b1.0r1-7615	siRNA24 locus with predominant RNA size of 24	NA	NA	NA	NA	NA	NA	NA	-1.57192912712471	0.0128972903210568
1	19008988	19009612	625	*	PlantSmallRNAgenes	siRNA24	NA	NA	osa-b1.0r1-7618	siRNA24 locus with predominant RNA size of 24	NA	NA	NA	NA	NA	NA	NA	-1.83358268151642	0.00469465376872056
1	19025867	19027386	1520	*	PlantSmallRNAgenes	siRNA24	NA	NA	osa-b1.0r1-7630	siRNA24 locus with predominant RNA size of 24	NA	NA	NA	NA	NA	NA	NA	6.14636533621904	0.000163013007928354
1	19028679	19030740	2062	*	PlantSmallRNAgenes	siRNA24	NA	NA	osa-b1.0r1-7632	siRNA24 locus with predominant RNA size of 24	NA	NA	NA	NA	NA	NA	NA	2.33886779535725	0.0102493835858176
1	19033446	19036645	3200	*	PlantSmallRNAgenes	siRNA24	NA	NA	osa-b1.0r1-7634	siRNA24 locus with predominant RNA size of 24	NA	NA	NA	NA	NA	NA	NA	2.60180864549859	0.0125921524266204
1	19040057	19040396	340	*	PlantSmallRNAgenes	siRNA24	NA	NA	osa-b1.0r1-7638	siRNA24 locus with predominant RNA size of 24	NA	NA	NA	NA	NA	NA	NA	-1.66813461727921	0.0330729847658898
1	19055121	19055834	714	*	PlantSmallRNAgenes	siRNA24	NA	NA	osa-b1.0r1-7649	siRNA24 locus with predominant RNA size of 24	NA	NA	NA	NA	NA	NA	NA	4.66167891223123	0.0338548021861031
1	19056681	19057598	918	*	PlantSmallRNAgenes	siRNA24	NA	NA	osa-b1.0r1-7651	siRNA24 locus with predominant RNA size of 24	NA	NA	NA	NA	NA	NA	NA	2.34950877012434	0.000917924848236793
1	19066686	19067213	528	*	PlantSmallRNAgenes	siRNA24	NA	NA	osa-b1.0r1-7658	siRNA24 locus with predominant RNA size of 24	NA	NA	NA	NA	NA	NA	NA	2.36600477706594	0.00476889420957707
1	19073893	19075020	1128	*	PlantSmallRNAgenes	siRNA24	NA	NA	osa-b1.0r1-7666	siRNA24 locus with predominant RNA size of 24	NA	NA	NA	NA	NA	NA	NA	2.74158409048455	0.0196391894386941
1	19097536	19099108	1573	*	PlantSmallRNAgenes	siRNA24	NA	NA	osa-b1.0r1-7673	siRNA24 locus with predominant RNA size of 24	NA	NA	NA	NA	NA	NA	NA	1.73747900370536	0.00338392170852933
1	19125125	19126383	1259	*	PlantSmallRNAgenes	siRNA24	NA	NA	osa-b1.0r1-7684	siRNA24 locus with predominant RNA size of 24	NA	NA	NA	NA	NA	NA	NA	3.89402697798442	0.00816935166103899
1	19126696	19128492	1797	*	PlantSmallRNAgenes	siRNA24	NA	NA	osa-b1.0r1-7685	siRNA24 locus with predominant RNA size of 24	NA	NA	NA	NA	NA	NA	NA	4.04832303605215	0.0085945423466221
1	19142718	19143611	894	*	PlantSmallRNAgenes	siRNA24	NA	NA	osa-b1.0r1-7693	siRNA24 locus with predominant RNA size of 24	NA	NA	NA	NA	NA	NA	NA	4.8984215536635	0.0143567745280571
1	19198045	19199735	1691	*	PlantSmallRNAgenes	siRNA24	NA	NA	osa-b1.0r1-7703	siRNA24 locus with predominant RNA size of 24	NA	NA	NA	NA	NA	NA	NA	2.45743889036775	0.00128441885470916
1	19207474	19212366	4893	*	Pln24NT	24nt_Locus	NA	NA	cluster6486	NA	NA	NA	NA	cluster6486	cluster6486	T	15	4.45397918904143	0.0169370670277846
1	19261799	19264768	2970	*	PlantSmallRNAgenes	siRNA24	NA	NA	osa-b1.0r1-7722	siRNA24 locus with predominant RNA size of 24	NA	NA	NA	NA	NA	NA	NA	3.10629391785104	0.00117752509383092
1	19279878	19280734	857	*	PlantSmallRNAgenes	siRNA24	NA	NA	osa-b1.0r1-7738	siRNA24 locus with predominant RNA size of 24	NA	NA	NA	NA	NA	NA	NA	3.1487972830144	0.0232976682651153
1	19294170	19294943	774	*	PlantSmallRNAgenes	siRNA24	NA	NA	osa-b1.0r1-7751	siRNA24 locus with predominant RNA size of 24	NA	NA	NA	NA	NA	NA	NA	-3.07481583839406	0.000926824977607767
1	19335014	19335724	711	*	PlantSmallRNAgenes	siRNA24	NA	NA	osa-b1.0r1-7769	siRNA24 locus with predominant RNA size of 24	NA	NA	NA	NA	NA	NA	NA	4.26881304432673	0.0189065876614079
1	19370370	19371443	1074	*	PlantSmallRNAgenes	siRNA24	NA	NA	osa-b1.0r1-7784	siRNA24 locus with predominant RNA size of 24	NA	NA	NA	NA	NA	NA	NA	5.50394022459415	0.000566462889361554
1	19376550	19378180	1631	*	PlantSmallRNAgenes	siRNA24	NA	NA	osa-b1.0r1-7789	siRNA24 locus with predominant RNA size of 24	NA	NA	NA	NA	NA	NA	NA	1.45421526376403	0.0418071468093642
1	19388632	19389628	997	*	PlantSmallRNAgenes	siRNA24	NA	NA	osa-b1.0r1-7791	siRNA24 locus with predominant RNA size of 24	NA	NA	NA	NA	NA	NA	NA	1.96210320607433	0.00788474333403305
1	19436120	19437846	1727	*	PlantSmallRNAgenes	siRNA24	NA	NA	osa-b1.0r1-7801	siRNA24 locus with predominant RNA size of 24	NA	NA	NA	NA	NA	NA	NA	2.22223667622769	0.00745698258502422
1	19461289	19462156	868	*	PlantSmallRNAgenes	siRNA24	NA	NA	osa-b1.0r1-7811	siRNA24 locus with predominant RNA size of 24	NA	NA	NA	NA	NA	NA	NA	4.6170310841941	0.0107530886404904
1	19462469	19463972	1504	*	PlantSmallRNAgenes	OtherRNA	NA	NA	osa-b1.0r1-7812	OtherRNA locus with < 80% of RNAs between 20-24 nts in size	NA	NA	NA	NA	NA	NA	NA	5.34891720161472	0.0106952476856996
1	19464328	19465991	1664	*	PlantSmallRNAgenes	siRNA24	NA	NA	osa-b1.0r1-7813	siRNA24 locus with predominant RNA size of 24	NA	NA	NA	NA	NA	NA	NA	1.49978555410047	0.0174965847737348
1	19474101	19475731	1631	*	PlantSmallRNAgenes	siRNA24	NA	NA	osa-b1.0r1-7815	siRNA24 locus with predominant RNA size of 24	NA	NA	NA	NA	NA	NA	NA	3.08994806188385	0.0297012322521101
1	19477976	19478316	341	*	PlantSmallRNAgenes	siRNA24	NA	NA	osa-b1.0r1-7816	siRNA24 locus with predominant RNA size of 24	NA	NA	NA	NA	NA	NA	NA	-1.63160363153613	0.0269087594886097
1	19547853	19548686	834	*	PlantSmallRNAgenes	siRNA24	NA	NA	osa-b1.0r1-7838	siRNA24 locus with predominant RNA size of 24	NA	NA	NA	NA	NA	NA	NA	4.65525556309189	0.0110834318659493
1	19598010	19598026	17	+	PlantSmallRNAgenes	OtherRNA	NA	NA	osa-b1.0r1-7849	OtherRNA locus with < 80% of RNAs between 20-24 nts in size	NA	NA	NA	NA	NA	NA	NA	-7.22126808137506	0.00126563634979442
1	19600032	19600577	546	*	ShortStack	siRNA24	NA	NA	Cluster_61032	NA	Cluster_61032	24	N	NA	NA	NA	NA	4.53017885734242	0.0177136663475263
1	19680579	19680795	217	+	PlantSmallRNAgenes	OtherRNA	NA	NA	osa-b1.0r1-7858	OtherRNA locus with < 80% of RNAs between 20-24 nts in size	NA	NA	NA	NA	NA	NA	NA	-3.23140088634993	0.00133899615170889
1	19783668	19785764	2097	*	Pln24NT	24nt_Locus	NA	NA	cluster6659	NA	NA	NA	NA	cluster6659	cluster6659	T	3	4.12919644984927	0.0373629465683633
1	19839375	19842037	2663	*	PlantSmallRNAgenes	siRNA24	NA	NA	osa-b1.0r1-7889	siRNA24 locus with predominant RNA size of 24	NA	NA	NA	NA	NA	NA	NA	3.07168589891164	0.012315997463412
1	19854765	19858819	4055	*	PlantSmallRNAgenes	siRNA24	NA	NA	osa-b1.0r1-7895	siRNA24 locus with predominant RNA size of 24	NA	NA	NA	NA	NA	NA	NA	1.66709411435426	0.0165507500724945
1	19858939	19859874	936	*	PlantSmallRNAgenes	siRNA24	NA	NA	osa-b1.0r1-7896	siRNA24 locus with predominant RNA size of 24	NA	NA	NA	NA	NA	NA	NA	1.99320838670268	0.0214889083100837
1	19863635	19866396	2762	*	PlantSmallRNAgenes	siRNA24	NA	NA	osa-b1.0r1-7898	siRNA24 locus with predominant RNA size of 24	NA	NA	NA	NA	NA	NA	NA	2.49426648210109	0.00685811470551137
1	19890685	19891253	569	*	PlantSmallRNAgenes	siRNA24	NA	NA	osa-b1.0r1-7910	siRNA24 locus with predominant RNA size of 24	NA	NA	NA	NA	NA	NA	NA	3.63057845203308	0.0188660461289583
1	19896124	19899171	3048	*	PlantSmallRNAgenes	siRNA24	NA	NA	osa-b1.0r1-7915	siRNA24 locus with predominant RNA size of 24	NA	NA	NA	NA	NA	NA	NA	1.95617440658379	0.0208031591425279
1	19908815	19909938	1124	*	PlantSmallRNAgenes	siRNA24	NA	NA	osa-b1.0r1-7921	siRNA24 locus with predominant RNA size of 24	NA	NA	NA	NA	NA	NA	NA	2.4783194888591	0.0113850750757178
1	19970350	19971846	1497	*	PlantSmallRNAgenes	siRNA24	NA	NA	osa-b1.0r1-7944	siRNA24 locus with predominant RNA size of 24	NA	NA	NA	NA	NA	NA	NA	1.53591718213906	0.00909261422166593
1	19976817	19978239	1423	*	PlantSmallRNAgenes	siRNA24	NA	NA	osa-b1.0r1-7945	siRNA24 locus with predominant RNA size of 24	NA	NA	NA	NA	NA	NA	NA	3.58737185926184	0.0292691094331724
1	20022139	20022361	223	*	PlantSmallRNAgenes	siRNA24	NA	NA	osa-b1.0r1-7963	siRNA24 locus with predominant RNA size of 24	NA	NA	NA	NA	NA	NA	NA	-2.55532578263568	0.0235449493860332
1	20028497	20029219	723	*	PlantSmallRNAgenes	siRNA24	NA	NA	osa-b1.0r1-7966	siRNA24 locus with predominant RNA size of 24	NA	NA	NA	NA	NA	NA	NA	5.67374157066649	0.000823089128130725
1	20029358	20030209	852	*	PlantSmallRNAgenes	siRNA24	NA	NA	osa-b1.0r1-7967	siRNA24 locus with predominant RNA size of 24	NA	NA	NA	NA	NA	NA	NA	2.18907517540825	0.0334667918393037
1	20033503	20035022	1520	*	PlantSmallRNAgenes	OtherRNA	NA	NA	osa-b1.0r1-7969	OtherRNA locus with < 80% of RNAs between 20-24 nts in size	NA	NA	NA	NA	NA	NA	NA	-3.72529816262375	0.000210564967149777
1	20038050	20038631	582	*	PlantSmallRNAgenes	siRNA24	NA	NA	osa-b1.0r1-7971	siRNA24 locus with predominant RNA size of 24	NA	NA	NA	NA	NA	NA	NA	4.19709009401628	0.0428427535982395
1	20104141	20107579	3439	*	PlantSmallRNAgenes	siRNA24	NA	NA	osa-b1.0r1-8008	siRNA24 locus with predominant RNA size of 24	NA	NA	NA	NA	NA	NA	NA	2.26016425234619	0.00944302406157271
1	20174730	20176837	2108	*	PlantSmallRNAgenes	siRNA24	NA	NA	osa-b1.0r1-8028	siRNA24 locus with predominant RNA size of 24	NA	NA	NA	NA	NA	NA	NA	4.66320063924943	0.00781983530178847
1	20261191	20267038	5848	*	PlantSmallRNAgenes	siRNA24	NA	NA	osa-b1.0r1-8051	siRNA24 locus with predominant RNA size of 24	NA	NA	NA	NA	NA	NA	NA	2.48722359785138	0.00117391502953521
1	20270507	20272066	1560	*	PlantSmallRNAgenes	siRNA24	NA	NA	osa-b1.0r1-8052	siRNA24 locus with predominant RNA size of 24	NA	NA	NA	NA	NA	NA	NA	3.57018941813369	0.0274397904769894
1	20292860	20294157	1298	*	PlantSmallRNAgenes	siRNA24	NA	NA	osa-b1.0r1-8057	siRNA24 locus with predominant RNA size of 24	NA	NA	NA	NA	NA	NA	NA	2.7610570850592	0.0186778753182239
1	20297149	20298111	963	*	PlantSmallRNAgenes	siRNA24	NA	NA	osa-b1.0r1-8062	siRNA24 locus with predominant RNA size of 24	NA	NA	NA	NA	NA	NA	NA	2.9104385093987	0.0038196460679631
1	20319567	20320959	1393	*	PlantSmallRNAgenes	siRNA24	NA	NA	osa-b1.0r1-8068	siRNA24 locus with predominant RNA size of 24	NA	NA	NA	NA	NA	NA	NA	2.9323654048939	0.00880614363394522
1	20401532	20402589	1058	*	PlantSmallRNAgenes	siRNA24	NA	NA	osa-b1.0r1-8100	siRNA24 locus with predominant RNA size of 24	NA	NA	NA	NA	NA	NA	NA	4.37703588727187	0.0313175734868272
1	20439959	20440303	345	*	PlantSmallRNAgenes	OtherRNA	NA	NA	osa-b1.0r1-8124	OtherRNA locus with < 80% of RNAs between 20-24 nts in size	NA	NA	NA	NA	NA	NA	NA	4.05646577786053	0.0196455260232449
1	20445552	20446240	689	-	PlantSmallRNAgenes	OtherRNA	NA	NA	osa-b1.0r1-8130	OtherRNA locus with < 80% of RNAs between 20-24 nts in size	NA	NA	NA	NA	NA	NA	NA	4.55556639343927	0.0161816403963741
1	20456360	20458360	2001	*	PlantSmallRNAgenes	siRNA21	NA	NA	osa-b1.0r1-8140	siRNA21 locus with predominant RNA size of 21	NA	NA	NA	NA	NA	NA	NA	3.41170602176036	3.47085829380063e-05
1	20463740	20464710	971	*	PlantSmallRNAgenes	siRNA24	NA	NA	osa-b1.0r1-8147	siRNA24 locus with predominant RNA size of 24	NA	NA	NA	NA	NA	NA	NA	2.8533144354776	0.00853304084786357
1	20479327	20479847	521	*	PlantSmallRNAgenes	siRNA24	NA	NA	osa-b1.0r1-8155	siRNA24 locus with predominant RNA size of 24	NA	NA	NA	NA	NA	NA	NA	1.593592141211	0.0465571952961368
1	20501962	20502768	807	*	PlantSmallRNAgenes	siRNA24	NA	NA	osa-b1.0r1-8161	siRNA24 locus with predominant RNA size of 24	NA	NA	NA	NA	NA	NA	NA	1.94229854916248	0.0349780187062139
1	20503193	20504764	1572	*	PlantSmallRNAgenes	siRNA24	NA	NA	osa-b1.0r1-8162	siRNA24 locus with predominant RNA size of 24	NA	NA	NA	NA	NA	NA	NA	-1.24403772109194	0.041472921716067
1	20599239	20600229	991	-	PlantSmallRNAgenes	OtherRNA	NA	NA	osa-b1.0r1-8195	OtherRNA locus with < 80% of RNAs between 20-24 nts in size	NA	NA	NA	NA	NA	NA	NA	-5.43805233361635	1.8783665399991e-06
1	20600622	20602261	1640	-	PlantSmallRNAgenes	OtherRNA	NA	NA	osa-b1.0r1-8196	OtherRNA locus with < 80% of RNAs between 20-24 nts in size	NA	NA	NA	NA	NA	NA	NA	-3.80864308863463	1.08445910246505e-06
1	20639196	20640013	818	*	PlantSmallRNAgenes	siRNA24	NA	NA	osa-b1.0r1-8215	siRNA24 locus with predominant RNA size of 24	NA	NA	NA	NA	NA	NA	NA	3.49681053200791	0.0138088202902746
1	20643129	20643918	790	*	PlantSmallRNAgenes	siRNA24	NA	NA	osa-b1.0r1-8220	siRNA24 locus with predominant RNA size of 24	NA	NA	NA	NA	NA	NA	NA	-2.53516807622241	0.0120702829449389
1	20651848	20653324	1477	*	PlantSmallRNAgenes	siRNA24	NA	NA	osa-b1.0r1-8225	siRNA24 locus with predominant RNA size of 24	NA	NA	NA	NA	NA	NA	NA	4.16350891469822	0.000932256829134525
1	20671587	20672069	483	*	PlantSmallRNAgenes	siRNA24	NA	NA	osa-b1.0r1-8236	siRNA24 locus with predominant RNA size of 24	NA	NA	NA	NA	NA	NA	NA	3.73784739706382	0.0345636179614795
1	20699252	20700413	1162	*	PlantSmallRNAgenes	siRNA24	NA	NA	osa-b1.0r1-8241	siRNA24 locus with predominant RNA size of 24	NA	NA	NA	NA	NA	NA	NA	2.30898293108149	0.00498839971288116
1	20708842	20709965	1124	*	PlantSmallRNAgenes	siRNA24	NA	NA	osa-b1.0r1-8244	siRNA24 locus with predominant RNA size of 24	NA	NA	NA	NA	NA	NA	NA	2.68006723879962	0.00137361528149603
1	20742554	20745866	3313	*	PlantSmallRNAgenes	siRNA24	NA	NA	osa-b1.0r1-8254	siRNA24 locus with predominant RNA size of 24	NA	NA	NA	NA	NA	NA	NA	1.40484336414206	0.0350168740158961
1	20750382	20750787	406	*	PlantSmallRNAgenes	siRNA24	NA	NA	osa-b1.0r1-8255	siRNA24 locus with predominant RNA size of 24	NA	NA	NA	NA	NA	NA	NA	-1.47316237171373	0.0421786569168162
1	20868641	20870258	1618	*	PlantSmallRNAgenes	siRNA24	NA	NA	osa-b1.0r1-8297	siRNA24 locus with predominant RNA size of 24	NA	NA	NA	NA	NA	NA	NA	5.52913168129325	0.00129388799756184
1	20923512	20924371	860	*	PlantSmallRNAgenes	siRNA24	NA	NA	osa-b1.0r1-8326	siRNA24 locus with predominant RNA size of 24	NA	NA	NA	NA	NA	NA	NA	2.15163529381155	0.0485863446258164
1	21008537	21015551	7015	*	PlantSmallRNAgenes	siRNA24	NA	NA	osa-b1.0r1-8353	siRNA24 locus with predominant RNA size of 24	NA	NA	NA	NA	NA	NA	NA	2.80621142749941	0.00329746710699549
1	21063825	21066456	2632	*	PlantSmallRNAgenes	siRNA24	NA	NA	osa-b1.0r1-8375	siRNA24 locus with predominant RNA size of 24	NA	NA	NA	NA	NA	NA	NA	1.86855670736084	0.0233261401364679
1	21099327	21101245	1919	*	PlantSmallRNAgenes	siRNA24	NA	NA	osa-b1.0r1-8386	siRNA24 locus with predominant RNA size of 24	NA	NA	NA	NA	NA	NA	NA	3.16531981889126	0.000497038610415838
1	21101485	21101883	399	*	PlantSmallRNAgenes	siRNA24	NA	NA	osa-b1.0r1-8387	siRNA24 locus with predominant RNA size of 24	NA	NA	NA	NA	NA	NA	NA	-2.06920198649922	0.0310119281417665
1	21106939	21108035	1097	*	PlantSmallRNAgenes	siRNA24	NA	NA	osa-b1.0r1-8394	siRNA24 locus with predominant RNA size of 24	NA	NA	NA	NA	NA	NA	NA	4.25383959791563	0.000927782707739202
1	21112872	21114490	1619	*	PlantSmallRNAgenes	siRNA24	NA	NA	osa-b1.0r1-8396	siRNA24 locus with predominant RNA size of 24	NA	NA	NA	NA	NA	NA	NA	1.7814693707287	0.0140335884990255
1	21116576	21118781	2206	*	PlantSmallRNAgenes	siRNA24	NA	NA	osa-b1.0r1-8397	siRNA24 locus with predominant RNA size of 24	NA	NA	NA	NA	NA	NA	NA	3.42568131935124	1.23934003346841e-05
1	21135492	21136741	1250	*	PlantSmallRNAgenes	siRNA24	NA	NA	osa-b1.0r1-8402	siRNA24 locus with predominant RNA size of 24	NA	NA	NA	NA	NA	NA	NA	3.80795468574065	0.0333584051367499
1	21137333	21138695	1363	*	PlantSmallRNAgenes	siRNA24	NA	NA	osa-b1.0r1-8403	siRNA24 locus with predominant RNA size of 24	NA	NA	NA	NA	NA	NA	NA	3.10256685681427	0.0222542357032385
1	21144584	21144720	137	-	PlantSmallRNAgenes	OtherRNA	NA	NA	osa-b1.0r1-8405	OtherRNA locus with < 80% of RNAs between 20-24 nts in size	NA	NA	NA	NA	NA	NA	NA	-3.86098623975087	0.0379844675591503
1	21149471	21150193	723	*	PlantSmallRNAgenes	siRNA24	NA	NA	osa-b1.0r1-8409	siRNA24 locus with predominant RNA size of 24	NA	NA	NA	NA	NA	NA	NA	1.82108734711511	0.0298365054593854
1	21155888	21157427	1540	*	PlantSmallRNAgenes	siRNA24	NA	NA	osa-b1.0r1-8410	siRNA24 locus with predominant RNA size of 24	NA	NA	NA	NA	NA	NA	NA	5.07080828054232	0.00469435164402677
1	21174244	21175813	1570	*	PlantSmallRNAgenes	siRNA24	NA	NA	osa-b1.0r1-8414	siRNA24 locus with predominant RNA size of 24	NA	NA	NA	NA	NA	NA	NA	2.02756541006388	0.0047181925259215
1	21230397	21230939	543	+	ShortStack	OtherRNA	NA	NA	Cluster_61991	NA	Cluster_61991	N	N	NA	NA	NA	NA	-6.19248991486289	0.000199195749810149
1	21232362	21232719	358	+	PlantSmallRNAgenes	OtherRNA	NA	NA	osa-b1.0r1-8431	OtherRNA locus with < 80% of RNAs between 20-24 nts in size	NA	NA	NA	NA	NA	NA	NA	-5.6733610148286	0.000603915643886484
1	21233525	21233915	391	+	PlantSmallRNAgenes	OtherRNA	NA	NA	osa-b1.0r1-8432	OtherRNA locus with < 80% of RNAs between 20-24 nts in size	NA	NA	NA	NA	NA	NA	NA	-3.20420720474693	0.00510696932362144
1	21233992	21234258	267	+	PlantSmallRNAgenes	OtherRNA	NA	NA	osa-b1.0r1-8433	OtherRNA locus with < 80% of RNAs between 20-24 nts in size	NA	NA	NA	NA	NA	NA	NA	-5.1736173597009	0.0031021487559898
1	21242588	21243199	612	*	PlantSmallRNAgenes	OtherRNA	NA	NA	osa-b1.0r1-8442	OtherRNA locus with < 80% of RNAs between 20-24 nts in size	NA	NA	NA	NA	NA	NA	NA	-6.29119450252716	9.48816991819912e-06
1	21261800	21262414	615	+	PlantSmallRNAgenes	OtherRNA	NA	NA	osa-b1.0r1-8448	OtherRNA locus with < 80% of RNAs between 20-24 nts in size	NA	NA	NA	NA	NA	NA	NA	-6.11151898908754	0.00353594665209541
1	21262911	21263239	329	*	PlantSmallRNAgenes	siRNA24	NA	NA	osa-b1.0r1-8449	siRNA24 locus with predominant RNA size of 24	NA	NA	NA	NA	NA	NA	NA	-2.94164040855411	0.0209967018040344
1	21309578	21310351	774	*	PlantSmallRNAgenes	siRNA24	NA	NA	osa-b1.0r1-8468	siRNA24 locus with predominant RNA size of 24	NA	NA	NA	NA	NA	NA	NA	3.19201619275804	0.0232749406918665
1	21340951	21341435	485	*	PlantSmallRNAgenes	siRNA24	NA	NA	osa-b1.0r1-8473	siRNA24 locus with predominant RNA size of 24	NA	NA	NA	NA	NA	NA	NA	-1.61121703174074	0.0159011803057913
1	21378623	21380528	1906	*	PlantSmallRNAgenes	siRNA24	NA	NA	osa-b1.0r1-8487	siRNA24 locus with predominant RNA size of 24	NA	NA	NA	NA	NA	NA	NA	2.22843022401133	0.0255162864814896
1	21386131	21388136	2006	*	PlantSmallRNAgenes	siRNA24	NA	NA	osa-b1.0r1-8489	siRNA24 locus with predominant RNA size of 24	NA	NA	NA	NA	NA	NA	NA	4.91242205994196	0.00479816949272375
1	21493417	21495281	1865	*	PlantSmallRNAgenes	siRNA24	NA	NA	osa-b1.0r1-8531	siRNA24 locus with predominant RNA size of 24	NA	NA	NA	NA	NA	NA	NA	1.67625058371005	0.0414488754168209
1	21586459	21591145	4687	*	Pln24NT	24nt_Locus	NA	NA	cluster7258	NA	NA	NA	NA	cluster7258	cluster7258	T	10	-2.79042689104292	0.0122168352103832
1	21604971	21606579	1609	*	PlantSmallRNAgenes	siRNA24	NA	NA	osa-b1.0r1-8586	siRNA24 locus with predominant RNA size of 24	NA	NA	NA	NA	NA	NA	NA	4.59184850560376	0.0105507648171947
1	21623731	21624260	530	-	ShortStack	OtherRNA	NA	NA	Cluster_62271	NA	Cluster_62271	N	N	NA	NA	NA	NA	-5.14973003651385	0.0186685545219621
1	21643348	21643791	444	+	PlantSmallRNAgenes	siRNA24	NA	NA	osa-b1.0r1-8596	siRNA24 locus with predominant RNA size of 24	NA	NA	NA	NA	NA	NA	NA	-3.90890818267861	4.62212332803447e-05
1	21703137	21703386	250	-	ShortStack	OtherRNA	NA	NA	Cluster_62333	NA	Cluster_62333	N	N	NA	NA	NA	NA	-4.94797833968182	0.00587861790185594
1	21704198	21707092	2895	*	PlantSmallRNAgenes	siRNA24	NA	NA	osa-b1.0r1-8627	siRNA24 locus with predominant RNA size of 24	NA	NA	NA	NA	NA	NA	NA	2.12881505248993	9.56389554496769e-05
1	21707571	21708824	1254	*	PlantSmallRNAgenes	siRNA24	NA	NA	osa-b1.0r1-8628	siRNA24 locus with predominant RNA size of 24	NA	NA	NA	NA	NA	NA	NA	1.50422140489894	0.0211311940072412
1	21713468	21715311	1844	*	PlantSmallRNAgenes	siRNA24	NA	NA	osa-b1.0r1-8633	siRNA24 locus with predominant RNA size of 24	NA	NA	NA	NA	NA	NA	NA	2.72747784859402	0.00126378249676396
1	21718233	21719039	807	*	PlantSmallRNAgenes	siRNA24	NA	NA	osa-b1.0r1-8635	siRNA24 locus with predominant RNA size of 24	NA	NA	NA	NA	NA	NA	NA	3.24138515245251	0.0187262104109574
1	21751851	21754797	2947	*	PlantSmallRNAgenes	siRNA24	NA	NA	osa-b1.0r1-8654	siRNA24 locus with predominant RNA size of 24	NA	NA	NA	NA	NA	NA	NA	2.15788173076657	0.0117144723568296
1	21757863	21759821	1959	*	PlantSmallRNAgenes	siRNA24	NA	NA	osa-b1.0r1-8657	siRNA24 locus with predominant RNA size of 24	NA	NA	NA	NA	NA	NA	NA	2.43194058465527	0.00545111604715393
1	21760348	21760705	358	*	PlantSmallRNAgenes	siRNA24	NA	NA	osa-b1.0r1-8658	siRNA24 locus with predominant RNA size of 24	NA	NA	NA	NA	NA	NA	NA	4.5625978184666	0.0176385113727359
1	21815071	21816492	1422	*	PlantSmallRNAgenes	siRNA24	NA	NA	osa-b1.0r1-8672	siRNA24 locus with predominant RNA size of 24	NA	NA	NA	NA	NA	NA	NA	4.18576634073183	0.000292213769454684
1	21822947	21825082	2136	*	PlantSmallRNAgenes	siRNA24	NA	NA	osa-b1.0r1-8675	siRNA24 locus with predominant RNA size of 24	NA	NA	NA	NA	NA	NA	NA	2.89762116841395	0.00137843105432372
1	21825831	21826840	1010	*	PlantSmallRNAgenes	siRNA24	NA	NA	osa-b1.0r1-8676	siRNA24 locus with predominant RNA size of 24	NA	NA	NA	NA	NA	NA	NA	4.0859759363648	0.0432327487255197
1	21845769	21847450	1682	*	PlantSmallRNAgenes	siRNA24	NA	NA	osa-b1.0r1-8682	siRNA24 locus with predominant RNA size of 24	NA	NA	NA	NA	NA	NA	NA	4.25820254343587	2.48619765710303e-06
1	21850708	21852325	1618	*	PlantSmallRNAgenes	siRNA24	NA	NA	osa-b1.0r1-8684	siRNA24 locus with predominant RNA size of 24	NA	NA	NA	NA	NA	NA	NA	4.46937759114753	0.013145309680508
1	21856382	21857460	1079	*	PlantSmallRNAgenes	siRNA24	NA	NA	osa-b1.0r1-8685	siRNA24 locus with predominant RNA size of 24	NA	NA	NA	NA	NA	NA	NA	4.43458247666216	0.0332792952341168
1	21873040	21873874	835	*	PlantSmallRNAgenes	siRNA24	NA	NA	osa-b1.0r1-8689	siRNA24 locus with predominant RNA size of 24	NA	NA	NA	NA	NA	NA	NA	2.63106922319481	0.0115531159141171
1	21876383	21878715	2333	*	PlantSmallRNAgenes	siRNA24	NA	NA	osa-b1.0r1-8691	siRNA24 locus with predominant RNA size of 24	NA	NA	NA	NA	NA	NA	NA	3.98586135344389	0.019721614668207
1	21883114	21883876	763	+	ShortStack	OtherRNA	NA	NA	Cluster_62452	NA	Cluster_62452	N	N	NA	NA	NA	NA	-3.84723542336644	0.039502017819975
1	21884279	21885122	844	*	PlantSmallRNAgenes	siRNA24	NA	NA	osa-b1.0r1-8692	siRNA24 locus with predominant RNA size of 24	NA	NA	NA	NA	NA	NA	NA	1.55182024498995	0.0198513964496791
1	21893365	21894067	703	+	ShortStack	OtherRNA	NA	NA	Cluster_62460	NA	Cluster_62460	N	N	NA	NA	NA	NA	-4.56757310479737	0.0348643926261302
1	21912176	21913615	1440	*	PlantSmallRNAgenes	siRNA24	NA	NA	osa-b1.0r1-8705	siRNA24 locus with predominant RNA size of 24	NA	NA	NA	NA	NA	NA	NA	3.54280717191855	0.0267098918552359
1	21916371	21917752	1382	*	PlantSmallRNAgenes	siRNA24	NA	NA	osa-b1.0r1-8707	siRNA24 locus with predominant RNA size of 24	NA	NA	NA	NA	NA	NA	NA	2.19590093358735	0.000449025401620546
1	21953642	21955619	1978	*	PlantSmallRNAgenes	siRNA24	NA	NA	osa-b1.0r1-8728	siRNA24 locus with predominant RNA size of 24	NA	NA	NA	NA	NA	NA	NA	2.69287656773222	0.00686633976349392
1	21968495	21969553	1059	*	PlantSmallRNAgenes	siRNA24	NA	NA	osa-b1.0r1-8737	siRNA24 locus with predominant RNA size of 24	NA	NA	NA	NA	NA	NA	NA	4.88450098429824	0.00695458451867475
1	21973217	21973472	256	*	PlantSmallRNAgenes	siRNA24	NA	NA	osa-b1.0r1-8741	siRNA24 locus with predominant RNA size of 24	NA	NA	NA	NA	NA	NA	NA	-6.00904582118351	0.00374220179010805
1	22012574	22013867	1294	*	PlantSmallRNAgenes	siRNA24	NA	NA	osa-b1.0r1-8758	siRNA24 locus with predominant RNA size of 24	NA	NA	NA	NA	NA	NA	NA	1.84966339397133	0.0378713884377943
1	22015094	22015756	663	*	PlantSmallRNAgenes	siRNA24	NA	NA	osa-b1.0r1-8760	siRNA24 locus with predominant RNA size of 24	NA	NA	NA	NA	NA	NA	NA	2.80398340634924	0.00272030151460047
1	22020410	22021387	978	*	PlantSmallRNAgenes	siRNA24	NA	NA	osa-b1.0r1-8766	siRNA24 locus with predominant RNA size of 24	NA	NA	NA	NA	NA	NA	NA	2.72619729834022	0.023433112536003
1	22027469	22028721	1253	*	PlantSmallRNAgenes	siRNA24	NA	NA	osa-b1.0r1-8768	siRNA24 locus with predominant RNA size of 24	NA	NA	NA	NA	NA	NA	NA	2.1383608381779	0.000915328004861619
1	22043434	22044446	1013	*	PlantSmallRNAgenes	siRNA24	NA	NA	osa-b1.0r1-8776	siRNA24 locus with predominant RNA size of 24	NA	NA	NA	NA	NA	NA	NA	2.62394053975076	0.0274083836765194
1	22080147	22080365	219	*	PlantSmallRNAgenes	siRNA24	NA	NA	osa-b1.0r1-8782	siRNA24 locus with predominant RNA size of 24	NA	NA	NA	NA	NA	NA	NA	-4.73373928808218	0.0404778245943158
1	22087034	22088205	1172	+	ShortStack	OtherRNA	NA	NA	Cluster_62591	NA	Cluster_62591	N	N	NA	NA	NA	NA	-4.88820490085612	0.00528087824846599
1	22127679	22128838	1160	+	ShortStack	OtherRNA	NA	NA	Cluster_62632	NA	Cluster_62632	N	N	NA	NA	NA	NA	-2.54178960696644	0.0173716773593602
1	22137960	22138722	763	+	ShortStack	OtherRNA	NA	NA	Cluster_62644	NA	Cluster_62644	N	N	NA	NA	NA	NA	-6.618120804607	0.00119034774135008
1	22188131	22188981	851	*	PlantSmallRNAgenes	siRNA24	NA	NA	osa-b1.0r1-8828	siRNA24 locus with predominant RNA size of 24	NA	NA	NA	NA	NA	NA	NA	2.22425279723801	0.0126610668249228
1	22190724	22191713	990	*	PlantSmallRNAgenes	siRNA24	NA	NA	osa-b1.0r1-8829	siRNA24 locus with predominant RNA size of 24	NA	NA	NA	NA	NA	NA	NA	2.77230103416849	0.00407884983996452
1	22198622	22199675	1054	*	PlantSmallRNAgenes	siRNA24	NA	NA	osa-b1.0r1-8834	siRNA24 locus with predominant RNA size of 24	NA	NA	NA	NA	NA	NA	NA	3.12136824518089	0.00395161754575345
1	22213998	22215072	1075	*	PlantSmallRNAgenes	siRNA24	NA	NA	osa-b1.0r1-8844	siRNA24 locus with predominant RNA size of 24	NA	NA	NA	NA	NA	NA	NA	2.35348172882385	0.0417883976333441
1	22221222	22221749	528	*	PlantSmallRNAgenes	siRNA24	NA	NA	osa-b1.0r1-8849	siRNA24 locus with predominant RNA size of 24	NA	NA	NA	NA	NA	NA	NA	-1.6937581560203	0.00685736538658169
1	22283281	22284390	1110	*	PlantSmallRNAgenes	siRNA24	NA	NA	osa-b1.0r1-8869	siRNA24 locus with predominant RNA size of 24	NA	NA	NA	NA	NA	NA	NA	2.326693392639	0.0258002156358832
1	22359581	22360453	873	*	PlantSmallRNAgenes	siRNA24	NA	NA	osa-b1.0r1-8905	siRNA24 locus with predominant RNA size of 24	NA	NA	NA	NA	NA	NA	NA	2.60277062824478	0.0391149430781778
1	22417727	22418525	799	*	PlantSmallRNAgenes	siRNA24	NA	NA	osa-b1.0r1-8928	siRNA24 locus with predominant RNA size of 24	NA	NA	NA	NA	NA	NA	NA	4.47401842474325	0.00864495529391085
1	22435005	22435675	671	*	PlantSmallRNAgenes	siRNA24	NA	NA	osa-b1.0r1-8936	siRNA24 locus with predominant RNA size of 24	NA	NA	NA	NA	NA	NA	NA	2.79107703036475	0.0494391074611618
1	22460177	22460488	312	*	PlantSmallRNAgenes	siRNA24	NA	NA	osa-b1.0r1-8948	siRNA24 locus with predominant RNA size of 24	NA	NA	NA	NA	NA	NA	NA	-1.95332303087573	0.000157753867653462
1	22462515	22463554	1040	*	PlantSmallRNAgenes	siRNA24	NA	NA	osa-b1.0r1-8952	siRNA24 locus with predominant RNA size of 24	NA	NA	NA	NA	NA	NA	NA	1.55365469105606	0.0268898497926126
1	22464078	22464527	450	*	PlantSmallRNAgenes	siRNA24	NA	NA	osa-b1.0r1-8953	siRNA24 locus with predominant RNA size of 24	NA	NA	NA	NA	NA	NA	NA	-2.0992883406339	0.000752499253146185
1	22466250	22466565	316	*	PlantSmallRNAgenes	siRNA24	NA	NA	osa-b1.0r1-8954	siRNA24 locus with predominant RNA size of 24	NA	NA	NA	NA	NA	NA	NA	-1.32104914927356	0.0400064250935351
1	22474494	22476294	1801	*	PlantSmallRNAgenes	siRNA21	NA	NA	osa-b1.0r1-8955	siRNA21 locus with predominant RNA size of 21	NA	NA	NA	NA	NA	NA	NA	4.13814013585783	0.000761701341874707
1	22493057	22494155	1099	*	PlantSmallRNAgenes	siRNA24	NA	NA	osa-b1.0r1-8966	siRNA24 locus with predominant RNA size of 24	NA	NA	NA	NA	NA	NA	NA	4.12464527030662	0.0128991745804024
1	22531797	22533298	1502	*	PlantSmallRNAgenes	siRNA24	NA	NA	osa-b1.0r1-8989	siRNA24 locus with predominant RNA size of 24	NA	NA	NA	NA	NA	NA	NA	2.68530712551082	0.0017905403327555
1	22542309	22543464	1156	*	PlantSmallRNAgenes	siRNA24	NA	NA	osa-b1.0r1-8992	siRNA24 locus with predominant RNA size of 24	NA	NA	NA	NA	NA	NA	NA	5.01430289805897	0.0035468149794671
1	22554653	22555045	393	+	PlantSmallRNAgenes	siRNA24	NA	NA	osa-b1.0r1-8999	siRNA24 locus with predominant RNA size of 24	NA	NA	NA	NA	NA	NA	NA	-2.50036564182752	0.00849984660442914
1	22561523	22562843	1321	-	PlantSmallRNAgenes	siRNA24	NA	NA	osa-b1.0r1-9002	siRNA24 locus with predominant RNA size of 24	NA	NA	NA	NA	NA	NA	NA	-1.80518392319626	0.00114189730388771
1	22586921	22588822	1902	*	PlantSmallRNAgenes	siRNA24	NA	NA	osa-b1.0r1-9011	siRNA24 locus with predominant RNA size of 24	NA	NA	NA	NA	NA	NA	NA	2.27661498211813	0.0193450720655916
1	22604623	22606628	2006	+	PlantSmallRNAgenes	OtherRNA	NA	NA	osa-b1.0r1-9020	OtherRNA locus with < 80% of RNAs between 20-24 nts in size	NA	NA	NA	NA	NA	NA	NA	-4.88718633203371	3.95358814609477e-09
1	22648081	22650886	2806	*	PlantSmallRNAgenes	siRNA24	NA	NA	osa-b1.0r1-9040	siRNA24 locus with predominant RNA size of 24	NA	NA	NA	NA	NA	NA	NA	3.67780486208195	0.0011521308056416
1	22663101	22663818	718	*	PlantSmallRNAgenes	siRNA24	NA	NA	osa-b1.0r1-9047	siRNA24 locus with predominant RNA size of 24	NA	NA	NA	NA	NA	NA	NA	3.03827383089558	0.00645797685029435
1	22738267	22739002	736	*	PlantSmallRNAgenes	siRNA24	NA	NA	osa-b1.0r1-9071	siRNA24 locus with predominant RNA size of 24	NA	NA	NA	NA	NA	NA	NA	4.18655925492212	0.00525361310297773
1	22750882	22752995	2114	*	PlantSmallRNAgenes	siRNA24	NA	NA	osa-b1.0r1-9079	siRNA24 locus with predominant RNA size of 24	NA	NA	NA	NA	NA	NA	NA	2.02526581432906	0.0121420902689848
1	22754361	22754438	78	*	ShortStack	siRNA24	NA	NA	Cluster_63063	NA	Cluster_63063	24	N	NA	NA	NA	NA	-5.48647559799158	0.0111407236549851
1	22758482	22760493	2012	*	PlantSmallRNAgenes	siRNA24	NA	NA	osa-b1.0r1-9082	siRNA24 locus with predominant RNA size of 24	NA	NA	NA	NA	NA	NA	NA	2.26195743171121	0.000785275902218521
1	22767032	22767631	600	*	PlantSmallRNAgenes	siRNA24	NA	NA	osa-b1.0r1-9089	siRNA24 locus with predominant RNA size of 24	NA	NA	NA	NA	NA	NA	NA	5.15138960599359	0.0141335786230213
1	22772995	22774972	1978	*	PlantSmallRNAgenes	siRNA24	NA	NA	osa-b1.0r1-9091	siRNA24 locus with predominant RNA size of 24	NA	NA	NA	NA	NA	NA	NA	3.68812592061972	8.78872197775556e-09
1	22781657	22782688	1032	+	ShortStack	OtherRNA	NA	NA	Cluster_63089	NA	Cluster_63089	N	N	NA	NA	NA	NA	-3.60583488734807	0.00880345695309872
1	22794073	22794370	298	*	PlantSmallRNAgenes	siRNA24	NA	NA	osa-b1.0r1-9101	siRNA24 locus with predominant RNA size of 24	NA	NA	NA	NA	NA	NA	NA	4.15285946117502	0.00807161908040852
1	22796143	22796955	813	*	PlantSmallRNAgenes	siRNA24	NA	NA	osa-b1.0r1-9103	siRNA24 locus with predominant RNA size of 24	NA	NA	NA	NA	NA	NA	NA	4.31393558528207	0.0345551582014289
1	22803083	22803358	276	*	PlantSmallRNAgenes	siRNA24	NA	NA	osa-b1.0r1-9106	siRNA24 locus with predominant RNA size of 24	NA	NA	NA	NA	NA	NA	NA	2.94389791695402	0.0227981392500512
1	22807451	22808448	998	*	PlantSmallRNAgenes	siRNA24	NA	NA	osa-b1.0r1-9109	siRNA24 locus with predominant RNA size of 24	NA	NA	NA	NA	NA	NA	NA	2.44752635474919	0.0226330396582072
1	22814402	22814774	373	+	PlantSmallRNAgenes	OtherRNA	NA	NA	osa-b1.0r1-9112	OtherRNA locus with < 80% of RNAs between 20-24 nts in size	NA	NA	NA	NA	NA	NA	NA	-4.28922325203601	4.49300413994613e-10
1	22836617	22839900	3284	*	PlantSmallRNAgenes	siRNA24	NA	NA	osa-b1.0r1-9122	siRNA24 locus with predominant RNA size of 24	NA	NA	NA	NA	NA	NA	NA	3.17958541244778	0.0235159719125148
1	22901134	22901873	740	-	ShortStack	OtherRNA	NA	NA	Cluster_63186	NA	Cluster_63186	N	N	NA	NA	NA	NA	-4.99892126515264	0.0166529182006919
1	22931409	22931845	437	*	PlantSmallRNAgenes	siRNA24	NA	NA	osa-b1.0r1-9169	siRNA24 locus with predominant RNA size of 24	NA	NA	NA	NA	NA	NA	NA	1.91211377038171	0.0142383221333824
1	22954721	22956230	1510	-	PlantSmallRNAgenes	OtherRNA	NA	NA	osa-b1.0r1-9180	OtherRNA locus with < 80% of RNAs between 20-24 nts in size	NA	NA	NA	NA	NA	NA	NA	-6.44820052592502	0.000224800541982784
1	22977772	22978305	534	*	PlantSmallRNAgenes	siRNA24	NA	NA	osa-b1.0r1-9200	siRNA24 locus with predominant RNA size of 24	NA	NA	NA	NA	NA	NA	NA	-2.73687119841822	0.00824831718728482
1	22996074	22996764	691	-	ShortStack	OtherRNA	NA	NA	Cluster_63254	NA	Cluster_63254	N	N	NA	NA	NA	NA	-3.92548446821781	0.0418472401941965
1	23009710	23011014	1305	*	PlantSmallRNAgenes	siRNA24	NA	NA	osa-b1.0r1-9204	siRNA24 locus with predominant RNA size of 24	NA	NA	NA	NA	NA	NA	NA	4.82632175696024	0.0036316251793881
1	23011630	23013111	1482	*	PlantSmallRNAgenes	siRNA24	NA	NA	osa-b1.0r1-9205	siRNA24 locus with predominant RNA size of 24	NA	NA	NA	NA	NA	NA	NA	3.70186428127031	0.0240057154553825
1	23068691	23069199	509	*	PlantSmallRNAgenes	siRNA24	NA	NA	osa-b1.0r1-9221	siRNA24 locus with predominant RNA size of 24	NA	NA	NA	NA	NA	NA	NA	5.49017402266868	0.00241411681365424
1	23149806	23152874	3069	*	PlantSmallRNAgenes	siRNA24	NA	NA	osa-b1.0r1-9249	siRNA24 locus with predominant RNA size of 24	NA	NA	NA	NA	NA	NA	NA	1.93247429822593	0.0242951176467285
1	23220536	23220960	425	*	PlantSmallRNAgenes	siRNA24	NA	NA	osa-b1.0r1-9268	siRNA24 locus with predominant RNA size of 24	NA	NA	NA	NA	NA	NA	NA	-1.70985606398346	0.0274099850749786
1	23231489	23233519	2031	*	PlantSmallRNAgenes	siRNA24	NA	NA	osa-b1.0r1-9271	siRNA24 locus with predominant RNA size of 24	NA	NA	NA	NA	NA	NA	NA	2.74145739113185	0.00368529328486584
1	23245323	23245758	436	*	PlantSmallRNAgenes	siRNA24	NA	NA	osa-b1.0r1-9273	siRNA24 locus with predominant RNA size of 24	NA	NA	NA	NA	NA	NA	NA	1.86181095425462	0.0302798053737344
1	23299483	23299923	441	*	PlantSmallRNAgenes	siRNA24	NA	NA	osa-b1.0r1-9297	siRNA24 locus with predominant RNA size of 24	NA	NA	NA	NA	NA	NA	NA	1.97931845926702	0.0140768950182179
1	23314267	23315995	1729	*	PlantSmallRNAgenes	siRNA24	NA	NA	osa-b1.0r1-9304	siRNA24 locus with predominant RNA size of 24	NA	NA	NA	NA	NA	NA	NA	5.00546309316537	3.59922763680344e-07
1	23323519	23323923	405	+	PlantSmallRNAgenes	OtherRNA	NA	NA	osa-b1.0r1-9305	OtherRNA locus with < 80% of RNAs between 20-24 nts in size	NA	NA	NA	NA	NA	NA	NA	-3.10543799481754	1.52095056810535e-05
1	23325232	23327088	1857	*	PlantSmallRNAgenes	siRNA24	NA	NA	osa-b1.0r1-9306	siRNA24 locus with predominant RNA size of 24	NA	NA	NA	NA	NA	NA	NA	2.37708392122065	0.00119364448952256
1	23337842	23338723	882	*	PlantSmallRNAgenes	siRNA24	NA	NA	osa-b1.0r1-9310	siRNA24 locus with predominant RNA size of 24	NA	NA	NA	NA	NA	NA	NA	2.66345248951226	0.00566676874036407
1	23383716	23388626	4911	*	PlantSmallRNAgenes	siRNA24	NA	NA	osa-b1.0r1-9335	siRNA24 locus with predominant RNA size of 24	NA	NA	NA	NA	NA	NA	NA	3.32048010187546	0.000909505266420767
1	23395733	23399109	3377	*	PlantSmallRNAgenes	siRNA24	NA	NA	osa-b1.0r1-9343	siRNA24 locus with predominant RNA size of 24	NA	NA	NA	NA	NA	NA	NA	2.16808556779647	0.0229062715251896
1	23401095	23403528	2434	*	PlantSmallRNAgenes	siRNA24	NA	NA	osa-b1.0r1-9346	siRNA24 locus with predominant RNA size of 24	NA	NA	NA	NA	NA	NA	NA	4.31890343263729	0.00229746436987089
1	23418887	23420063	1177	*	PlantSmallRNAgenes	siRNA24	NA	NA	osa-b1.0r1-9353	siRNA24 locus with predominant RNA size of 24	NA	NA	NA	NA	NA	NA	NA	3.19588514781444	0.0330257626242648
1	23447728	23448640	913	*	Pln24NT	24nt_Locus	NA	NA	cluster7885	NA	NA	NA	NA	cluster7885	cluster7885	F	3	-7.25512739339633	2.49483560332064e-05
1	23533468	23534128	661	*	PlantSmallRNAgenes	siRNA24	NA	NA	osa-b1.0r1-9402	siRNA24 locus with predominant RNA size of 24	NA	NA	NA	NA	NA	NA	NA	-2.14212716410256	0.000806310943845566
1	23535435	23535924	490	*	PlantSmallRNAgenes	OtherRNA	NA	NA	osa-b1.0r1-9403	OtherRNA locus with < 80% of RNAs between 20-24 nts in size	NA	NA	NA	NA	NA	NA	NA	-1.71305240247455	0.0059847822402401
1	23544415	23548072	3658	*	PlantSmallRNAgenes	siRNA24	NA	NA	osa-b1.0r1-9406	siRNA24 locus with predominant RNA size of 24	NA	NA	NA	NA	NA	NA	NA	1.57587257733143	0.0484983765553364
1	23586622	23589109	2488	*	PlantSmallRNAgenes	siRNA24	NA	NA	osa-b1.0r1-9424	siRNA24 locus with predominant RNA size of 24	NA	NA	NA	NA	NA	NA	NA	1.87851046211503	0.0145035829963778
1	23636327	23637221	895	*	PlantSmallRNAgenes	siRNA24	NA	NA	osa-b1.0r1-9444	siRNA24 locus with predominant RNA size of 24	NA	NA	NA	NA	NA	NA	NA	1.86939828034205	0.00812864825022798
1	23644541	23644572	32	+	ShortStack	OtherRNA	NA	NA	Cluster_63593	NA	Cluster_63593	N	N	NA	NA	NA	NA	-7.96343429047271	1.15719614607261e-06
1	23654578	23656109	1532	*	PlantSmallRNAgenes	siRNA24	NA	NA	osa-b1.0r1-9449	siRNA24 locus with predominant RNA size of 24	NA	NA	NA	NA	NA	NA	NA	1.76735689873683	0.0150915185254197
1	23682415	23683880	1466	*	PlantSmallRNAgenes	siRNA24	NA	NA	osa-b1.0r1-9464	siRNA24 locus with predominant RNA size of 24	NA	NA	NA	NA	NA	NA	NA	2.29595398960402	0.0411048829560602
1	23695975	23696762	788	*	PlantSmallRNAgenes	siRNA24	NA	NA	osa-b1.0r1-9476	siRNA24 locus with predominant RNA size of 24	NA	NA	NA	NA	NA	NA	NA	4.70365889688652	0.00591950141683569
1	23697655	23698418	764	*	PlantSmallRNAgenes	siRNA24	NA	NA	osa-b1.0r1-9478	siRNA24 locus with predominant RNA size of 24	NA	NA	NA	NA	NA	NA	NA	4.2064225856173	0.0454756429483831
1	23707804	23708252	449	+	PlantSmallRNAgenes	siRNA24	NA	NA	osa-b1.0r1-9485	siRNA24 locus with predominant RNA size of 24	NA	NA	NA	NA	NA	NA	NA	-3.83342181433909	0.00116922773835313
1	23734337	23735392	1056	*	PlantSmallRNAgenes	siRNA24	NA	NA	osa-b1.0r1-9503	siRNA24 locus with predominant RNA size of 24	NA	NA	NA	NA	NA	NA	NA	2.64136362428965	2.53671571680114e-05
1	23736418	23737647	1230	*	PlantSmallRNAgenes	siRNA24	NA	NA	osa-b1.0r1-9505	siRNA24 locus with predominant RNA size of 24	NA	NA	NA	NA	NA	NA	NA	2.65474425019608	0.00205425013332688
1	23742171	23742218	48	-	PlantSmallRNAgenes	OtherRNA	NA	NA	osa-b1.0r1-9509	OtherRNA locus with < 80% of RNAs between 20-24 nts in size	NA	NA	NA	NA	NA	NA	NA	-5.54938576869197	3.8245656934714e-11
1	23751768	23753209	1442	*	PlantSmallRNAgenes	siRNA24	NA	NA	osa-b1.0r1-9515	siRNA24 locus with predominant RNA size of 24	NA	NA	NA	NA	NA	NA	NA	1.94083706511795	0.0187280568190215
1	23761730	23762440	711	+	ShortStack	OtherRNA	NA	NA	Cluster_63696	NA	Cluster_63696	N	N	NA	NA	NA	NA	-5.92350606023557	0.00338190457634036
1	23839025	23839357	333	+	ShortStack	OtherRNA	NA	NA	Cluster_63742	NA	Cluster_63742	N	N	NA	NA	NA	NA	-6.48365346029968	0.000755039784275132
1	24005022	24006700	1679	+	PlantSmallRNAgenes	OtherRNA	NA	NA	osa-b1.0r1-9631	OtherRNA locus with < 80% of RNAs between 20-24 nts in size	NA	NA	NA	NA	NA	NA	NA	-8.24876574048466	7.43557567004549e-10
1	24007372	24008537	1166	*	PlantSmallRNAgenes	siRNA24	NA	NA	osa-b1.0r1-9632	siRNA24 locus with predominant RNA size of 24	NA	NA	NA	NA	NA	NA	NA	4.43775514873472	0.0171721182314093
1	24021598	24023229	1632	*	PlantSmallRNAgenes	siRNA24	NA	NA	osa-b1.0r1-9637	siRNA24 locus with predominant RNA size of 24	NA	NA	NA	NA	NA	NA	NA	2.91075462600238	0.00448989079473445
1	24061247	24062970	1724	*	PlantSmallRNAgenes	siRNA24	NA	NA	osa-b1.0r1-9657	siRNA24 locus with predominant RNA size of 24	NA	NA	NA	NA	NA	NA	NA	2.82751362737613	0.00328270401499159
1	24074571	24074997	427	*	PlantSmallRNAgenes	siRNA24	NA	NA	osa-b1.0r1-9661	siRNA24 locus with predominant RNA size of 24	NA	NA	NA	NA	NA	NA	NA	-2.02284384453956	0.00161817126394455
1	24075115	24076759	1645	-	ShortStack	OtherRNA	NA	NA	Cluster_63912	NA	Cluster_63912	N	N	NA	NA	NA	NA	-4.58370336238379	6.39644581280267e-05
1	24079059	24079552	494	-	ShortStack	OtherRNA	NA	NA	Cluster_63915	NA	Cluster_63915	N	N	NA	NA	NA	NA	-5.72234554941687	0.00244073290746107
1	24079648	24080271	624	-	ShortStack	OtherRNA	NA	NA	Cluster_63916	NA	Cluster_63916	N	N	NA	NA	NA	NA	-5.53034358687547	0.00152150435805617
1	24082544	24083159	616	*	PlantSmallRNAgenes	siRNA24	NA	NA	osa-b1.0r1-9663	siRNA24 locus with predominant RNA size of 24	NA	NA	NA	NA	NA	NA	NA	-1.92173327559787	0.00746100158770345
1	24084248	24084578	331	*	PlantSmallRNAgenes	siRNA24	NA	NA	osa-b1.0r1-9664	siRNA24 locus with predominant RNA size of 24	NA	NA	NA	NA	NA	NA	NA	-4.3729404649032	0.0020881698361611
1	24091695	24092033	339	*	PlantSmallRNAgenes	siRNA24	NA	NA	osa-b1.0r1-9668	siRNA24 locus with predominant RNA size of 24	NA	NA	NA	NA	NA	NA	NA	-2.50734718012482	0.0459689161911067
1	24107117	24108126	1010	-	ShortStack	OtherRNA	NA	NA	Cluster_63943	NA	Cluster_63943	N	N	NA	NA	NA	NA	-4.85783635974848	0.00065522170066838
1	24108169	24108647	479	-	ShortStack	OtherRNA	NA	NA	Cluster_63944	NA	Cluster_63944	N	N	NA	NA	NA	NA	-6.55298774910494	0.0016879430428803
1	24109162	24109730	569	-	ShortStack	OtherRNA	NA	NA	Cluster_63946	NA	Cluster_63946	N	N	NA	NA	NA	NA	-5.90159749173606	0.000749730652681016
1	24109969	24110889	921	-	ShortStack	OtherRNA	NA	NA	Cluster_63947	NA	Cluster_63947	N	N	NA	NA	NA	NA	-3.00518307303181	0.000819963581597811
1	24111943	24112348	406	-	ShortStack	OtherRNA	NA	NA	Cluster_63949	NA	Cluster_63949	N	N	NA	NA	NA	NA	-6.71030563163957	0.00022979263007061
1	24135144	24136273	1130	*	PlantSmallRNAgenes	siRNA24	NA	NA	osa-b1.0r1-9689	siRNA24 locus with predominant RNA size of 24	NA	NA	NA	NA	NA	NA	NA	2.79411899113042	0.045456665134604
1	24176386	24177283	898	*	PlantSmallRNAgenes	siRNA24	NA	NA	osa-b1.0r1-9700	siRNA24 locus with predominant RNA size of 24	NA	NA	NA	NA	NA	NA	NA	-1.6420785112787	0.0268620643843208
1	24190367	24191496	1130	*	PlantSmallRNAgenes	siRNA24	NA	NA	osa-b1.0r1-9707	siRNA24 locus with predominant RNA size of 24	NA	NA	NA	NA	NA	NA	NA	3.99559368565066	8.49658556350574e-05
1	24229202	24231005	1804	*	PlantSmallRNAgenes	siRNA24	NA	NA	osa-b1.0r1-9726	siRNA24 locus with predominant RNA size of 24	NA	NA	NA	NA	NA	NA	NA	-1.15295994622874	0.0250401096595209
1	24235607	24237251	1645	*	PlantSmallRNAgenes	siRNA24	NA	NA	osa-b1.0r1-9728	siRNA24 locus with predominant RNA size of 24	NA	NA	NA	NA	NA	NA	NA	1.66471638188811	0.0336976714042645
1	24254039	24255179	1141	*	PlantSmallRNAgenes	siRNA24	NA	NA	osa-b1.0r1-9731	siRNA24 locus with predominant RNA size of 24	NA	NA	NA	NA	NA	NA	NA	4.09513040096906	0.00112338254493424
1	24267479	24268319	841	*	PlantSmallRNAgenes	siRNA24	NA	NA	osa-b1.0r1-9735	siRNA24 locus with predominant RNA size of 24	NA	NA	NA	NA	NA	NA	NA	4.63521065420302	0.00863818166690798
1	24282858	24283999	1142	-	ShortStack	OtherRNA	NA	NA	Cluster_64059	NA	Cluster_64059	N	N	NA	NA	NA	NA	-2.51709465555121	0.0116305542665279
1	24290031	24292374	2344	*	PlantSmallRNAgenes	siRNA24	NA	NA	osa-b1.0r1-9742	siRNA24 locus with predominant RNA size of 24	NA	NA	NA	NA	NA	NA	NA	2.40063301320795	0.0147665534266367
1	24329294	24330562	1269	*	PlantSmallRNAgenes	siRNA24	NA	NA	osa-b1.0r1-9759	siRNA24 locus with predominant RNA size of 24	NA	NA	NA	NA	NA	NA	NA	5.06992606745544	0.00356245012463241
1	24348997	24351102	2106	*	PlantSmallRNAgenes	siRNA24	NA	NA	osa-b1.0r1-9769	siRNA24 locus with predominant RNA size of 24	NA	NA	NA	NA	NA	NA	NA	3.63347055226408	3.56547424244522e-06
1	24372253	24373124	872	+	PlantSmallRNAgenes	siRNA24	NA	NA	osa-b1.0r1-9776	siRNA24 locus with predominant RNA size of 24	NA	NA	NA	NA	NA	NA	NA	2.25313703829763	0.00478457063911478
1	24374270	24375693	1424	*	PlantSmallRNAgenes	siRNA24	NA	NA	osa-b1.0r1-9778	siRNA24 locus with predominant RNA size of 24	NA	NA	NA	NA	NA	NA	NA	2.6588831649897	0.00274500669667295
1	24390923	24391224	302	-	ShortStack	OtherRNA	NA	NA	Cluster_64145	NA	Cluster_64145	N	N	NA	NA	NA	NA	-5.61617227740568	0.00744513808940754
1	24434937	24435680	744	+	ShortStack	OtherRNA	NA	NA	Cluster_64179	NA	Cluster_64179	N	N	NA	NA	NA	NA	-5.25332527921564	0.0160367963804934
1	24459892	24460506	615	*	PlantSmallRNAgenes	siRNA24	NA	NA	osa-b1.0r1-9814	siRNA24 locus with predominant RNA size of 24	NA	NA	NA	NA	NA	NA	NA	4.70904835304308	0.000143381355905769
1	24478483	24479907	1425	*	PlantSmallRNAgenes	siRNA24	NA	NA	osa-b1.0r1-9820	siRNA24 locus with predominant RNA size of 24	NA	NA	NA	NA	NA	NA	NA	2.88330863294751	3.09615637954527e-06
1	24510969	24511689	721	*	PlantSmallRNAgenes	siRNA24	NA	NA	osa-b1.0r1-9831	siRNA24 locus with predominant RNA size of 24	NA	NA	NA	NA	NA	NA	NA	2.73160232686681	0.00507906519974015
1	24547350	24549095	1746	*	PlantSmallRNAgenes	siRNA24	NA	NA	osa-b1.0r1-9845	siRNA24 locus with predominant RNA size of 24	NA	NA	NA	NA	NA	NA	NA	3.45372159502756	1.2721665389519e-05
1	24554248	24554485	238	*	PlantSmallRNAgenes	siRNA24	NA	NA	osa-b1.0r1-9846	siRNA24 locus with predominant RNA size of 24	NA	NA	NA	NA	NA	NA	NA	-3.45407610223747	0.0189723134739855
1	24557794	24559180	1387	*	PlantSmallRNAgenes	siRNA24	NA	NA	osa-b1.0r1-9848	siRNA24 locus with predominant RNA size of 24	NA	NA	NA	NA	NA	NA	NA	1.63083871697209	0.0337642737037221
1	24589471	24590620	1150	*	PlantSmallRNAgenes	siRNA24	NA	NA	osa-b1.0r1-9853	siRNA24 locus with predominant RNA size of 24	NA	NA	NA	NA	NA	NA	NA	2.50865199629522	0.0153249595549763
1	24596591	24597465	875	*	PlantSmallRNAgenes	siRNA24	NA	NA	osa-b1.0r1-9856	siRNA24 locus with predominant RNA size of 24	NA	NA	NA	NA	NA	NA	NA	2.04223380208697	0.000191528258015763
1	24615684	24616128	445	+	PlantSmallRNAgenes	OtherRNA	NA	NA	osa-b1.0r1-9863	OtherRNA locus with < 80% of RNAs between 20-24 nts in size	NA	NA	NA	NA	NA	NA	NA	-4.61386316246504	1.44635015144232e-13
1	24623628	24624541	914	*	PlantSmallRNAgenes	siRNA24	NA	NA	osa-b1.0r1-9866	siRNA24 locus with predominant RNA size of 24	NA	NA	NA	NA	NA	NA	NA	1.36323158773059	0.0254971762619021
1	24627137	24628512	1376	*	PlantSmallRNAgenes	siRNA24	NA	NA	osa-b1.0r1-9867	siRNA24 locus with predominant RNA size of 24	NA	NA	NA	NA	NA	NA	NA	1.35472173647853	0.047289074056431
1	24656641	24657453	813	*	PlantSmallRNAgenes	siRNA24	NA	NA	osa-b1.0r1-9881	siRNA24 locus with predominant RNA size of 24	NA	NA	NA	NA	NA	NA	NA	4.36386273574067	0.039063217905371
1	24711331	24712034	704	*	PlantSmallRNAgenes	siRNA24	NA	NA	osa-b1.0r1-9907	siRNA24 locus with predominant RNA size of 24	NA	NA	NA	NA	NA	NA	NA	2.12022329208712	0.00953102276104177
1	24718948	24720645	1698	*	PlantSmallRNAgenes	siRNA24	NA	NA	osa-b1.0r1-9914	siRNA24 locus with predominant RNA size of 24	NA	NA	NA	NA	NA	NA	NA	1.47553101625422	0.0159789512111525
1	24774747	24776057	1311	*	PlantSmallRNAgenes	siRNA24	NA	NA	osa-b1.0r1-9945	siRNA24 locus with predominant RNA size of 24	NA	NA	NA	NA	NA	NA	NA	2.00169004444672	0.0130331802438591
1	24777860	24779787	1928	*	PlantSmallRNAgenes	siRNA24	NA	NA	osa-b1.0r1-9949	siRNA24 locus with predominant RNA size of 24	NA	NA	NA	NA	NA	NA	NA	2.02458837100157	0.0130298745436834
1	24859857	24861691	1835	*	PlantSmallRNAgenes	siRNA24	NA	NA	osa-b1.0r1-9980	siRNA24 locus with predominant RNA size of 24	NA	NA	NA	NA	NA	NA	NA	2.22646514004212	0.00916032701181879
1	24897046	24897505	460	+	ShortStack	OtherRNA	NA	NA	Cluster_64491	NA	Cluster_64491	N	N	NA	NA	NA	NA	-4.70071000234247	0.037761065741809
1	24984575	24985357	783	*	PlantSmallRNAgenes	siRNA24	NA	NA	osa-b1.0r1-10039	siRNA24 locus with predominant RNA size of 24	NA	NA	NA	NA	NA	NA	NA	-1.20716101960449	0.0177509181717353
1	24998360	24998382	23	-	PlantSmallRNAgenes	OtherRNA	NA	NA	osa-b1.0r1-10042	OtherRNA locus with < 80% of RNAs between 20-24 nts in size	NA	NA	NA	NA	NA	NA	NA	-8.4213112139359	8.16484651255012e-08
1	25036301	25037179	879	*	PlantSmallRNAgenes	siRNA24	NA	NA	osa-b1.0r1-10049	siRNA24 locus with predominant RNA size of 24	NA	NA	NA	NA	NA	NA	NA	3.1526491691182	0.00595936616048801
1	25038685	25039716	1032	*	PlantSmallRNAgenes	siRNA24	NA	NA	osa-b1.0r1-10050	siRNA24 locus with predominant RNA size of 24	NA	NA	NA	NA	NA	NA	NA	2.4183509144431	0.00644271016003255
1	25044134	25045062	929	*	PlantSmallRNAgenes	siRNA24	NA	NA	osa-b1.0r1-10052	siRNA24 locus with predominant RNA size of 24	NA	NA	NA	NA	NA	NA	NA	2.2925826954797	0.00530070800338404
1	25061144	25061562	419	*	PlantSmallRNAgenes	siRNA24	NA	NA	osa-b1.0r1-10062	siRNA24 locus with predominant RNA size of 24	NA	NA	NA	NA	NA	NA	NA	5.0568966804963	0.00393511674846082
1	25088397	25089059	663	*	PlantSmallRNAgenes	siRNA24	NA	NA	osa-b1.0r1-10073	siRNA24 locus with predominant RNA size of 24	NA	NA	NA	NA	NA	NA	NA	4.10072627926292	0.0104266118557899
1	25114108	25114894	787	+	ShortStack	OtherRNA	NA	NA	Cluster_64629	NA	Cluster_64629	N	N	NA	NA	NA	NA	-6.26796100769561	0.0013452910799063
1	25117132	25117496	365	+	ShortStack	OtherRNA	NA	NA	Cluster_64634	NA	Cluster_64634	N	N	NA	NA	NA	NA	-4.46592677646055	0.011021473821507
1	25150570	25151336	767	*	PlantSmallRNAgenes	siRNA24	NA	NA	osa-b1.0r1-10099	siRNA24 locus with predominant RNA size of 24	NA	NA	NA	NA	NA	NA	NA	-2.16951889478315	7.75596290685039e-05
1	25221958	25223757	1800	*	PlantSmallRNAgenes	siRNA24	NA	NA	osa-b1.0r1-10124	siRNA24 locus with predominant RNA size of 24	NA	NA	NA	NA	NA	NA	NA	2.29593844948037	0.00400723596163155
1	25237084	25237132	49	+	PlantSmallRNAgenes	OtherRNA	NA	NA	osa-b1.0r1-10128	OtherRNA locus with < 80% of RNAs between 20-24 nts in size	NA	NA	NA	NA	NA	NA	NA	-6.53850587310297	0.00431563787097276
1	25251581	25255298	3718	*	PlantSmallRNAgenes	siRNA24	NA	NA	osa-b1.0r1-10140	siRNA24 locus with predominant RNA size of 24	NA	NA	NA	NA	NA	NA	NA	3.22985727954232	0.000130916327233505
1	25278973	25280053	1081	*	PlantSmallRNAgenes	siRNA24	NA	NA	osa-b1.0r1-10160	siRNA24 locus with predominant RNA size of 24	NA	NA	NA	NA	NA	NA	NA	4.23894444994017	0.0425965059328304
1	25288547	25288910	364	+	ShortStack	OtherRNA	NA	NA	Cluster_64754	NA	Cluster_64754	N	N	NA	NA	NA	NA	-4.85797097705643	0.0354938591301292
1	25290963	25290979	17	+	PlantSmallRNAgenes	OtherRNA	NA	NA	osa-b1.0r1-10167	OtherRNA locus with < 80% of RNAs between 20-24 nts in size	NA	NA	NA	NA	NA	NA	NA	-9.12789867904466	4.66740565933573e-05
1	25326193	25326984	792	-	PlantSmallRNAgenes	siRNA21	NA	NA	osa-b1.0r1-10179	siRNA21 locus with predominant RNA size of 21	NA	NA	NA	NA	NA	NA	NA	-1.37300029181057	0.0136313823219566
1	25329698	25329909	212	-	PlantSmallRNAgenes	OtherRNA	NA	NA	osa-b1.0r1-10183	OtherRNA locus with < 80% of RNAs between 20-24 nts in size	NA	NA	NA	NA	NA	NA	NA	-7.76738266012175	1.1000349845955e-09
1	25426954	25429015	2062	*	PlantSmallRNAgenes	siRNA24	NA	NA	osa-b1.0r1-10223	siRNA24 locus with predominant RNA size of 24	NA	NA	NA	NA	NA	NA	NA	-1.46675135903298	0.027395623543726
1	25589360	25590851	1492	*	PlantSmallRNAgenes	siRNA24	NA	NA	osa-b1.0r1-10294	siRNA24 locus with predominant RNA size of 24	NA	NA	NA	NA	NA	NA	NA	2.40221669124206	9.90275736517871e-05
1	25595988	25597866	1879	*	PlantSmallRNAgenes	siRNA24	NA	NA	osa-b1.0r1-10298	siRNA24 locus with predominant RNA size of 24	NA	NA	NA	NA	NA	NA	NA	2.56575780363366	0.000433910858933379
1	25670707	25671207	501	*	PlantSmallRNAgenes	siRNA24	NA	NA	osa-b1.0r1-10331	siRNA24 locus with predominant RNA size of 24	NA	NA	NA	NA	NA	NA	NA	4.82171995851262	0.00670978720438448
1	25676236	25677064	829	*	PlantSmallRNAgenes	siRNA24	NA	NA	osa-b1.0r1-10334	siRNA24 locus with predominant RNA size of 24	NA	NA	NA	NA	NA	NA	NA	4.29669894705263	0.0358827924020254
1	25681575	25682889	1315	+	ShortStack	OtherRNA	NA	NA	Cluster_65042	NA	Cluster_65042	N	N	NA	NA	NA	NA	-5.77562117645404	4.45764739726539e-05
1	25702905	25703797	893	+	PlantSmallRNAgenes	OtherRNA	NA	NA	osa-b1.0r1-10351	OtherRNA locus with < 80% of RNAs between 20-24 nts in size	NA	NA	NA	NA	NA	NA	NA	-4.43937959857833	0.0287871672974251
1	25704056	25705134	1079	+	PlantSmallRNAgenes	OtherRNA	NA	NA	osa-b1.0r1-10352	OtherRNA locus with < 80% of RNAs between 20-24 nts in size	NA	NA	NA	NA	NA	NA	NA	-5.92609389547326	0.000284513051364091
1	25767799	25769675	1877	*	PlantSmallRNAgenes	siRNA24	NA	NA	osa-b1.0r1-10369	siRNA24 locus with predominant RNA size of 24	NA	NA	NA	NA	NA	NA	NA	2.14517238119487	0.000251528115753721
1	25787564	25788070	507	*	PlantSmallRNAgenes	siRNA24	NA	NA	osa-b1.0r1-10382	siRNA24 locus with predominant RNA size of 24	NA	NA	NA	NA	NA	NA	NA	-2.43716664326033	0.000508175680072052
1	25871317	25872308	992	*	PlantSmallRNAgenes	siRNA24	NA	NA	osa-b1.0r1-10412	siRNA24 locus with predominant RNA size of 24	NA	NA	NA	NA	NA	NA	NA	2.61049509278013	0.0425574242568869
1	25925017	25926204	1188	*	PlantSmallRNAgenes	siRNA24	NA	NA	osa-b1.0r1-10427	siRNA24 locus with predominant RNA size of 24	NA	NA	NA	NA	NA	NA	NA	4.28586468826021	0.0157717647098135
1	25970059	25972414	2356	*	PlantSmallRNAgenes	siRNA24	NA	NA	osa-b1.0r1-10448	siRNA24 locus with predominant RNA size of 24	NA	NA	NA	NA	NA	NA	NA	1.88074169419934	0.0384663226636804
1	26001680	26001881	202	*	PlantSmallRNAgenes	siRNA24	NA	NA	osa-b1.0r1-10457	siRNA24 locus with predominant RNA size of 24	NA	NA	NA	NA	NA	NA	NA	-2.759204284855	0.0292101420249376
1	26033100	26034302	1203	*	PlantSmallRNAgenes	siRNA24	NA	NA	osa-b1.0r1-10465	siRNA24 locus with predominant RNA size of 24	NA	NA	NA	NA	NA	NA	NA	-5.53320312852293	0.00119034774135008
1	26041010	26041142	133	-	PlantSmallRNAgenes	OtherRNA	NA	NA	osa-b1.0r1-10469	OtherRNA locus with < 80% of RNAs between 20-24 nts in size	NA	NA	NA	NA	NA	NA	NA	-7.13229176823691	0.000470432622246914
1	26088803	26090792	1990	*	PlantSmallRNAgenes	siRNA24	NA	NA	osa-b1.0r1-10488	siRNA24 locus with predominant RNA size of 24	NA	NA	NA	NA	NA	NA	NA	1.71132709587297	0.0314560390915717
1	26194052	26194406	355	+	PlantSmallRNAgenes	OtherRNA	NA	NA	osa-b1.0r1-10530	OtherRNA locus with < 80% of RNAs between 20-24 nts in size	NA	NA	NA	NA	NA	NA	NA	-4.09345594180064	0.0460989490350742
1	26203588	26203872	285	*	PlantSmallRNAgenes	siRNA24	NA	NA	osa-b1.0r1-10535	siRNA24 locus with predominant RNA size of 24	NA	NA	NA	NA	NA	NA	NA	-3.5858650253922	0.0262779357825274
1	26249963	26250660	698	*	PlantSmallRNAgenes	siRNA24	NA	NA	osa-b1.0r1-10556	siRNA24 locus with predominant RNA size of 24	NA	NA	NA	NA	NA	NA	NA	-1.49739655076236	0.0228485333364276
1	26318447	26319833	1387	*	PlantSmallRNAgenes	siRNA24	NA	NA	osa-b1.0r1-10580	siRNA24 locus with predominant RNA size of 24	NA	NA	NA	NA	NA	NA	NA	2.08672892758577	0.0294647974368077
1	26325838	26326138	301	*	PlantSmallRNAgenes	siRNA24	NA	NA	osa-b1.0r1-10584	siRNA24 locus with predominant RNA size of 24	NA	NA	NA	NA	NA	NA	NA	-5.74452726663603	0.00132490755878067
1	26371362	26371737	376	*	PlantSmallRNAgenes	siRNA24	NA	NA	osa-b1.0r1-10600	siRNA24 locus with predominant RNA size of 24	NA	NA	NA	NA	NA	NA	NA	-2.9081586733475	0.0113441387864531
1	26384254	26384636	383	*	PlantSmallRNAgenes	siRNA24	NA	NA	osa-b1.0r1-10606	siRNA24 locus with predominant RNA size of 24	NA	NA	NA	NA	NA	NA	NA	-1.79839580054425	0.0486920933846798
1	26385362	26385702	341	*	PlantSmallRNAgenes	siRNA24	NA	NA	osa-b1.0r1-10607	siRNA24 locus with predominant RNA size of 24	NA	NA	NA	NA	NA	NA	NA	-2.05439158578774	0.0132267720630195
1	26392170	26392482	313	+	ShortStack	OtherRNA	NA	NA	Cluster_65495	NA	Cluster_65495	N	N	NA	NA	NA	NA	-5.21031032616861	0.00228917956891493
1	26393278	26393331	54	+	ShortStack	OtherRNA	NA	NA	Cluster_65496	NA	Cluster_65496	N	N	NA	NA	NA	NA	-5.3420960697464	0.00817717364279694
1	26394226	26394416	191	+	ShortStack	OtherRNA	NA	NA	Cluster_65498	NA	Cluster_65498	N	N	NA	NA	NA	NA	-6.10402994805583	0.000501403024548988
1	26395514	26396041	528	+	PlantSmallRNAgenes	OtherRNA	NA	NA	osa-b1.0r1-10613	OtherRNA locus with < 80% of RNAs between 20-24 nts in size	NA	NA	NA	NA	NA	NA	NA	-3.3642643622425	0.000521411619932396
1	26398993	26399996	1004	*	PlantSmallRNAgenes	siRNA24	NA	NA	osa-b1.0r1-10614	siRNA24 locus with predominant RNA size of 24	NA	NA	NA	NA	NA	NA	NA	4.56051766085479	0.0231538739881401
1	26446508	26448172	1665	*	PlantSmallRNAgenes	siRNA24	NA	NA	osa-b1.0r1-10638	siRNA24 locus with predominant RNA size of 24	NA	NA	NA	NA	NA	NA	NA	3.90408144661743	0.000281406258930359
1	26510323	26511063	741	*	PlantSmallRNAgenes	siRNA24	NA	NA	osa-b1.0r1-10666	siRNA24 locus with predominant RNA size of 24	NA	NA	NA	NA	NA	NA	NA	3.04282499441594	0.00489122664014762
1	26533086	26533523	438	-	PlantSmallRNAgenes	OtherRNA	NA	NA	osa-b1.0r1-10673	OtherRNA locus with < 80% of RNAs between 20-24 nts in size	NA	NA	NA	NA	NA	NA	NA	-5.43650166982737	0.00027359855288127
1	26533659	26533764	106	-	PlantSmallRNAgenes	OtherRNA	NA	NA	osa-b1.0r1-10674	OtherRNA locus with < 80% of RNAs between 20-24 nts in size	NA	NA	NA	NA	NA	NA	NA	-5.34342241055191	0.00872063454695349
1	26535973	26536303	331	-	ShortStack	OtherRNA	NA	NA	Cluster_65596	NA	Cluster_65596	N	N	NA	NA	NA	NA	-5.0423830965379	0.00555890140447777
1	26563219	26563892	674	*	PlantSmallRNAgenes	siRNA24	NA	NA	osa-b1.0r1-10689	siRNA24 locus with predominant RNA size of 24	NA	NA	NA	NA	NA	NA	NA	3.83753109248258	0.0226558719430155
1	26585442	26587504	2063	*	PlantSmallRNAgenes	siRNA24	NA	NA	osa-b1.0r1-10697	siRNA24 locus with predominant RNA size of 24	NA	NA	NA	NA	NA	NA	NA	3.32639077780632	0.0217024445982942
1	26602281	26602715	435	-	ShortStack	OtherRNA	NA	NA	Cluster_65632	NA	Cluster_65632	N	N	NA	NA	NA	NA	-4.47700984545043	0.0201823196568212
1	26609961	26611416	1456	*	PlantSmallRNAgenes	siRNA24	NA	NA	osa-b1.0r1-10701	siRNA24 locus with predominant RNA size of 24	NA	NA	NA	NA	NA	NA	NA	2.25654112203836	0.0102773313196797
1	26613045	26613392	348	+	PlantSmallRNAgenes	OtherRNA	NA	NA	osa-b1.0r1-10704	OtherRNA locus with < 80% of RNAs between 20-24 nts in size	NA	NA	NA	NA	NA	NA	NA	-5.53256992221727	0.0102605303747503
1	26616713	26617415	703	+	PlantSmallRNAgenes	OtherRNA	NA	NA	osa-b1.0r1-10706	OtherRNA locus with < 80% of RNAs between 20-24 nts in size	NA	NA	NA	NA	NA	NA	NA	-6.96691869499906	6.18739917500987e-05
1	26621948	26623288	1341	*	PlantSmallRNAgenes	siRNA24	NA	NA	osa-b1.0r1-10710	siRNA24 locus with predominant RNA size of 24	NA	NA	NA	NA	NA	NA	NA	3.21312229197639	0.0155807446207569
1	26723141	26723863	723	*	PlantSmallRNAgenes	siRNA24	NA	NA	osa-b1.0r1-10753	siRNA24 locus with predominant RNA size of 24	NA	NA	NA	NA	NA	NA	NA	2.16982451660818	0.0140276633517103
1	26727657	26729802	2146	*	PlantSmallRNAgenes	siRNA24	NA	NA	osa-b1.0r1-10754	siRNA24 locus with predominant RNA size of 24	NA	NA	NA	NA	NA	NA	NA	2.68438275773559	0.00407576606474415
1	26731334	26732322	989	*	PlantSmallRNAgenes	siRNA24	NA	NA	osa-b1.0r1-10756	siRNA24 locus with predominant RNA size of 24	NA	NA	NA	NA	NA	NA	NA	2.40966921142808	0.0106531947667721
1	26743038	26743642	605	*	PlantSmallRNAgenes	siRNA24	NA	NA	osa-b1.0r1-10761	siRNA24 locus with predominant RNA size of 24	NA	NA	NA	NA	NA	NA	NA	-1.36529264297308	0.0462877575509538
1	26768274	26769415	1142	*	PlantSmallRNAgenes	siRNA24	NA	NA	osa-b1.0r1-10774	siRNA24 locus with predominant RNA size of 24	NA	NA	NA	NA	NA	NA	NA	3.70387180662159	0.046341146554014
1	26781064	26781492	429	-	PlantSmallRNAgenes	OtherRNA	NA	NA	osa-b1.0r1-10780	OtherRNA locus with < 80% of RNAs between 20-24 nts in size	NA	NA	NA	NA	NA	NA	NA	-4.5893667052767	0.00227106943337955
1	26809367	26810150	784	*	PlantSmallRNAgenes	siRNA24	NA	NA	osa-b1.0r1-10789	siRNA24 locus with predominant RNA size of 24	NA	NA	NA	NA	NA	NA	NA	1.98623930257	0.0497129351014259
1	26818483	26818806	324	-	PlantSmallRNAgenes	siRNA24	NA	NA	osa-b1.0r1-10793	siRNA24 locus with predominant RNA size of 24	NA	NA	NA	NA	NA	NA	NA	-2.37493164627505	0.010875732694563
1	26827796	26828206	411	*	PlantSmallRNAgenes	siRNA24	NA	NA	osa-b1.0r1-10798	siRNA24 locus with predominant RNA size of 24	NA	NA	NA	NA	NA	NA	NA	-2.16115603192484	0.0299539439019929
1	26879548	26880301	754	*	PlantSmallRNAgenes	siRNA24	NA	NA	osa-b1.0r1-10815	siRNA24 locus with predominant RNA size of 24	NA	NA	NA	NA	NA	NA	NA	3.01212090932082	0.0318196672041973
1	26897297	26897821	525	*	PlantSmallRNAgenes	siRNA24	NA	NA	osa-b1.0r1-10822	siRNA24 locus with predominant RNA size of 24	NA	NA	NA	NA	NA	NA	NA	2.4167452073481	0.0488382087033798
1	26909466	26911754	2289	*	PlantSmallRNAgenes	siRNA24	NA	NA	osa-b1.0r1-10824	siRNA24 locus with predominant RNA size of 24	NA	NA	NA	NA	NA	NA	NA	4.45613743341338	0.0125071275265607
1	26912382	26913331	950	*	PlantSmallRNAgenes	siRNA24	NA	NA	osa-b1.0r1-10825	siRNA24 locus with predominant RNA size of 24	NA	NA	NA	NA	NA	NA	NA	1.81178766824425	0.0274562136627922
1	26924710	26931607	6898	*	PlantSmallRNAgenes	siRNA24	NA	NA	osa-b1.0r1-10832	siRNA24 locus with predominant RNA size of 24	NA	NA	NA	NA	NA	NA	NA	3.21046924201364	0.00023163330904248
1	27029765	27030217	453	*	PlantSmallRNAgenes	siRNA24	NA	NA	osa-b1.0r1-10853	siRNA24 locus with predominant RNA size of 24	NA	NA	NA	NA	NA	NA	NA	-1.93132859844269	0.0309325907184545
1	27030849	27031308	460	*	PlantSmallRNAgenes	siRNA24	NA	NA	osa-b1.0r1-10854	siRNA24 locus with predominant RNA size of 24	NA	NA	NA	NA	NA	NA	NA	-2.82609342325096	5.58460008810004e-06
1	27047486	27047962	477	-	PlantSmallRNAgenes	OtherRNA	NA	NA	osa-b1.0r1-10872	OtherRNA locus with < 80% of RNAs between 20-24 nts in size	NA	NA	NA	NA	NA	NA	NA	-3.665398586645	0.0315986461793764
1	27050071	27050420	350	-	PlantSmallRNAgenes	OtherRNA	NA	NA	osa-b1.0r1-10873	OtherRNA locus with < 80% of RNAs between 20-24 nts in size	NA	NA	NA	NA	NA	NA	NA	-5.29282960906519	0.00460557738964766
1	27080336	27081024	689	*	PlantSmallRNAgenes	siRNA24	NA	NA	osa-b1.0r1-10882	siRNA24 locus with predominant RNA size of 24	NA	NA	NA	NA	NA	NA	NA	-1.52225579203016	0.0397931341991683
1	27109561	27110051	491	-	ShortStack	OtherRNA	NA	NA	Cluster_65930	NA	Cluster_65930	N	N	NA	NA	NA	NA	-3.8253721983404	0.0350828668876583
1	27143817	27144779	963	*	PlantSmallRNAgenes	siRNA24	NA	NA	osa-b1.0r1-10910	siRNA24 locus with predominant RNA size of 24	NA	NA	NA	NA	NA	NA	NA	3.00056067408312	0.00136179957650984
1	27152421	27153850	1430	*	PlantSmallRNAgenes	siRNA24	NA	NA	osa-b1.0r1-10913	siRNA24 locus with predominant RNA size of 24	NA	NA	NA	NA	NA	NA	NA	2.42919961213703	0.0163369312339797
1	27179332	27180155	824	-	ShortStack	OtherRNA	NA	NA	Cluster_65992	NA	Cluster_65992	N	N	NA	NA	NA	NA	-3.75679654039015	0.0487743390792701
1	27183467	27183838	372	-	ShortStack	OtherRNA	NA	NA	Cluster_65995	NA	Cluster_65995	N	N	NA	NA	NA	NA	-5.39801444209251	0.0154658779912974
1	27196451	27197183	733	-	ShortStack	OtherRNA	NA	NA	Cluster_65999	NA	Cluster_65999	N	N	NA	NA	NA	NA	-5.04526605114486	0.0141977787484916
1	27198674	27199225	552	-	ShortStack	OtherRNA	NA	NA	Cluster_66000	NA	Cluster_66000	N	N	NA	NA	NA	NA	-4.85950629157477	0.0314473889798866
1	27226939	27228317	1379	*	PlantSmallRNAgenes	siRNA24	NA	NA	osa-b1.0r1-10945	siRNA24 locus with predominant RNA size of 24	NA	NA	NA	NA	NA	NA	NA	2.41144374364117	0.00105782993509014
1	27236027	27236279	253	-	PlantSmallRNAgenes	OtherRNA	NA	NA	osa-b1.0r1-10950	OtherRNA locus with < 80% of RNAs between 20-24 nts in size	NA	NA	NA	NA	NA	NA	NA	-7.28062057554372	2.01739275908558e-43
1	27239872	27240105	234	+	PlantSmallRNAgenes	OtherRNA	NA	NA	osa-b1.0r1-10951	OtherRNA locus with < 80% of RNAs between 20-24 nts in size	NA	NA	NA	NA	NA	NA	NA	-5.72979566013943	3.03708532853386e-18
1	27255583	27256823	1241	*	PlantSmallRNAgenes	siRNA24	NA	NA	osa-b1.0r1-10957	siRNA24 locus with predominant RNA size of 24	NA	NA	NA	NA	NA	NA	NA	2.53896649587016	0.00596020426536576
1	27276698	27276714	17	+	ShortStack	OtherRNA	NA	NA	Cluster_66044	NA	Cluster_66044	N	N	NA	NA	NA	NA	-6.62991864333577	0.000185151928454733
1	27278494	27278906	413	*	PlantSmallRNAgenes	siRNA24	NA	NA	osa-b1.0r1-10960	siRNA24 locus with predominant RNA size of 24	NA	NA	NA	NA	NA	NA	NA	-2.19276145081834	0.031635050967555
1	27306874	27307467	594	-	ShortStack	OtherRNA	NA	NA	Cluster_66077	NA	Cluster_66077	N	N	NA	NA	NA	NA	-4.22157596400803	0.0456379160729643
1	27328009	27328305	297	*	PlantSmallRNAgenes	siRNA24	NA	NA	osa-b1.0r1-10985	siRNA24 locus with predominant RNA size of 24	NA	NA	NA	NA	NA	NA	NA	-2.08616134331564	0.0113928179648106
1	27422011	27422506	496	*	PlantSmallRNAgenes	siRNA24	NA	NA	osa-b1.0r1-11011	siRNA24 locus with predominant RNA size of 24	NA	NA	NA	NA	NA	NA	NA	-3.15438563183249	0.00404755418998919
1	27481202	27481583	382	*	PlantSmallRNAgenes	siRNA24	NA	NA	osa-b1.0r1-11027	siRNA24 locus with predominant RNA size of 24	NA	NA	NA	NA	NA	NA	NA	-3.11764105332094	0.0016342530268164
1	27497130	27498021	892	*	PlantSmallRNAgenes	siRNA24	NA	NA	osa-b1.0r1-11036	siRNA24 locus with predominant RNA size of 24	NA	NA	NA	NA	NA	NA	NA	-1.46271900250378	0.0175746774924135
1	27528951	27529969	1019	*	PlantSmallRNAgenes	siRNA24	NA	NA	osa-b1.0r1-11052	siRNA24 locus with predominant RNA size of 24	NA	NA	NA	NA	NA	NA	NA	3.1174747127793	0.00523522005734004
1	27546366	27547244	879	*	PlantSmallRNAgenes	siRNA24	NA	NA	osa-b1.0r1-11065	siRNA24 locus with predominant RNA size of 24	NA	NA	NA	NA	NA	NA	NA	4.61071495868722	0.0277254103829004
1	27578904	27579733	830	*	PlantSmallRNAgenes	siRNA24	NA	NA	osa-b1.0r1-11071	siRNA24 locus with predominant RNA size of 24	NA	NA	NA	NA	NA	NA	NA	2.12043790185509	0.011790770866739
1	27601512	27602208	697	+	ShortStack	OtherRNA	NA	NA	Cluster_66227	NA	Cluster_66227	N	N	NA	NA	NA	NA	-4.99072294082008	0.00401587485278647
1	27602528	27603223	696	+	ShortStack	OtherRNA	NA	NA	Cluster_66228	NA	Cluster_66228	N	N	NA	NA	NA	NA	-6.01243932094164	0.00204523747874755
1	27603577	27603847	271	+	ShortStack	OtherRNA	NA	NA	Cluster_66229	NA	Cluster_66229	N	N	NA	NA	NA	NA	-5.86043692614057	0.00796646545300608
1	27604464	27605360	897	+	ShortStack	OtherRNA	NA	NA	Cluster_66230	NA	Cluster_66230	N	N	NA	NA	NA	NA	-5.44331345021835	0.00187996496236672
1	27608766	27609509	744	-	ShortStack	OtherRNA	NA	NA	Cluster_66235	NA	Cluster_66235	N	N	NA	NA	NA	NA	-4.28726859704392	0.0454756429483831
1	27609846	27611096	1251	-	ShortStack	OtherRNA	NA	NA	Cluster_66237	NA	Cluster_66237	N	N	NA	NA	NA	NA	-4.53115446393806	0.0242686376707164
1	27645970	27646338	369	-	PlantSmallRNAgenes	siRNA24	NA	NA	osa-b1.0r1-11090	siRNA24 locus with predominant RNA size of 24	NA	NA	NA	NA	NA	NA	NA	-2.9157369451602	4.32292437481962e-05
1	27654529	27655666	1138	*	PlantSmallRNAgenes	siRNA24	NA	NA	osa-b1.0r1-11097	siRNA24 locus with predominant RNA size of 24	NA	NA	NA	NA	NA	NA	NA	1.5896130124546	0.0150059042887563
1	27668632	27669259	628	-	ShortStack	OtherRNA	NA	NA	Cluster_66281	NA	Cluster_66281	N	N	NA	NA	NA	NA	-3.60755594644541	0.00714681712786582
1	27671872	27672730	859	*	PlantSmallRNAgenes	siRNA24	NA	NA	osa-b1.0r1-11099	siRNA24 locus with predominant RNA size of 24	NA	NA	NA	NA	NA	NA	NA	2.46628054390284	0.0105733008042538
1	27690765	27691381	617	-	ShortStack	OtherRNA	NA	NA	Cluster_66299	NA	Cluster_66299	N	N	NA	NA	NA	NA	-3.934043697068	0.032828973660331
1	27704877	27705564	688	*	PlantSmallRNAgenes	siRNA24	NA	NA	osa-b1.0r1-11109	siRNA24 locus with predominant RNA size of 24	NA	NA	NA	NA	NA	NA	NA	-2.1300674923075	0.00190424236050312
1	27740038	27741854	1817	*	PlantSmallRNAgenes	siRNA24	NA	NA	osa-b1.0r1-11117	siRNA24 locus with predominant RNA size of 24	NA	NA	NA	NA	NA	NA	NA	4.15981141099764	8.99611998518779e-06
1	27745818	27746318	501	-	PlantSmallRNAgenes	OtherRNA	NA	NA	osa-b1.0r1-11119	OtherRNA locus with < 80% of RNAs between 20-24 nts in size	NA	NA	NA	NA	NA	NA	NA	-3.22296014526458	0.00887207426252373
1	27748918	27749325	408	-	PlantSmallRNAgenes	OtherRNA	NA	NA	osa-b1.0r1-11121	OtherRNA locus with < 80% of RNAs between 20-24 nts in size	NA	NA	NA	NA	NA	NA	NA	-6.26010500924202	3.60958174081573e-09
1	27857612	27859440	1829	*	PlantSmallRNAgenes	siRNA24	NA	NA	osa-b1.0r1-11172	siRNA24 locus with predominant RNA size of 24	NA	NA	NA	NA	NA	NA	NA	3.21177505416455	0.0311328634106858
1	27874908	27877802	2895	*	PlantSmallRNAgenes	siRNA24	NA	NA	osa-b1.0r1-11181	siRNA24 locus with predominant RNA size of 24	NA	NA	NA	NA	NA	NA	NA	1.76031663438514	0.00650294804488414
1	27881126	27882141	1016	*	PlantSmallRNAgenes	siRNA24	NA	NA	osa-b1.0r1-11183	siRNA24 locus with predominant RNA size of 24	NA	NA	NA	NA	NA	NA	NA	3.62673403940687	0.0323683708271342
1	27950972	27951837	866	*	PlantSmallRNAgenes	siRNA24	NA	NA	osa-b1.0r1-11208	siRNA24 locus with predominant RNA size of 24	NA	NA	NA	NA	NA	NA	NA	-2.4782022042337	0.000106079754611826
1	27989493	27989941	449	+	ShortStack	OtherRNA	NA	NA	Cluster_66504	NA	Cluster_66504	N	N	NA	NA	NA	NA	-4.56929650814718	0.0274562136627922
1	27996615	27997197	583	*	ShortStack	OtherRNA	NA	NA	Cluster_66514	NA	Cluster_66514	N	N	NA	NA	NA	NA	-5.92530906685689	0.00688178933222936
1	28035286	28036000	715	*	PlantSmallRNAgenes	siRNA24	NA	NA	osa-b1.0r1-11249	siRNA24 locus with predominant RNA size of 24	NA	NA	NA	NA	NA	NA	NA	-1.85637873743682	0.0155268150315122
1	28077749	28080381	2633	*	PlantSmallRNAgenes	siRNA24	NA	NA	osa-b1.0r1-11259	siRNA24 locus with predominant RNA size of 24	NA	NA	NA	NA	NA	NA	NA	2.08881209945131	0.00504277603218187
1	28091850	28093382	1533	-	ShortStack	OtherRNA	NA	NA	Cluster_66575	NA	Cluster_66575	N	N	NA	NA	NA	NA	-5.63081316119141	9.39087563962948e-05
1	28094252	28095652	1401	-	PlantSmallRNAgenes	OtherRNA	NA	NA	osa-b1.0r1-11267	OtherRNA locus with < 80% of RNAs between 20-24 nts in size	NA	NA	NA	NA	NA	NA	NA	-4.44333108567929	4.3087919671034e-05
1	28096951	28097864	914	-	ShortStack	OtherRNA	NA	NA	Cluster_66578	NA	Cluster_66578	N	N	NA	NA	NA	NA	-4.08953002730791	0.0237986513346393
1	28098113	28098528	416	-	PlantSmallRNAgenes	OtherRNA	NA	NA	osa-b1.0r1-11270	OtherRNA locus with < 80% of RNAs between 20-24 nts in size	NA	NA	NA	NA	NA	NA	NA	-3.74156290629478	0.0345551582014289
1	28098869	28099115	247	-	PlantSmallRNAgenes	OtherRNA	NA	NA	osa-b1.0r1-11271	OtherRNA locus with < 80% of RNAs between 20-24 nts in size	NA	NA	NA	NA	NA	NA	NA	-5.10872358193134	0.00312849495509371
1	28100880	28101220	341	-	ShortStack	OtherRNA	NA	NA	Cluster_66584	NA	Cluster_66584	N	N	NA	NA	NA	NA	-5.4780858713777	0.00499930581302648
1	28102694	28102937	244	-	PlantSmallRNAgenes	OtherRNA	NA	NA	osa-b1.0r1-11273	OtherRNA locus with < 80% of RNAs between 20-24 nts in size	NA	NA	NA	NA	NA	NA	NA	-5.85184088822196	0.00900475580533795
1	28130234	28130617	384	+	PlantSmallRNAgenes	OtherRNA	NA	NA	osa-b1.0r1-11287	OtherRNA locus with < 80% of RNAs between 20-24 nts in size	NA	NA	NA	NA	NA	NA	NA	-5.69122114964965	1.06923925642947e-15
1	28177783	28180197	2415	*	PlantSmallRNAgenes	siRNA24	NA	NA	osa-b1.0r1-11302	siRNA24 locus with predominant RNA size of 24	NA	NA	NA	NA	NA	NA	NA	2.54246075257489	0.00131476019525684
1	28197141	28198644	1504	*	PlantSmallRNAgenes	siRNA24	NA	NA	osa-b1.0r1-11309	siRNA24 locus with predominant RNA size of 24	NA	NA	NA	NA	NA	NA	NA	2.52206235108776	0.0216849641467494
1	28199259	28206603	7345	*	PlantSmallRNAgenes	siRNA24	NA	NA	osa-b1.0r1-11311	siRNA24 locus with predominant RNA size of 24	NA	NA	NA	NA	NA	NA	NA	2.01398885076147	0.0208920795342594
1	28207264	28216682	9419	*	PlantSmallRNAgenes	siRNA24	NA	NA	osa-b1.0r1-11313	siRNA24 locus with predominant RNA size of 24	NA	NA	NA	NA	NA	NA	NA	3.96787125732628	0.00601404266458403
1	28246321	28246599	279	*	PlantSmallRNAgenes	siRNA24	NA	NA	osa-b1.0r1-11325	siRNA24 locus with predominant RNA size of 24	NA	NA	NA	NA	NA	NA	NA	-4.66597423810507	0.0205171769531082
1	28278015	28278269	255	+	PlantSmallRNAgenes	OtherRNA	NA	NA	osa-b1.0r1-11335	OtherRNA locus with < 80% of RNAs between 20-24 nts in size	NA	NA	NA	NA	NA	NA	NA	-3.16853485633825	0.0337917701869591
1	28301117	28302175	1059	*	PlantSmallRNAgenes	siRNA24	NA	NA	osa-b1.0r1-11346	siRNA24 locus with predominant RNA size of 24	NA	NA	NA	NA	NA	NA	NA	3.67428767234294	0.0311462453891321
1	28306090	28307441	1352	*	PlantSmallRNAgenes	siRNA24	NA	NA	osa-b1.0r1-11349	siRNA24 locus with predominant RNA size of 24	NA	NA	NA	NA	NA	NA	NA	2.30897612687815	0.0385789791201411
1	28330812	28331779	968	+	PlantSmallRNAgenes	OtherRNA	NA	NA	osa-b1.0r1-11354	OtherRNA locus with < 80% of RNAs between 20-24 nts in size	NA	NA	NA	NA	NA	NA	NA	-2.44709429372228	0.00211943633414918
1	28353399	28354188	790	*	PlantSmallRNAgenes	siRNA24	NA	NA	osa-b1.0r1-11364	siRNA24 locus with predominant RNA size of 24	NA	NA	NA	NA	NA	NA	NA	2.15783986127575	0.01854277806927
1	28381684	28382708	1025	+	PlantSmallRNAgenes	OtherRNA	NA	NA	osa-b1.0r1-11376	OtherRNA locus with < 80% of RNAs between 20-24 nts in size	NA	NA	NA	NA	NA	NA	NA	-4.13234763003839	1.1335725027562e-10
1	28434679	28435143	465	*	PlantSmallRNAgenes	siRNA24	NA	NA	osa-b1.0r1-11407	siRNA24 locus with predominant RNA size of 24	NA	NA	NA	NA	NA	NA	NA	5.25259108825816	0.00376737601333555
1	28441178	28442268	1091	*	PlantSmallRNAgenes	siRNA24	NA	NA	osa-b1.0r1-11412	siRNA24 locus with predominant RNA size of 24	NA	NA	NA	NA	NA	NA	NA	2.36988067571416	0.0368627872536238
1	28496776	28497955	1180	*	PlantSmallRNAgenes	siRNA24	NA	NA	osa-b1.0r1-11440	siRNA24 locus with predominant RNA size of 24	NA	NA	NA	NA	NA	NA	NA	2.00261054122739	0.0349247570551244
1	28512549	28512918	370	*	PlantSmallRNAgenes	siRNA24	NA	NA	osa-b1.0r1-11451	siRNA24 locus with predominant RNA size of 24	NA	NA	NA	NA	NA	NA	NA	-1.57116024444077	0.0430330591735876
1	28516180	28518512	2333	*	PlantSmallRNAgenes	siRNA24	NA	NA	osa-b1.0r1-11453	siRNA24 locus with predominant RNA size of 24	NA	NA	NA	NA	NA	NA	NA	3.10869465063944	0.00155066241660727
1	28554315	28555766	1452	*	PlantSmallRNAgenes	siRNA24	NA	NA	osa-b1.0r1-11464	siRNA24 locus with predominant RNA size of 24	NA	NA	NA	NA	NA	NA	NA	2.17600967089756	0.00550993274410862
1	28572657	28573028	372	*	PlantSmallRNAgenes	siRNA24	NA	NA	osa-b1.0r1-11470	siRNA24 locus with predominant RNA size of 24	NA	NA	NA	NA	NA	NA	NA	-2.45124257479447	0.000598364998728871
1	28597144	28601148	4005	*	PlantSmallRNAgenes	siRNA24	NA	NA	osa-b1.0r1-11477	siRNA24 locus with predominant RNA size of 24	NA	NA	NA	NA	NA	NA	NA	2.38998718578072	0.00313409983216251
1	28620464	28621210	747	-	ShortStack	OtherRNA	NA	NA	Cluster_66910	NA	Cluster_66910	N	N	NA	NA	NA	NA	-5.52964554796931	0.00296641125604722
1	28681119	28682054	936	*	PlantSmallRNAgenes	siRNA24	NA	NA	osa-b1.0r1-11513	siRNA24 locus with predominant RNA size of 24	NA	NA	NA	NA	NA	NA	NA	2.17610584653052	0.0065448700198673
1	28739150	28739783	634	*	PlantSmallRNAgenes	siRNA24	NA	NA	osa-b1.0r1-11533	siRNA24 locus with predominant RNA size of 24	NA	NA	NA	NA	NA	NA	NA	-3.03181530071018	0.0260149833400319
1	28811296	28811840	545	*	PlantSmallRNAgenes	siRNA24	NA	NA	osa-b1.0r1-11567	siRNA24 locus with predominant RNA size of 24	NA	NA	NA	NA	NA	NA	NA	-1.74348713654367	0.0211057130783174
1	28830014	28830766	753	+	ShortStack	OtherRNA	NA	NA	Cluster_67054	NA	Cluster_67054	N	N	NA	NA	NA	NA	-5.75358824897307	0.00298562577276267
1	28856128	28856216	89	*	PlantSmallRNAgenes	OtherRNA	NA	NA	osa-b1.0r1-11587	OtherRNA locus with < 80% of RNAs between 20-24 nts in size	NA	NA	NA	NA	NA	NA	NA	-3.62768313312592	0.00892319235391496
1	28927328	28928048	721	+	PlantSmallRNAgenes	siRNA24	NA	NA	osa-b1.0r1-11612	siRNA24 locus with predominant RNA size of 24	NA	NA	NA	NA	NA	NA	NA	-2.01339738898752	0.0490496065838819
1	28939669	28940521	853	-	ShortStack	OtherRNA	NA	NA	Cluster_67125	NA	Cluster_67125	N	N	NA	NA	NA	NA	-7.69090249981944	1.29390477163433e-06
1	28946734	28947223	490	-	ShortStack	OtherRNA	NA	NA	Cluster_67132	NA	Cluster_67132	N	N	NA	NA	NA	NA	-6.51769210317186	0.00411864659675572
1	28965648	28966850	1203	*	PlantSmallRNAgenes	siRNA24	NA	NA	osa-b1.0r1-11627	siRNA24 locus with predominant RNA size of 24	NA	NA	NA	NA	NA	NA	NA	-1.4136522241779	0.0266864126424298
1	28977192	28977762	571	*	PlantSmallRNAgenes	siRNA24	NA	NA	osa-b1.0r1-11630	siRNA24 locus with predominant RNA size of 24	NA	NA	NA	NA	NA	NA	NA	4.42226538044392	0.0285456514952903
1	29130460	29131349	890	*	PlantSmallRNAgenes	siRNA24	NA	NA	osa-b1.0r1-11686	siRNA24 locus with predominant RNA size of 24	NA	NA	NA	NA	NA	NA	NA	3.15630368575842	0.0188781480787703
1	29170981	29171367	387	*	PlantSmallRNAgenes	siRNA24	NA	NA	osa-b1.0r1-11706	siRNA24 locus with predominant RNA size of 24	NA	NA	NA	NA	NA	NA	NA	-1.92772445997456	0.00130120077901766
1	29172264	29172919	656	*	PlantSmallRNAgenes	siRNA24	NA	NA	osa-b1.0r1-11707	siRNA24 locus with predominant RNA size of 24	NA	NA	NA	NA	NA	NA	NA	-1.9314644180124	0.0495697505586271
1	29196473	29196893	421	-	PlantSmallRNAgenes	OtherRNA	NA	NA	osa-b1.0r1-11716	OtherRNA locus with < 80% of RNAs between 20-24 nts in size	NA	NA	NA	NA	NA	NA	NA	-4.31329503218852	4.80154293179723e-10
1	29223935	29224258	324	*	PlantSmallRNAgenes	siRNA24	NA	NA	osa-b1.0r1-11726	siRNA24 locus with predominant RNA size of 24	NA	NA	NA	NA	NA	NA	NA	-4.12925437808677	0.00145230287438821
1	29224802	29226551	1750	*	PlantSmallRNAgenes	siRNA24	NA	NA	osa-b1.0r1-11727	siRNA24 locus with predominant RNA size of 24	NA	NA	NA	NA	NA	NA	NA	4.39928716630337	1.53271169024337e-05
1	29231124	29231534	411	*	PlantSmallRNAgenes	siRNA24	NA	NA	osa-b1.0r1-11732	siRNA24 locus with predominant RNA size of 24	NA	NA	NA	NA	NA	NA	NA	-2.71101748808033	6.81506476305851e-06
1	29233036	29233389	354	-	PlantSmallRNAgenes	OtherRNA	NA	NA	osa-b1.0r1-11733	OtherRNA locus with < 80% of RNAs between 20-24 nts in size	NA	NA	NA	NA	NA	NA	NA	4.80390350098444	0.0224457041674504
1	29233514	29233956	443	-	PlantSmallRNAgenes	OtherRNA	NA	NA	osa-b1.0r1-11734	OtherRNA locus with < 80% of RNAs between 20-24 nts in size	NA	NA	NA	NA	NA	NA	NA	3.62757612188588	0.0284291992855097
1	29262858	29263252	395	*	PlantSmallRNAgenes	siRNA24	NA	NA	osa-b1.0r1-11744	siRNA24 locus with predominant RNA size of 24	NA	NA	NA	NA	NA	NA	NA	-1.33842510876389	0.0258464113329523
1	29325020	29325393	374	*	PlantSmallRNAgenes	siRNA24	NA	NA	osa-b1.0r1-11763	siRNA24 locus with predominant RNA size of 24	NA	NA	NA	NA	NA	NA	NA	-2.62877196437936	0.000517112993409691
1	29326091	29326223	133	+	PlantSmallRNAgenes	OtherRNA	NA	NA	osa-b1.0r1-11764	OtherRNA locus with < 80% of RNAs between 20-24 nts in size	NA	NA	NA	NA	NA	NA	NA	-4.70178913011401	1.97048267887343e-07
1	29334966	29335310	345	*	PlantSmallRNAgenes	siRNA24	NA	NA	osa-b1.0r1-11769	siRNA24 locus with predominant RNA size of 24	NA	NA	NA	NA	NA	NA	NA	-2.14043758354072	0.00280093255294884
1	29335934	29336379	446	*	PlantSmallRNAgenes	siRNA24	NA	NA	osa-b1.0r1-11771	siRNA24 locus with predominant RNA size of 24	NA	NA	NA	NA	NA	NA	NA	-1.95842241268915	0.0164558012831032
1	29394325	29394560	236	*	PlantSmallRNAgenes	siRNA24	NA	NA	osa-b1.0r1-11793	siRNA24 locus with predominant RNA size of 24	NA	NA	NA	NA	NA	NA	NA	2.70389304934822	0.0447265441795967
1	29402083	29403166	1084	*	PlantSmallRNAgenes	siRNA24	NA	NA	osa-b1.0r1-11797	siRNA24 locus with predominant RNA size of 24	NA	NA	NA	NA	NA	NA	NA	4.68470336878619	0.0125354940111859
1	29450785	29452032	1248	*	PlantSmallRNAgenes	siRNA24	NA	NA	osa-b1.0r1-11809	siRNA24 locus with predominant RNA size of 24	NA	NA	NA	NA	NA	NA	NA	-1.95202103702939	0.000496524660939523
1	29483320	29483885	566	-	ShortStack	OtherRNA	NA	NA	Cluster_67448	NA	Cluster_67448	N	N	NA	NA	NA	NA	-4.61395235273901	0.0392459831934787
1	29495423	29496213	791	*	PlantSmallRNAgenes	siRNA24	NA	NA	osa-b1.0r1-11827	siRNA24 locus with predominant RNA size of 24	NA	NA	NA	NA	NA	NA	NA	2.70267013036104	0.0440317308464013
1	29557107	29557685	579	*	PlantSmallRNAgenes	siRNA24	NA	NA	osa-b1.0r1-11854	siRNA24 locus with predominant RNA size of 24	NA	NA	NA	NA	NA	NA	NA	-2.12476746418162	0.0175887922538878
1	29560188	29563241	3054	+	PlantSmallRNAgenes	OtherRNA	NA	NA	osa-b1.0r1-11857	OtherRNA locus with < 80% of RNAs between 20-24 nts in size	NA	NA	NA	NA	NA	NA	NA	-3.5831870620592	3.9895353150055e-05
1	29578138	29578637	500	*	PlantSmallRNAgenes	siRNA24	NA	NA	osa-b1.0r1-11865	siRNA24 locus with predominant RNA size of 24	NA	NA	NA	NA	NA	NA	NA	-2.8448999564775	0.0326170053498855
1	29579838	29581352	1515	*	PlantSmallRNAgenes	siRNA24	NA	NA	osa-b1.0r1-11866	siRNA24 locus with predominant RNA size of 24	NA	NA	NA	NA	NA	NA	NA	2.41124760787904	0.0246656897139988
1	29586504	29587999	1496	*	PlantSmallRNAgenes	siRNA24	NA	NA	osa-b1.0r1-11868	siRNA24 locus with predominant RNA size of 24	NA	NA	NA	NA	NA	NA	NA	2.09918548607346	0.0283109013336278
1	29595152	29595667	516	*	PlantSmallRNAgenes	siRNA24	NA	NA	osa-b1.0r1-11871	siRNA24 locus with predominant RNA size of 24	NA	NA	NA	NA	NA	NA	NA	-1.68825647784272	0.00484938740587885
1	29616929	29617672	744	*	PlantSmallRNAgenes	siRNA24	NA	NA	osa-b1.0r1-11878	siRNA24 locus with predominant RNA size of 24	NA	NA	NA	NA	NA	NA	NA	4.05362434270742	0.0211661844442857
1	29643658	29644994	1337	*	PlantSmallRNAgenes	siRNA24	NA	NA	osa-b1.0r1-11889	siRNA24 locus with predominant RNA size of 24	NA	NA	NA	NA	NA	NA	NA	2.19436294732683	0.0257381179844977
1	29759935	29760367	433	*	PlantSmallRNAgenes	siRNA24	NA	NA	osa-b1.0r1-11932	siRNA24 locus with predominant RNA size of 24	NA	NA	NA	NA	NA	NA	NA	-2.73583986834545	0.000590608674730207
1	29807266	29807638	373	-	PlantSmallRNAgenes	siRNA24	NA	NA	osa-b1.0r1-11945	siRNA24 locus with predominant RNA size of 24	NA	NA	NA	NA	NA	NA	NA	-2.27540812505418	0.001198662768718
1	29825696	29826435	740	*	PlantSmallRNAgenes	siRNA24	NA	NA	osa-b1.0r1-11953	siRNA24 locus with predominant RNA size of 24	NA	NA	NA	NA	NA	NA	NA	-1.59379432744479	0.0450047451653348
1	29842737	29844060	1324	-	ShortStack	OtherRNA	NA	NA	Cluster_67657	NA	Cluster_67657	N	N	NA	NA	NA	NA	-5.08396065568265	0.00221151263092852
1	29844555	29844949	395	-	ShortStack	OtherRNA	NA	NA	Cluster_67658	NA	Cluster_67658	N	N	NA	NA	NA	NA	-4.05096585104933	0.0123607070089532
1	29845241	29845838	598	-	ShortStack	OtherRNA	NA	NA	Cluster_67659	NA	Cluster_67659	N	N	NA	NA	NA	NA	-5.68672859329732	0.00488842836500543
1	29848508	29848865	358	*	PlantSmallRNAgenes	siRNA24	NA	NA	osa-b1.0r1-11963	siRNA24 locus with predominant RNA size of 24	NA	NA	NA	NA	NA	NA	NA	-1.93396712507357	0.00452041562486984
1	29879434	29880450	1017	*	PlantSmallRNAgenes	siRNA24	NA	NA	osa-b1.0r1-11976	siRNA24 locus with predominant RNA size of 24	NA	NA	NA	NA	NA	NA	NA	2.31627179681099	0.0383751027203835
1	29894914	29894934	21	*	ShortStack	OtherRNA	NA	NA	Cluster_67695	NA	Cluster_67695	N	N	NA	NA	NA	NA	-4.75576855446096	0.00847202489587946
1	29896714	29896954	241	-	ShortStack	OtherRNA	NA	NA	Cluster_67696	NA	Cluster_67696	N	N	NA	NA	NA	NA	-6.14486069375508	0.00760047774009681
1	29924338	29925608	1271	*	PlantSmallRNAgenes	siRNA24	NA	NA	osa-b1.0r1-12004	siRNA24 locus with predominant RNA size of 24	NA	NA	NA	NA	NA	NA	NA	2.60473174410012	0.0349689982632083
1	29927776	29928774	999	-	ShortStack	OtherRNA	NA	NA	Cluster_67719	NA	Cluster_67719	N	N	NA	NA	NA	NA	-3.77222904560766	0.0138612576535649
1	29960117	29960551	435	*	PlantSmallRNAgenes	siRNA24	NA	NA	osa-b1.0r1-12020	siRNA24 locus with predominant RNA size of 24	NA	NA	NA	NA	NA	NA	NA	-2.59123771616602	0.00011502396257676
1	29963304	29963772	469	*	PlantSmallRNAgenes	siRNA24	NA	NA	osa-b1.0r1-12021	siRNA24 locus with predominant RNA size of 24	NA	NA	NA	NA	NA	NA	NA	-2.29395252909764	0.0187486256901169
1	29963868	29964961	1094	*	PlantSmallRNAgenes	siRNA24	NA	NA	osa-b1.0r1-12022	siRNA24 locus with predominant RNA size of 24	NA	NA	NA	NA	NA	NA	NA	1.82078354103969	0.00887064967022157
1	29968582	29969153	572	-	ShortStack	OtherRNA	NA	NA	Cluster_67757	NA	Cluster_67757	N	N	NA	NA	NA	NA	-4.90446932368363	0.0182242422432951
1	29981626	29982350	725	*	PlantSmallRNAgenes	siRNA24	NA	NA	osa-b1.0r1-12038	siRNA24 locus with predominant RNA size of 24	NA	NA	NA	NA	NA	NA	NA	3.49982467196792	0.0256363199143417
1	29984201	29984581	381	*	PlantSmallRNAgenes	siRNA24	NA	NA	osa-b1.0r1-12040	siRNA24 locus with predominant RNA size of 24	NA	NA	NA	NA	NA	NA	NA	-1.64959481281622	0.0471931731537325
1	29989918	29990370	453	*	PlantSmallRNAgenes	siRNA24	NA	NA	osa-b1.0r1-12045	siRNA24 locus with predominant RNA size of 24	NA	NA	NA	NA	NA	NA	NA	-5.53427304030987	0.00441833464548211
1	30024813	30026471	1659	-	PlantSmallRNAgenes	OtherRNA	NA	NA	osa-b1.0r1-12055	OtherRNA locus with < 80% of RNAs between 20-24 nts in size	NA	NA	NA	NA	NA	NA	NA	-4.85523626355457	0.00679859341330354
1	30044876	30045205	330	*	PlantSmallRNAgenes	siRNA24	NA	NA	osa-b1.0r1-12061	siRNA24 locus with predominant RNA size of 24	NA	NA	NA	NA	NA	NA	NA	-2.25951665275555	0.00127866480604
1	30061178	30062127	950	*	PlantSmallRNAgenes	siRNA24	NA	NA	osa-b1.0r1-12067	siRNA24 locus with predominant RNA size of 24	NA	NA	NA	NA	NA	NA	NA	1.75308845548197	0.0450701872345516
1	30089239	30090979	1741	*	PlantSmallRNAgenes	siRNA24	NA	NA	osa-b1.0r1-12078	siRNA24 locus with predominant RNA size of 24	NA	NA	NA	NA	NA	NA	NA	1.94808467799754	0.00697512449707562
1	30166346	30166694	349	+	PlantSmallRNAgenes	OtherRNA	NA	NA	osa-b1.0r1-12107	OtherRNA locus with < 80% of RNAs between 20-24 nts in size	NA	NA	NA	NA	NA	NA	NA	-6.35214903381241	0.0218568902857599
1	30167473	30167955	483	+	ShortStack	OtherRNA	NA	NA	Cluster_67881	NA	Cluster_67881	N	N	NA	NA	NA	NA	-4.08258559522775	0.0312820844382189
1	30170949	30171229	281	+	ShortStack	OtherRNA	NA	NA	Cluster_67888	NA	Cluster_67888	N	N	NA	NA	NA	NA	-5.09033960798048	0.00883828910141183
1	30171244	30171624	381	+	PlantSmallRNAgenes	OtherRNA	NA	NA	osa-b1.0r1-12110	OtherRNA locus with < 80% of RNAs between 20-24 nts in size	NA	NA	NA	NA	NA	NA	NA	-7.12387478989652	6.30951398137828e-06
1	30244862	30246717	1856	*	PlantSmallRNAgenes	siRNA24	NA	NA	osa-b1.0r1-12142	siRNA24 locus with predominant RNA size of 24	NA	NA	NA	NA	NA	NA	NA	6.13041327599618	0.000142189884091357
1	30290833	30291205	373	*	PlantSmallRNAgenes	siRNA24	NA	NA	osa-b1.0r1-12155	siRNA24 locus with predominant RNA size of 24	NA	NA	NA	NA	NA	NA	NA	-2.46687939844261	0.0069052242337376
1	30318502	30318822	321	*	PlantSmallRNAgenes	siRNA24	NA	NA	osa-b1.0r1-12172	siRNA24 locus with predominant RNA size of 24	NA	NA	NA	NA	NA	NA	NA	-1.92438815141764	0.0334766060573248
1	30338094	30338719	626	*	PlantSmallRNAgenes	siRNA24	NA	NA	osa-b1.0r1-12181	siRNA24 locus with predominant RNA size of 24	NA	NA	NA	NA	NA	NA	NA	5.12565874307267	0.00353018405123755
1	30347445	30347948	504	*	PlantSmallRNAgenes	siRNA24	NA	NA	osa-b1.0r1-12184	siRNA24 locus with predominant RNA size of 24	NA	NA	NA	NA	NA	NA	NA	2.93848777102611	0.0260673113418889
1	30350354	30351750	1397	*	PlantSmallRNAgenes	siRNA24	NA	NA	osa-b1.0r1-12185	siRNA24 locus with predominant RNA size of 24	NA	NA	NA	NA	NA	NA	NA	1.57884922985291	0.0442981211142773
1	30364122	30364318	197	-	ShortStack	OtherRNA	NA	NA	Cluster_68020	NA	Cluster_68020	N	N	NA	NA	NA	NA	-5.25303035096282	0.0297858405149877
1	30377233	30378996	1764	*	PlantSmallRNAgenes	siRNA24	NA	NA	osa-b1.0r1-12194	siRNA24 locus with predominant RNA size of 24	NA	NA	NA	NA	NA	NA	NA	2.020274669109	0.00208877537210721
1	30380802	30381126	325	+	PlantSmallRNAgenes	siRNA21	NA	NA	osa-b1.0r1-12196	siRNA21 locus with predominant RNA size of 21	NA	NA	NA	NA	NA	NA	NA	-3.80043955663209	0.00721651256313954
1	30428580	30428919	340	+	ShortStack	OtherRNA	NA	NA	Cluster_68066	NA	Cluster_68066	N	N	NA	NA	NA	NA	-4.85151741252837	0.0168614185823822
1	30452385	30452779	395	*	PlantSmallRNAgenes	siRNA24	NA	NA	osa-b1.0r1-12219	siRNA24 locus with predominant RNA size of 24	NA	NA	NA	NA	NA	NA	NA	-1.68635048932308	0.0343115654204732
1	30476742	30477136	395	*	PlantSmallRNAgenes	siRNA24	NA	NA	osa-b1.0r1-12235	siRNA24 locus with predominant RNA size of 24	NA	NA	NA	NA	NA	NA	NA	-1.97643578406095	0.000273423313286098
1	30480622	30481223	602	-	ShortStack	OtherRNA	NA	NA	Cluster_68101	NA	Cluster_68101	N	N	NA	NA	NA	NA	-6.26341693351473	0.00277000509680075
1	30483205	30484553	1349	*	PlantSmallRNAgenes	siRNA24	NA	NA	osa-b1.0r1-12237	siRNA24 locus with predominant RNA size of 24	NA	NA	NA	NA	NA	NA	NA	2.76497148178669	0.0388019709801811
1	30515425	30516324	900	*	PlantSmallRNAgenes	siRNA24	NA	NA	osa-b1.0r1-12245	siRNA24 locus with predominant RNA size of 24	NA	NA	NA	NA	NA	NA	NA	-1.74269536914982	0.00062029999616659
1	30517288	30517933	646	*	PlantSmallRNAgenes	siRNA24	NA	NA	osa-b1.0r1-12246	siRNA24 locus with predominant RNA size of 24	NA	NA	NA	NA	NA	NA	NA	-1.25821331322999	0.0206735397593986
1	30551553	30555591	4039	*	PlantSmallRNAgenes	siRNA24	NA	NA	osa-b1.0r1-12254	siRNA24 locus with predominant RNA size of 24	NA	NA	NA	NA	NA	NA	NA	2.98035532029959	0.000439197936932492
1	30574486	30574822	337	*	PlantSmallRNAgenes	siRNA24	NA	NA	osa-b1.0r1-12261	siRNA24 locus with predominant RNA size of 24	NA	NA	NA	NA	NA	NA	NA	-2.23963257457642	0.000948601936778019
1	30614530	30615953	1424	*	PlantSmallRNAgenes	siRNA24	NA	NA	osa-b1.0r1-12273	siRNA24 locus with predominant RNA size of 24	NA	NA	NA	NA	NA	NA	NA	1.82011281319553	0.0249805292009728
1	30658325	30659864	1540	*	PlantSmallRNAgenes	siRNA24	NA	NA	osa-b1.0r1-12289	siRNA24 locus with predominant RNA size of 24	NA	NA	NA	NA	NA	NA	NA	3.40264714040128	0.0382860447860857
1	30681807	30682100	294	-	PlantSmallRNAgenes	siRNA24	NA	NA	osa-b1.0r1-12307	siRNA24 locus with predominant RNA size of 24	NA	NA	NA	NA	NA	NA	NA	-2.3556241016449	0.00432194040855008
1	30721410	30722513	1104	*	PlantSmallRNAgenes	siRNA24	NA	NA	osa-b1.0r1-12324	siRNA24 locus with predominant RNA size of 24	NA	NA	NA	NA	NA	NA	NA	4.53580238423798	0.00937139422727839
1	30741807	30741973	167	+	PlantSmallRNAgenes	OtherRNA	NA	NA	osa-b1.0r1-12335	OtherRNA locus with < 80% of RNAs between 20-24 nts in size	NA	NA	NA	NA	NA	NA	NA	-2.77899359288085	0.000726986663382999
1	30747198	30748339	1142	*	PlantSmallRNAgenes	siRNA24	NA	NA	osa-b1.0r1-12337	siRNA24 locus with predominant RNA size of 24	NA	NA	NA	NA	NA	NA	NA	1.9603334639694	0.025008339696122
1	30769617	30771841	2225	*	PlantSmallRNAgenes	siRNA24	NA	NA	osa-b1.0r1-12349	siRNA24 locus with predominant RNA size of 24	NA	NA	NA	NA	NA	NA	NA	1.38351614372946	0.0208711785437652
1	30836766	30838160	1395	*	PlantSmallRNAgenes	siRNA24	NA	NA	osa-b1.0r1-12374	siRNA24 locus with predominant RNA size of 24	NA	NA	NA	NA	NA	NA	NA	1.62986998902445	0.0083901563633259
1	30847580	30848352	773	*	PlantSmallRNAgenes	siRNA24	NA	NA	osa-b1.0r1-12377	siRNA24 locus with predominant RNA size of 24	NA	NA	NA	NA	NA	NA	NA	-1.26184604431894	0.0429092686186674
1	30884424	30886348	1925	*	PlantSmallRNAgenes	OtherRNA	NA	NA	osa-b1.0r1-12395	OtherRNA locus with < 80% of RNAs between 20-24 nts in size	NA	NA	NA	NA	NA	NA	NA	-5.77800115169667	1.38383237028076e-07
1	30901930	30902350	421	*	PlantSmallRNAgenes	siRNA24	NA	NA	osa-b1.0r1-12403	siRNA24 locus with predominant RNA size of 24	NA	NA	NA	NA	NA	NA	NA	-4.01078813442507	0.014350957947023
1	30938937	30939284	348	*	PlantSmallRNAgenes	siRNA24	NA	NA	osa-b1.0r1-12420	siRNA24 locus with predominant RNA size of 24	NA	NA	NA	NA	NA	NA	NA	-1.9666473269644	0.0496228864272535
1	30974622	30974988	367	*	PlantSmallRNAgenes	siRNA24	NA	NA	osa-b1.0r1-12437	siRNA24 locus with predominant RNA size of 24	NA	NA	NA	NA	NA	NA	NA	-2.28589833978935	0.0107368725745771
1	30989413	30991519	2107	*	PlantSmallRNAgenes	siRNA24	NA	NA	osa-b1.0r1-12441	siRNA24 locus with predominant RNA size of 24	NA	NA	NA	NA	NA	NA	NA	2.89895413989843	0.00568510727591703
1	31035106	31035431	326	-	PlantSmallRNAgenes	siRNA24	NA	NA	osa-b1.0r1-12456	siRNA24 locus with predominant RNA size of 24	NA	NA	NA	NA	NA	NA	NA	-2.8407124085452	2.54368676548674e-05
1	31038787	31040175	1389	*	PlantSmallRNAgenes	siRNA24	NA	NA	osa-b1.0r1-12461	siRNA24 locus with predominant RNA size of 24	NA	NA	NA	NA	NA	NA	NA	-2.37135135476103	0.00235914362297847
1	31095769	31098338	2570	*	PlantSmallRNAgenes	siRNA24	NA	NA	osa-b1.0r1-12479	siRNA24 locus with predominant RNA size of 24	NA	NA	NA	NA	NA	NA	NA	1.56442997395888	0.0131220314804056
1	31122401	31123214	814	*	PlantSmallRNAgenes	siRNA24	NA	NA	osa-b1.0r1-12488	siRNA24 locus with predominant RNA size of 24	NA	NA	NA	NA	NA	NA	NA	4.89793462800769	0.0155751617892912
1	31132808	31133066	259	+	PlantSmallRNAgenes	OtherRNA	NA	NA	osa-b1.0r1-12492	OtherRNA locus with < 80% of RNAs between 20-24 nts in size	NA	NA	NA	NA	NA	NA	NA	-7.3037035248088	5.78919785688888e-20
1	31150070	31151107	1038	*	PlantSmallRNAgenes	siRNA24	NA	NA	osa-b1.0r1-12500	siRNA24 locus with predominant RNA size of 24	NA	NA	NA	NA	NA	NA	NA	4.71568505117244	0.0115404823187113
1	31183272	31184652	1381	*	PlantSmallRNAgenes	siRNA24	NA	NA	osa-b1.0r1-12514	siRNA24 locus with predominant RNA size of 24	NA	NA	NA	NA	NA	NA	NA	2.38357358064781	0.000401212708623447
1	31231096	31231479	384	-	PlantSmallRNAgenes	siRNA24	NA	NA	osa-b1.0r1-12525	siRNA24 locus with predominant RNA size of 24	NA	NA	NA	NA	NA	NA	NA	-1.86384881374953	0.00916574820263192
1	31237224	31239065	1842	*	PlantSmallRNAgenes	siRNA24	NA	NA	osa-b1.0r1-12530	siRNA24 locus with predominant RNA size of 24	NA	NA	NA	NA	NA	NA	NA	2.74586920436682	0.0113083315721424
1	31271192	31271276	85	+	PlantSmallRNAgenes	OtherRNA	NA	NA	osa-b1.0r1-12547	OtherRNA locus with < 80% of RNAs between 20-24 nts in size	NA	NA	NA	NA	NA	NA	NA	-3.07632554325508	0.00212089263606531
1	31272334	31273004	671	+	ShortStack	OtherRNA	NA	NA	Cluster_68561	NA	Cluster_68561	N	N	NA	NA	NA	NA	-5.89072346868335	0.00249619155698841
1	31298515	31300174	1660	-	ShortStack	OtherRNA	NA	NA	Cluster_68583	NA	Cluster_68583	N	N	NA	NA	NA	NA	-5.56266676973111	8.30711789893888e-05
1	31333733	31333947	215	-	ShortStack	OtherRNA	NA	NA	Cluster_68597	NA	Cluster_68597	N	N	NA	NA	NA	NA	-4.50241711714115	0.0430461141816441
1	31336373	31337070	698	-	ShortStack	OtherRNA	NA	NA	Cluster_68602	NA	Cluster_68602	N	N	NA	NA	NA	NA	-6.13516572595254	0.0021933861599542
1	31339458	31339634	177	+	PlantSmallRNAgenes	siRNA24	NA	NA	osa-b1.0r1-12563	siRNA24 locus with predominant RNA size of 24	NA	NA	NA	NA	NA	NA	NA	-4.63347495064566	0.0471533824151723
1	31349524	31350194	671	*	ShortStack	OtherRNA	NA	NA	Cluster_68615	NA	Cluster_68615	N	N	NA	NA	NA	NA	-3.38065888135756	0.0227543397102067
1	31351772	31352997	1226	+	ShortStack	OtherRNA	NA	NA	Cluster_68619	NA	Cluster_68619	N	N	NA	NA	NA	NA	-6.82519182570333	2.5215423205083e-05
1	31375516	31375893	378	-	PlantSmallRNAgenes	OtherRNA	NA	NA	osa-b1.0r1-12577	OtherRNA locus with < 80% of RNAs between 20-24 nts in size	NA	NA	NA	NA	NA	NA	NA	-5.64270971319648	0.00298562577276267
1	31376384	31377538	1155	-	ShortStack	OtherRNA	NA	NA	Cluster_68635	NA	Cluster_68635	N	N	NA	NA	NA	NA	-5.45508495187892	0.00180648875300599
1	31384668	31385851	1184	*	PlantSmallRNAgenes	siRNA24	NA	NA	osa-b1.0r1-12582	siRNA24 locus with predominant RNA size of 24	NA	NA	NA	NA	NA	NA	NA	1.93212049727701	0.00943627114749201
1	31393080	31394547	1468	*	PlantSmallRNAgenes	siRNA24	NA	NA	osa-b1.0r1-12587	siRNA24 locus with predominant RNA size of 24	NA	NA	NA	NA	NA	NA	NA	1.28172864199822	0.0470675624761035
1	31408192	31408863	672	*	ShortStack	OtherRNA	NA	NA	Cluster_68651	NA	Cluster_68651	N	N	NA	NA	NA	NA	-5.57283434516068	0.0100318256961789
1	31409092	31409864	773	-	PlantSmallRNAgenes	OtherRNA	NA	NA	osa-b1.0r1-12591	OtherRNA locus with < 80% of RNAs between 20-24 nts in size	NA	NA	NA	NA	NA	NA	NA	-4.95674719011538	2.24206154700328e-05
1	31410082	31410782	701	-	ShortStack	OtherRNA	NA	NA	Cluster_68654	NA	Cluster_68654	N	N	NA	NA	NA	NA	-5.52870982953595	8.77527589513244e-05
1	31415756	31415907	152	*	PlantSmallRNAgenes	siRNA21	NA	NA	osa-b1.0r1-12595	siRNA21 locus with predominant RNA size of 21	NA	NA	NA	NA	NA	NA	NA	-2.36170591328496	0.0012539607293945
1	31433852	31435612	1761	*	PlantSmallRNAgenes	siRNA24	NA	NA	osa-b1.0r1-12605	siRNA24 locus with predominant RNA size of 24	NA	NA	NA	NA	NA	NA	NA	2.42715377006301	0.00925854099452506
1	31475310	31475959	650	-	ShortStack	OtherRNA	NA	NA	Cluster_68686	NA	Cluster_68686	N	N	NA	NA	NA	NA	-5.44453250970135	0.00484498246964887
1	31476011	31476528	518	*	ShortStack	OtherRNA	NA	NA	Cluster_68687	NA	Cluster_68687	N	N	NA	NA	NA	NA	-6.2065733369933	0.00273074496731016
1	31523652	31523763	112	+	PlantSmallRNAgenes	OtherRNA	NA	NA	osa-b1.0r1-12635	OtherRNA locus with < 80% of RNAs between 20-24 nts in size	NA	NA	NA	NA	NA	NA	NA	-10.4335200549111	0.00882259949838634
1	31558532	31558906	375	-	PlantSmallRNAgenes	OtherRNA	NA	NA	osa-b1.0r1-12639	OtherRNA locus with < 80% of RNAs between 20-24 nts in size	NA	NA	NA	NA	NA	NA	NA	-1.54945381767577	0.0144282048266996
1	31565802	31566164	363	*	PlantSmallRNAgenes	siRNA24	NA	NA	osa-b1.0r1-12643	siRNA24 locus with predominant RNA size of 24	NA	NA	NA	NA	NA	NA	NA	-1.47621547629822	0.0147974618677956
1	31589074	31590319	1246	-	PlantSmallRNAgenes	siRNA24	NA	NA	osa-b1.0r1-12648	siRNA24 locus with predominant RNA size of 24	NA	NA	NA	NA	NA	NA	NA	1.88695576627778	0.00166547611894104
1	31597920	31598998	1079	*	PlantSmallRNAgenes	siRNA24	NA	NA	osa-b1.0r1-12650	siRNA24 locus with predominant RNA size of 24	NA	NA	NA	NA	NA	NA	NA	-1.3359408707537	0.0441240017467147
1	31615863	31616865	1003	*	PlantSmallRNAgenes	siRNA24	NA	NA	osa-b1.0r1-12656	siRNA24 locus with predominant RNA size of 24	NA	NA	NA	NA	NA	NA	NA	4.9125614142633	0.00850377048575524
1	31632670	31633481	812	*	PlantSmallRNAgenes	siRNA24	NA	NA	osa-b1.0r1-12661	siRNA24 locus with predominant RNA size of 24	NA	NA	NA	NA	NA	NA	NA	-1.83189805788166	0.00218615952937274
1	31650906	31651453	548	*	PlantSmallRNAgenes	siRNA24	NA	NA	osa-b1.0r1-12665	siRNA24 locus with predominant RNA size of 24	NA	NA	NA	NA	NA	NA	NA	-2.93451741363558	0.0115302415863742
1	31651646	31652444	799	*	ShortStack	OtherRNA	NA	NA	Cluster_68784	NA	Cluster_68784	N	N	NA	NA	NA	NA	-5.93684611636118	0.000705931253911636
1	31689982	31690957	976	*	PlantSmallRNAgenes	siRNA24	NA	NA	osa-b1.0r1-12677	siRNA24 locus with predominant RNA size of 24	NA	NA	NA	NA	NA	NA	NA	2.35468079707087	0.00322985404572261
1	31695894	31696578	685	*	PlantSmallRNAgenes	siRNA24	NA	NA	osa-b1.0r1-12681	siRNA24 locus with predominant RNA size of 24	NA	NA	NA	NA	NA	NA	NA	2.13268025323334	0.00294018106031854
1	31704121	31705186	1066	*	PlantSmallRNAgenes	siRNA24	NA	NA	osa-b1.0r1-12683	siRNA24 locus with predominant RNA size of 24	NA	NA	NA	NA	NA	NA	NA	1.59132293184335	0.0352292995999358
1	31706303	31706673	371	*	PlantSmallRNAgenes	siRNA24	NA	NA	osa-b1.0r1-12684	siRNA24 locus with predominant RNA size of 24	NA	NA	NA	NA	NA	NA	NA	-1.59659654092256	0.00923865999209563
1	31741571	31741760	190	-	PlantSmallRNAgenes	OtherRNA	NA	NA	osa-b1.0r1-12696	OtherRNA locus with < 80% of RNAs between 20-24 nts in size	NA	NA	NA	NA	NA	NA	NA	-2.19209457983712	0.00506362247632901
1	31753914	31755721	1808	*	PlantSmallRNAgenes	siRNA24	NA	NA	osa-b1.0r1-12703	siRNA24 locus with predominant RNA size of 24	NA	NA	NA	NA	NA	NA	NA	1.36076985107684	0.017695653612811
1	31774889	31775377	489	*	PlantSmallRNAgenes	siRNA24	NA	NA	osa-b1.0r1-12715	siRNA24 locus with predominant RNA size of 24	NA	NA	NA	NA	NA	NA	NA	-2.75535797652492	0.00338486586354465
1	31778562	31778859	298	*	PlantSmallRNAgenes	siRNA24	NA	NA	osa-b1.0r1-12719	siRNA24 locus with predominant RNA size of 24	NA	NA	NA	NA	NA	NA	NA	-2.08756534012997	0.00579934533477935
1	31785626	31786417	792	*	PlantSmallRNAgenes	siRNA24	NA	NA	osa-b1.0r1-12723	siRNA24 locus with predominant RNA size of 24	NA	NA	NA	NA	NA	NA	NA	3.01765478633709	0.0316075545963293
1	31799469	31800361	893	*	PlantSmallRNAgenes	siRNA24	NA	NA	osa-b1.0r1-12729	siRNA24 locus with predominant RNA size of 24	NA	NA	NA	NA	NA	NA	NA	2.35361937788172	0.00309068638129502
1	31821682	31822640	959	*	PlantSmallRNAgenes	siRNA24	NA	NA	osa-b1.0r1-12741	siRNA24 locus with predominant RNA size of 24	NA	NA	NA	NA	NA	NA	NA	1.55708691041257	0.0203004101174498
1	31844885	31845908	1024	*	PlantSmallRNAgenes	siRNA24	NA	NA	osa-b1.0r1-12747	siRNA24 locus with predominant RNA size of 24	NA	NA	NA	NA	NA	NA	NA	-1.35608608541092	0.0227320827080848
1	31930253	31931224	972	-	PlantSmallRNAgenes	OtherRNA	NA	NA	osa-b1.0r1-12790	OtherRNA locus with < 80% of RNAs between 20-24 nts in size	NA	NA	NA	NA	NA	NA	NA	-2.22127588281153	0.00459683479748651
1	31968688	31969324	637	*	PlantSmallRNAgenes	siRNA24	NA	NA	osa-b1.0r1-12806	siRNA24 locus with predominant RNA size of 24	NA	NA	NA	NA	NA	NA	NA	-1.95982154203497	0.000580178453212979
1	31981963	31982679	717	+	ShortStack	OtherRNA	NA	NA	Cluster_69002	NA	Cluster_69002	N	N	NA	NA	NA	NA	-6.23677812759789	0.000368799679992219
1	31989188	31989258	71	+	PlantSmallRNAgenes	OtherRNA	NA	NA	osa-b1.0r1-12813	OtherRNA locus with < 80% of RNAs between 20-24 nts in size	NA	NA	NA	NA	NA	NA	NA	-6.4695142347609	0.000373990563657878
1	31997860	31998519	660	*	PlantSmallRNAgenes	siRNA24	NA	NA	osa-b1.0r1-12817	siRNA24 locus with predominant RNA size of 24	NA	NA	NA	NA	NA	NA	NA	-1.77725035876192	0.0102010329653014
1	32023418	32024912	1495	*	PlantSmallRNAgenes	siRNA24	NA	NA	osa-b1.0r1-12822	siRNA24 locus with predominant RNA size of 24	NA	NA	NA	NA	NA	NA	NA	2.11649146182347	0.000755827750478658
1	32076738	32077104	367	+	PlantSmallRNAgenes	OtherRNA	NA	NA	osa-b1.0r1-12846	OtherRNA locus with < 80% of RNAs between 20-24 nts in size	NA	NA	NA	NA	NA	NA	NA	4.75684144590322	0.00140046972842715
1	32077185	32077464	280	+	PlantSmallRNAgenes	OtherRNA	NA	NA	osa-b1.0r1-12847	OtherRNA locus with < 80% of RNAs between 20-24 nts in size	NA	NA	NA	NA	NA	NA	NA	5.2775209254272	0.00132169091763483
1	32077545	32078038	494	+	PlantSmallRNAgenes	OtherRNA	NA	NA	osa-b1.0r1-12848	OtherRNA locus with < 80% of RNAs between 20-24 nts in size	NA	NA	NA	NA	NA	NA	NA	4.54076836802176	0.00021851947981738
1	32078125	32078700	576	+	PlantSmallRNAgenes	OtherRNA	NA	NA	osa-b1.0r1-12849	OtherRNA locus with < 80% of RNAs between 20-24 nts in size	NA	NA	NA	NA	NA	NA	NA	6.41725040969918	0.000121820103193382
1	32147693	32148940	1248	*	PlantSmallRNAgenes	OtherRNA	NA	NA	osa-b1.0r1-12873	OtherRNA locus with < 80% of RNAs between 20-24 nts in size	NA	NA	NA	NA	NA	NA	NA	-2.49344862700383	6.65950351295582e-06
1	32151702	32151983	282	-	PlantSmallRNAgenes	OtherRNA	NA	NA	osa-b1.0r1-12875	OtherRNA locus with < 80% of RNAs between 20-24 nts in size	NA	NA	NA	NA	NA	NA	NA	-5.48521756393849	0.00707748850886379
1	32158352	32158740	389	*	PlantSmallRNAgenes	siRNA24	NA	NA	osa-b1.0r1-12881	siRNA24 locus with predominant RNA size of 24	NA	NA	NA	NA	NA	NA	NA	4.27245174250197	0.0306512275984472
1	32175002	32175446	445	*	PlantSmallRNAgenes	siRNA24	NA	NA	osa-b1.0r1-12891	siRNA24 locus with predominant RNA size of 24	NA	NA	NA	NA	NA	NA	NA	-1.98669646888185	0.00673867910932932
1	32195580	32196845	1266	*	PlantSmallRNAgenes	siRNA24	NA	NA	osa-b1.0r1-12897	siRNA24 locus with predominant RNA size of 24	NA	NA	NA	NA	NA	NA	NA	1.72224936564637	0.0212001766326939
1	32198460	32199454	995	*	PlantSmallRNAgenes	siRNA24	NA	NA	osa-b1.0r1-12898	siRNA24 locus with predominant RNA size of 24	NA	NA	NA	NA	NA	NA	NA	2.99974263378966	0.0315986461793764
1	32259647	32260068	422	-	ShortStack	OtherRNA	NA	NA	Cluster_69180	NA	Cluster_69180	N	N	NA	NA	NA	NA	-6.5626482329883	0.0016236353824878
1	32289121	32289825	705	-	ShortStack	OtherRNA	NA	NA	Cluster_69198	NA	Cluster_69198	N	N	NA	NA	NA	NA	-5.99430966184764	0.000341231547155812
1	32302222	32303024	803	+	ShortStack	OtherRNA	NA	NA	Cluster_69209	NA	Cluster_69209	N	N	NA	NA	NA	NA	-4.68661216884233	0.0236209689879391
1	32305722	32306854	1133	*	PlantSmallRNAgenes	siRNA24	NA	NA	osa-b1.0r1-12941	siRNA24 locus with predominant RNA size of 24	NA	NA	NA	NA	NA	NA	NA	3.36316876257004	0.0188781480787703
1	32327846	32330831	2986	-	ShortStack	OtherRNA	NA	NA	Cluster_69216	NA	Cluster_69216	N	N	NA	NA	NA	NA	-2.4086947191896	0.0112729859805945
1	32339266	32340024	759	+	PlantSmallRNAgenes	OtherRNA	NA	NA	osa-b1.0r1-12948	OtherRNA locus with < 80% of RNAs between 20-24 nts in size	NA	NA	NA	NA	NA	NA	NA	-5.38719457485441	5.06389584935132e-06
1	32367833	32368330	498	+	ShortStack	OtherRNA	NA	NA	Cluster_69242	NA	Cluster_69242	N	N	NA	NA	NA	NA	-4.80184083998105	0.0272290380892734
1	32438189	32439379	1191	+	ShortStack	OtherRNA	NA	NA	Cluster_69290	NA	Cluster_69290	N	N	NA	NA	NA	NA	-3.48780867146326	0.0138340747307618
1	32445781	32446635	855	*	PlantSmallRNAgenes	siRNA24	NA	NA	osa-b1.0r1-12985	siRNA24 locus with predominant RNA size of 24	NA	NA	NA	NA	NA	NA	NA	-1.51976784101922	0.00582223272405458
1	32460941	32461567	627	+	PlantSmallRNAgenes	OtherRNA	NA	NA	osa-b1.0r1-12991	OtherRNA locus with < 80% of RNAs between 20-24 nts in size	NA	NA	NA	NA	NA	NA	NA	1.94653069311205	0.000486731697128635
1	32480489	32480979	491	*	PlantSmallRNAgenes	siRNA24	NA	NA	osa-b1.0r1-12999	siRNA24 locus with predominant RNA size of 24	NA	NA	NA	NA	NA	NA	NA	-3.90031923753956	0.000130916327233505
1	32496668	32498093	1426	*	PlantSmallRNAgenes	siRNA24	NA	NA	osa-b1.0r1-13009	siRNA24 locus with predominant RNA size of 24	NA	NA	NA	NA	NA	NA	NA	4.60702772958485	0.00572933489216953
1	32525400	32525802	403	*	PlantSmallRNAgenes	siRNA24	NA	NA	osa-b1.0r1-13021	siRNA24 locus with predominant RNA size of 24	NA	NA	NA	NA	NA	NA	NA	-1.98418108224762	0.0287089595193082
1	32541659	32542387	729	*	PlantSmallRNAgenes	siRNA24	NA	NA	osa-b1.0r1-13030	siRNA24 locus with predominant RNA size of 24	NA	NA	NA	NA	NA	NA	NA	1.73693031193714	0.0374650864285307
1	32549459	32552115	2657	*	PlantSmallRNAgenes	siRNA24	NA	NA	osa-b1.0r1-13035	siRNA24 locus with predominant RNA size of 24	NA	NA	NA	NA	NA	NA	NA	1.78837782147755	0.0494251789819894
1	32575903	32577398	1496	*	PlantSmallRNAgenes	siRNA24	NA	NA	osa-b1.0r1-13041	siRNA24 locus with predominant RNA size of 24	NA	NA	NA	NA	NA	NA	NA	1.27801104424464	0.0491987801927636
1	32707738	32709355	1618	-	PlantSmallRNAgenes	OtherRNA	NA	NA	osa-b1.0r1-13074	OtherRNA locus with < 80% of RNAs between 20-24 nts in size	NA	NA	NA	NA	NA	NA	NA	-4.1571197318192	0.0322155797637685
1	32729222	32730203	982	*	PlantSmallRNAgenes	siRNA24	NA	NA	osa-b1.0r1-13087	siRNA24 locus with predominant RNA size of 24	NA	NA	NA	NA	NA	NA	NA	1.904878659603	0.0148770435907438
1	32733764	32735049	1286	*	PlantSmallRNAgenes	siRNA24	NA	NA	osa-b1.0r1-13088	siRNA24 locus with predominant RNA size of 24	NA	NA	NA	NA	NA	NA	NA	1.42465339596938	0.0225279910745105
1	32742351	32743471	1121	*	PlantSmallRNAgenes	siRNA24	NA	NA	osa-b1.0r1-13090	siRNA24 locus with predominant RNA size of 24	NA	NA	NA	NA	NA	NA	NA	2.10980723406473	0.0332190155759737
1	32744410	32744971	562	*	PlantSmallRNAgenes	siRNA24	NA	NA	osa-b1.0r1-13091	siRNA24 locus with predominant RNA size of 24	NA	NA	NA	NA	NA	NA	NA	-2.58663444405139	0.00190948941239481
1	32783899	32784710	812	*	PlantSmallRNAgenes	siRNA24	NA	NA	osa-b1.0r1-13102	siRNA24 locus with predominant RNA size of 24	NA	NA	NA	NA	NA	NA	NA	1.72496557756964	0.0399044888484382
1	32784781	32785683	903	*	PlantSmallRNAgenes	siRNA24	NA	NA	osa-b1.0r1-13103	siRNA24 locus with predominant RNA size of 24	NA	NA	NA	NA	NA	NA	NA	2.09737946247498	0.0430015407403814
1	32833064	32834515	1452	*	PlantSmallRNAgenes	siRNA24	NA	NA	osa-b1.0r1-13122	siRNA24 locus with predominant RNA size of 24	NA	NA	NA	NA	NA	NA	NA	1.42455854672555	0.00865005538797308
1	32852847	32853715	869	*	PlantSmallRNAgenes	siRNA24	NA	NA	osa-b1.0r1-13128	siRNA24 locus with predominant RNA size of 24	NA	NA	NA	NA	NA	NA	NA	3.09957918711741	0.0116220029784531
1	32855414	32855783	370	-	PlantSmallRNAgenes	OtherRNA	NA	NA	osa-b1.0r1-13130	OtherRNA locus with < 80% of RNAs between 20-24 nts in size	NA	NA	NA	NA	NA	NA	NA	-7.17933777357378	3.34618622585469e-06
1	32855917	32856728	812	-	ShortStack	OtherRNA	NA	NA	Cluster_69536	NA	Cluster_69536	N	N	NA	NA	NA	NA	-5.54812734742145	0.00377142529160046
1	32936242	32937948	1707	*	PlantSmallRNAgenes	siRNA24	NA	NA	osa-b1.0r1-13154	siRNA24 locus with predominant RNA size of 24	NA	NA	NA	NA	NA	NA	NA	3.29750185500396	0.000686986754918297
1	32942423	32944219	1797	*	PlantSmallRNAgenes	siRNA24	NA	NA	osa-b1.0r1-13157	siRNA24 locus with predominant RNA size of 24	NA	NA	NA	NA	NA	NA	NA	1.4378205683036	0.043080263248085
1	32960021	32960441	421	+	ShortStack	OtherRNA	NA	NA	Cluster_69593	NA	Cluster_69593	N	N	NA	NA	NA	NA	-4.68759761516556	0.0250448673951971
1	33001402	33001953	552	-	ShortStack	OtherRNA	NA	NA	Cluster_69620	NA	Cluster_69620	N	N	NA	NA	NA	NA	-4.64774019323858	0.028998554786447
1	33070858	33071887	1030	*	PlantSmallRNAgenes	siRNA24	NA	NA	osa-b1.0r1-13197	siRNA24 locus with predominant RNA size of 24	NA	NA	NA	NA	NA	NA	NA	-1.98045408391716	0.00519175035313842
1	33089242	33089642	401	+	ShortStack	OtherRNA	NA	NA	Cluster_69674	NA	Cluster_69674	N	N	NA	NA	NA	NA	-5.43685973591799	0.00450003047729466
1	33096379	33097848	1470	*	PlantSmallRNAgenes	siRNA24	NA	NA	osa-b1.0r1-13208	siRNA24 locus with predominant RNA size of 24	NA	NA	NA	NA	NA	NA	NA	1.98998163150386	0.0460302035177843
1	33115703	33116186	484	*	PlantSmallRNAgenes	siRNA24	NA	NA	osa-b1.0r1-13215	siRNA24 locus with predominant RNA size of 24	NA	NA	NA	NA	NA	NA	NA	-2.01581122548563	0.0169231453369804
1	33136301	33136841	541	*	PlantSmallRNAgenes	siRNA24	NA	NA	osa-b1.0r1-13224	siRNA24 locus with predominant RNA size of 24	NA	NA	NA	NA	NA	NA	NA	-2.10987304307103	0.027059875704345
1	33153143	33153347	205	-	PlantSmallRNAgenes	OtherRNA	NA	NA	osa-b1.0r1-13229	OtherRNA locus with < 80% of RNAs between 20-24 nts in size	NA	NA	NA	NA	NA	NA	NA	-2.67026092804655	0.0098816728485358
1	33192687	33192927	241	-	ShortStack	OtherRNA	NA	NA	Cluster_69742	NA	Cluster_69742	N	N	NA	NA	NA	NA	-7.1979508688391	0.000423259175573118
1	33207762	33208440	679	-	ShortStack	OtherRNA	NA	NA	Cluster_69752	NA	Cluster_69752	N	N	NA	NA	NA	NA	-7.1302095622128	0.000232428764081715
1	33229521	33230022	502	*	PlantSmallRNAgenes	siRNA24	NA	NA	osa-b1.0r1-13255	siRNA24 locus with predominant RNA size of 24	NA	NA	NA	NA	NA	NA	NA	-2.30365245549548	0.0180988087007489
1	33239737	33239799	63	-	ShortStack	OtherRNA	NA	NA	Cluster_69768	NA	Cluster_69768	N	N	NA	NA	NA	NA	-9.13566666624787	0.000221236863622353
1	33267387	33267677	291	+	PlantSmallRNAgenes	OtherRNA	NA	NA	osa-b1.0r1-13269	OtherRNA locus with < 80% of RNAs between 20-24 nts in size	NA	NA	NA	NA	NA	NA	NA	-5.04337119370909	0.0141548972575879
1	33267772	33268264	493	+	PlantSmallRNAgenes	OtherRNA	NA	NA	osa-b1.0r1-13270	OtherRNA locus with < 80% of RNAs between 20-24 nts in size	NA	NA	NA	NA	NA	NA	NA	-5.50026808352002	0.00121402037648434
1	33302284	33302800	517	+	PlantSmallRNAgenes	siRNA24	NA	NA	osa-b1.0r1-13292	siRNA24 locus with predominant RNA size of 24	NA	NA	NA	NA	NA	NA	NA	-1.77218669873781	0.00252513064026885
1	33327913	33328311	399	*	PlantSmallRNAgenes	siRNA24	NA	NA	osa-b1.0r1-13304	siRNA24 locus with predominant RNA size of 24	NA	NA	NA	NA	NA	NA	NA	-2.6686039129863	0.000327047714756107
1	33358079	33359501	1423	*	PlantSmallRNAgenes	OtherRNA	NA	NA	osa-b1.0r1-13315	OtherRNA locus with < 80% of RNAs between 20-24 nts in size	NA	NA	NA	NA	NA	NA	NA	2.09846952420697	0.0215512101202478
1	33386720	33387801	1082	*	PlantSmallRNAgenes	siRNA24	NA	NA	osa-b1.0r1-13328	siRNA24 locus with predominant RNA size of 24	NA	NA	NA	NA	NA	NA	NA	2.78820385953569	0.0367200495183996
1	33396971	33398653	1683	*	PlantSmallRNAgenes	siRNA24	NA	NA	osa-b1.0r1-13333	siRNA24 locus with predominant RNA size of 24	NA	NA	NA	NA	NA	NA	NA	2.29384892813828	0.00145355030793886
1	33404121	33405564	1444	*	PlantSmallRNAgenes	siRNA24	NA	NA	osa-b1.0r1-13335	siRNA24 locus with predominant RNA size of 24	NA	NA	NA	NA	NA	NA	NA	2.34381758268711	0.0454914896618359
1	33409658	33410098	441	+	ShortStack	OtherRNA	NA	NA	Cluster_69887	NA	Cluster_69887	N	N	NA	NA	NA	NA	-5.15685258654783	0.032244055074596
1	33464268	33464744	477	*	PlantSmallRNAgenes	siRNA24	NA	NA	osa-b1.0r1-13355	siRNA24 locus with predominant RNA size of 24	NA	NA	NA	NA	NA	NA	NA	1.70380345594772	0.0177937943511169
1	33506053	33507064	1012	+	PlantSmallRNAgenes	OtherRNA	NA	NA	osa-b1.0r1-13372	OtherRNA locus with < 80% of RNAs between 20-24 nts in size	NA	NA	NA	NA	NA	NA	NA	-3.16500707209882	2.91256987311528e-06
1	33516020	33522745	6726	+	PlantSmallRNAgenes	OtherRNA	NA	NA	osa-b1.0r1-13380	OtherRNA locus with < 80% of RNAs between 20-24 nts in size	NA	NA	NA	NA	NA	NA	NA	-3.45307411264263	1.00474296576451e-10
1	33534550	33539771	5222	-	PlantSmallRNAgenes	OtherRNA	NA	NA	osa-b1.0r1-13389	OtherRNA locus with < 80% of RNAs between 20-24 nts in size	NA	NA	NA	NA	NA	NA	NA	-1.34856273411603	0.0280410086742127
1	33544308	33546968	2661	+	PlantSmallRNAgenes	OtherRNA	NA	NA	osa-b1.0r1-13394	OtherRNA locus with < 80% of RNAs between 20-24 nts in size	NA	NA	NA	NA	NA	NA	NA	-2.27740407538444	0.00353430679613075
1	33549154	33552565	3412	+	PlantSmallRNAgenes	OtherRNA	NA	NA	osa-b1.0r1-13396	OtherRNA locus with < 80% of RNAs between 20-24 nts in size	NA	NA	NA	NA	NA	NA	NA	-2.44776681791646	0.00016265093141904
1	33553175	33553374	200	*	PlantSmallRNAgenes	OtherRNA	NA	NA	osa-b1.0r1-13398	OtherRNA locus with < 80% of RNAs between 20-24 nts in size	NA	NA	NA	NA	NA	NA	NA	3.67615343637949	0.0355766536863304
1	33571090	33571144	55	+	PlantSmallRNAgenes	OtherRNA	NA	NA	osa-b1.0r1-13413	OtherRNA locus with < 80% of RNAs between 20-24 nts in size	NA	NA	NA	NA	NA	NA	NA	8.6459499068554	0.00370470614879522
1	33582302	33587993	5692	*	PlantSmallRNAgenes	OtherRNA	NA	NA	osa-b1.0r1-13423	OtherRNA locus with < 80% of RNAs between 20-24 nts in size	NA	NA	NA	NA	NA	NA	NA	-3.01112080488846	0.000446161711565422
1	33588600	33588984	385	+	PlantSmallRNAgenes	OtherRNA	NA	NA	osa-b1.0r1-13424	OtherRNA locus with < 80% of RNAs between 20-24 nts in size	NA	NA	NA	NA	NA	NA	NA	8.9287125861181	0.0121104316190295
1	33592157	33593478	1322	*	PlantSmallRNAgenes	siRNA24	NA	NA	osa-b1.0r1-13426	siRNA24 locus with predominant RNA size of 24	NA	NA	NA	NA	NA	NA	NA	2.69849941887102	0.00280461678299432
1	33651157	33651983	827	-	ShortStack	OtherRNA	NA	NA	Cluster_70060	NA	Cluster_70060	N	N	NA	NA	NA	NA	-3.60353681716561	0.0032376875949788
1	33656338	33657101	764	*	PlantSmallRNAgenes	siRNA24	NA	NA	osa-b1.0r1-13455	siRNA24 locus with predominant RNA size of 24	NA	NA	NA	NA	NA	NA	NA	-2.28985076068036	0.020994759885651
1	33660752	33661359	608	+	ShortStack	OtherRNA	NA	NA	Cluster_70073	NA	Cluster_70073	N	N	NA	NA	NA	NA	-6.26822393078524	0.0018023327435859
1	33663187	33663561	375	*	PlantSmallRNAgenes	siRNA24	NA	NA	osa-b1.0r1-13458	siRNA24 locus with predominant RNA size of 24	NA	NA	NA	NA	NA	NA	NA	-2.48722986679179	0.000214609339314787
1	33666532	33667705	1174	*	PlantSmallRNAgenes	siRNA24	NA	NA	osa-b1.0r1-13460	siRNA24 locus with predominant RNA size of 24	NA	NA	NA	NA	NA	NA	NA	3.04815373430018	0.00264702155303732
1	33729091	33730287	1197	*	PlantSmallRNAgenes	siRNA24	NA	NA	osa-b1.0r1-13487	siRNA24 locus with predominant RNA size of 24	NA	NA	NA	NA	NA	NA	NA	2.6074576887756	6.73333379334153e-05
1	33766982	33768017	1036	+	PlantSmallRNAgenes	OtherRNA	NA	NA	osa-b1.0r1-13497	OtherRNA locus with < 80% of RNAs between 20-24 nts in size	NA	NA	NA	NA	NA	NA	NA	-2.41302763545097	0.00277907622026844
1	33770391	33770598	208	*	PlantSmallRNAgenes	siRNA24	NA	NA	osa-b1.0r1-13499	siRNA24 locus with predominant RNA size of 24	NA	NA	NA	NA	NA	NA	NA	-5.29951063434966	0.00753153681884653
1	33777943	33778239	297	*	PlantSmallRNAgenes	siRNA24	NA	NA	osa-b1.0r1-13505	siRNA24 locus with predominant RNA size of 24	NA	NA	NA	NA	NA	NA	NA	-2.24854856679622	0.000554264737954057
1	33788880	33789266	387	*	PlantSmallRNAgenes	siRNA24	NA	NA	osa-b1.0r1-13512	siRNA24 locus with predominant RNA size of 24	NA	NA	NA	NA	NA	NA	NA	-2.51226724303853	0.00456090949365377
1	33821693	33824561	2869	*	PlantSmallRNAgenes	siRNA24	NA	NA	osa-b1.0r1-13528	siRNA24 locus with predominant RNA size of 24	NA	NA	NA	NA	NA	NA	NA	1.58310827457071	0.0264468647263974
1	33840740	33841188	449	*	PlantSmallRNAgenes	siRNA24	NA	NA	osa-b1.0r1-13534	siRNA24 locus with predominant RNA size of 24	NA	NA	NA	NA	NA	NA	NA	-3.35445804362202	1.08734939197569e-06
1	33867707	33868718	1012	*	PlantSmallRNAgenes	siRNA24	NA	NA	osa-b1.0r1-13541	siRNA24 locus with predominant RNA size of 24	NA	NA	NA	NA	NA	NA	NA	3.68225696714314	0.00443186714822085
1	33869214	33869671	458	+	ShortStack	OtherRNA	NA	NA	Cluster_70200	NA	Cluster_70200	N	N	NA	NA	NA	NA	-6.56006803457416	0.00421125838375041
1	33870704	33871136	433	+	ShortStack	OtherRNA	NA	NA	Cluster_70201	NA	Cluster_70201	N	N	NA	NA	NA	NA	-5.6721603056507	0.0035467100297238
1	33871191	33871775	585	+	ShortStack	OtherRNA	NA	NA	Cluster_70202	NA	Cluster_70202	N	N	NA	NA	NA	NA	-5.30824518873202	0.030714325053336
1	33911158	33912605	1448	*	PlantSmallRNAgenes	siRNA24	NA	NA	osa-b1.0r1-13556	siRNA24 locus with predominant RNA size of 24	NA	NA	NA	NA	NA	NA	NA	5.14467407455907	0.00127093870260228
1	33933057	33933363	307	*	PlantSmallRNAgenes	siRNA24	NA	NA	osa-b1.0r1-13560	siRNA24 locus with predominant RNA size of 24	NA	NA	NA	NA	NA	NA	NA	-2.46568482151963	5.32727391457852e-06
1	33964167	33966065	1899	*	PlantSmallRNAgenes	siRNA24	NA	NA	osa-b1.0r1-13570	siRNA24 locus with predominant RNA size of 24	NA	NA	NA	NA	NA	NA	NA	2.46656064379977	0.00301396500837742
1	34030837	34031514	678	*	PlantSmallRNAgenes	siRNA24	NA	NA	osa-b1.0r1-13591	siRNA24 locus with predominant RNA size of 24	NA	NA	NA	NA	NA	NA	NA	3.40219983491684	0.0299475251953339
1	34033200	34033575	376	+	PlantSmallRNAgenes	OtherRNA	NA	NA	osa-b1.0r1-13594	OtherRNA locus with < 80% of RNAs between 20-24 nts in size	NA	NA	NA	NA	NA	NA	NA	-5.91001017994241	0.000358408573323835
1	34033761	34034063	303	+	PlantSmallRNAgenes	OtherRNA	NA	NA	osa-b1.0r1-13595	OtherRNA locus with < 80% of RNAs between 20-24 nts in size	NA	NA	NA	NA	NA	NA	NA	-3.67579491087295	0.00195416056543566
1	34034433	34034722	290	+	PlantSmallRNAgenes	OtherRNA	NA	NA	osa-b1.0r1-13596	OtherRNA locus with < 80% of RNAs between 20-24 nts in size	NA	NA	NA	NA	NA	NA	NA	-6.10585221133992	0.000230971921590961
1	34086499	34087706	1208	*	PlantSmallRNAgenes	siRNA24	NA	NA	osa-b1.0r1-13606	siRNA24 locus with predominant RNA size of 24	NA	NA	NA	NA	NA	NA	NA	2.06587428460116	0.0487743390792701
1	34092781	34094172	1392	*	PlantSmallRNAgenes	siRNA24	NA	NA	osa-b1.0r1-13609	siRNA24 locus with predominant RNA size of 24	NA	NA	NA	NA	NA	NA	NA	2.80605674921193	0.00794105002323149
1	34096674	34098250	1577	*	PlantSmallRNAgenes	siRNA24	NA	NA	osa-b1.0r1-13610	siRNA24 locus with predominant RNA size of 24	NA	NA	NA	NA	NA	NA	NA	2.55134806455777	0.0236253426501645
1	34179759	34180121	363	*	PlantSmallRNAgenes	siRNA24	NA	NA	osa-b1.0r1-13642	siRNA24 locus with predominant RNA size of 24	NA	NA	NA	NA	NA	NA	NA	1.98746650755819	0.000330698441905597
1	34203177	34203309	133	-	PlantSmallRNAgenes	OtherRNA	NA	NA	osa-b1.0r1-13652	OtherRNA locus with < 80% of RNAs between 20-24 nts in size	NA	NA	NA	NA	NA	NA	NA	-3.31151677000929	9.66675737784627e-06
1	34221517	34222039	523	*	PlantSmallRNAgenes	siRNA24	NA	NA	osa-b1.0r1-13661	siRNA24 locus with predominant RNA size of 24	NA	NA	NA	NA	NA	NA	NA	4.86105215416563	0.00600802599834998
1	34229041	34230632	1592	*	PlantSmallRNAgenes	siRNA21	NA	NA	osa-b1.0r1-13669	siRNA21 locus with predominant RNA size of 21	NA	NA	NA	NA	NA	NA	NA	2.09807315484875	0.04265929342045
1	34291989	34292944	956	*	PlantSmallRNAgenes	siRNA24	NA	NA	osa-b1.0r1-13702	siRNA24 locus with predominant RNA size of 24	NA	NA	NA	NA	NA	NA	NA	3.15458930457409	0.015762912856759
1	34325402	34326248	847	*	Pln24NT	24nt_Locus	NA	NA	cluster11294	NA	NA	NA	NA	cluster11294	cluster11294	F	1	-7.85156694012184	1.2346676794647e-05
1	34353165	34353772	608	*	PlantSmallRNAgenes	siRNA24	NA	NA	osa-b1.0r1-13727	siRNA24 locus with predominant RNA size of 24	NA	NA	NA	NA	NA	NA	NA	-2.09832122342226	2.86924785264428e-05
1	34379222	34379435	214	+	PlantSmallRNAgenes	OtherRNA	NA	NA	osa-b1.0r1-13743	OtherRNA locus with < 80% of RNAs between 20-24 nts in size	NA	NA	NA	NA	NA	NA	NA	-4.71277064607984	0.0145269400937829
1	34380668	34380781	114	+	PlantSmallRNAgenes	OtherRNA	NA	NA	osa-b1.0r1-13745	OtherRNA locus with < 80% of RNAs between 20-24 nts in size	NA	NA	NA	NA	NA	NA	NA	-6.17661259407191	0.000263981993972237
1	34382699	34382941	243	+	PlantSmallRNAgenes	OtherRNA	NA	NA	osa-b1.0r1-13746	OtherRNA locus with < 80% of RNAs between 20-24 nts in size	NA	NA	NA	NA	NA	NA	NA	-3.55508758835954	0.006746281207178
1	34404456	34406235	1780	*	PlantSmallRNAgenes	siRNA24	NA	NA	osa-b1.0r1-13762	siRNA24 locus with predominant RNA size of 24	NA	NA	NA	NA	NA	NA	NA	4.4598533871879	0.000111280262830096
1	34450013	34450360	348	*	PlantSmallRNAgenes	siRNA24	NA	NA	osa-b1.0r1-13775	siRNA24 locus with predominant RNA size of 24	NA	NA	NA	NA	NA	NA	NA	-8.96010051369278	3.32897385632385e-10
1	34457688	34458080	393	-	PlantSmallRNAgenes	siRNA24	NA	NA	osa-b1.0r1-13778	siRNA24 locus with predominant RNA size of 24	NA	NA	NA	NA	NA	NA	NA	-1.59296564216981	0.031043273481432
1	34466415	34467735	1321	*	PlantSmallRNAgenes	siRNA24	NA	NA	osa-b1.0r1-13780	siRNA24 locus with predominant RNA size of 24	NA	NA	NA	NA	NA	NA	NA	1.40143357650547	0.0454310783067584
1	34489803	34490323	521	*	PlantSmallRNAgenes	siRNA24	NA	NA	osa-b1.0r1-13785	siRNA24 locus with predominant RNA size of 24	NA	NA	NA	NA	NA	NA	NA	-1.85007043031117	0.03585296062185
1	34496548	34497182	635	*	PlantSmallRNAgenes	siRNA24	NA	NA	osa-b1.0r1-13787	siRNA24 locus with predominant RNA size of 24	NA	NA	NA	NA	NA	NA	NA	-2.38763221095821	2.17389367704608e-05
1	34497462	34498083	622	*	PlantSmallRNAgenes	siRNA24	NA	NA	osa-b1.0r1-13788	siRNA24 locus with predominant RNA size of 24	NA	NA	NA	NA	NA	NA	NA	-3.916758939672	0.0389429191077435
1	34501595	34502248	654	*	PlantSmallRNAgenes	siRNA24	NA	NA	osa-b1.0r1-13791	siRNA24 locus with predominant RNA size of 24	NA	NA	NA	NA	NA	NA	NA	-2.23296827031235	0.000103346251922406
1	34503201	34504249	1049	*	PlantSmallRNAgenes	siRNA24	NA	NA	osa-b1.0r1-13792	siRNA24 locus with predominant RNA size of 24	NA	NA	NA	NA	NA	NA	NA	-1.48131455560445	0.0170496410173266
1	34514260	34514855	596	*	PlantSmallRNAgenes	siRNA24	NA	NA	osa-b1.0r1-13801	siRNA24 locus with predominant RNA size of 24	NA	NA	NA	NA	NA	NA	NA	-2.20256026455655	0.0102000729253695
1	34530025	34530544	520	*	PlantSmallRNAgenes	siRNA24	NA	NA	osa-b1.0r1-13804	siRNA24 locus with predominant RNA size of 24	NA	NA	NA	NA	NA	NA	NA	-1.51183427396129	0.0270539149563647
1	34532324	34533642	1319	+	ShortStack	OtherRNA	NA	NA	Cluster_70586	NA	Cluster_70586	N	N	NA	NA	NA	NA	-5.90097698942471	0.000601292151812195
1	34551562	34551706	145	-	PlantSmallRNAgenes	OtherRNA	NA	NA	osa-b1.0r1-13816	OtherRNA locus with < 80% of RNAs between 20-24 nts in size	NA	NA	NA	NA	NA	NA	NA	-1.88380328630146	0.0207800647829812
1	34555887	34556252	366	*	PlantSmallRNAgenes	siRNA24	NA	NA	osa-b1.0r1-13818	siRNA24 locus with predominant RNA size of 24	NA	NA	NA	NA	NA	NA	NA	-1.78172689655102	0.0364850646548189
1	34588286	34588928	643	*	PlantSmallRNAgenes	siRNA24	NA	NA	osa-b1.0r1-13832	siRNA24 locus with predominant RNA size of 24	NA	NA	NA	NA	NA	NA	NA	4.20126840768861	0.0262056701292142
1	34624373	34624986	614	*	PlantSmallRNAgenes	siRNA24	NA	NA	osa-b1.0r1-13842	siRNA24 locus with predominant RNA size of 24	NA	NA	NA	NA	NA	NA	NA	-2.53503576745499	0.0246023904688976
1	34641194	34641598	405	-	PlantSmallRNAgenes	OtherRNA	NA	NA	osa-b1.0r1-13846	OtherRNA locus with < 80% of RNAs between 20-24 nts in size	NA	NA	NA	NA	NA	NA	NA	-3.45967740251571	0.0314703816637758
1	34646252	34647169	918	*	PlantSmallRNAgenes	siRNA24	NA	NA	osa-b1.0r1-13848	siRNA24 locus with predominant RNA size of 24	NA	NA	NA	NA	NA	NA	NA	-2.08169996199571	0.000690216592712143
1	34672188	34672594	407	*	PlantSmallRNAgenes	siRNA24	NA	NA	osa-b1.0r1-13860	siRNA24 locus with predominant RNA size of 24	NA	NA	NA	NA	NA	NA	NA	-2.64761574846137	0.0281116112034131
1	34682868	34683293	426	+	PlantSmallRNAgenes	OtherRNA	NA	NA	osa-b1.0r1-13864	OtherRNA locus with < 80% of RNAs between 20-24 nts in size	NA	NA	NA	NA	NA	NA	NA	-2.31350106246463	0.00111477013878117
1	34723725	34724402	678	*	PlantSmallRNAgenes	siRNA24	NA	NA	osa-b1.0r1-13876	siRNA24 locus with predominant RNA size of 24	NA	NA	NA	NA	NA	NA	NA	3.32875590017979	0.000396905206438291
1	34727111	34728298	1188	*	PlantSmallRNAgenes	siRNA24	NA	NA	osa-b1.0r1-13878	siRNA24 locus with predominant RNA size of 24	NA	NA	NA	NA	NA	NA	NA	3.55279071692113	0.000173106842217642
1	34731430	34732138	709	*	PlantSmallRNAgenes	siRNA24	NA	NA	osa-b1.0r1-13881	siRNA24 locus with predominant RNA size of 24	NA	NA	NA	NA	NA	NA	NA	2.1441768240451	0.000173958951670478
1	34806013	34806428	416	+	PlantSmallRNAgenes	OtherRNA	NA	NA	osa-b1.0r1-13916	OtherRNA locus with < 80% of RNAs between 20-24 nts in size	NA	NA	NA	NA	NA	NA	NA	-4.53607175286284	0.0092438343628912
1	34807610	34807810	201	+	PlantSmallRNAgenes	OtherRNA	NA	NA	osa-b1.0r1-13919	OtherRNA locus with < 80% of RNAs between 20-24 nts in size	NA	NA	NA	NA	NA	NA	NA	-4.68715337270008	0.0387527869961856
1	34838658	34839100	443	+	PlantSmallRNAgenes	siRNA21	NA	NA	osa-b1.0r1-13929	siRNA21 locus with predominant RNA size of 21	NA	NA	NA	NA	NA	NA	NA	-3.59957335578197	0.00246495048436044
1	34868731	34869702	972	-	ShortStack	OtherRNA	NA	NA	Cluster_70806	NA	Cluster_70806	N	N	NA	NA	NA	NA	-5.4765019865768	0.00499202006519187
1	34941453	34941802	350	+	PlantSmallRNAgenes	OtherRNA	NA	NA	osa-b1.0r1-13970	OtherRNA locus with < 80% of RNAs between 20-24 nts in size	NA	NA	NA	NA	NA	NA	NA	-2.92736026924649	0.0197496379276436
1	34941948	34943183	1236	+	PlantSmallRNAgenes	OtherRNA	NA	NA	osa-b1.0r1-13971	OtherRNA locus with < 80% of RNAs between 20-24 nts in size	NA	NA	NA	NA	NA	NA	NA	-8.43942720640283	7.58721232494622e-35
1	34948083	34948102	20	+	ShortStack	OtherRNA	NA	NA	Cluster_70851	NA	Cluster_70851	N	N	NA	NA	NA	NA	-8.68885685808151	2.25938240967297e-07
1	34963997	34964814	818	*	PlantSmallRNAgenes	siRNA24	NA	NA	osa-b1.0r1-13974	siRNA24 locus with predominant RNA size of 24	NA	NA	NA	NA	NA	NA	NA	2.24106364854563	0.0414775686266541
1	34970444	34975259	4816	*	PlantSmallRNAgenes	siRNA24	NA	NA	osa-b1.0r1-13978	siRNA24 locus with predominant RNA size of 24	NA	NA	NA	NA	NA	NA	NA	2.39431568369812	0.00173995726622275
1	34986740	34987187	448	*	PlantSmallRNAgenes	siRNA24	NA	NA	osa-b1.0r1-13983	siRNA24 locus with predominant RNA size of 24	NA	NA	NA	NA	NA	NA	NA	-2.36846295840022	0.0243800997185367
1	34992893	34993795	903	*	PlantSmallRNAgenes	siRNA24	NA	NA	osa-b1.0r1-13988	siRNA24 locus with predominant RNA size of 24	NA	NA	NA	NA	NA	NA	NA	3.51073033806824	0.0446096889723434
1	35005657	35005942	286	*	PlantSmallRNAgenes	siRNA24	NA	NA	osa-b1.0r1-13994	siRNA24 locus with predominant RNA size of 24	NA	NA	NA	NA	NA	NA	NA	-1.63772203410707	0.0105606558887905
1	35052979	35053917	939	*	PlantSmallRNAgenes	siRNA24	NA	NA	osa-b1.0r1-14018	siRNA24 locus with predominant RNA size of 24	NA	NA	NA	NA	NA	NA	NA	4.24071517459048	0.0272026578790028
1	35075358	35077249	1892	*	PlantSmallRNAgenes	siRNA24	NA	NA	osa-b1.0r1-14023	siRNA24 locus with predominant RNA size of 24	NA	NA	NA	NA	NA	NA	NA	1.55238262536589	0.0464326409716719
1	35096472	35096749	278	*	ShortStack	OtherRNA	NA	NA	Cluster_70952	NA	Cluster_70952	N	N	NA	NA	NA	NA	-6.67829148425377	0.000380199933280582
1	35111220	35114247	3028	*	PlantSmallRNAgenes	siRNA24	NA	NA	osa-b1.0r1-14041	siRNA24 locus with predominant RNA size of 24	NA	NA	NA	NA	NA	NA	NA	2.39112129818547	0.0186459180701567
1	35124573	35125170	598	*	PlantSmallRNAgenes	siRNA24	NA	NA	osa-b1.0r1-14046	siRNA24 locus with predominant RNA size of 24	NA	NA	NA	NA	NA	NA	NA	1.81537838798209	0.0245883708427482
1	35186210	35186661	452	*	PlantSmallRNAgenes	OtherRNA	NA	NA	osa-b1.0r1-14068	OtherRNA locus with < 80% of RNAs between 20-24 nts in size	NA	NA	NA	NA	NA	NA	NA	-6.35675335630154	0.0022161103723902
1	35217077	35217632	556	*	PlantSmallRNAgenes	siRNA24	NA	NA	osa-b1.0r1-14085	siRNA24 locus with predominant RNA size of 24	NA	NA	NA	NA	NA	NA	NA	5.09848777568127	0.00627944659597257
1	35249072	35250196	1125	*	PlantSmallRNAgenes	siRNA24	NA	NA	osa-b1.0r1-14099	siRNA24 locus with predominant RNA size of 24	NA	NA	NA	NA	NA	NA	NA	4.01886332465648	0.0324312100679114
1	35250770	35251247	478	*	PlantSmallRNAgenes	siRNA24	NA	NA	osa-b1.0r1-14101	siRNA24 locus with predominant RNA size of 24	NA	NA	NA	NA	NA	NA	NA	3.84893547695191	0.0499176972148983
1	35348032	35348745	714	+	ShortStack	OtherRNA	NA	NA	Cluster_71108	NA	Cluster_71108	N	N	NA	NA	NA	NA	-6.26740666107345	0.00126763250375199
1	35391906	35395789	3884	*	PlantSmallRNAgenes	siRNA24	NA	NA	osa-b1.0r1-14142	siRNA24 locus with predominant RNA size of 24	NA	NA	NA	NA	NA	NA	NA	1.5494987592718	0.0145366400460504
1	35422336	35423418	1083	*	PlantSmallRNAgenes	siRNA24	NA	NA	osa-b1.0r1-14149	siRNA24 locus with predominant RNA size of 24	NA	NA	NA	NA	NA	NA	NA	3.55023666623343	0.0422119615786764
1	35458773	35459797	1025	*	PlantSmallRNAgenes	siRNA24	NA	NA	osa-b1.0r1-14161	siRNA24 locus with predominant RNA size of 24	NA	NA	NA	NA	NA	NA	NA	2.15768305895873	0.0317210951844782
1	35485001	35485088	88	+	PlantSmallRNAgenes	OtherRNA	NA	NA	osa-b1.0r1-14177	OtherRNA locus with < 80% of RNAs between 20-24 nts in size	NA	NA	NA	NA	NA	NA	NA	-34.0739148086176	1.92073832776786e-09
1	35538502	35539208	707	+	ShortStack	OtherRNA	NA	NA	Cluster_71202	NA	Cluster_71202	N	N	NA	NA	NA	NA	-5.96008801535409	0.0035307408038833
1	35557333	35557950	618	*	ShortStack	siRNA24	NA	NA	Cluster_71222	NA	Cluster_71222	24	N	NA	NA	NA	NA	2.30600022709373	0.0319277059104691
1	35561176	35561915	740	*	PlantSmallRNAgenes	siRNA24	NA	NA	osa-b1.0r1-14211	siRNA24 locus with predominant RNA size of 24	NA	NA	NA	NA	NA	NA	NA	-2.24871687046082	0.0168520603512937
1	35633742	35634720	979	*	PlantSmallRNAgenes	siRNA24	NA	NA	osa-b1.0r1-14239	siRNA24 locus with predominant RNA size of 24	NA	NA	NA	NA	NA	NA	NA	1.79897030017448	0.0470675624761035
1	35715282	35715614	333	*	PlantSmallRNAgenes	siRNA24	NA	NA	osa-b1.0r1-14271	siRNA24 locus with predominant RNA size of 24	NA	NA	NA	NA	NA	NA	NA	-5.79917613574763	0.00222273029355174
1	35718885	35719620	736	*	PlantSmallRNAgenes	siRNA24	NA	NA	osa-b1.0r1-14275	siRNA24 locus with predominant RNA size of 24	NA	NA	NA	NA	NA	NA	NA	3.28907588403251	0.0048998546109791
1	35731974	35732280	307	*	PlantSmallRNAgenes	siRNA24	NA	NA	osa-b1.0r1-14282	siRNA24 locus with predominant RNA size of 24	NA	NA	NA	NA	NA	NA	NA	-2.39042491879019	0.0474504913921622
1	35749703	35750714	1012	*	PlantSmallRNAgenes	siRNA24	NA	NA	osa-b1.0r1-14286	siRNA24 locus with predominant RNA size of 24	NA	NA	NA	NA	NA	NA	NA	3.79181035806132	0.0151244839432034
1	35754285	35754879	595	*	PlantSmallRNAgenes	siRNA24	NA	NA	osa-b1.0r1-14290	siRNA24 locus with predominant RNA size of 24	NA	NA	NA	NA	NA	NA	NA	2.79846436311112	0.0453584173286375
1	35758129	35758196	68	-	PlantSmallRNAgenes	siRNA22	NA	NA	osa-b1.0r1-14291	siRNA22 locus with predominant RNA size of 22	NA	NA	NA	NA	NA	NA	NA	-5.44451496130409	0.0122283078962571
1	35765927	35767289	1363	*	PlantSmallRNAgenes	siRNA24	NA	NA	osa-b1.0r1-14298	siRNA24 locus with predominant RNA size of 24	NA	NA	NA	NA	NA	NA	NA	3.05337286028759	0.000877028033095609
1	35777858	35778609	752	*	PlantSmallRNAgenes	siRNA24	NA	NA	osa-b1.0r1-14303	siRNA24 locus with predominant RNA size of 24	NA	NA	NA	NA	NA	NA	NA	-1.64764084567927	0.0279214327270292
1	35781724	35782308	585	-	ShortStack	OtherRNA	NA	NA	Cluster_71355	NA	Cluster_71355	N	N	NA	NA	NA	NA	-4.76084289824593	0.0120252183747074
1	35794263	35795093	831	*	PlantSmallRNAgenes	siRNA24	NA	NA	osa-b1.0r1-14308	siRNA24 locus with predominant RNA size of 24	NA	NA	NA	NA	NA	NA	NA	3.17918657215438	0.000556766000750745
1	35798427	35798606	180	-	PlantSmallRNAgenes	OtherRNA	NA	NA	osa-b1.0r1-14311	OtherRNA locus with < 80% of RNAs between 20-24 nts in size	NA	NA	NA	NA	NA	NA	NA	-3.94638891737324	1.3820160364672e-06
1	35838629	35839608	980	*	PlantSmallRNAgenes	siRNA24	NA	NA	osa-b1.0r1-14322	siRNA24 locus with predominant RNA size of 24	NA	NA	NA	NA	NA	NA	NA	2.76339782258661	0.00594359138268151
1	35871566	35873197	1632	-	PlantSmallRNAgenes	OtherRNA	NA	NA	osa-b1.0r1-14333	OtherRNA locus with < 80% of RNAs between 20-24 nts in size	NA	NA	NA	NA	NA	NA	NA	-3.24061169541496	0.00147443205807316
1	35895999	35896619	621	*	PlantSmallRNAgenes	siRNA24	NA	NA	osa-b1.0r1-14342	siRNA24 locus with predominant RNA size of 24	NA	NA	NA	NA	NA	NA	NA	3.43438603518293	0.0182242422432951
1	35917414	35918132	719	-	PlantSmallRNAgenes	OtherRNA	NA	NA	osa-b1.0r1-14350	OtherRNA locus with < 80% of RNAs between 20-24 nts in size	NA	NA	NA	NA	NA	NA	NA	-5.09320460335698	0.0106952476856996
1	36001239	36002101	863	+	ShortStack	OtherRNA	NA	NA	Cluster_71480	NA	Cluster_71480	N	N	NA	NA	NA	NA	-4.00603545271181	0.00771706159181595
1	36010051	36011348	1298	*	PlantSmallRNAgenes	siRNA24	NA	NA	osa-b1.0r1-14376	siRNA24 locus with predominant RNA size of 24	NA	NA	NA	NA	NA	NA	NA	2.17623436681395	0.0140069676203219
1	36013973	36014468	496	*	PlantSmallRNAgenes	OtherRNA	NA	NA	osa-b1.0r1-14377	OtherRNA locus with < 80% of RNAs between 20-24 nts in size	NA	NA	NA	NA	NA	NA	NA	-4.9096233301682	0.0204833095705303
1	36016342	36016639	298	+	PlantSmallRNAgenes	OtherRNA	NA	NA	osa-b1.0r1-14379	OtherRNA locus with < 80% of RNAs between 20-24 nts in size	NA	NA	NA	NA	NA	NA	NA	-5.93977284237321	3.06528329332506e-11
1	36051491	36052751	1261	*	PlantSmallRNAgenes	siRNA24	NA	NA	osa-b1.0r1-14397	siRNA24 locus with predominant RNA size of 24	NA	NA	NA	NA	NA	NA	NA	2.00704878415098	0.00187978184239951
1	36084704	36084935	232	-	PlantSmallRNAgenes	OtherRNA	NA	NA	osa-b1.0r1-14406	OtherRNA locus with < 80% of RNAs between 20-24 nts in size	NA	NA	NA	NA	NA	NA	NA	-5.02091628526566	2.48622128283606e-16
1	36112523	36113925	1403	*	PlantSmallRNAgenes	siRNA24	NA	NA	osa-b1.0r1-14418	siRNA24 locus with predominant RNA size of 24	NA	NA	NA	NA	NA	NA	NA	2.46041883457968	0.0100787030379743
1	36114515	36115001	487	*	PlantSmallRNAgenes	siRNA24	NA	NA	osa-b1.0r1-14419	siRNA24 locus with predominant RNA size of 24	NA	NA	NA	NA	NA	NA	NA	2.86790419430495	0.0100163076878681
1	36128677	36129316	640	+	PlantSmallRNAgenes	siRNA24	NA	NA	osa-b1.0r1-14426	siRNA24 locus with predominant RNA size of 24	NA	NA	NA	NA	NA	NA	NA	-1.87034341956491	0.0233211387373697
1	36135811	36136512	702	+	ShortStack	OtherRNA	NA	NA	Cluster_71562	NA	Cluster_71562	N	N	NA	NA	NA	NA	-7.14300917998289	1.26196717606959e-05
1	36151029	36151541	513	*	PlantSmallRNAgenes	siRNA24	NA	NA	osa-b1.0r1-14429	siRNA24 locus with predominant RNA size of 24	NA	NA	NA	NA	NA	NA	NA	-2.18154256023776	0.028474562963525
1	36157074	36157331	258	*	PlantSmallRNAgenes	siRNA24	NA	NA	osa-b1.0r1-14433	siRNA24 locus with predominant RNA size of 24	NA	NA	NA	NA	NA	NA	NA	3.33355635383733	0.0296345327246538
1	36159227	36159603	377	*	PlantSmallRNAgenes	OtherRNA	NA	NA	osa-b1.0r1-14435	OtherRNA locus with < 80% of RNAs between 20-24 nts in size	NA	NA	NA	NA	NA	NA	NA	-4.52246655504948	0.0313691360304804
1	36160072	36160403	332	+	ShortStack	OtherRNA	NA	NA	Cluster_71576	NA	Cluster_71576	N	N	NA	NA	NA	NA	-5.0944369197823	0.0117144723568296
1	36248125	36248651	527	*	PlantSmallRNAgenes	siRNA24	NA	NA	osa-b1.0r1-14473	siRNA24 locus with predominant RNA size of 24	NA	NA	NA	NA	NA	NA	NA	-1.89463083644757	0.0111022454503021
1	36297147	36298618	1472	-	ShortStack	OtherRNA	NA	NA	Cluster_71653	NA	Cluster_71653	N	N	NA	NA	NA	NA	-7.58241263492777	0.0010224062219575
1	36301872	36302728	857	*	PlantSmallRNAgenes	siRNA24	NA	NA	osa-b1.0r1-14492	siRNA24 locus with predominant RNA size of 24	NA	NA	NA	NA	NA	NA	NA	4.40648461514812	0.0334757573597528
1	36322477	36324846	2370	*	PlantSmallRNAgenes	siRNA24	NA	NA	osa-b1.0r1-14501	siRNA24 locus with predominant RNA size of 24	NA	NA	NA	NA	NA	NA	NA	3.00935082323399	2.23123997954511e-05
1	36347471	36349555	2085	*	PlantSmallRNAgenes	siRNA24	NA	NA	osa-b1.0r1-14507	siRNA24 locus with predominant RNA size of 24	NA	NA	NA	NA	NA	NA	NA	2.31190482393165	0.0244991146121807
1	36367760	36367947	188	-	PlantSmallRNAgenes	OtherRNA	NA	NA	osa-b1.0r1-14512	OtherRNA locus with < 80% of RNAs between 20-24 nts in size	NA	NA	NA	NA	NA	NA	NA	-6.05088877014399	6.28347812186355e-15
1	36375392	36375641	250	*	PlantSmallRNAgenes	siRNA24	NA	NA	osa-b1.0r1-14514	siRNA24 locus with predominant RNA size of 24	NA	NA	NA	NA	NA	NA	NA	-3.28308823761718	0.00653906050298555
1	36392881	36394412	1532	*	PlantSmallRNAgenes	siRNA24	NA	NA	osa-b1.0r1-14521	siRNA24 locus with predominant RNA size of 24	NA	NA	NA	NA	NA	NA	NA	3.31202156143547	0.00027526891669895
1	36406161	36406756	596	*	PlantSmallRNAgenes	siRNA24	NA	NA	osa-b1.0r1-14524	siRNA24 locus with predominant RNA size of 24	NA	NA	NA	NA	NA	NA	NA	-2.03157249271238	0.00309825948396539
1	36466233	36466513	281	*	PlantSmallRNAgenes	siRNA24	NA	NA	osa-b1.0r1-14545	siRNA24 locus with predominant RNA size of 24	NA	NA	NA	NA	NA	NA	NA	-3.92920722279182	0.0208920795342594
1	36470995	36472487	1493	*	PlantSmallRNAgenes	siRNA24	NA	NA	osa-b1.0r1-14547	siRNA24 locus with predominant RNA size of 24	NA	NA	NA	NA	NA	NA	NA	3.4945986521605	0.006332155006082
1	36478327	36478885	559	*	PlantSmallRNAgenes	siRNA24	NA	NA	osa-b1.0r1-14551	siRNA24 locus with predominant RNA size of 24	NA	NA	NA	NA	NA	NA	NA	-1.52849630091204	0.0230227493577235
1	36540553	36540727	175	+	ShortStack	OtherRNA	NA	NA	Cluster_71790	NA	Cluster_71790	N	N	NA	NA	NA	NA	-6.35145925584248	0.00399495449386599
1	36544717	36545212	496	+	ShortStack	OtherRNA	NA	NA	Cluster_71794	NA	Cluster_71794	N	N	NA	NA	NA	NA	-3.63585858709353	0.0232049625901578
1	36628075	36628604	530	*	PlantSmallRNAgenes	siRNA24	NA	NA	osa-b1.0r1-14601	siRNA24 locus with predominant RNA size of 24	NA	NA	NA	NA	NA	NA	NA	4.82277368518426	0.0160067512542747
1	36650806	36651201	396	-	PlantSmallRNAgenes	siRNA21	NA	NA	osa-b1.0r1-14610	siRNA21 locus with predominant RNA size of 21	NA	NA	NA	NA	NA	NA	NA	-4.81081523502128	5.93286786506279e-05
1	36651448	36651777	330	*	PlantSmallRNAgenes	siRNA21	NA	NA	osa-b1.0r1-14611	siRNA21 locus with predominant RNA size of 21	NA	NA	NA	NA	NA	NA	NA	-4.90716997086788	4.18017875231431e-05
1	36691039	36691055	17	-	PlantSmallRNAgenes	OtherRNA	NA	NA	osa-b1.0r1-14640	OtherRNA locus with < 80% of RNAs between 20-24 nts in size	NA	NA	NA	NA	NA	NA	NA	-6.40397920945771	6.64483806340468e-05
1	36727132	36727885	754	*	PlantSmallRNAgenes	siRNA24	NA	NA	osa-b1.0r1-14648	siRNA24 locus with predominant RNA size of 24	NA	NA	NA	NA	NA	NA	NA	2.9068534054044	0.00379058156695029
1	36735642	36735788	147	+	PlantSmallRNAgenes	OtherRNA	NA	NA	osa-b1.0r1-14652	OtherRNA locus with < 80% of RNAs between 20-24 nts in size	NA	NA	NA	NA	NA	NA	NA	-3.36834461186028	1.29901011225099e-09
1	36735966	36736113	148	+	ShortStack	OtherRNA	NA	NA	Cluster_71878	NA	Cluster_71878	N	N	NA	NA	NA	NA	-6.68973296434045	0.000449025401620546
1	36737786	36738068	283	*	PlantSmallRNAgenes	siRNA24	NA	NA	osa-b1.0r1-14656	siRNA24 locus with predominant RNA size of 24	NA	NA	NA	NA	NA	NA	NA	-4.6872028800101	0.00243282537635554
1	36747504	36748107	604	+	ShortStack	OtherRNA	NA	NA	Cluster_71889	NA	Cluster_71889	N	N	NA	NA	NA	NA	-6.97310412992587	0.000111102233754167
1	36797897	36798716	820	*	PlantSmallRNAgenes	siRNA24	NA	NA	osa-b1.0r1-14686	siRNA24 locus with predominant RNA size of 24	NA	NA	NA	NA	NA	NA	NA	-1.86361338776511	0.00629663893689985
1	36936831	36937708	878	*	PlantSmallRNAgenes	siRNA24	NA	NA	osa-b1.0r1-14726	siRNA24 locus with predominant RNA size of 24	NA	NA	NA	NA	NA	NA	NA	2.07126538618543	0.0162498729515105
1	36943341	36943760	420	-	PlantSmallRNAgenes	OtherRNA	NA	NA	osa-b1.0r1-14729	OtherRNA locus with < 80% of RNAs between 20-24 nts in size	NA	NA	NA	NA	NA	NA	NA	-7.32032228628503	6.12659271743679e-06
1	36944133	36944588	456	-	PlantSmallRNAgenes	OtherRNA	NA	NA	osa-b1.0r1-14730	OtherRNA locus with < 80% of RNAs between 20-24 nts in size	NA	NA	NA	NA	NA	NA	NA	-7.35404991157968	3.15639131252442e-06
1	36991164	36992095	932	*	PlantSmallRNAgenes	siRNA24	NA	NA	osa-b1.0r1-14753	siRNA24 locus with predominant RNA size of 24	NA	NA	NA	NA	NA	NA	NA	-1.13163375132728	0.0453924862309115
1	37016617	37017173	557	*	PlantSmallRNAgenes	siRNA24	NA	NA	osa-b1.0r1-14759	siRNA24 locus with predominant RNA size of 24	NA	NA	NA	NA	NA	NA	NA	-1.56236343445567	0.00606666823796978
1	37031877	37032483	607	*	PlantSmallRNAgenes	siRNA24	NA	NA	osa-b1.0r1-14763	siRNA24 locus with predominant RNA size of 24	NA	NA	NA	NA	NA	NA	NA	-2.36618084923599	0.0131265100159643
1	37045132	37045462	331	*	PlantSmallRNAgenes	siRNA24	NA	NA	osa-b1.0r1-14769	siRNA24 locus with predominant RNA size of 24	NA	NA	NA	NA	NA	NA	NA	-1.15392490815489	0.0495834626788929
1	37048030	37048386	357	*	PlantSmallRNAgenes	siRNA24	NA	NA	osa-b1.0r1-14771	siRNA24 locus with predominant RNA size of 24	NA	NA	NA	NA	NA	NA	NA	-3.69636930287356	0.00984696927956258
1	37050463	37050804	342	*	PlantSmallRNAgenes	siRNA24	NA	NA	osa-b1.0r1-14772	siRNA24 locus with predominant RNA size of 24	NA	NA	NA	NA	NA	NA	NA	-1.09465241753901	0.0357515473099231
1	37089336	37090577	1242	-	PlantSmallRNAgenes	siRNA24	NA	NA	osa-b1.0r1-14787	siRNA24 locus with predominant RNA size of 24	NA	NA	NA	NA	NA	NA	NA	-1.68935617543248	0.0100318256961789
1	37092870	37092950	81	+	PlantSmallRNAgenes	OtherRNA	NA	NA	osa-b1.0r1-14791	OtherRNA locus with < 80% of RNAs between 20-24 nts in size	NA	NA	NA	NA	NA	NA	NA	-4.20297061226946	0.0294970766363341
1	37128253	37130299	2047	*	PlantSmallRNAgenes	siRNA24	NA	NA	osa-b1.0r1-14812	siRNA24 locus with predominant RNA size of 24	NA	NA	NA	NA	NA	NA	NA	1.95996327449815	0.0166044169678777
1	37136024	37136399	376	*	PlantSmallRNAgenes	siRNA24	NA	NA	osa-b1.0r1-14815	siRNA24 locus with predominant RNA size of 24	NA	NA	NA	NA	NA	NA	NA	-1.92927382528525	0.0296673644029652
1	37186139	37186598	460	-	ShortStack	OtherRNA	NA	NA	Cluster_72160	NA	Cluster_72160	N	N	NA	NA	NA	NA	-5.96731391209406	0.0110239249889089
1	37239593	37240727	1135	+	PlantSmallRNAgenes	OtherRNA	NA	NA	osa-b1.0r1-14846	OtherRNA locus with < 80% of RNAs between 20-24 nts in size	NA	NA	NA	NA	NA	NA	NA	-6.07479046947769	0.00204523747874755
1	37248041	37248671	631	*	PlantSmallRNAgenes	siRNA21	NA	NA	osa-b1.0r1-14850	siRNA21 locus with predominant RNA size of 21	NA	NA	NA	NA	NA	NA	NA	-2.09326684656941	0.00705171339809147
1	37269803	37270301	499	+	ShortStack	OtherRNA	NA	NA	Cluster_72191	NA	Cluster_72191	N	N	NA	NA	NA	NA	-6.01140726476712	0.00874319466026223
1	37313370	37313897	528	*	PlantSmallRNAgenes	siRNA21	NA	NA	osa-b1.0r1-14867	siRNA21 locus with predominant RNA size of 21	NA	NA	NA	NA	NA	NA	NA	-1.82712262382915	0.0223061368077053
1	37314662	37315135	474	-	PlantSmallRNAgenes	OtherRNA	NA	NA	osa-b1.0r1-14868	OtherRNA locus with < 80% of RNAs between 20-24 nts in size	NA	NA	NA	NA	NA	NA	NA	-5.21890275254202	1.2703835626341e-08
1	37323210	37323851	642	*	PlantSmallRNAgenes	siRNA24	NA	NA	osa-b1.0r1-14871	siRNA24 locus with predominant RNA size of 24	NA	NA	NA	NA	NA	NA	NA	-1.76102844967689	0.0108519461488994
1	37339259	37340272	1014	*	PlantSmallRNAgenes	siRNA24	NA	NA	osa-b1.0r1-14878	siRNA24 locus with predominant RNA size of 24	NA	NA	NA	NA	NA	NA	NA	1.5196709348721	0.041437961390526
1	37358107	37358752	646	+	ShortStack	OtherRNA	NA	NA	Cluster_72245	NA	Cluster_72245	N	N	NA	NA	NA	NA	-4.64797561158442	0.0297433076457763
1	37358991	37359600	610	+	ShortStack	OtherRNA	NA	NA	Cluster_72246	NA	Cluster_72246	N	N	NA	NA	NA	NA	-6.84480116736313	0.00640692540460488
1	37401277	37402265	989	*	PlantSmallRNAgenes	siRNA24	NA	NA	osa-b1.0r1-14902	siRNA24 locus with predominant RNA size of 24	NA	NA	NA	NA	NA	NA	NA	4.68252923143434	0.00284654940762764
1	37411993	37413090	1098	-	ShortStack	OtherRNA	NA	NA	Cluster_72277	NA	Cluster_72277	N	N	NA	NA	NA	NA	-6.63277671984678	4.12202243936124e-05
1	37425537	37425876	340	*	PlantSmallRNAgenes	siRNA24	NA	NA	osa-b1.0r1-14910	siRNA24 locus with predominant RNA size of 24	NA	NA	NA	NA	NA	NA	NA	-2.54698712125413	0.00121714691639702
1	37444015	37444663	649	-	ShortStack	OtherRNA	NA	NA	Cluster_72295	NA	Cluster_72295	N	N	NA	NA	NA	NA	-3.64828896838729	0.00115462622443155
1	37453249	37453902	654	*	PlantSmallRNAgenes	siRNA24	NA	NA	osa-b1.0r1-14926	siRNA24 locus with predominant RNA size of 24	NA	NA	NA	NA	NA	NA	NA	-1.63716295832246	0.00576745923242679
1	37509900	37510020	121	+	ShortStack	OtherRNA	NA	NA	Cluster_72327	NA	Cluster_72327	N	N	NA	NA	NA	NA	-6.23816264172047	0.000916249784931301
1	37511100	37512221	1122	+	PlantSmallRNAgenes	OtherRNA	NA	NA	osa-b1.0r1-14947	OtherRNA locus with < 80% of RNAs between 20-24 nts in size	NA	NA	NA	NA	NA	NA	NA	-5.73421959943579	5.1534788306939e-09
1	37512746	37513323	578	+	PlantSmallRNAgenes	OtherRNA	NA	NA	osa-b1.0r1-14948	OtherRNA locus with < 80% of RNAs between 20-24 nts in size	NA	NA	NA	NA	NA	NA	NA	-7.52278269070585	3.88263473028333e-07
1	37538131	37538225	95	+	PlantSmallRNAgenes	OtherRNA	NA	NA	osa-b1.0r1-14958	OtherRNA locus with < 80% of RNAs between 20-24 nts in size	NA	NA	NA	NA	NA	NA	NA	-6.12508726659832	0.0101804368460822
1	37542569	37543709	1141	+	PlantSmallRNAgenes	siRNA24	NA	NA	osa-b1.0r1-14963	siRNA24 locus with predominant RNA size of 24	NA	NA	NA	NA	NA	NA	NA	1.91088860168811	0.0123727086279534
1	37595986	37596579	594	+	PlantSmallRNAgenes	siRNA24	NA	NA	osa-b1.0r1-14975	siRNA24 locus with predominant RNA size of 24	NA	NA	NA	NA	NA	NA	NA	-3.10041197102349	0.0298793878620763
1	37738187	37738503	317	*	PlantSmallRNAgenes	siRNA24	NA	NA	osa-b1.0r1-15029	siRNA24 locus with predominant RNA size of 24	NA	NA	NA	NA	NA	NA	NA	-3.49410674879342	0.0133280477572409
1	37756939	37757819	881	*	PlantSmallRNAgenes	siRNA24	NA	NA	osa-b1.0r1-15035	siRNA24 locus with predominant RNA size of 24	NA	NA	NA	NA	NA	NA	NA	-1.1853286682986	0.0481374254699274
1	37758425	37758699	275	*	PlantSmallRNAgenes	siRNA24	NA	NA	osa-b1.0r1-15036	siRNA24 locus with predominant RNA size of 24	NA	NA	NA	NA	NA	NA	NA	-2.788753564363	0.00527478933559239
1	37776506	37778471	1966	+	PlantSmallRNAgenes	OtherRNA	NA	NA	osa-b1.0r1-15043	OtherRNA locus with < 80% of RNAs between 20-24 nts in size	NA	NA	NA	NA	NA	NA	NA	-5.77121443163767	3.34497884265176e-05
1	37788019	37788381	363	+	PlantSmallRNAgenes	siRNA24	NA	NA	osa-b1.0r1-15046	siRNA24 locus with predominant RNA size of 24	NA	NA	NA	NA	NA	NA	NA	-3.72107353454486	7.10996650876913e-11
1	37790481	37790940	460	+	PlantSmallRNAgenes	OtherRNA	NA	NA	osa-b1.0r1-15047	OtherRNA locus with < 80% of RNAs between 20-24 nts in size	NA	NA	NA	NA	NA	NA	NA	-6.70574646016104	0.000164182685604163
1	37791349	37792878	1530	+	PlantSmallRNAgenes	OtherRNA	NA	NA	osa-b1.0r1-15049	OtherRNA locus with < 80% of RNAs between 20-24 nts in size	NA	NA	NA	NA	NA	NA	NA	-8.2922300394317	3.23727103152341e-08
1	37794124	37794979	856	*	PlantSmallRNAgenes	siRNA24	NA	NA	osa-b1.0r1-15050	siRNA24 locus with predominant RNA size of 24	NA	NA	NA	NA	NA	NA	NA	1.99116125295442	0.0262400415066153
1	37860736	37864567	3832	*	PlantSmallRNAgenes	siRNA24	NA	NA	osa-b1.0r1-15072	siRNA24 locus with predominant RNA size of 24	NA	NA	NA	NA	NA	NA	NA	1.35524729901693	0.0313373835956382
1	37870289	37871543	1255	*	PlantSmallRNAgenes	siRNA24	NA	NA	osa-b1.0r1-15078	siRNA24 locus with predominant RNA size of 24	NA	NA	NA	NA	NA	NA	NA	-1.45234791243279	0.00488842836500543
1	37919009	37919987	979	*	PlantSmallRNAgenes	siRNA24	NA	NA	osa-b1.0r1-15102	siRNA24 locus with predominant RNA size of 24	NA	NA	NA	NA	NA	NA	NA	1.77791975457435	0.0373788846632646
1	37949422	37949985	564	+	ShortStack	OtherRNA	NA	NA	Cluster_72612	NA	Cluster_72612	N	N	NA	NA	NA	NA	-6.04365897623019	0.0013315127264477
1	37959124	37959443	320	*	PlantSmallRNAgenes	siRNA24	NA	NA	osa-b1.0r1-15121	siRNA24 locus with predominant RNA size of 24	NA	NA	NA	NA	NA	NA	NA	-2.16359023154868	0.0118691220044101
1	38028043	38028997	955	-	ShortStack	OtherRNA	NA	NA	Cluster_72650	NA	Cluster_72650	N	N	NA	NA	NA	NA	-2.62993559238677	0.0344276606316204
1	38042554	38043379	826	*	PlantSmallRNAgenes	siRNA24	NA	NA	osa-b1.0r1-15140	siRNA24 locus with predominant RNA size of 24	NA	NA	NA	NA	NA	NA	NA	-1.12844334827334	0.0421483649737869
1	38092728	38092862	135	-	ShortStack	OtherRNA	NA	NA	Cluster_72686	NA	Cluster_72686	N	N	NA	NA	NA	NA	-2.67759529287348	0.040676033007847
1	38122721	38122937	217	*	PlantSmallRNAgenes	siRNA24	NA	NA	osa-b1.0r1-15172	siRNA24 locus with predominant RNA size of 24	NA	NA	NA	NA	NA	NA	NA	-3.57826250630602	0.0210372690637348
1	38200217	38200988	772	+	ShortStack	OtherRNA	NA	NA	Cluster_72747	NA	Cluster_72747	N	N	NA	NA	NA	NA	-3.41455634911256	0.00531281754884329
1	38201520	38202119	600	+	PlantSmallRNAgenes	OtherRNA	NA	NA	osa-b1.0r1-15205	OtherRNA locus with < 80% of RNAs between 20-24 nts in size	NA	NA	NA	NA	NA	NA	NA	-3.67315794477835	0.0198619243216703
1	38209187	38210522	1336	*	PlantSmallRNAgenes	siRNA24	NA	NA	osa-b1.0r1-15206	siRNA24 locus with predominant RNA size of 24	NA	NA	NA	NA	NA	NA	NA	-4.26453528118268	5.22341636876215e-05
1	38243764	38244365	602	*	PlantSmallRNAgenes	siRNA24	NA	NA	osa-b1.0r1-15216	siRNA24 locus with predominant RNA size of 24	NA	NA	NA	NA	NA	NA	NA	-2.40583720981135	0.00379058156695029
1	38261940	38262249	310	-	PlantSmallRNAgenes	OtherRNA	NA	NA	osa-b1.0r1-15226	OtherRNA locus with < 80% of RNAs between 20-24 nts in size	NA	NA	NA	NA	NA	NA	NA	-5.98007135149637	0.000554200104532414
1	38263342	38263969	628	-	PlantSmallRNAgenes	OtherRNA	NA	NA	osa-b1.0r1-15227	OtherRNA locus with < 80% of RNAs between 20-24 nts in size	NA	NA	NA	NA	NA	NA	NA	-4.62928295684727	0.00156827415300668
1	38271020	38271320	301	*	PlantSmallRNAgenes	OtherRNA	NA	NA	osa-b1.0r1-15230	OtherRNA locus with < 80% of RNAs between 20-24 nts in size	NA	NA	NA	NA	NA	NA	NA	4.81228158294787	0.0039737607804005
1	38275431	38276179	749	*	PlantSmallRNAgenes	siRNA24	NA	NA	osa-b1.0r1-15232	siRNA24 locus with predominant RNA size of 24	NA	NA	NA	NA	NA	NA	NA	-6.2150968416505	0.000324886969069976
1	38333867	38334683	817	*	PlantSmallRNAgenes	siRNA24	NA	NA	osa-b1.0r1-15253	siRNA24 locus with predominant RNA size of 24	NA	NA	NA	NA	NA	NA	NA	1.93107687355007	0.0402315671624882
1	38363489	38365655	2167	*	PlantSmallRNAgenes	siRNA24	NA	NA	osa-b1.0r1-15264	siRNA24 locus with predominant RNA size of 24	NA	NA	NA	NA	NA	NA	NA	-1.7959703963179	0.0100249775285919
1	38392714	38392969	256	*	PlantSmallRNAgenes	siRNA24	NA	NA	osa-b1.0r1-15281	siRNA24 locus with predominant RNA size of 24	NA	NA	NA	NA	NA	NA	NA	-5.35500147788366	0.0165279757273034
1	38398169	38400417	2249	*	PlantSmallRNAgenes	OtherRNA	NA	NA	osa-b1.0r1-15287	OtherRNA locus with < 80% of RNAs between 20-24 nts in size	NA	NA	NA	NA	NA	NA	NA	-2.79204331947269	2.0860609726056e-05
1	38400781	38401483	703	-	PlantSmallRNAgenes	OtherRNA	NA	NA	osa-b1.0r1-15288	OtherRNA locus with < 80% of RNAs between 20-24 nts in size	NA	NA	NA	NA	NA	NA	NA	-4.58741409071504	8.56079680473581e-07
1	38440670	38441782	1113	*	PlantSmallRNAgenes	siRNA24	NA	NA	osa-b1.0r1-15299	siRNA24 locus with predominant RNA size of 24	NA	NA	NA	NA	NA	NA	NA	2.90649838993857	0.000300849148217705
1	38469804	38471098	1295	*	PlantSmallRNAgenes	siRNA24	NA	NA	osa-b1.0r1-15308	siRNA24 locus with predominant RNA size of 24	NA	NA	NA	NA	NA	NA	NA	2.60977274315527	0.0313175734868272
1	38495548	38495728	181	-	PlantSmallRNAgenes	OtherRNA	NA	NA	osa-b1.0r1-15317	OtherRNA locus with < 80% of RNAs between 20-24 nts in size	NA	NA	NA	NA	NA	NA	NA	-6.36698780448065	1.96166154664508e-26
1	38603565	38604203	639	*	PlantSmallRNAgenes	siRNA24	NA	NA	osa-b1.0r1-15357	siRNA24 locus with predominant RNA size of 24	NA	NA	NA	NA	NA	NA	NA	2.47073375006252	0.0270539149563647
1	38663768	38665393	1626	*	PlantSmallRNAgenes	siRNA24	NA	NA	osa-b1.0r1-15377	siRNA24 locus with predominant RNA size of 24	NA	NA	NA	NA	NA	NA	NA	6.10460242654897	3.2915443798272e-13
1	38726436	38727194	759	*	PlantSmallRNAgenes	siRNA24	NA	NA	osa-b1.0r1-15400	siRNA24 locus with predominant RNA size of 24	NA	NA	NA	NA	NA	NA	NA	-3.92380281270479	4.0542985379192e-05
1	38729643	38731424	1782	*	PlantSmallRNAgenes	siRNA24	NA	NA	osa-b1.0r1-15403	siRNA24 locus with predominant RNA size of 24	NA	NA	NA	NA	NA	NA	NA	2.50770387880697	0.0416158931911252
1	38794316	38794988	673	*	PlantSmallRNAgenes	siRNA24	NA	NA	osa-b1.0r1-15426	siRNA24 locus with predominant RNA size of 24	NA	NA	NA	NA	NA	NA	NA	2.04686464746044	0.0283430434012025
1	38860102	38860846	745	*	PlantSmallRNAgenes	siRNA24	NA	NA	osa-b1.0r1-15454	siRNA24 locus with predominant RNA size of 24	NA	NA	NA	NA	NA	NA	NA	3.94179912002722	0.0135691900709388
1	38887882	38888658	777	*	PlantSmallRNAgenes	siRNA24	NA	NA	osa-b1.0r1-15462	siRNA24 locus with predominant RNA size of 24	NA	NA	NA	NA	NA	NA	NA	3.76904848238767	0.00616778823100771
1	38951156	38952270	1115	*	PlantSmallRNAgenes	siRNA24	NA	NA	osa-b1.0r1-15487	siRNA24 locus with predominant RNA size of 24	NA	NA	NA	NA	NA	NA	NA	2.35010445038031	0.0223403346588322
1	38970454	38971040	587	+	PlantSmallRNAgenes	OtherRNA	NA	NA	osa-b1.0r1-15497	OtherRNA locus with < 80% of RNAs between 20-24 nts in size	NA	NA	NA	NA	NA	NA	NA	-2.32716366980204	0.0176773859119604
1	38984515	38984827	313	*	PlantSmallRNAgenes	siRNA24	NA	NA	osa-b1.0r1-15501	siRNA24 locus with predominant RNA size of 24	NA	NA	NA	NA	NA	NA	NA	4.49348706339243	0.0134272339723727
1	39005021	39005305	285	+	ShortStack	OtherRNA	NA	NA	Cluster_73219	NA	Cluster_73219	N	N	NA	NA	NA	NA	-5.68693846057911	0.00586829838807249
1	39059231	39060505	1275	*	PlantSmallRNAgenes	siRNA24	NA	NA	osa-b1.0r1-15522	siRNA24 locus with predominant RNA size of 24	NA	NA	NA	NA	NA	NA	NA	-1.35415828333336	0.0251489794402989
1	39077667	39078320	654	*	PlantSmallRNAgenes	siRNA24	NA	NA	osa-b1.0r1-15532	siRNA24 locus with predominant RNA size of 24	NA	NA	NA	NA	NA	NA	NA	-3.24525322661006	0.0130890953133913
1	39095156	39095202	47	+	PlantSmallRNAgenes	OtherRNA	NA	NA	osa-b1.0r1-15536	OtherRNA locus with < 80% of RNAs between 20-24 nts in size	NA	NA	NA	NA	NA	NA	NA	-6.17850364249121	0.000648051107325833
1	39117021	39117725	705	*	PlantSmallRNAgenes	OtherRNA	NA	NA	osa-b1.0r1-15555	OtherRNA locus with < 80% of RNAs between 20-24 nts in size	NA	NA	NA	NA	NA	NA	NA	-2.96767642521329	0.000173521466562639
1	39192738	39193194	457	*	PlantSmallRNAgenes	siRNA24	NA	NA	osa-b1.0r1-15594	siRNA24 locus with predominant RNA size of 24	NA	NA	NA	NA	NA	NA	NA	-1.87297085498008	0.00122980966516692
1	39201457	39202683	1227	*	PlantSmallRNAgenes	siRNA24	NA	NA	osa-b1.0r1-15602	siRNA24 locus with predominant RNA size of 24	NA	NA	NA	NA	NA	NA	NA	1.31523311459907	0.0491721082607446
1	39216021	39216539	519	+	ShortStack	OtherRNA	NA	NA	Cluster_73372	NA	Cluster_73372	N	N	NA	NA	NA	NA	-5.56770447930113	0.0104826509392223
1	39226678	39227033	356	*	PlantSmallRNAgenes	siRNA24	NA	NA	osa-b1.0r1-15615	siRNA24 locus with predominant RNA size of 24	NA	NA	NA	NA	NA	NA	NA	-2.20839830963519	0.0345470332894373
1	39230653	39230921	269	*	PlantSmallRNAgenes	siRNA24	NA	NA	osa-b1.0r1-15617	siRNA24 locus with predominant RNA size of 24	NA	NA	NA	NA	NA	NA	NA	-3.65017178264956	0.0117842016899269
1	39247159	39247324	166	+	PlantSmallRNAgenes	OtherRNA	NA	NA	osa-b1.0r1-15621	OtherRNA locus with < 80% of RNAs between 20-24 nts in size	NA	NA	NA	NA	NA	NA	NA	-5.44547608500878	7.82645394060425e-17
1	39251233	39251855	623	*	PlantSmallRNAgenes	siRNA24	NA	NA	osa-b1.0r1-15626	siRNA24 locus with predominant RNA size of 24	NA	NA	NA	NA	NA	NA	NA	-2.0982392005198	0.021874703695846
1	39256783	39256996	214	*	PlantSmallRNAgenes	siRNA24	NA	NA	osa-b1.0r1-15628	siRNA24 locus with predominant RNA size of 24	NA	NA	NA	NA	NA	NA	NA	4.1780749651172	0.0490758992198398
1	39322602	39324062	1461	*	PlantSmallRNAgenes	siRNA24	NA	NA	osa-b1.0r1-15653	siRNA24 locus with predominant RNA size of 24	NA	NA	NA	NA	NA	NA	NA	1.80050667553269	0.0117335081869909
1	39335925	39338398	2474	*	PlantSmallRNAgenes	siRNA24	NA	NA	osa-b1.0r1-15664	siRNA24 locus with predominant RNA size of 24	NA	NA	NA	NA	NA	NA	NA	1.80147460192083	0.0178833713733964
1	39338862	39341880	3019	*	PlantSmallRNAgenes	siRNA24	NA	NA	osa-b1.0r1-15665	siRNA24 locus with predominant RNA size of 24	NA	NA	NA	NA	NA	NA	NA	2.83072237572496	0.000532739441353037
1	39351383	39352090	708	*	PlantSmallRNAgenes	siRNA24	NA	NA	osa-b1.0r1-15671	siRNA24 locus with predominant RNA size of 24	NA	NA	NA	NA	NA	NA	NA	3.52861156696272	0.000273423313286098
1	39352481	39352934	454	*	PlantSmallRNAgenes	siRNA24	NA	NA	osa-b1.0r1-15672	siRNA24 locus with predominant RNA size of 24	NA	NA	NA	NA	NA	NA	NA	2.68946161088382	0.038110363011045
1	39379696	39380952	1257	*	PlantSmallRNAgenes	siRNA24	NA	NA	osa-b1.0r1-15678	siRNA24 locus with predominant RNA size of 24	NA	NA	NA	NA	NA	NA	NA	2.15357223472337	0.000475633816436653
1	39420242	39420717	476	*	PlantSmallRNAgenes	siRNA24	NA	NA	osa-b1.0r1-15696	siRNA24 locus with predominant RNA size of 24	NA	NA	NA	NA	NA	NA	NA	-2.36960499710007	0.0261264320890004
1	39445418	39446007	590	*	PlantSmallRNAgenes	siRNA24	NA	NA	osa-b1.0r1-15703	siRNA24 locus with predominant RNA size of 24	NA	NA	NA	NA	NA	NA	NA	1.94335827554511	0.0132262271284776
1	39544223	39544757	535	+	ShortStack	OtherRNA	NA	NA	Cluster_73536	NA	Cluster_73536	N	N	NA	NA	NA	NA	-6.8270889718005	2.85279681546876e-05
1	39545986	39546843	858	*	PlantSmallRNAgenes	siRNA24	NA	NA	osa-b1.0r1-15733	siRNA24 locus with predominant RNA size of 24	NA	NA	NA	NA	NA	NA	NA	-1.48973633240147	0.025921834956758
1	39547695	39547942	248	+	PlantSmallRNAgenes	OtherRNA	NA	NA	osa-b1.0r1-15735	OtherRNA locus with < 80% of RNAs between 20-24 nts in size	NA	NA	NA	NA	NA	NA	NA	-5.82793419087112	0.00349126381024806
1	39548172	39548751	580	+	ShortStack	OtherRNA	NA	NA	Cluster_73540	NA	Cluster_73540	N	N	NA	NA	NA	NA	-5.56677076006911	0.00301966967446703
1	39558439	39560415	1977	*	PlantSmallRNAgenes	siRNA24	NA	NA	osa-b1.0r1-15739	siRNA24 locus with predominant RNA size of 24	NA	NA	NA	NA	NA	NA	NA	4.41127339900845	0.00495332144345664
1	39565781	39566372	592	-	ShortStack	OtherRNA	NA	NA	Cluster_73551	NA	Cluster_73551	N	N	NA	NA	NA	NA	-3.99281889683541	0.026530048148373
1	39567932	39568442	511	-	ShortStack	OtherRNA	NA	NA	Cluster_73555	NA	Cluster_73555	N	N	NA	NA	NA	NA	-3.93913638042467	0.0168253132129114
1	39569380	39570173	794	-	ShortStack	OtherRNA	NA	NA	Cluster_73556	NA	Cluster_73556	N	N	NA	NA	NA	NA	-5.89439353121698	0.00281935248911616
1	39574035	39574444	410	*	PlantSmallRNAgenes	siRNA24	NA	NA	osa-b1.0r1-15745	siRNA24 locus with predominant RNA size of 24	NA	NA	NA	NA	NA	NA	NA	-3.89328185375566	0.0161173190964406
1	39585215	39586417	1203	*	PlantSmallRNAgenes	siRNA24	NA	NA	osa-b1.0r1-15753	siRNA24 locus with predominant RNA size of 24	NA	NA	NA	NA	NA	NA	NA	1.57502697610124	0.0490758992198398
1	39620984	39622589	1606	-	PlantSmallRNAgenes	siRNA24	NA	NA	osa-b1.0r1-15758	siRNA24 locus with predominant RNA size of 24	NA	NA	NA	NA	NA	NA	NA	-1.67524324201006	0.00341193381504661
1	39634014	39634243	230	+	ShortStack	OtherRNA	NA	NA	Cluster_73596	NA	Cluster_73596	N	N	NA	NA	NA	NA	-6.17141008052892	0.00584292283229365
1	39690577	39692240	1664	-	ShortStack	OtherRNA	NA	NA	Cluster_73623	NA	Cluster_73623	N	N	NA	NA	NA	NA	-3.59299639870912	0.000620033914214225
1	39700884	39701940	1057	+	PlantSmallRNAgenes	siRNA24	NA	NA	osa-b1.0r1-15792	siRNA24 locus with predominant RNA size of 24	NA	NA	NA	NA	NA	NA	NA	-1.76367588641329	0.0163776405838155
1	39722026	39722543	518	*	PlantSmallRNAgenes	siRNA24	NA	NA	osa-b1.0r1-15800	siRNA24 locus with predominant RNA size of 24	NA	NA	NA	NA	NA	NA	NA	-4.05009135971096	8.32785128073495e-07
1	39762375	39762764	390	*	PlantSmallRNAgenes	siRNA24	NA	NA	osa-b1.0r1-15808	siRNA24 locus with predominant RNA size of 24	NA	NA	NA	NA	NA	NA	NA	-3.23607728236397	0.00384564860454214
1	39842104	39843632	1529	*	PlantSmallRNAgenes	siRNA24	NA	NA	osa-b1.0r1-15842	siRNA24 locus with predominant RNA size of 24	NA	NA	NA	NA	NA	NA	NA	2.18210376201692	0.0150645396444189
1	39861699	39862028	330	*	PlantSmallRNAgenes	siRNA24	NA	NA	osa-b1.0r1-15848	siRNA24 locus with predominant RNA size of 24	NA	NA	NA	NA	NA	NA	NA	-2.18933293485052	0.023224617919119
1	39897821	39898178	358	*	PlantSmallRNAgenes	siRNA24	NA	NA	osa-b1.0r1-15861	siRNA24 locus with predominant RNA size of 24	NA	NA	NA	NA	NA	NA	NA	-3.265082304685	0.0477640856603374
1	39904388	39904505	118	*	PlantSmallRNAgenes	siRNA24	NA	NA	osa-b1.0r1-15866	siRNA24 locus with predominant RNA size of 24	NA	NA	NA	NA	NA	NA	NA	3.76899038381755	0.00684755186291586
1	39919994	39920348	355	-	PlantSmallRNAgenes	OtherRNA	NA	NA	osa-b1.0r1-15874	OtherRNA locus with < 80% of RNAs between 20-24 nts in size	NA	NA	NA	NA	NA	NA	NA	-6.10410908041517	0.00180588813634823
1	39922757	39922980	224	-	PlantSmallRNAgenes	OtherRNA	NA	NA	osa-b1.0r1-15876	OtherRNA locus with < 80% of RNAs between 20-24 nts in size	NA	NA	NA	NA	NA	NA	NA	-6.30533539141533	0.00103989265572997
1	39952253	39952721	469	*	PlantSmallRNAgenes	siRNA24	NA	NA	osa-b1.0r1-15888	siRNA24 locus with predominant RNA size of 24	NA	NA	NA	NA	NA	NA	NA	2.69457738658674	0.034043713430539
1	39962528	39963557	1030	-	ShortStack	OtherRNA	NA	NA	Cluster_73774	NA	Cluster_73774	N	N	NA	NA	NA	NA	-5.03807927557615	0.00422605050954186
1	39984261	39984893	633	*	PlantSmallRNAgenes	siRNA24	NA	NA	osa-b1.0r1-15895	siRNA24 locus with predominant RNA size of 24	NA	NA	NA	NA	NA	NA	NA	5.7563389011338	0.000763369788873556
1	39988218	39988528	311	+	ShortStack	OtherRNA	NA	NA	Cluster_73793	NA	Cluster_73793	N	N	NA	NA	NA	NA	-4.31675548563785	0.0374028103505748
1	40047839	40049682	1844	*	PlantSmallRNAgenes	siRNA24	NA	NA	osa-b1.0r1-15926	siRNA24 locus with predominant RNA size of 24	NA	NA	NA	NA	NA	NA	NA	-1.83752799971146	0.00213964024392937
1	40050053	40050499	447	*	PlantSmallRNAgenes	siRNA24	NA	NA	osa-b1.0r1-15927	siRNA24 locus with predominant RNA size of 24	NA	NA	NA	NA	NA	NA	NA	-2.05345914932102	0.0138838392367089
1	40051100	40055461	4362	*	PlantSmallRNAgenes	siRNA24	NA	NA	osa-b1.0r1-15928	siRNA24 locus with predominant RNA size of 24	NA	NA	NA	NA	NA	NA	NA	1.50714659847781	0.0118486761942088
1	40064422	40065002	581	-	PlantSmallRNAgenes	OtherRNA	NA	NA	osa-b1.0r1-15930	OtherRNA locus with < 80% of RNAs between 20-24 nts in size	NA	NA	NA	NA	NA	NA	NA	-2.87163270732494	0.0107368725745771
1	40151067	40151845	779	*	PlantSmallRNAgenes	siRNA24	NA	NA	osa-b1.0r1-15972	siRNA24 locus with predominant RNA size of 24	NA	NA	NA	NA	NA	NA	NA	-2.73986797530126	0.0306130028951799
1	40167033	40167684	652	*	PlantSmallRNAgenes	siRNA24	NA	NA	osa-b1.0r1-15980	siRNA24 locus with predominant RNA size of 24	NA	NA	NA	NA	NA	NA	NA	-1.71159860461086	0.0112200673403838
1	40169475	40170230	756	+	ShortStack	OtherRNA	NA	NA	Cluster_73928	NA	Cluster_73928	N	N	NA	NA	NA	NA	-4.26146920731418	0.0161581415644696
1	40173923	40174760	838	*	PlantSmallRNAgenes	siRNA24	NA	NA	osa-b1.0r1-15981	siRNA24 locus with predominant RNA size of 24	NA	NA	NA	NA	NA	NA	NA	2.39381420671654	0.00430830466402466
1	40284079	40284737	659	*	PlantSmallRNAgenes	siRNA24	NA	NA	osa-b1.0r1-16021	siRNA24 locus with predominant RNA size of 24	NA	NA	NA	NA	NA	NA	NA	-1.49398203495339	0.0268678887992197
1	40317260	40317623	364	*	PlantSmallRNAgenes	siRNA24	NA	NA	osa-b1.0r1-16036	siRNA24 locus with predominant RNA size of 24	NA	NA	NA	NA	NA	NA	NA	-2.54730404638585	0.0295160944034647
1	40323853	40324166	314	*	PlantSmallRNAgenes	siRNA24	NA	NA	osa-b1.0r1-16043	siRNA24 locus with predominant RNA size of 24	NA	NA	NA	NA	NA	NA	NA	-2.4118862447973	0.0341692394722071
1	40340300	40340961	662	*	PlantSmallRNAgenes	siRNA24	NA	NA	osa-b1.0r1-16052	siRNA24 locus with predominant RNA size of 24	NA	NA	NA	NA	NA	NA	NA	1.35678366861891	0.038779988512921
1	40396589	40397140	552	*	PlantSmallRNAgenes	siRNA24	NA	NA	osa-b1.0r1-16080	siRNA24 locus with predominant RNA size of 24	NA	NA	NA	NA	NA	NA	NA	-2.18006051471835	0.000628218091615556
1	40403882	40404306	425	-	ShortStack	OtherRNA	NA	NA	Cluster_74071	NA	Cluster_74071	N	N	NA	NA	NA	NA	-5.85885972611679	0.00233873637976027
1	40404521	40406344	1824	-	ShortStack	OtherRNA	NA	NA	Cluster_74072	NA	Cluster_74072	N	N	NA	NA	NA	NA	-4.54788091498131	2.59454040444413e-06
1	40407014	40407814	801	-	ShortStack	OtherRNA	NA	NA	Cluster_74074	NA	Cluster_74074	N	N	NA	NA	NA	NA	-4.12490212022106	0.0395958862412769
1	40408485	40409116	632	-	ShortStack	OtherRNA	NA	NA	Cluster_74076	NA	Cluster_74076	N	N	NA	NA	NA	NA	-5.65397925637625	0.00297494924099146
1	40409728	40410038	311	*	PlantSmallRNAgenes	siRNA24	NA	NA	osa-b1.0r1-16083	siRNA24 locus with predominant RNA size of 24	NA	NA	NA	NA	NA	NA	NA	-2.29482415140238	0.0195710948087273
1	40415143	40416398	1256	*	PlantSmallRNAgenes	siRNA24	NA	NA	osa-b1.0r1-16087	siRNA24 locus with predominant RNA size of 24	NA	NA	NA	NA	NA	NA	NA	-1.94826818683593	0.0153249595549763
1	40417998	40418395	398	-	PlantSmallRNAgenes	siRNA24	NA	NA	osa-b1.0r1-16088	siRNA24 locus with predominant RNA size of 24	NA	NA	NA	NA	NA	NA	NA	-1.94740771714013	0.0374363129878556
1	40418662	40419102	441	*	PlantSmallRNAgenes	siRNA24	NA	NA	osa-b1.0r1-16089	siRNA24 locus with predominant RNA size of 24	NA	NA	NA	NA	NA	NA	NA	-2.43804617227957	0.0498337592429167
1	40436740	40438081	1342	*	PlantSmallRNAgenes	siRNA24	NA	NA	osa-b1.0r1-16099	siRNA24 locus with predominant RNA size of 24	NA	NA	NA	NA	NA	NA	NA	3.98259384414899	0.00703072094579
1	40438594	40441578	2985	*	PlantSmallRNAgenes	siRNA24	NA	NA	osa-b1.0r1-16101	siRNA24 locus with predominant RNA size of 24	NA	NA	NA	NA	NA	NA	NA	3.70455127619142	0.0315986960875811
1	40443315	40443824	510	+	PlantSmallRNAgenes	siRNA20	NA	NA	osa-b1.0r1-16103	siRNA20 locus with predominant RNA size of 20	NA	NA	NA	NA	NA	NA	NA	-6.75997301530064	0.00111706263295366
1	40494098	40494116	19	-	PlantSmallRNAgenes	OtherRNA	NA	NA	osa-b1.0r1-16127	OtherRNA locus with < 80% of RNAs between 20-24 nts in size	NA	NA	NA	NA	NA	NA	NA	-5.67727736848024	0.000455629580998599
1	40512908	40513210	303	*	PlantSmallRNAgenes	siRNA24	NA	NA	osa-b1.0r1-16136	siRNA24 locus with predominant RNA size of 24	NA	NA	NA	NA	NA	NA	NA	3.88406950462141	0.0274561635533663
1	40530450	40531327	878	*	PlantSmallRNAgenes	siRNA24	NA	NA	osa-b1.0r1-16138	siRNA24 locus with predominant RNA size of 24	NA	NA	NA	NA	NA	NA	NA	1.96101909668007	0.0233593093371711
1	40539689	40545731	6043	*	PlantSmallRNAgenes	siRNA24	NA	NA	osa-b1.0r1-16146	siRNA24 locus with predominant RNA size of 24	NA	NA	NA	NA	NA	NA	NA	2.60063077233408	0.00704863312372583
1	40573229	40574003	775	+	ShortStack	OtherRNA	NA	NA	Cluster_74185	NA	Cluster_74185	N	N	NA	NA	NA	NA	-3.37155162155248	0.0350281747112764
1	40610625	40611132	508	-	PlantSmallRNAgenes	OtherRNA	NA	NA	osa-b1.0r1-16173	OtherRNA locus with < 80% of RNAs between 20-24 nts in size	NA	NA	NA	NA	NA	NA	NA	-3.20808683146786	9.76700257853242e-05
1	40611256	40611466	211	-	PlantSmallRNAgenes	OtherRNA	NA	NA	osa-b1.0r1-16174	OtherRNA locus with < 80% of RNAs between 20-24 nts in size	NA	NA	NA	NA	NA	NA	NA	-4.08817720829076	0.0165498441785875
1	40611547	40611725	179	-	PlantSmallRNAgenes	OtherRNA	NA	NA	osa-b1.0r1-16175	OtherRNA locus with < 80% of RNAs between 20-24 nts in size	NA	NA	NA	NA	NA	NA	NA	-4.26789505707876	0.00061128742482124
1	40611885	40612493	609	-	ShortStack	OtherRNA	NA	NA	Cluster_74209	NA	Cluster_74209	N	N	NA	NA	NA	NA	-5.66621488115429	6.09574954770508e-05
1	40626417	40627284	868	*	PlantSmallRNAgenes	OtherRNA	NA	NA	osa-b1.0r1-16185	OtherRNA locus with < 80% of RNAs between 20-24 nts in size	NA	NA	NA	NA	NA	NA	NA	-5.27331308241787	0.0307086231760571
1	40648424	40649725	1302	+	PlantSmallRNAgenes	OtherRNA	NA	NA	osa-b1.0r1-16198	OtherRNA locus with < 80% of RNAs between 20-24 nts in size	NA	NA	NA	NA	NA	NA	NA	-3.60125743027745	0.0228645256777856
1	40689386	40689690	305	-	PlantSmallRNAgenes	siRNA24	NA	NA	osa-b1.0r1-16212	siRNA24 locus with predominant RNA size of 24	NA	NA	NA	NA	NA	NA	NA	-2.43328723819789	0.00115462622443155
1	40692597	40692866	270	*	PlantSmallRNAgenes	siRNA24	NA	NA	osa-b1.0r1-16215	siRNA24 locus with predominant RNA size of 24	NA	NA	NA	NA	NA	NA	NA	-3.68944607504735	0.000997366167714296
1	40695675	40696348	674	+	ShortStack	OtherRNA	NA	NA	Cluster_74267	NA	Cluster_74267	N	N	NA	NA	NA	NA	-4.72316825482885	0.0153013125295308
1	40696627	40697117	491	+	ShortStack	OtherRNA	NA	NA	Cluster_74268	NA	Cluster_74268	N	N	NA	NA	NA	NA	-4.48129583489749	0.0419011966756291
1	40698336	40699294	959	+	PlantSmallRNAgenes	OtherRNA	NA	NA	osa-b1.0r1-16219	OtherRNA locus with < 80% of RNAs between 20-24 nts in size	NA	NA	NA	NA	NA	NA	NA	-2.74761970380895	0.00641798729063046
1	40702742	40703608	867	*	PlantSmallRNAgenes	siRNA24	NA	NA	osa-b1.0r1-16223	siRNA24 locus with predominant RNA size of 24	NA	NA	NA	NA	NA	NA	NA	-1.58523124927241	0.017311420667723
1	40719153	40720704	1552	*	PlantSmallRNAgenes	siRNA24	NA	NA	osa-b1.0r1-16227	siRNA24 locus with predominant RNA size of 24	NA	NA	NA	NA	NA	NA	NA	3.31227797549503	0.0198778027271983
1	40732135	40732318	184	+	ShortStack	OtherRNA	NA	NA	Cluster_74291	NA	Cluster_74291	N	N	NA	NA	NA	NA	-6.70940850870299	0.0279587827582126
1	40778865	40778882	18	-	PlantSmallRNAgenes	OtherRNA	NA	NA	osa-b1.0r1-16249	OtherRNA locus with < 80% of RNAs between 20-24 nts in size	NA	NA	NA	NA	NA	NA	NA	-8.39390743586884	3.23727103152341e-08
1	40812661	40812873	213	+	PlantSmallRNAgenes	OtherRNA	NA	NA	osa-b1.0r1-16268	OtherRNA locus with < 80% of RNAs between 20-24 nts in size	NA	NA	NA	NA	NA	NA	NA	-5.47863588319386	0.00584262818028843
1	40813201	40814527	1327	*	PlantSmallRNAgenes	OtherRNA	NA	NA	osa-b1.0r1-16269	OtherRNA locus with < 80% of RNAs between 20-24 nts in size	NA	NA	NA	NA	NA	NA	NA	-4.73302481660932	1.59260414978923e-06
1	40832323	40832554	232	*	PlantSmallRNAgenes	siRNA24	NA	NA	osa-b1.0r1-16281	siRNA24 locus with predominant RNA size of 24	NA	NA	NA	NA	NA	NA	NA	-3.132533589382	7.42917846301397e-06
1	40840504	40841722	1219	*	PlantSmallRNAgenes	siRNA24	NA	NA	osa-b1.0r1-16287	siRNA24 locus with predominant RNA size of 24	NA	NA	NA	NA	NA	NA	NA	2.60071711469537	0.04027350799099
1	40872885	40873989	1105	*	PlantSmallRNAgenes	siRNA24	NA	NA	osa-b1.0r1-16303	siRNA24 locus with predominant RNA size of 24	NA	NA	NA	NA	NA	NA	NA	2.54957719806421	0.0105845018319783
1	40889156	40891820	2665	*	PlantSmallRNAgenes	siRNA24	NA	NA	osa-b1.0r1-16314	siRNA24 locus with predominant RNA size of 24	NA	NA	NA	NA	NA	NA	NA	2.65052051997455	0.00144036884544891
1	40913722	40915256	1535	*	PlantSmallRNAgenes	siRNA24	NA	NA	osa-b1.0r1-16326	siRNA24 locus with predominant RNA size of 24	NA	NA	NA	NA	NA	NA	NA	3.32403954766748	0.0282575554121132
1	40967104	40967201	98	-	PlantSmallRNAgenes	OtherRNA	NA	NA	osa-b1.0r1-16342	OtherRNA locus with < 80% of RNAs between 20-24 nts in size	NA	NA	NA	NA	NA	NA	NA	-10.6262622045193	0.000735229167089454
1	40973400	40973779	380	-	PlantSmallRNAgenes	OtherRNA	NA	NA	osa-b1.0r1-16344	OtherRNA locus with < 80% of RNAs between 20-24 nts in size	NA	NA	NA	NA	NA	NA	NA	-6.87854670660465	3.95257777210475e-05
1	40973867	40974782	916	-	PlantSmallRNAgenes	OtherRNA	NA	NA	osa-b1.0r1-16345	OtherRNA locus with < 80% of RNAs between 20-24 nts in size	NA	NA	NA	NA	NA	NA	NA	-6.31680985339881	1.63123439584875e-06
1	41010214	41010941	728	-	PlantSmallRNAgenes	OtherRNA	NA	NA	osa-b1.0r1-16355	OtherRNA locus with < 80% of RNAs between 20-24 nts in size	NA	NA	NA	NA	NA	NA	NA	-1.71750746008921	0.0110260674047728
1	41136499	41136711	213	+	PlantSmallRNAgenes	OtherRNA	NA	NA	osa-b1.0r1-16408	OtherRNA locus with < 80% of RNAs between 20-24 nts in size	NA	NA	NA	NA	NA	NA	NA	-1.6130917817833	0.00640692540460488
1	41137565	41137709	145	+	PlantSmallRNAgenes	OtherRNA	NA	NA	osa-b1.0r1-16409	OtherRNA locus with < 80% of RNAs between 20-24 nts in size	NA	NA	NA	NA	NA	NA	NA	-5.45771705860014	9.27109390824622e-05
1	41147979	41148968	990	*	PlantSmallRNAgenes	siRNA24	NA	NA	osa-b1.0r1-16415	siRNA24 locus with predominant RNA size of 24	NA	NA	NA	NA	NA	NA	NA	-2.37959757218414	0.0041481258376433
1	41170978	41173113	2136	*	PlantSmallRNAgenes	siRNA24	NA	NA	osa-b1.0r1-16420	siRNA24 locus with predominant RNA size of 24	NA	NA	NA	NA	NA	NA	NA	3.98262118901146	5.94105630373175e-05
1	41173214	41175823	2610	*	PlantSmallRNAgenes	siRNA24	NA	NA	osa-b1.0r1-16421	siRNA24 locus with predominant RNA size of 24	NA	NA	NA	NA	NA	NA	NA	3.96720817626622	0.00141016909794088
1	41178905	41179230	326	*	PlantSmallRNAgenes	siRNA24	NA	NA	osa-b1.0r1-16423	siRNA24 locus with predominant RNA size of 24	NA	NA	NA	NA	NA	NA	NA	-5.34784083930533	0.00423038069650405
1	41183391	41183512	122	*	PlantSmallRNAgenes	siRNA24	NA	NA	osa-b1.0r1-16425	siRNA24 locus with predominant RNA size of 24	NA	NA	NA	NA	NA	NA	NA	-5.46545610065214	0.00404830266562485
1	41332144	41332623	480	*	PlantSmallRNAgenes	siRNA24	NA	NA	osa-b1.0r1-16489	siRNA24 locus with predominant RNA size of 24	NA	NA	NA	NA	NA	NA	NA	4.23756324510522	0.0334263450706615
1	41349922	41350673	752	+	ShortStack	OtherRNA	NA	NA	Cluster_74666	NA	Cluster_74666	N	N	NA	NA	NA	NA	-6.2396009879268	0.00203802242348256
1	41352606	41353286	681	*	PlantSmallRNAgenes	siRNA24	NA	NA	osa-b1.0r1-16502	siRNA24 locus with predominant RNA size of 24	NA	NA	NA	NA	NA	NA	NA	-2.83347992128964	0.000132471588050811
1	41382530	41382770	241	*	PlantSmallRNAgenes	siRNA24	NA	NA	osa-b1.0r1-16511	siRNA24 locus with predominant RNA size of 24	NA	NA	NA	NA	NA	NA	NA	-6.60026701709937	4.13621702984345e-05
1	41384009	41384391	383	*	PlantSmallRNAgenes	siRNA24	NA	NA	osa-b1.0r1-16512	siRNA24 locus with predominant RNA size of 24	NA	NA	NA	NA	NA	NA	NA	-2.78637819786748	0.00470687552908843
1	41402075	41402856	782	-	PlantSmallRNAgenes	siRNA24	NA	NA	osa-b1.0r1-16518	siRNA24 locus with predominant RNA size of 24	NA	NA	NA	NA	NA	NA	NA	-1.64685619409745	0.029169937960338
1	41472933	41473502	570	*	Pln24NT	24nt_Locus	NA	NA	cluster13412	NA	NA	NA	NA	cluster13412	cluster13412	T	14	-3.57060888148109	0.0150578096654663
1	41496220	41498310	2091	*	PlantSmallRNAgenes	siRNA24	NA	NA	osa-b1.0r1-16539	siRNA24 locus with predominant RNA size of 24	NA	NA	NA	NA	NA	NA	NA	2.80792558561087	0.00589326599445483
1	41509239	41509420	182	*	PlantSmallRNAgenes	siRNA24	NA	NA	osa-b1.0r1-16547	siRNA24 locus with predominant RNA size of 24	NA	NA	NA	NA	NA	NA	NA	-3.28314563415768	0.00187020837361009
1	41517052	41517966	915	+	PlantSmallRNAgenes	OtherRNA	NA	NA	osa-b1.0r1-16552	OtherRNA locus with < 80% of RNAs between 20-24 nts in size	NA	NA	NA	NA	NA	NA	NA	-2.7314728438312	0.0162498729515105
1	41557742	41557892	151	+	PlantSmallRNAgenes	OtherRNA	NA	NA	osa-b1.0r1-16572	OtherRNA locus with < 80% of RNAs between 20-24 nts in size	NA	NA	NA	NA	NA	NA	NA	33.1577015584739	7.07731794899476e-33
1	41561193	41561753	561	*	PlantSmallRNAgenes	siRNA24	NA	NA	osa-b1.0r1-16575	siRNA24 locus with predominant RNA size of 24	NA	NA	NA	NA	NA	NA	NA	-1.66225312948094	0.00662184816633965
1	41605090	41606109	1020	*	PlantSmallRNAgenes	siRNA24	NA	NA	osa-b1.0r1-16584	siRNA24 locus with predominant RNA size of 24	NA	NA	NA	NA	NA	NA	NA	1.98301353336555	0.0241292652982643
1	41610458	41611631	1174	*	PlantSmallRNAgenes	siRNA24	NA	NA	osa-b1.0r1-16590	siRNA24 locus with predominant RNA size of 24	NA	NA	NA	NA	NA	NA	NA	4.40406108789051	0.0194593274239043
1	41711790	41713488	1699	+	ShortStack	OtherRNA	NA	NA	Cluster_74861	NA	Cluster_74861	N	N	NA	NA	NA	NA	-4.52877305991528	0.00285956786231903
1	41728430	41729003	574	*	PlantSmallRNAgenes	siRNA24	NA	NA	osa-b1.0r1-16619	siRNA24 locus with predominant RNA size of 24	NA	NA	NA	NA	NA	NA	NA	-2.82224460333902	0.0392963464213799
1	41729478	41729575	98	-	PlantSmallRNAgenes	OtherRNA	NA	NA	osa-b1.0r1-16620	OtherRNA locus with < 80% of RNAs between 20-24 nts in size	NA	NA	NA	NA	NA	NA	NA	-4.91173403412412	0.0248014166866284
1	41762716	41763363	648	*	PlantSmallRNAgenes	siRNA24	NA	NA	osa-b1.0r1-16634	siRNA24 locus with predominant RNA size of 24	NA	NA	NA	NA	NA	NA	NA	2.04120599966384	0.0314698097920219
1	41817380	41817697	318	*	PlantSmallRNAgenes	siRNA24	NA	NA	osa-b1.0r1-16653	siRNA24 locus with predominant RNA size of 24	NA	NA	NA	NA	NA	NA	NA	-3.65173046063719	0.00174100010511476
1	41818419	41819496	1078	+	PlantSmallRNAgenes	OtherRNA	NA	NA	osa-b1.0r1-16654	OtherRNA locus with < 80% of RNAs between 20-24 nts in size	NA	NA	NA	NA	NA	NA	NA	-4.44964669624476	1.95854671795404e-07
1	41826796	41827159	364	-	PlantSmallRNAgenes	OtherRNA	NA	NA	osa-b1.0r1-16660	OtherRNA locus with < 80% of RNAs between 20-24 nts in size	NA	NA	NA	NA	NA	NA	NA	-5.1389274891384	0.0156214239124218
1	41854021	41854861	841	*	ShortStack	OtherRNA	NA	NA	Cluster_74946	NA	Cluster_74946	N	N	NA	NA	NA	NA	-6.01512060928002	0.00191155637776742
1	41854872	41855519	648	*	PlantSmallRNAgenes	siRNA21	NA	NA	osa-b1.0r1-16677	siRNA21 locus with predominant RNA size of 21	NA	NA	NA	NA	NA	NA	NA	-5.7698223928449	1.51398069046874e-05
1	41855742	41856336	595	*	PlantSmallRNAgenes	siRNA21	NA	NA	osa-b1.0r1-16678	siRNA21 locus with predominant RNA size of 21	NA	NA	NA	NA	NA	NA	NA	-6.12279065876732	5.01582663539663e-06
1	41934107	41934765	659	*	PlantSmallRNAgenes	siRNA24	NA	NA	osa-b1.0r1-16701	siRNA24 locus with predominant RNA size of 24	NA	NA	NA	NA	NA	NA	NA	-1.85018736122551	0.026889080805029
1	41974629	41975941	1313	*	PlantSmallRNAgenes	siRNA24	NA	NA	osa-b1.0r1-16721	siRNA24 locus with predominant RNA size of 24	NA	NA	NA	NA	NA	NA	NA	-3.40246780575116	0.0186548773394015
1	41976725	41978090	1366	*	PlantSmallRNAgenes	OtherRNA	NA	NA	osa-b1.0r1-16722	OtherRNA locus with < 80% of RNAs between 20-24 nts in size	NA	NA	NA	NA	NA	NA	NA	-3.89034915537244	2.14124311440365e-06
1	41982208	41983165	958	*	ShortStack	OtherRNA	NA	NA	Cluster_75019	NA	Cluster_75019	N	N	NA	NA	NA	NA	-5.89585418554913	0.00339697204125157
1	41985016	41986047	1032	*	PlantSmallRNAgenes	siRNA24	NA	NA	osa-b1.0r1-16726	siRNA24 locus with predominant RNA size of 24	NA	NA	NA	NA	NA	NA	NA	2.83603222249128	0.0339192276859887
1	41996270	41997254	985	*	PlantSmallRNAgenes	siRNA24	NA	NA	osa-b1.0r1-16729	siRNA24 locus with predominant RNA size of 24	NA	NA	NA	NA	NA	NA	NA	4.2490376621221	0.00413843356340636
1	42014620	42015379	760	*	PlantSmallRNAgenes	siRNA24	NA	NA	osa-b1.0r1-16736	siRNA24 locus with predominant RNA size of 24	NA	NA	NA	NA	NA	NA	NA	-2.41964867019724	6.1880694517623e-06
1	42069115	42069733	619	*	PlantSmallRNAgenes	siRNA24	NA	NA	osa-b1.0r1-16756	siRNA24 locus with predominant RNA size of 24	NA	NA	NA	NA	NA	NA	NA	-2.02202569780446	0.00108925348865622
1	42074269	42074738	470	-	PlantSmallRNAgenes	OtherRNA	NA	NA	osa-b1.0r1-16762	OtherRNA locus with < 80% of RNAs between 20-24 nts in size	NA	NA	NA	NA	NA	NA	NA	-7.00122184116946	4.35756609676324e-05
1	42083868	42084394	527	*	PlantSmallRNAgenes	siRNA24	NA	NA	osa-b1.0r1-16767	siRNA24 locus with predominant RNA size of 24	NA	NA	NA	NA	NA	NA	NA	-1.89781696767924	0.0411891710246088
1	42094112	42094599	488	*	PlantSmallRNAgenes	siRNA24	NA	NA	osa-b1.0r1-16773	siRNA24 locus with predominant RNA size of 24	NA	NA	NA	NA	NA	NA	NA	2.37605824607424	0.0164966978715118
1	42125775	42127046	1272	*	PlantSmallRNAgenes	siRNA24	NA	NA	osa-b1.0r1-16796	siRNA24 locus with predominant RNA size of 24	NA	NA	NA	NA	NA	NA	NA	2.40806611403639	0.0366466919212363
1	42128873	42129483	611	*	PlantSmallRNAgenes	OtherRNA	NA	NA	osa-b1.0r1-16797	OtherRNA locus with < 80% of RNAs between 20-24 nts in size	NA	NA	NA	NA	NA	NA	NA	-6.18016894818174	0.00134635062698901
1	42134167	42135579	1413	*	PlantSmallRNAgenes	siRNA24	NA	NA	osa-b1.0r1-16799	siRNA24 locus with predominant RNA size of 24	NA	NA	NA	NA	NA	NA	NA	2.48507162176904	0.00279887891541459
1	42136644	42137372	729	*	PlantSmallRNAgenes	siRNA24	NA	NA	osa-b1.0r1-16800	siRNA24 locus with predominant RNA size of 24	NA	NA	NA	NA	NA	NA	NA	2.11095002800416	0.0278574986046361
1	42161320	42162189	870	*	PlantSmallRNAgenes	siRNA24	NA	NA	osa-b1.0r1-16811	siRNA24 locus with predominant RNA size of 24	NA	NA	NA	NA	NA	NA	NA	-1.45850009954861	0.0288546151416704
1	42207232	42209024	1793	*	PlantSmallRNAgenes	OtherRNA	NA	NA	osa-b1.0r1-16828	OtherRNA locus with < 80% of RNAs between 20-24 nts in size	NA	NA	NA	NA	NA	NA	NA	1.72644452283557	0.0301253933204788
1	42215106	42216220	1115	*	PlantSmallRNAgenes	siRNA24	NA	NA	osa-b1.0r1-16834	siRNA24 locus with predominant RNA size of 24	NA	NA	NA	NA	NA	NA	NA	2.36717087120128	0.00718426960845139
1	42300324	42300489	166	+	PlantSmallRNAgenes	OtherRNA	NA	NA	osa-b1.0r1-16858	OtherRNA locus with < 80% of RNAs between 20-24 nts in size	NA	NA	NA	NA	NA	NA	NA	-6.73392902851192	0.003046271827201
1	42357089	42357353	265	-	PlantSmallRNAgenes	OtherRNA	NA	NA	osa-b1.0r1-16875	OtherRNA locus with < 80% of RNAs between 20-24 nts in size	NA	NA	NA	NA	NA	NA	NA	-7.21064741683133	1.45602566941647e-17
1	42368051	42368600	550	*	PlantSmallRNAgenes	siRNA24	NA	NA	osa-b1.0r1-16879	siRNA24 locus with predominant RNA size of 24	NA	NA	NA	NA	NA	NA	NA	-1.51949439360161	0.0193055422100409
1	42401102	42402262	1161	*	PlantSmallRNAgenes	siRNA24	NA	NA	osa-b1.0r1-16885	siRNA24 locus with predominant RNA size of 24	NA	NA	NA	NA	NA	NA	NA	-2.78530594528795	5.64777136746392e-05
1	42431361	42432788	1428	*	PlantSmallRNAgenes	siRNA24	NA	NA	osa-b1.0r1-16898	siRNA24 locus with predominant RNA size of 24	NA	NA	NA	NA	NA	NA	NA	-2.22994623308435	0.000206348685038099
1	42433563	42435004	1442	*	PlantSmallRNAgenes	siRNA24	NA	NA	osa-b1.0r1-16899	siRNA24 locus with predominant RNA size of 24	NA	NA	NA	NA	NA	NA	NA	2.35762091423579	0.0444632754498668
1	42441885	42442454	570	+	ShortStack	OtherRNA	NA	NA	Cluster_75342	NA	Cluster_75342	N	N	NA	NA	NA	NA	-5.09678420705976	0.0260729909782934
1	42468485	42469196	712	*	PlantSmallRNAgenes	siRNA24	NA	NA	osa-b1.0r1-16913	siRNA24 locus with predominant RNA size of 24	NA	NA	NA	NA	NA	NA	NA	-1.94428348558868	0.0118359462229968
1	42558508	42559013	506	*	PlantSmallRNAgenes	siRNA24	NA	NA	osa-b1.0r1-16934	siRNA24 locus with predominant RNA size of 24	NA	NA	NA	NA	NA	NA	NA	-3.47993858181766	8.96238181481736e-05
1	42598118	42599759	1642	*	PlantSmallRNAgenes	siRNA24	NA	NA	osa-b1.0r1-16947	siRNA24 locus with predominant RNA size of 24	NA	NA	NA	NA	NA	NA	NA	-1.45473706110569	0.0039125951500307
1	42634347	42634668	322	-	PlantSmallRNAgenes	OtherRNA	NA	NA	osa-b1.0r1-16957	OtherRNA locus with < 80% of RNAs between 20-24 nts in size	NA	NA	NA	NA	NA	NA	NA	-4.40775981745962	0.0327596487554537
1	42638364	42641517	3154	*	PlantSmallRNAgenes	siRNA24	NA	NA	osa-b1.0r1-16958	siRNA24 locus with predominant RNA size of 24	NA	NA	NA	NA	NA	NA	NA	2.35880485288907	0.00283003166395558
1	42684926	42686198	1273	+	ShortStack	OtherRNA	NA	NA	Cluster_75464	NA	Cluster_75464	N	N	NA	NA	NA	NA	-4.13823884643953	0.0080522307495853
1	42714408	42715635	1228	*	PlantSmallRNAgenes	siRNA24	NA	NA	osa-b1.0r1-16973	siRNA24 locus with predominant RNA size of 24	NA	NA	NA	NA	NA	NA	NA	2.16048910330463	0.0256378546822414
1	42734130	42734351	222	+	PlantSmallRNAgenes	OtherRNA	NA	NA	osa-b1.0r1-16976	OtherRNA locus with < 80% of RNAs between 20-24 nts in size	NA	NA	NA	NA	NA	NA	NA	-3.71535842073964	4.72403889141435e-09
1	42743601	42744329	729	*	PlantSmallRNAgenes	siRNA24	NA	NA	osa-b1.0r1-16977	siRNA24 locus with predominant RNA size of 24	NA	NA	NA	NA	NA	NA	NA	-1.87294732600116	0.0203837277157096
1	42757148	42757423	276	-	PlantSmallRNAgenes	siRNA24	NA	NA	osa-b1.0r1-16985	siRNA24 locus with predominant RNA size of 24	NA	NA	NA	NA	NA	NA	NA	-2.93949311891661	0.0463927465803477
1	42765385	42766014	630	*	PlantSmallRNAgenes	siRNA24	NA	NA	osa-b1.0r1-16992	siRNA24 locus with predominant RNA size of 24	NA	NA	NA	NA	NA	NA	NA	4.8145617821272	0.0266984787976484
1	42815417	42817238	1822	*	PlantSmallRNAgenes	siRNA24	NA	NA	osa-b1.0r1-17012	siRNA24 locus with predominant RNA size of 24	NA	NA	NA	NA	NA	NA	NA	2.3078391970904	0.00914814230964449
1	42838984	42839431	448	+	PlantSmallRNAgenes	OtherRNA	NA	NA	osa-b1.0r1-17019	OtherRNA locus with < 80% of RNAs between 20-24 nts in size	NA	NA	NA	NA	NA	NA	NA	-5.08503345879675	0.00986895068375269
1	42907356	42907710	355	*	PlantSmallRNAgenes	siRNA24	NA	NA	osa-b1.0r1-17033	siRNA24 locus with predominant RNA size of 24	NA	NA	NA	NA	NA	NA	NA	-1.90538759048475	0.011728121632825
1	42910945	42912437	1493	*	PlantSmallRNAgenes	siRNA24	NA	NA	osa-b1.0r1-17035	siRNA24 locus with predominant RNA size of 24	NA	NA	NA	NA	NA	NA	NA	2.38179000355312	0.00750246008925131
1	42960452	42961967	1516	*	PlantSmallRNAgenes	siRNA24	NA	NA	osa-b1.0r1-17057	siRNA24 locus with predominant RNA size of 24	NA	NA	NA	NA	NA	NA	NA	2.65503656988369	0.00661547310129739
1	43025634	43025791	158	-	PlantSmallRNAgenes	OtherRNA	NA	NA	osa-b1.0r1-17073	OtherRNA locus with < 80% of RNAs between 20-24 nts in size	NA	NA	NA	NA	NA	NA	NA	-5.41112062841688	0.0236580796493756
1	43025880	43026364	485	*	PlantSmallRNAgenes	siRNA24	NA	NA	osa-b1.0r1-17074	siRNA24 locus with predominant RNA size of 24	NA	NA	NA	NA	NA	NA	NA	-2.25766735565717	0.00047408014097905
1	43047562	43047878	317	+	PlantSmallRNAgenes	OtherRNA	NA	NA	osa-b1.0r1-17077	OtherRNA locus with < 80% of RNAs between 20-24 nts in size	NA	NA	NA	NA	NA	NA	NA	-6.5479704545099	0.00254070072693142
1	43070545	43071375	831	*	PlantSmallRNAgenes	siRNA24	NA	NA	osa-b1.0r1-17082	siRNA24 locus with predominant RNA size of 24	NA	NA	NA	NA	NA	NA	NA	2.33962943730803	0.00291794487638365
1	43096410	43097205	796	+	PlantSmallRNAgenes	OtherRNA	NA	NA	osa-b1.0r1-17087	OtherRNA locus with < 80% of RNAs between 20-24 nts in size	NA	NA	NA	NA	NA	NA	NA	-9.3549352031493	6.18385627064549e-11
1	43097284	43097664	381	+	PlantSmallRNAgenes	OtherRNA	NA	NA	osa-b1.0r1-17088	OtherRNA locus with < 80% of RNAs between 20-24 nts in size	NA	NA	NA	NA	NA	NA	NA	-8.24554805941751	1.65520925511882e-08
1	43134691	43135750	1060	*	PlantSmallRNAgenes	siRNA24	NA	NA	osa-b1.0r1-17101	siRNA24 locus with predominant RNA size of 24	NA	NA	NA	NA	NA	NA	NA	2.80270694777809	0.00286925964905621
1	43143499	43143590	92	+	PlantSmallRNAgenes	OtherRNA	NA	NA	osa-b1.0r1-17106	OtherRNA locus with < 80% of RNAs between 20-24 nts in size	NA	NA	NA	NA	NA	NA	NA	-6.14721109750277	0.00245428927745109
1	43187042	43187938	897	*	PlantSmallRNAgenes	siRNA24	NA	NA	osa-b1.0r1-17120	siRNA24 locus with predominant RNA size of 24	NA	NA	NA	NA	NA	NA	NA	2.84481749058282	0.00580036135480945
1	43199525	43200649	1125	+	PlantSmallRNAgenes	siRNA24	NA	NA	osa-b1.0r1-17123	siRNA24 locus with predominant RNA size of 24	NA	NA	NA	NA	NA	NA	NA	-3.41945171866276	2.67058647859652e-05
1	43246516	43248584	2069	*	PlantSmallRNAgenes	siRNA24	NA	NA	osa-b1.0r1-17142	siRNA24 locus with predominant RNA size of 24	NA	NA	NA	NA	NA	NA	NA	3.23218610727267	0.00139632658072441
10	16963	20171	3209	*	Pln24NT	24nt_Locus	NA	NA	cluster13971	NA	NA	NA	NA	cluster13971	cluster13971	T	16	3.62429449636725	0.0419146948177114
10	28205	41043	12839	*	Pln24NT	24nt_Locus	NA	NA	cluster13974	NA	NA	NA	NA	cluster13974	cluster13974	T	16	4.13737828191089	0.029144015370316
10	89147	89699	553	*	PlantSmallRNAgenes	siRNA24	NA	NA	osa-b1.0r1-17161	siRNA24 locus with predominant RNA size of 24	NA	NA	NA	NA	NA	NA	NA	2.52027749790188	0.00384431711464189
10	95584	96494	911	+	ShortStack	OtherRNA	NA	NA	Cluster_60	NA	Cluster_60	N	N	NA	NA	NA	NA	-5.09810062496594	0.0187608554285781
10	99596	100587	992	*	PlantSmallRNAgenes	siRNA24	NA	NA	osa-b1.0r1-17165	siRNA24 locus with predominant RNA size of 24	NA	NA	NA	NA	NA	NA	NA	4.78480391788217	0.0124204267689278
10	111817	113531	1715	*	PlantSmallRNAgenes	siRNA24	NA	NA	osa-b1.0r1-17174	siRNA24 locus with predominant RNA size of 24	NA	NA	NA	NA	NA	NA	NA	2.4119417923282	0.0352351763035487
10	152775	154493	1719	*	PlantSmallRNAgenes	siRNA24	NA	NA	osa-b1.0r1-17189	siRNA24 locus with predominant RNA size of 24	NA	NA	NA	NA	NA	NA	NA	2.38878183592413	0.0233260772750102
10	168594	169155	562	*	PlantSmallRNAgenes	siRNA24	NA	NA	osa-b1.0r1-17195	siRNA24 locus with predominant RNA size of 24	NA	NA	NA	NA	NA	NA	NA	3.81852623558574	0.00347206266509486
10	182218	184289	2072	*	PlantSmallRNAgenes	siRNA24	NA	NA	osa-b1.0r1-17203	siRNA24 locus with predominant RNA size of 24	NA	NA	NA	NA	NA	NA	NA	3.76550030241359	0.000419007141801326
10	316578	316963	386	*	PlantSmallRNAgenes	siRNA24	NA	NA	osa-b1.0r1-17253	siRNA24 locus with predominant RNA size of 24	NA	NA	NA	NA	NA	NA	NA	2.37424583351753	0.0292865035607071
10	341900	342010	111	+	PlantSmallRNAgenes	OtherRNA	NA	NA	osa-b1.0r1-17262	OtherRNA locus with < 80% of RNAs between 20-24 nts in size	NA	NA	NA	NA	NA	NA	NA	-6.00577723046129	0.00428475332802069
10	347845	347954	110	+	PlantSmallRNAgenes	OtherRNA	NA	NA	osa-b1.0r1-17265	OtherRNA locus with < 80% of RNAs between 20-24 nts in size	NA	NA	NA	NA	NA	NA	NA	-5.04469256852792	2.76175381854373e-06
10	350012	351379	1368	*	PlantSmallRNAgenes	siRNA24	NA	NA	osa-b1.0r1-17268	siRNA24 locus with predominant RNA size of 24	NA	NA	NA	NA	NA	NA	NA	3.96483136922062	0.0151866071572509
10	407575	408743	1169	-	ShortStack	OtherRNA	NA	NA	Cluster_284	NA	Cluster_284	N	N	NA	NA	NA	NA	-5.79665921033175	0.00151402653583457
10	416472	419311	2840	*	PlantSmallRNAgenes	siRNA24	NA	NA	osa-b1.0r1-17297	siRNA24 locus with predominant RNA size of 24	NA	NA	NA	NA	NA	NA	NA	2.12695444029998	0.00061128742482124
10	457890	459674	1785	*	PlantSmallRNAgenes	siRNA24	NA	NA	osa-b1.0r1-17317	siRNA24 locus with predominant RNA size of 24	NA	NA	NA	NA	NA	NA	NA	2.35090615535404	0.00141903076017562
10	460881	462160	1280	*	PlantSmallRNAgenes	siRNA24	NA	NA	osa-b1.0r1-17318	siRNA24 locus with predominant RNA size of 24	NA	NA	NA	NA	NA	NA	NA	2.06362292542841	0.00878007856937634
10	462413	462913	501	*	PlantSmallRNAgenes	siRNA24	NA	NA	osa-b1.0r1-17319	siRNA24 locus with predominant RNA size of 24	NA	NA	NA	NA	NA	NA	NA	-1.27213958950991	0.0445559430873947
10	488750	489058	309	+	PlantSmallRNAgenes	siRNA24	NA	NA	osa-b1.0r1-17334	siRNA24 locus with predominant RNA size of 24	NA	NA	NA	NA	NA	NA	NA	6.04855989625938	0.000280578219102986
10	494686	495859	1174	*	PlantSmallRNAgenes	siRNA24	NA	NA	osa-b1.0r1-17339	siRNA24 locus with predominant RNA size of 24	NA	NA	NA	NA	NA	NA	NA	5.4714353762336	0.00101479014289933
10	497272	498131	860	*	PlantSmallRNAgenes	siRNA24	NA	NA	osa-b1.0r1-17341	siRNA24 locus with predominant RNA size of 24	NA	NA	NA	NA	NA	NA	NA	4.29909247145836	0.0153528350626129
10	527504	528825	1322	*	PlantSmallRNAgenes	siRNA24	NA	NA	osa-b1.0r1-17358	siRNA24 locus with predominant RNA size of 24	NA	NA	NA	NA	NA	NA	NA	2.54116233451847	0.00214734300605135
10	543791	544901	1111	*	PlantSmallRNAgenes	siRNA24	NA	NA	osa-b1.0r1-17366	siRNA24 locus with predominant RNA size of 24	NA	NA	NA	NA	NA	NA	NA	4.91307605858211	0.0190108948438093
10	587678	589465	1788	*	PlantSmallRNAgenes	siRNA24	NA	NA	osa-b1.0r1-17385	siRNA24 locus with predominant RNA size of 24	NA	NA	NA	NA	NA	NA	NA	1.46592880292526	0.0391504218488026
10	654406	655019	614	*	PlantSmallRNAgenes	siRNA24	NA	NA	osa-b1.0r1-17399	siRNA24 locus with predominant RNA size of 24	NA	NA	NA	NA	NA	NA	NA	3.35903108226565	0.041364786554315
10	677085	677799	715	-	ShortStack	OtherRNA	NA	NA	Cluster_477	NA	Cluster_477	N	N	NA	NA	NA	NA	-6.95534077093337	1.29224372478115e-05
10	678053	678215	163	-	ShortStack	OtherRNA	NA	NA	Cluster_478	NA	Cluster_478	N	N	NA	NA	NA	NA	-5.25563845651721	0.0183898969833609
10	678338	678497	160	-	PlantSmallRNAgenes	OtherRNA	NA	NA	osa-b1.0r1-17413	OtherRNA locus with < 80% of RNAs between 20-24 nts in size	NA	NA	NA	NA	NA	NA	NA	-5.29392644301303	0.00483684401902356
10	678630	678878	249	-	ShortStack	OtherRNA	NA	NA	Cluster_480	NA	Cluster_480	N	N	NA	NA	NA	NA	-5.97848123238118	0.000960822158695028
10	705055	710614	5560	*	PlantSmallRNAgenes	siRNA24	NA	NA	osa-b1.0r1-17429	siRNA24 locus with predominant RNA size of 24	NA	NA	NA	NA	NA	NA	NA	1.85566346151955	0.0296520247363151
10	712331	714695	2365	*	PlantSmallRNAgenes	siRNA24	NA	NA	osa-b1.0r1-17433	siRNA24 locus with predominant RNA size of 24	NA	NA	NA	NA	NA	NA	NA	5.39827888254642	0.00127665602730556
10	772729	773637	909	*	PlantSmallRNAgenes	siRNA24	NA	NA	osa-b1.0r1-17456	siRNA24 locus with predominant RNA size of 24	NA	NA	NA	NA	NA	NA	NA	-1.33015510696857	0.0377126100341445
10	787312	787985	674	*	PlantSmallRNAgenes	siRNA24	NA	NA	osa-b1.0r1-17466	siRNA24 locus with predominant RNA size of 24	NA	NA	NA	NA	NA	NA	NA	4.26240719417521	0.0324328980639937
10	849574	850087	514	*	PlantSmallRNAgenes	siRNA24	NA	NA	osa-b1.0r1-17496	siRNA24 locus with predominant RNA size of 24	NA	NA	NA	NA	NA	NA	NA	6.16599197646988	0.000498570379382468
10	862391	863444	1054	*	PlantSmallRNAgenes	siRNA24	NA	NA	osa-b1.0r1-17505	siRNA24 locus with predominant RNA size of 24	NA	NA	NA	NA	NA	NA	NA	3.54977978067825	0.0196621309682231
10	916854	918215	1362	*	PlantSmallRNAgenes	siRNA24	NA	NA	osa-b1.0r1-17530	siRNA24 locus with predominant RNA size of 24	NA	NA	NA	NA	NA	NA	NA	3.3124069073404	8.81484363676249e-05
10	922535	923429	895	*	PlantSmallRNAgenes	siRNA24	NA	NA	osa-b1.0r1-17534	siRNA24 locus with predominant RNA size of 24	NA	NA	NA	NA	NA	NA	NA	1.86006399527144	0.0248758477455438
10	1005993	1007223	1231	*	PlantSmallRNAgenes	siRNA24	NA	NA	osa-b1.0r1-17558	siRNA24 locus with predominant RNA size of 24	NA	NA	NA	NA	NA	NA	NA	2.08678439803865	0.0494072905465866
10	1020048	1021584	1537	*	PlantSmallRNAgenes	siRNA24	NA	NA	osa-b1.0r1-17564	siRNA24 locus with predominant RNA size of 24	NA	NA	NA	NA	NA	NA	NA	3.17168262913623	0.0293497997375758
10	1025790	1028335	2546	*	PlantSmallRNAgenes	siRNA24	NA	NA	osa-b1.0r1-17565	siRNA24 locus with predominant RNA size of 24	NA	NA	NA	NA	NA	NA	NA	2.38889214775576	0.00385506891699217
10	1029969	1031061	1093	*	PlantSmallRNAgenes	siRNA24	NA	NA	osa-b1.0r1-17567	siRNA24 locus with predominant RNA size of 24	NA	NA	NA	NA	NA	NA	NA	1.11215938461173	0.049257291878369
10	1059206	1060789	1584	*	PlantSmallRNAgenes	siRNA24	NA	NA	osa-b1.0r1-17574	siRNA24 locus with predominant RNA size of 24	NA	NA	NA	NA	NA	NA	NA	3.0618946236829	0.00468005841576284
10	1062233	1064920	2688	*	PlantSmallRNAgenes	siRNA24	NA	NA	osa-b1.0r1-17577	siRNA24 locus with predominant RNA size of 24	NA	NA	NA	NA	NA	NA	NA	2.76069210666262	0.0273504812914169
10	1065049	1066531	1483	*	PlantSmallRNAgenes	siRNA24	NA	NA	osa-b1.0r1-17578	siRNA24 locus with predominant RNA size of 24	NA	NA	NA	NA	NA	NA	NA	3.00482105865949	4.50583205756696e-05
10	1076314	1077176	863	*	PlantSmallRNAgenes	siRNA24	NA	NA	osa-b1.0r1-17586	siRNA24 locus with predominant RNA size of 24	NA	NA	NA	NA	NA	NA	NA	3.54026603403318	0.00976007574018067
10	1077722	1078402	681	*	PlantSmallRNAgenes	siRNA24	NA	NA	osa-b1.0r1-17587	siRNA24 locus with predominant RNA size of 24	NA	NA	NA	NA	NA	NA	NA	4.27071294021614	0.0303360741024904
10	1078876	1079930	1055	*	PlantSmallRNAgenes	siRNA24	NA	NA	osa-b1.0r1-17588	siRNA24 locus with predominant RNA size of 24	NA	NA	NA	NA	NA	NA	NA	3.16198275624799	0.0418830186871652
10	1100815	1101719	905	*	PlantSmallRNAgenes	siRNA24	NA	NA	osa-b1.0r1-17595	siRNA24 locus with predominant RNA size of 24	NA	NA	NA	NA	NA	NA	NA	1.74980373284016	0.043486675845603
10	1141896	1142245	350	*	PlantSmallRNAgenes	siRNA24	NA	NA	osa-b1.0r1-17618	siRNA24 locus with predominant RNA size of 24	NA	NA	NA	NA	NA	NA	NA	3.09883428101049	8.183105283375e-06
10	1158586	1160547	1962	*	PlantSmallRNAgenes	siRNA24	NA	NA	osa-b1.0r1-17629	siRNA24 locus with predominant RNA size of 24	NA	NA	NA	NA	NA	NA	NA	3.0394955311366	0.000796534122614916
10	1181972	1182528	557	*	PlantSmallRNAgenes	siRNA24	NA	NA	osa-b1.0r1-17641	siRNA24 locus with predominant RNA size of 24	NA	NA	NA	NA	NA	NA	NA	3.15665290143103	0.00774191131915043
10	1183455	1184368	914	*	PlantSmallRNAgenes	siRNA24	NA	NA	osa-b1.0r1-17643	siRNA24 locus with predominant RNA size of 24	NA	NA	NA	NA	NA	NA	NA	4.61678975015549	0.0367474329215706
10	1193647	1194371	725	-	ShortStack	OtherRNA	NA	NA	Cluster_847	NA	Cluster_847	N	N	NA	NA	NA	NA	-4.84362540084426	0.00967751961080818
10	1212766	1213673	908	*	PlantSmallRNAgenes	siRNA24	NA	NA	osa-b1.0r1-17656	siRNA24 locus with predominant RNA size of 24	NA	NA	NA	NA	NA	NA	NA	4.41880846238162	0.0155857894006481
10	1213969	1215119	1151	*	PlantSmallRNAgenes	siRNA24	NA	NA	osa-b1.0r1-17657	siRNA24 locus with predominant RNA size of 24	NA	NA	NA	NA	NA	NA	NA	2.39845142862237	0.000875639564667887
10	1361526	1362505	980	*	PlantSmallRNAgenes	siRNA24	NA	NA	osa-b1.0r1-17697	siRNA24 locus with predominant RNA size of 24	NA	NA	NA	NA	NA	NA	NA	3.00191704638783	0.00414915599789289
10	1426766	1427107	342	*	PlantSmallRNAgenes	siRNA24	NA	NA	osa-b1.0r1-17726	siRNA24 locus with predominant RNA size of 24	NA	NA	NA	NA	NA	NA	NA	-3.54806823241593	0.0410014401343631
10	1446730	1447279	550	*	PlantSmallRNAgenes	siRNA24	NA	NA	osa-b1.0r1-17735	siRNA24 locus with predominant RNA size of 24	NA	NA	NA	NA	NA	NA	NA	3.67480858309796	0.00984884818034844
10	1461907	1464019	2113	*	PlantSmallRNAgenes	siRNA24	NA	NA	osa-b1.0r1-17742	siRNA24 locus with predominant RNA size of 24	NA	NA	NA	NA	NA	NA	NA	3.28560995798423	0.040226153258959
10	1497057	1498109	1053	*	PlantSmallRNAgenes	siRNA24	NA	NA	osa-b1.0r1-17752	siRNA24 locus with predominant RNA size of 24	NA	NA	NA	NA	NA	NA	NA	2.8624089851106	0.0219619774193787
10	1532802	1533073	272	+	PlantSmallRNAgenes	OtherRNA	NA	NA	osa-b1.0r1-17770	OtherRNA locus with < 80% of RNAs between 20-24 nts in size	NA	NA	NA	NA	NA	NA	NA	-5.83009535258567	0.000772822435385292
10	1533107	1533131	25	+	PlantSmallRNAgenes	siRNA22	NA	NA	osa-b1.0r1-17771	siRNA22 locus with predominant RNA size of 22	NA	NA	NA	NA	NA	NA	NA	-4.78440618553766	0.00717115806105157
10	1566300	1568246	1947	*	PlantSmallRNAgenes	siRNA24	NA	NA	osa-b1.0r1-17789	siRNA24 locus with predominant RNA size of 24	NA	NA	NA	NA	NA	NA	NA	2.02706923014006	0.0180206418770763
10	1568968	1569515	548	*	PlantSmallRNAgenes	siRNA24	NA	NA	osa-b1.0r1-17791	siRNA24 locus with predominant RNA size of 24	NA	NA	NA	NA	NA	NA	NA	5.49436040061532	0.00682161506268421
10	1575653	1576280	628	*	PlantSmallRNAgenes	siRNA24	NA	NA	osa-b1.0r1-17795	siRNA24 locus with predominant RNA size of 24	NA	NA	NA	NA	NA	NA	NA	-1.94776517240382	0.00171946607182432
10	1585567	1586404	838	*	PlantSmallRNAgenes	siRNA24	NA	NA	osa-b1.0r1-17801	siRNA24 locus with predominant RNA size of 24	NA	NA	NA	NA	NA	NA	NA	3.77601528271258	0.038074330852809
10	1598063	1598639	577	*	PlantSmallRNAgenes	siRNA24	NA	NA	osa-b1.0r1-17811	siRNA24 locus with predominant RNA size of 24	NA	NA	NA	NA	NA	NA	NA	4.20141359450165	0.0175646700771255
10	1624944	1626202	1259	*	PlantSmallRNAgenes	siRNA24	NA	NA	osa-b1.0r1-17830	siRNA24 locus with predominant RNA size of 24	NA	NA	NA	NA	NA	NA	NA	1.54347398417677	0.0201439722503548
10	1635569	1636857	1289	*	PlantSmallRNAgenes	siRNA24	NA	NA	osa-b1.0r1-17836	siRNA24 locus with predominant RNA size of 24	NA	NA	NA	NA	NA	NA	NA	3.0934692309893	0.00557004730956155
10	1676492	1677979	1488	*	PlantSmallRNAgenes	siRNA24	NA	NA	osa-b1.0r1-17852	siRNA24 locus with predominant RNA size of 24	NA	NA	NA	NA	NA	NA	NA	3.25958410054128	0.00785889667774203
10	1679831	1680468	638	*	PlantSmallRNAgenes	siRNA24	NA	NA	osa-b1.0r1-17853	siRNA24 locus with predominant RNA size of 24	NA	NA	NA	NA	NA	NA	NA	4.51751116768578	0.0374840904130895
10	1685052	1686090	1039	*	PlantSmallRNAgenes	siRNA24	NA	NA	osa-b1.0r1-17855	siRNA24 locus with predominant RNA size of 24	NA	NA	NA	NA	NA	NA	NA	2.03725371517173	0.0297571618939699
10	1715215	1717363	2149	*	PlantSmallRNAgenes	siRNA24	NA	NA	osa-b1.0r1-17864	siRNA24 locus with predominant RNA size of 24	NA	NA	NA	NA	NA	NA	NA	2.6670461117474	0.00180859791594065
10	1740132	1742870	2739	*	PlantSmallRNAgenes	siRNA24	NA	NA	osa-b1.0r1-17867	siRNA24 locus with predominant RNA size of 24	NA	NA	NA	NA	NA	NA	NA	2.97809727680215	7.82309059185319e-09
10	1778200	1779410	1211	*	PlantSmallRNAgenes	siRNA24	NA	NA	osa-b1.0r1-17881	siRNA24 locus with predominant RNA size of 24	NA	NA	NA	NA	NA	NA	NA	2.80163049162633	0.00530263712980938
10	1782559	1784018	1460	*	PlantSmallRNAgenes	siRNA24	NA	NA	osa-b1.0r1-17882	siRNA24 locus with predominant RNA size of 24	NA	NA	NA	NA	NA	NA	NA	2.60300851448558	0.000702086294181465
10	1788328	1789394	1067	*	PlantSmallRNAgenes	siRNA24	NA	NA	osa-b1.0r1-17883	siRNA24 locus with predominant RNA size of 24	NA	NA	NA	NA	NA	NA	NA	1.97960284413733	0.00350324480057367
10	1818936	1819890	955	*	PlantSmallRNAgenes	siRNA24	NA	NA	osa-b1.0r1-17900	siRNA24 locus with predominant RNA size of 24	NA	NA	NA	NA	NA	NA	NA	2.3878725935948	0.0231995019694496
10	1831132	1832331	1200	*	PlantSmallRNAgenes	siRNA24	NA	NA	osa-b1.0r1-17909	siRNA24 locus with predominant RNA size of 24	NA	NA	NA	NA	NA	NA	NA	3.66532526030338	0.0414580519668868
10	1860347	1862790	2444	*	PlantSmallRNAgenes	siRNA24	NA	NA	osa-b1.0r1-17922	siRNA24 locus with predominant RNA size of 24	NA	NA	NA	NA	NA	NA	NA	-2.07109375116742	0.00295896329641432
10	1879453	1881498	2046	*	Pln24NT	24nt_Locus	NA	NA	cluster14617	NA	NA	NA	NA	cluster14617	cluster14617	T	7	4.33228176192159	0.0277906264917086
10	1882696	1884331	1636	*	PlantSmallRNAgenes	siRNA24	NA	NA	osa-b1.0r1-17929	siRNA24 locus with predominant RNA size of 24	NA	NA	NA	NA	NA	NA	NA	5.25185005931141	0.00195847105519132
10	1900518	1902516	1999	*	PlantSmallRNAgenes	siRNA24	NA	NA	osa-b1.0r1-17937	siRNA24 locus with predominant RNA size of 24	NA	NA	NA	NA	NA	NA	NA	2.17571297013992	0.0137328312169886
10	1903075	1903797	723	*	PlantSmallRNAgenes	siRNA24	NA	NA	osa-b1.0r1-17938	siRNA24 locus with predominant RNA size of 24	NA	NA	NA	NA	NA	NA	NA	2.59772342973263	0.000539301945325594
10	1910777	1911149	373	*	PlantSmallRNAgenes	siRNA24	NA	NA	osa-b1.0r1-17940	siRNA24 locus with predominant RNA size of 24	NA	NA	NA	NA	NA	NA	NA	-1.34445722257786	0.0384315804960462
10	1911908	1912180	273	*	PlantSmallRNAgenes	siRNA24	NA	NA	osa-b1.0r1-17941	siRNA24 locus with predominant RNA size of 24	NA	NA	NA	NA	NA	NA	NA	-3.45232714609596	1.15235167583809e-05
10	1943607	1945537	1931	*	PlantSmallRNAgenes	siRNA24	NA	NA	osa-b1.0r1-17955	siRNA24 locus with predominant RNA size of 24	NA	NA	NA	NA	NA	NA	NA	2.448587952117	0.0149100239699783
10	1954203	1954704	502	*	PlantSmallRNAgenes	siRNA24	NA	NA	osa-b1.0r1-17959	siRNA24 locus with predominant RNA size of 24	NA	NA	NA	NA	NA	NA	NA	4.98127160409583	0.0124204267689278
10	1998370	1998772	403	*	PlantSmallRNAgenes	siRNA24	NA	NA	osa-b1.0r1-17974	siRNA24 locus with predominant RNA size of 24	NA	NA	NA	NA	NA	NA	NA	4.38696745139176	0.0129516790876789
10	2125644	2126692	1049	*	PlantSmallRNAgenes	siRNA24	NA	NA	osa-b1.0r1-18032	siRNA24 locus with predominant RNA size of 24	NA	NA	NA	NA	NA	NA	NA	5.18893019898877	0.00167188056606129
10	2148802	2150350	1549	*	PlantSmallRNAgenes	siRNA24	NA	NA	osa-b1.0r1-18042	siRNA24 locus with predominant RNA size of 24	NA	NA	NA	NA	NA	NA	NA	2.93757594211476	0.0322155797637685
10	2184093	2185280	1188	*	PlantSmallRNAgenes	siRNA24	NA	NA	osa-b1.0r1-18055	siRNA24 locus with predominant RNA size of 24	NA	NA	NA	NA	NA	NA	NA	2.52863441437641	0.00056037630634868
10	2189593	2191888	2296	*	PlantSmallRNAgenes	siRNA24	NA	NA	osa-b1.0r1-18056	siRNA24 locus with predominant RNA size of 24	NA	NA	NA	NA	NA	NA	NA	2.24579983058057	0.000164744351803207
10	2232019	2232614	596	*	PlantSmallRNAgenes	siRNA24	NA	NA	osa-b1.0r1-18069	siRNA24 locus with predominant RNA size of 24	NA	NA	NA	NA	NA	NA	NA	-1.69819583869694	0.0425825356681802
10	2294403	2296253	1851	*	PlantSmallRNAgenes	siRNA24	NA	NA	osa-b1.0r1-18103	siRNA24 locus with predominant RNA size of 24	NA	NA	NA	NA	NA	NA	NA	2.78666349345885	0.0230136841328976
10	2335390	2336736	1347	*	PlantSmallRNAgenes	siRNA24	NA	NA	osa-b1.0r1-18118	siRNA24 locus with predominant RNA size of 24	NA	NA	NA	NA	NA	NA	NA	4.16635408543502	0.0112200673403838
10	2375391	2376054	664	*	PlantSmallRNAgenes	siRNA24	NA	NA	osa-b1.0r1-18134	siRNA24 locus with predominant RNA size of 24	NA	NA	NA	NA	NA	NA	NA	2.64119405799742	0.0154470506910238
10	2399854	2402481	2628	*	PlantSmallRNAgenes	siRNA24	NA	NA	osa-b1.0r1-18144	siRNA24 locus with predominant RNA size of 24	NA	NA	NA	NA	NA	NA	NA	2.16915889292649	0.0362245077914895
10	2403939	2418847	14909	*	PlantSmallRNAgenes	siRNA24	NA	NA	osa-b1.0r1-18146	siRNA24 locus with predominant RNA size of 24	NA	NA	NA	NA	NA	NA	NA	3.60590182517516	0.000725919608384744
10	2436740	2438006	1267	*	PlantSmallRNAgenes	siRNA24	NA	NA	osa-b1.0r1-18159	siRNA24 locus with predominant RNA size of 24	NA	NA	NA	NA	NA	NA	NA	6.22944474177722	7.15585130151627e-05
10	2448497	2450021	1525	*	PlantSmallRNAgenes	siRNA24	NA	NA	osa-b1.0r1-18163	siRNA24 locus with predominant RNA size of 24	NA	NA	NA	NA	NA	NA	NA	1.86236249639914	0.0441949913522578
10	2450189	2450324	136	+	PlantSmallRNAgenes	OtherRNA	NA	NA	osa-b1.0r1-18164	OtherRNA locus with < 80% of RNAs between 20-24 nts in size	NA	NA	NA	NA	NA	NA	NA	-1.92050230240537	0.0249918096149599
10	2454020	2455692	1673	-	ShortStack	OtherRNA	NA	NA	Cluster_1630	NA	Cluster_1630	N	N	NA	NA	NA	NA	-6.41638078009002	0.00361319417088371
10	2518520	2520214	1695	*	PlantSmallRNAgenes	siRNA24	NA	NA	osa-b1.0r1-18205	siRNA24 locus with predominant RNA size of 24	NA	NA	NA	NA	NA	NA	NA	1.87164462921356	0.0237673504155482
10	2573025	2573791	767	*	PlantSmallRNAgenes	siRNA24	NA	NA	osa-b1.0r1-18225	siRNA24 locus with predominant RNA size of 24	NA	NA	NA	NA	NA	NA	NA	1.75446614600933	0.0428608860622737
10	2682367	2684301	1935	*	PlantSmallRNAgenes	siRNA24	NA	NA	osa-b1.0r1-18263	siRNA24 locus with predominant RNA size of 24	NA	NA	NA	NA	NA	NA	NA	3.49160111818842	0.0100518990819543
10	2699126	2700437	1312	*	PlantSmallRNAgenes	siRNA24	NA	NA	osa-b1.0r1-18272	siRNA24 locus with predominant RNA size of 24	NA	NA	NA	NA	NA	NA	NA	3.40251486706008	0.0330204066165049
10	2705086	2707041	1956	*	PlantSmallRNAgenes	siRNA24	NA	NA	osa-b1.0r1-18276	siRNA24 locus with predominant RNA size of 24	NA	NA	NA	NA	NA	NA	NA	2.36338097083035	0.0116545644710727
10	2755860	2759606	3747	-	PlantSmallRNAgenes	OtherRNA	NA	NA	osa-b1.0r1-18302	OtherRNA locus with < 80% of RNAs between 20-24 nts in size	NA	NA	NA	NA	NA	NA	NA	-2.74973532278155	0.000100725001024633
10	2778116	2778953	838	*	PlantSmallRNAgenes	siRNA24	NA	NA	osa-b1.0r1-18317	siRNA24 locus with predominant RNA size of 24	NA	NA	NA	NA	NA	NA	NA	2.73795621571524	0.0189230450678884
10	2791724	2792732	1009	*	PlantSmallRNAgenes	siRNA24	NA	NA	osa-b1.0r1-18326	siRNA24 locus with predominant RNA size of 24	NA	NA	NA	NA	NA	NA	NA	4.40682918634965	0.0230256084006989
10	2814805	2818419	3615	*	PlantSmallRNAgenes	siRNA24	NA	NA	osa-b1.0r1-18340	siRNA24 locus with predominant RNA size of 24	NA	NA	NA	NA	NA	NA	NA	2.98167802868669	0.00290228677315286
10	2829090	2830054	965	+	ShortStack	OtherRNA	NA	NA	Cluster_1879	NA	Cluster_1879	N	N	NA	NA	NA	NA	-5.9819432253628	0.0120612879230676
10	2850319	2850641	323	*	PlantSmallRNAgenes	siRNA24	NA	NA	osa-b1.0r1-18357	siRNA24 locus with predominant RNA size of 24	NA	NA	NA	NA	NA	NA	NA	-1.67306222891433	0.0365319029054225
10	2884841	2885108	268	*	PlantSmallRNAgenes	siRNA24	NA	NA	osa-b1.0r1-18380	siRNA24 locus with predominant RNA size of 24	NA	NA	NA	NA	NA	NA	NA	-4.6761380157786	0.0372081268289765
10	2895758	2897617	1860	*	PlantSmallRNAgenes	siRNA24	NA	NA	osa-b1.0r1-18385	siRNA24 locus with predominant RNA size of 24	NA	NA	NA	NA	NA	NA	NA	1.81927026485681	0.0217024445982942
10	2901729	2906583	4855	*	PlantSmallRNAgenes	siRNA24	NA	NA	osa-b1.0r1-18391	siRNA24 locus with predominant RNA size of 24	NA	NA	NA	NA	NA	NA	NA	2.41999649526549	0.000165642720880937
10	2907747	2908881	1135	*	PlantSmallRNAgenes	siRNA24	NA	NA	osa-b1.0r1-18392	siRNA24 locus with predominant RNA size of 24	NA	NA	NA	NA	NA	NA	NA	2.80308792322211	8.30570647174029e-05
10	2934189	2935409	1221	*	PlantSmallRNAgenes	siRNA24	NA	NA	osa-b1.0r1-18408	siRNA24 locus with predominant RNA size of 24	NA	NA	NA	NA	NA	NA	NA	3.80107624733162	0.000108720448670634
10	2935492	2937799	2308	*	PlantSmallRNAgenes	siRNA24	NA	NA	osa-b1.0r1-18409	siRNA24 locus with predominant RNA size of 24	NA	NA	NA	NA	NA	NA	NA	3.78619280445425	0.00761869008119338
10	2939572	2941675	2104	*	PlantSmallRNAgenes	siRNA24	NA	NA	osa-b1.0r1-18412	siRNA24 locus with predominant RNA size of 24	NA	NA	NA	NA	NA	NA	NA	2.00411233730031	0.0419117897299904
10	2944188	2945574	1387	*	PlantSmallRNAgenes	siRNA24	NA	NA	osa-b1.0r1-18414	siRNA24 locus with predominant RNA size of 24	NA	NA	NA	NA	NA	NA	NA	4.12418555632052	0.00887207426252373
10	2951735	2953701	1967	*	PlantSmallRNAgenes	siRNA24	NA	NA	osa-b1.0r1-18417	siRNA24 locus with predominant RNA size of 24	NA	NA	NA	NA	NA	NA	NA	2.37781229916147	0.036060461869688
10	2992220	2993899	1680	*	PlantSmallRNAgenes	siRNA24	NA	NA	osa-b1.0r1-18438	siRNA24 locus with predominant RNA size of 24	NA	NA	NA	NA	NA	NA	NA	2.82904835485253	0.0328310887415912
10	3002427	3003869	1443	*	PlantSmallRNAgenes	siRNA24	NA	NA	osa-b1.0r1-18442	siRNA24 locus with predominant RNA size of 24	NA	NA	NA	NA	NA	NA	NA	1.74422207337831	0.0334042266687049
10	3004016	3005589	1574	*	PlantSmallRNAgenes	siRNA24	NA	NA	osa-b1.0r1-18443	siRNA24 locus with predominant RNA size of 24	NA	NA	NA	NA	NA	NA	NA	2.34119767420005	0.00787217820265278
10	3010259	3010987	729	*	PlantSmallRNAgenes	siRNA24	NA	NA	osa-b1.0r1-18445	siRNA24 locus with predominant RNA size of 24	NA	NA	NA	NA	NA	NA	NA	4.23959205653992	0.0121619544481621
10	3026125	3027913	1789	*	PlantSmallRNAgenes	siRNA24	NA	NA	osa-b1.0r1-18458	siRNA24 locus with predominant RNA size of 24	NA	NA	NA	NA	NA	NA	NA	2.74836845812342	0.0142687890529872
10	3036661	3037243	583	*	PlantSmallRNAgenes	siRNA24	NA	NA	osa-b1.0r1-18465	siRNA24 locus with predominant RNA size of 24	NA	NA	NA	NA	NA	NA	NA	2.83433460209875	0.00886810944546707
10	3045467	3047429	1963	*	PlantSmallRNAgenes	siRNA24	NA	NA	osa-b1.0r1-18469	siRNA24 locus with predominant RNA size of 24	NA	NA	NA	NA	NA	NA	NA	4.41868508417082	0.00430355366375433
10	3136644	3138021	1378	*	PlantSmallRNAgenes	siRNA24	NA	NA	osa-b1.0r1-18508	siRNA24 locus with predominant RNA size of 24	NA	NA	NA	NA	NA	NA	NA	2.74925823842612	0.0297976308800548
10	3373466	3373970	505	*	PlantSmallRNAgenes	siRNA24	NA	NA	osa-b1.0r1-18524	siRNA24 locus with predominant RNA size of 24	NA	NA	NA	NA	NA	NA	NA	2.45273556981386	0.0346604114150819
10	3398594	3401755	3162	*	PlantSmallRNAgenes	siRNA24	NA	NA	osa-b1.0r1-18539	siRNA24 locus with predominant RNA size of 24	NA	NA	NA	NA	NA	NA	NA	2.45685496774893	1.68967955421876e-05
10	3402130	3403115	986	*	PlantSmallRNAgenes	siRNA24	NA	NA	osa-b1.0r1-18540	siRNA24 locus with predominant RNA size of 24	NA	NA	NA	NA	NA	NA	NA	4.45947927122239	0.00335344815202936
10	3420764	3420922	159	-	ShortStack	OtherRNA	NA	NA	Cluster_2194	NA	Cluster_2194	N	N	NA	NA	NA	NA	-7.18568819413952	0.00439487338700605
10	3441470	3446891	5422	*	PlantSmallRNAgenes	siRNA24	NA	NA	osa-b1.0r1-18553	siRNA24 locus with predominant RNA size of 24	NA	NA	NA	NA	NA	NA	NA	2.11711329040177	0.0198985679907532
10	3478271	3479239	969	*	PlantSmallRNAgenes	siRNA24	NA	NA	osa-b1.0r1-18561	siRNA24 locus with predominant RNA size of 24	NA	NA	NA	NA	NA	NA	NA	-1.54980423310743	0.00850781026195804
10	3499348	3500307	960	*	PlantSmallRNAgenes	siRNA24	NA	NA	osa-b1.0r1-18577	siRNA24 locus with predominant RNA size of 24	NA	NA	NA	NA	NA	NA	NA	2.35699565426566	0.0247219766769447
10	3627236	3629308	2073	*	PlantSmallRNAgenes	siRNA24	NA	NA	osa-b1.0r1-18617	siRNA24 locus with predominant RNA size of 24	NA	NA	NA	NA	NA	NA	NA	2.65871047956744	0.000232744937678383
10	3645948	3646595	648	*	PlantSmallRNAgenes	siRNA24	NA	NA	osa-b1.0r1-18622	siRNA24 locus with predominant RNA size of 24	NA	NA	NA	NA	NA	NA	NA	3.8577462444042	0.0395922914177979
10	3648822	3649969	1148	*	PlantSmallRNAgenes	siRNA24	NA	NA	osa-b1.0r1-18625	siRNA24 locus with predominant RNA size of 24	NA	NA	NA	NA	NA	NA	NA	3.20000710263877	0.0251927867226948
10	3691558	3692892	1335	*	PlantSmallRNAgenes	siRNA24	NA	NA	osa-b1.0r1-18644	siRNA24 locus with predominant RNA size of 24	NA	NA	NA	NA	NA	NA	NA	3.76717042557934	0.00296205472735367
10	3697729	3698824	1096	*	PlantSmallRNAgenes	siRNA24	NA	NA	osa-b1.0r1-18648	siRNA24 locus with predominant RNA size of 24	NA	NA	NA	NA	NA	NA	NA	4.20503342992975	0.000946446991435761
10	3701462	3702419	958	*	PlantSmallRNAgenes	siRNA24	NA	NA	osa-b1.0r1-18650	siRNA24 locus with predominant RNA size of 24	NA	NA	NA	NA	NA	NA	NA	4.80715183617474	0.0115462476165252
10	3703913	3705001	1089	*	PlantSmallRNAgenes	siRNA24	NA	NA	osa-b1.0r1-18652	siRNA24 locus with predominant RNA size of 24	NA	NA	NA	NA	NA	NA	NA	3.17404194914876	0.00281935248911616
10	3746183	3746951	769	*	PlantSmallRNAgenes	siRNA24	NA	NA	osa-b1.0r1-18667	siRNA24 locus with predominant RNA size of 24	NA	NA	NA	NA	NA	NA	NA	4.5713350646995	0.0076872390436234
10	3757297	3758479	1183	*	PlantSmallRNAgenes	siRNA24	NA	NA	osa-b1.0r1-18671	siRNA24 locus with predominant RNA size of 24	NA	NA	NA	NA	NA	NA	NA	2.4871779873251	0.0180340511824293
10	3761211	3762885	1675	*	PlantSmallRNAgenes	siRNA24	NA	NA	osa-b1.0r1-18672	siRNA24 locus with predominant RNA size of 24	NA	NA	NA	NA	NA	NA	NA	3.40604393594216	0.024982111109246
10	3831446	3832568	1123	-	ShortStack	OtherRNA	NA	NA	Cluster_2468	NA	Cluster_2468	N	N	NA	NA	NA	NA	-5.82424719145095	0.00340237839344207
10	3869080	3869554	475	*	PlantSmallRNAgenes	siRNA24	NA	NA	osa-b1.0r1-18722	siRNA24 locus with predominant RNA size of 24	NA	NA	NA	NA	NA	NA	NA	-2.45193950853129	0.0446096889723434
10	3874439	3875018	580	*	ShortStack	siRNA24	NA	NA	Cluster_2508	NA	Cluster_2508	24	N	NA	NA	NA	NA	3.91519530636713	0.010158380768953
10	3890524	3891119	596	*	PlantSmallRNAgenes	siRNA24	NA	NA	osa-b1.0r1-18732	siRNA24 locus with predominant RNA size of 24	NA	NA	NA	NA	NA	NA	NA	-3.10040326331479	0.0350837326986698
10	3929580	3930207	628	+	PlantSmallRNAgenes	siRNA21	NA	NA	osa-b1.0r1-18755	siRNA21 locus with predominant RNA size of 21	NA	NA	NA	NA	NA	NA	NA	-3.53108222948703	0.0224441169397498
10	3937599	3938545	947	*	PlantSmallRNAgenes	siRNA24	NA	NA	osa-b1.0r1-18758	siRNA24 locus with predominant RNA size of 24	NA	NA	NA	NA	NA	NA	NA	-1.54787666632287	0.0129369248593972
10	3941305	3942039	735	-	ShortStack	OtherRNA	NA	NA	Cluster_2565	NA	Cluster_2565	N	N	NA	NA	NA	NA	-4.03588014877333	0.02246532059912
10	3944918	3946474	1557	*	PlantSmallRNAgenes	siRNA24	NA	NA	osa-b1.0r1-18765	siRNA24 locus with predominant RNA size of 24	NA	NA	NA	NA	NA	NA	NA	-1.46114487271081	0.0208016422158072
10	3948219	3948609	391	*	PlantSmallRNAgenes	siRNA24	NA	NA	osa-b1.0r1-18767	siRNA24 locus with predominant RNA size of 24	NA	NA	NA	NA	NA	NA	NA	-1.73072854443364	0.0417392646154742
10	3949011	3949357	347	*	PlantSmallRNAgenes	siRNA24	NA	NA	osa-b1.0r1-18768	siRNA24 locus with predominant RNA size of 24	NA	NA	NA	NA	NA	NA	NA	-4.00899462300905	0.0143066560946677
10	3960644	3964136	3493	*	PlantSmallRNAgenes	siRNA22	NA	NA	osa-b1.0r1-18775	siRNA22 locus with predominant RNA size of 22	NA	NA	NA	NA	NA	NA	NA	1.69072197382698	0.0098157861950428
10	4008431	4008725	295	*	PlantSmallRNAgenes	siRNA24	NA	NA	osa-b1.0r1-18792	siRNA24 locus with predominant RNA size of 24	NA	NA	NA	NA	NA	NA	NA	-2.9986420658548	0.00792481005102413
10	4020325	4021537	1213	*	PlantSmallRNAgenes	siRNA24	NA	NA	osa-b1.0r1-18798	siRNA24 locus with predominant RNA size of 24	NA	NA	NA	NA	NA	NA	NA	2.35586489944195	0.0334221156284533
10	4031189	4033870	2682	*	PlantSmallRNAgenes	siRNA24	NA	NA	osa-b1.0r1-18802	siRNA24 locus with predominant RNA size of 24	NA	NA	NA	NA	NA	NA	NA	4.07296950916653	7.05009412024215e-05
10	4119137	4120493	1357	*	PlantSmallRNAgenes	siRNA24	NA	NA	osa-b1.0r1-18830	siRNA24 locus with predominant RNA size of 24	NA	NA	NA	NA	NA	NA	NA	6.11420237514107	0.000625550222168991
10	4162549	4163962	1414	*	PlantSmallRNAgenes	siRNA24	NA	NA	osa-b1.0r1-18834	siRNA24 locus with predominant RNA size of 24	NA	NA	NA	NA	NA	NA	NA	6.00453122387701	0.00116041131274031
10	4238740	4240008	1269	*	PlantSmallRNAgenes	siRNA24	NA	NA	osa-b1.0r1-18864	siRNA24 locus with predominant RNA size of 24	NA	NA	NA	NA	NA	NA	NA	5.24655242128456	0.00662217428497907
10	4273525	4274491	967	*	PlantSmallRNAgenes	siRNA24	NA	NA	osa-b1.0r1-18882	siRNA24 locus with predominant RNA size of 24	NA	NA	NA	NA	NA	NA	NA	2.80815588871971	0.0326022342123144
10	4274554	4275324	771	*	PlantSmallRNAgenes	siRNA24	NA	NA	osa-b1.0r1-18883	siRNA24 locus with predominant RNA size of 24	NA	NA	NA	NA	NA	NA	NA	1.81791228791707	0.0464485309658649
10	4275876	4276914	1039	*	PlantSmallRNAgenes	siRNA24	NA	NA	osa-b1.0r1-18884	siRNA24 locus with predominant RNA size of 24	NA	NA	NA	NA	NA	NA	NA	2.85537812287385	0.00170545830444335
10	4293385	4293859	475	*	PlantSmallRNAgenes	siRNA24	NA	NA	osa-b1.0r1-18893	siRNA24 locus with predominant RNA size of 24	NA	NA	NA	NA	NA	NA	NA	-1.74615158465251	0.0470100020914008
10	4313024	4313381	358	-	PlantSmallRNAgenes	siRNA24	NA	NA	osa-b1.0r1-18898	siRNA24 locus with predominant RNA size of 24	NA	NA	NA	NA	NA	NA	NA	-4.06963061882156	0.00301677844160643
10	4318512	4319295	784	*	PlantSmallRNAgenes	siRNA24	NA	NA	osa-b1.0r1-18903	siRNA24 locus with predominant RNA size of 24	NA	NA	NA	NA	NA	NA	NA	3.80111318512104	0.0447779837214916
10	4322161	4322687	527	*	PlantSmallRNAgenes	siRNA24	NA	NA	osa-b1.0r1-18907	siRNA24 locus with predominant RNA size of 24	NA	NA	NA	NA	NA	NA	NA	-1.48552041024677	0.0269424238516477
10	4349578	4350619	1042	*	PlantSmallRNAgenes	siRNA24	NA	NA	osa-b1.0r1-18920	siRNA24 locus with predominant RNA size of 24	NA	NA	NA	NA	NA	NA	NA	3.90354869950635	0.0297286445258188
10	4443854	4445107	1254	*	PlantSmallRNAgenes	siRNA24	NA	NA	osa-b1.0r1-18948	siRNA24 locus with predominant RNA size of 24	NA	NA	NA	NA	NA	NA	NA	2.46013410717957	0.0265433516979131
10	4468179	4469564	1386	*	PlantSmallRNAgenes	siRNA24	NA	NA	osa-b1.0r1-18954	siRNA24 locus with predominant RNA size of 24	NA	NA	NA	NA	NA	NA	NA	3.9120130258045	0.0272688087878337
10	4479987	4480733	747	*	PlantSmallRNAgenes	siRNA24	NA	NA	osa-b1.0r1-18960	siRNA24 locus with predominant RNA size of 24	NA	NA	NA	NA	NA	NA	NA	3.57034712808669	0.000428927907526554
10	4508391	4509542	1152	*	PlantSmallRNAgenes	OtherRNA	NA	NA	osa-b1.0r1-18977	OtherRNA locus with < 80% of RNAs between 20-24 nts in size	NA	NA	NA	NA	NA	NA	NA	3.67460974568252	0.0362072800005733
10	4513847	4513863	17	+	PlantSmallRNAgenes	OtherRNA	NA	NA	osa-b1.0r1-18979	OtherRNA locus with < 80% of RNAs between 20-24 nts in size	NA	NA	NA	NA	NA	NA	NA	-6.08701404108309	0.00683269263431207
10	4517069	4517652	584	*	PlantSmallRNAgenes	siRNA24	NA	NA	osa-b1.0r1-18983	siRNA24 locus with predominant RNA size of 24	NA	NA	NA	NA	NA	NA	NA	5.10582184335006	0.00306112569402178
10	4596102	4597256	1155	*	PlantSmallRNAgenes	siRNA24	NA	NA	osa-b1.0r1-19012	siRNA24 locus with predominant RNA size of 24	NA	NA	NA	NA	NA	NA	NA	3.21198329009236	0.0383828713165918
10	4614557	4616738	2182	*	PlantSmallRNAgenes	OtherRNA	NA	NA	osa-b1.0r1-19021	OtherRNA locus with < 80% of RNAs between 20-24 nts in size	NA	NA	NA	NA	NA	NA	NA	1.70469818761382	0.0346586238676078
10	4636212	4637743	1532	*	PlantSmallRNAgenes	siRNA24	NA	NA	osa-b1.0r1-19036	siRNA24 locus with predominant RNA size of 24	NA	NA	NA	NA	NA	NA	NA	3.58240323837687	0.00571768326010091
10	4676335	4679121	2787	*	PlantSmallRNAgenes	siRNA24	NA	NA	osa-b1.0r1-19057	siRNA24 locus with predominant RNA size of 24	NA	NA	NA	NA	NA	NA	NA	2.75398891863311	6.04931911543501e-05
10	4698194	4699391	1198	*	PlantSmallRNAgenes	siRNA24	NA	NA	osa-b1.0r1-19066	siRNA24 locus with predominant RNA size of 24	NA	NA	NA	NA	NA	NA	NA	2.74462023862433	0.0482558080090401
10	4704212	4705643	1432	*	PlantSmallRNAgenes	siRNA24	NA	NA	osa-b1.0r1-19073	siRNA24 locus with predominant RNA size of 24	NA	NA	NA	NA	NA	NA	NA	2.80089260660549	0.00239853910332047
10	4706550	4708177	1628	*	PlantSmallRNAgenes	siRNA24	NA	NA	osa-b1.0r1-19074	siRNA24 locus with predominant RNA size of 24	NA	NA	NA	NA	NA	NA	NA	3.13518367371454	0.000888036947323313
10	4739508	4740471	964	*	PlantSmallRNAgenes	siRNA24	NA	NA	osa-b1.0r1-19080	siRNA24 locus with predominant RNA size of 24	NA	NA	NA	NA	NA	NA	NA	4.61230168302943	0.043728185526439
10	4740826	4743779	2954	*	PlantSmallRNAgenes	siRNA24	NA	NA	osa-b1.0r1-19081	siRNA24 locus with predominant RNA size of 24	NA	NA	NA	NA	NA	NA	NA	3.76970620158832	0.000263434229245301
10	4749926	4751816	1891	*	PlantSmallRNAgenes	siRNA24	NA	NA	osa-b1.0r1-19084	siRNA24 locus with predominant RNA size of 24	NA	NA	NA	NA	NA	NA	NA	4.30761913364662	0.00887207426252373
10	4753895	4754513	619	*	PlantSmallRNAgenes	siRNA24	NA	NA	osa-b1.0r1-19089	siRNA24 locus with predominant RNA size of 24	NA	NA	NA	NA	NA	NA	NA	-1.38196030260525	0.0455955549734301
10	4931988	4932736	749	*	PlantSmallRNAgenes	siRNA24	NA	NA	osa-b1.0r1-19165	siRNA24 locus with predominant RNA size of 24	NA	NA	NA	NA	NA	NA	NA	4.36422654485214	0.0161534570674269
10	4936395	4937051	657	*	ShortStack	siRNA24	NA	NA	Cluster_3187	NA	Cluster_3187	24	N	NA	NA	NA	NA	3.4263112675267	0.0345630140561569
10	4951547	4952895	1349	*	PlantSmallRNAgenes	siRNA24	NA	NA	osa-b1.0r1-19174	siRNA24 locus with predominant RNA size of 24	NA	NA	NA	NA	NA	NA	NA	2.53461718620036	0.0113590408346949
10	4995816	4996636	821	*	PlantSmallRNAgenes	siRNA24	NA	NA	osa-b1.0r1-19193	siRNA24 locus with predominant RNA size of 24	NA	NA	NA	NA	NA	NA	NA	2.27033565158934	0.0164360405405532
10	5054127	5055109	983	*	PlantSmallRNAgenes	siRNA24	NA	NA	osa-b1.0r1-19213	siRNA24 locus with predominant RNA size of 24	NA	NA	NA	NA	NA	NA	NA	5.45411146813966	0.00786103137927181
10	5162134	5163703	1570	*	PlantSmallRNAgenes	siRNA24	NA	NA	osa-b1.0r1-19222	siRNA24 locus with predominant RNA size of 24	NA	NA	NA	NA	NA	NA	NA	3.21485720321412	0.0182071978274104
10	5322376	5323380	1005	*	PlantSmallRNAgenes	siRNA24	NA	NA	osa-b1.0r1-19285	siRNA24 locus with predominant RNA size of 24	NA	NA	NA	NA	NA	NA	NA	4.5446921335546	0.0345884561957434
10	5323721	5324848	1128	*	PlantSmallRNAgenes	siRNA24	NA	NA	osa-b1.0r1-19286	siRNA24 locus with predominant RNA size of 24	NA	NA	NA	NA	NA	NA	NA	3.55052814430003	0.0249079257712869
10	5338347	5339447	1101	*	PlantSmallRNAgenes	siRNA24	NA	NA	osa-b1.0r1-19291	siRNA24 locus with predominant RNA size of 24	NA	NA	NA	NA	NA	NA	NA	3.21683958983484	0.0169397613345187
10	5361091	5365308	4218	*	PlantSmallRNAgenes	siRNA24	NA	NA	osa-b1.0r1-19299	siRNA24 locus with predominant RNA size of 24	NA	NA	NA	NA	NA	NA	NA	3.07194515866315	1.08445910246505e-06
10	5370102	5371552	1451	*	PlantSmallRNAgenes	siRNA24	NA	NA	osa-b1.0r1-19301	siRNA24 locus with predominant RNA size of 24	NA	NA	NA	NA	NA	NA	NA	3.24191756739896	4.36664623688489e-05
10	5484019	5485772	1754	*	PlantSmallRNAgenes	siRNA24	NA	NA	osa-b1.0r1-19339	siRNA24 locus with predominant RNA size of 24	NA	NA	NA	NA	NA	NA	NA	2.65523889096126	0.0032150656618503
10	5506835	5507613	779	*	PlantSmallRNAgenes	siRNA24	NA	NA	osa-b1.0r1-19354	siRNA24 locus with predominant RNA size of 24	NA	NA	NA	NA	NA	NA	NA	4.3356419216909	0.025544450149391
10	5545195	5545803	609	*	PlantSmallRNAgenes	siRNA24	NA	NA	osa-b1.0r1-19362	siRNA24 locus with predominant RNA size of 24	NA	NA	NA	NA	NA	NA	NA	4.35109405192755	0.0235390913906752
10	5586807	5587621	815	*	PlantSmallRNAgenes	siRNA24	NA	NA	osa-b1.0r1-19378	siRNA24 locus with predominant RNA size of 24	NA	NA	NA	NA	NA	NA	NA	1.88425708242922	0.00625267115579564
10	5634814	5635681	868	+	PlantSmallRNAgenes	siRNA24	NA	NA	osa-b1.0r1-19392	siRNA24 locus with predominant RNA size of 24	NA	NA	NA	NA	NA	NA	NA	-3.4943882177063	0.0441174016849512
10	5637097	5637417	321	*	ShortStack	OtherRNA	NA	NA	Cluster_3610	NA	Cluster_3610	N	N	NA	NA	NA	NA	-5.93442647312136	0.00767602678593341
10	5664767	5665322	556	*	PlantSmallRNAgenes	siRNA24	NA	NA	osa-b1.0r1-19402	siRNA24 locus with predominant RNA size of 24	NA	NA	NA	NA	NA	NA	NA	-2.21959675189878	0.00100295262863154
10	5672270	5674380	2111	*	PlantSmallRNAgenes	siRNA24	NA	NA	osa-b1.0r1-19407	siRNA24 locus with predominant RNA size of 24	NA	NA	NA	NA	NA	NA	NA	5.39928169056458	0.000911402949541742
10	5674908	5676124	1217	*	PlantSmallRNAgenes	siRNA24	NA	NA	osa-b1.0r1-19408	siRNA24 locus with predominant RNA size of 24	NA	NA	NA	NA	NA	NA	NA	3.50108380919082	8.35757683335706e-05
10	5682671	5689301	6631	*	PlantSmallRNAgenes	siRNA24	NA	NA	osa-b1.0r1-19414	siRNA24 locus with predominant RNA size of 24	NA	NA	NA	NA	NA	NA	NA	2.4784196491544	0.000152582251628178
10	5689788	5690581	794	*	PlantSmallRNAgenes	siRNA24	NA	NA	osa-b1.0r1-19415	siRNA24 locus with predominant RNA size of 24	NA	NA	NA	NA	NA	NA	NA	1.95683050239254	0.0441450762558536
10	5697991	5698514	524	*	PlantSmallRNAgenes	siRNA24	NA	NA	osa-b1.0r1-19419	siRNA24 locus with predominant RNA size of 24	NA	NA	NA	NA	NA	NA	NA	-1.37077255958186	0.0368708468374011
10	5700608	5700963	356	*	PlantSmallRNAgenes	siRNA24	NA	NA	osa-b1.0r1-19421	siRNA24 locus with predominant RNA size of 24	NA	NA	NA	NA	NA	NA	NA	2.3813741253459	0.01649915117961
10	5719403	5720717	1315	*	PlantSmallRNAgenes	siRNA24	NA	NA	osa-b1.0r1-19432	siRNA24 locus with predominant RNA size of 24	NA	NA	NA	NA	NA	NA	NA	2.35971519453498	0.0159498492458154
10	5733084	5733198	115	+	PlantSmallRNAgenes	siRNA24	NA	NA	osa-b1.0r1-19442	siRNA24 locus with predominant RNA size of 24	NA	NA	NA	NA	NA	NA	NA	-3.18688453960527	0.0456073172563642
10	5737109	5737917	809	*	PlantSmallRNAgenes	siRNA24	NA	NA	osa-b1.0r1-19444	siRNA24 locus with predominant RNA size of 24	NA	NA	NA	NA	NA	NA	NA	4.67701209732069	0.0173162236620308
10	5804538	5805864	1327	*	PlantSmallRNAgenes	siRNA24	NA	NA	osa-b1.0r1-19471	siRNA24 locus with predominant RNA size of 24	NA	NA	NA	NA	NA	NA	NA	3.55161469035666	0.00501625029483843
10	5819995	5820977	983	*	PlantSmallRNAgenes	siRNA24	NA	NA	osa-b1.0r1-19482	siRNA24 locus with predominant RNA size of 24	NA	NA	NA	NA	NA	NA	NA	2.9466156612172	0.00307434205498135
10	5830444	5831948	1505	*	PlantSmallRNAgenes	siRNA24	NA	NA	osa-b1.0r1-19488	siRNA24 locus with predominant RNA size of 24	NA	NA	NA	NA	NA	NA	NA	3.42781669534513	0.00350122444031325
10	5836952	5839326	2375	*	PlantSmallRNAgenes	siRNA24	NA	NA	osa-b1.0r1-19492	siRNA24 locus with predominant RNA size of 24	NA	NA	NA	NA	NA	NA	NA	2.5624239911569	0.0334766060573248
10	5912598	5913767	1170	*	PlantSmallRNAgenes	siRNA24	NA	NA	osa-b1.0r1-19513	siRNA24 locus with predominant RNA size of 24	NA	NA	NA	NA	NA	NA	NA	4.01502622444784	0.00866181429422354
10	5925619	5934240	8622	*	PlantSmallRNAgenes	siRNA24	NA	NA	osa-b1.0r1-19520	siRNA24 locus with predominant RNA size of 24	NA	NA	NA	NA	NA	NA	NA	2.13211623852659	0.010114094537498
10	5934741	5938927	4187	*	PlantSmallRNAgenes	siRNA24	NA	NA	osa-b1.0r1-19521	siRNA24 locus with predominant RNA size of 24	NA	NA	NA	NA	NA	NA	NA	4.38316260581913	0.00678646477272977
10	5964367	5965593	1227	*	PlantSmallRNAgenes	siRNA24	NA	NA	osa-b1.0r1-19530	siRNA24 locus with predominant RNA size of 24	NA	NA	NA	NA	NA	NA	NA	5.47657190950443	0.00369182706055547
[truncated: 13,032 more rows]
