# Supplementary material for: Spatiotemporal expression profile of novel and known small RNAs throughout rice plant development focussing on seed tissues
Source: BMC Genomics. 2022 Jan 11;23:44. doi: 10.1186/s12864-021-08264-z (PMC8750796; doi:10.1186/s12864-021-08264-z)
Supplement: Supplementary file 11 — Additional file 11. CSV files of differentially expressed sRNAs between the different tissues, of the format x_vs_y.csv, indicating that log2 fold changes are calculated relative to y. [file 12864_2021_8264_MOESM11_ESM.zip › data/emb_vs_ES.csv]

seqnames	start	end	width	strand	source	type	score	phase	Name	description	ID	DicerCall	MIRNA	id	name	overlapTE	expGEOstudies	log2FoldChange	padj
1	41389	42188	800	*	PlantSmallRNAgenes	siRNA24	NA	NA	osa-b1.0r1-8	siRNA24 locus with predominant RNA size of 24	NA	NA	NA	NA	NA	NA	NA	5.69815096958414	0.00687316651877891
1	168521	170381	1861	-	PlantSmallRNAgenes	OtherRNA	NA	NA	osa-b1.0r1-40	OtherRNA locus with < 80% of RNAs between 20-24 nts in size	NA	NA	NA	NA	NA	NA	NA	-6.69642367706212	2.15131672795177e-08
1	181983	182426	444	+	PlantSmallRNAgenes	OtherRNA	NA	NA	osa-b1.0r1-48	OtherRNA locus with < 80% of RNAs between 20-24 nts in size	NA	NA	NA	NA	NA	NA	NA	-4.09712826155863	0.00375575683090278
1	269753	270389	637	*	PlantSmallRNAgenes	siRNA24	NA	NA	osa-b1.0r1-83	siRNA24 locus with predominant RNA size of 24	NA	NA	NA	NA	NA	NA	NA	-4.49592741195006	0.00722866311523517
1	324226	325345	1120	*	PlantSmallRNAgenes	siRNA24	NA	NA	osa-b1.0r1-112	siRNA24 locus with predominant RNA size of 24	NA	NA	NA	NA	NA	NA	NA	2.41603286673353	0.0460727437364921
1	325392	327494	2103	*	PlantSmallRNAgenes	siRNA24	NA	NA	osa-b1.0r1-113	siRNA24 locus with predominant RNA size of 24	NA	NA	NA	NA	NA	NA	NA	3.25622095137962	0.00547752826639536
1	389259	390666	1408	*	PlantSmallRNAgenes	siRNA24	NA	NA	osa-b1.0r1-124	siRNA24 locus with predominant RNA size of 24	NA	NA	NA	NA	NA	NA	NA	4.99798995488365	0.0449117644458601
1	411878	412534	657	*	PlantSmallRNAgenes	siRNA24	NA	NA	osa-b1.0r1-134	siRNA24 locus with predominant RNA size of 24	NA	NA	NA	NA	NA	NA	NA	-4.37708988252119	9.0328557054978e-09
1	418783	419135	353	-	PlantSmallRNAgenes	OtherRNA	NA	NA	osa-b1.0r1-138	OtherRNA locus with < 80% of RNAs between 20-24 nts in size	NA	NA	NA	NA	NA	NA	NA	-5.16936033048268	0.04896680761523
1	516968	517740	773	-	ShortStack	OtherRNA	NA	NA	Cluster_49150	NA	Cluster_49150	N	N	NA	NA	NA	NA	-3.54075036864391	0.0178780893949728
1	648230	649382	1153	-	ShortStack	OtherRNA	NA	NA	Cluster_49205	NA	Cluster_49205	N	N	NA	NA	NA	NA	-4.5728894467592	0.0089419493380551
1	674676	675657	982	*	PlantSmallRNAgenes	siRNA24	NA	NA	osa-b1.0r1-234	siRNA24 locus with predominant RNA size of 24	NA	NA	NA	NA	NA	NA	NA	-1.58155157145113	0.0499274581040645
1	763385	763602	218	*	PlantSmallRNAgenes	siRNA24	NA	NA	osa-b1.0r1-263	siRNA24 locus with predominant RNA size of 24	NA	NA	NA	NA	NA	NA	NA	-4.21369152621229	0.00344371196826087
1	766511	766888	378	*	PlantSmallRNAgenes	siRNA24	NA	NA	osa-b1.0r1-266	siRNA24 locus with predominant RNA size of 24	NA	NA	NA	NA	NA	NA	NA	-1.86304776011406	0.0350462264379875
1	955503	956645	1143	*	PlantSmallRNAgenes	siRNA24	NA	NA	osa-b1.0r1-320	siRNA24 locus with predominant RNA size of 24	NA	NA	NA	NA	NA	NA	NA	4.40946878725356	0.041161854241321
1	991200	992499	1300	*	PlantSmallRNAgenes	siRNA24	NA	NA	osa-b1.0r1-332	siRNA24 locus with predominant RNA size of 24	NA	NA	NA	NA	NA	NA	NA	4.86077794530436	0.0310719134632601
1	1158623	1160040	1418	*	PlantSmallRNAgenes	siRNA24	NA	NA	osa-b1.0r1-401	siRNA24 locus with predominant RNA size of 24	NA	NA	NA	NA	NA	NA	NA	3.28186738905953	0.0139307867303101
1	1160948	1161475	528	*	PlantSmallRNAgenes	siRNA24	NA	NA	osa-b1.0r1-402	siRNA24 locus with predominant RNA size of 24	NA	NA	NA	NA	NA	NA	NA	-5.22727012610652	0.00113774776937026
1	1194637	1196473	1837	*	PlantSmallRNAgenes	siRNA24	NA	NA	osa-b1.0r1-410	siRNA24 locus with predominant RNA size of 24	NA	NA	NA	NA	NA	NA	NA	5.40262217601562	0.0134140819406105
1	1204404	1205044	641	*	PlantSmallRNAgenes	siRNA24	NA	NA	osa-b1.0r1-412	siRNA24 locus with predominant RNA size of 24	NA	NA	NA	NA	NA	NA	NA	-1.81805917621333	0.0479890233704524
1	1322737	1323015	279	*	PlantSmallRNAgenes	siRNA24	NA	NA	osa-b1.0r1-478	siRNA24 locus with predominant RNA size of 24	NA	NA	NA	NA	NA	NA	NA	-2.73850520940607	0.0432635952241441
1	1338176	1339297	1122	-	PlantSmallRNAgenes	OtherRNA	NA	NA	osa-b1.0r1-487	OtherRNA locus with < 80% of RNAs between 20-24 nts in size	NA	NA	NA	NA	NA	NA	NA	-6.64890076229202	0.0411503268747017
1	1356461	1358914	2454	*	PlantSmallRNAgenes	siRNA24	NA	NA	osa-b1.0r1-502	siRNA24 locus with predominant RNA size of 24	NA	NA	NA	NA	NA	NA	NA	4.9057945134761	0.014684138930365
1	1543106	1544016	911	*	PlantSmallRNAgenes	siRNA24	NA	NA	osa-b1.0r1-560	siRNA24 locus with predominant RNA size of 24	NA	NA	NA	NA	NA	NA	NA	4.68572107775399	0.0237995381744884
1	1572527	1572799	273	-	ShortStack	OtherRNA	NA	NA	Cluster_49708	NA	Cluster_49708	N	N	NA	NA	NA	NA	-4.00901745678882	0.0497559436525229
1	1579181	1579328	148	*	ShortStack	siRNA24	NA	NA	Cluster_49714	NA	Cluster_49714	24	N	NA	NA	NA	NA	5.56544842633927	0.0338881013352731
1	1662261	1663069	809	*	PlantSmallRNAgenes	siRNA24	NA	NA	osa-b1.0r1-604	siRNA24 locus with predominant RNA size of 24	NA	NA	NA	NA	NA	NA	NA	5.27276325307155	0.0276104235965087
1	1738831	1740222	1392	+	PlantSmallRNAgenes	OtherRNA	NA	NA	osa-b1.0r1-647	OtherRNA locus with < 80% of RNAs between 20-24 nts in size	NA	NA	NA	NA	NA	NA	NA	-4.62717997343796	1.64213456056555e-09
1	1746426	1746715	290	+	PlantSmallRNAgenes	OtherRNA	NA	NA	osa-b1.0r1-649	OtherRNA locus with < 80% of RNAs between 20-24 nts in size	NA	NA	NA	NA	NA	NA	NA	-3.27638259909379	0.0395717773038606
1	1746790	1748558	1769	+	PlantSmallRNAgenes	OtherRNA	NA	NA	osa-b1.0r1-650	OtherRNA locus with < 80% of RNAs between 20-24 nts in size	NA	NA	NA	NA	NA	NA	NA	-3.93803991712713	6.77280165015596e-08
1	1760210	1760707	498	-	PlantSmallRNAgenes	OtherRNA	NA	NA	osa-b1.0r1-653	OtherRNA locus with < 80% of RNAs between 20-24 nts in size	NA	NA	NA	NA	NA	NA	NA	-5.54810656620919	0.0120732066066037
1	1903109	1904232	1124	+	ShortStack	OtherRNA	NA	NA	Cluster_49921	NA	Cluster_49921	N	N	NA	NA	NA	NA	-5.42496944709084	0.00909330633106636
1	1930626	1931882	1257	*	PlantSmallRNAgenes	OtherRNA	NA	NA	osa-b1.0r1-714	OtherRNA locus with < 80% of RNAs between 20-24 nts in size	NA	NA	NA	NA	NA	NA	NA	-4.17592647461499	6.13513406766302e-05
1	1932367	1932629	263	*	PlantSmallRNAgenes	siRNA24	NA	NA	osa-b1.0r1-715	siRNA24 locus with predominant RNA size of 24	NA	NA	NA	NA	NA	NA	NA	-3.4372194949606	0.0166259678057701
1	1941012	1942119	1108	+	PlantSmallRNAgenes	OtherRNA	NA	NA	osa-b1.0r1-719	OtherRNA locus with < 80% of RNAs between 20-24 nts in size	NA	NA	NA	NA	NA	NA	NA	-7.34589021047798	6.68510197566208e-05
1	1946936	1948415	1480	*	PlantSmallRNAgenes	siRNA24	NA	NA	osa-b1.0r1-724	siRNA24 locus with predominant RNA size of 24	NA	NA	NA	NA	NA	NA	NA	2.96863959661723	0.0128459283397634
1	2081149	2081521	373	+	ShortStack	OtherRNA	NA	NA	Cluster_50034	NA	Cluster_50034	N	N	NA	NA	NA	NA	-5.09918560837223	0.0298724897641149
1	2086123	2086582	460	-	PlantSmallRNAgenes	OtherRNA	NA	NA	osa-b1.0r1-781	OtherRNA locus with < 80% of RNAs between 20-24 nts in size	NA	NA	NA	NA	NA	NA	NA	-4.31951805571262	0.0192920653310897
1	2130722	2130978	257	*	PlantSmallRNAgenes	siRNA24	NA	NA	osa-b1.0r1-803	siRNA24 locus with predominant RNA size of 24	NA	NA	NA	NA	NA	NA	NA	-2.52089665144134	0.0391166591966185
1	2202293	2202993	701	+	PlantSmallRNAgenes	siRNA21	NA	NA	osa-b1.0r1-828	siRNA21 locus with predominant RNA size of 21	NA	NA	NA	NA	NA	NA	NA	-7.00598641286869	1.58139264783963e-05
1	2221634	2222309	676	-	ShortStack	OtherRNA	NA	NA	Cluster_50119	NA	Cluster_50119	N	N	NA	NA	NA	NA	-5.56943548539501	0.0195679203246337
1	2241808	2243459	1652	*	PlantSmallRNAgenes	siRNA24	NA	NA	osa-b1.0r1-844	siRNA24 locus with predominant RNA size of 24	NA	NA	NA	NA	NA	NA	NA	3.06259903868021	0.0219443142846233
1	2274748	2275089	342	-	PlantSmallRNAgenes	siRNA24	NA	NA	osa-b1.0r1-852	siRNA24 locus with predominant RNA size of 24	NA	NA	NA	NA	NA	NA	NA	-3.56756251748024	0.0282218924989985
1	2531436	2532164	729	*	PlantSmallRNAgenes	siRNA24	NA	NA	osa-b1.0r1-974	siRNA24 locus with predominant RNA size of 24	NA	NA	NA	NA	NA	NA	NA	6.14255326045131	0.00259226122561644
1	2583788	2585035	1248	*	PlantSmallRNAgenes	siRNA24	NA	NA	osa-b1.0r1-992	siRNA24 locus with predominant RNA size of 24	NA	NA	NA	NA	NA	NA	NA	2.10656759349164	0.0326820533855141
1	2601007	2601391	385	+	PlantSmallRNAgenes	OtherRNA	NA	NA	osa-b1.0r1-1004	OtherRNA locus with < 80% of RNAs between 20-24 nts in size	NA	NA	NA	NA	NA	NA	NA	-4.2042233322402	0.0382005294299088
1	2602334	2604059	1726	+	ShortStack	OtherRNA	NA	NA	Cluster_50280	NA	Cluster_50280	N	N	NA	NA	NA	NA	-2.40700284456673	0.0350000912595831
1	2604801	2605544	744	+	ShortStack	OtherRNA	NA	NA	Cluster_50281	NA	Cluster_50281	N	N	NA	NA	NA	NA	-5.18977285763637	0.0186965964852856
1	2617719	2617736	18	+	PlantSmallRNAgenes	OtherRNA	NA	NA	osa-b1.0r1-1009	OtherRNA locus with < 80% of RNAs between 20-24 nts in size	NA	NA	NA	NA	NA	NA	NA	-5.23544043249967	3.06769077387505e-08
1	2666509	2668160	1652	*	PlantSmallRNAgenes	siRNA24	NA	NA	osa-b1.0r1-1033	siRNA24 locus with predominant RNA size of 24	NA	NA	NA	NA	NA	NA	NA	5.03692129175466	0.0455276264010204
1	2693175	2693774	600	-	PlantSmallRNAgenes	OtherRNA	NA	NA	osa-b1.0r1-1039	OtherRNA locus with < 80% of RNAs between 20-24 nts in size	NA	NA	NA	NA	NA	NA	NA	-5.04751661208951	1.39072522210148e-08
1	2707657	2708820	1164	-	PlantSmallRNAgenes	OtherRNA	NA	NA	osa-b1.0r1-1046	OtherRNA locus with < 80% of RNAs between 20-24 nts in size	NA	NA	NA	NA	NA	NA	NA	-4.52771272978284	0.0370611541002316
1	2803996	2804334	339	*	ShortStack	OtherRNA	NA	NA	Cluster_50378	NA	Cluster_50378	N	N	NA	NA	NA	NA	-4.54965193972018	0.0258895153567385
1	2872120	2872871	752	+	PlantSmallRNAgenes	OtherRNA	NA	NA	osa-b1.0r1-1101	OtherRNA locus with < 80% of RNAs between 20-24 nts in size	NA	NA	NA	NA	NA	NA	NA	-4.12702497328254	0.0461495376644155
1	2985819	2986069	251	-	PlantSmallRNAgenes	OtherRNA	NA	NA	osa-b1.0r1-1139	OtherRNA locus with < 80% of RNAs between 20-24 nts in size	NA	NA	NA	NA	NA	NA	NA	-6.84362314668851	0.0350000912595831
1	3100750	3101659	910	-	ShortStack	OtherRNA	NA	NA	Cluster_50482	NA	Cluster_50482	N	N	NA	NA	NA	NA	-4.85903281922838	0.00389266881439298
1	3102118	3102718	601	-	ShortStack	OtherRNA	NA	NA	Cluster_50483	NA	Cluster_50483	N	N	NA	NA	NA	NA	-5.73102329240135	0.00845985642323667
1	3133906	3136050	2145	*	PlantSmallRNAgenes	siRNA24	NA	NA	osa-b1.0r1-1189	siRNA24 locus with predominant RNA size of 24	NA	NA	NA	NA	NA	NA	NA	5.11449153919245	0.0390833560262992
1	3308495	3309563	1069	*	PlantSmallRNAgenes	siRNA24	NA	NA	osa-b1.0r1-1266	siRNA24 locus with predominant RNA size of 24	NA	NA	NA	NA	NA	NA	NA	4.87218991065865	0.0295578199686899
1	3421328	3421475	148	+	PlantSmallRNAgenes	OtherRNA	NA	NA	osa-b1.0r1-1309	OtherRNA locus with < 80% of RNAs between 20-24 nts in size	NA	NA	NA	NA	NA	NA	NA	-4.82702336938622	3.05399929003921e-09
1	3431192	3431505	314	*	PlantSmallRNAgenes	siRNA24	NA	NA	osa-b1.0r1-1311	siRNA24 locus with predominant RNA size of 24	NA	NA	NA	NA	NA	NA	NA	-4.44921710004042	1.69015761232967e-06
1	3479116	3481327	2212	-	PlantSmallRNAgenes	OtherRNA	NA	NA	osa-b1.0r1-1323	OtherRNA locus with < 80% of RNAs between 20-24 nts in size	NA	NA	NA	NA	NA	NA	NA	-4.9369688455683	6.05268001112094e-10
1	3486987	3487345	359	*	PlantSmallRNAgenes	siRNA24	NA	NA	osa-b1.0r1-1326	siRNA24 locus with predominant RNA size of 24	NA	NA	NA	NA	NA	NA	NA	-3.0730909498344	0.00267472238724292
1	3525995	3527014	1020	*	PlantSmallRNAgenes	siRNA24	NA	NA	osa-b1.0r1-1339	siRNA24 locus with predominant RNA size of 24	NA	NA	NA	NA	NA	NA	NA	4.4839931666525	0.0427385930949647
1	3636099	3637297	1199	-	PlantSmallRNAgenes	siRNA24	NA	NA	osa-b1.0r1-1388	siRNA24 locus with predominant RNA size of 24	NA	NA	NA	NA	NA	NA	NA	-1.53072859836227	0.00823597350610492
1	3681063	3681443	381	*	PlantSmallRNAgenes	siRNA24	NA	NA	osa-b1.0r1-1402	siRNA24 locus with predominant RNA size of 24	NA	NA	NA	NA	NA	NA	NA	-2.95976882729135	0.0382005294299088
1	3724548	3725411	864	-	PlantSmallRNAgenes	OtherRNA	NA	NA	osa-b1.0r1-1415	OtherRNA locus with < 80% of RNAs between 20-24 nts in size	NA	NA	NA	NA	NA	NA	NA	-2.55114978874135	0.0278473893057877
1	3725885	3727795	1911	-	PlantSmallRNAgenes	OtherRNA	NA	NA	osa-b1.0r1-1416	OtherRNA locus with < 80% of RNAs between 20-24 nts in size	NA	NA	NA	NA	NA	NA	NA	-3.78481871097133	3.64954670183195e-06
1	3734406	3734864	459	+	PlantSmallRNAgenes	siRNA24	NA	NA	osa-b1.0r1-1419	siRNA24 locus with predominant RNA size of 24	NA	NA	NA	NA	NA	NA	NA	-3.45433397186527	0.00410316501455604
1	3734908	3735151	244	+	PlantSmallRNAgenes	OtherRNA	NA	NA	osa-b1.0r1-1420	OtherRNA locus with < 80% of RNAs between 20-24 nts in size	NA	NA	NA	NA	NA	NA	NA	-11.8644575101462	0.00168263350954533
1	3736083	3736258	176	-	PlantSmallRNAgenes	OtherRNA	NA	NA	osa-b1.0r1-1422	OtherRNA locus with < 80% of RNAs between 20-24 nts in size	NA	NA	NA	NA	NA	NA	NA	-6.31770759238454	0.000337754854267583
1	3788375	3788750	376	*	PlantSmallRNAgenes	siRNA24	NA	NA	osa-b1.0r1-1444	siRNA24 locus with predominant RNA size of 24	NA	NA	NA	NA	NA	NA	NA	-4.02006182912532	0.0112818010077554
1	3824633	3826429	1797	*	PlantSmallRNAgenes	siRNA24	NA	NA	osa-b1.0r1-1457	siRNA24 locus with predominant RNA size of 24	NA	NA	NA	NA	NA	NA	NA	4.06095537472217	0.000251075047986688
1	4022101	4022996	896	*	PlantSmallRNAgenes	siRNA24	NA	NA	osa-b1.0r1-1549	siRNA24 locus with predominant RNA size of 24	NA	NA	NA	NA	NA	NA	NA	4.87853562008936	0.0417869617544085
1	4024854	4027455	2602	*	PlantSmallRNAgenes	siRNA24	NA	NA	osa-b1.0r1-1551	siRNA24 locus with predominant RNA size of 24	NA	NA	NA	NA	NA	NA	NA	3.20162861966455	0.0492888142241856
1	4052256	4052586	331	-	ShortStack	OtherRNA	NA	NA	Cluster_50984	NA	Cluster_50984	N	N	NA	NA	NA	NA	-4.69586224100178	0.0391758506362738
1	4125637	4126338	702	+	ShortStack	OtherRNA	NA	NA	Cluster_51026	NA	Cluster_51026	N	N	NA	NA	NA	NA	-3.44309333663594	0.0282577464810533
1	4140866	4141977	1112	*	PlantSmallRNAgenes	siRNA24	NA	NA	osa-b1.0r1-1587	siRNA24 locus with predominant RNA size of 24	NA	NA	NA	NA	NA	NA	NA	1.78543146391402	0.027136228884933
1	4154820	4155249	430	*	PlantSmallRNAgenes	siRNA24	NA	NA	osa-b1.0r1-1591	siRNA24 locus with predominant RNA size of 24	NA	NA	NA	NA	NA	NA	NA	-1.94860659227842	0.0467350495154641
1	4168603	4168796	194	-	ShortStack	OtherRNA	NA	NA	Cluster_51062	NA	Cluster_51062	N	N	NA	NA	NA	NA	-3.66918777982416	0.0132323878134652
1	4183988	4184876	889	*	PlantSmallRNAgenes	siRNA24	NA	NA	osa-b1.0r1-1603	siRNA24 locus with predominant RNA size of 24	NA	NA	NA	NA	NA	NA	NA	-3.06910346059995	7.13554375122405e-05
1	4304386	4306552	2167	*	PlantSmallRNAgenes	siRNA24	NA	NA	osa-b1.0r1-1664	siRNA24 locus with predominant RNA size of 24	NA	NA	NA	NA	NA	NA	NA	4.56669507050752	0.0449793872251133
1	4329447	4329961	515	-	PlantSmallRNAgenes	OtherRNA	NA	NA	osa-b1.0r1-1671	OtherRNA locus with < 80% of RNAs between 20-24 nts in size	NA	NA	NA	NA	NA	NA	NA	-4.81614821066739	0.000281622871661255
1	4330368	4330556	189	-	PlantSmallRNAgenes	OtherRNA	NA	NA	osa-b1.0r1-1672	OtherRNA locus with < 80% of RNAs between 20-24 nts in size	NA	NA	NA	NA	NA	NA	NA	-4.67849243787556	0.0284519397561947
1	4330873	4332421	1549	-	PlantSmallRNAgenes	OtherRNA	NA	NA	osa-b1.0r1-1674	OtherRNA locus with < 80% of RNAs between 20-24 nts in size	NA	NA	NA	NA	NA	NA	NA	-5.7947161814165	1.06916218151372e-11
1	4333219	4333424	206	-	PlantSmallRNAgenes	OtherRNA	NA	NA	osa-b1.0r1-1675	OtherRNA locus with < 80% of RNAs between 20-24 nts in size	NA	NA	NA	NA	NA	NA	NA	-5.72174489899754	0.00778141771580665
1	4333563	4334036	474	-	PlantSmallRNAgenes	OtherRNA	NA	NA	osa-b1.0r1-1676	OtherRNA locus with < 80% of RNAs between 20-24 nts in size	NA	NA	NA	NA	NA	NA	NA	-5.56266219126925	0.00493033411026829
1	4335379	4335655	277	-	PlantSmallRNAgenes	OtherRNA	NA	NA	osa-b1.0r1-1677	OtherRNA locus with < 80% of RNAs between 20-24 nts in size	NA	NA	NA	NA	NA	NA	NA	-6.89315402597478	6.60769984548151e-07
1	4336350	4336911	562	-	PlantSmallRNAgenes	OtherRNA	NA	NA	osa-b1.0r1-1678	OtherRNA locus with < 80% of RNAs between 20-24 nts in size	NA	NA	NA	NA	NA	NA	NA	-5.0706912716539	0.00353231135073591
1	4402221	4402423	203	+	PlantSmallRNAgenes	OtherRNA	NA	NA	osa-b1.0r1-1701	OtherRNA locus with < 80% of RNAs between 20-24 nts in size	NA	NA	NA	NA	NA	NA	NA	-3.08813250547906	0.000440947908606445
1	4573220	4573353	134	-	PlantSmallRNAgenes	siRNA21	NA	NA	osa-b1.0r1-1758	siRNA21 locus with predominant RNA size of 21	NA	NA	NA	NA	NA	NA	NA	-6.93839907603812	2.76994495693587e-05
1	4626646	4626937	292	-	PlantSmallRNAgenes	siRNA21	NA	NA	osa-b1.0r1-1783	siRNA21 locus with predominant RNA size of 21	NA	NA	NA	NA	NA	NA	NA	-3.1272286945275	0.0217073007657193
1	4646426	4648475	2050	+	PlantSmallRNAgenes	OtherRNA	NA	NA	osa-b1.0r1-1795	OtherRNA locus with < 80% of RNAs between 20-24 nts in size	NA	NA	NA	NA	NA	NA	NA	-9.09955837547296	1.80247627675562e-09
1	4685173	4686459	1287	*	PlantSmallRNAgenes	siRNA24	NA	NA	osa-b1.0r1-1811	siRNA24 locus with predominant RNA size of 24	NA	NA	NA	NA	NA	NA	NA	2.63544896858009	0.0416619752275314
1	4725293	4725741	449	*	PlantSmallRNAgenes	siRNA24	NA	NA	osa-b1.0r1-1823	siRNA24 locus with predominant RNA size of 24	NA	NA	NA	NA	NA	NA	NA	-1.49680236889942	0.0275420281055188
1	4831555	4831917	363	*	PlantSmallRNAgenes	siRNA24	NA	NA	osa-b1.0r1-1868	siRNA24 locus with predominant RNA size of 24	NA	NA	NA	NA	NA	NA	NA	-2.6197105914858	0.0293082951673611
1	4872184	4873614	1431	*	PlantSmallRNAgenes	OtherRNA	NA	NA	osa-b1.0r1-1879	OtherRNA locus with < 80% of RNAs between 20-24 nts in size	NA	NA	NA	NA	NA	NA	NA	-3.06373281135835	0.00968902575824335
1	4907093	4907840	748	+	ShortStack	OtherRNA	NA	NA	Cluster_51548	NA	Cluster_51548	N	N	NA	NA	NA	NA	-4.1834816982782	0.0156260879685158
1	4908899	4909413	515	+	PlantSmallRNAgenes	OtherRNA	NA	NA	osa-b1.0r1-1899	OtherRNA locus with < 80% of RNAs between 20-24 nts in size	NA	NA	NA	NA	NA	NA	NA	-5.22990051401657	0.00237785656945413
1	4980791	4981306	516	+	PlantSmallRNAgenes	OtherRNA	NA	NA	osa-b1.0r1-1943	OtherRNA locus with < 80% of RNAs between 20-24 nts in size	NA	NA	NA	NA	NA	NA	NA	-2.0976270619088	0.0128459283397634
1	5037332	5039262	1931	-	ShortStack	OtherRNA	NA	NA	Cluster_51617	NA	Cluster_51617	N	N	NA	NA	NA	NA	-6.51742664067784	0.000103640482815921
1	5062091	5062800	710	-	ShortStack	OtherRNA	NA	NA	Cluster_51632	NA	Cluster_51632	N	N	NA	NA	NA	NA	-4.77909683991769	0.0201935699302345
1	5079899	5080936	1038	*	PlantSmallRNAgenes	siRNA24	NA	NA	osa-b1.0r1-1984	siRNA24 locus with predominant RNA size of 24	NA	NA	NA	NA	NA	NA	NA	3.01551693803297	0.0428467375851433
1	5137440	5137997	558	*	PlantSmallRNAgenes	siRNA24	NA	NA	osa-b1.0r1-2018	siRNA24 locus with predominant RNA size of 24	NA	NA	NA	NA	NA	NA	NA	3.70274022556152	0.0231299075691298
1	5152435	5152718	284	*	PlantSmallRNAgenes	siRNA24	NA	NA	osa-b1.0r1-2031	siRNA24 locus with predominant RNA size of 24	NA	NA	NA	NA	NA	NA	NA	-2.90985749289826	0.00465820370296748
1	5216886	5218286	1401	*	PlantSmallRNAgenes	siRNA24	NA	NA	osa-b1.0r1-2066	siRNA24 locus with predominant RNA size of 24	NA	NA	NA	NA	NA	NA	NA	2.4114023461582	0.0417027432205703
1	5327546	5328516	971	*	PlantSmallRNAgenes	siRNA24	NA	NA	osa-b1.0r1-2105	siRNA24 locus with predominant RNA size of 24	NA	NA	NA	NA	NA	NA	NA	-2.62334196047811	0.0272209467510478
1	5395777	5396217	441	*	PlantSmallRNAgenes	siRNA24	NA	NA	osa-b1.0r1-2145	siRNA24 locus with predominant RNA size of 24	NA	NA	NA	NA	NA	NA	NA	-2.13976030023368	0.00423898525326646
1	5477934	5478332	399	*	PlantSmallRNAgenes	siRNA24	NA	NA	osa-b1.0r1-2173	siRNA24 locus with predominant RNA size of 24	NA	NA	NA	NA	NA	NA	NA	-1.68469239912283	0.0161527748659137
1	5478541	5479825	1285	+	PlantSmallRNAgenes	OtherRNA	NA	NA	osa-b1.0r1-2174	OtherRNA locus with < 80% of RNAs between 20-24 nts in size	NA	NA	NA	NA	NA	NA	NA	-4.23052074070048	2.39398347674357e-06
1	5577296	5589307	12012	*	PlantSmallRNAgenes	siRNA24	NA	NA	osa-b1.0r1-2225	siRNA24 locus with predominant RNA size of 24	NA	NA	NA	NA	NA	NA	NA	2.55989193983768	0.0126607812792245
1	5637949	5638176	228	*	PlantSmallRNAgenes	siRNA24	NA	NA	osa-b1.0r1-2256	siRNA24 locus with predominant RNA size of 24	NA	NA	NA	NA	NA	NA	NA	-2.49161978423785	0.0183842024706231
1	5681179	5681563	385	*	PlantSmallRNAgenes	siRNA24	NA	NA	osa-b1.0r1-2282	siRNA24 locus with predominant RNA size of 24	NA	NA	NA	NA	NA	NA	NA	-2.79491444808275	0.00071383963666493
1	5729646	5729915	270	-	PlantSmallRNAgenes	OtherRNA	NA	NA	osa-b1.0r1-2311	OtherRNA locus with < 80% of RNAs between 20-24 nts in size	NA	NA	NA	NA	NA	NA	NA	-6.74702048084611	2.6669776457228e-06
1	5734786	5736769	1984	*	PlantSmallRNAgenes	siRNA24	NA	NA	osa-b1.0r1-2313	siRNA24 locus with predominant RNA size of 24	NA	NA	NA	NA	NA	NA	NA	4.41715388405048	0.0291674592883899
1	5758352	5760309	1958	*	PlantSmallRNAgenes	siRNA24	NA	NA	osa-b1.0r1-2327	siRNA24 locus with predominant RNA size of 24	NA	NA	NA	NA	NA	NA	NA	2.35224760047714	0.044435316297996
1	5769755	5769921	167	+	PlantSmallRNAgenes	OtherRNA	NA	NA	osa-b1.0r1-2328	OtherRNA locus with < 80% of RNAs between 20-24 nts in size	NA	NA	NA	NA	NA	NA	NA	-25.3702667238069	1.03998939631819e-07
1	5868503	5869693	1191	*	PlantSmallRNAgenes	siRNA24	NA	NA	osa-b1.0r1-2375	siRNA24 locus with predominant RNA size of 24	NA	NA	NA	NA	NA	NA	NA	2.22929933720487	0.0274404790405106
1	5948428	5948446	19	-	PlantSmallRNAgenes	OtherRNA	NA	NA	osa-b1.0r1-2412	OtherRNA locus with < 80% of RNAs between 20-24 nts in size	NA	NA	NA	NA	NA	NA	NA	-1.66498976594332	0.0243168646676764
1	6127304	6127635	332	*	PlantSmallRNAgenes	siRNA24	NA	NA	osa-b1.0r1-2502	siRNA24 locus with predominant RNA size of 24	NA	NA	NA	NA	NA	NA	NA	-4.12819865207025	0.00179495591348305
1	6138237	6138559	323	+	ShortStack	OtherRNA	NA	NA	Cluster_52360	NA	Cluster_52360	N	N	NA	NA	NA	NA	-5.27335352859665	0.0212080336801083
1	6182460	6182821	362	*	PlantSmallRNAgenes	siRNA24	NA	NA	osa-b1.0r1-2522	siRNA24 locus with predominant RNA size of 24	NA	NA	NA	NA	NA	NA	NA	-3.02783958850158	0.00297365006353285
1	6213097	6213573	477	*	PlantSmallRNAgenes	siRNA24	NA	NA	osa-b1.0r1-2536	siRNA24 locus with predominant RNA size of 24	NA	NA	NA	NA	NA	NA	NA	4.76705590980839	0.0392125356476176
1	6234374	6234706	333	-	PlantSmallRNAgenes	siRNA24	NA	NA	osa-b1.0r1-2548	siRNA24 locus with predominant RNA size of 24	NA	NA	NA	NA	NA	NA	NA	-2.27626116546644	0.00306840330856553
1	6287207	6288103	897	*	PlantSmallRNAgenes	siRNA24	NA	NA	osa-b1.0r1-2570	siRNA24 locus with predominant RNA size of 24	NA	NA	NA	NA	NA	NA	NA	-2.25114627424021	0.00021614156274738
1	6325705	6327570	1866	*	PlantSmallRNAgenes	siRNA24	NA	NA	osa-b1.0r1-2596	siRNA24 locus with predominant RNA size of 24	NA	NA	NA	NA	NA	NA	NA	4.16964818041164	0.0490554279191661
1	6331991	6334828	2838	*	PlantSmallRNAgenes	siRNA24	NA	NA	osa-b1.0r1-2600	siRNA24 locus with predominant RNA size of 24	NA	NA	NA	NA	NA	NA	NA	2.239193050173	0.0321382867108233
1	6441207	6442909	1703	*	PlantSmallRNAgenes	siRNA24	NA	NA	osa-b1.0r1-2659	siRNA24 locus with predominant RNA size of 24	NA	NA	NA	NA	NA	NA	NA	1.82533473634914	0.0417434582339599
1	6446024	6446981	958	+	ShortStack	OtherRNA	NA	NA	Cluster_52586	NA	Cluster_52586	N	N	NA	NA	NA	NA	-5.17589028855555	0.0151198771531011
1	6447531	6448581	1051	+	ShortStack	OtherRNA	NA	NA	Cluster_52587	NA	Cluster_52587	N	N	NA	NA	NA	NA	-3.50035840887731	0.0343197579008613
1	6451432	6451685	254	+	PlantSmallRNAgenes	OtherRNA	NA	NA	osa-b1.0r1-2662	OtherRNA locus with < 80% of RNAs between 20-24 nts in size	NA	NA	NA	NA	NA	NA	NA	-4.60079629483303	0.0245196553782406
1	6452791	6452908	118	+	ShortStack	OtherRNA	NA	NA	Cluster_52596	NA	Cluster_52596	N	N	NA	NA	NA	NA	-4.81123798917725	0.0136073572632966
1	6527940	6528017	78	-	PlantSmallRNAgenes	OtherRNA	NA	NA	osa-b1.0r1-2697	OtherRNA locus with < 80% of RNAs between 20-24 nts in size	NA	NA	NA	NA	NA	NA	NA	-6.25279436789624	9.90731305959759e-08
1	6602516	6602935	420	*	PlantSmallRNAgenes	siRNA24	NA	NA	osa-b1.0r1-2721	siRNA24 locus with predominant RNA size of 24	NA	NA	NA	NA	NA	NA	NA	-2.25350867128509	0.0297533491964224
1	6704983	6705348	366	*	PlantSmallRNAgenes	siRNA24	NA	NA	osa-b1.0r1-2765	siRNA24 locus with predominant RNA size of 24	NA	NA	NA	NA	NA	NA	NA	-2.59146040610963	0.0404340836291621
1	6791491	6792420	930	+	PlantSmallRNAgenes	siRNA21	NA	NA	osa-b1.0r1-2785	siRNA21 locus with predominant RNA size of 21	NA	NA	NA	NA	NA	NA	NA	-5.02674677484575	0.0417217372452191
1	6869157	6871074	1918	*	PlantSmallRNAgenes	siRNA24	NA	NA	osa-b1.0r1-2822	siRNA24 locus with predominant RNA size of 24	NA	NA	NA	NA	NA	NA	NA	2.15331835331924	0.0384210977704473
1	7112160	7112485	326	*	PlantSmallRNAgenes	siRNA24	NA	NA	osa-b1.0r1-2943	siRNA24 locus with predominant RNA size of 24	NA	NA	NA	NA	NA	NA	NA	-2.36140329202276	0.00527080437848908
1	7133884	7134096	213	+	ShortStack	OtherRNA	NA	NA	Cluster_53039	NA	Cluster_53039	N	N	NA	NA	NA	NA	-5.39486336264477	0.00838314947518347
1	7140733	7141345	613	*	PlantSmallRNAgenes	siRNA24	NA	NA	osa-b1.0r1-2955	siRNA24 locus with predominant RNA size of 24	NA	NA	NA	NA	NA	NA	NA	-1.61504113138692	0.0324268996850889
1	7155083	7157317	2235	*	PlantSmallRNAgenes	siRNA24	NA	NA	osa-b1.0r1-2964	siRNA24 locus with predominant RNA size of 24	NA	NA	NA	NA	NA	NA	NA	2.51408543629527	0.0405863683949298
1	7167546	7168041	496	*	PlantSmallRNAgenes	siRNA24	NA	NA	osa-b1.0r1-2967	siRNA24 locus with predominant RNA size of 24	NA	NA	NA	NA	NA	NA	NA	-5.56317003180258	0.00240415161149592
1	7170689	7173609	2921	*	PlantSmallRNAgenes	siRNA24	NA	NA	osa-b1.0r1-2970	siRNA24 locus with predominant RNA size of 24	NA	NA	NA	NA	NA	NA	NA	2.35633595097317	0.0483423443599016
1	7240177	7241277	1101	*	PlantSmallRNAgenes	siRNA24	NA	NA	osa-b1.0r1-2999	siRNA24 locus with predominant RNA size of 24	NA	NA	NA	NA	NA	NA	NA	3.61234948039771	0.0275522632612162
1	7245948	7246305	358	*	PlantSmallRNAgenes	siRNA24	NA	NA	osa-b1.0r1-3004	siRNA24 locus with predominant RNA size of 24	NA	NA	NA	NA	NA	NA	NA	-2.02789401346593	0.0180182622346574
1	7307387	7307749	363	+	PlantSmallRNAgenes	siRNA24	NA	NA	osa-b1.0r1-3031	siRNA24 locus with predominant RNA size of 24	NA	NA	NA	NA	NA	NA	NA	-4.02027135890465	6.4859995062634e-09
1	7357777	7358949	1173	*	PlantSmallRNAgenes	siRNA24	NA	NA	osa-b1.0r1-3054	siRNA24 locus with predominant RNA size of 24	NA	NA	NA	NA	NA	NA	NA	6.4530443813307	0.00164640628916679
1	7363688	7364441	754	-	PlantSmallRNAgenes	OtherRNA	NA	NA	osa-b1.0r1-3056	OtherRNA locus with < 80% of RNAs between 20-24 nts in size	NA	NA	NA	NA	NA	NA	NA	-7.56022333502507	5.10850731614704e-06
1	7365515	7365885	371	-	PlantSmallRNAgenes	OtherRNA	NA	NA	osa-b1.0r1-3057	OtherRNA locus with < 80% of RNAs between 20-24 nts in size	NA	NA	NA	NA	NA	NA	NA	-7.09185495221028	1.9117915941884e-05
1	7372059	7378979	6921	*	PlantSmallRNAgenes	OtherRNA	NA	NA	osa-b1.0r1-3059	OtherRNA locus with < 80% of RNAs between 20-24 nts in size	NA	NA	NA	NA	NA	NA	NA	4.28478805190041	0.00017025738687941
1	7387474	7388779	1306	*	PlantSmallRNAgenes	siRNA24	NA	NA	osa-b1.0r1-3065	siRNA24 locus with predominant RNA size of 24	NA	NA	NA	NA	NA	NA	NA	4.85670418047552	0.0432777889173178
1	7437329	7437712	384	*	PlantSmallRNAgenes	siRNA24	NA	NA	osa-b1.0r1-3088	siRNA24 locus with predominant RNA size of 24	NA	NA	NA	NA	NA	NA	NA	-5.96530288759926	0.00655462796033114
1	7468550	7469772	1223	*	PlantSmallRNAgenes	siRNA24	NA	NA	osa-b1.0r1-3101	siRNA24 locus with predominant RNA size of 24	NA	NA	NA	NA	NA	NA	NA	3.53684202445541	0.000882786214978716
1	7469916	7470685	770	*	PlantSmallRNAgenes	siRNA24	NA	NA	osa-b1.0r1-3102	siRNA24 locus with predominant RNA size of 24	NA	NA	NA	NA	NA	NA	NA	-1.84045599442703	0.0362818432288529
1	7498554	7501906	3353	*	PlantSmallRNAgenes	siRNA24	NA	NA	osa-b1.0r1-3113	siRNA24 locus with predominant RNA size of 24	NA	NA	NA	NA	NA	NA	NA	1.94769466141929	0.0423606478456059
1	7512764	7512986	223	+	PlantSmallRNAgenes	OtherRNA	NA	NA	osa-b1.0r1-3116	OtherRNA locus with < 80% of RNAs between 20-24 nts in size	NA	NA	NA	NA	NA	NA	NA	-3.06797403026214	0.00345553949040922
1	7575805	7576792	988	+	PlantSmallRNAgenes	OtherRNA	NA	NA	osa-b1.0r1-3151	OtherRNA locus with < 80% of RNAs between 20-24 nts in size	NA	NA	NA	NA	NA	NA	NA	-4.51649441202939	0.00017258592451971
1	7656879	7659591	2713	*	PlantSmallRNAgenes	siRNA21	NA	NA	osa-b1.0r1-3188	siRNA21 locus with predominant RNA size of 21	NA	NA	NA	NA	NA	NA	NA	-3.48520349417144	2.4032714017723e-10
1	7660138	7660811	674	*	PlantSmallRNAgenes	siRNA24	NA	NA	osa-b1.0r1-3189	siRNA24 locus with predominant RNA size of 24	NA	NA	NA	NA	NA	NA	NA	-1.51819446863936	0.0462759260547123
1	7666645	7668105	1461	+	PlantSmallRNAgenes	OtherRNA	NA	NA	osa-b1.0r1-3193	OtherRNA locus with < 80% of RNAs between 20-24 nts in size	NA	NA	NA	NA	NA	NA	NA	-7.20121231293903	0.000270633831965816
1	7702362	7703722	1361	*	PlantSmallRNAgenes	siRNA24	NA	NA	osa-b1.0r1-3211	siRNA24 locus with predominant RNA size of 24	NA	NA	NA	NA	NA	NA	NA	3.44954417679728	0.0425518910394935
1	7749151	7754022	4872	*	PlantSmallRNAgenes	siRNA24	NA	NA	osa-b1.0r1-3232	siRNA24 locus with predominant RNA size of 24	NA	NA	NA	NA	NA	NA	NA	2.44850956235962	0.00199287754522258
1	7761671	7762187	517	-	PlantSmallRNAgenes	OtherRNA	NA	NA	osa-b1.0r1-3238	OtherRNA locus with < 80% of RNAs between 20-24 nts in size	NA	NA	NA	NA	NA	NA	NA	-6.31721704053222	1.46174115884268e-06
1	7763101	7763376	276	*	PlantSmallRNAgenes	OtherRNA	NA	NA	osa-b1.0r1-3239	OtherRNA locus with < 80% of RNAs between 20-24 nts in size	NA	NA	NA	NA	NA	NA	NA	-5.38140043123947	0.0127683760163132
1	7839074	7839509	436	*	PlantSmallRNAgenes	siRNA24	NA	NA	osa-b1.0r1-3278	siRNA24 locus with predominant RNA size of 24	NA	NA	NA	NA	NA	NA	NA	-2.31660274069856	0.000499297151882059
1	7870609	7873729	3121	*	PlantSmallRNAgenes	siRNA21	NA	NA	osa-b1.0r1-3287	siRNA21 locus with predominant RNA size of 21	NA	NA	NA	NA	NA	NA	NA	-3.99422628136019	3.88948322337673e-11
1	7907081	7907613	533	*	PlantSmallRNAgenes	siRNA24	NA	NA	osa-b1.0r1-3296	siRNA24 locus with predominant RNA size of 24	NA	NA	NA	NA	NA	NA	NA	2.04588605410851	0.0141820990450649
1	7962865	7964591	1727	*	PlantSmallRNAgenes	siRNA24	NA	NA	osa-b1.0r1-3332	siRNA24 locus with predominant RNA size of 24	NA	NA	NA	NA	NA	NA	NA	2.78268696781028	0.0349092568357103
1	8084005	8084777	773	+	ShortStack	OtherRNA	NA	NA	Cluster_53696	NA	Cluster_53696	N	N	NA	NA	NA	NA	-7.82015293382304	1.6761097745754e-06
1	8085261	8087029	1769	+	ShortStack	OtherRNA	NA	NA	Cluster_53698	NA	Cluster_53698	N	N	NA	NA	NA	NA	-7.28280359282575	7.99576930019577e-06
1	8121773	8122797	1025	*	PlantSmallRNAgenes	siRNA24	NA	NA	osa-b1.0r1-3396	siRNA24 locus with predominant RNA size of 24	NA	NA	NA	NA	NA	NA	NA	4.90313528315288	0.041724151394146
1	8148452	8148860	409	*	PlantSmallRNAgenes	siRNA24	NA	NA	osa-b1.0r1-3411	siRNA24 locus with predominant RNA size of 24	NA	NA	NA	NA	NA	NA	NA	-1.73908186990803	0.0232558201076103
1	8161482	8161864	383	*	PlantSmallRNAgenes	siRNA24	NA	NA	osa-b1.0r1-3420	siRNA24 locus with predominant RNA size of 24	NA	NA	NA	NA	NA	NA	NA	-1.9716688983811	0.00420199258281725
1	8168636	8170246	1611	*	PlantSmallRNAgenes	siRNA24	NA	NA	osa-b1.0r1-3422	siRNA24 locus with predominant RNA size of 24	NA	NA	NA	NA	NA	NA	NA	3.27685975313313	0.0392125356476176
1	8186536	8187229	694	-	PlantSmallRNAgenes	siRNA24	NA	NA	osa-b1.0r1-3427	siRNA24 locus with predominant RNA size of 24	NA	NA	NA	NA	NA	NA	NA	-3.98809316941953	0.00873588870923602
1	8215114	8216496	1383	*	PlantSmallRNAgenes	siRNA24	NA	NA	osa-b1.0r1-3443	siRNA24 locus with predominant RNA size of 24	NA	NA	NA	NA	NA	NA	NA	4.48345868323753	0.0351992224844373
1	8244188	8244690	503	+	PlantSmallRNAgenes	siRNA24	NA	NA	osa-b1.0r1-3458	siRNA24 locus with predominant RNA size of 24	NA	NA	NA	NA	NA	NA	NA	-6.10434861679743	8.84532321214817e-13
1	8301147	8301797	651	+	ShortStack	OtherRNA	NA	NA	Cluster_53833	NA	Cluster_53833	N	N	NA	NA	NA	NA	-4.80656978896942	0.0448167400752565
1	8318423	8318981	559	*	PlantSmallRNAgenes	siRNA24	NA	NA	osa-b1.0r1-3482	siRNA24 locus with predominant RNA size of 24	NA	NA	NA	NA	NA	NA	NA	-3.64557487194942	0.0225531831138382
1	8389342	8390401	1060	*	PlantSmallRNAgenes	siRNA24	NA	NA	osa-b1.0r1-3512	siRNA24 locus with predominant RNA size of 24	NA	NA	NA	NA	NA	NA	NA	3.13231788791405	0.0272749547870158
1	8393876	8394267	392	*	PlantSmallRNAgenes	siRNA24	NA	NA	osa-b1.0r1-3515	siRNA24 locus with predominant RNA size of 24	NA	NA	NA	NA	NA	NA	NA	-1.88664067498173	0.00931732581975511
1	8452928	8453721	794	*	PlantSmallRNAgenes	siRNA24	NA	NA	osa-b1.0r1-3553	siRNA24 locus with predominant RNA size of 24	NA	NA	NA	NA	NA	NA	NA	4.82443426627666	0.043380304099809
1	8463677	8465313	1637	*	PlantSmallRNAgenes	siRNA24	NA	NA	osa-b1.0r1-3561	siRNA24 locus with predominant RNA size of 24	NA	NA	NA	NA	NA	NA	NA	3.7500467366065	0.0150605669117636
1	8505286	8506471	1186	*	PlantSmallRNAgenes	siRNA24	NA	NA	osa-b1.0r1-3578	siRNA24 locus with predominant RNA size of 24	NA	NA	NA	NA	NA	NA	NA	5.16205696205747	0.0271883080681878
1	8531721	8532883	1163	*	PlantSmallRNAgenes	siRNA24	NA	NA	osa-b1.0r1-3585	siRNA24 locus with predominant RNA size of 24	NA	NA	NA	NA	NA	NA	NA	5.67590515889555	0.0115737311963045
1	8545866	8546871	1006	-	PlantSmallRNAgenes	OtherRNA	NA	NA	osa-b1.0r1-3592	OtherRNA locus with < 80% of RNAs between 20-24 nts in size	NA	NA	NA	NA	NA	NA	NA	-3.64465745581764	0.000384226972327224
1	8711009	8711907	899	*	PlantSmallRNAgenes	siRNA24	NA	NA	osa-b1.0r1-3641	siRNA24 locus with predominant RNA size of 24	NA	NA	NA	NA	NA	NA	NA	4.74361676954475	0.0321558607375503
1	8722830	8723162	333	+	PlantSmallRNAgenes	OtherRNA	NA	NA	osa-b1.0r1-3649	OtherRNA locus with < 80% of RNAs between 20-24 nts in size	NA	NA	NA	NA	NA	NA	NA	-3.36125219287558	2.25662898516715e-05
1	8748730	8749873	1144	*	PlantSmallRNAgenes	siRNA24	NA	NA	osa-b1.0r1-3663	siRNA24 locus with predominant RNA size of 24	NA	NA	NA	NA	NA	NA	NA	5.74523371631564	0.0123931870106665
1	8792107	8793025	919	-	ShortStack	OtherRNA	NA	NA	Cluster_54181	NA	Cluster_54181	N	N	NA	NA	NA	NA	-5.1886217621228	0.000308249594724419
1	8793026	8793599	574	-	PlantSmallRNAgenes	OtherRNA	NA	NA	osa-b1.0r1-3677	OtherRNA locus with < 80% of RNAs between 20-24 nts in size	NA	NA	NA	NA	NA	NA	NA	-5.22532689735196	2.27640152816992e-05
1	8852439	8854161	1723	*	PlantSmallRNAgenes	siRNA24	NA	NA	osa-b1.0r1-3707	siRNA24 locus with predominant RNA size of 24	NA	NA	NA	NA	NA	NA	NA	5.48339233344608	0.0123694803547821
1	8906252	8907307	1056	*	PlantSmallRNAgenes	siRNA24	NA	NA	osa-b1.0r1-3723	siRNA24 locus with predominant RNA size of 24	NA	NA	NA	NA	NA	NA	NA	2.85535798274758	0.0412685877113403
1	9008231	9009422	1192	*	PlantSmallRNAgenes	siRNA24	NA	NA	osa-b1.0r1-3779	siRNA24 locus with predominant RNA size of 24	NA	NA	NA	NA	NA	NA	NA	-3.3359195986177	0.00495328123691266
1	9054166	9056065	1900	*	PlantSmallRNAgenes	siRNA24	NA	NA	osa-b1.0r1-3797	siRNA24 locus with predominant RNA size of 24	NA	NA	NA	NA	NA	NA	NA	4.20654965926598	0.040053224869964
1	9061057	9061864	808	*	PlantSmallRNAgenes	siRNA24	NA	NA	osa-b1.0r1-3800	siRNA24 locus with predominant RNA size of 24	NA	NA	NA	NA	NA	NA	NA	-1.93005867087331	0.00886431795466196
1	9151103	9151450	348	*	PlantSmallRNAgenes	siRNA24	NA	NA	osa-b1.0r1-3847	siRNA24 locus with predominant RNA size of 24	NA	NA	NA	NA	NA	NA	NA	4.07868117641299	0.0430816652890078
1	9155112	9156093	982	*	PlantSmallRNAgenes	siRNA24	NA	NA	osa-b1.0r1-3851	siRNA24 locus with predominant RNA size of 24	NA	NA	NA	NA	NA	NA	NA	4.89969151999825	0.0353035299796792
1	9195635	9196152	518	-	PlantSmallRNAgenes	OtherRNA	NA	NA	osa-b1.0r1-3869	OtherRNA locus with < 80% of RNAs between 20-24 nts in size	NA	NA	NA	NA	NA	NA	NA	-3.30167536740842	0.00615453938448081
1	9222635	9223751	1117	*	PlantSmallRNAgenes	siRNA24	NA	NA	osa-b1.0r1-3881	siRNA24 locus with predominant RNA size of 24	NA	NA	NA	NA	NA	NA	NA	3.31123082231965	0.0111692288031479
1	9255186	9257303	2118	*	PlantSmallRNAgenes	siRNA24	NA	NA	osa-b1.0r1-3899	siRNA24 locus with predominant RNA size of 24	NA	NA	NA	NA	NA	NA	NA	3.74779034019465	0.000411664793372352
1	9284292	9285227	936	*	PlantSmallRNAgenes	siRNA24	NA	NA	osa-b1.0r1-3906	siRNA24 locus with predominant RNA size of 24	NA	NA	NA	NA	NA	NA	NA	4.6788012948903	0.0255288928332394
1	9383495	9384648	1154	*	PlantSmallRNAgenes	siRNA24	NA	NA	osa-b1.0r1-3933	siRNA24 locus with predominant RNA size of 24	NA	NA	NA	NA	NA	NA	NA	3.89590625799018	0.0253545617452496
1	9464300	9464746	447	*	PlantSmallRNAgenes	siRNA24	NA	NA	osa-b1.0r1-3961	siRNA24 locus with predominant RNA size of 24	NA	NA	NA	NA	NA	NA	NA	-2.05104858908405	0.0174770682086476
1	9492078	9492468	391	*	PlantSmallRNAgenes	siRNA24	NA	NA	osa-b1.0r1-3966	siRNA24 locus with predominant RNA size of 24	NA	NA	NA	NA	NA	NA	NA	-1.81728577387348	0.0116104266802264
1	9553541	9554941	1401	*	PlantSmallRNAgenes	siRNA24	NA	NA	osa-b1.0r1-3989	siRNA24 locus with predominant RNA size of 24	NA	NA	NA	NA	NA	NA	NA	5.17077872352589	0.0170528723797176
1	9636336	9636484	149	-	ShortStack	OtherRNA	NA	NA	Cluster_54732	NA	Cluster_54732	N	N	NA	NA	NA	NA	-6.13525786657448	0.00431276792895749
1	9660083	9660262	180	-	PlantSmallRNAgenes	OtherRNA	NA	NA	osa-b1.0r1-4050	OtherRNA locus with < 80% of RNAs between 20-24 nts in size	NA	NA	NA	NA	NA	NA	NA	-2.84400715617614	0.00035221959403018
1	9660653	9661018	366	-	PlantSmallRNAgenes	OtherRNA	NA	NA	osa-b1.0r1-4052	OtherRNA locus with < 80% of RNAs between 20-24 nts in size	NA	NA	NA	NA	NA	NA	NA	-2.88018518848547	9.15099585648762e-05
1	9662657	9664957	2301	*	PlantSmallRNAgenes	siRNA24	NA	NA	osa-b1.0r1-4054	siRNA24 locus with predominant RNA size of 24	NA	NA	NA	NA	NA	NA	NA	3.36857828345917	0.0415255035877024
1	9675984	9677505	1522	*	PlantSmallRNAgenes	siRNA24	NA	NA	osa-b1.0r1-4056	siRNA24 locus with predominant RNA size of 24	NA	NA	NA	NA	NA	NA	NA	6.17175124574961	0.00347145820326032
1	9678543	9679518	976	*	PlantSmallRNAgenes	siRNA24	NA	NA	osa-b1.0r1-4058	siRNA24 locus with predominant RNA size of 24	NA	NA	NA	NA	NA	NA	NA	6.36623794919144	0.00198612825153457
1	9709720	9710692	973	*	PlantSmallRNAgenes	siRNA24	NA	NA	osa-b1.0r1-4068	siRNA24 locus with predominant RNA size of 24	NA	NA	NA	NA	NA	NA	NA	3.82978814042746	9.50062776795249e-05
1	9773964	9774375	412	*	PlantSmallRNAgenes	siRNA24	NA	NA	osa-b1.0r1-4109	siRNA24 locus with predominant RNA size of 24	NA	NA	NA	NA	NA	NA	NA	-2.28588370364773	0.0110808902039034
1	9779113	9779210	98	*	PlantSmallRNAgenes	siRNA24	NA	NA	osa-b1.0r1-4113	siRNA24 locus with predominant RNA size of 24	NA	NA	NA	NA	NA	NA	NA	-6.88483380595344	0.00102662303790833
1	9849622	9850976	1355	*	PlantSmallRNAgenes	siRNA24	NA	NA	osa-b1.0r1-4133	siRNA24 locus with predominant RNA size of 24	NA	NA	NA	NA	NA	NA	NA	2.41982808171978	0.0241319695882645
1	9874379	9875866	1488	+	PlantSmallRNAgenes	OtherRNA	NA	NA	osa-b1.0r1-4143	OtherRNA locus with < 80% of RNAs between 20-24 nts in size	NA	NA	NA	NA	NA	NA	NA	-7.68207315809418	0.000661583778232035
1	9886319	9887542	1224	*	PlantSmallRNAgenes	siRNA24	NA	NA	osa-b1.0r1-4145	siRNA24 locus with predominant RNA size of 24	NA	NA	NA	NA	NA	NA	NA	2.66210988358699	0.00795885680919152
1	9900372	9900815	444	+	PlantSmallRNAgenes	siRNA24	NA	NA	osa-b1.0r1-4149	siRNA24 locus with predominant RNA size of 24	NA	NA	NA	NA	NA	NA	NA	-4.47198893959864	5.26607555464254e-09
1	9926290	9928870	2581	*	PlantSmallRNAgenes	siRNA24	NA	NA	osa-b1.0r1-4168	siRNA24 locus with predominant RNA size of 24	NA	NA	NA	NA	NA	NA	NA	3.31763303653163	0.00128868021277343
1	9977569	9979533	1965	*	PlantSmallRNAgenes	siRNA24	NA	NA	osa-b1.0r1-4191	siRNA24 locus with predominant RNA size of 24	NA	NA	NA	NA	NA	NA	NA	3.01101956144247	0.0391535617667833
1	10015879	10016825	947	*	PlantSmallRNAgenes	siRNA24	NA	NA	osa-b1.0r1-4214	siRNA24 locus with predominant RNA size of 24	NA	NA	NA	NA	NA	NA	NA	5.37364207242231	0.00551081868970053
1	10099389	10100401	1013	-	PlantSmallRNAgenes	OtherRNA	NA	NA	osa-b1.0r1-4245	OtherRNA locus with < 80% of RNAs between 20-24 nts in size	NA	NA	NA	NA	NA	NA	NA	-3.2110578458172	0.0379203732950522
1	10152578	10154345	1768	*	PlantSmallRNAgenes	siRNA24	NA	NA	osa-b1.0r1-4271	siRNA24 locus with predominant RNA size of 24	NA	NA	NA	NA	NA	NA	NA	1.85683799590099	0.0397347407314976
1	10154846	10156348	1503	*	PlantSmallRNAgenes	siRNA24	NA	NA	osa-b1.0r1-4272	siRNA24 locus with predominant RNA size of 24	NA	NA	NA	NA	NA	NA	NA	2.77725032091947	0.045769896622435
1	10261261	10261771	511	-	PlantSmallRNAgenes	siRNA24	NA	NA	osa-b1.0r1-4315	siRNA24 locus with predominant RNA size of 24	NA	NA	NA	NA	NA	NA	NA	-3.50415525762244	0.0196445635617857
1	10262038	10263159	1122	*	PlantSmallRNAgenes	siRNA24	NA	NA	osa-b1.0r1-4316	siRNA24 locus with predominant RNA size of 24	NA	NA	NA	NA	NA	NA	NA	-2.54341896252121	0.00221297039355998
1	10264020	10264457	438	+	PlantSmallRNAgenes	siRNA24	NA	NA	osa-b1.0r1-4317	siRNA24 locus with predominant RNA size of 24	NA	NA	NA	NA	NA	NA	NA	-2.88649735156104	0.000196755995936241
1	10275303	10275774	472	*	PlantSmallRNAgenes	siRNA24	NA	NA	osa-b1.0r1-4318	siRNA24 locus with predominant RNA size of 24	NA	NA	NA	NA	NA	NA	NA	-3.74554279240232	0.00261292444226843
1	10317797	10318945	1149	*	PlantSmallRNAgenes	siRNA24	NA	NA	osa-b1.0r1-4336	siRNA24 locus with predominant RNA size of 24	NA	NA	NA	NA	NA	NA	NA	3.14736178525679	0.0332378751312715
1	10492825	10493339	515	-	ShortStack	OtherRNA	NA	NA	Cluster_55289	NA	Cluster_55289	N	N	NA	NA	NA	NA	-4.80408567925839	0.045841441393722
1	10494150	10494250	101	-	PlantSmallRNAgenes	OtherRNA	NA	NA	osa-b1.0r1-4415	OtherRNA locus with < 80% of RNAs between 20-24 nts in size	NA	NA	NA	NA	NA	NA	NA	-6.53212566994882	0.00581209486267187
1	10494703	10495043	341	-	PlantSmallRNAgenes	OtherRNA	NA	NA	osa-b1.0r1-4416	OtherRNA locus with < 80% of RNAs between 20-24 nts in size	NA	NA	NA	NA	NA	NA	NA	-4.11679723853292	0.0311854676195915
1	10501165	10504906	3742	*	PlantSmallRNAgenes	siRNA24	NA	NA	osa-b1.0r1-4419	siRNA24 locus with predominant RNA size of 24	NA	NA	NA	NA	NA	NA	NA	1.9033412853457	0.0182701218798256
1	10534496	10534960	465	*	PlantSmallRNAgenes	siRNA24	NA	NA	osa-b1.0r1-4435	siRNA24 locus with predominant RNA size of 24	NA	NA	NA	NA	NA	NA	NA	-2.03772805297171	0.00464785311293172
1	10649585	10650054	470	*	PlantSmallRNAgenes	siRNA24	NA	NA	osa-b1.0r1-4496	siRNA24 locus with predominant RNA size of 24	NA	NA	NA	NA	NA	NA	NA	-2.91757296102952	4.8276194478771e-05
1	10715115	10716045	931	*	PlantSmallRNAgenes	siRNA24	NA	NA	osa-b1.0r1-4529	siRNA24 locus with predominant RNA size of 24	NA	NA	NA	NA	NA	NA	NA	5.70839697356152	0.0105564486430594
1	10718773	10721035	2263	*	PlantSmallRNAgenes	siRNA24	NA	NA	osa-b1.0r1-4534	siRNA24 locus with predominant RNA size of 24	NA	NA	NA	NA	NA	NA	NA	2.97028274705762	0.0280364392409813
1	10826092	10827123	1032	+	ShortStack	OtherRNA	NA	NA	Cluster_55508	NA	Cluster_55508	N	N	NA	NA	NA	NA	-4.34845685679072	0.0170531759553786
1	10835001	10835604	604	*	PlantSmallRNAgenes	siRNA24	NA	NA	osa-b1.0r1-4562	siRNA24 locus with predominant RNA size of 24	NA	NA	NA	NA	NA	NA	NA	5.0341981781583	0.0262986721387353
1	10909636	10910668	1033	*	PlantSmallRNAgenes	siRNA24	NA	NA	osa-b1.0r1-4598	siRNA24 locus with predominant RNA size of 24	NA	NA	NA	NA	NA	NA	NA	3.96474277826669	0.0138830565970726
1	10929597	10930512	916	*	PlantSmallRNAgenes	siRNA24	NA	NA	osa-b1.0r1-4608	siRNA24 locus with predominant RNA size of 24	NA	NA	NA	NA	NA	NA	NA	-2.36970323410835	0.038610869090909
1	10984512	10985065	554	*	PlantSmallRNAgenes	siRNA24	NA	NA	osa-b1.0r1-4630	siRNA24 locus with predominant RNA size of 24	NA	NA	NA	NA	NA	NA	NA	-5.67607722490079	0.017257965329313
1	10987339	10987985	647	*	PlantSmallRNAgenes	siRNA24	NA	NA	osa-b1.0r1-4633	siRNA24 locus with predominant RNA size of 24	NA	NA	NA	NA	NA	NA	NA	-3.29500732102982	0.000883374580650169
1	10995670	10996399	730	*	PlantSmallRNAgenes	siRNA24	NA	NA	osa-b1.0r1-4638	siRNA24 locus with predominant RNA size of 24	NA	NA	NA	NA	NA	NA	NA	2.95926464784358	0.0301355206903344
1	11068923	11070013	1091	*	PlantSmallRNAgenes	siRNA24	NA	NA	osa-b1.0r1-4668	siRNA24 locus with predominant RNA size of 24	NA	NA	NA	NA	NA	NA	NA	3.55946548536301	0.00799056788186862
1	11070584	11070918	335	*	PlantSmallRNAgenes	siRNA24	NA	NA	osa-b1.0r1-4669	siRNA24 locus with predominant RNA size of 24	NA	NA	NA	NA	NA	NA	NA	-2.06267458735905	0.00924238942002401
1	11078660	11079991	1332	*	PlantSmallRNAgenes	siRNA24	NA	NA	osa-b1.0r1-4673	siRNA24 locus with predominant RNA size of 24	NA	NA	NA	NA	NA	NA	NA	2.5020204860591	0.0462454846099555
1	11202560	11203403	844	-	PlantSmallRNAgenes	OtherRNA	NA	NA	osa-b1.0r1-4719	OtherRNA locus with < 80% of RNAs between 20-24 nts in size	NA	NA	NA	NA	NA	NA	NA	-10.0470644864764	8.95484793046708e-05
1	11209835	11211678	1844	*	PlantSmallRNAgenes	siRNA24	NA	NA	osa-b1.0r1-4723	siRNA24 locus with predominant RNA size of 24	NA	NA	NA	NA	NA	NA	NA	2.62095382387786	0.00136652501693671
1	11260760	11261532	773	*	PlantSmallRNAgenes	siRNA24	NA	NA	osa-b1.0r1-4745	siRNA24 locus with predominant RNA size of 24	NA	NA	NA	NA	NA	NA	NA	6.24671679991195	0.00419246570625972
1	11315144	11316206	1063	*	PlantSmallRNAgenes	siRNA24	NA	NA	osa-b1.0r1-4766	siRNA24 locus with predominant RNA size of 24	NA	NA	NA	NA	NA	NA	NA	6.07793724031431	0.00360714400400031
1	11321672	11322677	1006	*	PlantSmallRNAgenes	siRNA24	NA	NA	osa-b1.0r1-4768	siRNA24 locus with predominant RNA size of 24	NA	NA	NA	NA	NA	NA	NA	5.66185290018723	0.0197657238001973
1	11380586	11382002	1417	*	PlantSmallRNAgenes	siRNA24	NA	NA	osa-b1.0r1-4796	siRNA24 locus with predominant RNA size of 24	NA	NA	NA	NA	NA	NA	NA	4.92035363022648	0.0226377036458187
1	11468726	11476648	7923	*	PlantSmallRNAgenes	siRNA24	NA	NA	osa-b1.0r1-4825	siRNA24 locus with predominant RNA size of 24	NA	NA	NA	NA	NA	NA	NA	2.98213522049676	0.0134528405190062
1	11498634	11500324	1691	*	PlantSmallRNAgenes	siRNA24	NA	NA	osa-b1.0r1-4832	siRNA24 locus with predominant RNA size of 24	NA	NA	NA	NA	NA	NA	NA	2.48754798137775	0.0450554656262926
1	11511728	11514760	3033	*	PlantSmallRNAgenes	siRNA24	NA	NA	osa-b1.0r1-4839	siRNA24 locus with predominant RNA size of 24	NA	NA	NA	NA	NA	NA	NA	4.29212739771016	0.000128272223123606
1	11515943	11517278	1336	*	PlantSmallRNAgenes	siRNA24	NA	NA	osa-b1.0r1-4840	siRNA24 locus with predominant RNA size of 24	NA	NA	NA	NA	NA	NA	NA	3.50320152794629	0.0348742668575278
1	11521724	11522968	1245	*	PlantSmallRNAgenes	siRNA24	NA	NA	osa-b1.0r1-4842	siRNA24 locus with predominant RNA size of 24	NA	NA	NA	NA	NA	NA	NA	2.51294147037111	0.025356776756248
1	11524106	11525244	1139	*	PlantSmallRNAgenes	siRNA24	NA	NA	osa-b1.0r1-4843	siRNA24 locus with predominant RNA size of 24	NA	NA	NA	NA	NA	NA	NA	4.74388492414017	0.0190223509094854
1	11531953	11535634	3682	*	PlantSmallRNAgenes	siRNA24	NA	NA	osa-b1.0r1-4845	siRNA24 locus with predominant RNA size of 24	NA	NA	NA	NA	NA	NA	NA	3.74244536684039	0.0170454634764308
1	11621563	11622043	481	+	ShortStack	OtherRNA	NA	NA	Cluster_56013	NA	Cluster_56013	N	N	NA	NA	NA	NA	-4.74427652161764	0.0476399358280413
1	11623063	11623495	433	-	PlantSmallRNAgenes	OtherRNA	NA	NA	osa-b1.0r1-4886	OtherRNA locus with < 80% of RNAs between 20-24 nts in size	NA	NA	NA	NA	NA	NA	NA	-5.03248197703747	4.87311767025168e-12
1	11666589	11667374	786	-	PlantSmallRNAgenes	siRNA21	NA	NA	osa-b1.0r1-4902	siRNA21 locus with predominant RNA size of 21	NA	NA	NA	NA	NA	NA	NA	-5.44781631591635	0.00706206946544419
1	11743622	11743947	326	-	PlantSmallRNAgenes	siRNA24	NA	NA	osa-b1.0r1-4936	siRNA24 locus with predominant RNA size of 24	NA	NA	NA	NA	NA	NA	NA	-4.58843006581461	8.06386330284271e-05
1	11776850	11778283	1434	*	PlantSmallRNAgenes	siRNA24	NA	NA	osa-b1.0r1-4955	siRNA24 locus with predominant RNA size of 24	NA	NA	NA	NA	NA	NA	NA	4.47114800617314	0.031802390733997
1	11791488	11793469	1982	*	PlantSmallRNAgenes	siRNA24	NA	NA	osa-b1.0r1-4966	siRNA24 locus with predominant RNA size of 24	NA	NA	NA	NA	NA	NA	NA	3.6090244368006	0.0332146909300893
1	11798616	11799333	718	*	PlantSmallRNAgenes	siRNA24	NA	NA	osa-b1.0r1-4969	siRNA24 locus with predominant RNA size of 24	NA	NA	NA	NA	NA	NA	NA	-3.68773703996704	1.79348574241382e-07
1	11863117	11864417	1301	*	PlantSmallRNAgenes	OtherRNA	NA	NA	osa-b1.0r1-4986	OtherRNA locus with < 80% of RNAs between 20-24 nts in size	NA	NA	NA	NA	NA	NA	NA	-2.7163581926517	0.0222794228472937
1	11951198	11952766	1569	*	PlantSmallRNAgenes	siRNA24	NA	NA	osa-b1.0r1-5027	siRNA24 locus with predominant RNA size of 24	NA	NA	NA	NA	NA	NA	NA	5.68811719727696	0.00622510530209005
1	11966194	11968316	2123	-	PlantSmallRNAgenes	siRNA24	NA	NA	osa-b1.0r1-5033	siRNA24 locus with predominant RNA size of 24	NA	NA	NA	NA	NA	NA	NA	5.03767053162181	0.0241112154379221
1	12110977	12111139	163	+	PlantSmallRNAgenes	OtherRNA	NA	NA	osa-b1.0r1-5077	OtherRNA locus with < 80% of RNAs between 20-24 nts in size	NA	NA	NA	NA	NA	NA	NA	-9.45743018516037	7.8567308852815e-05
1	12210130	12211449	1320	*	PlantSmallRNAgenes	siRNA24	NA	NA	osa-b1.0r1-5132	siRNA24 locus with predominant RNA size of 24	NA	NA	NA	NA	NA	NA	NA	5.4107759053003	0.0139500452682581
1	12224730	12225979	1250	*	PlantSmallRNAgenes	siRNA24	NA	NA	osa-b1.0r1-5144	siRNA24 locus with predominant RNA size of 24	NA	NA	NA	NA	NA	NA	NA	5.31783028479388	0.0218357834479915
1	12263374	12264735	1362	*	PlantSmallRNAgenes	siRNA24	NA	NA	osa-b1.0r1-5153	siRNA24 locus with predominant RNA size of 24	NA	NA	NA	NA	NA	NA	NA	4.23184559616402	2.19745974711732e-06
1	12353108	12353850	743	*	PlantSmallRNAgenes	siRNA24	NA	NA	osa-b1.0r1-5197	siRNA24 locus with predominant RNA size of 24	NA	NA	NA	NA	NA	NA	NA	-4.23695984147444	1.97306383349697e-12
1	12363702	12366059	2358	-	PlantSmallRNAgenes	OtherRNA	NA	NA	osa-b1.0r1-5206	OtherRNA locus with < 80% of RNAs between 20-24 nts in size	NA	NA	NA	NA	NA	NA	NA	-2.5704103943001	0.000437621951096711
1	12366159	12366315	157	-	PlantSmallRNAgenes	OtherRNA	NA	NA	osa-b1.0r1-5207	OtherRNA locus with < 80% of RNAs between 20-24 nts in size	NA	NA	NA	NA	NA	NA	NA	-3.24447639774328	0.018156767532598
1	12409542	12410812	1271	*	PlantSmallRNAgenes	siRNA24	NA	NA	osa-b1.0r1-5222	siRNA24 locus with predominant RNA size of 24	NA	NA	NA	NA	NA	NA	NA	5.27818926265679	0.0130975367181098
1	12426673	12427227	555	*	PlantSmallRNAgenes	siRNA24	NA	NA	osa-b1.0r1-5231	siRNA24 locus with predominant RNA size of 24	NA	NA	NA	NA	NA	NA	NA	-2.02674763872992	0.00785365537624649
1	12621762	12622929	1168	-	PlantSmallRNAgenes	siRNA24	NA	NA	osa-b1.0r1-5291	siRNA24 locus with predominant RNA size of 24	NA	NA	NA	NA	NA	NA	NA	-1.91032796237466	0.0455786622168915
1	12625668	12626644	977	*	PlantSmallRNAgenes	siRNA24	NA	NA	osa-b1.0r1-5292	siRNA24 locus with predominant RNA size of 24	NA	NA	NA	NA	NA	NA	NA	4.24843250243725	0.000513597328579581
1	12641653	12644065	2413	*	PlantSmallRNAgenes	siRNA24	NA	NA	osa-b1.0r1-5298	siRNA24 locus with predominant RNA size of 24	NA	NA	NA	NA	NA	NA	NA	3.32270979297854	0.00177318129850713
1	12659693	12661440	1748	*	PlantSmallRNAgenes	siRNA24	NA	NA	osa-b1.0r1-5306	siRNA24 locus with predominant RNA size of 24	NA	NA	NA	NA	NA	NA	NA	3.24199594457085	0.00384875324548045
1	12673741	12674728	988	*	PlantSmallRNAgenes	siRNA24	NA	NA	osa-b1.0r1-5309	siRNA24 locus with predominant RNA size of 24	NA	NA	NA	NA	NA	NA	NA	2.8971216342982	0.00185583344569449
1	12692698	12693861	1164	*	PlantSmallRNAgenes	siRNA24	NA	NA	osa-b1.0r1-5323	siRNA24 locus with predominant RNA size of 24	NA	NA	NA	NA	NA	NA	NA	4.16689976188461	0.00746110684009025
1	12767988	12770000	2013	*	PlantSmallRNAgenes	siRNA24	NA	NA	osa-b1.0r1-5353	siRNA24 locus with predominant RNA size of 24	NA	NA	NA	NA	NA	NA	NA	3.13255866528515	0.000939726618421697
1	12870228	12871139	912	+	PlantSmallRNAgenes	OtherRNA	NA	NA	osa-b1.0r1-5377	OtherRNA locus with < 80% of RNAs between 20-24 nts in size	NA	NA	NA	NA	NA	NA	NA	-7.71757358922549	2.41077225521274e-06
1	12872386	12873008	623	+	PlantSmallRNAgenes	OtherRNA	NA	NA	osa-b1.0r1-5381	OtherRNA locus with < 80% of RNAs between 20-24 nts in size	NA	NA	NA	NA	NA	NA	NA	-7.09835070225882	3.05379139999549e-05
1	12873362	12874270	909	+	PlantSmallRNAgenes	OtherRNA	NA	NA	osa-b1.0r1-5382	OtherRNA locus with < 80% of RNAs between 20-24 nts in size	NA	NA	NA	NA	NA	NA	NA	-6.74171675521628	1.0567135161108e-08
1	12905473	12905570	98	+	PlantSmallRNAgenes	OtherRNA	NA	NA	osa-b1.0r1-5407	OtherRNA locus with < 80% of RNAs between 20-24 nts in size	NA	NA	NA	NA	NA	NA	NA	-3.65555018294595	0.000363287863914547
1	12905741	12909220	3480	*	PlantSmallRNAgenes	siRNA24	NA	NA	osa-b1.0r1-5408	siRNA24 locus with predominant RNA size of 24	NA	NA	NA	NA	NA	NA	NA	1.81880722110436	0.0115429923270549
1	12910911	12914230	3320	+	PlantSmallRNAgenes	siRNA24	NA	NA	osa-b1.0r1-5410	siRNA24 locus with predominant RNA size of 24	NA	NA	NA	NA	NA	NA	NA	2.09869648865865	0.00813101432418961
1	13198342	13198627	286	*	PlantSmallRNAgenes	siRNA24	NA	NA	osa-b1.0r1-5492	siRNA24 locus with predominant RNA size of 24	NA	NA	NA	NA	NA	NA	NA	-2.92258325482417	0.000914346208373283
1	13199554	13200233	680	*	PlantSmallRNAgenes	siRNA24	NA	NA	osa-b1.0r1-5493	siRNA24 locus with predominant RNA size of 24	NA	NA	NA	NA	NA	NA	NA	-2.40625855031541	0.000136340423547411
1	13236554	13236954	401	*	PlantSmallRNAgenes	siRNA24	NA	NA	osa-b1.0r1-5509	siRNA24 locus with predominant RNA size of 24	NA	NA	NA	NA	NA	NA	NA	4.8112326859361	0.0298724897641149
1	13262550	13264847	2298	*	PlantSmallRNAgenes	siRNA24	NA	NA	osa-b1.0r1-5515	siRNA24 locus with predominant RNA size of 24	NA	NA	NA	NA	NA	NA	NA	3.31084636072133	0.000382130696253467
1	13271582	13272516	935	*	PlantSmallRNAgenes	siRNA24	NA	NA	osa-b1.0r1-5519	siRNA24 locus with predominant RNA size of 24	NA	NA	NA	NA	NA	NA	NA	1.93879244907409	0.0134419052339291
1	13299182	13299965	784	+	PlantSmallRNAgenes	siRNA21	NA	NA	osa-b1.0r1-5529	siRNA21 locus with predominant RNA size of 21	NA	NA	NA	NA	NA	NA	NA	-3.46673890977265	0.00306761874522924
1	13336401	13336537	137	+	PlantSmallRNAgenes	OtherRNA	NA	NA	osa-b1.0r1-5541	OtherRNA locus with < 80% of RNAs between 20-24 nts in size	NA	NA	NA	NA	NA	NA	NA	-3.03979759563936	0.000253401440599334
1	13417555	13418412	858	*	PlantSmallRNAgenes	siRNA24	NA	NA	osa-b1.0r1-5587	siRNA24 locus with predominant RNA size of 24	NA	NA	NA	NA	NA	NA	NA	4.85108094461526	0.0462788720148864
1	13531832	13532835	1004	*	PlantSmallRNAgenes	siRNA24	NA	NA	osa-b1.0r1-5647	siRNA24 locus with predominant RNA size of 24	NA	NA	NA	NA	NA	NA	NA	5.63018365076387	0.00615731393666781
1	13553400	13554269	870	*	PlantSmallRNAgenes	siRNA24	NA	NA	osa-b1.0r1-5662	siRNA24 locus with predominant RNA size of 24	NA	NA	NA	NA	NA	NA	NA	2.71545942742007	0.0365948997890781
1	13554897	13556930	2034	*	PlantSmallRNAgenes	siRNA24	NA	NA	osa-b1.0r1-5663	siRNA24 locus with predominant RNA size of 24	NA	NA	NA	NA	NA	NA	NA	5.17282046528579	0.00671059250533064
1	13601002	13602212	1211	*	PlantSmallRNAgenes	siRNA24	NA	NA	osa-b1.0r1-5690	siRNA24 locus with predominant RNA size of 24	NA	NA	NA	NA	NA	NA	NA	5.76693429850299	0.0061963534899693
1	13638324	13638588	265	-	PlantSmallRNAgenes	siRNA23	NA	NA	osa-b1.0r1-5704	siRNA23 locus with predominant RNA size of 23	NA	NA	NA	NA	NA	NA	NA	-2.40094703405895	0.0466084129100505
1	13717536	13718251	716	*	PlantSmallRNAgenes	siRNA24	NA	NA	osa-b1.0r1-5730	siRNA24 locus with predominant RNA size of 24	NA	NA	NA	NA	NA	NA	NA	4.70284182459702	0.036873385674979
1	13779294	13779681	388	-	PlantSmallRNAgenes	OtherRNA	NA	NA	osa-b1.0r1-5742	OtherRNA locus with < 80% of RNAs between 20-24 nts in size	NA	NA	NA	NA	NA	NA	NA	-5.27406662307158	0.0138751344325903
1	13781128	13783822	2695	*	PlantSmallRNAgenes	siRNA24	NA	NA	osa-b1.0r1-5744	siRNA24 locus with predominant RNA size of 24	NA	NA	NA	NA	NA	NA	NA	2.87736299294748	0.00755152583569592
1	13885186	13886128	943	*	PlantSmallRNAgenes	siRNA24	NA	NA	osa-b1.0r1-5779	siRNA24 locus with predominant RNA size of 24	NA	NA	NA	NA	NA	NA	NA	2.83860643069009	0.002033764673836
1	13951751	13952858	1108	*	PlantSmallRNAgenes	siRNA24	NA	NA	osa-b1.0r1-5818	siRNA24 locus with predominant RNA size of 24	NA	NA	NA	NA	NA	NA	NA	4.66620845304942	0.0362308443338651
1	14011507	14012408	902	*	PlantSmallRNAgenes	siRNA24	NA	NA	osa-b1.0r1-5854	siRNA24 locus with predominant RNA size of 24	NA	NA	NA	NA	NA	NA	NA	1.87858997738284	0.0384930522647181
1	14031548	14032305	758	*	PlantSmallRNAgenes	siRNA24	NA	NA	osa-b1.0r1-5866	siRNA24 locus with predominant RNA size of 24	NA	NA	NA	NA	NA	NA	NA	5.059784617357	0.0284773504480849
1	14057738	14059100	1363	*	PlantSmallRNAgenes	siRNA24	NA	NA	osa-b1.0r1-5880	siRNA24 locus with predominant RNA size of 24	NA	NA	NA	NA	NA	NA	NA	3.31559864250146	0.00527450061324997
1	14075825	14077475	1651	*	PlantSmallRNAgenes	siRNA24	NA	NA	osa-b1.0r1-5889	siRNA24 locus with predominant RNA size of 24	NA	NA	NA	NA	NA	NA	NA	5.21691059393536	0.0141801986249777
1	14137450	14140433	2984	+	PlantSmallRNAgenes	OtherRNA	NA	NA	osa-b1.0r1-5910	OtherRNA locus with < 80% of RNAs between 20-24 nts in size	NA	NA	NA	NA	NA	NA	NA	-5.33640398882243	0.0406049468806883
1	14221774	14224257	2484	*	PlantSmallRNAgenes	siRNA24	NA	NA	osa-b1.0r1-5957	siRNA24 locus with predominant RNA size of 24	NA	NA	NA	NA	NA	NA	NA	2.44483070373728	0.0156241092965489
1	14252160	14252774	615	*	PlantSmallRNAgenes	siRNA24	NA	NA	osa-b1.0r1-5965	siRNA24 locus with predominant RNA size of 24	NA	NA	NA	NA	NA	NA	NA	-1.96420250572205	0.00461031547084404
1	14257684	14259379	1696	*	PlantSmallRNAgenes	siRNA24	NA	NA	osa-b1.0r1-5966	siRNA24 locus with predominant RNA size of 24	NA	NA	NA	NA	NA	NA	NA	2.79000406823909	0.0486542266841675
1	14259732	14260672	941	*	PlantSmallRNAgenes	siRNA24	NA	NA	osa-b1.0r1-5967	siRNA24 locus with predominant RNA size of 24	NA	NA	NA	NA	NA	NA	NA	2.76780310280054	0.0289304082402062
1	14261355	14262900	1546	*	PlantSmallRNAgenes	siRNA24	NA	NA	osa-b1.0r1-5968	siRNA24 locus with predominant RNA size of 24	NA	NA	NA	NA	NA	NA	NA	2.76184840051391	0.0058133644071628
1	14286052	14286444	393	*	PlantSmallRNAgenes	siRNA24	NA	NA	osa-b1.0r1-5983	siRNA24 locus with predominant RNA size of 24	NA	NA	NA	NA	NA	NA	NA	-2.66823827620713	0.0323782372213345
1	14304416	14305632	1217	*	PlantSmallRNAgenes	siRNA24	NA	NA	osa-b1.0r1-5989	siRNA24 locus with predominant RNA size of 24	NA	NA	NA	NA	NA	NA	NA	6.76750498819253	0.00056914773415045
1	14316938	14319899	2962	*	PlantSmallRNAgenes	siRNA24	NA	NA	osa-b1.0r1-5990	siRNA24 locus with predominant RNA size of 24	NA	NA	NA	NA	NA	NA	NA	2.47271196263644	0.00559952693956186
1	14333177	14340074	6898	*	PlantSmallRNAgenes	siRNA24	NA	NA	osa-b1.0r1-5999	siRNA24 locus with predominant RNA size of 24	NA	NA	NA	NA	NA	NA	NA	3.01636925734648	0.00728462319454991
1	14401141	14403528	2388	*	PlantSmallRNAgenes	siRNA24	NA	NA	osa-b1.0r1-6036	siRNA24 locus with predominant RNA size of 24	NA	NA	NA	NA	NA	NA	NA	3.8977342920535	0.00105594233358896
1	14420759	14422471	1713	*	PlantSmallRNAgenes	siRNA24	NA	NA	osa-b1.0r1-6046	siRNA24 locus with predominant RNA size of 24	NA	NA	NA	NA	NA	NA	NA	4.26115353604647	0.0486950960051495
1	14446718	14446800	83	*	PlantSmallRNAgenes	OtherRNA	NA	NA	osa-b1.0r1-6063	OtherRNA locus with < 80% of RNAs between 20-24 nts in size	NA	NA	NA	NA	NA	NA	NA	-3.89902465816765	3.88268402657149e-06
1	14447365	14447835	471	+	PlantSmallRNAgenes	OtherRNA	NA	NA	osa-b1.0r1-6064	OtherRNA locus with < 80% of RNAs between 20-24 nts in size	NA	NA	NA	NA	NA	NA	NA	-6.32833898029148	0.000449891845357366
1	14451603	14453469	1867	+	PlantSmallRNAgenes	OtherRNA	NA	NA	osa-b1.0r1-6065	OtherRNA locus with < 80% of RNAs between 20-24 nts in size	NA	NA	NA	NA	NA	NA	NA	-6.44921537143405	1.74909340130176e-08
1	14454526	14454769	244	+	PlantSmallRNAgenes	OtherRNA	NA	NA	osa-b1.0r1-6066	OtherRNA locus with < 80% of RNAs between 20-24 nts in size	NA	NA	NA	NA	NA	NA	NA	-6.01849933424823	0.03957783646357
1	14515565	14517390	1826	*	PlantSmallRNAgenes	siRNA24	NA	NA	osa-b1.0r1-6097	siRNA24 locus with predominant RNA size of 24	NA	NA	NA	NA	NA	NA	NA	1.87032180167132	0.0188058663150908
1	14642772	14644648	1877	*	PlantSmallRNAgenes	siRNA24	NA	NA	osa-b1.0r1-6131	siRNA24 locus with predominant RNA size of 24	NA	NA	NA	NA	NA	NA	NA	5.42182662822367	0.0130807781074158
1	14683400	14684074	675	*	PlantSmallRNAgenes	siRNA24	NA	NA	osa-b1.0r1-6147	siRNA24 locus with predominant RNA size of 24	NA	NA	NA	NA	NA	NA	NA	3.38825554934723	0.0146355829679558
1	14732143	14732868	726	-	PlantSmallRNAgenes	siRNA24	NA	NA	osa-b1.0r1-6163	siRNA24 locus with predominant RNA size of 24	NA	NA	NA	NA	NA	NA	NA	-4.15307265322503	1.0903869274836e-07
1	14791951	14792996	1046	*	PlantSmallRNAgenes	siRNA24	NA	NA	osa-b1.0r1-6192	siRNA24 locus with predominant RNA size of 24	NA	NA	NA	NA	NA	NA	NA	4.27119905881259	0.0467333698666761
1	14829285	14830582	1298	*	PlantSmallRNAgenes	siRNA24	NA	NA	osa-b1.0r1-6206	siRNA24 locus with predominant RNA size of 24	NA	NA	NA	NA	NA	NA	NA	3.11252293148214	0.00211370370923139
1	14940151	14941080	930	*	PlantSmallRNAgenes	siRNA24	NA	NA	osa-b1.0r1-6243	siRNA24 locus with predominant RNA size of 24	NA	NA	NA	NA	NA	NA	NA	4.76967483658252	0.028340548601112
1	14948010	14950257	2248	*	PlantSmallRNAgenes	siRNA24	NA	NA	osa-b1.0r1-6246	siRNA24 locus with predominant RNA size of 24	NA	NA	NA	NA	NA	NA	NA	2.61667491978811	0.0106894035946099
1	14953192	14955349	2158	*	PlantSmallRNAgenes	siRNA24	NA	NA	osa-b1.0r1-6249	siRNA24 locus with predominant RNA size of 24	NA	NA	NA	NA	NA	NA	NA	4.18518906196719	0.00468843635728367
1	14959453	14963567	4115	*	PlantSmallRNAgenes	siRNA24	NA	NA	osa-b1.0r1-6250	siRNA24 locus with predominant RNA size of 24	NA	NA	NA	NA	NA	NA	NA	2.10020489598955	0.0207446619371786
1	15010752	15011395	644	-	ShortStack	OtherRNA	NA	NA	Cluster_58212	NA	Cluster_58212	N	N	NA	NA	NA	NA	-5.49905358872981	0.0240904569501593
1	15013651	15015297	1647	*	PlantSmallRNAgenes	siRNA24	NA	NA	osa-b1.0r1-6264	siRNA24 locus with predominant RNA size of 24	NA	NA	NA	NA	NA	NA	NA	2.57095994909476	0.00476212062240835
1	15055799	15058865	3067	*	Pln24NT	24nt_Locus	NA	NA	cluster5229	NA	NA	NA	NA	cluster5229	cluster5229	T	9	4.74117760784268	0.0419392415360844
1	15128669	15129773	1105	*	PlantSmallRNAgenes	siRNA24	NA	NA	osa-b1.0r1-6299	siRNA24 locus with predominant RNA size of 24	NA	NA	NA	NA	NA	NA	NA	6.18582732162107	0.00240415161149592
1	15144113	15145929	1817	*	PlantSmallRNAgenes	siRNA24	NA	NA	osa-b1.0r1-6303	siRNA24 locus with predominant RNA size of 24	NA	NA	NA	NA	NA	NA	NA	2.56209474267779	0.0244438463326185
1	15168430	15169934	1505	*	PlantSmallRNAgenes	siRNA24	NA	NA	osa-b1.0r1-6312	siRNA24 locus with predominant RNA size of 24	NA	NA	NA	NA	NA	NA	NA	2.43768854595799	0.00743699798666345
1	15296200	15298039	1840	*	PlantSmallRNAgenes	siRNA24	NA	NA	osa-b1.0r1-6354	siRNA24 locus with predominant RNA size of 24	NA	NA	NA	NA	NA	NA	NA	5.07970549209768	0.0259055306131315
1	15327914	15328861	948	*	PlantSmallRNAgenes	siRNA24	NA	NA	osa-b1.0r1-6359	siRNA24 locus with predominant RNA size of 24	NA	NA	NA	NA	NA	NA	NA	6.76657803793523	0.000503891676669216
1	15348741	15349948	1208	*	PlantSmallRNAgenes	siRNA24	NA	NA	osa-b1.0r1-6366	siRNA24 locus with predominant RNA size of 24	NA	NA	NA	NA	NA	NA	NA	4.4994601122271	0.00321795031482616
1	15352160	15353268	1109	*	PlantSmallRNAgenes	siRNA24	NA	NA	osa-b1.0r1-6367	siRNA24 locus with predominant RNA size of 24	NA	NA	NA	NA	NA	NA	NA	3.06946467866196	0.0272879837460682
1	15460315	15461539	1225	*	PlantSmallRNAgenes	siRNA24	NA	NA	osa-b1.0r1-6422	siRNA24 locus with predominant RNA size of 24	NA	NA	NA	NA	NA	NA	NA	4.47477632738625	0.0325499507146827
1	15478576	15479802	1227	*	PlantSmallRNAgenes	siRNA24	NA	NA	osa-b1.0r1-6429	siRNA24 locus with predominant RNA size of 24	NA	NA	NA	NA	NA	NA	NA	4.00665916130117	0.00158838738765734
1	15506117	15508018	1902	*	PlantSmallRNAgenes	siRNA24	NA	NA	osa-b1.0r1-6440	siRNA24 locus with predominant RNA size of 24	NA	NA	NA	NA	NA	NA	NA	5.47530185942451	0.0117771207331801
1	15547861	15548893	1033	*	PlantSmallRNAgenes	siRNA24	NA	NA	osa-b1.0r1-6463	siRNA24 locus with predominant RNA size of 24	NA	NA	NA	NA	NA	NA	NA	2.56786353359862	0.0211682968393345
1	15573785	15575669	1885	*	PlantSmallRNAgenes	siRNA24	NA	NA	osa-b1.0r1-6471	siRNA24 locus with predominant RNA size of 24	NA	NA	NA	NA	NA	NA	NA	2.09220298217861	0.0081560992899586
1	15781425	15782894	1470	*	PlantSmallRNAgenes	siRNA24	NA	NA	osa-b1.0r1-6528	siRNA24 locus with predominant RNA size of 24	NA	NA	NA	NA	NA	NA	NA	4.43818336085977	0.0392346110535673
1	15803258	15805766	2509	*	PlantSmallRNAgenes	siRNA24	NA	NA	osa-b1.0r1-6539	siRNA24 locus with predominant RNA size of 24	NA	NA	NA	NA	NA	NA	NA	4.79084969850427	0.0143131585853844
1	15814208	15815426	1219	*	PlantSmallRNAgenes	siRNA24	NA	NA	osa-b1.0r1-6546	siRNA24 locus with predominant RNA size of 24	NA	NA	NA	NA	NA	NA	NA	1.80976385308045	0.0229425349473589
1	15962221	15965586	3366	*	PlantSmallRNAgenes	siRNA24	NA	NA	osa-b1.0r1-6593	siRNA24 locus with predominant RNA size of 24	NA	NA	NA	NA	NA	NA	NA	2.6785299151363	0.00738986882324173
1	16050559	16051243	685	+	ShortStack	OtherRNA	NA	NA	Cluster_58880	NA	Cluster_58880	N	N	NA	NA	NA	NA	-4.99864030153181	0.0243506036055731
1	16055277	16056181	905	+	ShortStack	OtherRNA	NA	NA	Cluster_58886	NA	Cluster_58886	N	N	NA	NA	NA	NA	-8.06029599815725	1.21585565278134e-06
1	16100591	16101208	618	*	PlantSmallRNAgenes	siRNA24	NA	NA	osa-b1.0r1-6645	siRNA24 locus with predominant RNA size of 24	NA	NA	NA	NA	NA	NA	NA	5.42802476235842	0.0313268088763236
1	16130573	16132586	2014	*	PlantSmallRNAgenes	siRNA24	NA	NA	osa-b1.0r1-6660	siRNA24 locus with predominant RNA size of 24	NA	NA	NA	NA	NA	NA	NA	-1.72205849823002	0.0201500671076103
1	16135556	16136035	480	*	PlantSmallRNAgenes	siRNA24	NA	NA	osa-b1.0r1-6662	siRNA24 locus with predominant RNA size of 24	NA	NA	NA	NA	NA	NA	NA	5.25991655565754	0.0352593603560217
1	16149609	16151170	1562	*	PlantSmallRNAgenes	siRNA24	NA	NA	osa-b1.0r1-6665	siRNA24 locus with predominant RNA size of 24	NA	NA	NA	NA	NA	NA	NA	3.53300984601088	0.0450664276111139
1	16305230	16306289	1060	*	PlantSmallRNAgenes	siRNA24	NA	NA	osa-b1.0r1-6708	siRNA24 locus with predominant RNA size of 24	NA	NA	NA	NA	NA	NA	NA	5.05964811686539	0.0339703185447136
1	16315343	16315952	610	*	PlantSmallRNAgenes	siRNA24	NA	NA	osa-b1.0r1-6711	siRNA24 locus with predominant RNA size of 24	NA	NA	NA	NA	NA	NA	NA	5.29828379672658	0.0337108070579693
1	16436980	16440261	3282	*	PlantSmallRNAgenes	siRNA24	NA	NA	osa-b1.0r1-6747	siRNA24 locus with predominant RNA size of 24	NA	NA	NA	NA	NA	NA	NA	3.0859370577373	0.0165616897063619
1	16486666	16488683	2018	*	PlantSmallRNAgenes	siRNA24	NA	NA	osa-b1.0r1-6762	siRNA24 locus with predominant RNA size of 24	NA	NA	NA	NA	NA	NA	NA	5.02094825478241	0.0204522214924004
1	16565891	16566741	851	*	PlantSmallRNAgenes	siRNA24	NA	NA	osa-b1.0r1-6786	siRNA24 locus with predominant RNA size of 24	NA	NA	NA	NA	NA	NA	NA	5.2534795359534	0.0303808539244977
1	16587430	16588612	1183	*	PlantSmallRNAgenes	siRNA24	NA	NA	osa-b1.0r1-6790	siRNA24 locus with predominant RNA size of 24	NA	NA	NA	NA	NA	NA	NA	2.62227869138067	0.00208280203012961
1	16614108	16614734	627	*	PlantSmallRNAgenes	siRNA24	NA	NA	osa-b1.0r1-6800	siRNA24 locus with predominant RNA size of 24	NA	NA	NA	NA	NA	NA	NA	5.45266862887383	0.0446754087812689
1	16677583	16678926	1344	*	PlantSmallRNAgenes	siRNA24	NA	NA	osa-b1.0r1-6814	siRNA24 locus with predominant RNA size of 24	NA	NA	NA	NA	NA	NA	NA	5.38539960069266	0.0219911844209762
1	16715363	16715928	566	*	PlantSmallRNAgenes	siRNA24	NA	NA	osa-b1.0r1-6833	siRNA24 locus with predominant RNA size of 24	NA	NA	NA	NA	NA	NA	NA	3.19222355135885	0.0320552237311532
1	16980591	16981372	782	-	PlantSmallRNAgenes	OtherRNA	NA	NA	osa-b1.0r1-6897	OtherRNA locus with < 80% of RNAs between 20-24 nts in size	NA	NA	NA	NA	NA	NA	NA	-8.59327754545738	0.0350000912595831
1	17109005	17109788	784	*	PlantSmallRNAgenes	siRNA24	NA	NA	osa-b1.0r1-6926	siRNA24 locus with predominant RNA size of 24	NA	NA	NA	NA	NA	NA	NA	5.18266961130872	0.032394589133786
1	17349297	17352697	3401	+	PlantSmallRNAgenes	OtherRNA	NA	NA	osa-b1.0r1-7010	OtherRNA locus with < 80% of RNAs between 20-24 nts in size	NA	NA	NA	NA	NA	NA	NA	-3.89635324240617	7.60492085935748e-08
1	17392957	17394328	1372	*	PlantSmallRNAgenes	siRNA24	NA	NA	osa-b1.0r1-7023	siRNA24 locus with predominant RNA size of 24	NA	NA	NA	NA	NA	NA	NA	3.02101460831258	0.00153247518565482
1	17445623	17446232	610	*	PlantSmallRNAgenes	siRNA24	NA	NA	osa-b1.0r1-7042	siRNA24 locus with predominant RNA size of 24	NA	NA	NA	NA	NA	NA	NA	5.32166042262195	0.0257822204654171
1	17529872	17530918	1047	*	PlantSmallRNAgenes	siRNA24	NA	NA	osa-b1.0r1-7079	siRNA24 locus with predominant RNA size of 24	NA	NA	NA	NA	NA	NA	NA	5.72608815635181	0.0165264198111588
1	17560859	17562358	1500	+	PlantSmallRNAgenes	OtherRNA	NA	NA	osa-b1.0r1-7091	OtherRNA locus with < 80% of RNAs between 20-24 nts in size	NA	NA	NA	NA	NA	NA	NA	-3.99109424590346	0.00114534971939545
1	17601230	17603645	2416	*	PlantSmallRNAgenes	siRNA24	NA	NA	osa-b1.0r1-7110	siRNA24 locus with predominant RNA size of 24	NA	NA	NA	NA	NA	NA	NA	2.91456038973251	0.0163484677443562
1	17610102	17611659	1558	*	PlantSmallRNAgenes	siRNA24	NA	NA	osa-b1.0r1-7113	siRNA24 locus with predominant RNA size of 24	NA	NA	NA	NA	NA	NA	NA	5.42080506470222	0.0106982057110369
1	17627198	17628325	1128	*	PlantSmallRNAgenes	siRNA24	NA	NA	osa-b1.0r1-7119	siRNA24 locus with predominant RNA size of 24	NA	NA	NA	NA	NA	NA	NA	2.75681667591902	0.021096605096255
1	17706541	17707842	1302	*	PlantSmallRNAgenes	siRNA24	NA	NA	osa-b1.0r1-7139	siRNA24 locus with predominant RNA size of 24	NA	NA	NA	NA	NA	NA	NA	2.75339321254291	0.000722392425494774
1	17715716	17717495	1780	*	PlantSmallRNAgenes	siRNA24	NA	NA	osa-b1.0r1-7142	siRNA24 locus with predominant RNA size of 24	NA	NA	NA	NA	NA	NA	NA	3.94929335747117	0.016220967602936
1	17752183	17753386	1204	*	PlantSmallRNAgenes	siRNA24	NA	NA	osa-b1.0r1-7156	siRNA24 locus with predominant RNA size of 24	NA	NA	NA	NA	NA	NA	NA	-2.04687472518148	0.031861310980243
1	17793023	17793168	146	+	PlantSmallRNAgenes	OtherRNA	NA	NA	osa-b1.0r1-7168	OtherRNA locus with < 80% of RNAs between 20-24 nts in size	NA	NA	NA	NA	NA	NA	NA	-2.74001278464341	0.0043844817200403
1	17902061	17903944	1884	*	PlantSmallRNAgenes	siRNA24	NA	NA	osa-b1.0r1-7204	siRNA24 locus with predominant RNA size of 24	NA	NA	NA	NA	NA	NA	NA	4.24107084129228	0.0342419592584005
1	17910463	17911123	661	-	PlantSmallRNAgenes	OtherRNA	NA	NA	osa-b1.0r1-7206	OtherRNA locus with < 80% of RNAs between 20-24 nts in size	NA	NA	NA	NA	NA	NA	NA	-2.11177171427648	0.021067683677022
1	18006950	18007768	819	+	PlantSmallRNAgenes	OtherRNA	NA	NA	osa-b1.0r1-7247	OtherRNA locus with < 80% of RNAs between 20-24 nts in size	NA	NA	NA	NA	NA	NA	NA	-2.50339674612704	0.0245835567516751
1	18037054	18037739	686	*	PlantSmallRNAgenes	siRNA24	NA	NA	osa-b1.0r1-7264	siRNA24 locus with predominant RNA size of 24	NA	NA	NA	NA	NA	NA	NA	5.32123606618177	0.0157378160170875
1	18040577	18041411	835	*	PlantSmallRNAgenes	siRNA24	NA	NA	osa-b1.0r1-7266	siRNA24 locus with predominant RNA size of 24	NA	NA	NA	NA	NA	NA	NA	6.01359694049656	0.00331299187344337
1	18157895	18158357	463	*	PlantSmallRNAgenes	siRNA24	NA	NA	osa-b1.0r1-7299	siRNA24 locus with predominant RNA size of 24	NA	NA	NA	NA	NA	NA	NA	5.22039707805432	0.0313770601542195
1	18160133	18161958	1826	*	PlantSmallRNAgenes	siRNA24	NA	NA	osa-b1.0r1-7301	siRNA24 locus with predominant RNA size of 24	NA	NA	NA	NA	NA	NA	NA	6.36565565143188	0.00199083882105505
1	18167713	18167917	205	+	PlantSmallRNAgenes	OtherRNA	NA	NA	osa-b1.0r1-7302	OtherRNA locus with < 80% of RNAs between 20-24 nts in size	NA	NA	NA	NA	NA	NA	NA	-3.5357248654638	0.0272209467510478
1	18184129	18185442	1314	*	PlantSmallRNAgenes	siRNA24	NA	NA	osa-b1.0r1-7304	siRNA24 locus with predominant RNA size of 24	NA	NA	NA	NA	NA	NA	NA	2.34672521121416	0.00999536651829844
1	18219028	18219954	927	*	PlantSmallRNAgenes	siRNA24	NA	NA	osa-b1.0r1-7320	siRNA24 locus with predominant RNA size of 24	NA	NA	NA	NA	NA	NA	NA	4.64422280248338	0.0396339907836267
1	18339414	18340176	763	*	PlantSmallRNAgenes	siRNA24	NA	NA	osa-b1.0r1-7365	siRNA24 locus with predominant RNA size of 24	NA	NA	NA	NA	NA	NA	NA	5.27175460563045	0.016587896697779
1	18387320	18388291	972	*	PlantSmallRNAgenes	siRNA24	NA	NA	osa-b1.0r1-7388	siRNA24 locus with predominant RNA size of 24	NA	NA	NA	NA	NA	NA	NA	2.48015139267498	0.00731745201244398
1	18502359	18504311	1953	*	PlantSmallRNAgenes	siRNA24	NA	NA	osa-b1.0r1-7433	siRNA24 locus with predominant RNA size of 24	NA	NA	NA	NA	NA	NA	NA	-2.02898382578575	0.00164714071229335
1	18598455	18599572	1118	*	PlantSmallRNAgenes	siRNA24	NA	NA	osa-b1.0r1-7460	siRNA24 locus with predominant RNA size of 24	NA	NA	NA	NA	NA	NA	NA	2.91876192265875	0.0430816652890078
1	18665417	18667485	2069	*	PlantSmallRNAgenes	siRNA24	NA	NA	osa-b1.0r1-7493	siRNA24 locus with predominant RNA size of 24	NA	NA	NA	NA	NA	NA	NA	2.61926446747486	0.0468552265614218
1	18677567	18677852	286	*	PlantSmallRNAgenes	OtherRNA	NA	NA	osa-b1.0r1-7498	OtherRNA locus with < 80% of RNAs between 20-24 nts in size	NA	NA	NA	NA	NA	NA	NA	15.9308720320702	0.0401747403745848
1	18682605	18683331	727	-	PlantSmallRNAgenes	OtherRNA	NA	NA	osa-b1.0r1-7501	OtherRNA locus with < 80% of RNAs between 20-24 nts in size	NA	NA	NA	NA	NA	NA	NA	-4.04032245190371	0.00501959811982518
1	18759656	18760790	1135	*	PlantSmallRNAgenes	siRNA24	NA	NA	osa-b1.0r1-7522	siRNA24 locus with predominant RNA size of 24	NA	NA	NA	NA	NA	NA	NA	3.60764382146282	0.0442600112528766
1	18826659	18827039	381	+	PlantSmallRNAgenes	OtherRNA	NA	NA	osa-b1.0r1-7548	OtherRNA locus with < 80% of RNAs between 20-24 nts in size	NA	NA	NA	NA	NA	NA	NA	-3.05970313985751	0.00426606596468877
1	18869667	18870709	1043	*	PlantSmallRNAgenes	siRNA24	NA	NA	osa-b1.0r1-7564	siRNA24 locus with predominant RNA size of 24	NA	NA	NA	NA	NA	NA	NA	4.58982558402439	0.0227257306616388
1	18892666	18893666	1001	*	PlantSmallRNAgenes	siRNA24	NA	NA	osa-b1.0r1-7572	siRNA24 locus with predominant RNA size of 24	NA	NA	NA	NA	NA	NA	NA	5.82587729788913	0.00723494369699382
1	18990823	18992539	1717	*	PlantSmallRNAgenes	siRNA24	NA	NA	osa-b1.0r1-7605	siRNA24 locus with predominant RNA size of 24	NA	NA	NA	NA	NA	NA	NA	2.5653988732362	0.023813464009244
1	18996619	18997888	1270	*	PlantSmallRNAgenes	OtherRNA	NA	NA	osa-b1.0r1-7607	OtherRNA locus with < 80% of RNAs between 20-24 nts in size	NA	NA	NA	NA	NA	NA	NA	-4.31381882463787	0.000183606218155281
1	18998176	18998907	732	*	PlantSmallRNAgenes	siRNA24	NA	NA	osa-b1.0r1-7608	siRNA24 locus with predominant RNA size of 24	NA	NA	NA	NA	NA	NA	NA	-2.29703330740249	0.0012669035506635
1	19097536	19099108	1573	*	PlantSmallRNAgenes	siRNA24	NA	NA	osa-b1.0r1-7673	siRNA24 locus with predominant RNA size of 24	NA	NA	NA	NA	NA	NA	NA	2.63873284743408	0.00274100567818848
1	19126696	19128492	1797	*	PlantSmallRNAgenes	siRNA24	NA	NA	osa-b1.0r1-7685	siRNA24 locus with predominant RNA size of 24	NA	NA	NA	NA	NA	NA	NA	5.48953067140998	0.0128033973450555
1	19261799	19264768	2970	*	PlantSmallRNAgenes	siRNA24	NA	NA	osa-b1.0r1-7722	siRNA24 locus with predominant RNA size of 24	NA	NA	NA	NA	NA	NA	NA	2.3601463129965	0.046328391621206
1	19323288	19323773	486	*	PlantSmallRNAgenes	siRNA24	NA	NA	osa-b1.0r1-7757	siRNA24 locus with predominant RNA size of 24	NA	NA	NA	NA	NA	NA	NA	-2.209407933308	0.00997254445227531
1	19378412	19378726	315	*	PlantSmallRNAgenes	siRNA24	NA	NA	osa-b1.0r1-7790	siRNA24 locus with predominant RNA size of 24	NA	NA	NA	NA	NA	NA	NA	-3.10301066863047	0.03957783646357
1	19388632	19389628	997	*	PlantSmallRNAgenes	siRNA24	NA	NA	osa-b1.0r1-7791	siRNA24 locus with predominant RNA size of 24	NA	NA	NA	NA	NA	NA	NA	2.08059830179334	0.0444023902315841
1	19436120	19437846	1727	*	PlantSmallRNAgenes	siRNA24	NA	NA	osa-b1.0r1-7801	siRNA24 locus with predominant RNA size of 24	NA	NA	NA	NA	NA	NA	NA	3.32373450585539	0.016220967602936
1	19474101	19475731	1631	*	PlantSmallRNAgenes	siRNA24	NA	NA	osa-b1.0r1-7815	siRNA24 locus with predominant RNA size of 24	NA	NA	NA	NA	NA	NA	NA	7.11526957713984	0.00321991839543195
1	19477976	19478316	341	*	PlantSmallRNAgenes	siRNA24	NA	NA	osa-b1.0r1-7816	siRNA24 locus with predominant RNA size of 24	NA	NA	NA	NA	NA	NA	NA	-1.85655870657482	0.0409658324765971
1	19680579	19680795	217	+	PlantSmallRNAgenes	OtherRNA	NA	NA	osa-b1.0r1-7858	OtherRNA locus with < 80% of RNAs between 20-24 nts in size	NA	NA	NA	NA	NA	NA	NA	-3.65568960392647	0.00115815959905242
1	19824339	19824883	545	+	ShortStack	OtherRNA	NA	NA	Cluster_61110	NA	Cluster_61110	N	N	NA	NA	NA	NA	-6.51765923906333	0.000627562434431181
1	19970350	19971846	1497	*	PlantSmallRNAgenes	siRNA24	NA	NA	osa-b1.0r1-7944	siRNA24 locus with predominant RNA size of 24	NA	NA	NA	NA	NA	NA	NA	2.17841993464336	0.0100249403519749
1	20033503	20035022	1520	*	PlantSmallRNAgenes	OtherRNA	NA	NA	osa-b1.0r1-7969	OtherRNA locus with < 80% of RNAs between 20-24 nts in size	NA	NA	NA	NA	NA	NA	NA	-2.92319052714161	0.0275688359949817
1	20261191	20267038	5848	*	PlantSmallRNAgenes	siRNA24	NA	NA	osa-b1.0r1-8051	siRNA24 locus with predominant RNA size of 24	NA	NA	NA	NA	NA	NA	NA	2.02738057572477	0.0415012735519814
1	20297149	20298111	963	*	PlantSmallRNAgenes	siRNA24	NA	NA	osa-b1.0r1-8062	siRNA24 locus with predominant RNA size of 24	NA	NA	NA	NA	NA	NA	NA	6.11394859324102	0.00316663470118637
1	20326552	20328007	1456	*	PlantSmallRNAgenes	siRNA24	NA	NA	osa-b1.0r1-8073	siRNA24 locus with predominant RNA size of 24	NA	NA	NA	NA	NA	NA	NA	3.49419765567312	0.035457395320926
1	20385669	20385835	167	-	PlantSmallRNAgenes	OtherRNA	NA	NA	osa-b1.0r1-8089	OtherRNA locus with < 80% of RNAs between 20-24 nts in size	NA	NA	NA	NA	NA	NA	NA	-7.2174749798851	3.10312638230558e-13
1	20445552	20446240	689	-	PlantSmallRNAgenes	OtherRNA	NA	NA	osa-b1.0r1-8130	OtherRNA locus with < 80% of RNAs between 20-24 nts in size	NA	NA	NA	NA	NA	NA	NA	-6.27814499342335	1.61155155522845e-07
1	20456360	20458360	2001	*	PlantSmallRNAgenes	siRNA21	NA	NA	osa-b1.0r1-8140	siRNA21 locus with predominant RNA size of 21	NA	NA	NA	NA	NA	NA	NA	3.89230990332116	0.00268573207649161
1	20574215	20574532	318	+	ShortStack	OtherRNA	NA	NA	Cluster_61582	NA	Cluster_61582	N	N	NA	NA	NA	NA	-3.14718794103125	0.00240415161149592
1	20599239	20600229	991	-	PlantSmallRNAgenes	OtherRNA	NA	NA	osa-b1.0r1-8195	OtherRNA locus with < 80% of RNAs between 20-24 nts in size	NA	NA	NA	NA	NA	NA	NA	-5.62431689838495	3.69184642264053e-06
1	20600622	20602261	1640	-	PlantSmallRNAgenes	OtherRNA	NA	NA	osa-b1.0r1-8196	OtherRNA locus with < 80% of RNAs between 20-24 nts in size	NA	NA	NA	NA	NA	NA	NA	-4.27161287381712	6.88860335764169e-07
1	20641271	20641776	506	*	PlantSmallRNAgenes	siRNA24	NA	NA	osa-b1.0r1-8216	siRNA24 locus with predominant RNA size of 24	NA	NA	NA	NA	NA	NA	NA	5.10312463153691	0.0475223916899604
1	20708842	20709965	1124	*	PlantSmallRNAgenes	siRNA24	NA	NA	osa-b1.0r1-8244	siRNA24 locus with predominant RNA size of 24	NA	NA	NA	NA	NA	NA	NA	2.31742452115314	0.0347582532195359
1	20805146	20805784	639	*	PlantSmallRNAgenes	siRNA24	NA	NA	osa-b1.0r1-8273	siRNA24 locus with predominant RNA size of 24	NA	NA	NA	NA	NA	NA	NA	-3.25939274507797	0.000197387106819622
1	21055152	21057031	1880	*	PlantSmallRNAgenes	OtherRNA	NA	NA	osa-b1.0r1-8372	OtherRNA locus with < 80% of RNAs between 20-24 nts in size	NA	NA	NA	NA	NA	NA	NA	2.32470907876557	0.0239820427293196
1	21099327	21101245	1919	*	PlantSmallRNAgenes	siRNA24	NA	NA	osa-b1.0r1-8386	siRNA24 locus with predominant RNA size of 24	NA	NA	NA	NA	NA	NA	NA	2.46057389100322	0.0295012059961527
1	21112872	21114490	1619	*	PlantSmallRNAgenes	siRNA24	NA	NA	osa-b1.0r1-8396	siRNA24 locus with predominant RNA size of 24	NA	NA	NA	NA	NA	NA	NA	2.05045188632776	0.039198201827658
1	21116576	21118781	2206	*	PlantSmallRNAgenes	siRNA24	NA	NA	osa-b1.0r1-8397	siRNA24 locus with predominant RNA size of 24	NA	NA	NA	NA	NA	NA	NA	2.77709212655997	0.0044472718257636
1	21174244	21175813	1570	*	PlantSmallRNAgenes	siRNA24	NA	NA	osa-b1.0r1-8414	siRNA24 locus with predominant RNA size of 24	NA	NA	NA	NA	NA	NA	NA	3.78419340172623	0.00157765048778127
1	21230397	21230939	543	+	ShortStack	OtherRNA	NA	NA	Cluster_61991	NA	Cluster_61991	N	N	NA	NA	NA	NA	-5.97486319853459	0.00158143496706236
1	21231529	21231679	151	+	PlantSmallRNAgenes	OtherRNA	NA	NA	osa-b1.0r1-8429	OtherRNA locus with < 80% of RNAs between 20-24 nts in size	NA	NA	NA	NA	NA	NA	NA	-6.39224542344206	0.000550369308183442
1	21233525	21233915	391	+	PlantSmallRNAgenes	OtherRNA	NA	NA	osa-b1.0r1-8432	OtherRNA locus with < 80% of RNAs between 20-24 nts in size	NA	NA	NA	NA	NA	NA	NA	-4.39335556512238	0.00013776410060244
1	21233992	21234258	267	+	PlantSmallRNAgenes	OtherRNA	NA	NA	osa-b1.0r1-8433	OtherRNA locus with < 80% of RNAs between 20-24 nts in size	NA	NA	NA	NA	NA	NA	NA	-5.56190276244391	0.00433855942278029
1	21242588	21243199	612	*	PlantSmallRNAgenes	OtherRNA	NA	NA	osa-b1.0r1-8442	OtherRNA locus with < 80% of RNAs between 20-24 nts in size	NA	NA	NA	NA	NA	NA	NA	-3.85015968677647	0.0418489942803456
1	21378623	21380528	1906	*	PlantSmallRNAgenes	siRNA24	NA	NA	osa-b1.0r1-8487	siRNA24 locus with predominant RNA size of 24	NA	NA	NA	NA	NA	NA	NA	4.36014329493615	0.0366518315134464
1	21498006	21498448	443	*	PlantSmallRNAgenes	siRNA24	NA	NA	osa-b1.0r1-8533	siRNA24 locus with predominant RNA size of 24	NA	NA	NA	NA	NA	NA	NA	5.38898405951779	0.00945557726466472
1	21522417	21523645	1229	*	PlantSmallRNAgenes	siRNA24	NA	NA	osa-b1.0r1-8545	siRNA24 locus with predominant RNA size of 24	NA	NA	NA	NA	NA	NA	NA	2.4628223798537	0.0267374530219107
1	21536276	21536448	173	*	PlantSmallRNAgenes	siRNA24	NA	NA	osa-b1.0r1-8553	siRNA24 locus with predominant RNA size of 24	NA	NA	NA	NA	NA	NA	NA	-4.43405990183413	0.0254626441647387
1	21604971	21606579	1609	*	PlantSmallRNAgenes	siRNA24	NA	NA	osa-b1.0r1-8586	siRNA24 locus with predominant RNA size of 24	NA	NA	NA	NA	NA	NA	NA	5.11944110858348	0.0273864247700228
1	21640299	21641120	822	-	ShortStack	OtherRNA	NA	NA	Cluster_62283	NA	Cluster_62283	N	N	NA	NA	NA	NA	-5.27338401634943	0.0220377900480967
1	21643348	21643791	444	+	PlantSmallRNAgenes	siRNA24	NA	NA	osa-b1.0r1-8596	siRNA24 locus with predominant RNA size of 24	NA	NA	NA	NA	NA	NA	NA	-3.58153491338836	0.00187966863934606
1	21658675	21659287	613	*	PlantSmallRNAgenes	siRNA24	NA	NA	osa-b1.0r1-8599	siRNA24 locus with predominant RNA size of 24	NA	NA	NA	NA	NA	NA	NA	5.49665076579934	0.0152771912091543
1	21672689	21673295	607	*	PlantSmallRNAgenes	siRNA24	NA	NA	osa-b1.0r1-8607	siRNA24 locus with predominant RNA size of 24	NA	NA	NA	NA	NA	NA	NA	3.18060010347946	0.0463235116583224
1	21704198	21707092	2895	*	PlantSmallRNAgenes	siRNA24	NA	NA	osa-b1.0r1-8627	siRNA24 locus with predominant RNA size of 24	NA	NA	NA	NA	NA	NA	NA	2.65102287216444	0.000475521833125368
1	21707571	21708824	1254	*	PlantSmallRNAgenes	siRNA24	NA	NA	osa-b1.0r1-8628	siRNA24 locus with predominant RNA size of 24	NA	NA	NA	NA	NA	NA	NA	3.14575148481797	0.00337007598487116
1	21713468	21715311	1844	*	PlantSmallRNAgenes	siRNA24	NA	NA	osa-b1.0r1-8633	siRNA24 locus with predominant RNA size of 24	NA	NA	NA	NA	NA	NA	NA	2.30603758243854	0.0367635310837201
1	21718233	21719039	807	*	PlantSmallRNAgenes	siRNA24	NA	NA	osa-b1.0r1-8635	siRNA24 locus with predominant RNA size of 24	NA	NA	NA	NA	NA	NA	NA	5.73287121034551	0.0130029724874832
1	21757863	21759821	1959	*	PlantSmallRNAgenes	siRNA24	NA	NA	osa-b1.0r1-8657	siRNA24 locus with predominant RNA size of 24	NA	NA	NA	NA	NA	NA	NA	3.04596914938181	0.0278362394267028
1	21822947	21825082	2136	*	PlantSmallRNAgenes	siRNA24	NA	NA	osa-b1.0r1-8675	siRNA24 locus with predominant RNA size of 24	NA	NA	NA	NA	NA	NA	NA	4.03910279401294	0.012709669395271
1	21845769	21847450	1682	*	PlantSmallRNAgenes	siRNA24	NA	NA	osa-b1.0r1-8682	siRNA24 locus with predominant RNA size of 24	NA	NA	NA	NA	NA	NA	NA	3.46679540064087	0.00135114396013823
1	21850708	21852325	1618	*	PlantSmallRNAgenes	siRNA24	NA	NA	osa-b1.0r1-8684	siRNA24 locus with predominant RNA size of 24	NA	NA	NA	NA	NA	NA	NA	4.99697877459642	0.0320114132607896
1	21883114	21883876	763	+	ShortStack	OtherRNA	NA	NA	Cluster_62452	NA	Cluster_62452	N	N	NA	NA	NA	NA	-6.07948129413543	0.000772860738748068
1	21888368	21888888	521	*	PlantSmallRNAgenes	siRNA24	NA	NA	osa-b1.0r1-8694	siRNA24 locus with predominant RNA size of 24	NA	NA	NA	NA	NA	NA	NA	-2.00190805702093	0.0128459283397634
1	21973217	21973472	256	*	PlantSmallRNAgenes	siRNA24	NA	NA	osa-b1.0r1-8741	siRNA24 locus with predominant RNA size of 24	NA	NA	NA	NA	NA	NA	NA	-6.49771342243202	0.0054974768772293
1	22027469	22028721	1253	*	PlantSmallRNAgenes	siRNA24	NA	NA	osa-b1.0r1-8768	siRNA24 locus with predominant RNA size of 24	NA	NA	NA	NA	NA	NA	NA	3.06131014197914	0.00332010234345667
1	22040468	22041798	1331	*	PlantSmallRNAgenes	siRNA24	NA	NA	osa-b1.0r1-8775	siRNA24 locus with predominant RNA size of 24	NA	NA	NA	NA	NA	NA	NA	5.61121106097918	0.0131106814986153
1	22087034	22088205	1172	+	ShortStack	OtherRNA	NA	NA	Cluster_62591	NA	Cluster_62591	N	N	NA	NA	NA	NA	-6.18328940468059	0.000615655273962658
1	22192672	22193511	840	*	PlantSmallRNAgenes	siRNA24	NA	NA	osa-b1.0r1-8830	siRNA24 locus with predominant RNA size of 24	NA	NA	NA	NA	NA	NA	NA	5.31546036994687	0.0414303579851528
1	22198622	22199675	1054	*	PlantSmallRNAgenes	siRNA24	NA	NA	osa-b1.0r1-8834	siRNA24 locus with predominant RNA size of 24	NA	NA	NA	NA	NA	NA	NA	3.4758400421554	0.0392346110535673
1	22464078	22464527	450	*	PlantSmallRNAgenes	siRNA24	NA	NA	osa-b1.0r1-8953	siRNA24 locus with predominant RNA size of 24	NA	NA	NA	NA	NA	NA	NA	-2.20495917538047	0.00325917525803503
1	22474494	22476294	1801	*	PlantSmallRNAgenes	siRNA21	NA	NA	osa-b1.0r1-8955	siRNA21 locus with predominant RNA size of 21	NA	NA	NA	NA	NA	NA	NA	2.6885421976433	0.0493646240411366
1	22531797	22533298	1502	*	PlantSmallRNAgenes	siRNA24	NA	NA	osa-b1.0r1-8989	siRNA24 locus with predominant RNA size of 24	NA	NA	NA	NA	NA	NA	NA	4.10764836931726	0.00938548077161782
1	22604623	22606628	2006	+	PlantSmallRNAgenes	OtherRNA	NA	NA	osa-b1.0r1-9020	OtherRNA locus with < 80% of RNAs between 20-24 nts in size	NA	NA	NA	NA	NA	NA	NA	-4.77196803357928	3.38449292227726e-07
1	22663101	22663818	718	*	PlantSmallRNAgenes	siRNA24	NA	NA	osa-b1.0r1-9047	siRNA24 locus with predominant RNA size of 24	NA	NA	NA	NA	NA	NA	NA	3.5008231314309	0.0395194818349556
1	22730177	22730622	446	*	PlantSmallRNAgenes	siRNA24	NA	NA	osa-b1.0r1-9067	siRNA24 locus with predominant RNA size of 24	NA	NA	NA	NA	NA	NA	NA	-2.66215810585289	5.31736325445547e-06
1	22772995	22774972	1978	*	PlantSmallRNAgenes	siRNA24	NA	NA	osa-b1.0r1-9091	siRNA24 locus with predominant RNA size of 24	NA	NA	NA	NA	NA	NA	NA	4.94451571642904	2.32837918112373e-05
1	22807451	22808448	998	*	PlantSmallRNAgenes	siRNA24	NA	NA	osa-b1.0r1-9109	siRNA24 locus with predominant RNA size of 24	NA	NA	NA	NA	NA	NA	NA	5.44725156058336	0.0107924529449955
1	22814402	22814774	373	+	PlantSmallRNAgenes	OtherRNA	NA	NA	osa-b1.0r1-9112	OtherRNA locus with < 80% of RNAs between 20-24 nts in size	NA	NA	NA	NA	NA	NA	NA	-3.05153581236637	0.000386123788803004
1	22877901	22878847	947	*	ShortStack	siRNA24	NA	NA	Cluster_63166	NA	Cluster_63166	24	N	NA	NA	NA	NA	4.74665814437118	0.0484933756336969
1	22931409	22931845	437	*	PlantSmallRNAgenes	siRNA24	NA	NA	osa-b1.0r1-9169	siRNA24 locus with predominant RNA size of 24	NA	NA	NA	NA	NA	NA	NA	3.90754849526116	0.0137159760776439
1	22954721	22956230	1510	-	PlantSmallRNAgenes	OtherRNA	NA	NA	osa-b1.0r1-9180	OtherRNA locus with < 80% of RNAs between 20-24 nts in size	NA	NA	NA	NA	NA	NA	NA	-7.68760859132523	1.87370905944898e-05
1	23009710	23011014	1305	*	PlantSmallRNAgenes	siRNA24	NA	NA	osa-b1.0r1-9204	siRNA24 locus with predominant RNA size of 24	NA	NA	NA	NA	NA	NA	NA	5.35391539072166	0.0128639070691582
1	23068691	23069199	509	*	PlantSmallRNAgenes	siRNA24	NA	NA	osa-b1.0r1-9221	siRNA24 locus with predominant RNA size of 24	NA	NA	NA	NA	NA	NA	NA	6.01777640075862	0.00934112729425157
1	23110882	23112197	1316	*	PlantSmallRNAgenes	siRNA24	NA	NA	osa-b1.0r1-9243	siRNA24 locus with predominant RNA size of 24	NA	NA	NA	NA	NA	NA	NA	5.32260355142532	0.0242434481232855
1	23149806	23152874	3069	*	PlantSmallRNAgenes	siRNA24	NA	NA	osa-b1.0r1-9249	siRNA24 locus with predominant RNA size of 24	NA	NA	NA	NA	NA	NA	NA	3.38623005348256	0.017798236654845
1	23164552	23165732	1181	*	PlantSmallRNAgenes	siRNA24	NA	NA	osa-b1.0r1-9253	siRNA24 locus with predominant RNA size of 24	NA	NA	NA	NA	NA	NA	NA	4.4942327581119	0.026915574239507
1	23170653	23171543	891	*	PlantSmallRNAgenes	siRNA21	NA	NA	osa-b1.0r1-9255	siRNA21 locus with predominant RNA size of 21	NA	NA	NA	NA	NA	NA	NA	-2.47535701300377	0.0496492469406631
1	23231489	23233519	2031	*	PlantSmallRNAgenes	siRNA24	NA	NA	osa-b1.0r1-9271	siRNA24 locus with predominant RNA size of 24	NA	NA	NA	NA	NA	NA	NA	4.67086076708279	0.0205107222618127
1	23245323	23245758	436	*	PlantSmallRNAgenes	siRNA24	NA	NA	osa-b1.0r1-9273	siRNA24 locus with predominant RNA size of 24	NA	NA	NA	NA	NA	NA	NA	6.04878820015324	0.0031147696251903
1	23281660	23282054	395	*	PlantSmallRNAgenes	siRNA24	NA	NA	osa-b1.0r1-9285	siRNA24 locus with predominant RNA size of 24	NA	NA	NA	NA	NA	NA	NA	-4.14982567852405	0.00513802538830786
1	23314267	23315995	1729	*	PlantSmallRNAgenes	siRNA24	NA	NA	osa-b1.0r1-9304	siRNA24 locus with predominant RNA size of 24	NA	NA	NA	NA	NA	NA	NA	5.96816634997788	0.00117800138428824
1	23323519	23323923	405	+	PlantSmallRNAgenes	OtherRNA	NA	NA	osa-b1.0r1-9305	OtherRNA locus with < 80% of RNAs between 20-24 nts in size	NA	NA	NA	NA	NA	NA	NA	-3.06559578466951	0.000293918764251736
1	23325232	23327088	1857	*	PlantSmallRNAgenes	siRNA24	NA	NA	osa-b1.0r1-9306	siRNA24 locus with predominant RNA size of 24	NA	NA	NA	NA	NA	NA	NA	2.5164356668515	0.0190249561071425
1	23337842	23338723	882	*	PlantSmallRNAgenes	siRNA24	NA	NA	osa-b1.0r1-9310	siRNA24 locus with predominant RNA size of 24	NA	NA	NA	NA	NA	NA	NA	3.13162318777319	0.0312442876934785
1	23383716	23388626	4911	*	PlantSmallRNAgenes	siRNA24	NA	NA	osa-b1.0r1-9335	siRNA24 locus with predominant RNA size of 24	NA	NA	NA	NA	NA	NA	NA	3.27419310257506	0.0161698712728952
1	23395733	23399109	3377	*	PlantSmallRNAgenes	siRNA24	NA	NA	osa-b1.0r1-9343	siRNA24 locus with predominant RNA size of 24	NA	NA	NA	NA	NA	NA	NA	2.97552814532295	0.0451220130618061
1	23401095	23403528	2434	*	PlantSmallRNAgenes	siRNA24	NA	NA	osa-b1.0r1-9346	siRNA24 locus with predominant RNA size of 24	NA	NA	NA	NA	NA	NA	NA	4.27707997065337	0.0324832759366547
1	23447728	23448640	913	*	Pln24NT	24nt_Locus	NA	NA	cluster7885	NA	NA	NA	NA	cluster7885	cluster7885	F	3	-7.31281166518088	9.27692874610165e-05
1	23533468	23534128	661	*	PlantSmallRNAgenes	siRNA24	NA	NA	osa-b1.0r1-9402	siRNA24 locus with predominant RNA size of 24	NA	NA	NA	NA	NA	NA	NA	-3.44518467383207	1.54620532616636e-07
1	23535435	23535924	490	*	PlantSmallRNAgenes	OtherRNA	NA	NA	osa-b1.0r1-9403	OtherRNA locus with < 80% of RNAs between 20-24 nts in size	NA	NA	NA	NA	NA	NA	NA	-2.89525347107712	9.82380863809735e-06
1	23544415	23548072	3658	*	PlantSmallRNAgenes	siRNA24	NA	NA	osa-b1.0r1-9406	siRNA24 locus with predominant RNA size of 24	NA	NA	NA	NA	NA	NA	NA	2.8959434788338	0.0359784021458579
1	23586622	23589109	2488	*	PlantSmallRNAgenes	siRNA24	NA	NA	osa-b1.0r1-9424	siRNA24 locus with predominant RNA size of 24	NA	NA	NA	NA	NA	NA	NA	3.7869569522248	0.0148471844880259
1	23607336	23608929	1594	+	PlantSmallRNAgenes	OtherRNA	NA	NA	osa-b1.0r1-9429	OtherRNA locus with < 80% of RNAs between 20-24 nts in size	NA	NA	NA	NA	NA	NA	NA	-12.4600909610178	2.42193206169577e-07
1	23667934	23668228	295	-	PlantSmallRNAgenes	siRNA24	NA	NA	osa-b1.0r1-9456	siRNA24 locus with predominant RNA size of 24	NA	NA	NA	NA	NA	NA	NA	-2.64939553407211	0.00443732423730903
1	23734337	23735392	1056	*	PlantSmallRNAgenes	siRNA24	NA	NA	osa-b1.0r1-9503	siRNA24 locus with predominant RNA size of 24	NA	NA	NA	NA	NA	NA	NA	2.89676371045614	0.000736103860687547
1	23742171	23742218	48	-	PlantSmallRNAgenes	OtherRNA	NA	NA	osa-b1.0r1-9509	OtherRNA locus with < 80% of RNAs between 20-24 nts in size	NA	NA	NA	NA	NA	NA	NA	-6.1093361074169	4.68581966066845e-12
1	23751768	23753209	1442	*	PlantSmallRNAgenes	siRNA24	NA	NA	osa-b1.0r1-9515	siRNA24 locus with predominant RNA size of 24	NA	NA	NA	NA	NA	NA	NA	2.90442065054271	0.0332895812839617
1	23839025	23839357	333	+	ShortStack	OtherRNA	NA	NA	Cluster_63742	NA	Cluster_63742	N	N	NA	NA	NA	NA	-5.29151122362666	0.0283675871159411
1	24005022	24006700	1679	+	PlantSmallRNAgenes	OtherRNA	NA	NA	osa-b1.0r1-9631	OtherRNA locus with < 80% of RNAs between 20-24 nts in size	NA	NA	NA	NA	NA	NA	NA	-7.01076340133089	9.28775413782743e-06
1	24007372	24008537	1166	*	PlantSmallRNAgenes	siRNA24	NA	NA	osa-b1.0r1-9632	siRNA24 locus with predominant RNA size of 24	NA	NA	NA	NA	NA	NA	NA	4.96534359390188	0.038879153819238
1	24082544	24083159	616	*	PlantSmallRNAgenes	siRNA24	NA	NA	osa-b1.0r1-9663	siRNA24 locus with predominant RNA size of 24	NA	NA	NA	NA	NA	NA	NA	-1.84407570576811	0.0417243183383288
1	24190367	24191496	1130	*	PlantSmallRNAgenes	siRNA24	NA	NA	osa-b1.0r1-9707	siRNA24 locus with predominant RNA size of 24	NA	NA	NA	NA	NA	NA	NA	3.21675971888987	0.00925613930051079
1	24338845	24339443	599	*	PlantSmallRNAgenes	siRNA24	NA	NA	osa-b1.0r1-9763	siRNA24 locus with predominant RNA size of 24	NA	NA	NA	NA	NA	NA	NA	-2.16098986135724	0.0430870754230621
1	24346734	24347278	545	*	PlantSmallRNAgenes	siRNA24	NA	NA	osa-b1.0r1-9767	siRNA24 locus with predominant RNA size of 24	NA	NA	NA	NA	NA	NA	NA	4.8466192977031	0.0307251839846504
1	24348997	24351102	2106	*	PlantSmallRNAgenes	siRNA24	NA	NA	osa-b1.0r1-9769	siRNA24 locus with predominant RNA size of 24	NA	NA	NA	NA	NA	NA	NA	3.63250029583695	0.00106049187779178
1	24372253	24373124	872	+	PlantSmallRNAgenes	siRNA24	NA	NA	osa-b1.0r1-9776	siRNA24 locus with predominant RNA size of 24	NA	NA	NA	NA	NA	NA	NA	3.26860159705594	0.0152184383895783
1	24373503	24373870	368	+	PlantSmallRNAgenes	OtherRNA	NA	NA	osa-b1.0r1-9777	OtherRNA locus with < 80% of RNAs between 20-24 nts in size	NA	NA	NA	NA	NA	NA	NA	-2.57849450565444	0.0465184272565552
1	24374270	24375693	1424	*	PlantSmallRNAgenes	siRNA24	NA	NA	osa-b1.0r1-9778	siRNA24 locus with predominant RNA size of 24	NA	NA	NA	NA	NA	NA	NA	4.83865900171328	0.0152554062778042
1	24459892	24460506	615	*	PlantSmallRNAgenes	siRNA24	NA	NA	osa-b1.0r1-9814	siRNA24 locus with predominant RNA size of 24	NA	NA	NA	NA	NA	NA	NA	5.26203101946215	0.00861683909629543
1	24478483	24479907	1425	*	PlantSmallRNAgenes	siRNA24	NA	NA	osa-b1.0r1-9820	siRNA24 locus with predominant RNA size of 24	NA	NA	NA	NA	NA	NA	NA	3.98046784845383	1.23406080378026e-05
1	24510969	24511689	721	*	PlantSmallRNAgenes	siRNA24	NA	NA	osa-b1.0r1-9831	siRNA24 locus with predominant RNA size of 24	NA	NA	NA	NA	NA	NA	NA	3.0533288459126	0.0335514713179429
1	24547350	24549095	1746	*	PlantSmallRNAgenes	siRNA24	NA	NA	osa-b1.0r1-9845	siRNA24 locus with predominant RNA size of 24	NA	NA	NA	NA	NA	NA	NA	2.79344346262223	0.00452582458733614
1	24557794	24559180	1387	*	PlantSmallRNAgenes	siRNA24	NA	NA	osa-b1.0r1-9848	siRNA24 locus with predominant RNA size of 24	NA	NA	NA	NA	NA	NA	NA	2.85127628077248	0.0327855489461473
1	24596591	24597465	875	*	PlantSmallRNAgenes	siRNA24	NA	NA	osa-b1.0r1-9856	siRNA24 locus with predominant RNA size of 24	NA	NA	NA	NA	NA	NA	NA	2.75106977775998	0.00044871753799603
1	24610383	24611220	838	*	PlantSmallRNAgenes	siRNA24	NA	NA	osa-b1.0r1-9862	siRNA24 locus with predominant RNA size of 24	NA	NA	NA	NA	NA	NA	NA	-3.53221887362763	0.024237403824538
1	24615684	24616128	445	+	PlantSmallRNAgenes	OtherRNA	NA	NA	osa-b1.0r1-9863	OtherRNA locus with < 80% of RNAs between 20-24 nts in size	NA	NA	NA	NA	NA	NA	NA	-3.14861864987034	4.96836935429921e-05
1	24623628	24624541	914	*	PlantSmallRNAgenes	siRNA24	NA	NA	osa-b1.0r1-9866	siRNA24 locus with predominant RNA size of 24	NA	NA	NA	NA	NA	NA	NA	3.09622980413758	0.00563515688466505
1	24627137	24628512	1376	*	PlantSmallRNAgenes	siRNA24	NA	NA	osa-b1.0r1-9867	siRNA24 locus with predominant RNA size of 24	NA	NA	NA	NA	NA	NA	NA	1.95802538805582	0.0485202907478158
1	24734260	24735365	1106	*	PlantSmallRNAgenes	siRNA24	NA	NA	osa-b1.0r1-9926	siRNA24 locus with predominant RNA size of 24	NA	NA	NA	NA	NA	NA	NA	-1.70561040043197	0.0346636234669591
1	24774747	24776057	1311	*	PlantSmallRNAgenes	siRNA24	NA	NA	osa-b1.0r1-9945	siRNA24 locus with predominant RNA size of 24	NA	NA	NA	NA	NA	NA	NA	4.61589503572431	0.0196007580991345
1	24777860	24779787	1928	*	PlantSmallRNAgenes	siRNA24	NA	NA	osa-b1.0r1-9949	siRNA24 locus with predominant RNA size of 24	NA	NA	NA	NA	NA	NA	NA	2.38859484262133	0.0405034506732562
1	24843004	24843673	670	+	ShortStack	OtherRNA	NA	NA	Cluster_64450	NA	Cluster_64450	N	N	NA	NA	NA	NA	-4.63406206423209	0.009471930139621
1	24882588	24883087	500	*	PlantSmallRNAgenes	siRNA24	NA	NA	osa-b1.0r1-9988	siRNA24 locus with predominant RNA size of 24	NA	NA	NA	NA	NA	NA	NA	-1.69189164998081	0.0311782430336214
1	24969976	24970331	356	*	PlantSmallRNAgenes	siRNA24	NA	NA	osa-b1.0r1-10028	siRNA24 locus with predominant RNA size of 24	NA	NA	NA	NA	NA	NA	NA	-2.30732542948153	0.0380134720193379
1	24970727	24971071	345	*	PlantSmallRNAgenes	siRNA24	NA	NA	osa-b1.0r1-10029	siRNA24 locus with predominant RNA size of 24	NA	NA	NA	NA	NA	NA	NA	-2.17315354459135	0.00225211558205701
1	25013878	25015755	1878	*	PlantSmallRNAgenes	siRNA24	NA	NA	osa-b1.0r1-10043	siRNA24 locus with predominant RNA size of 24	NA	NA	NA	NA	NA	NA	NA	1.92555742852564	0.0326911560594039
1	25045807	25046337	531	-	ShortStack	OtherRNA	NA	NA	Cluster_64592	NA	Cluster_64592	N	N	NA	NA	NA	NA	-5.91472189861208	0.00776728786509292
1	25088397	25089059	663	*	PlantSmallRNAgenes	siRNA24	NA	NA	osa-b1.0r1-10073	siRNA24 locus with predominant RNA size of 24	NA	NA	NA	NA	NA	NA	NA	5.55258821867676	0.0144887899410765
1	25114108	25114894	787	+	ShortStack	OtherRNA	NA	NA	Cluster_64629	NA	Cluster_64629	N	N	NA	NA	NA	NA	-6.06102521519007	0.00794383189727253
1	25115640	25115946	307	*	PlantSmallRNAgenes	siRNA24	NA	NA	osa-b1.0r1-10085	siRNA24 locus with predominant RNA size of 24	NA	NA	NA	NA	NA	NA	NA	-3.97852316081837	0.00493138823068744
1	25159120	25160381	1262	*	PlantSmallRNAgenes	siRNA24	NA	NA	osa-b1.0r1-10103	siRNA24 locus with predominant RNA size of 24	NA	NA	NA	NA	NA	NA	NA	4.54489593355676	0.0416658058576958
1	25242708	25243398	691	*	PlantSmallRNAgenes	siRNA24	NA	NA	osa-b1.0r1-10131	siRNA24 locus with predominant RNA size of 24	NA	NA	NA	NA	NA	NA	NA	-2.75944721251373	0.0130673021366649
1	25251581	25255298	3718	*	PlantSmallRNAgenes	siRNA24	NA	NA	osa-b1.0r1-10140	siRNA24 locus with predominant RNA size of 24	NA	NA	NA	NA	NA	NA	NA	2.73544513195485	0.0123665880390627
1	25329698	25329909	212	-	PlantSmallRNAgenes	OtherRNA	NA	NA	osa-b1.0r1-10183	OtherRNA locus with < 80% of RNAs between 20-24 nts in size	NA	NA	NA	NA	NA	NA	NA	-3.53353231241055	0.0425774776003885
1	25350719	25351258	540	-	PlantSmallRNAgenes	OtherRNA	NA	NA	osa-b1.0r1-10193	OtherRNA locus with < 80% of RNAs between 20-24 nts in size	NA	NA	NA	NA	NA	NA	NA	-4.93950380040125	0.0341791488835696
1	25464956	25466250	1295	*	PlantSmallRNAgenes	siRNA24	NA	NA	osa-b1.0r1-10240	siRNA24 locus with predominant RNA size of 24	NA	NA	NA	NA	NA	NA	NA	4.72906542303335	0.0431477869912008
1	25589360	25590851	1492	*	PlantSmallRNAgenes	siRNA24	NA	NA	osa-b1.0r1-10294	siRNA24 locus with predominant RNA size of 24	NA	NA	NA	NA	NA	NA	NA	2.65215499448342	0.00227562750650721
1	25595988	25597866	1879	*	PlantSmallRNAgenes	siRNA24	NA	NA	osa-b1.0r1-10298	siRNA24 locus with predominant RNA size of 24	NA	NA	NA	NA	NA	NA	NA	6.55147385054632	0.000682740183892383
1	25681575	25682889	1315	+	ShortStack	OtherRNA	NA	NA	Cluster_65042	NA	Cluster_65042	N	N	NA	NA	NA	NA	-3.72614349506564	0.0470532175495008
1	25702905	25703797	893	+	PlantSmallRNAgenes	OtherRNA	NA	NA	osa-b1.0r1-10351	OtherRNA locus with < 80% of RNAs between 20-24 nts in size	NA	NA	NA	NA	NA	NA	NA	-4.6568371431568	0.0499164669319962
1	25704056	25705134	1079	+	PlantSmallRNAgenes	OtherRNA	NA	NA	osa-b1.0r1-10352	OtherRNA locus with < 80% of RNAs between 20-24 nts in size	NA	NA	NA	NA	NA	NA	NA	-8.2523180959474	1.96101842256329e-07
1	25767799	25769675	1877	*	PlantSmallRNAgenes	siRNA24	NA	NA	osa-b1.0r1-10369	siRNA24 locus with predominant RNA size of 24	NA	NA	NA	NA	NA	NA	NA	1.88606443316034	0.0141273071185785
1	25787564	25788070	507	*	PlantSmallRNAgenes	siRNA24	NA	NA	osa-b1.0r1-10382	siRNA24 locus with predominant RNA size of 24	NA	NA	NA	NA	NA	NA	NA	-2.29981932526707	0.00855721020136065
1	25879202	25879584	383	+	PlantSmallRNAgenes	siRNA24	NA	NA	osa-b1.0r1-10417	siRNA24 locus with predominant RNA size of 24	NA	NA	NA	NA	NA	NA	NA	-4.47304891220094	1.35051827688144e-05
1	26033100	26034302	1203	*	PlantSmallRNAgenes	siRNA24	NA	NA	osa-b1.0r1-10465	siRNA24 locus with predominant RNA size of 24	NA	NA	NA	NA	NA	NA	NA	-4.53498604472624	0.0313268088763236
1	26098362	26098978	617	*	PlantSmallRNAgenes	siRNA24	NA	NA	osa-b1.0r1-10493	siRNA24 locus with predominant RNA size of 24	NA	NA	NA	NA	NA	NA	NA	-1.79339968031495	0.0308759200565981
1	26171817	26172855	1039	*	PlantSmallRNAgenes	siRNA24	NA	NA	osa-b1.0r1-10518	siRNA24 locus with predominant RNA size of 24	NA	NA	NA	NA	NA	NA	NA	2.43538519464845	0.0324205159212064
1	26325838	26326138	301	*	PlantSmallRNAgenes	siRNA24	NA	NA	osa-b1.0r1-10584	siRNA24 locus with predominant RNA size of 24	NA	NA	NA	NA	NA	NA	NA	-4.76988672802678	0.0290349498637287
1	26371362	26371737	376	*	PlantSmallRNAgenes	siRNA24	NA	NA	osa-b1.0r1-10600	siRNA24 locus with predominant RNA size of 24	NA	NA	NA	NA	NA	NA	NA	-2.9799475320596	0.0328154362891002
1	26382448	26383150	703	*	PlantSmallRNAgenes	siRNA24	NA	NA	osa-b1.0r1-10605	siRNA24 locus with predominant RNA size of 24	NA	NA	NA	NA	NA	NA	NA	-1.92802436634112	0.0315071316011975
1	26392170	26392482	313	+	ShortStack	OtherRNA	NA	NA	Cluster_65495	NA	Cluster_65495	N	N	NA	NA	NA	NA	-4.30486699932933	0.0428555302262018
1	26394226	26394416	191	+	ShortStack	OtherRNA	NA	NA	Cluster_65498	NA	Cluster_65498	N	N	NA	NA	NA	NA	-5.71770712176094	0.00548677725194247
1	26533086	26533523	438	-	PlantSmallRNAgenes	OtherRNA	NA	NA	osa-b1.0r1-10673	OtherRNA locus with < 80% of RNAs between 20-24 nts in size	NA	NA	NA	NA	NA	NA	NA	-5.51104974191716	0.000804886538667475
1	26609961	26611416	1456	*	PlantSmallRNAgenes	siRNA24	NA	NA	osa-b1.0r1-10701	siRNA24 locus with predominant RNA size of 24	NA	NA	NA	NA	NA	NA	NA	2.5772084356983	0.0302383888322718
1	26613045	26613392	348	+	PlantSmallRNAgenes	OtherRNA	NA	NA	osa-b1.0r1-10704	OtherRNA locus with < 80% of RNAs between 20-24 nts in size	NA	NA	NA	NA	NA	NA	NA	-6.16127461054004	0.0120732066066037
1	26616713	26617415	703	+	PlantSmallRNAgenes	OtherRNA	NA	NA	osa-b1.0r1-10706	OtherRNA locus with < 80% of RNAs between 20-24 nts in size	NA	NA	NA	NA	NA	NA	NA	-6.63582900434221	0.000701538557734025
1	26760344	26760696	353	+	PlantSmallRNAgenes	siRNA24	NA	NA	osa-b1.0r1-10769	siRNA24 locus with predominant RNA size of 24	NA	NA	NA	NA	NA	NA	NA	-2.57693059124324	0.022017373480835
1	26781064	26781492	429	-	PlantSmallRNAgenes	OtherRNA	NA	NA	osa-b1.0r1-10780	OtherRNA locus with < 80% of RNAs between 20-24 nts in size	NA	NA	NA	NA	NA	NA	NA	-4.39866832610574	0.0121768311004499
1	26803811	26804344	534	*	PlantSmallRNAgenes	OtherRNA	NA	NA	osa-b1.0r1-10785	OtherRNA locus with < 80% of RNAs between 20-24 nts in size	NA	NA	NA	NA	NA	NA	NA	-1.76337266761543	0.0117597957800899
1	26924710	26931607	6898	*	PlantSmallRNAgenes	siRNA24	NA	NA	osa-b1.0r1-10832	siRNA24 locus with predominant RNA size of 24	NA	NA	NA	NA	NA	NA	NA	2.47059067477617	0.0230048440650199
1	27050071	27050420	350	-	PlantSmallRNAgenes	OtherRNA	NA	NA	osa-b1.0r1-10873	OtherRNA locus with < 80% of RNAs between 20-24 nts in size	NA	NA	NA	NA	NA	NA	NA	-5.40441241739317	0.0128568355998421
1	27140571	27141953	1383	*	PlantSmallRNAgenes	siRNA24	NA	NA	osa-b1.0r1-10909	siRNA24 locus with predominant RNA size of 24	NA	NA	NA	NA	NA	NA	NA	5.1337894411697	0.0153037585654142
1	27143817	27144779	963	*	PlantSmallRNAgenes	siRNA24	NA	NA	osa-b1.0r1-10910	siRNA24 locus with predominant RNA size of 24	NA	NA	NA	NA	NA	NA	NA	6.49008445606448	0.00139389497021294
1	27162737	27164238	1502	*	PlantSmallRNAgenes	siRNA24	NA	NA	osa-b1.0r1-10919	siRNA24 locus with predominant RNA size of 24	NA	NA	NA	NA	NA	NA	NA	-2.02205146806185	0.0124794253847069
1	27236027	27236279	253	-	PlantSmallRNAgenes	OtherRNA	NA	NA	osa-b1.0r1-10950	OtherRNA locus with < 80% of RNAs between 20-24 nts in size	NA	NA	NA	NA	NA	NA	NA	-5.47190071627081	6.74755168900285e-19
1	27239872	27240105	234	+	PlantSmallRNAgenes	OtherRNA	NA	NA	osa-b1.0r1-10951	OtherRNA locus with < 80% of RNAs between 20-24 nts in size	NA	NA	NA	NA	NA	NA	NA	-3.15829591551996	0.000284195175073249
1	27255583	27256823	1241	*	PlantSmallRNAgenes	siRNA24	NA	NA	osa-b1.0r1-10957	siRNA24 locus with predominant RNA size of 24	NA	NA	NA	NA	NA	NA	NA	3.19659742089618	0.0272749547870158
1	27328009	27328305	297	*	PlantSmallRNAgenes	siRNA24	NA	NA	osa-b1.0r1-10985	siRNA24 locus with predominant RNA size of 24	NA	NA	NA	NA	NA	NA	NA	-2.20127435668043	0.0304079040358458
1	27435754	27436211	458	+	PlantSmallRNAgenes	siRNA24	NA	NA	osa-b1.0r1-11014	siRNA24 locus with predominant RNA size of 24	NA	NA	NA	NA	NA	NA	NA	-6.8007849856095	0.00550113165034431
1	27528951	27529969	1019	*	PlantSmallRNAgenes	siRNA24	NA	NA	osa-b1.0r1-11052	siRNA24 locus with predominant RNA size of 24	NA	NA	NA	NA	NA	NA	NA	5.56485779189275	0.00743247175352758
1	27536042	27537553	1512	*	PlantSmallRNAgenes	siRNA24	NA	NA	osa-b1.0r1-11057	siRNA24 locus with predominant RNA size of 24	NA	NA	NA	NA	NA	NA	NA	5.36511538540903	0.0290816323779531
1	27601512	27602208	697	+	ShortStack	OtherRNA	NA	NA	Cluster_66227	NA	Cluster_66227	N	N	NA	NA	NA	NA	-5.52068256313785	0.00354423277745533
1	27602528	27603223	696	+	ShortStack	OtherRNA	NA	NA	Cluster_66228	NA	Cluster_66228	N	N	NA	NA	NA	NA	-5.79754723489061	0.0116210565581871
1	27604464	27605360	897	+	ShortStack	OtherRNA	NA	NA	Cluster_66230	NA	Cluster_66230	N	N	NA	NA	NA	NA	-5.50532972837915	0.0052798372193679
1	27608766	27609509	744	-	ShortStack	OtherRNA	NA	NA	Cluster_66235	NA	Cluster_66235	N	N	NA	NA	NA	NA	-5.75996226876194	0.0114342661185451
1	27609846	27611096	1251	-	ShortStack	OtherRNA	NA	NA	Cluster_66237	NA	Cluster_66237	N	N	NA	NA	NA	NA	-6.13391328288582	0.00405324440155083
1	27668632	27669259	628	-	ShortStack	OtherRNA	NA	NA	Cluster_66281	NA	Cluster_66281	N	N	NA	NA	NA	NA	-4.36483893083943	0.00266245387018376
1	27671872	27672730	859	*	PlantSmallRNAgenes	siRNA24	NA	NA	osa-b1.0r1-11099	siRNA24 locus with predominant RNA size of 24	NA	NA	NA	NA	NA	NA	NA	3.03547853975877	0.0392824547561084
1	27706577	27706944	368	*	PlantSmallRNAgenes	siRNA24	NA	NA	osa-b1.0r1-11110	siRNA24 locus with predominant RNA size of 24	NA	NA	NA	NA	NA	NA	NA	-2.23380754597341	0.0133083426862798
1	27740038	27741854	1817	*	PlantSmallRNAgenes	siRNA24	NA	NA	osa-b1.0r1-11117	siRNA24 locus with predominant RNA size of 24	NA	NA	NA	NA	NA	NA	NA	3.47071380207172	0.00241628219806624
1	27745818	27746318	501	-	PlantSmallRNAgenes	OtherRNA	NA	NA	osa-b1.0r1-11119	OtherRNA locus with < 80% of RNAs between 20-24 nts in size	NA	NA	NA	NA	NA	NA	NA	-3.72915912505776	0.00817098015509171
1	27748918	27749325	408	-	PlantSmallRNAgenes	OtherRNA	NA	NA	osa-b1.0r1-11121	OtherRNA locus with < 80% of RNAs between 20-24 nts in size	NA	NA	NA	NA	NA	NA	NA	-5.39655563680019	1.03577491954516e-05
1	27763469	27763778	310	*	PlantSmallRNAgenes	siRNA24	NA	NA	osa-b1.0r1-11125	siRNA24 locus with predominant RNA size of 24	NA	NA	NA	NA	NA	NA	NA	-2.3121716742672	0.0382776503300656
1	27881126	27882141	1016	*	PlantSmallRNAgenes	siRNA24	NA	NA	osa-b1.0r1-11183	siRNA24 locus with predominant RNA size of 24	NA	NA	NA	NA	NA	NA	NA	5.08532035349064	0.0329353911380199
1	28091850	28093382	1533	-	ShortStack	OtherRNA	NA	NA	Cluster_66575	NA	Cluster_66575	N	N	NA	NA	NA	NA	-5.57740860424987	0.000421254972503837
1	28094252	28095652	1401	-	PlantSmallRNAgenes	OtherRNA	NA	NA	osa-b1.0r1-11267	OtherRNA locus with < 80% of RNAs between 20-24 nts in size	NA	NA	NA	NA	NA	NA	NA	-4.63415488443981	0.000100834710434967
1	28098869	28099115	247	-	PlantSmallRNAgenes	OtherRNA	NA	NA	osa-b1.0r1-11271	OtherRNA locus with < 80% of RNAs between 20-24 nts in size	NA	NA	NA	NA	NA	NA	NA	-5.72662092422846	0.00214775304291241
1	28100880	28101220	341	-	ShortStack	OtherRNA	NA	NA	Cluster_66584	NA	Cluster_66584	N	N	NA	NA	NA	NA	-5.18071962196725	0.0280631764679048
1	28130234	28130617	384	+	PlantSmallRNAgenes	OtherRNA	NA	NA	osa-b1.0r1-11287	OtherRNA locus with < 80% of RNAs between 20-24 nts in size	NA	NA	NA	NA	NA	NA	NA	-2.57960458965286	0.00738013308900987
1	28175602	28176072	471	+	ShortStack	OtherRNA	NA	NA	Cluster_66621	NA	Cluster_66621	N	N	NA	NA	NA	NA	-4.29922979120113	0.0249159779686801
1	28177783	28180197	2415	*	PlantSmallRNAgenes	siRNA24	NA	NA	osa-b1.0r1-11302	siRNA24 locus with predominant RNA size of 24	NA	NA	NA	NA	NA	NA	NA	2.16105673593613	0.0382547132704573
1	28199259	28206603	7345	*	PlantSmallRNAgenes	siRNA24	NA	NA	osa-b1.0r1-11311	siRNA24 locus with predominant RNA size of 24	NA	NA	NA	NA	NA	NA	NA	2.67912762329694	0.0422222423189035
1	28246321	28246599	279	*	PlantSmallRNAgenes	siRNA24	NA	NA	osa-b1.0r1-11325	siRNA24 locus with predominant RNA size of 24	NA	NA	NA	NA	NA	NA	NA	-6.23484934595213	0.00287087559828698
1	28301117	28302175	1059	*	PlantSmallRNAgenes	siRNA24	NA	NA	osa-b1.0r1-11346	siRNA24 locus with predominant RNA size of 24	NA	NA	NA	NA	NA	NA	NA	5.06402481053422	0.0326911560594039
1	28353399	28354188	790	*	PlantSmallRNAgenes	siRNA24	NA	NA	osa-b1.0r1-11364	siRNA24 locus with predominant RNA size of 24	NA	NA	NA	NA	NA	NA	NA	2.89919391809382	0.042737725120211
1	28381684	28382708	1025	+	PlantSmallRNAgenes	OtherRNA	NA	NA	osa-b1.0r1-11376	OtherRNA locus with < 80% of RNAs between 20-24 nts in size	NA	NA	NA	NA	NA	NA	NA	-2.3704884732039	0.00482539703959658
1	28424630	28425868	1239	*	PlantSmallRNAgenes	siRNA24	NA	NA	osa-b1.0r1-11400	siRNA24 locus with predominant RNA size of 24	NA	NA	NA	NA	NA	NA	NA	3.62024815286975	0.035431182560379
1	28434679	28435143	465	*	PlantSmallRNAgenes	siRNA24	NA	NA	osa-b1.0r1-11407	siRNA24 locus with predominant RNA size of 24	NA	NA	NA	NA	NA	NA	NA	5.78019055490787	0.0129780373098727
1	28478584	28478993	410	*	PlantSmallRNAgenes	siRNA24	NA	NA	osa-b1.0r1-11432	siRNA24 locus with predominant RNA size of 24	NA	NA	NA	NA	NA	NA	NA	4.17072709296392	0.0476399358280413
1	28516180	28518512	2333	*	PlantSmallRNAgenes	siRNA24	NA	NA	osa-b1.0r1-11453	siRNA24 locus with predominant RNA size of 24	NA	NA	NA	NA	NA	NA	NA	2.64744936488348	0.0374973334455875
1	28554315	28555766	1452	*	PlantSmallRNAgenes	siRNA24	NA	NA	osa-b1.0r1-11464	siRNA24 locus with predominant RNA size of 24	NA	NA	NA	NA	NA	NA	NA	2.30876149840002	0.0274991703820236
1	28571708	28572100	393	*	PlantSmallRNAgenes	siRNA24	NA	NA	osa-b1.0r1-11469	siRNA24 locus with predominant RNA size of 24	NA	NA	NA	NA	NA	NA	NA	-2.78514084746415	9.81732273640791e-05
1	28597144	28601148	4005	*	PlantSmallRNAgenes	siRNA24	NA	NA	osa-b1.0r1-11477	siRNA24 locus with predominant RNA size of 24	NA	NA	NA	NA	NA	NA	NA	3.09376195827836	0.0130799277541498
1	28620464	28621210	747	-	ShortStack	OtherRNA	NA	NA	Cluster_66910	NA	Cluster_66910	N	N	NA	NA	NA	NA	-4.69518191021549	0.038610869090909
1	28628947	28631139	2193	*	PlantSmallRNAgenes	siRNA24	NA	NA	osa-b1.0r1-11493	siRNA24 locus with predominant RNA size of 24	NA	NA	NA	NA	NA	NA	NA	2.26240200427984	0.0487759195659386
1	28681119	28682054	936	*	PlantSmallRNAgenes	siRNA24	NA	NA	osa-b1.0r1-11513	siRNA24 locus with predominant RNA size of 24	NA	NA	NA	NA	NA	NA	NA	2.26091277218192	0.0396626812764886
1	28728399	28728704	306	*	PlantSmallRNAgenes	siRNA24	NA	NA	osa-b1.0r1-11531	siRNA24 locus with predominant RNA size of 24	NA	NA	NA	NA	NA	NA	NA	-1.96157168957035	0.0472804746618702
1	28830014	28830766	753	+	ShortStack	OtherRNA	NA	NA	Cluster_67054	NA	Cluster_67054	N	N	NA	NA	NA	NA	-5.39598873844325	0.0203478897776505
1	28869090	28870068	979	*	PlantSmallRNAgenes	siRNA24	NA	NA	osa-b1.0r1-11592	siRNA24 locus with predominant RNA size of 24	NA	NA	NA	NA	NA	NA	NA	5.59066430511186	0.0111608748516238
1	28939669	28940521	853	-	ShortStack	OtherRNA	NA	NA	Cluster_67125	NA	Cluster_67125	N	N	NA	NA	NA	NA	-5.56362172657291	0.00584061462517734
1	29018378	29020555	2178	*	PlantSmallRNAgenes	siRNA24	NA	NA	osa-b1.0r1-11639	siRNA24 locus with predominant RNA size of 24	NA	NA	NA	NA	NA	NA	NA	3.11577837306859	0.0491964835390386
1	29041576	29042502	927	*	PlantSmallRNAgenes	siRNA24	NA	NA	osa-b1.0r1-11648	siRNA24 locus with predominant RNA size of 24	NA	NA	NA	NA	NA	NA	NA	5.10424609385899	0.0369774157715601
1	29045689	29046051	363	*	PlantSmallRNAgenes	siRNA24	NA	NA	osa-b1.0r1-11649	siRNA24 locus with predominant RNA size of 24	NA	NA	NA	NA	NA	NA	NA	4.93976223989638	0.0399885021928608
1	29053123	29056503	3381	*	PlantSmallRNAgenes	siRNA24	NA	NA	osa-b1.0r1-11652	siRNA24 locus with predominant RNA size of 24	NA	NA	NA	NA	NA	NA	NA	2.52331778092433	0.0097863127736413
1	29170981	29171367	387	*	PlantSmallRNAgenes	siRNA24	NA	NA	osa-b1.0r1-11706	siRNA24 locus with predominant RNA size of 24	NA	NA	NA	NA	NA	NA	NA	-2.20389519681878	0.0017823629441581
1	29196473	29196893	421	-	PlantSmallRNAgenes	OtherRNA	NA	NA	osa-b1.0r1-11716	OtherRNA locus with < 80% of RNAs between 20-24 nts in size	NA	NA	NA	NA	NA	NA	NA	-1.99193341125596	0.0463635829184853
1	29214368	29216606	2239	*	PlantSmallRNAgenes	siRNA24	NA	NA	osa-b1.0r1-11724	siRNA24 locus with predominant RNA size of 24	NA	NA	NA	NA	NA	NA	NA	1.96866879717461	0.00743699798666345
1	29224802	29226551	1750	*	PlantSmallRNAgenes	siRNA24	NA	NA	osa-b1.0r1-11727	siRNA24 locus with predominant RNA size of 24	NA	NA	NA	NA	NA	NA	NA	3.91626518479361	0.00269117626367749
1	29231124	29231534	411	*	PlantSmallRNAgenes	siRNA24	NA	NA	osa-b1.0r1-11732	siRNA24 locus with predominant RNA size of 24	NA	NA	NA	NA	NA	NA	NA	-2.39075336118507	0.00157117066499441
1	29233514	29233956	443	-	PlantSmallRNAgenes	OtherRNA	NA	NA	osa-b1.0r1-11734	OtherRNA locus with < 80% of RNAs between 20-24 nts in size	NA	NA	NA	NA	NA	NA	NA	5.01835266047859	0.0305196370291182
1	29262858	29263252	395	*	PlantSmallRNAgenes	siRNA24	NA	NA	osa-b1.0r1-11744	siRNA24 locus with predominant RNA size of 24	NA	NA	NA	NA	NA	NA	NA	-1.47640855100261	0.0473985875721632
1	29295889	29298046	2158	*	PlantSmallRNAgenes	siRNA24	NA	NA	osa-b1.0r1-11757	siRNA24 locus with predominant RNA size of 24	NA	NA	NA	NA	NA	NA	NA	1.90461174228475	0.0469737283781513
1	29311269	29312208	940	+	ShortStack	OtherRNA	NA	NA	Cluster_67348	NA	Cluster_67348	N	N	NA	NA	NA	NA	-5.03675485915745	0.0183955255504371
1	29326091	29326223	133	+	PlantSmallRNAgenes	OtherRNA	NA	NA	osa-b1.0r1-11764	OtherRNA locus with < 80% of RNAs between 20-24 nts in size	NA	NA	NA	NA	NA	NA	NA	-4.61851808352055	6.82009153495578e-06
1	29450785	29452032	1248	*	PlantSmallRNAgenes	siRNA24	NA	NA	osa-b1.0r1-11809	siRNA24 locus with predominant RNA size of 24	NA	NA	NA	NA	NA	NA	NA	-1.95859528755925	0.00414290497208464
1	29560188	29563241	3054	+	PlantSmallRNAgenes	OtherRNA	NA	NA	osa-b1.0r1-11857	OtherRNA locus with < 80% of RNAs between 20-24 nts in size	NA	NA	NA	NA	NA	NA	NA	-4.58742797362181	3.43585290360456e-07
1	29564997	29567085	2089	+	PlantSmallRNAgenes	OtherRNA	NA	NA	osa-b1.0r1-11860	OtherRNA locus with < 80% of RNAs between 20-24 nts in size	NA	NA	NA	NA	NA	NA	NA	-4.38255471415025	0.000251435544511179
1	29651271	29651873	603	*	PlantSmallRNAgenes	siRNA24	NA	NA	osa-b1.0r1-11893	siRNA24 locus with predominant RNA size of 24	NA	NA	NA	NA	NA	NA	NA	4.7183214988859	0.0417464134710585
1	29842737	29844060	1324	-	ShortStack	OtherRNA	NA	NA	Cluster_67657	NA	Cluster_67657	N	N	NA	NA	NA	NA	-7.64700470067447	1.17403599791145e-06
1	29844555	29844949	395	-	ShortStack	OtherRNA	NA	NA	Cluster_67658	NA	Cluster_67658	N	N	NA	NA	NA	NA	-5.88561448558136	0.000285269453986647
1	29845241	29845838	598	-	ShortStack	OtherRNA	NA	NA	Cluster_67659	NA	Cluster_67659	N	N	NA	NA	NA	NA	-7.18411615779386	0.00075128767303841
1	29927776	29928774	999	-	ShortStack	OtherRNA	NA	NA	Cluster_67719	NA	Cluster_67719	N	N	NA	NA	NA	NA	-4.75291243369534	0.00471714453925285
1	29960117	29960551	435	*	PlantSmallRNAgenes	siRNA24	NA	NA	osa-b1.0r1-12020	siRNA24 locus with predominant RNA size of 24	NA	NA	NA	NA	NA	NA	NA	-2.18112026740521	0.013052320030157
1	29963304	29963772	469	*	PlantSmallRNAgenes	siRNA24	NA	NA	osa-b1.0r1-12021	siRNA24 locus with predominant RNA size of 24	NA	NA	NA	NA	NA	NA	NA	-3.36954361345836	0.0013955444336689
1	29968582	29969153	572	-	ShortStack	OtherRNA	NA	NA	Cluster_67757	NA	Cluster_67757	N	N	NA	NA	NA	NA	-6.69371682429807	0.00193265792149423
1	30167473	30167955	483	+	ShortStack	OtherRNA	NA	NA	Cluster_67881	NA	Cluster_67881	N	N	NA	NA	NA	NA	-5.77468548749401	0.00298881522404326
1	30170949	30171229	281	+	ShortStack	OtherRNA	NA	NA	Cluster_67888	NA	Cluster_67888	N	N	NA	NA	NA	NA	-4.9175969374588	0.0372462038924222
1	30171244	30171624	381	+	PlantSmallRNAgenes	OtherRNA	NA	NA	osa-b1.0r1-12110	OtherRNA locus with < 80% of RNAs between 20-24 nts in size	NA	NA	NA	NA	NA	NA	NA	-7.50057839351168	5.84087289050036e-06
1	30172453	30172779	327	-	PlantSmallRNAgenes	siRNA24	NA	NA	osa-b1.0r1-12111	siRNA24 locus with predominant RNA size of 24	NA	NA	NA	NA	NA	NA	NA	3.54679775580626	0.00889016377084517
1	30338094	30338719	626	*	PlantSmallRNAgenes	siRNA24	NA	NA	osa-b1.0r1-12181	siRNA24 locus with predominant RNA size of 24	NA	NA	NA	NA	NA	NA	NA	5.65325752355103	0.0124529150062247
1	30358626	30358963	338	*	PlantSmallRNAgenes	siRNA21	NA	NA	osa-b1.0r1-12188	siRNA21 locus with predominant RNA size of 21	NA	NA	NA	NA	NA	NA	NA	-3.76923949028265	0.000478145315548991
1	30364122	30364318	197	-	ShortStack	OtherRNA	NA	NA	Cluster_68020	NA	Cluster_68020	N	N	NA	NA	NA	NA	-6.05780954746741	0.0293939710665385
1	30517288	30517933	646	*	PlantSmallRNAgenes	siRNA24	NA	NA	osa-b1.0r1-12246	siRNA24 locus with predominant RNA size of 24	NA	NA	NA	NA	NA	NA	NA	-2.30189186709473	4.80057838262923e-05
1	30551553	30555591	4039	*	PlantSmallRNAgenes	siRNA24	NA	NA	osa-b1.0r1-12254	siRNA24 locus with predominant RNA size of 24	NA	NA	NA	NA	NA	NA	NA	4.83017162144853	0.00165523326530204
1	30574486	30574822	337	*	PlantSmallRNAgenes	siRNA24	NA	NA	osa-b1.0r1-12261	siRNA24 locus with predominant RNA size of 24	NA	NA	NA	NA	NA	NA	NA	-2.69881874334064	0.000412228253085436
1	30653851	30655188	1338	*	PlantSmallRNAgenes	siRNA24	NA	NA	osa-b1.0r1-12288	siRNA24 locus with predominant RNA size of 24	NA	NA	NA	NA	NA	NA	NA	-2.47050113120012	0.0255532212545612
1	30741807	30741973	167	+	PlantSmallRNAgenes	OtherRNA	NA	NA	osa-b1.0r1-12335	OtherRNA locus with < 80% of RNAs between 20-24 nts in size	NA	NA	NA	NA	NA	NA	NA	-3.22559301582839	0.000554525544414503
1	30800919	30802019	1101	*	PlantSmallRNAgenes	siRNA24	NA	NA	osa-b1.0r1-12357	siRNA24 locus with predominant RNA size of 24	NA	NA	NA	NA	NA	NA	NA	5.38722156650951	0.0151605186546509
1	30856185	30856764	580	*	PlantSmallRNAgenes	siRNA24	NA	NA	osa-b1.0r1-12381	siRNA24 locus with predominant RNA size of 24	NA	NA	NA	NA	NA	NA	NA	-3.32965847839991	0.00480674141175734
1	30884424	30886348	1925	*	PlantSmallRNAgenes	OtherRNA	NA	NA	osa-b1.0r1-12395	OtherRNA locus with < 80% of RNAs between 20-24 nts in size	NA	NA	NA	NA	NA	NA	NA	-6.97710088044546	3.12472548604709e-10
1	30938937	30939284	348	*	PlantSmallRNAgenes	siRNA24	NA	NA	osa-b1.0r1-12420	siRNA24 locus with predominant RNA size of 24	NA	NA	NA	NA	NA	NA	NA	-3.13618248737753	0.0037212496407993
1	31035106	31035431	326	-	PlantSmallRNAgenes	siRNA24	NA	NA	osa-b1.0r1-12456	siRNA24 locus with predominant RNA size of 24	NA	NA	NA	NA	NA	NA	NA	-3.39263664585885	4.45373771463836e-06
1	31095769	31098338	2570	*	PlantSmallRNAgenes	siRNA24	NA	NA	osa-b1.0r1-12479	siRNA24 locus with predominant RNA size of 24	NA	NA	NA	NA	NA	NA	NA	2.03351177406431	0.0242434481232855
1	31111247	31111917	671	-	ShortStack	OtherRNA	NA	NA	Cluster_68461	NA	Cluster_68461	N	N	NA	NA	NA	NA	-4.37166587066195	0.00638981409202413
1	31122401	31123214	814	*	PlantSmallRNAgenes	siRNA24	NA	NA	osa-b1.0r1-12488	siRNA24 locus with predominant RNA size of 24	NA	NA	NA	NA	NA	NA	NA	5.42553739256723	0.036128513316285
1	31132808	31133066	259	+	PlantSmallRNAgenes	OtherRNA	NA	NA	osa-b1.0r1-12492	OtherRNA locus with < 80% of RNAs between 20-24 nts in size	NA	NA	NA	NA	NA	NA	NA	-4.05003589155242	6.70099506819301e-05
1	31168970	31169019	50	+	PlantSmallRNAgenes	OtherRNA	NA	NA	osa-b1.0r1-12509	OtherRNA locus with < 80% of RNAs between 20-24 nts in size	NA	NA	NA	NA	NA	NA	NA	-3.94127034446237	0.0291594776050368
1	31183272	31184652	1381	*	PlantSmallRNAgenes	siRNA24	NA	NA	osa-b1.0r1-12514	siRNA24 locus with predominant RNA size of 24	NA	NA	NA	NA	NA	NA	NA	1.89199787516366	0.0291674592883899
1	31231096	31231479	384	-	PlantSmallRNAgenes	siRNA24	NA	NA	osa-b1.0r1-12525	siRNA24 locus with predominant RNA size of 24	NA	NA	NA	NA	NA	NA	NA	5.67779451642376	0.00640439175085081
1	31271192	31271276	85	+	PlantSmallRNAgenes	OtherRNA	NA	NA	osa-b1.0r1-12547	OtherRNA locus with < 80% of RNAs between 20-24 nts in size	NA	NA	NA	NA	NA	NA	NA	-2.54954158491075	0.0478677763512903
1	31272334	31273004	671	+	ShortStack	OtherRNA	NA	NA	Cluster_68561	NA	Cluster_68561	N	N	NA	NA	NA	NA	-5.79775643873995	0.0109771994838293
1	31298515	31300174	1660	-	ShortStack	OtherRNA	NA	NA	Cluster_68583	NA	Cluster_68583	N	N	NA	NA	NA	NA	-5.45892178440354	0.000432146082157559
1	31336373	31337070	698	-	ShortStack	OtherRNA	NA	NA	Cluster_68602	NA	Cluster_68602	N	N	NA	NA	NA	NA	-5.87235009423047	0.013066664835792
1	31351772	31352997	1226	+	ShortStack	OtherRNA	NA	NA	Cluster_68619	NA	Cluster_68619	N	N	NA	NA	NA	NA	-7.22442340446307	2.37847005523628e-05
1	31375516	31375893	378	-	PlantSmallRNAgenes	OtherRNA	NA	NA	osa-b1.0r1-12577	OtherRNA locus with < 80% of RNAs between 20-24 nts in size	NA	NA	NA	NA	NA	NA	NA	-6.51317603102252	0.00150361320492441
1	31376384	31377538	1155	-	ShortStack	OtherRNA	NA	NA	Cluster_68635	NA	Cluster_68635	N	N	NA	NA	NA	NA	-5.72642077423938	0.00308068828900093
1	31384668	31385851	1184	*	PlantSmallRNAgenes	siRNA24	NA	NA	osa-b1.0r1-12582	siRNA24 locus with predominant RNA size of 24	NA	NA	NA	NA	NA	NA	NA	2.68129011826821	0.0251056636617158
1	31393080	31394547	1468	*	PlantSmallRNAgenes	siRNA24	NA	NA	osa-b1.0r1-12587	siRNA24 locus with predominant RNA size of 24	NA	NA	NA	NA	NA	NA	NA	2.24276038839934	0.0185839141169276
1	31409092	31409864	773	-	PlantSmallRNAgenes	OtherRNA	NA	NA	osa-b1.0r1-12591	OtherRNA locus with < 80% of RNAs between 20-24 nts in size	NA	NA	NA	NA	NA	NA	NA	-4.05940228638284	0.00446268860252643
1	31410082	31410782	701	-	ShortStack	OtherRNA	NA	NA	Cluster_68654	NA	Cluster_68654	N	N	NA	NA	NA	NA	-5.6504602650939	0.000202870588759707
1	31475310	31475959	650	-	ShortStack	OtherRNA	NA	NA	Cluster_68686	NA	Cluster_68686	N	N	NA	NA	NA	NA	-5.28566389239416	0.0218304546962318
1	31558215	31558349	135	-	PlantSmallRNAgenes	OtherRNA	NA	NA	osa-b1.0r1-12638	OtherRNA locus with < 80% of RNAs between 20-24 nts in size	NA	NA	NA	NA	NA	NA	NA	-1.6436299231979	0.0328154362891002
1	31558532	31558906	375	-	PlantSmallRNAgenes	OtherRNA	NA	NA	osa-b1.0r1-12639	OtherRNA locus with < 80% of RNAs between 20-24 nts in size	NA	NA	NA	NA	NA	NA	NA	-2.66585105989891	9.76922070340879e-05
1	31589074	31590319	1246	-	PlantSmallRNAgenes	siRNA24	NA	NA	osa-b1.0r1-12648	siRNA24 locus with predominant RNA size of 24	NA	NA	NA	NA	NA	NA	NA	3.07160293495927	0.000241926053030152
1	31689982	31690957	976	*	PlantSmallRNAgenes	siRNA24	NA	NA	osa-b1.0r1-12677	siRNA24 locus with predominant RNA size of 24	NA	NA	NA	NA	NA	NA	NA	2.16639606191577	0.0433076515022967
1	31692046	31693069	1024	*	PlantSmallRNAgenes	OtherRNA	NA	NA	osa-b1.0r1-12679	OtherRNA locus with < 80% of RNAs between 20-24 nts in size	NA	NA	NA	NA	NA	NA	NA	5.46314653955556	0.021958122107525
1	31785626	31786417	792	*	PlantSmallRNAgenes	siRNA24	NA	NA	osa-b1.0r1-12723	siRNA24 locus with predominant RNA size of 24	NA	NA	NA	NA	NA	NA	NA	5.01669723155085	0.0259974746210472
1	31844885	31845908	1024	*	PlantSmallRNAgenes	siRNA24	NA	NA	osa-b1.0r1-12747	siRNA24 locus with predominant RNA size of 24	NA	NA	NA	NA	NA	NA	NA	-1.67447703025046	0.0196007580991345
1	31968688	31969324	637	*	PlantSmallRNAgenes	siRNA24	NA	NA	osa-b1.0r1-12806	siRNA24 locus with predominant RNA size of 24	NA	NA	NA	NA	NA	NA	NA	-2.2279390008915	0.000804017843752074
1	31981963	31982679	717	+	ShortStack	OtherRNA	NA	NA	Cluster_69002	NA	Cluster_69002	N	N	NA	NA	NA	NA	-6.78570511217655	0.000305808515113451
1	32023418	32024912	1495	*	PlantSmallRNAgenes	siRNA24	NA	NA	osa-b1.0r1-12822	siRNA24 locus with predominant RNA size of 24	NA	NA	NA	NA	NA	NA	NA	2.40176405751799	0.00615505151493184
1	32069335	32069622	288	*	PlantSmallRNAgenes	siRNA21	NA	NA	osa-b1.0r1-12841	siRNA21 locus with predominant RNA size of 21	NA	NA	NA	NA	NA	NA	NA	-8.76891186427134	3.40947252025417e-09
1	32076738	32077104	367	+	PlantSmallRNAgenes	OtherRNA	NA	NA	osa-b1.0r1-12846	OtherRNA locus with < 80% of RNAs between 20-24 nts in size	NA	NA	NA	NA	NA	NA	NA	4.6629743098722	0.0230818004723055
1	32077185	32077464	280	+	PlantSmallRNAgenes	OtherRNA	NA	NA	osa-b1.0r1-12847	OtherRNA locus with < 80% of RNAs between 20-24 nts in size	NA	NA	NA	NA	NA	NA	NA	4.84331488745255	0.0266648141041969
1	32077545	32078038	494	+	PlantSmallRNAgenes	OtherRNA	NA	NA	osa-b1.0r1-12848	OtherRNA locus with < 80% of RNAs between 20-24 nts in size	NA	NA	NA	NA	NA	NA	NA	5.78094390591716	0.00643831834171501
1	32078125	32078700	576	+	PlantSmallRNAgenes	OtherRNA	NA	NA	osa-b1.0r1-12849	OtherRNA locus with < 80% of RNAs between 20-24 nts in size	NA	NA	NA	NA	NA	NA	NA	5.98303139338712	0.00632245846829518
1	32175002	32175446	445	*	PlantSmallRNAgenes	siRNA24	NA	NA	osa-b1.0r1-12891	siRNA24 locus with predominant RNA size of 24	NA	NA	NA	NA	NA	NA	NA	-2.22215074533398	0.012130874990301
1	32179201	32179435	235	-	ShortStack	OtherRNA	NA	NA	Cluster_69142	NA	Cluster_69142	N	N	NA	NA	NA	NA	-3.03429101798449	0.00254509997549595
1	32292789	32293638	850	*	PlantSmallRNAgenes	siRNA24	NA	NA	osa-b1.0r1-12936	siRNA24 locus with predominant RNA size of 24	NA	NA	NA	NA	NA	NA	NA	-1.84625199922257	0.0408765902319621
1	32309599	32313433	3835	*	PlantSmallRNAgenes	siRNA24	NA	NA	osa-b1.0r1-12942	siRNA24 locus with predominant RNA size of 24	NA	NA	NA	NA	NA	NA	NA	2.7293158759659	0.0230048440650199
1	32327846	32330831	2986	-	ShortStack	OtherRNA	NA	NA	Cluster_69216	NA	Cluster_69216	N	N	NA	NA	NA	NA	-3.53400997597756	0.000334170922504519
1	32339266	32340024	759	+	PlantSmallRNAgenes	OtherRNA	NA	NA	osa-b1.0r1-12948	OtherRNA locus with < 80% of RNAs between 20-24 nts in size	NA	NA	NA	NA	NA	NA	NA	-3.37230866800541	0.0280111304656365
1	32367833	32368330	498	+	ShortStack	OtherRNA	NA	NA	Cluster_69242	NA	Cluster_69242	N	N	NA	NA	NA	NA	-6.07170273012499	0.0106968261071906
1	32370812	32371784	973	+	ShortStack	OtherRNA	NA	NA	Cluster_69247	NA	Cluster_69247	N	N	NA	NA	NA	NA	-6.41559052681209	0.00101230765028367
1	32438189	32439379	1191	+	ShortStack	OtherRNA	NA	NA	Cluster_69290	NA	Cluster_69290	N	N	NA	NA	NA	NA	-5.09979355516938	0.000381461314067852
1	32605503	32606470	968	*	PlantSmallRNAgenes	siRNA24	NA	NA	osa-b1.0r1-13052	siRNA24 locus with predominant RNA size of 24	NA	NA	NA	NA	NA	NA	NA	5.09868837014676	0.0426094388097646
1	32645092	32645296	205	+	ShortStack	OtherRNA	NA	NA	Cluster_69416	NA	Cluster_69416	N	N	NA	NA	NA	NA	-6.00013713169806	0.0275571406767437
1	32707738	32709355	1618	-	PlantSmallRNAgenes	OtherRNA	NA	NA	osa-b1.0r1-13074	OtherRNA locus with < 80% of RNAs between 20-24 nts in size	NA	NA	NA	NA	NA	NA	NA	-10.4408427543442	1.17317972219165e-11
1	32783899	32784710	812	*	PlantSmallRNAgenes	siRNA24	NA	NA	osa-b1.0r1-13102	siRNA24 locus with predominant RNA size of 24	NA	NA	NA	NA	NA	NA	NA	2.97934462298975	0.0348530249155447
1	32784781	32785683	903	*	PlantSmallRNAgenes	siRNA24	NA	NA	osa-b1.0r1-13103	siRNA24 locus with predominant RNA size of 24	NA	NA	NA	NA	NA	NA	NA	5.82496828454991	0.00690244255095087
1	32855414	32855783	370	-	PlantSmallRNAgenes	OtherRNA	NA	NA	osa-b1.0r1-13130	OtherRNA locus with < 80% of RNAs between 20-24 nts in size	NA	NA	NA	NA	NA	NA	NA	-8.13447307767168	2.20703147327839e-07
1	32936242	32937948	1707	*	PlantSmallRNAgenes	siRNA24	NA	NA	osa-b1.0r1-13154	siRNA24 locus with predominant RNA size of 24	NA	NA	NA	NA	NA	NA	NA	3.35727883550211	0.0167447653021395
1	32942423	32944219	1797	*	PlantSmallRNAgenes	siRNA24	NA	NA	osa-b1.0r1-13157	siRNA24 locus with predominant RNA size of 24	NA	NA	NA	NA	NA	NA	NA	2.86365138659675	0.0165236907731955
1	33136301	33136841	541	*	PlantSmallRNAgenes	siRNA24	NA	NA	osa-b1.0r1-13224	siRNA24 locus with predominant RNA size of 24	NA	NA	NA	NA	NA	NA	NA	-2.55754806584054	0.0228140892866254
1	33166386	33167879	1494	*	PlantSmallRNAgenes	siRNA24	NA	NA	osa-b1.0r1-13236	siRNA24 locus with predominant RNA size of 24	NA	NA	NA	NA	NA	NA	NA	2.90430312032539	0.0153649295049494
1	33267387	33267677	291	+	PlantSmallRNAgenes	OtherRNA	NA	NA	osa-b1.0r1-13269	OtherRNA locus with < 80% of RNAs between 20-24 nts in size	NA	NA	NA	NA	NA	NA	NA	-6.14066377833686	0.00621104560998026
1	33267772	33268264	493	+	PlantSmallRNAgenes	OtherRNA	NA	NA	osa-b1.0r1-13270	OtherRNA locus with < 80% of RNAs between 20-24 nts in size	NA	NA	NA	NA	NA	NA	NA	-5.96150363639016	0.00118380310144991
1	33302284	33302800	517	+	PlantSmallRNAgenes	siRNA24	NA	NA	osa-b1.0r1-13292	siRNA24 locus with predominant RNA size of 24	NA	NA	NA	NA	NA	NA	NA	-1.69590322332023	0.0213502176873186
1	33327913	33328311	399	*	PlantSmallRNAgenes	siRNA24	NA	NA	osa-b1.0r1-13304	siRNA24 locus with predominant RNA size of 24	NA	NA	NA	NA	NA	NA	NA	-2.34907721505079	0.0135296862561739
1	33358079	33359501	1423	*	PlantSmallRNAgenes	OtherRNA	NA	NA	osa-b1.0r1-13315	OtherRNA locus with < 80% of RNAs between 20-24 nts in size	NA	NA	NA	NA	NA	NA	NA	2.83351000611643	0.0493983853712587
1	33505123	33505476	354	-	PlantSmallRNAgenes	OtherRNA	NA	NA	osa-b1.0r1-13370	OtherRNA locus with < 80% of RNAs between 20-24 nts in size	NA	NA	NA	NA	NA	NA	NA	-5.3276042087237	1.09709701087558e-05
1	33505729	33505796	68	-	PlantSmallRNAgenes	OtherRNA	NA	NA	osa-b1.0r1-13371	OtherRNA locus with < 80% of RNAs between 20-24 nts in size	NA	NA	NA	NA	NA	NA	NA	-4.39860811923812	8.89532009319971e-06
1	33506053	33507064	1012	+	PlantSmallRNAgenes	OtherRNA	NA	NA	osa-b1.0r1-13372	OtherRNA locus with < 80% of RNAs between 20-24 nts in size	NA	NA	NA	NA	NA	NA	NA	-2.26406006608736	0.00844773158531131
1	33516020	33522745	6726	+	PlantSmallRNAgenes	OtherRNA	NA	NA	osa-b1.0r1-13380	OtherRNA locus with < 80% of RNAs between 20-24 nts in size	NA	NA	NA	NA	NA	NA	NA	-7.01275864036664	2.12477967718562e-35
1	33523522	33523597	76	-	PlantSmallRNAgenes	OtherRNA	NA	NA	osa-b1.0r1-13382	OtherRNA locus with < 80% of RNAs between 20-24 nts in size	NA	NA	NA	NA	NA	NA	NA	-5.99256624184506	0.00750202218954101
1	33549154	33552565	3412	+	PlantSmallRNAgenes	OtherRNA	NA	NA	osa-b1.0r1-13396	OtherRNA locus with < 80% of RNAs between 20-24 nts in size	NA	NA	NA	NA	NA	NA	NA	-2.97544781629283	4.76365875434399e-05
1	33553175	33553374	200	*	PlantSmallRNAgenes	OtherRNA	NA	NA	osa-b1.0r1-13398	OtherRNA locus with < 80% of RNAs between 20-24 nts in size	NA	NA	NA	NA	NA	NA	NA	-5.19496417115741	4.01517791241818e-09
1	33554489	33554607	119	+	PlantSmallRNAgenes	OtherRNA	NA	NA	osa-b1.0r1-13400	OtherRNA locus with < 80% of RNAs between 20-24 nts in size	NA	NA	NA	NA	NA	NA	NA	-8.05190994596247	1.22575136591098e-06
1	33561592	33561655	64	+	PlantSmallRNAgenes	OtherRNA	NA	NA	osa-b1.0r1-13404	OtherRNA locus with < 80% of RNAs between 20-24 nts in size	NA	NA	NA	NA	NA	NA	NA	-10.5119713671559	6.7970573607902e-12
1	33569800	33569886	87	+	PlantSmallRNAgenes	OtherRNA	NA	NA	osa-b1.0r1-13412	OtherRNA locus with < 80% of RNAs between 20-24 nts in size	NA	NA	NA	NA	NA	NA	NA	-7.83356037513188	5.45745380453824e-23
1	33573003	33573808	806	+	PlantSmallRNAgenes	OtherRNA	NA	NA	osa-b1.0r1-13415	OtherRNA locus with < 80% of RNAs between 20-24 nts in size	NA	NA	NA	NA	NA	NA	NA	-5.71422210142529	5.19580169110127e-12
1	33574505	33574912	408	+	PlantSmallRNAgenes	OtherRNA	NA	NA	osa-b1.0r1-13416	OtherRNA locus with < 80% of RNAs between 20-24 nts in size	NA	NA	NA	NA	NA	NA	NA	-8.91748332876311	1.04837452372213e-05
1	33578536	33578588	53	+	PlantSmallRNAgenes	OtherRNA	NA	NA	osa-b1.0r1-13417	OtherRNA locus with < 80% of RNAs between 20-24 nts in size	NA	NA	NA	NA	NA	NA	NA	-6.87572825554837	0.0127618000382098
1	33588600	33588984	385	+	PlantSmallRNAgenes	OtherRNA	NA	NA	osa-b1.0r1-13424	OtherRNA locus with < 80% of RNAs between 20-24 nts in size	NA	NA	NA	NA	NA	NA	NA	-8.15809972368579	0.0388766258898094
1	33592157	33593478	1322	*	PlantSmallRNAgenes	siRNA24	NA	NA	osa-b1.0r1-13426	siRNA24 locus with predominant RNA size of 24	NA	NA	NA	NA	NA	NA	NA	6.28580575550686	0.00191181807273139
1	33616030	33616245	216	+	ShortStack	OtherRNA	NA	NA	Cluster_70038	NA	Cluster_70038	N	N	NA	NA	NA	NA	-10.0668391703197	1.24971010405538e-07
1	33651157	33651983	827	-	ShortStack	OtherRNA	NA	NA	Cluster_70060	NA	Cluster_70060	N	N	NA	NA	NA	NA	-3.62389558168073	0.0128818451894432
1	33666532	33667705	1174	*	PlantSmallRNAgenes	siRNA24	NA	NA	osa-b1.0r1-13460	siRNA24 locus with predominant RNA size of 24	NA	NA	NA	NA	NA	NA	NA	3.58535362415934	0.0278826378858406
1	33715567	33716772	1206	*	PlantSmallRNAgenes	siRNA24	NA	NA	osa-b1.0r1-13478	siRNA24 locus with predominant RNA size of 24	NA	NA	NA	NA	NA	NA	NA	5.21724082222066	0.0320721212190756
1	33729091	33730287	1197	*	PlantSmallRNAgenes	siRNA24	NA	NA	osa-b1.0r1-13487	siRNA24 locus with predominant RNA size of 24	NA	NA	NA	NA	NA	NA	NA	3.2255402805977	0.000506969109321683
1	33766982	33768017	1036	+	PlantSmallRNAgenes	OtherRNA	NA	NA	osa-b1.0r1-13497	OtherRNA locus with < 80% of RNAs between 20-24 nts in size	NA	NA	NA	NA	NA	NA	NA	-2.28718370001486	0.0235785385311626
1	33777943	33778239	297	*	PlantSmallRNAgenes	siRNA24	NA	NA	osa-b1.0r1-13505	siRNA24 locus with predominant RNA size of 24	NA	NA	NA	NA	NA	NA	NA	-2.01028529853279	0.0163537111050263
1	33788880	33789266	387	*	PlantSmallRNAgenes	siRNA24	NA	NA	osa-b1.0r1-13512	siRNA24 locus with predominant RNA size of 24	NA	NA	NA	NA	NA	NA	NA	-3.58556635238894	0.000119302771158043
1	33821693	33824561	2869	*	PlantSmallRNAgenes	siRNA24	NA	NA	osa-b1.0r1-13528	siRNA24 locus with predominant RNA size of 24	NA	NA	NA	NA	NA	NA	NA	2.48029819852114	0.0203258346984793
1	33906833	33907767	935	*	PlantSmallRNAgenes	siRNA24	NA	NA	osa-b1.0r1-13554	siRNA24 locus with predominant RNA size of 24	NA	NA	NA	NA	NA	NA	NA	5.36136106739544	0.0163537111050263
1	33933057	33933363	307	*	PlantSmallRNAgenes	siRNA24	NA	NA	osa-b1.0r1-13560	siRNA24 locus with predominant RNA size of 24	NA	NA	NA	NA	NA	NA	NA	-2.56482199842262	4.79873040933086e-05
1	34033200	34033575	376	+	PlantSmallRNAgenes	OtherRNA	NA	NA	osa-b1.0r1-13594	OtherRNA locus with < 80% of RNAs between 20-24 nts in size	NA	NA	NA	NA	NA	NA	NA	-5.15357503143115	0.00827767244477779
1	34033761	34034063	303	+	PlantSmallRNAgenes	OtherRNA	NA	NA	osa-b1.0r1-13595	OtherRNA locus with < 80% of RNAs between 20-24 nts in size	NA	NA	NA	NA	NA	NA	NA	-4.24368092709247	0.00110163444539893
1	34034433	34034722	290	+	PlantSmallRNAgenes	OtherRNA	NA	NA	osa-b1.0r1-13596	OtherRNA locus with < 80% of RNAs between 20-24 nts in size	NA	NA	NA	NA	NA	NA	NA	-5.20193008081536	0.0114573620192574
1	34139086	34139341	256	-	PlantSmallRNAgenes	OtherRNA	NA	NA	osa-b1.0r1-13628	OtherRNA locus with < 80% of RNAs between 20-24 nts in size	NA	NA	NA	NA	NA	NA	NA	-8.62923132685026	3.07172216691811e-08
1	34181151	34182664	1514	*	PlantSmallRNAgenes	siRNA24	NA	NA	osa-b1.0r1-13643	siRNA24 locus with predominant RNA size of 24	NA	NA	NA	NA	NA	NA	NA	1.88713161588858	0.0462454846099555
1	34284772	34287876	3105	*	PlantSmallRNAgenes	siRNA21	NA	NA	osa-b1.0r1-13698	siRNA21 locus with predominant RNA size of 21	NA	NA	NA	NA	NA	NA	NA	3.45678079050148	0.00707359614138976
1	34300120	34300635	516	*	PlantSmallRNAgenes	siRNA24	NA	NA	osa-b1.0r1-13704	siRNA24 locus with predominant RNA size of 24	NA	NA	NA	NA	NA	NA	NA	-1.6864050717011	0.0406900386933658
1	34316863	34317856	994	*	PlantSmallRNAgenes	siRNA24	NA	NA	osa-b1.0r1-13710	siRNA24 locus with predominant RNA size of 24	NA	NA	NA	NA	NA	NA	NA	-1.6479494936752	0.0408165971276006
1	34353165	34353772	608	*	PlantSmallRNAgenes	siRNA24	NA	NA	osa-b1.0r1-13727	siRNA24 locus with predominant RNA size of 24	NA	NA	NA	NA	NA	NA	NA	-2.90825380165694	6.17899532400749e-08
1	34374666	34376039	1374	*	PlantSmallRNAgenes	siRNA24	NA	NA	osa-b1.0r1-13740	siRNA24 locus with predominant RNA size of 24	NA	NA	NA	NA	NA	NA	NA	4.77225073861611	0.0290975326253325
1	34380668	34380781	114	+	PlantSmallRNAgenes	OtherRNA	NA	NA	osa-b1.0r1-13745	OtherRNA locus with < 80% of RNAs between 20-24 nts in size	NA	NA	NA	NA	NA	NA	NA	-5.74212848289973	0.00369842016766123
1	34404456	34406235	1780	*	PlantSmallRNAgenes	siRNA24	NA	NA	osa-b1.0r1-13762	siRNA24 locus with predominant RNA size of 24	NA	NA	NA	NA	NA	NA	NA	2.34165299010073	0.0276430254884603
1	34489803	34490323	521	*	PlantSmallRNAgenes	siRNA24	NA	NA	osa-b1.0r1-13785	siRNA24 locus with predominant RNA size of 24	NA	NA	NA	NA	NA	NA	NA	-3.44624964273465	7.47180709527495e-05
1	34496548	34497182	635	*	PlantSmallRNAgenes	siRNA24	NA	NA	osa-b1.0r1-13787	siRNA24 locus with predominant RNA size of 24	NA	NA	NA	NA	NA	NA	NA	-2.72166768875766	1.97228155318843e-05
1	34501595	34502248	654	*	PlantSmallRNAgenes	siRNA24	NA	NA	osa-b1.0r1-13791	siRNA24 locus with predominant RNA size of 24	NA	NA	NA	NA	NA	NA	NA	-1.8759838335516	0.0113100926274506
1	34532324	34533642	1319	+	ShortStack	OtherRNA	NA	NA	Cluster_70586	NA	Cluster_70586	N	N	NA	NA	NA	NA	-7.33904407480527	2.26388742826825e-05
1	34551562	34551706	145	-	PlantSmallRNAgenes	OtherRNA	NA	NA	osa-b1.0r1-13816	OtherRNA locus with < 80% of RNAs between 20-24 nts in size	NA	NA	NA	NA	NA	NA	NA	-2.78455568094847	0.00173184936311627
1	34682868	34683293	426	+	PlantSmallRNAgenes	OtherRNA	NA	NA	osa-b1.0r1-13864	OtherRNA locus with < 80% of RNAs between 20-24 nts in size	NA	NA	NA	NA	NA	NA	NA	-2.71585601955721	0.000949220253528056
1	34697214	34698529	1316	*	PlantSmallRNAgenes	siRNA24	NA	NA	osa-b1.0r1-13869	siRNA24 locus with predominant RNA size of 24	NA	NA	NA	NA	NA	NA	NA	2.84531188129501	0.0489538702172942
1	34723725	34724402	678	*	PlantSmallRNAgenes	siRNA24	NA	NA	osa-b1.0r1-13876	siRNA24 locus with predominant RNA size of 24	NA	NA	NA	NA	NA	NA	NA	3.40628341364394	0.0129826104018327
1	34767416	34767960	545	*	PlantSmallRNAgenes	siRNA24	NA	NA	osa-b1.0r1-13889	siRNA24 locus with predominant RNA size of 24	NA	NA	NA	NA	NA	NA	NA	2.20561891247733	0.0447517734925479
1	34838658	34839100	443	+	PlantSmallRNAgenes	siRNA21	NA	NA	osa-b1.0r1-13929	siRNA21 locus with predominant RNA size of 21	NA	NA	NA	NA	NA	NA	NA	-3.23175839750058	0.029136297402833
1	34868731	34869702	972	-	ShortStack	OtherRNA	NA	NA	Cluster_70806	NA	Cluster_70806	N	N	NA	NA	NA	NA	-6.30430276144083	0.0031024868928472
1	34941453	34941802	350	+	PlantSmallRNAgenes	OtherRNA	NA	NA	osa-b1.0r1-13970	OtherRNA locus with < 80% of RNAs between 20-24 nts in size	NA	NA	NA	NA	NA	NA	NA	-3.07384860955753	0.0417434582339599
1	34941948	34943183	1236	+	PlantSmallRNAgenes	OtherRNA	NA	NA	osa-b1.0r1-13971	OtherRNA locus with < 80% of RNAs between 20-24 nts in size	NA	NA	NA	NA	NA	NA	NA	-2.81787198912997	0.00385120157543041
1	34970444	34975259	4816	*	PlantSmallRNAgenes	siRNA24	NA	NA	osa-b1.0r1-13978	siRNA24 locus with predominant RNA size of 24	NA	NA	NA	NA	NA	NA	NA	2.22426178158403	0.0320114132607896
1	35064358	35064816	459	*	ShortStack	OtherRNA	NA	NA	Cluster_70929	NA	Cluster_70929	N	N	NA	NA	NA	NA	-7.18102470291876	0.00057751604030674
1	35391906	35395789	3884	*	PlantSmallRNAgenes	siRNA24	NA	NA	osa-b1.0r1-14142	siRNA24 locus with predominant RNA size of 24	NA	NA	NA	NA	NA	NA	NA	2.1128502348434	0.0163484677443562
1	35429435	35430807	1373	*	PlantSmallRNAgenes	siRNA24	NA	NA	osa-b1.0r1-14155	siRNA24 locus with predominant RNA size of 24	NA	NA	NA	NA	NA	NA	NA	-2.0286660036522	0.0164764617093471
1	35561176	35561915	740	*	PlantSmallRNAgenes	siRNA24	NA	NA	osa-b1.0r1-14211	siRNA24 locus with predominant RNA size of 24	NA	NA	NA	NA	NA	NA	NA	-2.67557525112229	0.0156943427658861
1	35627320	35627794	475	+	PlantSmallRNAgenes	siRNA24	NA	NA	osa-b1.0r1-14236	siRNA24 locus with predominant RNA size of 24	NA	NA	NA	NA	NA	NA	NA	-2.49463132176606	0.0294421590698109
1	35687064	35687391	328	+	ShortStack	OtherRNA	NA	NA	Cluster_71295	NA	Cluster_71295	N	N	NA	NA	NA	NA	-5.10980131853987	0.0251116979670558
1	35718885	35719620	736	*	PlantSmallRNAgenes	siRNA24	NA	NA	osa-b1.0r1-14275	siRNA24 locus with predominant RNA size of 24	NA	NA	NA	NA	NA	NA	NA	6.05404706489195	0.00488614016067039
1	35754285	35754879	595	*	PlantSmallRNAgenes	siRNA24	NA	NA	osa-b1.0r1-14290	siRNA24 locus with predominant RNA size of 24	NA	NA	NA	NA	NA	NA	NA	4.84507029389176	0.0322264820097165
1	35758129	35758196	68	-	PlantSmallRNAgenes	siRNA22	NA	NA	osa-b1.0r1-14291	siRNA22 locus with predominant RNA size of 22	NA	NA	NA	NA	NA	NA	NA	-5.3395634554436	0.0406900386933658
1	35765927	35767289	1363	*	PlantSmallRNAgenes	siRNA24	NA	NA	osa-b1.0r1-14298	siRNA24 locus with predominant RNA size of 24	NA	NA	NA	NA	NA	NA	NA	6.41346326621513	0.00141888728244598
1	35794263	35795093	831	*	PlantSmallRNAgenes	siRNA24	NA	NA	osa-b1.0r1-14308	siRNA24 locus with predominant RNA size of 24	NA	NA	NA	NA	NA	NA	NA	2.990401073325	0.0169282134252215
1	35798427	35798606	180	-	PlantSmallRNAgenes	OtherRNA	NA	NA	osa-b1.0r1-14311	OtherRNA locus with < 80% of RNAs between 20-24 nts in size	NA	NA	NA	NA	NA	NA	NA	-3.62492455221536	0.000196755995936241
1	35871566	35873197	1632	-	PlantSmallRNAgenes	OtherRNA	NA	NA	osa-b1.0r1-14333	OtherRNA locus with < 80% of RNAs between 20-24 nts in size	NA	NA	NA	NA	NA	NA	NA	-2.93050455791951	0.0219594414868778
1	35914818	35915584	767	*	PlantSmallRNAgenes	siRNA24	NA	NA	osa-b1.0r1-14348	siRNA24 locus with predominant RNA size of 24	NA	NA	NA	NA	NA	NA	NA	-1.86350871320346	0.0175130031650068
1	36016342	36016639	298	+	PlantSmallRNAgenes	OtherRNA	NA	NA	osa-b1.0r1-14379	OtherRNA locus with < 80% of RNAs between 20-24 nts in size	NA	NA	NA	NA	NA	NA	NA	-8.00277221907064	4.15115556691506e-17
1	36051491	36052751	1261	*	PlantSmallRNAgenes	siRNA24	NA	NA	osa-b1.0r1-14397	siRNA24 locus with predominant RNA size of 24	NA	NA	NA	NA	NA	NA	NA	2.46058474299763	0.00807742144999041
1	36084704	36084935	232	-	PlantSmallRNAgenes	OtherRNA	NA	NA	osa-b1.0r1-14406	OtherRNA locus with < 80% of RNAs between 20-24 nts in size	NA	NA	NA	NA	NA	NA	NA	-4.21496307942967	4.31627274901734e-09
1	36092329	36092794	466	*	PlantSmallRNAgenes	siRNA24	NA	NA	osa-b1.0r1-14410	siRNA24 locus with predominant RNA size of 24	NA	NA	NA	NA	NA	NA	NA	-1.87411258044142	0.0365060926720904
1	36114515	36115001	487	*	PlantSmallRNAgenes	siRNA24	NA	NA	osa-b1.0r1-14419	siRNA24 locus with predominant RNA size of 24	NA	NA	NA	NA	NA	NA	NA	4.67417327886417	0.0287426602968883
1	36135811	36136512	702	+	ShortStack	OtherRNA	NA	NA	Cluster_71562	NA	Cluster_71562	N	N	NA	NA	NA	NA	-6.43637825971871	0.00055955254581614
1	36160072	36160403	332	+	ShortStack	OtherRNA	NA	NA	Cluster_71576	NA	Cluster_71576	N	N	NA	NA	NA	NA	-6.79911104694492	0.00118495193341866
1	36248125	36248651	527	*	PlantSmallRNAgenes	siRNA24	NA	NA	osa-b1.0r1-14473	siRNA24 locus with predominant RNA size of 24	NA	NA	NA	NA	NA	NA	NA	-2.53689249487577	0.00275779994477267
1	36322477	36324846	2370	*	PlantSmallRNAgenes	siRNA24	NA	NA	osa-b1.0r1-14501	siRNA24 locus with predominant RNA size of 24	NA	NA	NA	NA	NA	NA	NA	2.002618733401	0.0197657238001973
1	36375392	36375641	250	*	PlantSmallRNAgenes	siRNA24	NA	NA	osa-b1.0r1-14514	siRNA24 locus with predominant RNA size of 24	NA	NA	NA	NA	NA	NA	NA	-3.12888682238222	0.0353170340930099
1	36378370	36379345	976	*	PlantSmallRNAgenes	siRNA24	NA	NA	osa-b1.0r1-14517	siRNA24 locus with predominant RNA size of 24	NA	NA	NA	NA	NA	NA	NA	-2.79707850376172	0.00169196721027711
1	36392881	36394412	1532	*	PlantSmallRNAgenes	siRNA24	NA	NA	osa-b1.0r1-14521	siRNA24 locus with predominant RNA size of 24	NA	NA	NA	NA	NA	NA	NA	3.62571305629427	0.00837551361114517
1	36396677	36397893	1217	+	PlantSmallRNAgenes	OtherRNA	NA	NA	osa-b1.0r1-14522	OtherRNA locus with < 80% of RNAs between 20-24 nts in size	NA	NA	NA	NA	NA	NA	NA	-2.94409833144844	0.0189233819460502
1	36470995	36472487	1493	*	PlantSmallRNAgenes	siRNA24	NA	NA	osa-b1.0r1-14547	siRNA24 locus with predominant RNA size of 24	NA	NA	NA	NA	NA	NA	NA	4.46643407600803	0.038683562927062
1	36476728	36478074	1347	*	PlantSmallRNAgenes	siRNA24	NA	NA	osa-b1.0r1-14550	siRNA24 locus with predominant RNA size of 24	NA	NA	NA	NA	NA	NA	NA	2.10754856175489	0.040712692426131
1	36540553	36540727	175	+	ShortStack	OtherRNA	NA	NA	Cluster_71790	NA	Cluster_71790	N	N	NA	NA	NA	NA	-6.06405202257978	0.0205278010531285
1	36650806	36651201	396	-	PlantSmallRNAgenes	siRNA21	NA	NA	osa-b1.0r1-14610	siRNA21 locus with predominant RNA size of 21	NA	NA	NA	NA	NA	NA	NA	-5.45803150305276	1.26928493984206e-05
1	36651448	36651777	330	*	PlantSmallRNAgenes	siRNA21	NA	NA	osa-b1.0r1-14611	siRNA21 locus with predominant RNA size of 21	NA	NA	NA	NA	NA	NA	NA	-4.83588399788873	0.000282531757679063
1	36796628	36797103	476	*	PlantSmallRNAgenes	siRNA24	NA	NA	osa-b1.0r1-14685	siRNA24 locus with predominant RNA size of 24	NA	NA	NA	NA	NA	NA	NA	-2.4196069878512	0.0023814530986805
1	36797897	36798716	820	*	PlantSmallRNAgenes	siRNA24	NA	NA	osa-b1.0r1-14686	siRNA24 locus with predominant RNA size of 24	NA	NA	NA	NA	NA	NA	NA	-2.72000258757486	0.000284847886331577
1	36936831	36937708	878	*	PlantSmallRNAgenes	siRNA24	NA	NA	osa-b1.0r1-14726	siRNA24 locus with predominant RNA size of 24	NA	NA	NA	NA	NA	NA	NA	3.08868132398936	0.0288123287088201
1	36943341	36943760	420	-	PlantSmallRNAgenes	OtherRNA	NA	NA	osa-b1.0r1-14729	OtherRNA locus with < 80% of RNAs between 20-24 nts in size	NA	NA	NA	NA	NA	NA	NA	-5.12375801345142	0.0165236907731955
1	36944133	36944588	456	-	PlantSmallRNAgenes	OtherRNA	NA	NA	osa-b1.0r1-14730	OtherRNA locus with < 80% of RNAs between 20-24 nts in size	NA	NA	NA	NA	NA	NA	NA	-4.73932382887997	0.0311979888636342
1	36986893	36987093	201	+	PlantSmallRNAgenes	siRNA24	NA	NA	osa-b1.0r1-14750	siRNA24 locus with predominant RNA size of 24	NA	NA	NA	NA	NA	NA	NA	-2.74147620637474	0.0049846183887076
1	36994675	36995917	1243	*	PlantSmallRNAgenes	siRNA24	NA	NA	osa-b1.0r1-14756	siRNA24 locus with predominant RNA size of 24	NA	NA	NA	NA	NA	NA	NA	3.34158120673509	0.0440041709393244
1	37092870	37092950	81	+	PlantSmallRNAgenes	OtherRNA	NA	NA	osa-b1.0r1-14791	OtherRNA locus with < 80% of RNAs between 20-24 nts in size	NA	NA	NA	NA	NA	NA	NA	-4.85246300258501	0.0254167735633215
1	37111093	37111848	756	*	PlantSmallRNAgenes	siRNA24	NA	NA	osa-b1.0r1-14805	siRNA24 locus with predominant RNA size of 24	NA	NA	NA	NA	NA	NA	NA	5.12858854015105	0.0404340836291621
1	37128253	37130299	2047	*	PlantSmallRNAgenes	siRNA24	NA	NA	osa-b1.0r1-14812	siRNA24 locus with predominant RNA size of 24	NA	NA	NA	NA	NA	NA	NA	3.00673983811737	0.0304068609087077
1	37139788	37140229	442	*	PlantSmallRNAgenes	siRNA24	NA	NA	osa-b1.0r1-14818	siRNA24 locus with predominant RNA size of 24	NA	NA	NA	NA	NA	NA	NA	-2.72860033287809	0.00280748207154995
1	37248041	37248671	631	*	PlantSmallRNAgenes	siRNA21	NA	NA	osa-b1.0r1-14850	siRNA21 locus with predominant RNA size of 21	NA	NA	NA	NA	NA	NA	NA	-3.06994529844224	0.000271088178781854
1	37248890	37249252	363	*	PlantSmallRNAgenes	siRNA21	NA	NA	osa-b1.0r1-14851	siRNA21 locus with predominant RNA size of 21	NA	NA	NA	NA	NA	NA	NA	-2.35853465040888	0.00423898525326646
1	37313370	37313897	528	*	PlantSmallRNAgenes	siRNA21	NA	NA	osa-b1.0r1-14867	siRNA21 locus with predominant RNA size of 21	NA	NA	NA	NA	NA	NA	NA	-2.35693109179544	0.0124013074775399
1	37323210	37323851	642	*	PlantSmallRNAgenes	siRNA24	NA	NA	osa-b1.0r1-14871	siRNA24 locus with predominant RNA size of 24	NA	NA	NA	NA	NA	NA	NA	-1.81943466190351	0.0351846424576283
1	37401277	37402265	989	*	PlantSmallRNAgenes	siRNA24	NA	NA	osa-b1.0r1-14902	siRNA24 locus with predominant RNA size of 24	NA	NA	NA	NA	NA	NA	NA	4.62153766092781	0.0316426258277082
1	37411993	37413090	1098	-	ShortStack	OtherRNA	NA	NA	Cluster_72277	NA	Cluster_72277	N	N	NA	NA	NA	NA	-6.48072148525167	0.000284644976006563
1	37511100	37512221	1122	+	PlantSmallRNAgenes	OtherRNA	NA	NA	osa-b1.0r1-14947	OtherRNA locus with < 80% of RNAs between 20-24 nts in size	NA	NA	NA	NA	NA	NA	NA	-5.88267955741854	1.78506994803017e-08
1	37512746	37513323	578	+	PlantSmallRNAgenes	OtherRNA	NA	NA	osa-b1.0r1-14948	OtherRNA locus with < 80% of RNAs between 20-24 nts in size	NA	NA	NA	NA	NA	NA	NA	-8.25951683024796	4.67631057052252e-08
1	37576221	37576751	531	*	PlantSmallRNAgenes	siRNA24	NA	NA	osa-b1.0r1-14968	siRNA24 locus with predominant RNA size of 24	NA	NA	NA	NA	NA	NA	NA	-3.03459406008458	0.0310943921006692
1	37776506	37778471	1966	+	PlantSmallRNAgenes	OtherRNA	NA	NA	osa-b1.0r1-15043	OtherRNA locus with < 80% of RNAs between 20-24 nts in size	NA	NA	NA	NA	NA	NA	NA	-6.6674080665793	3.00802464249192e-06
1	37788019	37788381	363	+	PlantSmallRNAgenes	siRNA24	NA	NA	osa-b1.0r1-15046	siRNA24 locus with predominant RNA size of 24	NA	NA	NA	NA	NA	NA	NA	-5.79140166088624	5.34455265883748e-23
1	37790481	37790940	460	+	PlantSmallRNAgenes	OtherRNA	NA	NA	osa-b1.0r1-15047	OtherRNA locus with < 80% of RNAs between 20-24 nts in size	NA	NA	NA	NA	NA	NA	NA	-7.07570667285938	0.000244279834496232
1	37791349	37792878	1530	+	PlantSmallRNAgenes	OtherRNA	NA	NA	osa-b1.0r1-15049	OtherRNA locus with < 80% of RNAs between 20-24 nts in size	NA	NA	NA	NA	NA	NA	NA	-6.96577628752849	3.72311068623521e-05
1	37860736	37864567	3832	*	PlantSmallRNAgenes	siRNA24	NA	NA	osa-b1.0r1-15072	siRNA24 locus with predominant RNA size of 24	NA	NA	NA	NA	NA	NA	NA	1.91412860110476	0.0209880745735115
1	37870289	37871543	1255	*	PlantSmallRNAgenes	siRNA24	NA	NA	osa-b1.0r1-15078	siRNA24 locus with predominant RNA size of 24	NA	NA	NA	NA	NA	NA	NA	-1.47286501359348	0.0212421971133015
1	37899641	37899817	177	-	ShortStack	OtherRNA	NA	NA	Cluster_72569	NA	Cluster_72569	N	N	NA	NA	NA	NA	-6.52707532749001	0.0147981790705132
1	37919009	37919987	979	*	PlantSmallRNAgenes	siRNA24	NA	NA	osa-b1.0r1-15102	siRNA24 locus with predominant RNA size of 24	NA	NA	NA	NA	NA	NA	NA	3.46156848935235	0.0324205159212064
1	37924981	37925805	825	-	PlantSmallRNAgenes	siRNA24	NA	NA	osa-b1.0r1-15103	siRNA24 locus with predominant RNA size of 24	NA	NA	NA	NA	NA	NA	NA	6.26776129608201	0.0254626441647387
1	37959124	37959443	320	*	PlantSmallRNAgenes	siRNA24	NA	NA	osa-b1.0r1-15121	siRNA24 locus with predominant RNA size of 24	NA	NA	NA	NA	NA	NA	NA	-2.4570920433903	0.0170049617655474
1	37983856	37984240	385	*	PlantSmallRNAgenes	siRNA24	NA	NA	osa-b1.0r1-15132	siRNA24 locus with predominant RNA size of 24	NA	NA	NA	NA	NA	NA	NA	-3.55270687469172	0.0160110976894824
1	38005099	38006866	1768	*	PlantSmallRNAgenes	siRNA24	NA	NA	osa-b1.0r1-15135	siRNA24 locus with predominant RNA size of 24	NA	NA	NA	NA	NA	NA	NA	4.13092801922824	0.0486950960051495
1	38042554	38043379	826	*	PlantSmallRNAgenes	siRNA24	NA	NA	osa-b1.0r1-15140	siRNA24 locus with predominant RNA size of 24	NA	NA	NA	NA	NA	NA	NA	-1.4141699347278	0.0361244616204247
1	38200217	38200988	772	+	ShortStack	OtherRNA	NA	NA	Cluster_72747	NA	Cluster_72747	N	N	NA	NA	NA	NA	-4.84045309720419	0.000124785546609397
1	38201520	38202119	600	+	PlantSmallRNAgenes	OtherRNA	NA	NA	osa-b1.0r1-15205	OtherRNA locus with < 80% of RNAs between 20-24 nts in size	NA	NA	NA	NA	NA	NA	NA	-3.98381028315716	0.0307746338521662
1	38256825	38257376	552	+	PlantSmallRNAgenes	siRNA24	NA	NA	osa-b1.0r1-15225	siRNA24 locus with predominant RNA size of 24	NA	NA	NA	NA	NA	NA	NA	-3.3299249211422	0.028956557804534
1	38263342	38263969	628	-	PlantSmallRNAgenes	OtherRNA	NA	NA	osa-b1.0r1-15227	OtherRNA locus with < 80% of RNAs between 20-24 nts in size	NA	NA	NA	NA	NA	NA	NA	-4.85041959861665	0.00276393766504009
1	38271020	38271320	301	*	PlantSmallRNAgenes	OtherRNA	NA	NA	osa-b1.0r1-15230	OtherRNA locus with < 80% of RNAs between 20-24 nts in size	NA	NA	NA	NA	NA	NA	NA	-2.96136137351261	0.00149379084257029
1	38275431	38276179	749	*	PlantSmallRNAgenes	siRNA24	NA	NA	osa-b1.0r1-15232	siRNA24 locus with predominant RNA size of 24	NA	NA	NA	NA	NA	NA	NA	-5.93661528353638	0.00285188869249227
1	38306659	38306960	302	-	ShortStack	OtherRNA	NA	NA	Cluster_72807	NA	Cluster_72807	N	N	NA	NA	NA	NA	-5.48591987980863	0.0144887899410765
1	38369891	38370202	312	*	PlantSmallRNAgenes	siRNA24	NA	NA	osa-b1.0r1-15268	siRNA24 locus with predominant RNA size of 24	NA	NA	NA	NA	NA	NA	NA	-3.23584218430915	0.0463411734442252
1	38398169	38400417	2249	*	PlantSmallRNAgenes	OtherRNA	NA	NA	osa-b1.0r1-15287	OtherRNA locus with < 80% of RNAs between 20-24 nts in size	NA	NA	NA	NA	NA	NA	NA	-3.16817428957198	1.91408180798571e-05
1	38400781	38401483	703	-	PlantSmallRNAgenes	OtherRNA	NA	NA	osa-b1.0r1-15288	OtherRNA locus with < 80% of RNAs between 20-24 nts in size	NA	NA	NA	NA	NA	NA	NA	-4.97146346271963	7.50430534518069e-07
1	38440670	38441782	1113	*	PlantSmallRNAgenes	siRNA24	NA	NA	osa-b1.0r1-15299	siRNA24 locus with predominant RNA size of 24	NA	NA	NA	NA	NA	NA	NA	3.01999001784809	0.00760746337128561
1	38495548	38495728	181	-	PlantSmallRNAgenes	OtherRNA	NA	NA	osa-b1.0r1-15317	OtherRNA locus with < 80% of RNAs between 20-24 nts in size	NA	NA	NA	NA	NA	NA	NA	-3.56813623803528	2.34904072287224e-06
1	38547503	38557211	9709	*	PlantSmallRNAgenes	siRNA24	NA	NA	osa-b1.0r1-15341	siRNA24 locus with predominant RNA size of 24	NA	NA	NA	NA	NA	NA	NA	-2.07816386880032	0.000346827344944887
1	38663768	38665393	1626	*	PlantSmallRNAgenes	siRNA24	NA	NA	osa-b1.0r1-15377	siRNA24 locus with predominant RNA size of 24	NA	NA	NA	NA	NA	NA	NA	4.22348373749577	9.31892982022323e-07
1	38726436	38727194	759	*	PlantSmallRNAgenes	siRNA24	NA	NA	osa-b1.0r1-15400	siRNA24 locus with predominant RNA size of 24	NA	NA	NA	NA	NA	NA	NA	-3.47775262681299	0.0028618441938795
1	38887882	38888658	777	*	PlantSmallRNAgenes	siRNA24	NA	NA	osa-b1.0r1-15462	siRNA24 locus with predominant RNA size of 24	NA	NA	NA	NA	NA	NA	NA	4.36702802896526	0.0446217263325806
1	38930463	38930823	361	-	ShortStack	OtherRNA	NA	NA	Cluster_73178	NA	Cluster_73178	N	N	NA	NA	NA	NA	-4.83630946635729	0.0366040194955423
1	38951156	38952270	1115	*	PlantSmallRNAgenes	siRNA24	NA	NA	osa-b1.0r1-15487	siRNA24 locus with predominant RNA size of 24	NA	NA	NA	NA	NA	NA	NA	3.42968083215179	0.0494960585142736
1	38970454	38971040	587	+	PlantSmallRNAgenes	OtherRNA	NA	NA	osa-b1.0r1-15497	OtherRNA locus with < 80% of RNAs between 20-24 nts in size	NA	NA	NA	NA	NA	NA	NA	-2.50381996613433	0.0362742512121327
1	39035525	39036276	752	*	PlantSmallRNAgenes	siRNA24	NA	NA	osa-b1.0r1-15512	siRNA24 locus with predominant RNA size of 24	NA	NA	NA	NA	NA	NA	NA	4.81262865997187	0.0371223714438824
1	39117021	39117725	705	*	PlantSmallRNAgenes	OtherRNA	NA	NA	osa-b1.0r1-15555	OtherRNA locus with < 80% of RNAs between 20-24 nts in size	NA	NA	NA	NA	NA	NA	NA	-3.78251517814482	1.45841336265641e-05
1	39192738	39193194	457	*	PlantSmallRNAgenes	siRNA24	NA	NA	osa-b1.0r1-15594	siRNA24 locus with predominant RNA size of 24	NA	NA	NA	NA	NA	NA	NA	-1.80005133207887	0.0134716042481172
1	39220305	39220932	628	*	PlantSmallRNAgenes	siRNA24	NA	NA	osa-b1.0r1-15613	siRNA24 locus with predominant RNA size of 24	NA	NA	NA	NA	NA	NA	NA	-2.17040670437603	0.0043080442836737
1	39247159	39247324	166	+	PlantSmallRNAgenes	OtherRNA	NA	NA	osa-b1.0r1-15621	OtherRNA locus with < 80% of RNAs between 20-24 nts in size	NA	NA	NA	NA	NA	NA	NA	-2.24741129398129	0.0141630614391227
1	39251233	39251855	623	*	PlantSmallRNAgenes	siRNA24	NA	NA	osa-b1.0r1-15626	siRNA24 locus with predominant RNA size of 24	NA	NA	NA	NA	NA	NA	NA	-2.47063430096303	0.0234698676851647
1	39321159	39321481	323	+	PlantSmallRNAgenes	siRNA24	NA	NA	osa-b1.0r1-15651	siRNA24 locus with predominant RNA size of 24	NA	NA	NA	NA	NA	NA	NA	-2.45678665772945	0.00185583344569449
1	39322602	39324062	1461	*	PlantSmallRNAgenes	siRNA24	NA	NA	osa-b1.0r1-15653	siRNA24 locus with predominant RNA size of 24	NA	NA	NA	NA	NA	NA	NA	3.88793364046071	0.00957323913609611
1	39348556	39350108	1553	*	PlantSmallRNAgenes	siRNA24	NA	NA	osa-b1.0r1-15670	siRNA24 locus with predominant RNA size of 24	NA	NA	NA	NA	NA	NA	NA	2.32794693126779	0.0304178168431557
1	39379696	39380952	1257	*	PlantSmallRNAgenes	siRNA24	NA	NA	osa-b1.0r1-15678	siRNA24 locus with predominant RNA size of 24	NA	NA	NA	NA	NA	NA	NA	2.17503579893813	0.0107888289958834
1	39431884	39432390	507	+	ShortStack	OtherRNA	NA	NA	Cluster_73485	NA	Cluster_73485	N	N	NA	NA	NA	NA	-5.56941879632853	0.0194901326979884
1	39445418	39446007	590	*	PlantSmallRNAgenes	siRNA24	NA	NA	osa-b1.0r1-15703	siRNA24 locus with predominant RNA size of 24	NA	NA	NA	NA	NA	NA	NA	2.30026931295894	0.0365306653831672
1	39544223	39544757	535	+	ShortStack	OtherRNA	NA	NA	Cluster_73536	NA	Cluster_73536	N	N	NA	NA	NA	NA	-7.36427977722297	1.69539183573368e-05
1	39545986	39546843	858	*	PlantSmallRNAgenes	siRNA24	NA	NA	osa-b1.0r1-15733	siRNA24 locus with predominant RNA size of 24	NA	NA	NA	NA	NA	NA	NA	-2.21642913324798	0.00368331980027562
1	39547695	39547942	248	+	PlantSmallRNAgenes	OtherRNA	NA	NA	osa-b1.0r1-15735	OtherRNA locus with < 80% of RNAs between 20-24 nts in size	NA	NA	NA	NA	NA	NA	NA	-5.05837517304286	0.0418745002093817
1	39548172	39548751	580	+	ShortStack	OtherRNA	NA	NA	Cluster_73540	NA	Cluster_73540	N	N	NA	NA	NA	NA	-6.84490279135242	0.00047672634972807
1	39558439	39560415	1977	*	PlantSmallRNAgenes	siRNA24	NA	NA	osa-b1.0r1-15739	siRNA24 locus with predominant RNA size of 24	NA	NA	NA	NA	NA	NA	NA	4.34511964242918	0.0444280501454835
1	39566859	39567280	422	-	ShortStack	OtherRNA	NA	NA	Cluster_73553	NA	Cluster_73553	N	N	NA	NA	NA	NA	-3.70025633120143	0.0348868831930072
1	39567932	39568442	511	-	ShortStack	OtherRNA	NA	NA	Cluster_73555	NA	Cluster_73555	N	N	NA	NA	NA	NA	-3.94099352642963	0.043394926318887
1	39569380	39570173	794	-	ShortStack	OtherRNA	NA	NA	Cluster_73556	NA	Cluster_73556	N	N	NA	NA	NA	NA	-5.76597563826236	0.0128725632681915
1	39620984	39622589	1606	-	PlantSmallRNAgenes	siRNA24	NA	NA	osa-b1.0r1-15758	siRNA24 locus with predominant RNA size of 24	NA	NA	NA	NA	NA	NA	NA	-2.50183252552995	4.35329650204338e-05
1	39682840	39683426	587	-	PlantSmallRNAgenes	OtherRNA	NA	NA	osa-b1.0r1-15785	OtherRNA locus with < 80% of RNAs between 20-24 nts in size	NA	NA	NA	NA	NA	NA	NA	-5.56340430137392	0.00561082336720254
1	39688093	39688751	659	-	ShortStack	OtherRNA	NA	NA	Cluster_73618	NA	Cluster_73618	N	N	NA	NA	NA	NA	-5.40268251621613	0.0106222187624014
1	39690577	39692240	1664	-	ShortStack	OtherRNA	NA	NA	Cluster_73623	NA	Cluster_73623	N	N	NA	NA	NA	NA	-3.03956740811626	0.023587921061554
1	39700884	39701940	1057	+	PlantSmallRNAgenes	siRNA24	NA	NA	osa-b1.0r1-15792	siRNA24 locus with predominant RNA size of 24	NA	NA	NA	NA	NA	NA	NA	-2.67385022760715	0.000840134740186066
1	39722026	39722543	518	*	PlantSmallRNAgenes	siRNA24	NA	NA	osa-b1.0r1-15800	siRNA24 locus with predominant RNA size of 24	NA	NA	NA	NA	NA	NA	NA	-4.28371883181892	2.17477553728011e-06
1	39762375	39762764	390	*	PlantSmallRNAgenes	siRNA24	NA	NA	osa-b1.0r1-15808	siRNA24 locus with predominant RNA size of 24	NA	NA	NA	NA	NA	NA	NA	-3.28888436016392	0.0139263019795168
1	39984261	39984893	633	*	PlantSmallRNAgenes	siRNA24	NA	NA	osa-b1.0r1-15895	siRNA24 locus with predominant RNA size of 24	NA	NA	NA	NA	NA	NA	NA	6.28394337123865	0.00405115647834045
1	40060740	40061406	667	*	PlantSmallRNAgenes	siRNA24	NA	NA	osa-b1.0r1-15929	siRNA24 locus with predominant RNA size of 24	NA	NA	NA	NA	NA	NA	NA	-1.93987947563894	0.0120224026600207
1	40064422	40065002	581	-	PlantSmallRNAgenes	OtherRNA	NA	NA	osa-b1.0r1-15930	OtherRNA locus with < 80% of RNAs between 20-24 nts in size	NA	NA	NA	NA	NA	NA	NA	-2.80473782057373	0.0444749792650892
1	40071963	40072574	612	-	ShortStack	OtherRNA	NA	NA	Cluster_73855	NA	Cluster_73855	N	N	NA	NA	NA	NA	-5.61100268827847	0.0126140086183842
1	40088112	40088424	313	*	PlantSmallRNAgenes	siRNA24	NA	NA	osa-b1.0r1-15940	siRNA24 locus with predominant RNA size of 24	NA	NA	NA	NA	NA	NA	NA	-2.41135635932161	0.00117110586877305
1	40173923	40174760	838	*	PlantSmallRNAgenes	siRNA24	NA	NA	osa-b1.0r1-15981	siRNA24 locus with predominant RNA size of 24	NA	NA	NA	NA	NA	NA	NA	4.23789840191208	0.00859282179171985
1	40284079	40284737	659	*	PlantSmallRNAgenes	siRNA24	NA	NA	osa-b1.0r1-16021	siRNA24 locus with predominant RNA size of 24	NA	NA	NA	NA	NA	NA	NA	-1.85299374964236	0.0221802363913654
1	40436740	40438081	1342	*	PlantSmallRNAgenes	siRNA24	NA	NA	osa-b1.0r1-16099	siRNA24 locus with predominant RNA size of 24	NA	NA	NA	NA	NA	NA	NA	5.41721772740989	0.0113205709632948
1	40443315	40443824	510	+	PlantSmallRNAgenes	siRNA20	NA	NA	osa-b1.0r1-16103	siRNA20 locus with predominant RNA size of 20	NA	NA	NA	NA	NA	NA	NA	-9.14786890278325	1.9326659586248e-05
1	40477439	40478144	706	+	ShortStack	OtherRNA	NA	NA	Cluster_74120	NA	Cluster_74120	N	N	NA	NA	NA	NA	-4.7977394118579	0.0399016620554627
1	40611547	40611725	179	-	PlantSmallRNAgenes	OtherRNA	NA	NA	osa-b1.0r1-16175	OtherRNA locus with < 80% of RNAs between 20-24 nts in size	NA	NA	NA	NA	NA	NA	NA	-4.03063046303798	0.00602075602264473
1	40611885	40612493	609	-	ShortStack	OtherRNA	NA	NA	Cluster_74209	NA	Cluster_74209	N	N	NA	NA	NA	NA	-4.964785259484	0.00233779449779244
1	40692597	40692866	270	*	PlantSmallRNAgenes	siRNA24	NA	NA	osa-b1.0r1-16215	siRNA24 locus with predominant RNA size of 24	NA	NA	NA	NA	NA	NA	NA	-2.92163443017031	0.0446754087812689
1	40698336	40699294	959	+	PlantSmallRNAgenes	OtherRNA	NA	NA	osa-b1.0r1-16219	OtherRNA locus with < 80% of RNAs between 20-24 nts in size	NA	NA	NA	NA	NA	NA	NA	-4.30075622959993	1.31644462817393e-05
1	40719153	40720704	1552	*	PlantSmallRNAgenes	siRNA24	NA	NA	osa-b1.0r1-16227	siRNA24 locus with predominant RNA size of 24	NA	NA	NA	NA	NA	NA	NA	5.69642477917616	0.0145343866451239
1	40721617	40721930	314	*	PlantSmallRNAgenes	siRNA24	NA	NA	osa-b1.0r1-16229	siRNA24 locus with predominant RNA size of 24	NA	NA	NA	NA	NA	NA	NA	-2.69325155378391	0.0141615780049742
1	40811311	40811731	421	+	PlantSmallRNAgenes	siRNA21	NA	NA	osa-b1.0r1-16266	siRNA21 locus with predominant RNA size of 21	NA	NA	NA	NA	NA	NA	NA	-2.76324854296975	0.0378238539765809
1	40812661	40812873	213	+	PlantSmallRNAgenes	OtherRNA	NA	NA	osa-b1.0r1-16268	OtherRNA locus with < 80% of RNAs between 20-24 nts in size	NA	NA	NA	NA	NA	NA	NA	-6.16225309400464	0.00529484315644401
1	40813201	40814527	1327	*	PlantSmallRNAgenes	OtherRNA	NA	NA	osa-b1.0r1-16269	OtherRNA locus with < 80% of RNAs between 20-24 nts in size	NA	NA	NA	NA	NA	NA	NA	-4.6183416916107	2.89283054485644e-05
1	40872885	40873989	1105	*	PlantSmallRNAgenes	siRNA24	NA	NA	osa-b1.0r1-16303	siRNA24 locus with predominant RNA size of 24	NA	NA	NA	NA	NA	NA	NA	3.41501829055163	0.0431728025563984
1	40889156	40891820	2665	*	PlantSmallRNAgenes	siRNA24	NA	NA	osa-b1.0r1-16314	siRNA24 locus with predominant RNA size of 24	NA	NA	NA	NA	NA	NA	NA	3.68774551609109	0.0069669884036143
1	40913722	40915256	1535	*	PlantSmallRNAgenes	siRNA24	NA	NA	osa-b1.0r1-16326	siRNA24 locus with predominant RNA size of 24	NA	NA	NA	NA	NA	NA	NA	5.3885252937623	0.0226102305982742
1	40973400	40973779	380	-	PlantSmallRNAgenes	OtherRNA	NA	NA	osa-b1.0r1-16344	OtherRNA locus with < 80% of RNAs between 20-24 nts in size	NA	NA	NA	NA	NA	NA	NA	-5.73567535220896	0.00463778435584295
1	40973867	40974782	916	-	PlantSmallRNAgenes	OtherRNA	NA	NA	osa-b1.0r1-16345	OtherRNA locus with < 80% of RNAs between 20-24 nts in size	NA	NA	NA	NA	NA	NA	NA	-5.79540673463153	5.70256674300665e-05
1	41010214	41010941	728	-	PlantSmallRNAgenes	OtherRNA	NA	NA	osa-b1.0r1-16355	OtherRNA locus with < 80% of RNAs between 20-24 nts in size	NA	NA	NA	NA	NA	NA	NA	-3.05446809303104	2.60479430459199e-05
1	41133136	41133152	17	+	PlantSmallRNAgenes	OtherRNA	NA	NA	osa-b1.0r1-16406	OtherRNA locus with < 80% of RNAs between 20-24 nts in size	NA	NA	NA	NA	NA	NA	NA	-3.43233184934672	0.00326673599054298
1	41135891	41136040	150	+	PlantSmallRNAgenes	OtherRNA	NA	NA	osa-b1.0r1-16407	OtherRNA locus with < 80% of RNAs between 20-24 nts in size	NA	NA	NA	NA	NA	NA	NA	2.50455654070713	0.000167846762072316
1	41170978	41173113	2136	*	PlantSmallRNAgenes	siRNA24	NA	NA	osa-b1.0r1-16420	siRNA24 locus with predominant RNA size of 24	NA	NA	NA	NA	NA	NA	NA	4.35967546401324	0.00548088451764449
1	41173214	41175823	2610	*	PlantSmallRNAgenes	siRNA24	NA	NA	osa-b1.0r1-16421	siRNA24 locus with predominant RNA size of 24	NA	NA	NA	NA	NA	NA	NA	4.59107752889738	0.0249503266421177
1	41183391	41183512	122	*	PlantSmallRNAgenes	siRNA24	NA	NA	osa-b1.0r1-16425	siRNA24 locus with predominant RNA size of 24	NA	NA	NA	NA	NA	NA	NA	-6.44319878062571	0.0015825313609086
1	41209025	41210046	1022	*	PlantSmallRNAgenes	siRNA24	NA	NA	osa-b1.0r1-16432	siRNA24 locus with predominant RNA size of 24	NA	NA	NA	NA	NA	NA	NA	-1.92639474954501	0.00490113186569744
1	41352606	41353286	681	*	PlantSmallRNAgenes	siRNA24	NA	NA	osa-b1.0r1-16502	siRNA24 locus with predominant RNA size of 24	NA	NA	NA	NA	NA	NA	NA	-3.14902769515167	0.000182971603860318
1	41384009	41384391	383	*	PlantSmallRNAgenes	siRNA24	NA	NA	osa-b1.0r1-16512	siRNA24 locus with predominant RNA size of 24	NA	NA	NA	NA	NA	NA	NA	-3.35203179512934	0.00241605860541387
1	41386607	41388782	2176	*	PlantSmallRNAgenes	siRNA24	NA	NA	osa-b1.0r1-16513	siRNA24 locus with predominant RNA size of 24	NA	NA	NA	NA	NA	NA	NA	2.69284893520957	0.0419406861632701
1	41402075	41402856	782	-	PlantSmallRNAgenes	siRNA24	NA	NA	osa-b1.0r1-16518	siRNA24 locus with predominant RNA size of 24	NA	NA	NA	NA	NA	NA	NA	-1.91514030486179	0.0373132282654703
1	41486082	41487368	1287	+	PlantSmallRNAgenes	OtherRNA	NA	NA	osa-b1.0r1-16535	OtherRNA locus with < 80% of RNAs between 20-24 nts in size	NA	NA	NA	NA	NA	NA	NA	-1.79116486970012	0.0299144845329053
1	41517052	41517966	915	+	PlantSmallRNAgenes	OtherRNA	NA	NA	osa-b1.0r1-16552	OtherRNA locus with < 80% of RNAs between 20-24 nts in size	NA	NA	NA	NA	NA	NA	NA	-3.14485541186018	0.0176594161880178
1	41519282	41519696	415	+	ShortStack	OtherRNA	NA	NA	Cluster_74749	NA	Cluster_74749	N	N	NA	NA	NA	NA	-3.71833873163925	0.0408038820894536
1	41557742	41557892	151	+	PlantSmallRNAgenes	OtherRNA	NA	NA	osa-b1.0r1-16572	OtherRNA locus with < 80% of RNAs between 20-24 nts in size	NA	NA	NA	NA	NA	NA	NA	20.5494619679219	2.40477928285642e-09
1	41682330	41684412	2083	*	PlantSmallRNAgenes	siRNA24	NA	NA	osa-b1.0r1-16602	siRNA24 locus with predominant RNA size of 24	NA	NA	NA	NA	NA	NA	NA	2.17163431740274	0.0360738001717576
1	41718061	41718703	643	+	ShortStack	OtherRNA	NA	NA	Cluster_74866	NA	Cluster_74866	N	N	NA	NA	NA	NA	-5.29263808449122	0.00321991839543195
1	41818419	41819496	1078	+	PlantSmallRNAgenes	OtherRNA	NA	NA	osa-b1.0r1-16654	OtherRNA locus with < 80% of RNAs between 20-24 nts in size	NA	NA	NA	NA	NA	NA	NA	-4.0949876109655	3.68771498111367e-05
1	41855742	41856336	595	*	PlantSmallRNAgenes	siRNA21	NA	NA	osa-b1.0r1-16678	siRNA21 locus with predominant RNA size of 21	NA	NA	NA	NA	NA	NA	NA	-3.93457567987318	0.0255705861831699
1	41974629	41975941	1313	*	PlantSmallRNAgenes	siRNA24	NA	NA	osa-b1.0r1-16721	siRNA24 locus with predominant RNA size of 24	NA	NA	NA	NA	NA	NA	NA	-3.48264188218836	0.0479994015503385
1	41976725	41978090	1366	*	PlantSmallRNAgenes	OtherRNA	NA	NA	osa-b1.0r1-16722	OtherRNA locus with < 80% of RNAs between 20-24 nts in size	NA	NA	NA	NA	NA	NA	NA	-2.76193138452866	0.00963545992330839
1	41982208	41983165	958	*	ShortStack	OtherRNA	NA	NA	Cluster_75019	NA	Cluster_75019	N	N	NA	NA	NA	NA	-5.88848404405381	0.0121697729835348
1	41996270	41997254	985	*	PlantSmallRNAgenes	siRNA24	NA	NA	osa-b1.0r1-16729	siRNA24 locus with predominant RNA size of 24	NA	NA	NA	NA	NA	NA	NA	4.28123019892284	0.0415054922347661
1	42014620	42015379	760	*	PlantSmallRNAgenes	siRNA24	NA	NA	osa-b1.0r1-16736	siRNA24 locus with predominant RNA size of 24	NA	NA	NA	NA	NA	NA	NA	-2.00432024199936	0.00328861861133373
1	42074269	42074738	470	-	PlantSmallRNAgenes	OtherRNA	NA	NA	osa-b1.0r1-16762	OtherRNA locus with < 80% of RNAs between 20-24 nts in size	NA	NA	NA	NA	NA	NA	NA	-4.70730633706029	0.0447271901924395
1	42083868	42084394	527	*	PlantSmallRNAgenes	siRNA24	NA	NA	osa-b1.0r1-16767	siRNA24 locus with predominant RNA size of 24	NA	NA	NA	NA	NA	NA	NA	-2.5616474160175	0.0165597836244962
1	42128873	42129483	611	*	PlantSmallRNAgenes	OtherRNA	NA	NA	osa-b1.0r1-16797	OtherRNA locus with < 80% of RNAs between 20-24 nts in size	NA	NA	NA	NA	NA	NA	NA	-6.22628471438157	0.00477687009278791
1	42134167	42135579	1413	*	PlantSmallRNAgenes	siRNA24	NA	NA	osa-b1.0r1-16799	siRNA24 locus with predominant RNA size of 24	NA	NA	NA	NA	NA	NA	NA	2.70401656242661	0.0201009927739689
1	42161320	42162189	870	*	PlantSmallRNAgenes	siRNA24	NA	NA	osa-b1.0r1-16811	siRNA24 locus with predominant RNA size of 24	NA	NA	NA	NA	NA	NA	NA	-2.05006612014621	0.00798458746768466
1	42215106	42216220	1115	*	PlantSmallRNAgenes	siRNA24	NA	NA	osa-b1.0r1-16834	siRNA24 locus with predominant RNA size of 24	NA	NA	NA	NA	NA	NA	NA	4.50508316059695	0.0242434481232855
1	42296808	42297295	488	*	PlantSmallRNAgenes	siRNA24	NA	NA	osa-b1.0r1-16857	siRNA24 locus with predominant RNA size of 24	NA	NA	NA	NA	NA	NA	NA	-2.03346482452144	0.0263656192410883
1	42357089	42357353	265	-	PlantSmallRNAgenes	OtherRNA	NA	NA	osa-b1.0r1-16875	OtherRNA locus with < 80% of RNAs between 20-24 nts in size	NA	NA	NA	NA	NA	NA	NA	-4.49630920756714	1.7248450525757e-05
1	42401102	42402262	1161	*	PlantSmallRNAgenes	siRNA24	NA	NA	osa-b1.0r1-16885	siRNA24 locus with predominant RNA size of 24	NA	NA	NA	NA	NA	NA	NA	-2.07240936793468	0.0278300436428148
1	42431361	42432788	1428	*	PlantSmallRNAgenes	siRNA24	NA	NA	osa-b1.0r1-16898	siRNA24 locus with predominant RNA size of 24	NA	NA	NA	NA	NA	NA	NA	-2.00421193000859	0.00837551361114517
1	42558508	42559013	506	*	PlantSmallRNAgenes	siRNA24	NA	NA	osa-b1.0r1-16934	siRNA24 locus with predominant RNA size of 24	NA	NA	NA	NA	NA	NA	NA	-2.76745367256888	0.0183791794540686
1	42570002	42574807	4806	*	PlantSmallRNAgenes	siRNA24	NA	NA	osa-b1.0r1-16943	siRNA24 locus with predominant RNA size of 24	NA	NA	NA	NA	NA	NA	NA	2.32149243677347	0.026523379936721
1	42598118	42599759	1642	*	PlantSmallRNAgenes	siRNA24	NA	NA	osa-b1.0r1-16947	siRNA24 locus with predominant RNA size of 24	NA	NA	NA	NA	NA	NA	NA	-1.57868125610427	0.0103202223874657
1	42638364	42641517	3154	*	PlantSmallRNAgenes	siRNA24	NA	NA	osa-b1.0r1-16958	siRNA24 locus with predominant RNA size of 24	NA	NA	NA	NA	NA	NA	NA	2.1164082882295	0.0435758159917554
1	42684926	42686198	1273	+	ShortStack	OtherRNA	NA	NA	Cluster_75464	NA	Cluster_75464	N	N	NA	NA	NA	NA	-4.95374369835452	0.00322027131061043
1	42693158	42694958	1801	*	PlantSmallRNAgenes	siRNA24	NA	NA	osa-b1.0r1-16968	siRNA24 locus with predominant RNA size of 24	NA	NA	NA	NA	NA	NA	NA	3.18891390935651	0.0337533669397148
1	42734130	42734351	222	+	PlantSmallRNAgenes	OtherRNA	NA	NA	osa-b1.0r1-16976	OtherRNA locus with < 80% of RNAs between 20-24 nts in size	NA	NA	NA	NA	NA	NA	NA	-1.7772012823855	0.0465320657463648
1	42757148	42757423	276	-	PlantSmallRNAgenes	siRNA24	NA	NA	osa-b1.0r1-16985	siRNA24 locus with predominant RNA size of 24	NA	NA	NA	NA	NA	NA	NA	-5.5068757500056	6.38934265781292e-05
1	42815417	42817238	1822	*	PlantSmallRNAgenes	siRNA24	NA	NA	osa-b1.0r1-17012	siRNA24 locus with predominant RNA size of 24	NA	NA	NA	NA	NA	NA	NA	3.52221148396963	0.0260621547089092
1	42838984	42839431	448	+	PlantSmallRNAgenes	OtherRNA	NA	NA	osa-b1.0r1-17019	OtherRNA locus with < 80% of RNAs between 20-24 nts in size	NA	NA	NA	NA	NA	NA	NA	-6.79557962671659	0.00078370871467924
1	42849812	42850227	416	-	ShortStack	OtherRNA	NA	NA	Cluster_75551	NA	Cluster_75551	N	N	NA	NA	NA	NA	-6.15598307698973	0.0105470468616557
1	43025880	43026364	485	*	PlantSmallRNAgenes	siRNA24	NA	NA	osa-b1.0r1-17074	siRNA24 locus with predominant RNA size of 24	NA	NA	NA	NA	NA	NA	NA	-2.02366632947827	0.0144042485108535
1	43047562	43047878	317	+	PlantSmallRNAgenes	OtherRNA	NA	NA	osa-b1.0r1-17077	OtherRNA locus with < 80% of RNAs between 20-24 nts in size	NA	NA	NA	NA	NA	NA	NA	-6.250807520247	0.0146728908517286
1	43070545	43071375	831	*	PlantSmallRNAgenes	siRNA24	NA	NA	osa-b1.0r1-17082	siRNA24 locus with predominant RNA size of 24	NA	NA	NA	NA	NA	NA	NA	2.20756714282533	0.0381706463481032
1	43101430	43102357	928	*	PlantSmallRNAgenes	siRNA24	NA	NA	osa-b1.0r1-17089	siRNA24 locus with predominant RNA size of 24	NA	NA	NA	NA	NA	NA	NA	4.95063691360456	0.0379487295575025
1	43103084	43103871	788	*	PlantSmallRNAgenes	siRNA24	NA	NA	osa-b1.0r1-17090	siRNA24 locus with predominant RNA size of 24	NA	NA	NA	NA	NA	NA	NA	4.84340127896961	0.0220031882099251
1	43143499	43143590	92	+	PlantSmallRNAgenes	OtherRNA	NA	NA	osa-b1.0r1-17106	OtherRNA locus with < 80% of RNAs between 20-24 nts in size	NA	NA	NA	NA	NA	NA	NA	-4.95925388269958	0.0496928851783142
10	73548	73898	351	*	PlantSmallRNAgenes	siRNA24	NA	NA	osa-b1.0r1-17156	siRNA24 locus with predominant RNA size of 24	NA	NA	NA	NA	NA	NA	NA	4.44138495946056	0.0474285717009365
10	89147	89699	553	*	PlantSmallRNAgenes	siRNA24	NA	NA	osa-b1.0r1-17161	siRNA24 locus with predominant RNA size of 24	NA	NA	NA	NA	NA	NA	NA	2.83798391445833	0.0265200265358205
10	95584	96494	911	+	ShortStack	OtherRNA	NA	NA	Cluster_60	NA	Cluster_60	N	N	NA	NA	NA	NA	-5.54250563312861	0.0274991703820236
10	152775	154493	1719	*	PlantSmallRNAgenes	siRNA24	NA	NA	osa-b1.0r1-17189	siRNA24 locus with predominant RNA size of 24	NA	NA	NA	NA	NA	NA	NA	4.18965529920235	0.046328391621206
10	158714	159385	672	*	PlantSmallRNAgenes	siRNA24	NA	NA	osa-b1.0r1-17190	siRNA24 locus with predominant RNA size of 24	NA	NA	NA	NA	NA	NA	NA	-2.55856605299321	0.00194448026500797
10	168594	169155	562	*	PlantSmallRNAgenes	siRNA24	NA	NA	osa-b1.0r1-17195	siRNA24 locus with predominant RNA size of 24	NA	NA	NA	NA	NA	NA	NA	4.37027547340886	0.0368402616117611
10	182218	184289	2072	*	PlantSmallRNAgenes	siRNA24	NA	NA	osa-b1.0r1-17203	siRNA24 locus with predominant RNA size of 24	NA	NA	NA	NA	NA	NA	NA	6.13315428195986	0.00209398911944953
10	350012	351379	1368	*	PlantSmallRNAgenes	siRNA24	NA	NA	osa-b1.0r1-17268	siRNA24 locus with predominant RNA size of 24	NA	NA	NA	NA	NA	NA	NA	5.41767907638119	0.0189019045478176
10	407575	408743	1169	-	ShortStack	OtherRNA	NA	NA	Cluster_284	NA	Cluster_284	N	N	NA	NA	NA	NA	-5.9504126512707	0.00412032700472011
10	416472	419311	2840	*	PlantSmallRNAgenes	siRNA24	NA	NA	osa-b1.0r1-17297	siRNA24 locus with predominant RNA size of 24	NA	NA	NA	NA	NA	NA	NA	3.25292583290121	0.00138980305185637
10	457890	459674	1785	*	PlantSmallRNAgenes	siRNA24	NA	NA	osa-b1.0r1-17317	siRNA24 locus with predominant RNA size of 24	NA	NA	NA	NA	NA	NA	NA	3.0324360210013	0.0102528504359198
10	516450	517449	1000	*	PlantSmallRNAgenes	siRNA24	NA	NA	osa-b1.0r1-17348	siRNA24 locus with predominant RNA size of 24	NA	NA	NA	NA	NA	NA	NA	5.47829848451442	0.0105314961820211
10	527504	528825	1322	*	PlantSmallRNAgenes	siRNA24	NA	NA	osa-b1.0r1-17358	siRNA24 locus with predominant RNA size of 24	NA	NA	NA	NA	NA	NA	NA	2.8641556690736	0.0166259678057701
10	587678	589465	1788	*	PlantSmallRNAgenes	siRNA24	NA	NA	osa-b1.0r1-17385	siRNA24 locus with predominant RNA size of 24	NA	NA	NA	NA	NA	NA	NA	3.54675029808931	0.00643916809793874
10	596399	603960	7562	*	Pln24NT	24nt_Locus	NA	NA	cluster14171	NA	NA	NA	NA	cluster14171	cluster14171	T	9	4.99528683082147	0.0362330175603616
10	849574	850087	514	*	PlantSmallRNAgenes	siRNA24	NA	NA	osa-b1.0r1-17496	siRNA24 locus with predominant RNA size of 24	NA	NA	NA	NA	NA	NA	NA	5.73179474655294	0.0135102232421235
10	916854	918215	1362	*	PlantSmallRNAgenes	siRNA24	NA	NA	osa-b1.0r1-17530	siRNA24 locus with predominant RNA size of 24	NA	NA	NA	NA	NA	NA	NA	2.4960286375939	0.0151292940777226
10	1025790	1028335	2546	*	PlantSmallRNAgenes	siRNA24	NA	NA	osa-b1.0r1-17565	siRNA24 locus with predominant RNA size of 24	NA	NA	NA	NA	NA	NA	NA	3.21213428630436	0.0188249283089151
10	1059206	1060789	1584	*	PlantSmallRNAgenes	siRNA24	NA	NA	osa-b1.0r1-17574	siRNA24 locus with predominant RNA size of 24	NA	NA	NA	NA	NA	NA	NA	4.61488852647839	0.0260530048278137
10	1065049	1066531	1483	*	PlantSmallRNAgenes	siRNA24	NA	NA	osa-b1.0r1-17578	siRNA24 locus with predominant RNA size of 24	NA	NA	NA	NA	NA	NA	NA	2.89218031033164	0.0027180817458651
10	1141896	1142245	350	*	PlantSmallRNAgenes	siRNA24	NA	NA	osa-b1.0r1-17618	siRNA24 locus with predominant RNA size of 24	NA	NA	NA	NA	NA	NA	NA	1.7258380774207	0.0349532572632593
10	1204150	1206780	2631	*	PlantSmallRNAgenes	siRNA24	NA	NA	osa-b1.0r1-17648	siRNA24 locus with predominant RNA size of 24	NA	NA	NA	NA	NA	NA	NA	4.7299131290638	0.029865526075006
10	1213969	1215119	1151	*	PlantSmallRNAgenes	siRNA24	NA	NA	osa-b1.0r1-17657	siRNA24 locus with predominant RNA size of 24	NA	NA	NA	NA	NA	NA	NA	5.09537175108709	0.00761593221587506
10	1235420	1236168	749	-	PlantSmallRNAgenes	OtherRNA	NA	NA	osa-b1.0r1-17665	OtherRNA locus with < 80% of RNAs between 20-24 nts in size	NA	NA	NA	NA	NA	NA	NA	-7.51299436917602	0.0019891032876131
10	1266546	1268175	1630	*	PlantSmallRNAgenes	siRNA24	NA	NA	osa-b1.0r1-17670	siRNA24 locus with predominant RNA size of 24	NA	NA	NA	NA	NA	NA	NA	-1.60504817678446	0.0249316363665683
10	1461907	1464019	2113	*	PlantSmallRNAgenes	siRNA24	NA	NA	osa-b1.0r1-17742	siRNA24 locus with predominant RNA size of 24	NA	NA	NA	NA	NA	NA	NA	5.35994916761154	0.0287426602968883
10	1532802	1533073	272	+	PlantSmallRNAgenes	OtherRNA	NA	NA	osa-b1.0r1-17770	OtherRNA locus with < 80% of RNAs between 20-24 nts in size	NA	NA	NA	NA	NA	NA	NA	-6.8838873882668	0.000126453475164158
10	1533107	1533131	25	+	PlantSmallRNAgenes	siRNA22	NA	NA	osa-b1.0r1-17771	siRNA22 locus with predominant RNA size of 22	NA	NA	NA	NA	NA	NA	NA	-5.57621494172413	0.00371058232911039
10	1624944	1626202	1259	*	PlantSmallRNAgenes	siRNA24	NA	NA	osa-b1.0r1-17830	siRNA24 locus with predominant RNA size of 24	NA	NA	NA	NA	NA	NA	NA	2.14176400059338	0.0249231908723344
10	1715215	1717363	2149	*	PlantSmallRNAgenes	siRNA24	NA	NA	osa-b1.0r1-17864	siRNA24 locus with predominant RNA size of 24	NA	NA	NA	NA	NA	NA	NA	6.51845577763297	0.00111880740836231
10	1740132	1742870	2739	*	PlantSmallRNAgenes	siRNA24	NA	NA	osa-b1.0r1-17867	siRNA24 locus with predominant RNA size of 24	NA	NA	NA	NA	NA	NA	NA	3.38131738707891	2.62319173519891e-07
10	1778200	1779410	1211	*	PlantSmallRNAgenes	siRNA24	NA	NA	osa-b1.0r1-17881	siRNA24 locus with predominant RNA size of 24	NA	NA	NA	NA	NA	NA	NA	3.40244264834139	0.0396719176192001
10	1782559	1784018	1460	*	PlantSmallRNAgenes	siRNA24	NA	NA	osa-b1.0r1-17882	siRNA24 locus with predominant RNA size of 24	NA	NA	NA	NA	NA	NA	NA	3.42539485010981	0.00760746337128561
10	1818936	1819890	955	*	PlantSmallRNAgenes	siRNA24	NA	NA	osa-b1.0r1-17900	siRNA24 locus with predominant RNA size of 24	NA	NA	NA	NA	NA	NA	NA	4.35124717421469	0.038610869090909
10	1860347	1862790	2444	*	PlantSmallRNAgenes	siRNA24	NA	NA	osa-b1.0r1-17922	siRNA24 locus with predominant RNA size of 24	NA	NA	NA	NA	NA	NA	NA	-2.94262805956319	0.000114293031552883
10	1900518	1902516	1999	*	PlantSmallRNAgenes	siRNA24	NA	NA	osa-b1.0r1-17937	siRNA24 locus with predominant RNA size of 24	NA	NA	NA	NA	NA	NA	NA	2.92364713644594	0.0400839974179108
10	1919798	1921425	1628	*	PlantSmallRNAgenes	siRNA24	NA	NA	osa-b1.0r1-17944	siRNA24 locus with predominant RNA size of 24	NA	NA	NA	NA	NA	NA	NA	4.98513773668884	0.021858418051841
10	1943607	1945537	1931	*	PlantSmallRNAgenes	siRNA24	NA	NA	osa-b1.0r1-17955	siRNA24 locus with predominant RNA size of 24	NA	NA	NA	NA	NA	NA	NA	5.60039160622315	0.00755063041760035
10	2112779	2113694	916	*	PlantSmallRNAgenes	siRNA24	NA	NA	osa-b1.0r1-18027	siRNA24 locus with predominant RNA size of 24	NA	NA	NA	NA	NA	NA	NA	5.00934973545488	0.0209898934140405
10	2125644	2126692	1049	*	PlantSmallRNAgenes	siRNA24	NA	NA	osa-b1.0r1-18032	siRNA24 locus with predominant RNA size of 24	NA	NA	NA	NA	NA	NA	NA	4.31334727964281	0.0401890660267413
10	2148802	2150350	1549	*	PlantSmallRNAgenes	siRNA24	NA	NA	osa-b1.0r1-18042	siRNA24 locus with predominant RNA size of 24	NA	NA	NA	NA	NA	NA	NA	5.43044339876132	0.0188044004691138
10	2184093	2185280	1188	*	PlantSmallRNAgenes	siRNA24	NA	NA	osa-b1.0r1-18055	siRNA24 locus with predominant RNA size of 24	NA	NA	NA	NA	NA	NA	NA	3.2027296930818	0.00584061462517734
10	2189593	2191888	2296	*	PlantSmallRNAgenes	siRNA24	NA	NA	osa-b1.0r1-18056	siRNA24 locus with predominant RNA size of 24	NA	NA	NA	NA	NA	NA	NA	4.3180155585612	0.000240009947006901
10	2399854	2402481	2628	*	PlantSmallRNAgenes	siRNA24	NA	NA	osa-b1.0r1-18144	siRNA24 locus with predominant RNA size of 24	NA	NA	NA	NA	NA	NA	NA	4.9157649016121	0.0188635765134894
10	2403939	2418847	14909	*	PlantSmallRNAgenes	siRNA24	NA	NA	osa-b1.0r1-18146	siRNA24 locus with predominant RNA size of 24	NA	NA	NA	NA	NA	NA	NA	2.74083232314388	0.0395386935667292
10	2436740	2438006	1267	*	PlantSmallRNAgenes	siRNA24	NA	NA	osa-b1.0r1-18159	siRNA24 locus with predominant RNA size of 24	NA	NA	NA	NA	NA	NA	NA	5.31551042731965	0.00695187847244774
10	2448497	2450021	1525	*	PlantSmallRNAgenes	siRNA24	NA	NA	osa-b1.0r1-18163	siRNA24 locus with predominant RNA size of 24	NA	NA	NA	NA	NA	NA	NA	3.48735380276966	0.0400839481739273
10	2518520	2520214	1695	*	PlantSmallRNAgenes	siRNA24	NA	NA	osa-b1.0r1-18205	siRNA24 locus with predominant RNA size of 24	NA	NA	NA	NA	NA	NA	NA	2.86936285220475	0.0382005294299088
10	2719521	2720674	1154	*	PlantSmallRNAgenes	siRNA24	NA	NA	osa-b1.0r1-18285	siRNA24 locus with predominant RNA size of 24	NA	NA	NA	NA	NA	NA	NA	4.24877607945411	0.0461163543403661
10	2808431	2809311	881	*	PlantSmallRNAgenes	siRNA24	NA	NA	osa-b1.0r1-18337	siRNA24 locus with predominant RNA size of 24	NA	NA	NA	NA	NA	NA	NA	4.89493717595897	0.0324799621951345
10	2814805	2818419	3615	*	PlantSmallRNAgenes	siRNA24	NA	NA	osa-b1.0r1-18340	siRNA24 locus with predominant RNA size of 24	NA	NA	NA	NA	NA	NA	NA	4.27513485722915	0.0317512948891088
10	2853630	2854050	421	*	PlantSmallRNAgenes	siRNA24	NA	NA	osa-b1.0r1-18360	siRNA24 locus with predominant RNA size of 24	NA	NA	NA	NA	NA	NA	NA	-2.44574392677924	0.000142859247687152
10	2869763	2870133	371	*	PlantSmallRNAgenes	siRNA24	NA	NA	osa-b1.0r1-18375	siRNA24 locus with predominant RNA size of 24	NA	NA	NA	NA	NA	NA	NA	4.68385835679967	0.0417027432205703
10	2884841	2885108	268	*	PlantSmallRNAgenes	siRNA24	NA	NA	osa-b1.0r1-18380	siRNA24 locus with predominant RNA size of 24	NA	NA	NA	NA	NA	NA	NA	-5.98736423493928	0.0151605186546509
10	2901729	2906583	4855	*	PlantSmallRNAgenes	siRNA24	NA	NA	osa-b1.0r1-18391	siRNA24 locus with predominant RNA size of 24	NA	NA	NA	NA	NA	NA	NA	3.31017893601189	0.000748279896293652
10	2934189	2935409	1221	*	PlantSmallRNAgenes	siRNA24	NA	NA	osa-b1.0r1-18408	siRNA24 locus with predominant RNA size of 24	NA	NA	NA	NA	NA	NA	NA	5.09374734645834	0.00887236338003534
10	2951735	2953701	1967	*	PlantSmallRNAgenes	siRNA24	NA	NA	osa-b1.0r1-18417	siRNA24 locus with predominant RNA size of 24	NA	NA	NA	NA	NA	NA	NA	5.34568584026276	0.0143425381277539
10	3045467	3047429	1963	*	PlantSmallRNAgenes	siRNA24	NA	NA	osa-b1.0r1-18469	siRNA24 locus with predominant RNA size of 24	NA	NA	NA	NA	NA	NA	NA	4.40887531053544	0.040565445032416
10	3117498	3118147	650	-	ShortStack	OtherRNA	NA	NA	Cluster_2117	NA	Cluster_2117	N	N	NA	NA	NA	NA	-2.76921485230409	0.007008038784264
10	3398594	3401755	3162	*	PlantSmallRNAgenes	siRNA24	NA	NA	osa-b1.0r1-18539	siRNA24 locus with predominant RNA size of 24	NA	NA	NA	NA	NA	NA	NA	1.48095506894226	0.0407189757300497
10	3402130	3403115	986	*	PlantSmallRNAgenes	siRNA24	NA	NA	osa-b1.0r1-18540	siRNA24 locus with predominant RNA size of 24	NA	NA	NA	NA	NA	NA	NA	4.44746416472087	0.0363879222678367
10	3627236	3629308	2073	*	PlantSmallRNAgenes	siRNA24	NA	NA	osa-b1.0r1-18617	siRNA24 locus with predominant RNA size of 24	NA	NA	NA	NA	NA	NA	NA	3.12272108355833	0.005734461182275
10	3691558	3692892	1335	*	PlantSmallRNAgenes	siRNA24	NA	NA	osa-b1.0r1-18644	siRNA24 locus with predominant RNA size of 24	NA	NA	NA	NA	NA	NA	NA	4.35387458509319	0.0349346852637694
10	3697729	3698824	1096	*	PlantSmallRNAgenes	siRNA24	NA	NA	osa-b1.0r1-18648	siRNA24 locus with predominant RNA size of 24	NA	NA	NA	NA	NA	NA	NA	4.83756960716792	0.0194176115235474
10	3701462	3702419	958	*	PlantSmallRNAgenes	siRNA24	NA	NA	osa-b1.0r1-18650	siRNA24 locus with predominant RNA size of 24	NA	NA	NA	NA	NA	NA	NA	5.33475041595884	0.0290975326253325
10	3874439	3875018	580	*	ShortStack	siRNA24	NA	NA	Cluster_2508	NA	Cluster_2508	24	N	NA	NA	NA	NA	5.91472384030662	0.0116210565581871
10	3929580	3930207	628	+	PlantSmallRNAgenes	siRNA21	NA	NA	osa-b1.0r1-18755	siRNA21 locus with predominant RNA size of 21	NA	NA	NA	NA	NA	NA	NA	-6.14695711083568	1.3344394838312e-05
10	3932418	3932986	569	*	PlantSmallRNAgenes	siRNA24	NA	NA	osa-b1.0r1-18757	siRNA24 locus with predominant RNA size of 24	NA	NA	NA	NA	NA	NA	NA	-3.61107796265927	0.0323976221691715
10	3941305	3942039	735	-	ShortStack	OtherRNA	NA	NA	Cluster_2565	NA	Cluster_2565	N	N	NA	NA	NA	NA	-4.15127619910956	0.0463532222166807
10	3960644	3964136	3493	*	PlantSmallRNAgenes	siRNA22	NA	NA	osa-b1.0r1-18775	siRNA22 locus with predominant RNA size of 22	NA	NA	NA	NA	NA	NA	NA	-1.84316077117813	0.00533571822181612
10	3965553	3967374	1822	-	PlantSmallRNAgenes	siRNA22	NA	NA	osa-b1.0r1-18779	siRNA22 locus with predominant RNA size of 22	NA	NA	NA	NA	NA	NA	NA	-3.04545526446351	5.71321834431312e-06
10	3969038	3970841	1804	*	PlantSmallRNAgenes	siRNA24	NA	NA	osa-b1.0r1-18780	siRNA24 locus with predominant RNA size of 24	NA	NA	NA	NA	NA	NA	NA	4.28918861263129	0.0354718055213004
10	4031189	4033870	2682	*	PlantSmallRNAgenes	siRNA24	NA	NA	osa-b1.0r1-18802	siRNA24 locus with predominant RNA size of 24	NA	NA	NA	NA	NA	NA	NA	3.45116877601492	0.00713925097744337
10	4119137	4120493	1357	*	PlantSmallRNAgenes	siRNA24	NA	NA	osa-b1.0r1-18830	siRNA24 locus with predominant RNA size of 24	NA	NA	NA	NA	NA	NA	NA	5.68000340041334	0.0153353378841239
10	4162549	4163962	1414	*	PlantSmallRNAgenes	siRNA24	NA	NA	osa-b1.0r1-18834	siRNA24 locus with predominant RNA size of 24	NA	NA	NA	NA	NA	NA	NA	5.57033867943217	0.021096605096255
10	4275876	4276914	1039	*	PlantSmallRNAgenes	siRNA24	NA	NA	osa-b1.0r1-18884	siRNA24 locus with predominant RNA size of 24	NA	NA	NA	NA	NA	NA	NA	4.07952647357124	0.0124794253847069
10	4322161	4322687	527	*	PlantSmallRNAgenes	siRNA24	NA	NA	osa-b1.0r1-18907	siRNA24 locus with predominant RNA size of 24	NA	NA	NA	NA	NA	NA	NA	-2.04939459161178	0.00848030706584871
10	4479987	4480733	747	*	PlantSmallRNAgenes	siRNA24	NA	NA	osa-b1.0r1-18960	siRNA24 locus with predominant RNA size of 24	NA	NA	NA	NA	NA	NA	NA	2.46695466619703	0.0381758447886993
10	4513847	4513863	17	+	PlantSmallRNAgenes	OtherRNA	NA	NA	osa-b1.0r1-18979	OtherRNA locus with < 80% of RNAs between 20-24 nts in size	NA	NA	NA	NA	NA	NA	NA	-6.18485109812644	0.0189029162810595
10	4517069	4517652	584	*	PlantSmallRNAgenes	siRNA24	NA	NA	osa-b1.0r1-18983	siRNA24 locus with predominant RNA size of 24	NA	NA	NA	NA	NA	NA	NA	4.67162019955083	0.0405739499293535
10	4614557	4616738	2182	*	PlantSmallRNAgenes	OtherRNA	NA	NA	osa-b1.0r1-19021	OtherRNA locus with < 80% of RNAs between 20-24 nts in size	NA	NA	NA	NA	NA	NA	NA	2.93393884260456	0.0224676707565161
10	4636212	4637743	1532	*	PlantSmallRNAgenes	siRNA24	NA	NA	osa-b1.0r1-19036	siRNA24 locus with predominant RNA size of 24	NA	NA	NA	NA	NA	NA	NA	4.21391871153838	0.0456023214742825
10	4667571	4668094	524	*	PlantSmallRNAgenes	siRNA24	NA	NA	osa-b1.0r1-19054	siRNA24 locus with predominant RNA size of 24	NA	NA	NA	NA	NA	NA	NA	5.13759188192995	0.0372459634876383
10	4676335	4679121	2787	*	PlantSmallRNAgenes	siRNA24	NA	NA	osa-b1.0r1-19057	siRNA24 locus with predominant RNA size of 24	NA	NA	NA	NA	NA	NA	NA	2.18898497108094	0.0124197753419466
10	4698194	4699391	1198	*	PlantSmallRNAgenes	siRNA24	NA	NA	osa-b1.0r1-19066	siRNA24 locus with predominant RNA size of 24	NA	NA	NA	NA	NA	NA	NA	5.17916242584675	0.0257964543514322
10	4704212	4705643	1432	*	PlantSmallRNAgenes	siRNA24	NA	NA	osa-b1.0r1-19073	siRNA24 locus with predominant RNA size of 24	NA	NA	NA	NA	NA	NA	NA	4.38619218342084	0.0260595764597103
10	4706550	4708177	1628	*	PlantSmallRNAgenes	siRNA24	NA	NA	osa-b1.0r1-19074	siRNA24 locus with predominant RNA size of 24	NA	NA	NA	NA	NA	NA	NA	2.7153711363728	0.0284518491283005
10	4755287	4756295	1009	*	PlantSmallRNAgenes	siRNA24	NA	NA	osa-b1.0r1-19090	siRNA24 locus with predominant RNA size of 24	NA	NA	NA	NA	NA	NA	NA	5.78895904696064	0.00781187119905527
10	4760392	4761000	609	*	PlantSmallRNAgenes	siRNA24	NA	NA	osa-b1.0r1-19094	siRNA24 locus with predominant RNA size of 24	NA	NA	NA	NA	NA	NA	NA	-3.65880795018403	0.0440904164806434
10	5239562	5241696	2135	*	PlantSmallRNAgenes	siRNA24	NA	NA	osa-b1.0r1-19250	siRNA24 locus with predominant RNA size of 24	NA	NA	NA	NA	NA	NA	NA	3.0788402511307	0.00597404566916247
10	5361091	5365308	4218	*	PlantSmallRNAgenes	siRNA24	NA	NA	osa-b1.0r1-19299	siRNA24 locus with predominant RNA size of 24	NA	NA	NA	NA	NA	NA	NA	3.06877187337752	0.000403319860849078
10	5370102	5371552	1451	*	PlantSmallRNAgenes	siRNA24	NA	NA	osa-b1.0r1-19301	siRNA24 locus with predominant RNA size of 24	NA	NA	NA	NA	NA	NA	NA	1.98596669031764	0.0306334312381272
10	5484019	5485772	1754	*	PlantSmallRNAgenes	siRNA24	NA	NA	osa-b1.0r1-19339	siRNA24 locus with predominant RNA size of 24	NA	NA	NA	NA	NA	NA	NA	3.69246353337603	0.0219493044966406
10	5587884	5588944	1061	*	PlantSmallRNAgenes	siRNA24	NA	NA	osa-b1.0r1-19379	siRNA24 locus with predominant RNA size of 24	NA	NA	NA	NA	NA	NA	NA	5.19104832532735	0.036128513316285
10	5664767	5665322	556	*	PlantSmallRNAgenes	siRNA24	NA	NA	osa-b1.0r1-19402	siRNA24 locus with predominant RNA size of 24	NA	NA	NA	NA	NA	NA	NA	-2.94427543460916	7.8567308852815e-05
10	5674908	5676124	1217	*	PlantSmallRNAgenes	siRNA24	NA	NA	osa-b1.0r1-19408	siRNA24 locus with predominant RNA size of 24	NA	NA	NA	NA	NA	NA	NA	4.05546003952534	0.00691378881684643
10	5682671	5689301	6631	*	PlantSmallRNAgenes	siRNA24	NA	NA	osa-b1.0r1-19414	siRNA24 locus with predominant RNA size of 24	NA	NA	NA	NA	NA	NA	NA	3.36155675301868	0.00187693256226162
10	5689788	5690581	794	*	PlantSmallRNAgenes	siRNA24	NA	NA	osa-b1.0r1-19415	siRNA24 locus with predominant RNA size of 24	NA	NA	NA	NA	NA	NA	NA	5.3393864342712	0.0113456893484508
10	5697991	5698514	524	*	PlantSmallRNAgenes	siRNA24	NA	NA	osa-b1.0r1-19419	siRNA24 locus with predominant RNA size of 24	NA	NA	NA	NA	NA	NA	NA	-1.92838341498137	0.0123278523876483
10	5700608	5700963	356	*	PlantSmallRNAgenes	siRNA24	NA	NA	osa-b1.0r1-19421	siRNA24 locus with predominant RNA size of 24	NA	NA	NA	NA	NA	NA	NA	4.5527092628974	0.0278119100149072
10	5737109	5737917	809	*	PlantSmallRNAgenes	siRNA24	NA	NA	osa-b1.0r1-19444	siRNA24 locus with predominant RNA size of 24	NA	NA	NA	NA	NA	NA	NA	5.20460771337518	0.0391485013524763
10	5767937	5769092	1156	*	PlantSmallRNAgenes	siRNA24	NA	NA	osa-b1.0r1-19452	siRNA24 locus with predominant RNA size of 24	NA	NA	NA	NA	NA	NA	NA	4.74845413946382	0.0463235116583224
10	5789724	5790299	576	*	PlantSmallRNAgenes	siRNA24	NA	NA	osa-b1.0r1-19463	siRNA24 locus with predominant RNA size of 24	NA	NA	NA	NA	NA	NA	NA	-2.34733189358302	0.0255628058958524
10	5804538	5805864	1327	*	PlantSmallRNAgenes	siRNA24	NA	NA	osa-b1.0r1-19471	siRNA24 locus with predominant RNA size of 24	NA	NA	NA	NA	NA	NA	NA	4.13970693595001	0.0454001698069438
10	5819995	5820977	983	*	PlantSmallRNAgenes	siRNA24	NA	NA	osa-b1.0r1-19482	siRNA24 locus with predominant RNA size of 24	NA	NA	NA	NA	NA	NA	NA	2.85109622574762	0.0368863082715022
10	5836952	5839326	2375	*	PlantSmallRNAgenes	siRNA24	NA	NA	osa-b1.0r1-19492	siRNA24 locus with predominant RNA size of 24	NA	NA	NA	NA	NA	NA	NA	5.52789780058355	0.0132773409434922
10	5912598	5913767	1170	*	PlantSmallRNAgenes	siRNA24	NA	NA	osa-b1.0r1-19513	siRNA24 locus with predominant RNA size of 24	NA	NA	NA	NA	NA	NA	NA	5.40661226454235	0.0129816048469273
10	5925619	5934240	8622	*	PlantSmallRNAgenes	siRNA24	NA	NA	osa-b1.0r1-19520	siRNA24 locus with predominant RNA size of 24	NA	NA	NA	NA	NA	NA	NA	2.22405115108555	0.043380304099809
10	5964367	5965593	1227	*	PlantSmallRNAgenes	siRNA24	NA	NA	osa-b1.0r1-19530	siRNA24 locus with predominant RNA size of 24	NA	NA	NA	NA	NA	NA	NA	5.04237524803567	0.04106285817633
10	6084260	6084589	330	-	ShortStack	OtherRNA	NA	NA	Cluster_3941	NA	Cluster_3941	N	N	NA	NA	NA	NA	-5.07674296495267	0.0320406952908993
10	6142558	6143544	987	*	PlantSmallRNAgenes	siRNA24	NA	NA	osa-b1.0r1-19598	siRNA24 locus with predominant RNA size of 24	NA	NA	NA	NA	NA	NA	NA	5.23061143054607	0.0495935916004329
10	6175565	6175993	429	*	PlantSmallRNAgenes	siRNA24	NA	NA	osa-b1.0r1-19610	siRNA24 locus with predominant RNA size of 24	NA	NA	NA	NA	NA	NA	NA	-3.52321054548918	0.0218864449464811
10	6207983	6209011	1029	*	PlantSmallRNAgenes	siRNA24	NA	NA	osa-b1.0r1-19624	siRNA24 locus with predominant RNA size of 24	NA	NA	NA	NA	NA	NA	NA	3.44085300976949	0.0303739704556723
10	6214177	6215346	1170	*	PlantSmallRNAgenes	siRNA24	NA	NA	osa-b1.0r1-19625	siRNA24 locus with predominant RNA size of 24	NA	NA	NA	NA	NA	NA	NA	2.21749100638253	0.00766015471848858
10	6232800	6235315	2516	*	PlantSmallRNAgenes	siRNA24	NA	NA	osa-b1.0r1-19626	siRNA24 locus with predominant RNA size of 24	NA	NA	NA	NA	NA	NA	NA	4.44633387014042	0.0499812049317545
10	6278415	6279098	684	*	PlantSmallRNAgenes	siRNA24	NA	NA	osa-b1.0r1-19645	siRNA24 locus with predominant RNA size of 24	NA	NA	NA	NA	NA	NA	NA	3.17924813230216	0.0468552994349457
10	6790622	6793920	3299	*	PlantSmallRNAgenes	siRNA24	NA	NA	osa-b1.0r1-19808	siRNA24 locus with predominant RNA size of 24	NA	NA	NA	NA	NA	NA	NA	6.10569042838187	0.00273684600381111
10	6930668	6930847	180	+	PlantSmallRNAgenes	siRNA24	NA	NA	osa-b1.0r1-19856	siRNA24 locus with predominant RNA size of 24	NA	NA	NA	NA	NA	NA	NA	-6.19430672928482	0.00152552809211629
10	7298206	7304673	6468	*	PlantSmallRNAgenes	siRNA24	NA	NA	osa-b1.0r1-19920	siRNA24 locus with predominant RNA size of 24	NA	NA	NA	NA	NA	NA	NA	4.95325670741006	0.0195679203246337
10	7411610	7414258	2649	*	PlantSmallRNAgenes	siRNA24	NA	NA	osa-b1.0r1-19960	siRNA24 locus with predominant RNA size of 24	NA	NA	NA	NA	NA	NA	NA	3.01933605922295	0.000578473498609144
10	7435816	7436614	799	*	PlantSmallRNAgenes	siRNA21	NA	NA	osa-b1.0r1-19969	siRNA21 locus with predominant RNA size of 21	NA	NA	NA	NA	NA	NA	NA	-3.29630535324034	8.70276862947011e-06
10	7438112	7438788	677	*	PlantSmallRNAgenes	siRNA21	NA	NA	osa-b1.0r1-19970	siRNA21 locus with predominant RNA size of 21	NA	NA	NA	NA	NA	NA	NA	-3.71665647008241	0.00278145474732686
10	7520723	7522621	1899	*	PlantSmallRNAgenes	siRNA24	NA	NA	osa-b1.0r1-19995	siRNA24 locus with predominant RNA size of 24	NA	NA	NA	NA	NA	NA	NA	5.49066894797201	0.00963545992330839
10	7536674	7539076	2403	*	PlantSmallRNAgenes	siRNA24	NA	NA	osa-b1.0r1-20006	siRNA24 locus with predominant RNA size of 24	NA	NA	NA	NA	NA	NA	NA	2.16500983322717	0.0117614547626529
10	7594543	7595192	650	*	PlantSmallRNAgenes	siRNA24	NA	NA	osa-b1.0r1-20026	siRNA24 locus with predominant RNA size of 24	NA	NA	NA	NA	NA	NA	NA	5.29598941443592	0.03505985732412
10	7625377	7628330	2954	*	PlantSmallRNAgenes	siRNA24	NA	NA	osa-b1.0r1-20048	siRNA24 locus with predominant RNA size of 24	NA	NA	NA	NA	NA	NA	NA	5.56600989522483	0.00326673599054298
10	7683684	7685136	1453	*	PlantSmallRNAgenes	siRNA24	NA	NA	osa-b1.0r1-20066	siRNA24 locus with predominant RNA size of 24	NA	NA	NA	NA	NA	NA	NA	4.98029491424314	0.0307098506910912
10	7709590	7710369	780	*	PlantSmallRNAgenes	siRNA24	NA	NA	osa-b1.0r1-20079	siRNA24 locus with predominant RNA size of 24	NA	NA	NA	NA	NA	NA	NA	5.00198739402698	0.0270145171775053
10	7763562	7764860	1299	*	PlantSmallRNAgenes	siRNA24	NA	NA	osa-b1.0r1-20089	siRNA24 locus with predominant RNA size of 24	NA	NA	NA	NA	NA	NA	NA	5.67652774839931	0.0160110976894824
10	7959754	7960409	656	*	PlantSmallRNAgenes	siRNA24	NA	NA	osa-b1.0r1-20137	siRNA24 locus with predominant RNA size of 24	NA	NA	NA	NA	NA	NA	NA	5.42853488478444	0.013052320030157
10	8424198	8425282	1085	*	PlantSmallRNAgenes	siRNA24	NA	NA	osa-b1.0r1-20214	siRNA24 locus with predominant RNA size of 24	NA	NA	NA	NA	NA	NA	NA	5.29664691155342	0.0103309773132796
10	8468462	8470665	2204	*	PlantSmallRNAgenes	siRNA24	NA	NA	osa-b1.0r1-20222	siRNA24 locus with predominant RNA size of 24	NA	NA	NA	NA	NA	NA	NA	4.2398675412056	0.0405132300047637
10	8801671	8802591	921	*	PlantSmallRNAgenes	siRNA24	NA	NA	osa-b1.0r1-20292	siRNA24 locus with predominant RNA size of 24	NA	NA	NA	NA	NA	NA	NA	5.06332553263301	0.0160520094276659
10	8809134	8810095	962	*	PlantSmallRNAgenes	siRNA24	NA	NA	osa-b1.0r1-20297	siRNA24 locus with predominant RNA size of 24	NA	NA	NA	NA	NA	NA	NA	4.81015141595635	0.0254626441647387
10	8812102	8812341	240	*	PlantSmallRNAgenes	siRNA24	NA	NA	osa-b1.0r1-20299	siRNA24 locus with predominant RNA size of 24	NA	NA	NA	NA	NA	NA	NA	4.38117203947655	0.0463706735541695
10	8869596	8870293	698	*	PlantSmallRNAgenes	siRNA24	NA	NA	osa-b1.0r1-20319	siRNA24 locus with predominant RNA size of 24	NA	NA	NA	NA	NA	NA	NA	4.50336807059435	0.0352699586828256
10	8979396	8979937	542	*	PlantSmallRNAgenes	siRNA24	NA	NA	osa-b1.0r1-20364	siRNA24 locus with predominant RNA size of 24	NA	NA	NA	NA	NA	NA	NA	4.39317966708357	0.0496928851783142
10	9232503	9235277	2775	*	PlantSmallRNAgenes	siRNA24	NA	NA	osa-b1.0r1-20453	siRNA24 locus with predominant RNA size of 24	NA	NA	NA	NA	NA	NA	NA	4.44116657624719	0.0422771363415256
10	9315529	9316304	776	+	PlantSmallRNAgenes	OtherRNA	NA	NA	osa-b1.0r1-20490	OtherRNA locus with < 80% of RNAs between 20-24 nts in size	NA	NA	NA	NA	NA	NA	NA	-9.97220096627806	1.89140916638945e-10
10	9621806	9624641	2836	*	PlantSmallRNAgenes	siRNA24	NA	NA	osa-b1.0r1-20617	siRNA24 locus with predominant RNA size of 24	NA	NA	NA	NA	NA	NA	NA	1.87213285051288	0.0273785286259368
10	9701098	9702238	1141	*	PlantSmallRNAgenes	siRNA24	NA	NA	osa-b1.0r1-20640	siRNA24 locus with predominant RNA size of 24	NA	NA	NA	NA	NA	NA	NA	-1.98153227474676	0.00516921445598294
10	9783096	9783937	842	*	PlantSmallRNAgenes	siRNA24	NA	NA	osa-b1.0r1-20678	siRNA24 locus with predominant RNA size of 24	NA	NA	NA	NA	NA	NA	NA	2.93600211121685	0.00194448026500797
10	9833729	9835664	1936	*	PlantSmallRNAgenes	siRNA24	NA	NA	osa-b1.0r1-20694	siRNA24 locus with predominant RNA size of 24	NA	NA	NA	NA	NA	NA	NA	4.53927737819295	0.0364381565052655
10	9886756	9888398	1643	*	PlantSmallRNAgenes	siRNA24	NA	NA	osa-b1.0r1-20717	siRNA24 locus with predominant RNA size of 24	NA	NA	NA	NA	NA	NA	NA	4.81915654937493	0.0153893701505653
10	9888597	9888677	81	-	PlantSmallRNAgenes	OtherRNA	NA	NA	osa-b1.0r1-20718	OtherRNA locus with < 80% of RNAs between 20-24 nts in size	NA	NA	NA	NA	NA	NA	NA	-3.78186600443388	0.00130611707302728
10	9934054	9936674	2621	*	PlantSmallRNAgenes	siRNA24	NA	NA	osa-b1.0r1-20736	siRNA24 locus with predominant RNA size of 24	NA	NA	NA	NA	NA	NA	NA	5.71476080288223	0.011584799675986
10	9944954	9946449	1496	*	PlantSmallRNAgenes	siRNA24	NA	NA	osa-b1.0r1-20744	siRNA24 locus with predominant RNA size of 24	NA	NA	NA	NA	NA	NA	NA	3.37839209992568	0.0209951151489004
10	9954617	9955073	457	*	PlantSmallRNAgenes	siRNA24	NA	NA	osa-b1.0r1-20747	siRNA24 locus with predominant RNA size of 24	NA	NA	NA	NA	NA	NA	NA	4.94219004291691	0.0495263585436892
10	9967500	9969411	1912	*	PlantSmallRNAgenes	siRNA24	NA	NA	osa-b1.0r1-20758	siRNA24 locus with predominant RNA size of 24	NA	NA	NA	NA	NA	NA	NA	2.85252916445728	0.0168908609901734
10	9996573	9997604	1032	*	PlantSmallRNAgenes	siRNA24	NA	NA	osa-b1.0r1-20768	siRNA24 locus with predominant RNA size of 24	NA	NA	NA	NA	NA	NA	NA	5.36203021350043	0.030654364516482
10	10023494	10024866	1373	*	PlantSmallRNAgenes	siRNA24	NA	NA	osa-b1.0r1-20778	siRNA24 locus with predominant RNA size of 24	NA	NA	NA	NA	NA	NA	NA	-2.10484734469117	0.0444280501454835
10	10087408	10089317	1910	*	PlantSmallRNAgenes	siRNA24	NA	NA	osa-b1.0r1-20799	siRNA24 locus with predominant RNA size of 24	NA	NA	NA	NA	NA	NA	NA	2.74885591524336	0.0140794541767457
10	10173671	10174630	960	+	ShortStack	OtherRNA	NA	NA	Cluster_6161	NA	Cluster_6161	N	N	NA	NA	NA	NA	-4.41921774319591	0.0189321484507764
10	10235707	10236398	692	*	PlantSmallRNAgenes	siRNA24	NA	NA	osa-b1.0r1-20856	siRNA24 locus with predominant RNA size of 24	NA	NA	NA	NA	NA	NA	NA	5.0603492084597	0.0238677161697064
10	10356243	10357552	1310	*	PlantSmallRNAgenes	siRNA24	NA	NA	osa-b1.0r1-20920	siRNA24 locus with predominant RNA size of 24	NA	NA	NA	NA	NA	NA	NA	4.38967207645188	0.0313519896983099
10	10416462	10416913	452	-	ShortStack	OtherRNA	NA	NA	Cluster_6342	NA	Cluster_6342	N	N	NA	NA	NA	NA	-4.60588147272724	0.0455369369048444
10	10544482	10545394	913	*	PlantSmallRNAgenes	siRNA24	NA	NA	osa-b1.0r1-20990	siRNA24 locus with predominant RNA size of 24	NA	NA	NA	NA	NA	NA	NA	5.83163331980719	0.0149225833246275
10	10574473	10575748	1276	*	PlantSmallRNAgenes	siRNA24	NA	NA	osa-b1.0r1-21000	siRNA24 locus with predominant RNA size of 24	NA	NA	NA	NA	NA	NA	NA	5.36337153324652	0.0284834309692655
10	10658114	10658667	554	*	PlantSmallRNAgenes	siRNA24	NA	NA	osa-b1.0r1-21038	siRNA24 locus with predominant RNA size of 24	NA	NA	NA	NA	NA	NA	NA	2.12099684857661	0.00235353439580819
10	10660824	10661909	1086	*	PlantSmallRNAgenes	siRNA24	NA	NA	osa-b1.0r1-21039	siRNA24 locus with predominant RNA size of 24	NA	NA	NA	NA	NA	NA	NA	4.47196322555087	0.0328912098901322
10	10666327	10666886	560	*	PlantSmallRNAgenes	siRNA24	NA	NA	osa-b1.0r1-21042	siRNA24 locus with predominant RNA size of 24	NA	NA	NA	NA	NA	NA	NA	4.39117923943681	0.0497377679757035
10	10715609	10716043	435	*	PlantSmallRNAgenes	siRNA24	NA	NA	osa-b1.0r1-21069	siRNA24 locus with predominant RNA size of 24	NA	NA	NA	NA	NA	NA	NA	4.13714061343699	0.0489538702172942
10	10793450	10793826	377	-	PlantSmallRNAgenes	OtherRNA	NA	NA	osa-b1.0r1-21108	OtherRNA locus with < 80% of RNAs between 20-24 nts in size	NA	NA	NA	NA	NA	NA	NA	-29.1945764965567	3.29808424012451e-09
10	10795900	10796585	686	-	PlantSmallRNAgenes	OtherRNA	NA	NA	osa-b1.0r1-21112	OtherRNA locus with < 80% of RNAs between 20-24 nts in size	NA	NA	NA	NA	NA	NA	NA	-6.33630634884169	0.00433267079741584
10	10800000	10800288	289	+	PlantSmallRNAgenes	OtherRNA	NA	NA	osa-b1.0r1-21115	OtherRNA locus with < 80% of RNAs between 20-24 nts in size	NA	NA	NA	NA	NA	NA	NA	-5.26891746157802	3.1817791422936e-06
10	10806200	10806893	694	-	PlantSmallRNAgenes	OtherRNA	NA	NA	osa-b1.0r1-21120	OtherRNA locus with < 80% of RNAs between 20-24 nts in size	NA	NA	NA	NA	NA	NA	NA	-7.25210496676867	4.34204802163942e-12
10	10807056	10807414	359	-	PlantSmallRNAgenes	siRNA23	NA	NA	osa-b1.0r1-21121	siRNA23 locus with predominant RNA size of 23	NA	NA	NA	NA	NA	NA	NA	-10.3753703501818	1.10946851676762e-13
10	10808450	10809413	964	-	PlantSmallRNAgenes	OtherRNA	NA	NA	osa-b1.0r1-21123	OtherRNA locus with < 80% of RNAs between 20-24 nts in size	NA	NA	NA	NA	NA	NA	NA	-2.72628471231194	0.00758274259660989
10	10809567	10810179	613	-	PlantSmallRNAgenes	OtherRNA	NA	NA	osa-b1.0r1-21124	OtherRNA locus with < 80% of RNAs between 20-24 nts in size	NA	NA	NA	NA	NA	NA	NA	-3.85172826180479	0.00701751992533577
10	10810260	10810310	51	-	PlantSmallRNAgenes	OtherRNA	NA	NA	osa-b1.0r1-21125	OtherRNA locus with < 80% of RNAs between 20-24 nts in size	NA	NA	NA	NA	NA	NA	NA	-7.29035419593465	0.00226599729800885
10	10810384	10811500	1117	-	PlantSmallRNAgenes	OtherRNA	NA	NA	osa-b1.0r1-21126	OtherRNA locus with < 80% of RNAs between 20-24 nts in size	NA	NA	NA	NA	NA	NA	NA	-5.33756648577755	5.35168206495634e-13
10	10811717	10813131	1415	-	PlantSmallRNAgenes	OtherRNA	NA	NA	osa-b1.0r1-21127	OtherRNA locus with < 80% of RNAs between 20-24 nts in size	NA	NA	NA	NA	NA	NA	NA	-4.58168753271103	5.22529989484896e-06
10	10813299	10813768	470	*	PlantSmallRNAgenes	OtherRNA	NA	NA	osa-b1.0r1-21128	OtherRNA locus with < 80% of RNAs between 20-24 nts in size	NA	NA	NA	NA	NA	NA	NA	-3.64738576026773	9.23474710008643e-08
10	10813908	10814152	245	*	ShortStack	OtherRNA	NA	NA	Cluster_6630	NA	Cluster_6630	N	N	NA	NA	NA	NA	-5.29588935198345	0.0155914628203708
10	10814915	10815027	113	*	PlantSmallRNAgenes	OtherRNA	NA	NA	osa-b1.0r1-21130	OtherRNA locus with < 80% of RNAs between 20-24 nts in size	NA	NA	NA	NA	NA	NA	NA	-4.09070665181724	2.68094824063664e-08
10	10822911	10822995	85	+	PlantSmallRNAgenes	OtherRNA	NA	NA	osa-b1.0r1-21139	OtherRNA locus with < 80% of RNAs between 20-24 nts in size	NA	NA	NA	NA	NA	NA	NA	-4.71760332157971	8.04867867685466e-07
10	10823245	10824816	1572	+	PlantSmallRNAgenes	OtherRNA	NA	NA	osa-b1.0r1-21140	OtherRNA locus with < 80% of RNAs between 20-24 nts in size	NA	NA	NA	NA	NA	NA	NA	-7.25110152327654	1.81986496823682e-07
10	10825953	10826134	182	*	PlantSmallRNAgenes	OtherRNA	NA	NA	osa-b1.0r1-21142	OtherRNA locus with < 80% of RNAs between 20-24 nts in size	NA	NA	NA	NA	NA	NA	NA	-3.29370405526466	0.000369307193135863
10	10831600	10831919	320	*	PlantSmallRNAgenes	siRNA24	NA	NA	osa-b1.0r1-21146	siRNA24 locus with predominant RNA size of 24	NA	NA	NA	NA	NA	NA	NA	-6.11250163091043	0.00161138762259158
10	10836904	10840034	3131	+	PlantSmallRNAgenes	OtherRNA	NA	NA	osa-b1.0r1-21152	OtherRNA locus with < 80% of RNAs between 20-24 nts in size	NA	NA	NA	NA	NA	NA	NA	-4.21656386088413	6.04112895615741e-06
10	10840965	10842264	1300	+	PlantSmallRNAgenes	OtherRNA	NA	NA	osa-b1.0r1-21153	OtherRNA locus with < 80% of RNAs between 20-24 nts in size	NA	NA	NA	NA	NA	NA	NA	-5.70284507353693	1.30036383856529e-08
10	10842654	10843647	994	-	PlantSmallRNAgenes	OtherRNA	NA	NA	osa-b1.0r1-21155	OtherRNA locus with < 80% of RNAs between 20-24 nts in size	NA	NA	NA	NA	NA	NA	NA	-7.32817698676373	1.36394724585536e-07
10	10843733	10844227	495	-	PlantSmallRNAgenes	OtherRNA	NA	NA	osa-b1.0r1-21156	OtherRNA locus with < 80% of RNAs between 20-24 nts in size	NA	NA	NA	NA	NA	NA	NA	-6.2760161828911	1.37790858744793e-12
10	10844895	10844972	78	-	PlantSmallRNAgenes	OtherRNA	NA	NA	osa-b1.0r1-21159	OtherRNA locus with < 80% of RNAs between 20-24 nts in size	NA	NA	NA	NA	NA	NA	NA	-4.83429189444612	0.0017823629441581
10	10853728	10853872	145	+	ShortStack	OtherRNA	NA	NA	Cluster_6674	NA	Cluster_6674	N	N	NA	NA	NA	NA	-4.28391286868701	0.0278977609992318
10	10854817	10854879	63	-	PlantSmallRNAgenes	OtherRNA	NA	NA	osa-b1.0r1-21166	OtherRNA locus with < 80% of RNAs between 20-24 nts in size	NA	NA	NA	NA	NA	NA	NA	-10.5806730929378	3.23879974128225e-12
10	10861146	10861306	161	+	PlantSmallRNAgenes	OtherRNA	NA	NA	osa-b1.0r1-21173	OtherRNA locus with < 80% of RNAs between 20-24 nts in size	NA	NA	NA	NA	NA	NA	NA	-10.0831691246814	3.81336768772332e-12
10	10861376	10862026	651	+	PlantSmallRNAgenes	OtherRNA	NA	NA	osa-b1.0r1-21174	OtherRNA locus with < 80% of RNAs between 20-24 nts in size	NA	NA	NA	NA	NA	NA	NA	-6.75688327579311	9.60106674580273e-14
10	10862400	10863612	1213	*	PlantSmallRNAgenes	OtherRNA	NA	NA	osa-b1.0r1-21175	OtherRNA locus with < 80% of RNAs between 20-24 nts in size	NA	NA	NA	NA	NA	NA	NA	-5.78361101517768	3.33672735040753e-11
10	10870955	10871719	765	-	PlantSmallRNAgenes	OtherRNA	NA	NA	osa-b1.0r1-21183	OtherRNA locus with < 80% of RNAs between 20-24 nts in size	NA	NA	NA	NA	NA	NA	NA	-7.30474342121248	0.00124544175723617
10	10871914	10872463	550	*	ShortStack	OtherRNA	NA	NA	Cluster_6692	NA	Cluster_6692	N	N	NA	NA	NA	NA	-5.07709756925416	2.82922944652189e-06
10	10873226	10873826	601	*	PlantSmallRNAgenes	OtherRNA	NA	NA	osa-b1.0r1-21185	OtherRNA locus with < 80% of RNAs between 20-24 nts in size	NA	NA	NA	NA	NA	NA	NA	-3.24017671472548	0.000215691858328505
10	10875512	10876326	815	+	PlantSmallRNAgenes	OtherRNA	NA	NA	osa-b1.0r1-21188	OtherRNA locus with < 80% of RNAs between 20-24 nts in size	NA	NA	NA	NA	NA	NA	NA	-5.12302254898635	1.51268640211553e-08
10	10876450	10876934	485	*	PlantSmallRNAgenes	OtherRNA	NA	NA	osa-b1.0r1-21189	OtherRNA locus with < 80% of RNAs between 20-24 nts in size	NA	NA	NA	NA	NA	NA	NA	-8.64358028420203	2.13286224957663e-10
10	10877055	10877338	284	+	PlantSmallRNAgenes	OtherRNA	NA	NA	osa-b1.0r1-21190	OtherRNA locus with < 80% of RNAs between 20-24 nts in size	NA	NA	NA	NA	NA	NA	NA	-6.63853945660509	7.18285958292177e-06
10	10878977	10879110	134	+	ShortStack	OtherRNA	NA	NA	Cluster_6704	NA	Cluster_6704	N	N	NA	NA	NA	NA	-4.41312487700566	0.0315893169604089
10	10898400	10899385	986	+	PlantSmallRNAgenes	OtherRNA	NA	NA	osa-b1.0r1-21209	OtherRNA locus with < 80% of RNAs between 20-24 nts in size	NA	NA	NA	NA	NA	NA	NA	-17.2069228920578	8.21613127079063e-14
10	10903350	10903837	488	+	PlantSmallRNAgenes	OtherRNA	NA	NA	osa-b1.0r1-21217	OtherRNA locus with < 80% of RNAs between 20-24 nts in size	NA	NA	NA	NA	NA	NA	NA	17.0244251887668	0.0268995591623877
10	10910500	10910779	280	*	PlantSmallRNAgenes	OtherRNA	NA	NA	osa-b1.0r1-21223	OtherRNA locus with < 80% of RNAs between 20-24 nts in size	NA	NA	NA	NA	NA	NA	NA	-7.02684606535597	0.000562078905117216
10	10913637	10913834	198	+	ShortStack	OtherRNA	NA	NA	Cluster_6733	NA	Cluster_6733	N	N	NA	NA	NA	NA	-8.17873818013092	2.91616197438953e-07
10	10913964	10914357	394	+	PlantSmallRNAgenes	OtherRNA	NA	NA	osa-b1.0r1-21227	OtherRNA locus with < 80% of RNAs between 20-24 nts in size	NA	NA	NA	NA	NA	NA	NA	-11.9763855499957	1.55337120676171e-06
10	10915165	10915432	268	*	ShortStack	OtherRNA	NA	NA	Cluster_6737	NA	Cluster_6737	N	N	NA	NA	NA	NA	-4.90868744938643	0.00276437860332551
10	10916500	10917119	620	-	PlantSmallRNAgenes	OtherRNA	NA	NA	osa-b1.0r1-21229	OtherRNA locus with < 80% of RNAs between 20-24 nts in size	NA	NA	NA	NA	NA	NA	NA	-6.13231282350966	1.037579502875e-08
10	10917418	10917847	430	*	PlantSmallRNAgenes	OtherRNA	NA	NA	osa-b1.0r1-21230	OtherRNA locus with < 80% of RNAs between 20-24 nts in size	NA	NA	NA	NA	NA	NA	NA	-4.55411166602816	2.60046454641944e-06
10	10918170	10918256	87	*	ShortStack	OtherRNA	NA	NA	Cluster_6745	NA	Cluster_6745	N	N	NA	NA	NA	NA	-5.2993533601293	0.0416658058576958
10	10919508	10921195	1688	*	PlantSmallRNAgenes	OtherRNA	NA	NA	osa-b1.0r1-21231	OtherRNA locus with < 80% of RNAs between 20-24 nts in size	NA	NA	NA	NA	NA	NA	NA	-1.77493104953879	0.0448167400752565
10	10925004	10926952	1949	*	PlantSmallRNAgenes	siRNA24	NA	NA	osa-b1.0r1-21233	siRNA24 locus with predominant RNA size of 24	NA	NA	NA	NA	NA	NA	NA	4.64494909398795	0.0255705861831699
10	11030536	11031725	1190	*	PlantSmallRNAgenes	siRNA24	NA	NA	osa-b1.0r1-21273	siRNA24 locus with predominant RNA size of 24	NA	NA	NA	NA	NA	NA	NA	6.82807146198483	0.0131113245509106
10	11034107	11034463	357	*	PlantSmallRNAgenes	siRNA24	NA	NA	osa-b1.0r1-21275	siRNA24 locus with predominant RNA size of 24	NA	NA	NA	NA	NA	NA	NA	-3.9734557494986	0.00300732779768795
10	11035872	11036469	598	-	ShortStack	OtherRNA	NA	NA	Cluster_6818	NA	Cluster_6818	N	N	NA	NA	NA	NA	-5.08852767870163	0.0465618019852582
10	11079559	11080225	667	*	PlantSmallRNAgenes	siRNA24	NA	NA	osa-b1.0r1-21296	siRNA24 locus with predominant RNA size of 24	NA	NA	NA	NA	NA	NA	NA	-2.0971948448166	0.000793550379647048
10	11186734	11187400	667	*	PlantSmallRNAgenes	siRNA21	NA	NA	osa-b1.0r1-21345	siRNA21 locus with predominant RNA size of 21	NA	NA	NA	NA	NA	NA	NA	-3.27645355733333	0.0114751583689058
10	11281938	11284317	2380	+	PlantSmallRNAgenes	OtherRNA	NA	NA	osa-b1.0r1-21391	OtherRNA locus with < 80% of RNAs between 20-24 nts in size	NA	NA	NA	NA	NA	NA	NA	-5.16271003621139	8.69277279252911e-07
10	11287801	11288985	1185	*	PlantSmallRNAgenes	siRNA24	NA	NA	osa-b1.0r1-21395	siRNA24 locus with predominant RNA size of 24	NA	NA	NA	NA	NA	NA	NA	3.40020166018478	0.0096680093303562
10	11301235	11301251	17	+	ShortStack	OtherRNA	NA	NA	Cluster_7011	NA	Cluster_7011	N	N	NA	NA	NA	NA	-4.51991474979111	0.0446754087812689
10	11329028	11330861	1834	*	PlantSmallRNAgenes	siRNA24	NA	NA	osa-b1.0r1-21408	siRNA24 locus with predominant RNA size of 24	NA	NA	NA	NA	NA	NA	NA	6.34851309819418	0.00185583344569449
10	11356404	11357700	1297	*	PlantSmallRNAgenes	siRNA24	NA	NA	osa-b1.0r1-21424	siRNA24 locus with predominant RNA size of 24	NA	NA	NA	NA	NA	NA	NA	5.42543605391937	0.0128568355998421
10	11408440	11409535	1096	*	PlantSmallRNAgenes	siRNA24	NA	NA	osa-b1.0r1-21450	siRNA24 locus with predominant RNA size of 24	NA	NA	NA	NA	NA	NA	NA	4.06419306782557	0.0464095292575297
10	11423153	11424716	1564	*	PlantSmallRNAgenes	siRNA24	NA	NA	osa-b1.0r1-21457	siRNA24 locus with predominant RNA size of 24	NA	NA	NA	NA	NA	NA	NA	2.36510416402087	0.0481604444449571
10	11537762	11538956	1195	*	PlantSmallRNAgenes	siRNA24	NA	NA	osa-b1.0r1-21487	siRNA24 locus with predominant RNA size of 24	NA	NA	NA	NA	NA	NA	NA	3.60408128777817	0.0290002526292108
10	11557276	11558186	911	*	PlantSmallRNAgenes	siRNA24	NA	NA	osa-b1.0r1-21499	siRNA24 locus with predominant RNA size of 24	NA	NA	NA	NA	NA	NA	NA	5.41472178266876	0.0173605058426989
10	11576751	11577358	608	*	PlantSmallRNAgenes	siRNA24	NA	NA	osa-b1.0r1-21513	siRNA24 locus with predominant RNA size of 24	NA	NA	NA	NA	NA	NA	NA	4.05644768310183	0.0484392104731639
10	11579521	11580523	1003	+	PlantSmallRNAgenes	OtherRNA	NA	NA	osa-b1.0r1-21516	OtherRNA locus with < 80% of RNAs between 20-24 nts in size	NA	NA	NA	NA	NA	NA	NA	2.22830444443483	0.00395441059185316
10	11599878	11601968	2091	*	PlantSmallRNAgenes	siRNA24	NA	NA	osa-b1.0r1-21527	siRNA24 locus with predominant RNA size of 24	NA	NA	NA	NA	NA	NA	NA	2.24125619817607	0.0288791110465477
10	11612706	11613377	672	*	PlantSmallRNAgenes	siRNA24	NA	NA	osa-b1.0r1-21533	siRNA24 locus with predominant RNA size of 24	NA	NA	NA	NA	NA	NA	NA	4.97061717859599	0.0339162688877989
10	11659486	11662519	3034	*	PlantSmallRNAgenes	siRNA24	NA	NA	osa-b1.0r1-21555	siRNA24 locus with predominant RNA size of 24	NA	NA	NA	NA	NA	NA	NA	3.1155435708241	0.00198856375923162
10	11696780	11698901	2122	*	PlantSmallRNAgenes	siRNA24	NA	NA	osa-b1.0r1-21574	siRNA24 locus with predominant RNA size of 24	NA	NA	NA	NA	NA	NA	NA	3.9573779331386	0.00817488531213963
10	11754749	11754832	84	+	PlantSmallRNAgenes	OtherRNA	NA	NA	osa-b1.0r1-21606	OtherRNA locus with < 80% of RNAs between 20-24 nts in size	NA	NA	NA	NA	NA	NA	NA	-5.74893301443078	0.0143032806005536
10	11794501	11794855	355	-	PlantSmallRNAgenes	OtherRNA	NA	NA	osa-b1.0r1-21625	OtherRNA locus with < 80% of RNAs between 20-24 nts in size	NA	NA	NA	NA	NA	NA	NA	-9.33857929567326	0.00194043505659962
10	11800416	11800856	441	*	PlantSmallRNAgenes	siRNA24	NA	NA	osa-b1.0r1-21630	siRNA24 locus with predominant RNA size of 24	NA	NA	NA	NA	NA	NA	NA	-1.51418658365661	0.0254626441647387
10	11940847	11941800	954	+	ShortStack	OtherRNA	NA	NA	Cluster_7483	NA	Cluster_7483	N	N	NA	NA	NA	NA	-4.40307002711755	0.0474159181143876
10	11974615	11974967	353	+	PlantSmallRNAgenes	OtherRNA	NA	NA	osa-b1.0r1-21711	OtherRNA locus with < 80% of RNAs between 20-24 nts in size	NA	NA	NA	NA	NA	NA	NA	-5.6697378804654	1.30969992154609e-06
10	11987918	11988105	188	-	PlantSmallRNAgenes	OtherRNA	NA	NA	osa-b1.0r1-21717	OtherRNA locus with < 80% of RNAs between 20-24 nts in size	NA	NA	NA	NA	NA	NA	NA	-3.45724116049721	0.0155909736646505
10	12073785	12075025	1241	*	PlantSmallRNAgenes	siRNA24	NA	NA	osa-b1.0r1-21762	siRNA24 locus with predominant RNA size of 24	NA	NA	NA	NA	NA	NA	NA	5.41356174754274	0.012709669395271
10	12088190	12089727	1538	*	PlantSmallRNAgenes	siRNA24	NA	NA	osa-b1.0r1-21770	siRNA24 locus with predominant RNA size of 24	NA	NA	NA	NA	NA	NA	NA	3.1044928478898	0.0213050769394439
10	12263461	12264539	1079	*	PlantSmallRNAgenes	siRNA24	NA	NA	osa-b1.0r1-21848	siRNA24 locus with predominant RNA size of 24	NA	NA	NA	NA	NA	NA	NA	5.04576674000706	0.0337108070579693
10	12301208	12302725	1518	*	PlantSmallRNAgenes	siRNA24	NA	NA	osa-b1.0r1-21864	siRNA24 locus with predominant RNA size of 24	NA	NA	NA	NA	NA	NA	NA	5.3214292433626	0.0202063889821566
10	12311819	12313215	1397	*	PlantSmallRNAgenes	siRNA24	NA	NA	osa-b1.0r1-21867	siRNA24 locus with predominant RNA size of 24	NA	NA	NA	NA	NA	NA	NA	1.69545305689617	0.047645991655533
10	12506488	12508978	2491	*	PlantSmallRNAgenes	siRNA24	NA	NA	osa-b1.0r1-21922	siRNA24 locus with predominant RNA size of 24	NA	NA	NA	NA	NA	NA	NA	4.93143382035218	0.0093692645199682
10	12563044	12564173	1130	*	PlantSmallRNAgenes	siRNA24	NA	NA	osa-b1.0r1-21927	siRNA24 locus with predominant RNA size of 24	NA	NA	NA	NA	NA	NA	NA	5.91115269870122	0.00309560713057905
10	12766287	12767723	1437	*	PlantSmallRNAgenes	siRNA24	NA	NA	osa-b1.0r1-21951	siRNA24 locus with predominant RNA size of 24	NA	NA	NA	NA	NA	NA	NA	3.16835433344791	0.0145924138224559
10	12805853	12807327	1475	*	PlantSmallRNAgenes	siRNA24	NA	NA	osa-b1.0r1-21976	siRNA24 locus with predominant RNA size of 24	NA	NA	NA	NA	NA	NA	NA	5.56723019385414	0.0137812015741086
10	12865219	12865434	216	+	PlantSmallRNAgenes	OtherRNA	NA	NA	osa-b1.0r1-22003	OtherRNA locus with < 80% of RNAs between 20-24 nts in size	NA	NA	NA	NA	NA	NA	NA	-2.46344248515127	0.0229226967447173
10	12877049	12877275	227	+	PlantSmallRNAgenes	OtherRNA	NA	NA	osa-b1.0r1-22007	OtherRNA locus with < 80% of RNAs between 20-24 nts in size	NA	NA	NA	NA	NA	NA	NA	-2.32858284055593	0.0339285000164034
10	12895594	12897128	1535	*	PlantSmallRNAgenes	siRNA24	NA	NA	osa-b1.0r1-22019	siRNA24 locus with predominant RNA size of 24	NA	NA	NA	NA	NA	NA	NA	2.52820126178276	0.0252296340761841
10	12991677	12992021	345	+	PlantSmallRNAgenes	siRNA24	NA	NA	osa-b1.0r1-22062	siRNA24 locus with predominant RNA size of 24	NA	NA	NA	NA	NA	NA	NA	-1.66940738899226	0.0362779113230651
10	13000500	13001348	849	*	PlantSmallRNAgenes	siRNA24	NA	NA	osa-b1.0r1-22072	siRNA24 locus with predominant RNA size of 24	NA	NA	NA	NA	NA	NA	NA	4.69212595377001	0.0400508487567281
10	13030790	13031376	587	*	PlantSmallRNAgenes	siRNA24	NA	NA	osa-b1.0r1-22081	siRNA24 locus with predominant RNA size of 24	NA	NA	NA	NA	NA	NA	NA	-2.88495902292324	0.00027274410087314
10	13217362	13218344	983	*	PlantSmallRNAgenes	siRNA24	NA	NA	osa-b1.0r1-22172	siRNA24 locus with predominant RNA size of 24	NA	NA	NA	NA	NA	NA	NA	5.44126616807928	0.0081844932668596
10	13226318	13227443	1126	*	PlantSmallRNAgenes	siRNA24	NA	NA	osa-b1.0r1-22176	siRNA24 locus with predominant RNA size of 24	NA	NA	NA	NA	NA	NA	NA	4.29603297281435	0.0339656072849891
10	13272204	13273158	955	*	PlantSmallRNAgenes	siRNA24	NA	NA	osa-b1.0r1-22193	siRNA24 locus with predominant RNA size of 24	NA	NA	NA	NA	NA	NA	NA	3.70555327836853	0.0299515127347796
10	13305156	13306274	1119	*	PlantSmallRNAgenes	siRNA24	NA	NA	osa-b1.0r1-22203	siRNA24 locus with predominant RNA size of 24	NA	NA	NA	NA	NA	NA	NA	2.5500623375049	0.0183791794540686
10	13310563	13311678	1116	*	PlantSmallRNAgenes	siRNA24	NA	NA	osa-b1.0r1-22204	siRNA24 locus with predominant RNA size of 24	NA	NA	NA	NA	NA	NA	NA	3.37314955388516	0.00972197920238826
10	13376188	13376466	279	*	PlantSmallRNAgenes	siRNA24	NA	NA	osa-b1.0r1-22234	siRNA24 locus with predominant RNA size of 24	NA	NA	NA	NA	NA	NA	NA	-6.06901504221482	0.00994873078415185
10	13397709	13401312	3604	*	PlantSmallRNAgenes	siRNA24	NA	NA	osa-b1.0r1-22248	siRNA24 locus with predominant RNA size of 24	NA	NA	NA	NA	NA	NA	NA	3.47024982629214	0.0251116979670558
10	13497315	13498951	1637	-	PlantSmallRNAgenes	OtherRNA	NA	NA	osa-b1.0r1-22281	OtherRNA locus with < 80% of RNAs between 20-24 nts in size	NA	NA	NA	NA	NA	NA	NA	4.20776196900892	0.0233093092032209
10	13499047	13499404	358	-	PlantSmallRNAgenes	OtherRNA	NA	NA	osa-b1.0r1-22282	OtherRNA locus with < 80% of RNAs between 20-24 nts in size	NA	NA	NA	NA	NA	NA	NA	4.9489619262332	0.0230990563482947
10	13554910	13555311	402	*	PlantSmallRNAgenes	siRNA24	NA	NA	osa-b1.0r1-22302	siRNA24 locus with predominant RNA size of 24	NA	NA	NA	NA	NA	NA	NA	-5.98390736181505	0.0168419949718999
10	13597220	13598684	1465	*	PlantSmallRNAgenes	siRNA24	NA	NA	osa-b1.0r1-22307	siRNA24 locus with predominant RNA size of 24	NA	NA	NA	NA	NA	NA	NA	5.06472684537535	0.0246801643354789
10	13646216	13647456	1241	*	PlantSmallRNAgenes	siRNA24	NA	NA	osa-b1.0r1-22336	siRNA24 locus with predominant RNA size of 24	NA	NA	NA	NA	NA	NA	NA	5.55572899551357	0.00805973920306187
10	13726650	13727551	902	*	PlantSmallRNAgenes	siRNA24	NA	NA	osa-b1.0r1-22377	siRNA24 locus with predominant RNA size of 24	NA	NA	NA	NA	NA	NA	NA	4.53700362950679	0.0341791488835696
10	13727780	13728170	391	*	PlantSmallRNAgenes	siRNA24	NA	NA	osa-b1.0r1-22378	siRNA24 locus with predominant RNA size of 24	NA	NA	NA	NA	NA	NA	NA	-6.39730951598389	0.0150637998350192
10	13749155	13760753	11599	*	PlantSmallRNAgenes	siRNA24	NA	NA	osa-b1.0r1-22389	siRNA24 locus with predominant RNA size of 24	NA	NA	NA	NA	NA	NA	NA	3.56127291797151	0.00633189096378246
10	13765042	13765971	930	*	PlantSmallRNAgenes	siRNA24	NA	NA	osa-b1.0r1-22393	siRNA24 locus with predominant RNA size of 24	NA	NA	NA	NA	NA	NA	NA	5.1448215436332	0.0236548827282517
10	13781024	13782228	1205	*	PlantSmallRNAgenes	siRNA24	NA	NA	osa-b1.0r1-22399	siRNA24 locus with predominant RNA size of 24	NA	NA	NA	NA	NA	NA	NA	3.57882907269432	0.00285438133527933
10	13835797	13836262	466	+	ShortStack	OtherRNA	NA	NA	Cluster_8745	NA	Cluster_8745	N	N	NA	NA	NA	NA	-4.92597597528918	0.0146713197771851
10	13873099	13873118	20	+	PlantSmallRNAgenes	OtherRNA	NA	NA	osa-b1.0r1-22434	OtherRNA locus with < 80% of RNAs between 20-24 nts in size	NA	NA	NA	NA	NA	NA	NA	-6.63639468408069	0.000643772345523381
10	13875515	13876846	1332	*	PlantSmallRNAgenes	siRNA24	NA	NA	osa-b1.0r1-22435	siRNA24 locus with predominant RNA size of 24	NA	NA	NA	NA	NA	NA	NA	2.63845045001534	0.00766470544305097
10	13902333	13903668	1336	*	PlantSmallRNAgenes	siRNA24	NA	NA	osa-b1.0r1-22447	siRNA24 locus with predominant RNA size of 24	NA	NA	NA	NA	NA	NA	NA	5.27349466746385	0.0205908529036475
10	13906643	13907763	1121	*	PlantSmallRNAgenes	siRNA24	NA	NA	osa-b1.0r1-22448	siRNA24 locus with predominant RNA size of 24	NA	NA	NA	NA	NA	NA	NA	4.6726022574508	0.0448965083375448
10	13911705	13913210	1506	*	PlantSmallRNAgenes	siRNA24	NA	NA	osa-b1.0r1-22452	siRNA24 locus with predominant RNA size of 24	NA	NA	NA	NA	NA	NA	NA	5.341584777384	0.0141433453873028
10	13984527	13986412	1886	*	PlantSmallRNAgenes	siRNA24	NA	NA	osa-b1.0r1-22492	siRNA24 locus with predominant RNA size of 24	NA	NA	NA	NA	NA	NA	NA	5.5115464791588	0.0258675519583068
10	14058788	14060448	1661	*	PlantSmallRNAgenes	siRNA24	NA	NA	osa-b1.0r1-22544	siRNA24 locus with predominant RNA size of 24	NA	NA	NA	NA	NA	NA	NA	2.20576917057254	0.0351202902113959
10	14095143	14095738	596	+	PlantSmallRNAgenes	siRNA21	NA	NA	osa-b1.0r1-22570	siRNA21 locus with predominant RNA size of 21	NA	NA	NA	NA	NA	NA	NA	-3.61272153013718	0.00288795774636279
10	14170140	14171131	992	*	PlantSmallRNAgenes	siRNA24	NA	NA	osa-b1.0r1-22604	siRNA24 locus with predominant RNA size of 24	NA	NA	NA	NA	NA	NA	NA	3.15934499507485	0.0440849328278498
10	14172012	14172907	896	*	PlantSmallRNAgenes	OtherRNA	NA	NA	osa-b1.0r1-22606	OtherRNA locus with < 80% of RNAs between 20-24 nts in size	NA	NA	NA	NA	NA	NA	NA	5.37815309675228	0.0254471647988018
10	14225559	14227672	2114	*	PlantSmallRNAgenes	siRNA21	NA	NA	osa-b1.0r1-22645	siRNA21 locus with predominant RNA size of 21	NA	NA	NA	NA	NA	NA	NA	3.75761328514383	0.0320721212190756
10	14237118	14237463	346	*	PlantSmallRNAgenes	siRNA24	NA	NA	osa-b1.0r1-22649	siRNA24 locus with predominant RNA size of 24	NA	NA	NA	NA	NA	NA	NA	-2.79754240942965	0.00248526834424734
10	14298121	14299545	1425	*	PlantSmallRNAgenes	siRNA24	NA	NA	osa-b1.0r1-22672	siRNA24 locus with predominant RNA size of 24	NA	NA	NA	NA	NA	NA	NA	3.81347406980953	0.0226830735866095
10	14323581	14324045	465	-	PlantSmallRNAgenes	OtherRNA	NA	NA	osa-b1.0r1-22680	OtherRNA locus with < 80% of RNAs between 20-24 nts in size	NA	NA	NA	NA	NA	NA	NA	-3.18468876361425	0.021096605096255
10	14441447	14443418	1972	*	PlantSmallRNAgenes	siRNA24	NA	NA	osa-b1.0r1-22719	siRNA24 locus with predominant RNA size of 24	NA	NA	NA	NA	NA	NA	NA	5.73150706162205	0.0137607320980756
10	14459676	14461511	1836	*	PlantSmallRNAgenes	siRNA24	NA	NA	osa-b1.0r1-22725	siRNA24 locus with predominant RNA size of 24	NA	NA	NA	NA	NA	NA	NA	6.36144436127968	0.00121390593039781
10	14505208	14505486	279	*	PlantSmallRNAgenes	siRNA24	NA	NA	osa-b1.0r1-22743	siRNA24 locus with predominant RNA size of 24	NA	NA	NA	NA	NA	NA	NA	-5.56307755032583	0.00529193813449536
10	14520543	14521866	1324	*	PlantSmallRNAgenes	siRNA24	NA	NA	osa-b1.0r1-22746	siRNA24 locus with predominant RNA size of 24	NA	NA	NA	NA	NA	NA	NA	6.64066234144957	0.000282889886377702
10	14620189	14621331	1143	*	PlantSmallRNAgenes	siRNA24	NA	NA	osa-b1.0r1-22795	siRNA24 locus with predominant RNA size of 24	NA	NA	NA	NA	NA	NA	NA	5.59872739314297	0.00892672806446108
10	14641340	14641779	440	+	PlantSmallRNAgenes	OtherRNA	NA	NA	osa-b1.0r1-22811	OtherRNA locus with < 80% of RNAs between 20-24 nts in size	NA	NA	NA	NA	NA	NA	NA	-3.68697481175686	0.0382616304811793
10	14642832	14643779	948	*	PlantSmallRNAgenes	siRNA24	NA	NA	osa-b1.0r1-22814	siRNA24 locus with predominant RNA size of 24	NA	NA	NA	NA	NA	NA	NA	-3.37860138182178	0.000125279688536247
10	14689927	14690468	542	*	PlantSmallRNAgenes	siRNA24	NA	NA	osa-b1.0r1-22841	siRNA24 locus with predominant RNA size of 24	NA	NA	NA	NA	NA	NA	NA	-3.48242533909894	0.01430378483653
10	14692065	14693307	1243	*	PlantSmallRNAgenes	siRNA24	NA	NA	osa-b1.0r1-22845	siRNA24 locus with predominant RNA size of 24	NA	NA	NA	NA	NA	NA	NA	-1.88209764793415	0.0188117471673573
10	14755369	14756915	1547	*	PlantSmallRNAgenes	siRNA24	NA	NA	osa-b1.0r1-22883	siRNA24 locus with predominant RNA size of 24	NA	NA	NA	NA	NA	NA	NA	2.18250576537595	0.00881708304686071
10	14848951	14851916	2966	*	PlantSmallRNAgenes	siRNA24	NA	NA	osa-b1.0r1-22939	siRNA24 locus with predominant RNA size of 24	NA	NA	NA	NA	NA	NA	NA	2.01053128812092	0.0365258926057008
10	14901722	14903639	1918	*	PlantSmallRNAgenes	siRNA24	NA	NA	osa-b1.0r1-22961	siRNA24 locus with predominant RNA size of 24	NA	NA	NA	NA	NA	NA	NA	6.04488595669915	0.00413639752752717
10	14906789	14906980	192	-	PlantSmallRNAgenes	OtherRNA	NA	NA	osa-b1.0r1-22964	OtherRNA locus with < 80% of RNAs between 20-24 nts in size	NA	NA	NA	NA	NA	NA	NA	-6.28997057216412	0.00299017882356856
10	14907009	14907397	389	-	ShortStack	OtherRNA	NA	NA	Cluster_9553	NA	Cluster_9553	N	N	NA	NA	NA	NA	-5.6470399304262	0.00493900649908263
10	14942934	14943718	785	*	PlantSmallRNAgenes	siRNA24	NA	NA	osa-b1.0r1-22979	siRNA24 locus with predominant RNA size of 24	NA	NA	NA	NA	NA	NA	NA	3.99944497663226	0.0105325250404938
10	14982590	14983040	451	*	PlantSmallRNAgenes	siRNA24	NA	NA	osa-b1.0r1-22996	siRNA24 locus with predominant RNA size of 24	NA	NA	NA	NA	NA	NA	NA	-3.87745438206829	0.020045732629992
10	14988308	14989272	965	*	PlantSmallRNAgenes	siRNA24	NA	NA	osa-b1.0r1-22999	siRNA24 locus with predominant RNA size of 24	NA	NA	NA	NA	NA	NA	NA	3.09216759546439	0.0250171596208035
10	15004521	15005743	1223	*	PlantSmallRNAgenes	siRNA24	NA	NA	osa-b1.0r1-23002	siRNA24 locus with predominant RNA size of 24	NA	NA	NA	NA	NA	NA	NA	3.13218070919083	0.00663249651612311
10	15007675	15007963	289	*	PlantSmallRNAgenes	siRNA24	NA	NA	osa-b1.0r1-23004	siRNA24 locus with predominant RNA size of 24	NA	NA	NA	NA	NA	NA	NA	-4.26613989425645	0.0287188250722176
10	15243328	15244837	1510	*	PlantSmallRNAgenes	siRNA24	NA	NA	osa-b1.0r1-23096	siRNA24 locus with predominant RNA size of 24	NA	NA	NA	NA	NA	NA	NA	4.19257683175102	0.0454376862015824
10	15291895	15293286	1392	*	PlantSmallRNAgenes	siRNA24	NA	NA	osa-b1.0r1-23125	siRNA24 locus with predominant RNA size of 24	NA	NA	NA	NA	NA	NA	NA	3.10363030293593	0.026138416487621
10	15391482	15391866	385	+	PlantSmallRNAgenes	siRNA24	NA	NA	osa-b1.0r1-23160	siRNA24 locus with predominant RNA size of 24	NA	NA	NA	NA	NA	NA	NA	-2.2423362164122	0.00156023809884428
10	15415336	15419674	4339	*	PlantSmallRNAgenes	siRNA24	NA	NA	osa-b1.0r1-23171	siRNA24 locus with predominant RNA size of 24	NA	NA	NA	NA	NA	NA	NA	1.69829549213109	0.0170778079726087
10	15506829	15508611	1783	*	PlantSmallRNAgenes	siRNA24	NA	NA	osa-b1.0r1-23207	siRNA24 locus with predominant RNA size of 24	NA	NA	NA	NA	NA	NA	NA	2.49823472823034	0.032218778937679
10	15628113	15629086	974	*	PlantSmallRNAgenes	siRNA24	NA	NA	osa-b1.0r1-23246	siRNA24 locus with predominant RNA size of 24	NA	NA	NA	NA	NA	NA	NA	4.09003887717244	0.0109352733480998
10	15651431	15654710	3280	*	PlantSmallRNAgenes	siRNA24	NA	NA	osa-b1.0r1-23256	siRNA24 locus with predominant RNA size of 24	NA	NA	NA	NA	NA	NA	NA	2.14427631474998	0.045131001138187
10	15663898	15664477	580	+	ShortStack	OtherRNA	NA	NA	Cluster_10029	NA	Cluster_10029	N	N	NA	NA	NA	NA	5.71823358001941	0.0190202020777705
10	15671151	15672174	1024	*	PlantSmallRNAgenes	siRNA24	NA	NA	osa-b1.0r1-23268	siRNA24 locus with predominant RNA size of 24	NA	NA	NA	NA	NA	NA	NA	1.97895566874429	0.0478972144672171
10	15686647	15688230	1584	*	PlantSmallRNAgenes	siRNA24	NA	NA	osa-b1.0r1-23271	siRNA24 locus with predominant RNA size of 24	NA	NA	NA	NA	NA	NA	NA	4.9016895892804	0.0448167400752565
10	15694071	15695273	1203	*	PlantSmallRNAgenes	siRNA24	NA	NA	osa-b1.0r1-23274	siRNA24 locus with predominant RNA size of 24	NA	NA	NA	NA	NA	NA	NA	4.00302810995947	0.0153649295049494
10	15741495	15741784	290	*	PlantSmallRNAgenes	siRNA24	NA	NA	osa-b1.0r1-23290	siRNA24 locus with predominant RNA size of 24	NA	NA	NA	NA	NA	NA	NA	-1.89845827147574	0.0141987768717847
10	15794012	15796685	2674	*	PlantSmallRNAgenes	siRNA24	NA	NA	osa-b1.0r1-23316	siRNA24 locus with predominant RNA size of 24	NA	NA	NA	NA	NA	NA	NA	3.48899659558783	0.00327138958643867
10	15818569	15820534	1966	*	PlantSmallRNAgenes	siRNA24	NA	NA	osa-b1.0r1-23329	siRNA24 locus with predominant RNA size of 24	NA	NA	NA	NA	NA	NA	NA	2.51608657183119	0.0302557027937687
10	15912944	15914200	1257	+	PlantSmallRNAgenes	OtherRNA	NA	NA	osa-b1.0r1-23380	OtherRNA locus with < 80% of RNAs between 20-24 nts in size	NA	NA	NA	NA	NA	NA	NA	-1.92981147899379	0.0448965083375448
10	15914660	15915019	360	+	PlantSmallRNAgenes	OtherRNA	NA	NA	osa-b1.0r1-23381	OtherRNA locus with < 80% of RNAs between 20-24 nts in size	NA	NA	NA	NA	NA	NA	NA	-4.48788021243927	0.0288791110465477
10	15920836	15921617	782	-	ShortStack	OtherRNA	NA	NA	Cluster_10212	NA	Cluster_10212	N	N	NA	NA	NA	NA	-7.19445021784559	5.85610319546709e-05
10	15939826	15940962	1137	*	PlantSmallRNAgenes	siRNA24	NA	NA	osa-b1.0r1-23388	siRNA24 locus with predominant RNA size of 24	NA	NA	NA	NA	NA	NA	NA	2.39456079468829	0.0194923462935954
10	15941454	15943103	1650	*	PlantSmallRNAgenes	siRNA24	NA	NA	osa-b1.0r1-23389	siRNA24 locus with predominant RNA size of 24	NA	NA	NA	NA	NA	NA	NA	3.02691808940243	0.0421186721552526
10	16005408	16007065	1658	*	PlantSmallRNAgenes	siRNA24	NA	NA	osa-b1.0r1-23412	siRNA24 locus with predominant RNA size of 24	NA	NA	NA	NA	NA	NA	NA	4.77309805854855	0.0254626441647387
10	16036191	16038107	1917	-	PlantSmallRNAgenes	OtherRNA	NA	NA	osa-b1.0r1-23433	OtherRNA locus with < 80% of RNAs between 20-24 nts in size	NA	NA	NA	NA	NA	NA	NA	-8.18797455351915	7.70242162081165e-07
10	16047304	16048120	817	*	PlantSmallRNAgenes	siRNA24	NA	NA	osa-b1.0r1-23440	siRNA24 locus with predominant RNA size of 24	NA	NA	NA	NA	NA	NA	NA	5.25409802213149	0.0292467112894154
10	16050846	16051770	925	*	PlantSmallRNAgenes	siRNA24	NA	NA	osa-b1.0r1-23443	siRNA24 locus with predominant RNA size of 24	NA	NA	NA	NA	NA	NA	NA	4.63231541946354	0.0426589174687103
10	16076703	16078085	1383	*	PlantSmallRNAgenes	siRNA24	NA	NA	osa-b1.0r1-23460	siRNA24 locus with predominant RNA size of 24	NA	NA	NA	NA	NA	NA	NA	2.53502601156488	0.0475223916899604
10	16078595	16078902	308	*	PlantSmallRNAgenes	siRNA24	NA	NA	osa-b1.0r1-23461	siRNA24 locus with predominant RNA size of 24	NA	NA	NA	NA	NA	NA	NA	-2.43184822655603	0.00141241057795654
10	16085650	16086628	979	-	ShortStack	OtherRNA	NA	NA	Cluster_10336	NA	Cluster_10336	N	N	NA	NA	NA	NA	-4.66915961183886	0.0146508443930944
10	16087406	16087823	418	*	PlantSmallRNAgenes	siRNA24	NA	NA	osa-b1.0r1-23469	siRNA24 locus with predominant RNA size of 24	NA	NA	NA	NA	NA	NA	NA	-2.87019746099395	0.0315884596873793
10	16171686	16173540	1855	*	PlantSmallRNAgenes	siRNA24	NA	NA	osa-b1.0r1-23498	siRNA24 locus with predominant RNA size of 24	NA	NA	NA	NA	NA	NA	NA	3.27468956208023	0.0244945150286854
10	16198838	16199105	268	*	PlantSmallRNAgenes	siRNA24	NA	NA	osa-b1.0r1-23512	siRNA24 locus with predominant RNA size of 24	NA	NA	NA	NA	NA	NA	NA	-3.48157652570007	0.00553634254056803
10	16324380	16325507	1128	*	PlantSmallRNAgenes	siRNA24	NA	NA	osa-b1.0r1-23588	siRNA24 locus with predominant RNA size of 24	NA	NA	NA	NA	NA	NA	NA	4.50854069156308	0.0359156036928661
10	16327742	16328444	703	*	PlantSmallRNAgenes	siRNA24	NA	NA	osa-b1.0r1-23589	siRNA24 locus with predominant RNA size of 24	NA	NA	NA	NA	NA	NA	NA	5.04015287239053	0.0253415234130147
10	16442746	16443335	590	*	PlantSmallRNAgenes	siRNA24	NA	NA	osa-b1.0r1-23649	siRNA24 locus with predominant RNA size of 24	NA	NA	NA	NA	NA	NA	NA	-3.55611732309348	0.0255765330412937
10	16506254	16507137	884	*	PlantSmallRNAgenes	siRNA24	NA	NA	osa-b1.0r1-23680	siRNA24 locus with predominant RNA size of 24	NA	NA	NA	NA	NA	NA	NA	2.68365965126657	0.0384930522647181
10	16522254	16523979	1726	*	PlantSmallRNAgenes	siRNA24	NA	NA	osa-b1.0r1-23691	siRNA24 locus with predominant RNA size of 24	NA	NA	NA	NA	NA	NA	NA	5.0969467735406	0.0215587999098044
10	16529058	16530346	1289	*	PlantSmallRNAgenes	siRNA24	NA	NA	osa-b1.0r1-23693	siRNA24 locus with predominant RNA size of 24	NA	NA	NA	NA	NA	NA	NA	5.18865968925137	0.025868782786556
10	16624107	16625213	1107	*	PlantSmallRNAgenes	siRNA24	NA	NA	osa-b1.0r1-23742	siRNA24 locus with predominant RNA size of 24	NA	NA	NA	NA	NA	NA	NA	3.41780141243831	0.0336787225670496
10	16663845	16664817	973	+	ShortStack	OtherRNA	NA	NA	Cluster_10804	NA	Cluster_10804	N	N	NA	NA	NA	NA	-5.42937361943481	0.00207033762162337
10	16742740	16744149	1410	*	PlantSmallRNAgenes	siRNA24	NA	NA	osa-b1.0r1-23787	siRNA24 locus with predominant RNA size of 24	NA	NA	NA	NA	NA	NA	NA	2.45204915766243	0.037618700116764
10	16757935	16758399	465	*	PlantSmallRNAgenes	siRNA24	NA	NA	osa-b1.0r1-23791	siRNA24 locus with predominant RNA size of 24	NA	NA	NA	NA	NA	NA	NA	-3.06783926413477	0.0152689261631269
10	16765215	16765409	195	+	PlantSmallRNAgenes	siRNA24	NA	NA	osa-b1.0r1-23797	siRNA24 locus with predominant RNA size of 24	NA	NA	NA	NA	NA	NA	NA	-4.21076852897893	1.77776347486813e-05
10	16771728	16773321	1594	*	PlantSmallRNAgenes	siRNA24	NA	NA	osa-b1.0r1-23799	siRNA24 locus with predominant RNA size of 24	NA	NA	NA	NA	NA	NA	NA	2.11135467261661	0.00303147684955469
10	16774378	16775174	797	*	PlantSmallRNAgenes	siRNA24	NA	NA	osa-b1.0r1-23801	siRNA24 locus with predominant RNA size of 24	NA	NA	NA	NA	NA	NA	NA	-2.46973948739851	0.00308068828900093
10	16784656	16785873	1218	*	PlantSmallRNAgenes	siRNA24	NA	NA	osa-b1.0r1-23807	siRNA24 locus with predominant RNA size of 24	NA	NA	NA	NA	NA	NA	NA	4.82927768229599	0.0404441675748752
10	16836951	16839470	2520	*	PlantSmallRNAgenes	siRNA24	NA	NA	osa-b1.0r1-23819	siRNA24 locus with predominant RNA size of 24	NA	NA	NA	NA	NA	NA	NA	2.57125828495149	0.0235477699841111
10	16906564	16908362	1799	*	PlantSmallRNAgenes	siRNA24	NA	NA	osa-b1.0r1-23839	siRNA24 locus with predominant RNA size of 24	NA	NA	NA	NA	NA	NA	NA	-1.83000655956109	0.00615741549422854
10	16909416	16909820	405	*	PlantSmallRNAgenes	siRNA24	NA	NA	osa-b1.0r1-23840	siRNA24 locus with predominant RNA size of 24	NA	NA	NA	NA	NA	NA	NA	-6.12944320915462	0.00116944647547864
10	17006742	17007062	321	*	PlantSmallRNAgenes	siRNA24	NA	NA	osa-b1.0r1-23873	siRNA24 locus with predominant RNA size of 24	NA	NA	NA	NA	NA	NA	NA	-6.16020709418673	0.0111692288031479
10	17131417	17131804	388	*	PlantSmallRNAgenes	siRNA24	NA	NA	osa-b1.0r1-23915	siRNA24 locus with predominant RNA size of 24	NA	NA	NA	NA	NA	NA	NA	-1.55395525547845	0.024152086292378
10	17150601	17152280	1680	*	PlantSmallRNAgenes	siRNA24	NA	NA	osa-b1.0r1-23920	siRNA24 locus with predominant RNA size of 24	NA	NA	NA	NA	NA	NA	NA	5.09905545249351	0.0325417926974968
10	17170653	17171902	1250	*	PlantSmallRNAgenes	siRNA24	NA	NA	osa-b1.0r1-23925	siRNA24 locus with predominant RNA size of 24	NA	NA	NA	NA	NA	NA	NA	4.96001737230608	0.0282218924989985
10	17227945	17228256	312	-	PlantSmallRNAgenes	OtherRNA	NA	NA	osa-b1.0r1-23947	OtherRNA locus with < 80% of RNAs between 20-24 nts in size	NA	NA	NA	NA	NA	NA	NA	-3.70825345705077	3.5247769911907e-08
10	17247163	17249814	2652	*	PlantSmallRNAgenes	siRNA24	NA	NA	osa-b1.0r1-23959	siRNA24 locus with predominant RNA size of 24	NA	NA	NA	NA	NA	NA	NA	2.87771921157656	0.0154126988960343
10	17335290	17336446	1157	*	PlantSmallRNAgenes	siRNA24	NA	NA	osa-b1.0r1-23990	siRNA24 locus with predominant RNA size of 24	NA	NA	NA	NA	NA	NA	NA	4.17507877293975	0.0347279048572459
10	17350370	17351212	843	+	PlantSmallRNAgenes	siRNA24	NA	NA	osa-b1.0r1-23995	siRNA24 locus with predominant RNA size of 24	NA	NA	NA	NA	NA	NA	NA	-2.11029154424635	0.00105829581274684
10	17356250	17357352	1103	*	PlantSmallRNAgenes	siRNA24	NA	NA	osa-b1.0r1-23998	siRNA24 locus with predominant RNA size of 24	NA	NA	NA	NA	NA	NA	NA	3.94377317130124	0.0102008146834754
10	17432451	17433211	761	+	PlantSmallRNAgenes	OtherRNA	NA	NA	osa-b1.0r1-24032	OtherRNA locus with < 80% of RNAs between 20-24 nts in size	NA	NA	NA	NA	NA	NA	NA	-4.2816526530132	0.0298953579671399
10	17517815	17518292	478	*	PlantSmallRNAgenes	siRNA24	NA	NA	osa-b1.0r1-24073	siRNA24 locus with predominant RNA size of 24	NA	NA	NA	NA	NA	NA	NA	-3.22462927444626	0.0312989224331672
10	17533944	17534995	1052	*	PlantSmallRNAgenes	siRNA24	NA	NA	osa-b1.0r1-24087	siRNA24 locus with predominant RNA size of 24	NA	NA	NA	NA	NA	NA	NA	6.13769038222839	0.00379919032093849
10	17548343	17549505	1163	*	PlantSmallRNAgenes	siRNA24	NA	NA	osa-b1.0r1-24094	siRNA24 locus with predominant RNA size of 24	NA	NA	NA	NA	NA	NA	NA	2.872203947604	0.00827073186541218
10	17561022	17561610	589	*	PlantSmallRNAgenes	siRNA24	NA	NA	osa-b1.0r1-24098	siRNA24 locus with predominant RNA size of 24	NA	NA	NA	NA	NA	NA	NA	-3.58441116231645	0.0446754087812689
10	17685386	17685884	499	*	PlantSmallRNAgenes	siRNA24	NA	NA	osa-b1.0r1-24154	siRNA24 locus with predominant RNA size of 24	NA	NA	NA	NA	NA	NA	NA	-3.17194607532132	0.0188992084044284
10	17754158	17755655	1498	*	PlantSmallRNAgenes	siRNA24	NA	NA	osa-b1.0r1-24187	siRNA24 locus with predominant RNA size of 24	NA	NA	NA	NA	NA	NA	NA	6.09972184443706	0.00551238381851131
10	17772981	17773211	231	+	PlantSmallRNAgenes	OtherRNA	NA	NA	osa-b1.0r1-24190	OtherRNA locus with < 80% of RNAs between 20-24 nts in size	NA	NA	NA	NA	NA	NA	NA	-3.30893716088028	0.0469800890822317
10	17915783	17916187	405	+	PlantSmallRNAgenes	OtherRNA	NA	NA	osa-b1.0r1-24258	OtherRNA locus with < 80% of RNAs between 20-24 nts in size	NA	NA	NA	NA	NA	NA	NA	-2.63030397585961	0.0192837959832425
10	17917132	17918049	918	+	PlantSmallRNAgenes	OtherRNA	NA	NA	osa-b1.0r1-24260	OtherRNA locus with < 80% of RNAs between 20-24 nts in size	NA	NA	NA	NA	NA	NA	NA	-2.53081522967306	0.0387149998538962
10	17935267	17936313	1047	*	PlantSmallRNAgenes	siRNA24	NA	NA	osa-b1.0r1-24269	siRNA24 locus with predominant RNA size of 24	NA	NA	NA	NA	NA	NA	NA	4.56456977707981	0.0299548271809616
10	17976168	17977407	1240	*	PlantSmallRNAgenes	siRNA24	NA	NA	osa-b1.0r1-24286	siRNA24 locus with predominant RNA size of 24	NA	NA	NA	NA	NA	NA	NA	2.79628834626315	0.0098975835828162
10	17998479	18000469	1991	*	PlantSmallRNAgenes	siRNA24	NA	NA	osa-b1.0r1-24298	siRNA24 locus with predominant RNA size of 24	NA	NA	NA	NA	NA	NA	NA	2.36837403655678	0.0278362394267028
10	18074272	18074739	468	*	PlantSmallRNAgenes	siRNA24	NA	NA	osa-b1.0r1-24338	siRNA24 locus with predominant RNA size of 24	NA	NA	NA	NA	NA	NA	NA	-3.93292403953585	0.000310853967913209
10	18159120	18159951	832	*	PlantSmallRNAgenes	siRNA24	NA	NA	osa-b1.0r1-24390	siRNA24 locus with predominant RNA size of 24	NA	NA	NA	NA	NA	NA	NA	-3.89445628453572	3.61903943838083e-08
10	18172237	18172621	385	*	PlantSmallRNAgenes	siRNA24	NA	NA	osa-b1.0r1-24397	siRNA24 locus with predominant RNA size of 24	NA	NA	NA	NA	NA	NA	NA	-1.41766265023853	0.0351101609333618
10	18243414	18244130	717	*	PlantSmallRNAgenes	siRNA24	NA	NA	osa-b1.0r1-24428	siRNA24 locus with predominant RNA size of 24	NA	NA	NA	NA	NA	NA	NA	3.39321589860768	0.00319054560095688
10	18248748	18249480	733	*	PlantSmallRNAgenes	siRNA24	NA	NA	osa-b1.0r1-24432	siRNA24 locus with predominant RNA size of 24	NA	NA	NA	NA	NA	NA	NA	5.92008401777332	0.00531628778771635
10	18280455	18281445	991	*	PlantSmallRNAgenes	siRNA24	NA	NA	osa-b1.0r1-24440	siRNA24 locus with predominant RNA size of 24	NA	NA	NA	NA	NA	NA	NA	-2.29983031522872	0.0299548271809616
10	18384228	18386411	2184	*	PlantSmallRNAgenes	siRNA24	NA	NA	osa-b1.0r1-24472	siRNA24 locus with predominant RNA size of 24	NA	NA	NA	NA	NA	NA	NA	3.46576324990557	0.00223301111427258
10	18403193	18403573	381	-	PlantSmallRNAgenes	siRNA24	NA	NA	osa-b1.0r1-24480	siRNA24 locus with predominant RNA size of 24	NA	NA	NA	NA	NA	NA	NA	-2.14216580425024	0.00344936349490214
10	18420329	18420580	252	*	PlantSmallRNAgenes	siRNA24	NA	NA	osa-b1.0r1-24492	siRNA24 locus with predominant RNA size of 24	NA	NA	NA	NA	NA	NA	NA	-3.29449239097923	0.0221746622413654
10	18479254	18482238	2985	*	PlantSmallRNAgenes	siRNA21	NA	NA	osa-b1.0r1-24517	siRNA21 locus with predominant RNA size of 21	NA	NA	NA	NA	NA	NA	NA	4.39442155460271	0.0246825838190635
10	18522534	18522698	165	-	PlantSmallRNAgenes	OtherRNA	NA	NA	osa-b1.0r1-24535	OtherRNA locus with < 80% of RNAs between 20-24 nts in size	NA	NA	NA	NA	NA	NA	NA	-26.3399914448068	3.10364100788718e-17
10	18581557	18582371	815	*	PlantSmallRNAgenes	siRNA24	NA	NA	osa-b1.0r1-24557	siRNA24 locus with predominant RNA size of 24	NA	NA	NA	NA	NA	NA	NA	-2.24604081974069	0.0165236907731955
10	18597114	18597504	391	*	PlantSmallRNAgenes	siRNA24	NA	NA	osa-b1.0r1-24563	siRNA24 locus with predominant RNA size of 24	NA	NA	NA	NA	NA	NA	NA	-2.81809951247509	7.13554375122405e-05
10	18597645	18598543	899	*	PlantSmallRNAgenes	siRNA24	NA	NA	osa-b1.0r1-24564	siRNA24 locus with predominant RNA size of 24	NA	NA	NA	NA	NA	NA	NA	-2.1252566585764	0.000342177649622577
10	18669815	18670227	413	-	ShortStack	OtherRNA	NA	NA	Cluster_12177	NA	Cluster_12177	N	N	NA	NA	NA	NA	-6.07727976195358	0.0203335278677972
10	18679172	18680045	874	*	PlantSmallRNAgenes	siRNA24	NA	NA	osa-b1.0r1-24595	siRNA24 locus with predominant RNA size of 24	NA	NA	NA	NA	NA	NA	NA	3.34905282169312	0.0447650178193197
10	18685908	18687407	1500	*	PlantSmallRNAgenes	siRNA24	NA	NA	osa-b1.0r1-24597	siRNA24 locus with predominant RNA size of 24	NA	NA	NA	NA	NA	NA	NA	1.95859037101453	0.0190584841120264
10	18739362	18739890	529	+	ShortStack	OtherRNA	NA	NA	Cluster_12229	NA	Cluster_12229	N	N	NA	NA	NA	NA	-4.91148627759802	0.0342995957731063
10	18740583	18740877	295	+	PlantSmallRNAgenes	OtherRNA	NA	NA	osa-b1.0r1-24630	OtherRNA locus with < 80% of RNAs between 20-24 nts in size	NA	NA	NA	NA	NA	NA	NA	-4.83788106820365	0.0286655353729207
10	18849603	18849934	332	-	PlantSmallRNAgenes	siRNA24	NA	NA	osa-b1.0r1-24673	siRNA24 locus with predominant RNA size of 24	NA	NA	NA	NA	NA	NA	NA	-3.28587114421245	8.11315266104002e-06
10	18884964	18885147	184	*	PlantSmallRNAgenes	siRNA24	NA	NA	osa-b1.0r1-24684	siRNA24 locus with predominant RNA size of 24	NA	NA	NA	NA	NA	NA	NA	-4.55425098595876	0.00150793438891904
10	18896486	18897977	1492	*	PlantSmallRNAgenes	siRNA24	NA	NA	osa-b1.0r1-24697	siRNA24 locus with predominant RNA size of 24	NA	NA	NA	NA	NA	NA	NA	-2.16962152498507	0.0278362394267028
10	19011092	19011969	878	-	ShortStack	OtherRNA	NA	NA	Cluster_12389	NA	Cluster_12389	N	N	NA	NA	NA	NA	-3.43935641158585	0.0440904164806434
10	19040329	19040820	492	-	PlantSmallRNAgenes	OtherRNA	NA	NA	osa-b1.0r1-24756	OtherRNA locus with < 80% of RNAs between 20-24 nts in size	NA	NA	NA	NA	NA	NA	NA	-2.87551599591779	0.00212842299798673
10	19045963	19046281	319	*	PlantSmallRNAgenes	siRNA24	NA	NA	osa-b1.0r1-24761	siRNA24 locus with predominant RNA size of 24	NA	NA	NA	NA	NA	NA	NA	-3.12534045142234	0.0136865308458337
10	19075341	19076382	1042	*	PlantSmallRNAgenes	siRNA24	NA	NA	osa-b1.0r1-24777	siRNA24 locus with predominant RNA size of 24	NA	NA	NA	NA	NA	NA	NA	2.82623674460798	0.032218778937679
10	19092228	19092645	418	-	PlantSmallRNAgenes	siRNA24	NA	NA	osa-b1.0r1-24781	siRNA24 locus with predominant RNA size of 24	NA	NA	NA	NA	NA	NA	NA	-3.34632191035124	0.00826142592017833
10	19120804	19122437	1634	*	PlantSmallRNAgenes	siRNA24	NA	NA	osa-b1.0r1-24794	siRNA24 locus with predominant RNA size of 24	NA	NA	NA	NA	NA	NA	NA	2.30045849731839	0.0493541298999866
10	19148163	19148609	447	*	ShortStack	OtherRNA	NA	NA	Cluster_12474	NA	Cluster_12474	N	N	NA	NA	NA	NA	-4.60593807989883	0.0460163656860046
10	19159068	19160650	1583	-	PlantSmallRNAgenes	OtherRNA	NA	NA	osa-b1.0r1-24812	OtherRNA locus with < 80% of RNAs between 20-24 nts in size	NA	NA	NA	NA	NA	NA	NA	-6.11326482436393	0.00192308399625499
10	19169311	19169791	481	*	PlantSmallRNAgenes	OtherRNA	NA	NA	osa-b1.0r1-24818	OtherRNA locus with < 80% of RNAs between 20-24 nts in size	NA	NA	NA	NA	NA	NA	NA	-4.9188153341452	0.0171372921594517
10	19171736	19172364	629	-	PlantSmallRNAgenes	OtherRNA	NA	NA	osa-b1.0r1-24820	OtherRNA locus with < 80% of RNAs between 20-24 nts in size	NA	NA	NA	NA	NA	NA	NA	-4.71754595141817	0.00138875377855095
10	19284073	19285206	1134	*	PlantSmallRNAgenes	siRNA24	NA	NA	osa-b1.0r1-24874	siRNA24 locus with predominant RNA size of 24	NA	NA	NA	NA	NA	NA	NA	2.80132860085212	0.0468552994349457
10	19304488	19305982	1495	*	PlantSmallRNAgenes	siRNA24	NA	NA	osa-b1.0r1-24887	siRNA24 locus with predominant RNA size of 24	NA	NA	NA	NA	NA	NA	NA	3.54956385865968	0.0303739704556723
10	19367367	19372342	4976	*	PlantSmallRNAgenes	siRNA24	NA	NA	osa-b1.0r1-24912	siRNA24 locus with predominant RNA size of 24	NA	NA	NA	NA	NA	NA	NA	2.85339794322213	0.0301468981118262
10	19381083	19381332	250	+	PlantSmallRNAgenes	OtherRNA	NA	NA	osa-b1.0r1-24917	OtherRNA locus with < 80% of RNAs between 20-24 nts in size	NA	NA	NA	NA	NA	NA	NA	-5.47318048395244	0.00425424846373866
10	19411793	19412756	964	-	PlantSmallRNAgenes	OtherRNA	NA	NA	osa-b1.0r1-24929	OtherRNA locus with < 80% of RNAs between 20-24 nts in size	NA	NA	NA	NA	NA	NA	NA	4.41789635965406	0.0365297300579689
10	19422955	19423499	545	*	PlantSmallRNAgenes	siRNA24	NA	NA	osa-b1.0r1-24933	siRNA24 locus with predominant RNA size of 24	NA	NA	NA	NA	NA	NA	NA	1.87145459197824	0.0430870754230621
10	19452141	19452220	80	-	ShortStack	OtherRNA	NA	NA	Cluster_12677	NA	Cluster_12677	N	N	NA	NA	NA	NA	-4.08806334794266	0.043380304099809
10	19483397	19483717	321	*	PlantSmallRNAgenes	siRNA24	NA	NA	osa-b1.0r1-24965	siRNA24 locus with predominant RNA size of 24	NA	NA	NA	NA	NA	NA	NA	-2.60377629886982	0.0387477685610924
10	19556130	19557010	881	+	PlantSmallRNAgenes	OtherRNA	NA	NA	osa-b1.0r1-24988	OtherRNA locus with < 80% of RNAs between 20-24 nts in size	NA	NA	NA	NA	NA	NA	NA	-4.75849046568778	3.64060032986818e-09
10	19557285	19558396	1112	+	ShortStack	OtherRNA	NA	NA	Cluster_12735	NA	Cluster_12735	N	N	NA	NA	NA	NA	-4.25231313589358	0.000285771859613408
10	19593196	19593476	281	+	PlantSmallRNAgenes	OtherRNA	NA	NA	osa-b1.0r1-25011	OtherRNA locus with < 80% of RNAs between 20-24 nts in size	NA	NA	NA	NA	NA	NA	NA	-2.07657904323982	0.00240007654869339
10	19602950	19603468	519	*	PlantSmallRNAgenes	siRNA24	NA	NA	osa-b1.0r1-25018	siRNA24 locus with predominant RNA size of 24	NA	NA	NA	NA	NA	NA	NA	3.12802179854319	0.0233733414072599
10	19605253	19605550	298	*	PlantSmallRNAgenes	siRNA24	NA	NA	osa-b1.0r1-25020	siRNA24 locus with predominant RNA size of 24	NA	NA	NA	NA	NA	NA	NA	-2.49719813530162	0.0296760533317372
10	19647469	19647954	486	-	PlantSmallRNAgenes	siRNA24	NA	NA	osa-b1.0r1-25040	siRNA24 locus with predominant RNA size of 24	NA	NA	NA	NA	NA	NA	NA	-1.8825494403857	0.04548407900625
10	19728616	19729274	659	-	ShortStack	OtherRNA	NA	NA	Cluster_12852	NA	Cluster_12852	N	N	NA	NA	NA	NA	-5.74840540590501	0.0090937968324243
10	19853704	19854977	1274	*	PlantSmallRNAgenes	siRNA24	NA	NA	osa-b1.0r1-25138	siRNA24 locus with predominant RNA size of 24	NA	NA	NA	NA	NA	NA	NA	6.47174749495428	0.00153781714679835
10	19875002	19875365	364	*	PlantSmallRNAgenes	OtherRNA	NA	NA	osa-b1.0r1-25148	OtherRNA locus with < 80% of RNAs between 20-24 nts in size	NA	NA	NA	NA	NA	NA	NA	-3.9505235735489	1.02913726318198e-09
10	19878252	19879044	793	*	PlantSmallRNAgenes	siRNA24	NA	NA	osa-b1.0r1-25153	siRNA24 locus with predominant RNA size of 24	NA	NA	NA	NA	NA	NA	NA	-1.88330590094538	0.0446340698222536
10	19980810	19981164	355	-	PlantSmallRNAgenes	siRNA24	NA	NA	osa-b1.0r1-25195	siRNA24 locus with predominant RNA size of 24	NA	NA	NA	NA	NA	NA	NA	-1.70289837181235	0.0482927296378128
10	20076030	20076495	466	*	PlantSmallRNAgenes	siRNA24	NA	NA	osa-b1.0r1-25234	siRNA24 locus with predominant RNA size of 24	NA	NA	NA	NA	NA	NA	NA	-2.71684006709547	0.00973533768131917
10	20082044	20083382	1339	-	ShortStack	OtherRNA	NA	NA	Cluster_13076	NA	Cluster_13076	N	N	NA	NA	NA	NA	-5.64175760616583	0.0066504873530084
10	20087090	20087353	264	*	PlantSmallRNAgenes	siRNA24	NA	NA	osa-b1.0r1-25238	siRNA24 locus with predominant RNA size of 24	NA	NA	NA	NA	NA	NA	NA	-4.00782612103962	0.00387519309396879
10	20087712	20088085	374	+	PlantSmallRNAgenes	siRNA24	NA	NA	osa-b1.0r1-25239	siRNA24 locus with predominant RNA size of 24	NA	NA	NA	NA	NA	NA	NA	-4.87071585873336	0.00501959811982518
10	20097326	20098003	678	*	PlantSmallRNAgenes	siRNA24	NA	NA	osa-b1.0r1-25241	siRNA24 locus with predominant RNA size of 24	NA	NA	NA	NA	NA	NA	NA	5.44327569728309	0.0249927926774337
10	20125867	20128246	2380	*	PlantSmallRNAgenes	siRNA24	NA	NA	osa-b1.0r1-25256	siRNA24 locus with predominant RNA size of 24	NA	NA	NA	NA	NA	NA	NA	5.21715605741393	0.00768042015896332
10	20174836	20175379	544	*	PlantSmallRNAgenes	siRNA24	NA	NA	osa-b1.0r1-25270	siRNA24 locus with predominant RNA size of 24	NA	NA	NA	NA	NA	NA	NA	2.62901703106232	0.00842780167789474
10	20247657	20247992	336	*	PlantSmallRNAgenes	siRNA24	NA	NA	osa-b1.0r1-25297	siRNA24 locus with predominant RNA size of 24	NA	NA	NA	NA	NA	NA	NA	-3.89561951723441	0.00191181807273139
10	20250637	20251349	713	*	PlantSmallRNAgenes	siRNA24	NA	NA	osa-b1.0r1-25301	siRNA24 locus with predominant RNA size of 24	NA	NA	NA	NA	NA	NA	NA	3.63566034521115	0.0384240120967897
10	20345330	20346995	1666	-	PlantSmallRNAgenes	OtherRNA	NA	NA	osa-b1.0r1-25357	OtherRNA locus with < 80% of RNAs between 20-24 nts in size	NA	NA	NA	NA	NA	NA	NA	-8.15257734695961	1.68327989440676e-07
10	20420326	20421593	1268	*	PlantSmallRNAgenes	siRNA24	NA	NA	osa-b1.0r1-25388	siRNA24 locus with predominant RNA size of 24	NA	NA	NA	NA	NA	NA	NA	-2.44293939234733	0.0043844817200403
10	20455064	20455438	375	+	PlantSmallRNAgenes	OtherRNA	NA	NA	osa-b1.0r1-25401	OtherRNA locus with < 80% of RNAs between 20-24 nts in size	NA	NA	NA	NA	NA	NA	NA	-4.65960161377632	0.0201935699302345
10	20459100	20459446	347	+	PlantSmallRNAgenes	OtherRNA	NA	NA	osa-b1.0r1-25403	OtherRNA locus with < 80% of RNAs between 20-24 nts in size	NA	NA	NA	NA	NA	NA	NA	-10.3406759689839	0.0475416733841244
10	20463476	20463661	186	+	ShortStack	OtherRNA	NA	NA	Cluster_13355	NA	Cluster_13355	N	N	NA	NA	NA	NA	-4.43870082714584	0.0432503957078045
10	20463751	20464080	330	+	PlantSmallRNAgenes	OtherRNA	NA	NA	osa-b1.0r1-25406	OtherRNA locus with < 80% of RNAs between 20-24 nts in size	NA	NA	NA	NA	NA	NA	NA	-8.72863788332177	1.69140745471044e-07
10	20466000	20466063	64	+	PlantSmallRNAgenes	OtherRNA	NA	NA	osa-b1.0r1-25407	OtherRNA locus with < 80% of RNAs between 20-24 nts in size	NA	NA	NA	NA	NA	NA	NA	-8.83013917465109	6.20222430231762e-17
10	20466401	20466685	285	*	PlantSmallRNAgenes	OtherRNA	NA	NA	osa-b1.0r1-25408	OtherRNA locus with < 80% of RNAs between 20-24 nts in size	NA	NA	NA	NA	NA	NA	NA	-9.65467442181128	0.00514945559874767
10	20467006	20467139	134	*	ShortStack	OtherRNA	NA	NA	Cluster_13360	NA	Cluster_13360	N	N	NA	NA	NA	NA	-3.90945277276957	0.010016698550127
10	20474572	20474645	74	+	PlantSmallRNAgenes	OtherRNA	NA	NA	osa-b1.0r1-25413	OtherRNA locus with < 80% of RNAs between 20-24 nts in size	NA	NA	NA	NA	NA	NA	NA	-6.57317517505554	2.09296618944891e-05
10	20475852	20476121	270	+	PlantSmallRNAgenes	OtherRNA	NA	NA	osa-b1.0r1-25414	OtherRNA locus with < 80% of RNAs between 20-24 nts in size	NA	NA	NA	NA	NA	NA	NA	-7.07544915805126	3.42164648684207e-05
10	20476802	20476876	75	+	PlantSmallRNAgenes	OtherRNA	NA	NA	osa-b1.0r1-25416	OtherRNA locus with < 80% of RNAs between 20-24 nts in size	NA	NA	NA	NA	NA	NA	NA	-5.79521635010082	1.41851472373788e-08
10	20476987	20477189	203	+	PlantSmallRNAgenes	OtherRNA	NA	NA	osa-b1.0r1-25417	OtherRNA locus with < 80% of RNAs between 20-24 nts in size	NA	NA	NA	NA	NA	NA	NA	-5.32339429133471	5.97965832782413e-12
10	20477280	20477683	404	+	PlantSmallRNAgenes	OtherRNA	NA	NA	osa-b1.0r1-25418	OtherRNA locus with < 80% of RNAs between 20-24 nts in size	NA	NA	NA	NA	NA	NA	NA	-7.65983720234677	2.85891062660765e-17
10	20478202	20478538	337	*	PlantSmallRNAgenes	OtherRNA	NA	NA	osa-b1.0r1-25420	OtherRNA locus with < 80% of RNAs between 20-24 nts in size	NA	NA	NA	NA	NA	NA	NA	-3.72924871348137	0.000145743543385456
10	20478695	20479269	575	-	PlantSmallRNAgenes	OtherRNA	NA	NA	osa-b1.0r1-25421	OtherRNA locus with < 80% of RNAs between 20-24 nts in size	NA	NA	NA	NA	NA	NA	NA	-5.01168711379537	2.79445765393055e-12
10	20479339	20479959	621	-	PlantSmallRNAgenes	OtherRNA	NA	NA	osa-b1.0r1-25422	OtherRNA locus with < 80% of RNAs between 20-24 nts in size	NA	NA	NA	NA	NA	NA	NA	-6.58892993020778	3.17737041253987e-10
10	20480889	20483498	2610	-	PlantSmallRNAgenes	OtherRNA	NA	NA	osa-b1.0r1-25423	OtherRNA locus with < 80% of RNAs between 20-24 nts in size	NA	NA	NA	NA	NA	NA	NA	-5.86032395001654	2.28903985285842e-14
10	20496411	20497616	1206	*	PlantSmallRNAgenes	siRNA24	NA	NA	osa-b1.0r1-25435	siRNA24 locus with predominant RNA size of 24	NA	NA	NA	NA	NA	NA	NA	4.72452353012523	0.0497387114589667
10	20596238	20596846	609	*	PlantSmallRNAgenes	siRNA24	NA	NA	osa-b1.0r1-25454	siRNA24 locus with predominant RNA size of 24	NA	NA	NA	NA	NA	NA	NA	-1.76420879329389	0.00511471285054872
10	20599976	20600184	209	+	PlantSmallRNAgenes	OtherRNA	NA	NA	osa-b1.0r1-25456	OtherRNA locus with < 80% of RNAs between 20-24 nts in size	NA	NA	NA	NA	NA	NA	NA	-7.13086602470567	1.6997717219987e-05
10	20651071	20651157	87	+	PlantSmallRNAgenes	OtherRNA	NA	NA	osa-b1.0r1-25486	OtherRNA locus with < 80% of RNAs between 20-24 nts in size	NA	NA	NA	NA	NA	NA	NA	-4.53332575677397	4.11898460088488e-05
10	20680207	20680655	449	*	PlantSmallRNAgenes	siRNA24	NA	NA	osa-b1.0r1-25499	siRNA24 locus with predominant RNA size of 24	NA	NA	NA	NA	NA	NA	NA	-1.77853364400245	0.00188819469437394
10	20741046	20741091	46	+	PlantSmallRNAgenes	OtherRNA	NA	NA	osa-b1.0r1-25520	OtherRNA locus with < 80% of RNAs between 20-24 nts in size	NA	NA	NA	NA	NA	NA	NA	-5.65136399916448	0.0291135709240112
10	20774399	20775351	953	*	PlantSmallRNAgenes	siRNA24	NA	NA	osa-b1.0r1-25537	siRNA24 locus with predominant RNA size of 24	NA	NA	NA	NA	NA	NA	NA	5.46934972774074	0.030910004819858
10	20792432	20793317	886	-	ShortStack	OtherRNA	NA	NA	Cluster_13560	NA	Cluster_13560	N	N	NA	NA	NA	NA	-6.63535132836325	0.0027206185752105
10	20840058	20840488	431	*	PlantSmallRNAgenes	siRNA24	NA	NA	osa-b1.0r1-25565	siRNA24 locus with predominant RNA size of 24	NA	NA	NA	NA	NA	NA	NA	-2.03118720572267	0.00398154656421096
10	21007063	21007631	569	*	PlantSmallRNAgenes	siRNA24	NA	NA	osa-b1.0r1-25661	siRNA24 locus with predominant RNA size of 24	NA	NA	NA	NA	NA	NA	NA	-2.16707099654048	0.0131294237715502
10	21008141	21008540	400	*	PlantSmallRNAgenes	siRNA24	NA	NA	osa-b1.0r1-25663	siRNA24 locus with predominant RNA size of 24	NA	NA	NA	NA	NA	NA	NA	-2.09675078342106	0.0170528723797176
10	21021504	21022121	618	-	PlantSmallRNAgenes	siRNA24	NA	NA	osa-b1.0r1-25667	siRNA24 locus with predominant RNA size of 24	NA	NA	NA	NA	NA	NA	NA	-3.73944292876126	0.00861683909629543
10	21036064	21038793	2730	*	PlantSmallRNAgenes	OtherRNA	NA	NA	osa-b1.0r1-25675	OtherRNA locus with < 80% of RNAs between 20-24 nts in size	NA	NA	NA	NA	NA	NA	NA	-6.79206260886858	0.0038076298007227
10	21051840	21052541	702	+	ShortStack	OtherRNA	NA	NA	Cluster_13758	NA	Cluster_13758	N	N	NA	NA	NA	NA	-3.80644008540354	0.0332834969267274
10	21090843	21091803	961	*	PlantSmallRNAgenes	siRNA24	NA	NA	osa-b1.0r1-25697	siRNA24 locus with predominant RNA size of 24	NA	NA	NA	NA	NA	NA	NA	4.52228868697586	0.00209596831641738
10	21112276	21112446	171	-	PlantSmallRNAgenes	OtherRNA	NA	NA	osa-b1.0r1-25703	OtherRNA locus with < 80% of RNAs between 20-24 nts in size	NA	NA	NA	NA	NA	NA	NA	-3.32608149473276	0.0421639194903707
10	21168490	21168688	199	+	ShortStack	OtherRNA	NA	NA	Cluster_13826	NA	Cluster_13826	N	N	NA	NA	NA	NA	5.56694429274622	0.0268397196133653
10	21171920	21172873	954	-	ShortStack	OtherRNA	NA	NA	Cluster_13830	NA	Cluster_13830	N	N	NA	NA	NA	NA	-4.37358287742149	0.0384539253522905
10	21327612	21327996	385	+	PlantSmallRNAgenes	OtherRNA	NA	NA	osa-b1.0r1-25799	OtherRNA locus with < 80% of RNAs between 20-24 nts in size	NA	NA	NA	NA	NA	NA	NA	-2.80702901399926	6.56364497202477e-06
10	21334073	21337689	3617	+	PlantSmallRNAgenes	OtherRNA	NA	NA	osa-b1.0r1-25801	OtherRNA locus with < 80% of RNAs between 20-24 nts in size	NA	NA	NA	NA	NA	NA	NA	-4.25111095742911	6.43209357641342e-05
10	21338655	21339648	994	*	PlantSmallRNAgenes	siRNA24	NA	NA	osa-b1.0r1-25802	siRNA24 locus with predominant RNA size of 24	NA	NA	NA	NA	NA	NA	NA	3.1673103201351	0.0116661593993837
10	21416985	21417141	157	*	PlantSmallRNAgenes	siRNA24	NA	NA	osa-b1.0r1-25831	siRNA24 locus with predominant RNA size of 24	NA	NA	NA	NA	NA	NA	NA	-4.99924331808407	0.000192230096411497
10	21565115	21566327	1213	*	PlantSmallRNAgenes	siRNA24	NA	NA	osa-b1.0r1-25888	siRNA24 locus with predominant RNA size of 24	NA	NA	NA	NA	NA	NA	NA	2.56079475033931	0.0289298570795552
10	21620320	21620611	292	+	ShortStack	OtherRNA	NA	NA	Cluster_14107	NA	Cluster_14107	N	N	NA	NA	NA	NA	-5.47385518032028	0.016697297948091
10	21637928	21638377	450	*	PlantSmallRNAgenes	siRNA24	NA	NA	osa-b1.0r1-25911	siRNA24 locus with predominant RNA size of 24	NA	NA	NA	NA	NA	NA	NA	-2.38933615482501	0.00138875377855095
10	21643962	21650155	6194	*	PlantSmallRNAgenes	siRNA24	NA	NA	osa-b1.0r1-25913	siRNA24 locus with predominant RNA size of 24	NA	NA	NA	NA	NA	NA	NA	1.57832606979044	0.0496524812611092
10	21691413	21692346	934	*	PlantSmallRNAgenes	siRNA24	NA	NA	osa-b1.0r1-25931	siRNA24 locus with predominant RNA size of 24	NA	NA	NA	NA	NA	NA	NA	5.13754971120015	0.0319456373028173
10	21729778	21731093	1316	*	PlantSmallRNAgenes	siRNA24	NA	NA	osa-b1.0r1-25956	siRNA24 locus with predominant RNA size of 24	NA	NA	NA	NA	NA	NA	NA	2.43968287207248	0.0120357559317025
10	21755124	21755678	555	*	PlantSmallRNAgenes	siRNA24	NA	NA	osa-b1.0r1-25963	siRNA24 locus with predominant RNA size of 24	NA	NA	NA	NA	NA	NA	NA	2.36659981631026	0.0415490354193244
10	21801139	21802755	1617	+	ShortStack	OtherRNA	NA	NA	Cluster_14222	NA	Cluster_14222	N	N	NA	NA	NA	NA	-6.82964067447236	3.33662950746176e-05
10	21863037	21863617	581	-	PlantSmallRNAgenes	siRNA24	NA	NA	osa-b1.0r1-26015	siRNA24 locus with predominant RNA size of 24	NA	NA	NA	NA	NA	NA	NA	-4.99772409413815	1.64581228194894e-05
10	21878351	21879165	815	*	PlantSmallRNAgenes	siRNA24	NA	NA	osa-b1.0r1-26023	siRNA24 locus with predominant RNA size of 24	NA	NA	NA	NA	NA	NA	NA	-3.63474837275329	0.0169978891209592
10	21953723	21953909	187	+	PlantSmallRNAgenes	OtherRNA	NA	NA	osa-b1.0r1-26046	OtherRNA locus with < 80% of RNAs between 20-24 nts in size	NA	NA	NA	NA	NA	NA	NA	-1.90609585092621	0.0126140086183842
10	21989456	21990550	1095	*	PlantSmallRNAgenes	siRNA21	NA	NA	osa-b1.0r1-26062	siRNA21 locus with predominant RNA size of 21	NA	NA	NA	NA	NA	NA	NA	-5.2853844606286	0.0215587999098044
10	22026118	22026959	842	-	ShortStack	OtherRNA	NA	NA	Cluster_14378	NA	Cluster_14378	N	N	NA	NA	NA	NA	-3.36842814623193	0.03379852452508
10	22148218	22148618	401	*	PlantSmallRNAgenes	siRNA24	NA	NA	osa-b1.0r1-26120	siRNA24 locus with predominant RNA size of 24	NA	NA	NA	NA	NA	NA	NA	-3.57125672014879	0.00468843635728367
10	22152666	22153123	458	+	ShortStack	OtherRNA	NA	NA	Cluster_14448	NA	Cluster_14448	N	N	NA	NA	NA	NA	-5.17690288418871	0.0335463413579122
10	22222308	22224055	1748	*	PlantSmallRNAgenes	siRNA24	NA	NA	osa-b1.0r1-26154	siRNA24 locus with predominant RNA size of 24	NA	NA	NA	NA	NA	NA	NA	5.48962936754257	0.010589097664517
10	22256572	22257102	531	+	PlantSmallRNAgenes	OtherRNA	NA	NA	osa-b1.0r1-26163	OtherRNA locus with < 80% of RNAs between 20-24 nts in size	NA	NA	NA	NA	NA	NA	NA	-3.88680158080395	0.00186247179294582
10	22406805	22407820	1016	*	PlantSmallRNAgenes	siRNA21	NA	NA	osa-b1.0r1-26210	siRNA21 locus with predominant RNA size of 21	NA	NA	NA	NA	NA	NA	NA	5.14489352853623	0.0353103119878326
10	22446452	22447326	875	-	PlantSmallRNAgenes	OtherRNA	NA	NA	osa-b1.0r1-26237	OtherRNA locus with < 80% of RNAs between 20-24 nts in size	NA	NA	NA	NA	NA	NA	NA	-25.613809574915	0.000228227759550987
10	22447509	22447594	86	-	PlantSmallRNAgenes	OtherRNA	NA	NA	osa-b1.0r1-26238	OtherRNA locus with < 80% of RNAs between 20-24 nts in size	NA	NA	NA	NA	NA	NA	NA	-6.74216510817121	0.000933755480823715
10	22448283	22448371	89	*	PlantSmallRNAgenes	OtherRNA	NA	NA	osa-b1.0r1-26239	OtherRNA locus with < 80% of RNAs between 20-24 nts in size	NA	NA	NA	NA	NA	NA	NA	-3.92236403083379	8.22472484782528e-07
10	22598089	22598387	299	*	PlantSmallRNAgenes	siRNA24	NA	NA	osa-b1.0r1-26296	siRNA24 locus with predominant RNA size of 24	NA	NA	NA	NA	NA	NA	NA	-6.23460891703915	0.00193532192095933
10	22688104	22688516	413	+	PlantSmallRNAgenes	OtherRNA	NA	NA	osa-b1.0r1-26328	OtherRNA locus with < 80% of RNAs between 20-24 nts in size	NA	NA	NA	NA	NA	NA	NA	-6.58877623646133	4.06754364023435e-11
10	22724774	22725139	366	*	PlantSmallRNAgenes	siRNA24	NA	NA	osa-b1.0r1-26342	siRNA24 locus with predominant RNA size of 24	NA	NA	NA	NA	NA	NA	NA	4.36224459407261	0.0474867720698919
10	22770606	22771514	909	*	PlantSmallRNAgenes	OtherRNA	NA	NA	osa-b1.0r1-26359	OtherRNA locus with < 80% of RNAs between 20-24 nts in size	NA	NA	NA	NA	NA	NA	NA	6.77652352637952	0.000638629365931739
10	22773983	22774146	164	-	PlantSmallRNAgenes	OtherRNA	NA	NA	osa-b1.0r1-26362	OtherRNA locus with < 80% of RNAs between 20-24 nts in size	NA	NA	NA	NA	NA	NA	NA	-5.57037936296596	0.0249493156805742
10	22858626	22859829	1204	+	PlantSmallRNAgenes	OtherRNA	NA	NA	osa-b1.0r1-26402	OtherRNA locus with < 80% of RNAs between 20-24 nts in size	NA	NA	NA	NA	NA	NA	NA	-7.2128072443544	6.71095462811039e-06
10	22863186	22863298	113	-	ShortStack	OtherRNA	NA	NA	Cluster_14918	NA	Cluster_14918	N	N	NA	NA	NA	NA	-5.89264881536232	0.0169839092574383
10	22863851	22864225	375	-	ShortStack	OtherRNA	NA	NA	Cluster_14919	NA	Cluster_14919	N	N	NA	NA	NA	NA	-5.41655975638498	0.0292894329175732
10	23024727	23025066	340	*	PlantSmallRNAgenes	siRNA24	NA	NA	osa-b1.0r1-26456	siRNA24 locus with predominant RNA size of 24	NA	NA	NA	NA	NA	NA	NA	-3.75945399211268	3.21210048587157e-06
10	23037314	23038694	1381	-	PlantSmallRNAgenes	OtherRNA	NA	NA	osa-b1.0r1-26461	OtherRNA locus with < 80% of RNAs between 20-24 nts in size	NA	NA	NA	NA	NA	NA	NA	-3.47782660329267	5.36839945229977e-05
10	23184683	23185024	342	*	PlantSmallRNAgenes	siRNA24	NA	NA	osa-b1.0r1-26503	siRNA24 locus with predominant RNA size of 24	NA	NA	NA	NA	NA	NA	NA	-2.39192796913381	0.0305299653505719
10	23185905	23186361	457	*	PlantSmallRNAgenes	siRNA24	NA	NA	osa-b1.0r1-26504	siRNA24 locus with predominant RNA size of 24	NA	NA	NA	NA	NA	NA	NA	-1.70684216355449	0.0346176505848061
11	187760	188677	918	*	PlantSmallRNAgenes	siRNA24	NA	NA	osa-b1.0r1-26574	siRNA24 locus with predominant RNA size of 24	NA	NA	NA	NA	NA	NA	NA	-1.98876354762193	0.013070364891847
11	254867	255235	369	*	PlantSmallRNAgenes	siRNA24	NA	NA	osa-b1.0r1-26597	siRNA24 locus with predominant RNA size of 24	NA	NA	NA	NA	NA	NA	NA	-2.75428167080225	0.00557941073366422
11	267318	268060	743	-	PlantSmallRNAgenes	siRNA24	NA	NA	osa-b1.0r1-26604	siRNA24 locus with predominant RNA size of 24	NA	NA	NA	NA	NA	NA	NA	-4.19350534344522	1.10904361155751e-08
11	290521	291293	773	*	PlantSmallRNAgenes	siRNA24	NA	NA	osa-b1.0r1-26617	siRNA24 locus with predominant RNA size of 24	NA	NA	NA	NA	NA	NA	NA	4.80334185347714	0.0420079062943486
11	326091	326443	353	*	PlantSmallRNAgenes	siRNA24	NA	NA	osa-b1.0r1-26625	siRNA24 locus with predominant RNA size of 24	NA	NA	NA	NA	NA	NA	NA	5.43063689650015	0.0192804227563484
11	371821	372144	324	-	PlantSmallRNAgenes	siRNA24	NA	NA	osa-b1.0r1-26639	siRNA24 locus with predominant RNA size of 24	NA	NA	NA	NA	NA	NA	NA	-2.12348096462847	0.0341969715126242
11	526705	528082	1378	*	PlantSmallRNAgenes	siRNA24	NA	NA	osa-b1.0r1-26684	siRNA24 locus with predominant RNA size of 24	NA	NA	NA	NA	NA	NA	NA	5.14643671576502	0.0158344119491292
11	534367	536052	1686	*	PlantSmallRNAgenes	siRNA24	NA	NA	osa-b1.0r1-26687	siRNA24 locus with predominant RNA size of 24	NA	NA	NA	NA	NA	NA	NA	2.50700090292583	0.0244945150286854
11	565215	566091	877	*	PlantSmallRNAgenes	siRNA24	NA	NA	osa-b1.0r1-26702	siRNA24 locus with predominant RNA size of 24	NA	NA	NA	NA	NA	NA	NA	4.17255959180416	0.0101880921233036
11	574882	576243	1362	*	PlantSmallRNAgenes	siRNA24	NA	NA	osa-b1.0r1-26705	siRNA24 locus with predominant RNA size of 24	NA	NA	NA	NA	NA	NA	NA	4.31470676361032	0.0430356377053951
11	591174	591773	600	*	PlantSmallRNAgenes	siRNA24	NA	NA	osa-b1.0r1-26715	siRNA24 locus with predominant RNA size of 24	NA	NA	NA	NA	NA	NA	NA	-1.81319476215263	0.00274442684384829
11	606882	608499	1618	*	PlantSmallRNAgenes	siRNA24	NA	NA	osa-b1.0r1-26717	siRNA24 locus with predominant RNA size of 24	NA	NA	NA	NA	NA	NA	NA	4.5743336625696	0.00249353055795776
11	621018	622411	1394	*	PlantSmallRNAgenes	siRNA24	NA	NA	osa-b1.0r1-26722	siRNA24 locus with predominant RNA size of 24	NA	NA	NA	NA	NA	NA	NA	2.78443643766403	0.0201728848845292
11	623802	625114	1313	*	PlantSmallRNAgenes	siRNA24	NA	NA	osa-b1.0r1-26724	siRNA24 locus with predominant RNA size of 24	NA	NA	NA	NA	NA	NA	NA	3.99927381244996	0.0149674305542536
11	639663	640975	1313	*	PlantSmallRNAgenes	siRNA24	NA	NA	osa-b1.0r1-26728	siRNA24 locus with predominant RNA size of 24	NA	NA	NA	NA	NA	NA	NA	5.05993841377017	0.0389073093692627
11	655903	656174	272	*	PlantSmallRNAgenes	siRNA21	NA	NA	osa-b1.0r1-26739	siRNA21 locus with predominant RNA size of 21	NA	NA	NA	NA	NA	NA	NA	-6.24446358964147	0.000196619160794667
11	714479	715299	821	*	PlantSmallRNAgenes	siRNA24	NA	NA	osa-b1.0r1-26771	siRNA24 locus with predominant RNA size of 24	NA	NA	NA	NA	NA	NA	NA	-2.5524990997491	0.0146106658092407
11	715408	715882	475	+	PlantSmallRNAgenes	OtherRNA	NA	NA	osa-b1.0r1-26772	OtherRNA locus with < 80% of RNAs between 20-24 nts in size	NA	NA	NA	NA	NA	NA	NA	-6.02041290512007	0.000505717459401428
11	715945	716872	928	*	PlantSmallRNAgenes	OtherRNA	NA	NA	osa-b1.0r1-26773	OtherRNA locus with < 80% of RNAs between 20-24 nts in size	NA	NA	NA	NA	NA	NA	NA	-2.46543501767164	0.0146305931972433
11	823652	824922	1271	-	PlantSmallRNAgenes	OtherRNA	NA	NA	osa-b1.0r1-26820	OtherRNA locus with < 80% of RNAs between 20-24 nts in size	NA	NA	NA	NA	NA	NA	NA	-5.89308137364891	0.0176598597815114
11	826955	827425	471	+	PlantSmallRNAgenes	OtherRNA	NA	NA	osa-b1.0r1-26821	OtherRNA locus with < 80% of RNAs between 20-24 nts in size	NA	NA	NA	NA	NA	NA	NA	-3.72192502873914	9.75837276765714e-08
11	959461	960095	635	-	PlantSmallRNAgenes	siRNA21	NA	NA	osa-b1.0r1-26868	siRNA21 locus with predominant RNA size of 21	NA	NA	NA	NA	NA	NA	NA	-2.11042845081648	0.0184010821288459
11	969219	970170	952	*	PlantSmallRNAgenes	siRNA21	NA	NA	osa-b1.0r1-26876	siRNA21 locus with predominant RNA size of 21	NA	NA	NA	NA	NA	NA	NA	-2.98202126643222	7.20671882840217e-05
11	1019932	1021222	1291	-	PlantSmallRNAgenes	siRNA21	NA	NA	osa-b1.0r1-26888	siRNA21 locus with predominant RNA size of 21	NA	NA	NA	NA	NA	NA	NA	-3.21187521700129	2.07242605614737e-06
11	1024330	1025300	971	*	PlantSmallRNAgenes	siRNA21	NA	NA	osa-b1.0r1-26893	siRNA21 locus with predominant RNA size of 21	NA	NA	NA	NA	NA	NA	NA	-3.08330146263316	9.49530344658186e-09
11	1035788	1035809	22	*	PlantSmallRNAgenes	OtherRNA	NA	NA	osa-b1.0r1-26896	OtherRNA locus with < 80% of RNAs between 20-24 nts in size	NA	NA	NA	NA	NA	NA	NA	-2.90639854412576	0.0337361558074699
11	1141638	1143304	1667	-	PlantSmallRNAgenes	siRNA24	NA	NA	osa-b1.0r1-26929	siRNA24 locus with predominant RNA size of 24	NA	NA	NA	NA	NA	NA	NA	-1.66849967706751	0.0124529150062247
11	1375914	1376580	667	*	PlantSmallRNAgenes	siRNA24	NA	NA	osa-b1.0r1-27025	siRNA24 locus with predominant RNA size of 24	NA	NA	NA	NA	NA	NA	NA	-2.52795549795135	0.0188117471673573
11	1377567	1377734	168	-	PlantSmallRNAgenes	OtherRNA	NA	NA	osa-b1.0r1-27027	OtherRNA locus with < 80% of RNAs between 20-24 nts in size	NA	NA	NA	NA	NA	NA	NA	-7.03581305133721	0.0127436769155586
11	1384611	1385128	518	-	PlantSmallRNAgenes	siRNA21	NA	NA	osa-b1.0r1-27029	siRNA21 locus with predominant RNA size of 21	NA	NA	NA	NA	NA	NA	NA	-3.90383308898673	0.0133296074757801
11	1398319	1398914	596	*	PlantSmallRNAgenes	siRNA24	NA	NA	osa-b1.0r1-27035	siRNA24 locus with predominant RNA size of 24	NA	NA	NA	NA	NA	NA	NA	-2.94540283886421	0.000793550379647048
11	1433132	1433325	194	+	PlantSmallRNAgenes	OtherRNA	NA	NA	osa-b1.0r1-27046	OtherRNA locus with < 80% of RNAs between 20-24 nts in size	NA	NA	NA	NA	NA	NA	NA	-2.10864367841739	0.00100265431615916
11	1468343	1468750	408	*	PlantSmallRNAgenes	siRNA24	NA	NA	osa-b1.0r1-27054	siRNA24 locus with predominant RNA size of 24	NA	NA	NA	NA	NA	NA	NA	-1.95521105471276	0.0470284459177289
11	1477681	1478299	619	*	PlantSmallRNAgenes	siRNA24	NA	NA	osa-b1.0r1-27057	siRNA24 locus with predominant RNA size of 24	NA	NA	NA	NA	NA	NA	NA	2.08259910169175	0.0172810818086926
11	1509967	1511563	1597	*	PlantSmallRNAgenes	siRNA24	NA	NA	osa-b1.0r1-27070	siRNA24 locus with predominant RNA size of 24	NA	NA	NA	NA	NA	NA	NA	4.11732162285388	0.0454740139252092
11	1625182	1626020	839	*	PlantSmallRNAgenes	siRNA24	NA	NA	osa-b1.0r1-27127	siRNA24 locus with predominant RNA size of 24	NA	NA	NA	NA	NA	NA	NA	2.03327169205433	0.0348033573079811
11	1635647	1637159	1513	*	PlantSmallRNAgenes	siRNA24	NA	NA	osa-b1.0r1-27131	siRNA24 locus with predominant RNA size of 24	NA	NA	NA	NA	NA	NA	NA	2.18874466768012	0.0361233585101872
11	1832517	1837866	5350	-	PlantSmallRNAgenes	OtherRNA	NA	NA	osa-b1.0r1-27197	OtherRNA locus with < 80% of RNAs between 20-24 nts in size	NA	NA	NA	NA	NA	NA	NA	-3.4044921634798	9.55149634919068e-06
11	1847773	1848160	388	*	PlantSmallRNAgenes	siRNA24	NA	NA	osa-b1.0r1-27199	siRNA24 locus with predominant RNA size of 24	NA	NA	NA	NA	NA	NA	NA	-5.19714760898278	0.00462046062218569
11	1868965	1869458	494	-	ShortStack	OtherRNA	NA	NA	Cluster_16172	NA	Cluster_16172	N	N	NA	NA	NA	NA	-6.35244104102917	0.00103181545409079
11	2018177	2019455	1279	*	PlantSmallRNAgenes	siRNA24	NA	NA	osa-b1.0r1-27254	siRNA24 locus with predominant RNA size of 24	NA	NA	NA	NA	NA	NA	NA	1.90123484298772	0.0392989441235359
11	2078227	2078630	404	+	PlantSmallRNAgenes	siRNA21	NA	NA	osa-b1.0r1-27263	siRNA21 locus with predominant RNA size of 21	NA	NA	NA	NA	NA	NA	NA	-5.05311386312497	0.00706272061653958
11	2079123	2079625	503	+	PlantSmallRNAgenes	siRNA21	NA	NA	osa-b1.0r1-27264	siRNA21 locus with predominant RNA size of 21	NA	NA	NA	NA	NA	NA	NA	-3.1721468061685	0.00805838366130037
11	2101771	2103919	2149	*	PlantSmallRNAgenes	siRNA24	NA	NA	osa-b1.0r1-27271	siRNA24 locus with predominant RNA size of 24	NA	NA	NA	NA	NA	NA	NA	2.06100440977732	0.02043789945948
11	2160983	2161526	544	*	PlantSmallRNAgenes	siRNA24	NA	NA	osa-b1.0r1-27287	siRNA24 locus with predominant RNA size of 24	NA	NA	NA	NA	NA	NA	NA	-2.92410680163138	0.0271817020392942
11	2192017	2192480	464	+	PlantSmallRNAgenes	siRNA24	NA	NA	osa-b1.0r1-27312	siRNA24 locus with predominant RNA size of 24	NA	NA	NA	NA	NA	NA	NA	-3.08467676503839	0.0371557300866922
11	2204098	2204633	536	-	PlantSmallRNAgenes	OtherRNA	NA	NA	osa-b1.0r1-27321	OtherRNA locus with < 80% of RNAs between 20-24 nts in size	NA	NA	NA	NA	NA	NA	NA	-5.51817261660729	0.00158838738765734
11	2204986	2205645	660	-	PlantSmallRNAgenes	OtherRNA	NA	NA	osa-b1.0r1-27323	OtherRNA locus with < 80% of RNAs between 20-24 nts in size	NA	NA	NA	NA	NA	NA	NA	-3.73930669363563	0.0496928851783142
11	2275291	2275776	486	*	PlantSmallRNAgenes	siRNA24	NA	NA	osa-b1.0r1-27344	siRNA24 locus with predominant RNA size of 24	NA	NA	NA	NA	NA	NA	NA	-1.72639371273653	0.018143348054836
11	2381411	2381814	404	-	PlantSmallRNAgenes	OtherRNA	NA	NA	osa-b1.0r1-27390	OtherRNA locus with < 80% of RNAs between 20-24 nts in size	NA	NA	NA	NA	NA	NA	NA	-2.30259861800218	7.55756823141689e-06
11	2390733	2392367	1635	-	ShortStack	OtherRNA	NA	NA	Cluster_16469	NA	Cluster_16469	N	N	NA	NA	NA	NA	-7.6705892832884	0.0373857595810272
11	2395513	2395985	473	*	PlantSmallRNAgenes	siRNA24	NA	NA	osa-b1.0r1-27398	siRNA24 locus with predominant RNA size of 24	NA	NA	NA	NA	NA	NA	NA	-3.16745053054372	0.00149856232612138
11	2444926	2445323	398	*	PlantSmallRNAgenes	siRNA24	NA	NA	osa-b1.0r1-27430	siRNA24 locus with predominant RNA size of 24	NA	NA	NA	NA	NA	NA	NA	-2.59049615422905	0.000442687469046005
11	2475716	2476400	685	*	PlantSmallRNAgenes	siRNA24	NA	NA	osa-b1.0r1-27442	siRNA24 locus with predominant RNA size of 24	NA	NA	NA	NA	NA	NA	NA	4.22989956317801	0.0482381444316673
11	2479210	2479539	330	*	PlantSmallRNAgenes	siRNA24	NA	NA	osa-b1.0r1-27444	siRNA24 locus with predominant RNA size of 24	NA	NA	NA	NA	NA	NA	NA	-2.52968945506476	0.0190295896440947
11	2508474	2509236	763	*	PlantSmallRNAgenes	siRNA24	NA	NA	osa-b1.0r1-27459	siRNA24 locus with predominant RNA size of 24	NA	NA	NA	NA	NA	NA	NA	2.63895414300218	0.0250129688548412
11	2524336	2526142	1807	+	PlantSmallRNAgenes	siRNA24	NA	NA	osa-b1.0r1-27466	siRNA24 locus with predominant RNA size of 24	NA	NA	NA	NA	NA	NA	NA	-1.79892572973295	0.00615293629732098
11	2532829	2533082	254	+	PlantSmallRNAgenes	OtherRNA	NA	NA	osa-b1.0r1-27469	OtherRNA locus with < 80% of RNAs between 20-24 nts in size	NA	NA	NA	NA	NA	NA	NA	-2.39183564171362	7.13554375122405e-05
11	2615826	2616886	1061	*	PlantSmallRNAgenes	siRNA24	NA	NA	osa-b1.0r1-27509	siRNA24 locus with predominant RNA size of 24	NA	NA	NA	NA	NA	NA	NA	3.23852936608433	0.0419030791286499
11	2641843	2642322	480	*	PlantSmallRNAgenes	siRNA24	NA	NA	osa-b1.0r1-27519	siRNA24 locus with predominant RNA size of 24	NA	NA	NA	NA	NA	NA	NA	2.92917652873735	0.0206923823336682
11	2685171	2686209	1039	*	PlantSmallRNAgenes	siRNA24	NA	NA	osa-b1.0r1-27550	siRNA24 locus with predominant RNA size of 24	NA	NA	NA	NA	NA	NA	NA	3.66603635192093	0.0435091780916385
11	2720301	2723266	2966	*	PlantSmallRNAgenes	siRNA24	NA	NA	osa-b1.0r1-27563	siRNA24 locus with predominant RNA size of 24	NA	NA	NA	NA	NA	NA	NA	6.63580308218351	0.0392346110535673
11	2843214	2843668	455	-	PlantSmallRNAgenes	OtherRNA	NA	NA	osa-b1.0r1-27617	OtherRNA locus with < 80% of RNAs between 20-24 nts in size	NA	NA	NA	NA	NA	NA	NA	-6.23427719290101	0.00120002379460443
11	2870957	2871016	60	+	PlantSmallRNAgenes	OtherRNA	NA	NA	osa-b1.0r1-27629	OtherRNA locus with < 80% of RNAs between 20-24 nts in size	NA	NA	NA	NA	NA	NA	NA	-9.32115777213128	0.000103915604129996
11	2881636	2882495	860	*	PlantSmallRNAgenes	siRNA24	NA	NA	osa-b1.0r1-27635	siRNA24 locus with predominant RNA size of 24	NA	NA	NA	NA	NA	NA	NA	2.72404618981987	0.0450859399846202
11	2889815	2892589	2775	*	PlantSmallRNAgenes	siRNA24	NA	NA	osa-b1.0r1-27642	siRNA24 locus with predominant RNA size of 24	NA	NA	NA	NA	NA	NA	NA	2.68322840744701	0.00923068124897672
11	2898832	2901469	2638	*	PlantSmallRNAgenes	siRNA24	NA	NA	osa-b1.0r1-27647	siRNA24 locus with predominant RNA size of 24	NA	NA	NA	NA	NA	NA	NA	2.77747402885658	0.0232558201076103
11	2946267	2946641	375	*	PlantSmallRNAgenes	siRNA24	NA	NA	osa-b1.0r1-27663	siRNA24 locus with predominant RNA size of 24	NA	NA	NA	NA	NA	NA	NA	-2.77211388561685	1.5833107380975e-05
11	2958802	2960862	2061	*	PlantSmallRNAgenes	siRNA24	NA	NA	osa-b1.0r1-27665	siRNA24 locus with predominant RNA size of 24	NA	NA	NA	NA	NA	NA	NA	1.7305580161552	0.0169096848487844
11	3054952	3056005	1054	*	PlantSmallRNAgenes	siRNA24	NA	NA	osa-b1.0r1-27690	siRNA24 locus with predominant RNA size of 24	NA	NA	NA	NA	NA	NA	NA	4.97728877302876	0.0412310928900677
11	3079734	3081351	1618	+	PlantSmallRNAgenes	OtherRNA	NA	NA	osa-b1.0r1-27699	OtherRNA locus with < 80% of RNAs between 20-24 nts in size	NA	NA	NA	NA	NA	NA	NA	-2.98987933969759	0.00300864831214201
11	3219135	3219251	117	+	PlantSmallRNAgenes	OtherRNA	NA	NA	osa-b1.0r1-27761	OtherRNA locus with < 80% of RNAs between 20-24 nts in size	NA	NA	NA	NA	NA	NA	NA	-3.10522877311348	0.0469672621572333
11	3230042	3233008	2967	*	PlantSmallRNAgenes	siRNA24	NA	NA	osa-b1.0r1-27769	siRNA24 locus with predominant RNA size of 24	NA	NA	NA	NA	NA	NA	NA	4.10761413356753	0.0422257389691363
11	3278215	3279419	1205	-	PlantSmallRNAgenes	OtherRNA	NA	NA	osa-b1.0r1-27789	OtherRNA locus with < 80% of RNAs between 20-24 nts in size	NA	NA	NA	NA	NA	NA	NA	-10.1492111031323	2.69658299231878e-11
11	3302313	3303014	702	+	ShortStack	OtherRNA	NA	NA	Cluster_17060	NA	Cluster_17060	N	N	NA	NA	NA	NA	-5.65290392474862	0.00912994281117222
11	3364720	3365113	394	-	PlantSmallRNAgenes	OtherRNA	NA	NA	osa-b1.0r1-27838	OtherRNA locus with < 80% of RNAs between 20-24 nts in size	NA	NA	NA	NA	NA	NA	NA	-1.93266895506457	0.0314514411919661
11	3440267	3441352	1086	*	PlantSmallRNAgenes	siRNA24	NA	NA	osa-b1.0r1-27861	siRNA24 locus with predominant RNA size of 24	NA	NA	NA	NA	NA	NA	NA	5.28535680454487	0.0244438463326185
11	3484334	3485484	1151	*	PlantSmallRNAgenes	siRNA24	NA	NA	osa-b1.0r1-27882	siRNA24 locus with predominant RNA size of 24	NA	NA	NA	NA	NA	NA	NA	6.03019412268572	0.0081844932668596
11	3488067	3490842	2776	-	PlantSmallRNAgenes	OtherRNA	NA	NA	osa-b1.0r1-27885	OtherRNA locus with < 80% of RNAs between 20-24 nts in size	NA	NA	NA	NA	NA	NA	NA	-9.1347308864274	1.34911529694509e-09
11	3491172	3491636	465	-	PlantSmallRNAgenes	OtherRNA	NA	NA	osa-b1.0r1-27886	OtherRNA locus with < 80% of RNAs between 20-24 nts in size	NA	NA	NA	NA	NA	NA	NA	-6.1287137894485	5.06917440602241e-05
11	3495273	3495652	380	-	ShortStack	OtherRNA	NA	NA	Cluster_17170	NA	Cluster_17170	N	N	NA	NA	NA	NA	-3.40732015430779	0.0338933547553591
11	3500218	3500408	191	+	PlantSmallRNAgenes	OtherRNA	NA	NA	osa-b1.0r1-27888	OtherRNA locus with < 80% of RNAs between 20-24 nts in size	NA	NA	NA	NA	NA	NA	NA	-9.09944676807232	0.0276782273500333
11	3675673	3676340	668	*	PlantSmallRNAgenes	siRNA24	NA	NA	osa-b1.0r1-27966	siRNA24 locus with predominant RNA size of 24	NA	NA	NA	NA	NA	NA	NA	4.36613454574212	0.0442251507890236
11	3691284	3691694	411	+	PlantSmallRNAgenes	siRNA24	NA	NA	osa-b1.0r1-27969	siRNA24 locus with predominant RNA size of 24	NA	NA	NA	NA	NA	NA	NA	-2.32550797134218	0.0258001302697331
11	3760787	3761450	664	*	PlantSmallRNAgenes	siRNA24	NA	NA	osa-b1.0r1-27991	siRNA24 locus with predominant RNA size of 24	NA	NA	NA	NA	NA	NA	NA	5.85352484867883	0.010508847285776
11	3778897	3779248	352	*	PlantSmallRNAgenes	siRNA24	NA	NA	osa-b1.0r1-28004	siRNA24 locus with predominant RNA size of 24	NA	NA	NA	NA	NA	NA	NA	-2.70827797258432	0.0158996726445495
11	3908082	3910894	2813	*	PlantSmallRNAgenes	siRNA24	NA	NA	osa-b1.0r1-28069	siRNA24 locus with predominant RNA size of 24	NA	NA	NA	NA	NA	NA	NA	2.61302525692658	0.017300860751146
11	3993058	4001915	8858	*	PlantSmallRNAgenes	siRNA24	NA	NA	osa-b1.0r1-28112	siRNA24 locus with predominant RNA size of 24	NA	NA	NA	NA	NA	NA	NA	2.63188845456379	0.021634641327904
11	4022102	4022542	441	*	PlantSmallRNAgenes	siRNA24	NA	NA	osa-b1.0r1-28120	siRNA24 locus with predominant RNA size of 24	NA	NA	NA	NA	NA	NA	NA	-1.81701099005155	0.00980305573210948
11	4044810	4045369	560	+	PlantSmallRNAgenes	siRNA24	NA	NA	osa-b1.0r1-28127	siRNA24 locus with predominant RNA size of 24	NA	NA	NA	NA	NA	NA	NA	4.88726579561009	0.026776959134136
11	4130459	4130854	396	*	PlantSmallRNAgenes	siRNA24	NA	NA	osa-b1.0r1-28162	siRNA24 locus with predominant RNA size of 24	NA	NA	NA	NA	NA	NA	NA	-2.38597862853073	0.00566846025661237
11	4178065	4178540	476	*	PlantSmallRNAgenes	siRNA24	NA	NA	osa-b1.0r1-28188	siRNA24 locus with predominant RNA size of 24	NA	NA	NA	NA	NA	NA	NA	2.81182568044652	0.0208005027645049
11	4182602	4184022	1421	*	PlantSmallRNAgenes	siRNA24	NA	NA	osa-b1.0r1-28192	siRNA24 locus with predominant RNA size of 24	NA	NA	NA	NA	NA	NA	NA	4.9397434660931	0.0356042160620411
11	4216155	4217138	984	*	PlantSmallRNAgenes	siRNA24	NA	NA	osa-b1.0r1-28206	siRNA24 locus with predominant RNA size of 24	NA	NA	NA	NA	NA	NA	NA	2.90114799567663	0.0436210817866085
11	4219025	4220726	1702	*	PlantSmallRNAgenes	siRNA24	NA	NA	osa-b1.0r1-28209	siRNA24 locus with predominant RNA size of 24	NA	NA	NA	NA	NA	NA	NA	4.33428236652084	0.00464553590833412
11	4249248	4249779	532	+	ShortStack	OtherRNA	NA	NA	Cluster_17682	NA	Cluster_17682	N	N	NA	NA	NA	NA	-5.99919937080077	0.00339810959431782
11	4250480	4251482	1003	+	ShortStack	OtherRNA	NA	NA	Cluster_17683	NA	Cluster_17683	N	N	NA	NA	NA	NA	-4.83877504959756	0.0251164693814394
11	4299252	4300049	798	-	PlantSmallRNAgenes	OtherRNA	NA	NA	osa-b1.0r1-28232	OtherRNA locus with < 80% of RNAs between 20-24 nts in size	NA	NA	NA	NA	NA	NA	NA	-2.62084266886316	0.0362133392292854
11	4379243	4379974	732	+	PlantSmallRNAgenes	OtherRNA	NA	NA	osa-b1.0r1-28287	OtherRNA locus with < 80% of RNAs between 20-24 nts in size	NA	NA	NA	NA	NA	NA	NA	-3.21880290413802	0.00197168381772486
11	4421457	4423996	2540	*	PlantSmallRNAgenes	siRNA24	NA	NA	osa-b1.0r1-28304	siRNA24 locus with predominant RNA size of 24	NA	NA	NA	NA	NA	NA	NA	3.67070486062538	0.0178975709338169
11	4446896	4448480	1585	*	PlantSmallRNAgenes	siRNA24	NA	NA	osa-b1.0r1-28311	siRNA24 locus with predominant RNA size of 24	NA	NA	NA	NA	NA	NA	NA	2.93858801002341	0.0321639104718229
11	4505535	4506157	623	+	PlantSmallRNAgenes	siRNA24	NA	NA	osa-b1.0r1-28341	siRNA24 locus with predominant RNA size of 24	NA	NA	NA	NA	NA	NA	NA	-2.56927900780414	0.000305808515113451
11	4631457	4633229	1773	*	PlantSmallRNAgenes	OtherRNA	NA	NA	osa-b1.0r1-28401	OtherRNA locus with < 80% of RNAs between 20-24 nts in size	NA	NA	NA	NA	NA	NA	NA	2.38985088615618	0.0137607320980756
11	4634374	4635299	926	*	PlantSmallRNAgenes	siRNA24	NA	NA	osa-b1.0r1-28403	siRNA24 locus with predominant RNA size of 24	NA	NA	NA	NA	NA	NA	NA	3.44895677126169	0.0456302125360728
11	4704370	4715238	10869	*	Pln24NT	24nt_Locus	NA	NA	cluster23352	NA	NA	NA	NA	cluster23352	cluster23352	T	17	3.43673382940198	0.0276178500900652
11	4730865	4731870	1006	*	PlantSmallRNAgenes	siRNA24	NA	NA	osa-b1.0r1-28440	siRNA24 locus with predominant RNA size of 24	NA	NA	NA	NA	NA	NA	NA	3.28053647245459	0.0116069318589078
11	4784596	4785085	490	*	PlantSmallRNAgenes	siRNA24	NA	NA	osa-b1.0r1-28473	siRNA24 locus with predominant RNA size of 24	NA	NA	NA	NA	NA	NA	NA	-1.90993215594519	0.00116149668065549
11	4788499	4789474	976	+	ShortStack	OtherRNA	NA	NA	Cluster_18084	NA	Cluster_18084	N	N	NA	NA	NA	NA	-6.16509414965855	0.00398191415193167
11	4880200	4881098	899	*	PlantSmallRNAgenes	siRNA24	NA	NA	osa-b1.0r1-28518	siRNA24 locus with predominant RNA size of 24	NA	NA	NA	NA	NA	NA	NA	5.23977404625781	0.0243872043760755
11	4968496	4969093	598	*	PlantSmallRNAgenes	siRNA24	NA	NA	osa-b1.0r1-28568	siRNA24 locus with predominant RNA size of 24	NA	NA	NA	NA	NA	NA	NA	-6.05491103435402	0.000643772345523381
11	4991952	4992280	329	*	ShortStack	OtherRNA	NA	NA	Cluster_18188	NA	Cluster_18188	N	N	NA	NA	NA	NA	-5.43109881030619	0.0393005399387295
11	4997913	5002619	4707	*	PlantSmallRNAgenes	siRNA21	NA	NA	osa-b1.0r1-28578	siRNA21 locus with predominant RNA size of 21	NA	NA	NA	NA	NA	NA	NA	5.02488151656705	0.03957783646357
11	5339936	5340971	1036	*	PlantSmallRNAgenes	siRNA24	NA	NA	osa-b1.0r1-28720	siRNA24 locus with predominant RNA size of 24	NA	NA	NA	NA	NA	NA	NA	2.39327847428562	0.0160173341039657
11	5384020	5384836	817	*	PlantSmallRNAgenes	siRNA24	NA	NA	osa-b1.0r1-28731	siRNA24 locus with predominant RNA size of 24	NA	NA	NA	NA	NA	NA	NA	3.00368714787624	0.0443914512025936
11	5393221	5393887	667	*	PlantSmallRNAgenes	siRNA24	NA	NA	osa-b1.0r1-28736	siRNA24 locus with predominant RNA size of 24	NA	NA	NA	NA	NA	NA	NA	-2.13216499154998	0.00738133747235171
11	5394177	5394828	652	*	PlantSmallRNAgenes	siRNA24	NA	NA	osa-b1.0r1-28737	siRNA24 locus with predominant RNA size of 24	NA	NA	NA	NA	NA	NA	NA	-3.49612077361682	0.000426797440104098
11	5420356	5421379	1024	+	ShortStack	OtherRNA	NA	NA	Cluster_18381	NA	Cluster_18381	N	N	NA	NA	NA	NA	-5.39500133775587	0.00842500025762468
11	5454141	5455097	957	*	PlantSmallRNAgenes	siRNA24	NA	NA	osa-b1.0r1-28769	siRNA24 locus with predominant RNA size of 24	NA	NA	NA	NA	NA	NA	NA	3.3220387276237	0.00283887832841452
11	5464026	5464639	614	+	ShortStack	OtherRNA	NA	NA	Cluster_18409	NA	Cluster_18409	N	N	NA	NA	NA	NA	-4.34199526313322	0.0190874544034837
11	5514450	5515216	767	*	PlantSmallRNAgenes	siRNA24	NA	NA	osa-b1.0r1-28787	siRNA24 locus with predominant RNA size of 24	NA	NA	NA	NA	NA	NA	NA	5.58773884060547	0.0263972167734758
11	5528987	5529702	716	*	PlantSmallRNAgenes	siRNA24	NA	NA	osa-b1.0r1-28791	siRNA24 locus with predominant RNA size of 24	NA	NA	NA	NA	NA	NA	NA	5.41071261479114	0.0207355093696567
11	5534185	5534721	537	*	PlantSmallRNAgenes	siRNA24	NA	NA	osa-b1.0r1-28794	siRNA24 locus with predominant RNA size of 24	NA	NA	NA	NA	NA	NA	NA	2.77260892390803	0.0359803824458006
11	5560079	5560867	789	*	PlantSmallRNAgenes	siRNA24	NA	NA	osa-b1.0r1-28808	siRNA24 locus with predominant RNA size of 24	NA	NA	NA	NA	NA	NA	NA	-2.5662466116051	0.0165746741512529
11	5568638	5571868	3231	*	PlantSmallRNAgenes	siRNA24	NA	NA	osa-b1.0r1-28811	siRNA24 locus with predominant RNA size of 24	NA	NA	NA	NA	NA	NA	NA	3.08468345739539	0.00491188082729876
11	5583888	5585024	1137	*	PlantSmallRNAgenes	siRNA24	NA	NA	osa-b1.0r1-28820	siRNA24 locus with predominant RNA size of 24	NA	NA	NA	NA	NA	NA	NA	4.88024572754308	0.0442556611233726
11	5592494	5593877	1384	*	PlantSmallRNAgenes	siRNA24	NA	NA	osa-b1.0r1-28823	siRNA24 locus with predominant RNA size of 24	NA	NA	NA	NA	NA	NA	NA	2.28978555210061	0.0292894329175732
11	5618528	5619704	1177	*	PlantSmallRNAgenes	siRNA24	NA	NA	osa-b1.0r1-28835	siRNA24 locus with predominant RNA size of 24	NA	NA	NA	NA	NA	NA	NA	3.5176426947465	0.00924238942002401
11	5685428	5686110	683	*	PlantSmallRNAgenes	siRNA24	NA	NA	osa-b1.0r1-28861	siRNA24 locus with predominant RNA size of 24	NA	NA	NA	NA	NA	NA	NA	5.11788960802761	0.0461495376644155
11	5703645	5704384	740	*	PlantSmallRNAgenes	siRNA24	NA	NA	osa-b1.0r1-28863	siRNA24 locus with predominant RNA size of 24	NA	NA	NA	NA	NA	NA	NA	5.31648562407134	0.0363879222678367
11	5773342	5773833	492	*	PlantSmallRNAgenes	siRNA24	NA	NA	osa-b1.0r1-28899	siRNA24 locus with predominant RNA size of 24	NA	NA	NA	NA	NA	NA	NA	-2.32737091030097	0.00343978877423448
11	5774627	5774912	286	*	Pln24NT	24nt_Locus	NA	NA	cluster23702	NA	NA	NA	NA	cluster23702	cluster23702	T	17	-6.48863895626833	0.0149225833246275
11	5808715	5809468	754	*	PlantSmallRNAgenes	OtherRNA	NA	NA	osa-b1.0r1-28911	OtherRNA locus with < 80% of RNAs between 20-24 nts in size	NA	NA	NA	NA	NA	NA	NA	5.59828838475107	0.0157378160170875
11	5831199	5834714	3516	*	PlantSmallRNAgenes	siRNA21	NA	NA	osa-b1.0r1-28919	siRNA21 locus with predominant RNA size of 21	NA	NA	NA	NA	NA	NA	NA	5.98340427896365	0.0171344421707408
11	5894772	5895160	389	-	PlantSmallRNAgenes	OtherRNA	NA	NA	osa-b1.0r1-28949	OtherRNA locus with < 80% of RNAs between 20-24 nts in size	NA	NA	NA	NA	NA	NA	NA	-3.27166455058348	2.69052337236448e-05
11	5919089	5919629	541	*	PlantSmallRNAgenes	siRNA24	NA	NA	osa-b1.0r1-28959	siRNA24 locus with predominant RNA size of 24	NA	NA	NA	NA	NA	NA	NA	-2.72644879575593	0.000476847920976924
11	6029911	6030878	968	*	PlantSmallRNAgenes	siRNA24	NA	NA	osa-b1.0r1-29018	siRNA24 locus with predominant RNA size of 24	NA	NA	NA	NA	NA	NA	NA	5.29778118719585	0.0050307187567914
11	6035530	6038115	2586	*	PlantSmallRNAgenes	siRNA24	NA	NA	osa-b1.0r1-29023	siRNA24 locus with predominant RNA size of 24	NA	NA	NA	NA	NA	NA	NA	3.63966786952477	0.0204050503739834
11	6085863	6086892	1030	*	PlantSmallRNAgenes	siRNA24	NA	NA	osa-b1.0r1-29047	siRNA24 locus with predominant RNA size of 24	NA	NA	NA	NA	NA	NA	NA	3.13339868352188	0.00778162593109905
11	6113988	6114465	478	-	PlantSmallRNAgenes	OtherRNA	NA	NA	osa-b1.0r1-29060	OtherRNA locus with < 80% of RNAs between 20-24 nts in size	NA	NA	NA	NA	NA	NA	NA	-5.57826701952772	0.0255705861831699
11	6132717	6133531	815	+	PlantSmallRNAgenes	OtherRNA	NA	NA	osa-b1.0r1-29065	OtherRNA locus with < 80% of RNAs between 20-24 nts in size	NA	NA	NA	NA	NA	NA	NA	-3.43260157426755	0.0106491794804896
11	6296685	6299243	2559	*	PlantSmallRNAgenes	siRNA24	NA	NA	osa-b1.0r1-29115	siRNA24 locus with predominant RNA size of 24	NA	NA	NA	NA	NA	NA	NA	3.61690577559114	0.00362601643989654
11	6465970	6467875	1906	*	PlantSmallRNAgenes	siRNA24	NA	NA	osa-b1.0r1-29207	siRNA24 locus with predominant RNA size of 24	NA	NA	NA	NA	NA	NA	NA	4.81041349386497	0.0153649295049494
11	6514708	6515760	1053	*	PlantSmallRNAgenes	siRNA24	NA	NA	osa-b1.0r1-29231	siRNA24 locus with predominant RNA size of 24	NA	NA	NA	NA	NA	NA	NA	4.87869450244914	0.0465618019852582
11	6643318	6645195	1878	*	PlantSmallRNAgenes	siRNA24	NA	NA	osa-b1.0r1-29282	siRNA24 locus with predominant RNA size of 24	NA	NA	NA	NA	NA	NA	NA	5.58297278533417	0.00613144986921118
11	6678307	6679209	903	+	ShortStack	OtherRNA	NA	NA	Cluster_19196	NA	Cluster_19196	N	N	NA	NA	NA	NA	-5.18012316563621	0.0288791110465477
11	6962924	6963207	284	*	PlantSmallRNAgenes	siRNA24	NA	NA	osa-b1.0r1-29380	siRNA24 locus with predominant RNA size of 24	NA	NA	NA	NA	NA	NA	NA	-4.28051037785717	0.0362330175603616
11	7061924	7062316	393	*	PlantSmallRNAgenes	siRNA24	NA	NA	osa-b1.0r1-29414	siRNA24 locus with predominant RNA size of 24	NA	NA	NA	NA	NA	NA	NA	3.97486023499414	0.0491750654799679
11	7261519	7262455	937	-	PlantSmallRNAgenes	siRNA24	NA	NA	osa-b1.0r1-29497	siRNA24 locus with predominant RNA size of 24	NA	NA	NA	NA	NA	NA	NA	-2.0833973328432	0.0312601795050843
11	7267390	7268653	1264	*	PlantSmallRNAgenes	siRNA24	NA	NA	osa-b1.0r1-29500	siRNA24 locus with predominant RNA size of 24	NA	NA	NA	NA	NA	NA	NA	4.60319906710571	0.0194176115235474
11	7315920	7317150	1231	*	PlantSmallRNAgenes	siRNA24	NA	NA	osa-b1.0r1-29508	siRNA24 locus with predominant RNA size of 24	NA	NA	NA	NA	NA	NA	NA	2.6550091694386	0.0132547168192165
11	7422491	7423838	1348	*	PlantSmallRNAgenes	siRNA24	NA	NA	osa-b1.0r1-29550	siRNA24 locus with predominant RNA size of 24	NA	NA	NA	NA	NA	NA	NA	5.36476486526705	0.0197349392916159
11	7611308	7611620	313	*	PlantSmallRNAgenes	siRNA24	NA	NA	osa-b1.0r1-29616	siRNA24 locus with predominant RNA size of 24	NA	NA	NA	NA	NA	NA	NA	-1.78061586186076	0.0320721212190756
11	7617387	7617804	418	*	PlantSmallRNAgenes	siRNA24	NA	NA	osa-b1.0r1-29618	siRNA24 locus with predominant RNA size of 24	NA	NA	NA	NA	NA	NA	NA	-2.92457984039284	0.0171973992780939
11	7652749	7655465	2717	*	PlantSmallRNAgenes	siRNA24	NA	NA	osa-b1.0r1-29632	siRNA24 locus with predominant RNA size of 24	NA	NA	NA	NA	NA	NA	NA	2.11352489356475	0.00243315244454699
11	7659645	7663483	3839	+	PlantSmallRNAgenes	OtherRNA	NA	NA	osa-b1.0r1-29633	OtherRNA locus with < 80% of RNAs between 20-24 nts in size	NA	NA	NA	NA	NA	NA	NA	-3.62283324560875	0.0131724938072104
11	7708682	7710389	1708	*	PlantSmallRNAgenes	siRNA24	NA	NA	osa-b1.0r1-29660	siRNA24 locus with predominant RNA size of 24	NA	NA	NA	NA	NA	NA	NA	-1.87310658822194	0.010508847285776
11	7720282	7723541	3260	*	PlantSmallRNAgenes	siRNA24	NA	NA	osa-b1.0r1-29665	siRNA24 locus with predominant RNA size of 24	NA	NA	NA	NA	NA	NA	NA	3.06625372671346	0.025356776756248
11	7790315	7790888	574	*	PlantSmallRNAgenes	siRNA24	NA	NA	osa-b1.0r1-29689	siRNA24 locus with predominant RNA size of 24	NA	NA	NA	NA	NA	NA	NA	-3.93364081290352	3.08463659409847e-08
11	7791223	7792161	939	*	PlantSmallRNAgenes	siRNA24	NA	NA	osa-b1.0r1-29690	siRNA24 locus with predominant RNA size of 24	NA	NA	NA	NA	NA	NA	NA	3.07944194494454	6.43463493954248e-05
11	7864899	7865653	755	*	PlantSmallRNAgenes	siRNA24	NA	NA	osa-b1.0r1-29723	siRNA24 locus with predominant RNA size of 24	NA	NA	NA	NA	NA	NA	NA	2.84427447033334	0.000657705458881724
11	7877597	7879547	1951	-	PlantSmallRNAgenes	OtherRNA	NA	NA	osa-b1.0r1-29733	OtherRNA locus with < 80% of RNAs between 20-24 nts in size	NA	NA	NA	NA	NA	NA	NA	-4.46041273465365	0.000386340895565371
11	7882518	7882821	304	*	PlantSmallRNAgenes	siRNA24	NA	NA	osa-b1.0r1-29735	siRNA24 locus with predominant RNA size of 24	NA	NA	NA	NA	NA	NA	NA	-2.37759929047392	0.00214815770793635
11	7891159	7891497	339	*	PlantSmallRNAgenes	siRNA24	NA	NA	osa-b1.0r1-29742	siRNA24 locus with predominant RNA size of 24	NA	NA	NA	NA	NA	NA	NA	-3.64145516204861	0.0231741641768189
11	7901633	7902635	1003	*	PlantSmallRNAgenes	siRNA24	NA	NA	osa-b1.0r1-29750	siRNA24 locus with predominant RNA size of 24	NA	NA	NA	NA	NA	NA	NA	4.72918282107822	0.0444280501454835
11	7961275	7963375	2101	+	PlantSmallRNAgenes	OtherRNA	NA	NA	osa-b1.0r1-29778	OtherRNA locus with < 80% of RNAs between 20-24 nts in size	NA	NA	NA	NA	NA	NA	NA	-2.46240260401476	0.0022619553940613
11	7969131	7970075	945	*	PlantSmallRNAgenes	siRNA24	NA	NA	osa-b1.0r1-29780	siRNA24 locus with predominant RNA size of 24	NA	NA	NA	NA	NA	NA	NA	1.90894456026123	0.0475119855229273
11	8163369	8164322	954	-	ShortStack	OtherRNA	NA	NA	Cluster_19927	NA	Cluster_19927	N	N	NA	NA	NA	NA	-4.21715237096035	0.0147937555921175
11	8165069	8165589	521	-	PlantSmallRNAgenes	OtherRNA	NA	NA	osa-b1.0r1-29864	OtherRNA locus with < 80% of RNAs between 20-24 nts in size	NA	NA	NA	NA	NA	NA	NA	-7.43698961229886	9.85194115483656e-06
11	8272071	8274536	2466	*	PlantSmallRNAgenes	siRNA24	NA	NA	osa-b1.0r1-29897	siRNA24 locus with predominant RNA size of 24	NA	NA	NA	NA	NA	NA	NA	3.22088182977316	0.0485929106334814
11	8321809	8329947	8139	*	Pln24NT	24nt_Locus	NA	NA	cluster24591	NA	NA	NA	NA	cluster24591	cluster24591	T	13	5.25405569341863	0.0147405271730454
11	8525486	8527052	1567	*	PlantSmallRNAgenes	OtherRNA	NA	NA	osa-b1.0r1-29990	OtherRNA locus with < 80% of RNAs between 20-24 nts in size	NA	NA	NA	NA	NA	NA	NA	4.27707704140282	0.0450941141101312
11	8563478	8566844	3367	*	PlantSmallRNAgenes	siRNA24	NA	NA	osa-b1.0r1-30008	siRNA24 locus with predominant RNA size of 24	NA	NA	NA	NA	NA	NA	NA	1.65218279696724	0.0376194804258157
11	8649367	8650786	1420	*	PlantSmallRNAgenes	siRNA24	NA	NA	osa-b1.0r1-30042	siRNA24 locus with predominant RNA size of 24	NA	NA	NA	NA	NA	NA	NA	5.60728450191234	0.0162076095716933
11	8706475	8707122	648	*	PlantSmallRNAgenes	siRNA24	NA	NA	osa-b1.0r1-30069	siRNA24 locus with predominant RNA size of 24	NA	NA	NA	NA	NA	NA	NA	1.78085973173129	0.0360542404963937
11	8728765	8729623	859	*	PlantSmallRNAgenes	siRNA24	NA	NA	osa-b1.0r1-30086	siRNA24 locus with predominant RNA size of 24	NA	NA	NA	NA	NA	NA	NA	3.52115084401245	0.0368697455842488
11	8771253	8772893	1641	*	PlantSmallRNAgenes	siRNA24	NA	NA	osa-b1.0r1-30105	siRNA24 locus with predominant RNA size of 24	NA	NA	NA	NA	NA	NA	NA	2.44200379723765	0.0379391802136131
11	8781341	8783453	2113	*	PlantSmallRNAgenes	siRNA24	NA	NA	osa-b1.0r1-30111	siRNA24 locus with predominant RNA size of 24	NA	NA	NA	NA	NA	NA	NA	5.39000751458897	0.0160702424033968
11	8783696	8786144	2449	*	PlantSmallRNAgenes	siRNA24	NA	NA	osa-b1.0r1-30113	siRNA24 locus with predominant RNA size of 24	NA	NA	NA	NA	NA	NA	NA	5.26439289884456	0.0238677161697064
11	8847624	8849099	1476	*	PlantSmallRNAgenes	siRNA24	NA	NA	osa-b1.0r1-30141	siRNA24 locus with predominant RNA size of 24	NA	NA	NA	NA	NA	NA	NA	5.23505551167815	0.0113701002022025
11	8908373	8909610	1238	*	PlantSmallRNAgenes	siRNA24	NA	NA	osa-b1.0r1-30164	siRNA24 locus with predominant RNA size of 24	NA	NA	NA	NA	NA	NA	NA	3.57574714798912	0.0281728743327674
11	8929472	8931328	1857	*	PlantSmallRNAgenes	siRNA21	NA	NA	osa-b1.0r1-30175	siRNA21 locus with predominant RNA size of 21	NA	NA	NA	NA	NA	NA	NA	4.96924388210036	0.044377319793262
11	8940367	8943875	3509	*	PlantSmallRNAgenes	siRNA24	NA	NA	osa-b1.0r1-30180	siRNA24 locus with predominant RNA size of 24	NA	NA	NA	NA	NA	NA	NA	6.30380339715467	0.00192733465934624
11	9032703	9034120	1418	*	PlantSmallRNAgenes	siRNA24	NA	NA	osa-b1.0r1-30227	siRNA24 locus with predominant RNA size of 24	NA	NA	NA	NA	NA	NA	NA	3.07216472947174	0.0126201069692678
11	9046166	9047535	1370	*	PlantSmallRNAgenes	siRNA24	NA	NA	osa-b1.0r1-30229	siRNA24 locus with predominant RNA size of 24	NA	NA	NA	NA	NA	NA	NA	5.53819975844081	0.0199404128970749
11	9087968	9089435	1468	*	PlantSmallRNAgenes	siRNA24	NA	NA	osa-b1.0r1-30242	siRNA24 locus with predominant RNA size of 24	NA	NA	NA	NA	NA	NA	NA	2.05489927390677	0.0260385178174482
11	9095794	9097411	1618	*	PlantSmallRNAgenes	siRNA24	NA	NA	osa-b1.0r1-30244	siRNA24 locus with predominant RNA size of 24	NA	NA	NA	NA	NA	NA	NA	3.3219795840747	0.0120366369264128
11	9184391	9187550	3160	*	PlantSmallRNAgenes	siRNA24	NA	NA	osa-b1.0r1-30277	siRNA24 locus with predominant RNA size of 24	NA	NA	NA	NA	NA	NA	NA	2.06901674733651	0.0185541826800883
11	9215111	9216386	1276	*	PlantSmallRNAgenes	siRNA24	NA	NA	osa-b1.0r1-30286	siRNA24 locus with predominant RNA size of 24	NA	NA	NA	NA	NA	NA	NA	5.14278434724767	0.0139500452682581
11	9446631	9448032	1402	*	PlantSmallRNAgenes	siRNA21	NA	NA	osa-b1.0r1-30383	siRNA21 locus with predominant RNA size of 21	NA	NA	NA	NA	NA	NA	NA	5.35228832235949	0.0138128972637561
11	9469956	9471391	1436	*	PlantSmallRNAgenes	siRNA24	NA	NA	osa-b1.0r1-30398	siRNA24 locus with predominant RNA size of 24	NA	NA	NA	NA	NA	NA	NA	3.95109118225922	0.000248133080961295
11	9502346	9505726	3381	*	PlantSmallRNAgenes	siRNA24	NA	NA	osa-b1.0r1-30415	siRNA24 locus with predominant RNA size of 24	NA	NA	NA	NA	NA	NA	NA	4.65562837765012	0.0232208428294098
11	9514905	9515165	261	-	ShortStack	OtherRNA	NA	NA	Cluster_20890	NA	Cluster_20890	N	N	NA	NA	NA	NA	-5.10856517320656	0.0353222562187738
11	9732142	9734260	2119	*	PlantSmallRNAgenes	siRNA24	NA	NA	osa-b1.0r1-30510	siRNA24 locus with predominant RNA size of 24	NA	NA	NA	NA	NA	NA	NA	4.80224081767122	0.0308061688052231
11	9754399	9754840	442	-	PlantSmallRNAgenes	siRNA24	NA	NA	osa-b1.0r1-30516	siRNA24 locus with predominant RNA size of 24	NA	NA	NA	NA	NA	NA	NA	-2.64953816582085	0.0360336054078313
11	10069338	10069584	247	+	PlantSmallRNAgenes	OtherRNA	NA	NA	osa-b1.0r1-30660	OtherRNA locus with < 80% of RNAs between 20-24 nts in size	NA	NA	NA	NA	NA	NA	NA	-6.23476551948057	0.0024809514845617
11	10082307	10084056	1750	*	PlantSmallRNAgenes	siRNA24	NA	NA	osa-b1.0r1-30670	siRNA24 locus with predominant RNA size of 24	NA	NA	NA	NA	NA	NA	NA	4.64854881966487	0.0288791110465477
11	10149044	10150207	1164	*	PlantSmallRNAgenes	siRNA24	NA	NA	osa-b1.0r1-30693	siRNA24 locus with predominant RNA size of 24	NA	NA	NA	NA	NA	NA	NA	4.45090702735737	0.0284508263418722
11	10169338	10170158	821	*	PlantSmallRNAgenes	siRNA24	NA	NA	osa-b1.0r1-30705	siRNA24 locus with predominant RNA size of 24	NA	NA	NA	NA	NA	NA	NA	4.53880114275945	0.0318752561573343
11	10269857	10272010	2154	*	PlantSmallRNAgenes	siRNA24	NA	NA	osa-b1.0r1-30747	siRNA24 locus with predominant RNA size of 24	NA	NA	NA	NA	NA	NA	NA	4.91675649226625	0.0145924138224559
11	10328128	10329621	1494	*	PlantSmallRNAgenes	siRNA24	NA	NA	osa-b1.0r1-30759	siRNA24 locus with predominant RNA size of 24	NA	NA	NA	NA	NA	NA	NA	5.12865237475625	0.0253804166993863
11	10373210	10373742	533	-	PlantSmallRNAgenes	siRNA24	NA	NA	osa-b1.0r1-30782	siRNA24 locus with predominant RNA size of 24	NA	NA	NA	NA	NA	NA	NA	-3.61082959010476	8.70276862947011e-06
11	10552386	10553338	953	*	PlantSmallRNAgenes	siRNA24	NA	NA	osa-b1.0r1-30833	siRNA24 locus with predominant RNA size of 24	NA	NA	NA	NA	NA	NA	NA	5.06000645392798	0.0325793198245152
11	10783106	10784461	1356	*	PlantSmallRNAgenes	siRNA24	NA	NA	osa-b1.0r1-30932	siRNA24 locus with predominant RNA size of 24	NA	NA	NA	NA	NA	NA	NA	1.86341374471893	0.0440542849630391
11	10870274	10870959	686	*	PlantSmallRNAgenes	siRNA24	NA	NA	osa-b1.0r1-30966	siRNA24 locus with predominant RNA size of 24	NA	NA	NA	NA	NA	NA	NA	2.54934435624187	0.00440666026890206
11	10878878	10879467	590	*	PlantSmallRNAgenes	siRNA24	NA	NA	osa-b1.0r1-30970	siRNA24 locus with predominant RNA size of 24	NA	NA	NA	NA	NA	NA	NA	4.87361894675836	0.0476431522264268
11	11025025	11026262	1238	*	PlantSmallRNAgenes	siRNA24	NA	NA	osa-b1.0r1-31026	siRNA24 locus with predominant RNA size of 24	NA	NA	NA	NA	NA	NA	NA	5.94078575532407	0.00356156029721726
11	11149486	11150127	642	*	PlantSmallRNAgenes	siRNA24	NA	NA	osa-b1.0r1-31082	siRNA24 locus with predominant RNA size of 24	NA	NA	NA	NA	NA	NA	NA	4.64512541418918	0.0431129088637792
11	11240456	11242066	1611	*	PlantSmallRNAgenes	siRNA24	NA	NA	osa-b1.0r1-31104	siRNA24 locus with predominant RNA size of 24	NA	NA	NA	NA	NA	NA	NA	5.62308942748613	0.0189071276215117
11	11242144	11245858	3715	*	PlantSmallRNAgenes	siRNA24	NA	NA	osa-b1.0r1-31105	siRNA24 locus with predominant RNA size of 24	NA	NA	NA	NA	NA	NA	NA	4.04633579684637	0.0107651428940765
11	11351225	11354512	3288	*	PlantSmallRNAgenes	siRNA24	NA	NA	osa-b1.0r1-31130	siRNA24 locus with predominant RNA size of 24	NA	NA	NA	NA	NA	NA	NA	6.19326285568526	0.00452582458733614
11	11433896	11435329	1434	*	PlantSmallRNAgenes	OtherRNA	NA	NA	osa-b1.0r1-31161	OtherRNA locus with < 80% of RNAs between 20-24 nts in size	NA	NA	NA	NA	NA	NA	NA	4.07870884571152	0.0128818451894432
11	11502859	11512454	9596	*	Pln24NT	24nt_Locus	NA	NA	cluster25671	NA	NA	NA	NA	cluster25671	cluster25671	T	11	4.77945895529763	0.0244622139602516
11	11538461	11539913	1453	*	PlantSmallRNAgenes	siRNA24	NA	NA	osa-b1.0r1-31183	siRNA24 locus with predominant RNA size of 24	NA	NA	NA	NA	NA	NA	NA	5.4727852757475	0.014684138930365
11	11553946	11556657	2712	*	PlantSmallRNAgenes	siRNA24	NA	NA	osa-b1.0r1-31190	siRNA24 locus with predominant RNA size of 24	NA	NA	NA	NA	NA	NA	NA	2.26582945049938	0.0477788740503806
11	11703678	11704718	1041	*	PlantSmallRNAgenes	siRNA24	NA	NA	osa-b1.0r1-31254	siRNA24 locus with predominant RNA size of 24	NA	NA	NA	NA	NA	NA	NA	-2.54422410935828	0.037884244203456
11	11739928	11744281	4354	*	PlantSmallRNAgenes	siRNA24	NA	NA	osa-b1.0r1-31261	siRNA24 locus with predominant RNA size of 24	NA	NA	NA	NA	NA	NA	NA	2.75579951160605	0.00233263973466847
11	11744398	11745578	1181	*	PlantSmallRNAgenes	siRNA24	NA	NA	osa-b1.0r1-31262	siRNA24 locus with predominant RNA size of 24	NA	NA	NA	NA	NA	NA	NA	5.25197041481034	0.0350820486479054
11	11748635	11749329	695	*	PlantSmallRNAgenes	siRNA24	NA	NA	osa-b1.0r1-31265	siRNA24 locus with predominant RNA size of 24	NA	NA	NA	NA	NA	NA	NA	2.55955982790468	0.0374973334455875
11	11751071	11753410	2340	-	PlantSmallRNAgenes	siRNA24	NA	NA	osa-b1.0r1-31266	siRNA24 locus with predominant RNA size of 24	NA	NA	NA	NA	NA	NA	NA	-2.88854261380863	7.83020063309164e-05
11	11758622	11760441	1820	-	PlantSmallRNAgenes	siRNA24	NA	NA	osa-b1.0r1-31269	siRNA24 locus with predominant RNA size of 24	NA	NA	NA	NA	NA	NA	NA	-2.41165651860865	0.00406122747793274
11	11908529	11908736	208	*	PlantSmallRNAgenes	siRNA24	NA	NA	osa-b1.0r1-31325	siRNA24 locus with predominant RNA size of 24	NA	NA	NA	NA	NA	NA	NA	-7.02959093649302	0.000175785147952585
11	11979159	11980444	1286	*	PlantSmallRNAgenes	siRNA24	NA	NA	osa-b1.0r1-31340	siRNA24 locus with predominant RNA size of 24	NA	NA	NA	NA	NA	NA	NA	5.0666055293555	0.00952347033432874
11	11994768	11998426	3659	*	Pln24NT	24nt_Locus	NA	NA	cluster25825	NA	NA	NA	NA	cluster25825	cluster25825	T	14	4.59357113599605	0.0444280501454835
11	12009076	12010636	1561	*	PlantSmallRNAgenes	siRNA24	NA	NA	osa-b1.0r1-31348	siRNA24 locus with predominant RNA size of 24	NA	NA	NA	NA	NA	NA	NA	2.22186753694992	0.0306334312381272
11	12085108	12085279	172	+	PlantSmallRNAgenes	OtherRNA	NA	NA	osa-b1.0r1-31367	OtherRNA locus with < 80% of RNAs between 20-24 nts in size	NA	NA	NA	NA	NA	NA	NA	-3.77688905064812	7.30901016756898e-05
11	12086500	12086569	70	+	PlantSmallRNAgenes	OtherRNA	NA	NA	osa-b1.0r1-31368	OtherRNA locus with < 80% of RNAs between 20-24 nts in size	NA	NA	NA	NA	NA	NA	NA	-2.2381075125748	0.0446608339504422
11	12088795	12088904	110	+	PlantSmallRNAgenes	OtherRNA	NA	NA	osa-b1.0r1-31371	OtherRNA locus with < 80% of RNAs between 20-24 nts in size	NA	NA	NA	NA	NA	NA	NA	-2.50733582361053	0.0476847588597314
11	12094409	12094515	107	+	PlantSmallRNAgenes	OtherRNA	NA	NA	osa-b1.0r1-31379	OtherRNA locus with < 80% of RNAs between 20-24 nts in size	NA	NA	NA	NA	NA	NA	NA	-2.35299261562755	0.0495839266279265
11	12094762	12094885	124	+	PlantSmallRNAgenes	OtherRNA	NA	NA	osa-b1.0r1-31380	OtherRNA locus with < 80% of RNAs between 20-24 nts in size	NA	NA	NA	NA	NA	NA	NA	-3.15741289840202	0.00462548341973271
11	12099243	12099298	56	+	PlantSmallRNAgenes	OtherRNA	NA	NA	osa-b1.0r1-31381	OtherRNA locus with < 80% of RNAs between 20-24 nts in size	NA	NA	NA	NA	NA	NA	NA	-1.85629782000655	0.0285230654936978
11	12101135	12101212	78	+	PlantSmallRNAgenes	OtherRNA	NA	NA	osa-b1.0r1-31383	OtherRNA locus with < 80% of RNAs between 20-24 nts in size	NA	NA	NA	NA	NA	NA	NA	-2.83832933258848	0.00706970301682063
11	12109687	12109744	58	+	PlantSmallRNAgenes	OtherRNA	NA	NA	osa-b1.0r1-31389	OtherRNA locus with < 80% of RNAs between 20-24 nts in size	NA	NA	NA	NA	NA	NA	NA	-2.82943135198607	0.00136568270408362
11	12113413	12113459	47	+	PlantSmallRNAgenes	OtherRNA	NA	NA	osa-b1.0r1-31394	OtherRNA locus with < 80% of RNAs between 20-24 nts in size	NA	NA	NA	NA	NA	NA	NA	-2.82559330498754	0.0023312871011804
11	12115767	12116454	688	+	PlantSmallRNAgenes	OtherRNA	NA	NA	osa-b1.0r1-31398	OtherRNA locus with < 80% of RNAs between 20-24 nts in size	NA	NA	NA	NA	NA	NA	NA	-2.06197395845097	0.0243600874752252
11	12158648	12158694	47	+	PlantSmallRNAgenes	OtherRNA	NA	NA	osa-b1.0r1-31416	OtherRNA locus with < 80% of RNAs between 20-24 nts in size	NA	NA	NA	NA	NA	NA	NA	-2.66687846536123	0.0445959138949481
11	12178111	12178219	109	*	PlantSmallRNAgenes	OtherRNA	NA	NA	osa-b1.0r1-31420	OtherRNA locus with < 80% of RNAs between 20-24 nts in size	NA	NA	NA	NA	NA	NA	NA	-3.61754355300468	0.0205130426779017
11	12440068	12440727	660	+	ShortStack	OtherRNA	NA	NA	Cluster_22740	NA	Cluster_22740	N	N	NA	NA	NA	NA	-5.64748362911087	0.00780222219979549
11	12453599	12454038	440	*	PlantSmallRNAgenes	siRNA24	NA	NA	osa-b1.0r1-31479	siRNA24 locus with predominant RNA size of 24	NA	NA	NA	NA	NA	NA	NA	-1.99012797454626	0.0294469783902953
11	12633100	12633723	624	-	ShortStack	OtherRNA	NA	NA	Cluster_22791	NA	Cluster_22791	N	N	NA	NA	NA	NA	-6.95798954366384	0.00083262945795882
11	12702790	12703320	531	*	PlantSmallRNAgenes	siRNA24	NA	NA	osa-b1.0r1-31526	siRNA24 locus with predominant RNA size of 24	NA	NA	NA	NA	NA	NA	NA	5.26025505534699	0.0120287069329566
11	12847719	12849235	1517	*	PlantSmallRNAgenes	siRNA24	NA	NA	osa-b1.0r1-31563	siRNA24 locus with predominant RNA size of 24	NA	NA	NA	NA	NA	NA	NA	1.99122611728789	0.0139500452682581
11	13019932	13020986	1055	-	PlantSmallRNAgenes	siRNA24	NA	NA	osa-b1.0r1-31605	siRNA24 locus with predominant RNA size of 24	NA	NA	NA	NA	NA	NA	NA	6.07656827399291	0.00864552669048423
11	13066089	13082706	16618	*	Pln24NT	24nt_Locus	NA	NA	cluster26128	NA	NA	NA	NA	cluster26128	cluster26128	T	13	5.42431739013743	0.0108157549864363
11	13313087	13330033	16947	*	Pln24NT	24nt_Locus	NA	NA	cluster26208	NA	NA	NA	NA	cluster26208	cluster26208	T	16	4.395012269504	0.0379391802136131
11	13371936	13373195	1260	*	PlantSmallRNAgenes	siRNA24	NA	NA	osa-b1.0r1-31678	siRNA24 locus with predominant RNA size of 24	NA	NA	NA	NA	NA	NA	NA	5.62710145340685	0.0201025033112415
11	13464393	13465574	1182	*	PlantSmallRNAgenes	siRNA24	NA	NA	osa-b1.0r1-31710	siRNA24 locus with predominant RNA size of 24	NA	NA	NA	NA	NA	NA	NA	5.92418513595394	0.0081157939624317
11	13652851	13654185	1335	*	PlantSmallRNAgenes	siRNA24	NA	NA	osa-b1.0r1-31750	siRNA24 locus with predominant RNA size of 24	NA	NA	NA	NA	NA	NA	NA	2.32574268993935	0.0132323878134652
11	13676527	13677469	943	*	PlantSmallRNAgenes	siRNA24	NA	NA	osa-b1.0r1-31765	siRNA24 locus with predominant RNA size of 24	NA	NA	NA	NA	NA	NA	NA	1.90070397353586	0.0464468560091714
11	13850745	13850976	232	+	ShortStack	OtherRNA	NA	NA	Cluster_23460	NA	Cluster_23460	N	N	NA	NA	NA	NA	-2.88898707030831	0.0274964140927973
11	13946153	13946905	753	*	PlantSmallRNAgenes	siRNA24	NA	NA	osa-b1.0r1-31883	siRNA24 locus with predominant RNA size of 24	NA	NA	NA	NA	NA	NA	NA	5.83301091623952	0.0120366369264128
11	13962389	13963521	1133	*	PlantSmallRNAgenes	siRNA24	NA	NA	osa-b1.0r1-31892	siRNA24 locus with predominant RNA size of 24	NA	NA	NA	NA	NA	NA	NA	5.36177894434392	0.0216422646002316
11	14013061	14014310	1250	*	PlantSmallRNAgenes	siRNA24	NA	NA	osa-b1.0r1-31917	siRNA24 locus with predominant RNA size of 24	NA	NA	NA	NA	NA	NA	NA	4.34872946799863	0.0353415801235196
11	14037888	14038820	933	*	PlantSmallRNAgenes	siRNA24	NA	NA	osa-b1.0r1-31928	siRNA24 locus with predominant RNA size of 24	NA	NA	NA	NA	NA	NA	NA	5.93634077897687	0.00890172569281785
11	14088576	14089385	810	+	PlantSmallRNAgenes	OtherRNA	NA	NA	osa-b1.0r1-31955	OtherRNA locus with < 80% of RNAs between 20-24 nts in size	NA	NA	NA	NA	NA	NA	NA	5.44854858013124	0.0203258346984793
11	14097446	14098820	1375	*	PlantSmallRNAgenes	siRNA24	NA	NA	osa-b1.0r1-31958	siRNA24 locus with predominant RNA size of 24	NA	NA	NA	NA	NA	NA	NA	6.41861760056965	0.00177208328186039
11	14122536	14124105	1570	*	PlantSmallRNAgenes	siRNA24	NA	NA	osa-b1.0r1-31970	siRNA24 locus with predominant RNA size of 24	NA	NA	NA	NA	NA	NA	NA	2.3334805954138	0.0383792701479235
11	14153094	14153538	445	*	PlantSmallRNAgenes	siRNA24	NA	NA	osa-b1.0r1-31980	siRNA24 locus with predominant RNA size of 24	NA	NA	NA	NA	NA	NA	NA	-2.0889092766043	0.0364146013815343
11	14309259	14311072	1814	*	PlantSmallRNAgenes	siRNA24	NA	NA	osa-b1.0r1-32028	siRNA24 locus with predominant RNA size of 24	NA	NA	NA	NA	NA	NA	NA	4.35562516460294	0.0391594712119005
11	14329083	14330553	1471	*	PlantSmallRNAgenes	siRNA24	NA	NA	osa-b1.0r1-32037	siRNA24 locus with predominant RNA size of 24	NA	NA	NA	NA	NA	NA	NA	2.85751966195595	0.0148277011644071
11	14341998	14343378	1381	*	PlantSmallRNAgenes	siRNA24	NA	NA	osa-b1.0r1-32045	siRNA24 locus with predominant RNA size of 24	NA	NA	NA	NA	NA	NA	NA	3.07830147890583	0.039009150231002
11	14370617	14370987	371	-	PlantSmallRNAgenes	siRNA21	NA	NA	osa-b1.0r1-32054	siRNA21 locus with predominant RNA size of 21	NA	NA	NA	NA	NA	NA	NA	-3.2061385085291	3.68771498111367e-05
11	14374477	14375072	596	*	PlantSmallRNAgenes	siRNA24	NA	NA	osa-b1.0r1-32058	siRNA24 locus with predominant RNA size of 24	NA	NA	NA	NA	NA	NA	NA	4.68404292125513	0.0444845015149447
11	14500519	14501320	802	*	PlantSmallRNAgenes	siRNA24	NA	NA	osa-b1.0r1-32104	siRNA24 locus with predominant RNA size of 24	NA	NA	NA	NA	NA	NA	NA	2.5451987353214	0.047470537953674
11	14548616	14549324	709	-	PlantSmallRNAgenes	OtherRNA	NA	NA	osa-b1.0r1-32129	OtherRNA locus with < 80% of RNAs between 20-24 nts in size	NA	NA	NA	NA	NA	NA	NA	-7.108181115048	0.0107051978351535
11	14586202	14587395	1194	*	PlantSmallRNAgenes	siRNA24	NA	NA	osa-b1.0r1-32154	siRNA24 locus with predominant RNA size of 24	NA	NA	NA	NA	NA	NA	NA	5.24840326564644	0.0343889106249908
11	14643891	14654445	10555	*	Pln24NT	24nt_Locus	NA	NA	cluster26672	NA	NA	NA	NA	cluster26672	cluster26672	T	13	5.24608316711645	0.0182729110812258
11	14695279	14696586	1308	*	PlantSmallRNAgenes	siRNA24	NA	NA	osa-b1.0r1-32190	siRNA24 locus with predominant RNA size of 24	NA	NA	NA	NA	NA	NA	NA	5.9130044226492	0.00419246570625972
11	14705307	14707879	2573	*	PlantSmallRNAgenes	siRNA24	NA	NA	osa-b1.0r1-32195	siRNA24 locus with predominant RNA size of 24	NA	NA	NA	NA	NA	NA	NA	-1.65941657422563	0.0264976631815123
11	14708840	14709244	405	*	PlantSmallRNAgenes	siRNA24	NA	NA	osa-b1.0r1-32196	siRNA24 locus with predominant RNA size of 24	NA	NA	NA	NA	NA	NA	NA	4.9047336909805	0.0284518491283005
11	14713661	14714889	1229	*	PlantSmallRNAgenes	OtherRNA	NA	NA	osa-b1.0r1-32202	OtherRNA locus with < 80% of RNAs between 20-24 nts in size	NA	NA	NA	NA	NA	NA	NA	-3.46223701832951	0.0143304205600447
11	14741780	14743920	2141	*	PlantSmallRNAgenes	siRNA24	NA	NA	osa-b1.0r1-32212	siRNA24 locus with predominant RNA size of 24	NA	NA	NA	NA	NA	NA	NA	2.53232106374566	0.0316425656857697
11	14958729	14959312	584	*	PlantSmallRNAgenes	siRNA24	NA	NA	osa-b1.0r1-32280	siRNA24 locus with predominant RNA size of 24	NA	NA	NA	NA	NA	NA	NA	2.64363455450416	0.0296414528343045
11	15224033	15224784	752	-	PlantSmallRNAgenes	OtherRNA	NA	NA	osa-b1.0r1-32340	OtherRNA locus with < 80% of RNAs between 20-24 nts in size	NA	NA	NA	NA	NA	NA	NA	6.37742840830254	0.00141079224546574
11	15249545	15251149	1605	*	PlantSmallRNAgenes	siRNA24	NA	NA	osa-b1.0r1-32354	siRNA24 locus with predominant RNA size of 24	NA	NA	NA	NA	NA	NA	NA	3.71174686868586	0.0295826560819179
11	15298960	15300012	1053	*	PlantSmallRNAgenes	siRNA24	NA	NA	osa-b1.0r1-32382	siRNA24 locus with predominant RNA size of 24	NA	NA	NA	NA	NA	NA	NA	4.84056149702424	0.0243388132441295
11	15321972	15322311	340	*	PlantSmallRNAgenes	siRNA24	NA	NA	osa-b1.0r1-32393	siRNA24 locus with predominant RNA size of 24	NA	NA	NA	NA	NA	NA	NA	-5.05136193582856	0.00769882807182449
11	15342601	15343664	1064	-	PlantSmallRNAgenes	OtherRNA	NA	NA	osa-b1.0r1-32407	OtherRNA locus with < 80% of RNAs between 20-24 nts in size	NA	NA	NA	NA	NA	NA	NA	6.54118441836139	0.000874830018865789
11	15384119	15384888	770	*	PlantSmallRNAgenes	siRNA24	NA	NA	osa-b1.0r1-32427	siRNA24 locus with predominant RNA size of 24	NA	NA	NA	NA	NA	NA	NA	3.72300980297366	0.0453314034655671
11	15408150	15408882	733	*	PlantSmallRNAgenes	siRNA24	NA	NA	osa-b1.0r1-32442	siRNA24 locus with predominant RNA size of 24	NA	NA	NA	NA	NA	NA	NA	2.87821788629201	0.00849277437636738
11	15409538	15412119	2582	*	PlantSmallRNAgenes	siRNA24	NA	NA	osa-b1.0r1-32443	siRNA24 locus with predominant RNA size of 24	NA	NA	NA	NA	NA	NA	NA	2.48754171120222	0.0164764617093471
11	15420121	15421671	1551	-	PlantSmallRNAgenes	OtherRNA	NA	NA	osa-b1.0r1-32448	OtherRNA locus with < 80% of RNAs between 20-24 nts in size	NA	NA	NA	NA	NA	NA	NA	-3.90875881144416	9.55149634919068e-06
11	15422102	15422974	873	-	PlantSmallRNAgenes	OtherRNA	NA	NA	osa-b1.0r1-32449	OtherRNA locus with < 80% of RNAs between 20-24 nts in size	NA	NA	NA	NA	NA	NA	NA	-4.27004224157252	0.00259682343915679
11	15432509	15433177	669	*	PlantSmallRNAgenes	siRNA24	NA	NA	osa-b1.0r1-32462	siRNA24 locus with predominant RNA size of 24	NA	NA	NA	NA	NA	NA	NA	5.02384698411772	0.045131001138187
11	15436733	15437493	761	+	PlantSmallRNAgenes	OtherRNA	NA	NA	osa-b1.0r1-32466	OtherRNA locus with < 80% of RNAs between 20-24 nts in size	NA	NA	NA	NA	NA	NA	NA	-4.89341252528275	0.00503931269912187
11	15439312	15440021	710	+	PlantSmallRNAgenes	OtherRNA	NA	NA	osa-b1.0r1-32469	OtherRNA locus with < 80% of RNAs between 20-24 nts in size	NA	NA	NA	NA	NA	NA	NA	-4.43363568064339	0.00023439376584016
11	15455088	15456821	1734	*	PlantSmallRNAgenes	siRNA24	NA	NA	osa-b1.0r1-32475	siRNA24 locus with predominant RNA size of 24	NA	NA	NA	NA	NA	NA	NA	4.17701949576622	0.0161389730132884
11	15464968	15465970	1003	*	PlantSmallRNAgenes	siRNA24	NA	NA	osa-b1.0r1-32481	siRNA24 locus with predominant RNA size of 24	NA	NA	NA	NA	NA	NA	NA	3.41996224784968	0.0183703882851502
11	15490352	15491310	959	*	PlantSmallRNAgenes	siRNA24	NA	NA	osa-b1.0r1-32492	siRNA24 locus with predominant RNA size of 24	NA	NA	NA	NA	NA	NA	NA	5.55341321615369	0.00981101232279783
11	15535260	15537187	1928	*	PlantSmallRNAgenes	siRNA24	NA	NA	osa-b1.0r1-32511	siRNA24 locus with predominant RNA size of 24	NA	NA	NA	NA	NA	NA	NA	2.63268423109137	0.00901514794552436
11	15669613	15670747	1135	*	PlantSmallRNAgenes	siRNA24	NA	NA	osa-b1.0r1-32567	siRNA24 locus with predominant RNA size of 24	NA	NA	NA	NA	NA	NA	NA	5.53409014300212	0.0103053540265415
11	15751703	15753249	1547	*	PlantSmallRNAgenes	siRNA24	NA	NA	osa-b1.0r1-32602	siRNA24 locus with predominant RNA size of 24	NA	NA	NA	NA	NA	NA	NA	4.27971033137911	0.030965314891463
11	15874262	15875728	1467	*	PlantSmallRNAgenes	siRNA24	NA	NA	osa-b1.0r1-32651	siRNA24 locus with predominant RNA size of 24	NA	NA	NA	NA	NA	NA	NA	4.60184202759725	0.0187859155971314
11	15915855	15917186	1332	*	PlantSmallRNAgenes	siRNA24	NA	NA	osa-b1.0r1-32675	siRNA24 locus with predominant RNA size of 24	NA	NA	NA	NA	NA	NA	NA	3.61956062793525	0.0334781313597653
11	16002081	16004301	2221	*	PlantSmallRNAgenes	siRNA24	NA	NA	osa-b1.0r1-32704	siRNA24 locus with predominant RNA size of 24	NA	NA	NA	NA	NA	NA	NA	2.95959546855392	0.000408772937690636
11	16043841	16045263	1423	*	PlantSmallRNAgenes	siRNA24	NA	NA	osa-b1.0r1-32714	siRNA24 locus with predominant RNA size of 24	NA	NA	NA	NA	NA	NA	NA	4.86964073743634	0.0310273227808536
11	16085376	16086022	647	*	PlantSmallRNAgenes	siRNA24	NA	NA	osa-b1.0r1-32722	siRNA24 locus with predominant RNA size of 24	NA	NA	NA	NA	NA	NA	NA	5.01060661879537	0.0468552994349457
11	16093676	16095068	1393	*	PlantSmallRNAgenes	siRNA24	NA	NA	osa-b1.0r1-32727	siRNA24 locus with predominant RNA size of 24	NA	NA	NA	NA	NA	NA	NA	3.75120412805835	0.0139670770759427
11	16169264	16171095	1832	*	PlantSmallRNAgenes	siRNA24	NA	NA	osa-b1.0r1-32773	siRNA24 locus with predominant RNA size of 24	NA	NA	NA	NA	NA	NA	NA	3.1591736909702	0.0321610680778451
11	16171888	16173015	1128	*	PlantSmallRNAgenes	siRNA24	NA	NA	osa-b1.0r1-32774	siRNA24 locus with predominant RNA size of 24	NA	NA	NA	NA	NA	NA	NA	3.38656300441517	0.0291594776050368
11	16248285	16249836	1552	*	PlantSmallRNAgenes	siRNA24	NA	NA	osa-b1.0r1-32816	siRNA24 locus with predominant RNA size of 24	NA	NA	NA	NA	NA	NA	NA	2.3058306242598	0.0198826639962171
11	16269887	16270503	617	*	PlantSmallRNAgenes	siRNA24	NA	NA	osa-b1.0r1-32823	siRNA24 locus with predominant RNA size of 24	NA	NA	NA	NA	NA	NA	NA	5.90351905243829	0.00682098845712389
11	16272126	16275171	3046	*	PlantSmallRNAgenes	siRNA24	NA	NA	osa-b1.0r1-32825	siRNA24 locus with predominant RNA size of 24	NA	NA	NA	NA	NA	NA	NA	1.80256420804942	0.013495620479358
11	16304434	16304957	524	*	PlantSmallRNAgenes	siRNA24	NA	NA	osa-b1.0r1-32843	siRNA24 locus with predominant RNA size of 24	NA	NA	NA	NA	NA	NA	NA	5.67921586600081	0.00665660470976589
11	16315729	16316794	1066	*	PlantSmallRNAgenes	siRNA24	NA	NA	osa-b1.0r1-32847	siRNA24 locus with predominant RNA size of 24	NA	NA	NA	NA	NA	NA	NA	5.45223600722091	0.00410388277448268
11	16366629	16367972	1344	*	PlantSmallRNAgenes	siRNA24	NA	NA	osa-b1.0r1-32868	siRNA24 locus with predominant RNA size of 24	NA	NA	NA	NA	NA	NA	NA	-2.16555343402455	7.93492372800995e-05
11	16368322	16370023	1702	*	PlantSmallRNAgenes	siRNA24	NA	NA	osa-b1.0r1-32869	siRNA24 locus with predominant RNA size of 24	NA	NA	NA	NA	NA	NA	NA	2.46278103690783	0.0470739681433778
11	16374935	16377036	2102	*	PlantSmallRNAgenes	siRNA24	NA	NA	osa-b1.0r1-32870	siRNA24 locus with predominant RNA size of 24	NA	NA	NA	NA	NA	NA	NA	2.46589377925357	0.0352029640045885
11	16430589	16431550	962	*	PlantSmallRNAgenes	siRNA24	NA	NA	osa-b1.0r1-32905	siRNA24 locus with predominant RNA size of 24	NA	NA	NA	NA	NA	NA	NA	5.60036135689185	0.0262986721387353
11	16567624	16570095	2472	*	PlantSmallRNAgenes	siRNA24	NA	NA	osa-b1.0r1-32970	siRNA24 locus with predominant RNA size of 24	NA	NA	NA	NA	NA	NA	NA	4.65796981871068	0.0311658642734756
11	16574913	16576243	1331	*	PlantSmallRNAgenes	siRNA24	NA	NA	osa-b1.0r1-32975	siRNA24 locus with predominant RNA size of 24	NA	NA	NA	NA	NA	NA	NA	5.593562600363	0.0131113245509106
11	16579546	16580746	1201	*	PlantSmallRNAgenes	siRNA24	NA	NA	osa-b1.0r1-32976	siRNA24 locus with predominant RNA size of 24	NA	NA	NA	NA	NA	NA	NA	4.00515795415581	0.00960645463024339
11	16729377	16730861	1485	*	PlantSmallRNAgenes	siRNA21	NA	NA	osa-b1.0r1-33035	siRNA21 locus with predominant RNA size of 21	NA	NA	NA	NA	NA	NA	NA	2.7567436233416	0.00584387588189026
11	16733301	16734711	1411	*	PlantSmallRNAgenes	siRNA24	NA	NA	osa-b1.0r1-33037	siRNA24 locus with predominant RNA size of 24	NA	NA	NA	NA	NA	NA	NA	2.62945683799764	0.0374973334455875
11	16799836	16800942	1107	*	PlantSmallRNAgenes	siRNA24	NA	NA	osa-b1.0r1-33061	siRNA24 locus with predominant RNA size of 24	NA	NA	NA	NA	NA	NA	NA	4.66357506368456	0.037513941107727
11	16801387	16802839	1453	*	PlantSmallRNAgenes	siRNA24	NA	NA	osa-b1.0r1-33062	siRNA24 locus with predominant RNA size of 24	NA	NA	NA	NA	NA	NA	NA	4.82665756772575	0.0284637129195101
11	16821228	16823346	2119	*	PlantSmallRNAgenes	siRNA24	NA	NA	osa-b1.0r1-33076	siRNA24 locus with predominant RNA size of 24	NA	NA	NA	NA	NA	NA	NA	-1.577492407272	0.0408003468435212
11	16873429	16873866	438	*	PlantSmallRNAgenes	siRNA24	NA	NA	osa-b1.0r1-33096	siRNA24 locus with predominant RNA size of 24	NA	NA	NA	NA	NA	NA	NA	6.89291815248969	0.000482221435352262
11	16942295	16943451	1157	*	PlantSmallRNAgenes	siRNA24	NA	NA	osa-b1.0r1-33130	siRNA24 locus with predominant RNA size of 24	NA	NA	NA	NA	NA	NA	NA	1.97055296427167	0.0392935527195279
11	16985423	16986583	1161	+	ShortStack	OtherRNA	NA	NA	Cluster_25595	NA	Cluster_25595	N	N	NA	NA	NA	NA	-6.4928941380588	0.000641755921032653
11	17034241	17036088	1848	*	PlantSmallRNAgenes	siRNA24	NA	NA	osa-b1.0r1-33182	siRNA24 locus with predominant RNA size of 24	NA	NA	NA	NA	NA	NA	NA	1.42298765088976	0.0319022863001709
11	17064760	17066120	1361	+	PlantSmallRNAgenes	OtherRNA	NA	NA	osa-b1.0r1-33193	OtherRNA locus with < 80% of RNAs between 20-24 nts in size	NA	NA	NA	NA	NA	NA	NA	-3.2813813338791	0.000496677726381303
11	17067954	17067984	31	+	PlantSmallRNAgenes	OtherRNA	NA	NA	osa-b1.0r1-33194	OtherRNA locus with < 80% of RNAs between 20-24 nts in size	NA	NA	NA	NA	NA	NA	NA	-5.60758449926528	0.00433159085959885
11	17199968	17200557	590	*	PlantSmallRNAgenes	siRNA24	NA	NA	osa-b1.0r1-33237	siRNA24 locus with predominant RNA size of 24	NA	NA	NA	NA	NA	NA	NA	-3.45550236967783	0.00194618933172337
11	17201613	17201967	355	*	PlantSmallRNAgenes	siRNA24	NA	NA	osa-b1.0r1-33238	siRNA24 locus with predominant RNA size of 24	NA	NA	NA	NA	NA	NA	NA	-3.89765062510366	0.000819868311489379
11	17243311	17244765	1455	*	PlantSmallRNAgenes	siRNA24	NA	NA	osa-b1.0r1-33259	siRNA24 locus with predominant RNA size of 24	NA	NA	NA	NA	NA	NA	NA	1.61068925538532	0.0496928851783142
11	17348266	17349039	774	*	PlantSmallRNAgenes	siRNA24	NA	NA	osa-b1.0r1-33308	siRNA24 locus with predominant RNA size of 24	NA	NA	NA	NA	NA	NA	NA	3.26631456058812	0.0482387183004994
11	17351136	17351520	385	*	PlantSmallRNAgenes	siRNA24	NA	NA	osa-b1.0r1-33311	siRNA24 locus with predominant RNA size of 24	NA	NA	NA	NA	NA	NA	NA	-2.94529197206481	0.0422345115863504
11	17352228	17353024	797	*	ShortStack	OtherRNA	NA	NA	Cluster_25855	NA	Cluster_25855	N	N	NA	NA	NA	NA	-5.43352115396248	0.041347621151832
11	17392075	17393226	1152	*	PlantSmallRNAgenes	siRNA24	NA	NA	osa-b1.0r1-33322	siRNA24 locus with predominant RNA size of 24	NA	NA	NA	NA	NA	NA	NA	3.24916304323058	0.0189233819460502
11	17432006	17433176	1171	*	PlantSmallRNAgenes	siRNA24	NA	NA	osa-b1.0r1-33348	siRNA24 locus with predominant RNA size of 24	NA	NA	NA	NA	NA	NA	NA	6.11945003956881	0.00236735437347284
11	17577118	17580567	3450	*	PlantSmallRNAgenes	siRNA24	NA	NA	osa-b1.0r1-33400	siRNA24 locus with predominant RNA size of 24	NA	NA	NA	NA	NA	NA	NA	5.27532953318625	0.0136284908586558
11	17829568	17829960	393	*	PlantSmallRNAgenes	siRNA24	NA	NA	osa-b1.0r1-33523	siRNA24 locus with predominant RNA size of 24	NA	NA	NA	NA	NA	NA	NA	4.78341266314358	0.031986923601962
11	17942088	17943471	1384	*	PlantSmallRNAgenes	siRNA24	NA	NA	osa-b1.0r1-33586	siRNA24 locus with predominant RNA size of 24	NA	NA	NA	NA	NA	NA	NA	-1.88643800759762	0.0116605881184984
11	17953486	17955150	1665	*	PlantSmallRNAgenes	siRNA24	NA	NA	osa-b1.0r1-33590	siRNA24 locus with predominant RNA size of 24	NA	NA	NA	NA	NA	NA	NA	3.20234297890016	0.0272481344643114
11	17971327	17971443	117	+	PlantSmallRNAgenes	OtherRNA	NA	NA	osa-b1.0r1-33595	OtherRNA locus with < 80% of RNAs between 20-24 nts in size	NA	NA	NA	NA	NA	NA	NA	-2.74028994169875	0.00453754493987787
11	17990775	17991753	979	*	PlantSmallRNAgenes	siRNA24	NA	NA	osa-b1.0r1-33609	siRNA24 locus with predominant RNA size of 24	NA	NA	NA	NA	NA	NA	NA	5.40192775192312	0.0165906266041697
11	18041878	18042910	1033	*	PlantSmallRNAgenes	siRNA24	NA	NA	osa-b1.0r1-33625	siRNA24 locus with predominant RNA size of 24	NA	NA	NA	NA	NA	NA	NA	5.10616072856233	0.0288243478091844
11	18157762	18159412	1651	*	PlantSmallRNAgenes	siRNA24	NA	NA	osa-b1.0r1-33679	siRNA24 locus with predominant RNA size of 24	NA	NA	NA	NA	NA	NA	NA	6.19023467458908	0.00246274644814612
11	18306479	18308793	2315	*	PlantSmallRNAgenes	siRNA24	NA	NA	osa-b1.0r1-33740	siRNA24 locus with predominant RNA size of 24	NA	NA	NA	NA	NA	NA	NA	5.53013827266976	0.0184139797079596
11	18333626	18333863	238	-	PlantSmallRNAgenes	OtherRNA	NA	NA	osa-b1.0r1-33750	OtherRNA locus with < 80% of RNAs between 20-24 nts in size	NA	NA	NA	NA	NA	NA	NA	-2.8894434013659	0.000987515857129867
11	18406109	18406983	875	*	PlantSmallRNAgenes	siRNA24	NA	NA	osa-b1.0r1-33774	siRNA24 locus with predominant RNA size of 24	NA	NA	NA	NA	NA	NA	NA	6.11692602034904	0.0257311408205938
11	18416572	18419449	2878	*	PlantSmallRNAgenes	siRNA24	NA	NA	osa-b1.0r1-33777	siRNA24 locus with predominant RNA size of 24	NA	NA	NA	NA	NA	NA	NA	2.89986972708001	0.000746165617694168
11	18508144	18509078	935	*	PlantSmallRNAgenes	siRNA24	NA	NA	osa-b1.0r1-33811	siRNA24 locus with predominant RNA size of 24	NA	NA	NA	NA	NA	NA	NA	-2.03370122472803	0.00250459912118896
11	18541508	18543258	1751	*	PlantSmallRNAgenes	siRNA24	NA	NA	osa-b1.0r1-33829	siRNA24 locus with predominant RNA size of 24	NA	NA	NA	NA	NA	NA	NA	2.80559059090966	0.00658912254420757
11	18734212	18734678	467	*	PlantSmallRNAgenes	siRNA24	NA	NA	osa-b1.0r1-33916	siRNA24 locus with predominant RNA size of 24	NA	NA	NA	NA	NA	NA	NA	5.25552373587815	0.04106285817633
11	18741074	18742149	1076	-	ShortStack	OtherRNA	NA	NA	Cluster_26815	NA	Cluster_26815	N	N	NA	NA	NA	NA	-5.18777466799657	0.0203335278677972
11	18779960	18780377	418	*	PlantSmallRNAgenes	siRNA24	NA	NA	osa-b1.0r1-33938	siRNA24 locus with predominant RNA size of 24	NA	NA	NA	NA	NA	NA	NA	-3.93390352037426	0.00588030356117548
11	18806159	18807209	1051	*	PlantSmallRNAgenes	siRNA24	NA	NA	osa-b1.0r1-33953	siRNA24 locus with predominant RNA size of 24	NA	NA	NA	NA	NA	NA	NA	2.72599879437772	0.0298953579671399
11	18921478	18921919	442	*	PlantSmallRNAgenes	siRNA24	NA	NA	osa-b1.0r1-34013	siRNA24 locus with predominant RNA size of 24	NA	NA	NA	NA	NA	NA	NA	-3.91923928474413	0.0183394328638398
11	18935967	18936130	164	-	PlantSmallRNAgenes	OtherRNA	NA	NA	osa-b1.0r1-34020	OtherRNA locus with < 80% of RNAs between 20-24 nts in size	NA	NA	NA	NA	NA	NA	NA	-3.38003645206762	0.0243380598594398
11	18936991	18937538	548	-	PlantSmallRNAgenes	OtherRNA	NA	NA	osa-b1.0r1-34021	OtherRNA locus with < 80% of RNAs between 20-24 nts in size	NA	NA	NA	NA	NA	NA	NA	-2.8402206437736	0.018001392063456
11	19036595	19037751	1157	*	PlantSmallRNAgenes	OtherRNA	NA	NA	osa-b1.0r1-34072	OtherRNA locus with < 80% of RNAs between 20-24 nts in size	NA	NA	NA	NA	NA	NA	NA	5.5010528387444	0.0446754087812689
11	19047688	19048306	619	+	PlantSmallRNAgenes	siRNA24	NA	NA	osa-b1.0r1-34080	siRNA24 locus with predominant RNA size of 24	NA	NA	NA	NA	NA	NA	NA	-2.87636619862099	0.0486583440041357
11	19068856	19069132	277	*	PlantSmallRNAgenes	siRNA24	NA	NA	osa-b1.0r1-34090	siRNA24 locus with predominant RNA size of 24	NA	NA	NA	NA	NA	NA	NA	-3.05456121219717	0.0475186598112535
11	19337782	19339447	1666	*	PlantSmallRNAgenes	siRNA24	NA	NA	osa-b1.0r1-34224	siRNA24 locus with predominant RNA size of 24	NA	NA	NA	NA	NA	NA	NA	4.47934998802661	0.0217492391088007
11	19350699	19352371	1673	*	PlantSmallRNAgenes	siRNA24	NA	NA	osa-b1.0r1-34231	siRNA24 locus with predominant RNA size of 24	NA	NA	NA	NA	NA	NA	NA	3.5069713143344	0.0391485013524763
11	19375144	19376654	1511	*	PlantSmallRNAgenes	siRNA24	NA	NA	osa-b1.0r1-34240	siRNA24 locus with predominant RNA size of 24	NA	NA	NA	NA	NA	NA	NA	5.52429734885578	0.0245196553782406
11	19384524	19384752	229	*	PlantSmallRNAgenes	OtherRNA	NA	NA	osa-b1.0r1-34244	OtherRNA locus with < 80% of RNAs between 20-24 nts in size	NA	NA	NA	NA	NA	NA	NA	-2.56472893102315	0.00633489052488788
11	19390460	19391205	746	*	PlantSmallRNAgenes	siRNA24	NA	NA	osa-b1.0r1-34248	siRNA24 locus with predominant RNA size of 24	NA	NA	NA	NA	NA	NA	NA	2.99255705663798	0.0164275470326166
11	19395004	19396597	1594	+	PlantSmallRNAgenes	OtherRNA	NA	NA	osa-b1.0r1-34253	OtherRNA locus with < 80% of RNAs between 20-24 nts in size	NA	NA	NA	NA	NA	NA	NA	-4.92869070376669	9.55149634919068e-06
11	19401614	19402727	1114	+	PlantSmallRNAgenes	OtherRNA	NA	NA	osa-b1.0r1-34254	OtherRNA locus with < 80% of RNAs between 20-24 nts in size	NA	NA	NA	NA	NA	NA	NA	15.7476951526692	0.00209746210859574
11	19503860	19503876	17	-	PlantSmallRNAgenes	OtherRNA	NA	NA	osa-b1.0r1-34299	OtherRNA locus with < 80% of RNAs between 20-24 nts in size	NA	NA	NA	NA	NA	NA	NA	-6.23434026497252	0.00131547844463315
11	19576929	19577857	929	*	PlantSmallRNAgenes	siRNA24	NA	NA	osa-b1.0r1-34330	siRNA24 locus with predominant RNA size of 24	NA	NA	NA	NA	NA	NA	NA	4.49546140105192	0.0231299075691298
11	19578323	19579305	983	*	PlantSmallRNAgenes	siRNA24	NA	NA	osa-b1.0r1-34332	siRNA24 locus with predominant RNA size of 24	NA	NA	NA	NA	NA	NA	NA	5.2110023548872	0.0332378751312715
11	19588881	19589837	957	-	ShortStack	OtherRNA	NA	NA	Cluster_27399	NA	Cluster_27399	N	N	NA	NA	NA	NA	-7.81405278098884	1.69015761232967e-06
11	19590720	19591456	737	-	ShortStack	OtherRNA	NA	NA	Cluster_27400	NA	Cluster_27400	N	N	NA	NA	NA	NA	-5.86593636982081	0.00282798752567805
11	19595442	19596476	1035	-	ShortStack	OtherRNA	NA	NA	Cluster_27405	NA	Cluster_27405	N	N	NA	NA	NA	NA	-4.27643771233326	0.0176081277510572
11	19633571	19635008	1438	*	PlantSmallRNAgenes	siRNA24	NA	NA	osa-b1.0r1-34359	siRNA24 locus with predominant RNA size of 24	NA	NA	NA	NA	NA	NA	NA	2.6843786517979	0.0110808902039034
11	19658679	19659754	1076	*	PlantSmallRNAgenes	siRNA24	NA	NA	osa-b1.0r1-34367	siRNA24 locus with predominant RNA size of 24	NA	NA	NA	NA	NA	NA	NA	4.50865584478835	0.0448167400752565
11	19984705	19985517	813	*	PlantSmallRNAgenes	siRNA24	NA	NA	osa-b1.0r1-34535	siRNA24 locus with predominant RNA size of 24	NA	NA	NA	NA	NA	NA	NA	6.45595361282901	0.00139039626379018
11	20072957	20074114	1158	+	ShortStack	OtherRNA	NA	NA	Cluster_27626	NA	Cluster_27626	N	N	NA	NA	NA	NA	-5.4319769467074	0.0049226847979529
11	20116099	20118751	2653	*	PlantSmallRNAgenes	siRNA24	NA	NA	osa-b1.0r1-34571	siRNA24 locus with predominant RNA size of 24	NA	NA	NA	NA	NA	NA	NA	2.45336008896442	0.000141458248795083
11	20127665	20128951	1287	*	PlantSmallRNAgenes	siRNA24	NA	NA	osa-b1.0r1-34574	siRNA24 locus with predominant RNA size of 24	NA	NA	NA	NA	NA	NA	NA	2.31025588066821	0.0397473923169983
11	20134828	20136204	1377	*	PlantSmallRNAgenes	siRNA24	NA	NA	osa-b1.0r1-34575	siRNA24 locus with predominant RNA size of 24	NA	NA	NA	NA	NA	NA	NA	2.67193673211293	0.00153863029649406
11	20148066	20149486	1421	*	PlantSmallRNAgenes	siRNA24	NA	NA	osa-b1.0r1-34578	siRNA24 locus with predominant RNA size of 24	NA	NA	NA	NA	NA	NA	NA	1.78522647767392	0.0153448380989422
11	20183731	20184348	618	-	ShortStack	OtherRNA	NA	NA	Cluster_27682	NA	Cluster_27682	N	N	NA	NA	NA	NA	-6.07266711851203	0.00749105031375288
11	20191396	20191765	370	*	PlantSmallRNAgenes	siRNA24	NA	NA	osa-b1.0r1-34598	siRNA24 locus with predominant RNA size of 24	NA	NA	NA	NA	NA	NA	NA	-2.33972947276468	0.000839209300782551
11	20276421	20276748	328	*	PlantSmallRNAgenes	siRNA24	NA	NA	osa-b1.0r1-34624	siRNA24 locus with predominant RNA size of 24	NA	NA	NA	NA	NA	NA	NA	-2.31240441743907	0.00422466873369038
11	20357222	20359820	2599	*	PlantSmallRNAgenes	siRNA24	NA	NA	osa-b1.0r1-34669	siRNA24 locus with predominant RNA size of 24	NA	NA	NA	NA	NA	NA	NA	1.74575071317851	0.0221282500405262
11	20402124	20405503	3380	*	PlantSmallRNAgenes	siRNA24	NA	NA	osa-b1.0r1-34679	siRNA24 locus with predominant RNA size of 24	NA	NA	NA	NA	NA	NA	NA	3.37145280856048	0.00401710474480439
11	20442866	20445115	2250	*	PlantSmallRNAgenes	siRNA24	NA	NA	osa-b1.0r1-34689	siRNA24 locus with predominant RNA size of 24	NA	NA	NA	NA	NA	NA	NA	3.43097396670995	0.0392824547561084
11	20480890	20482487	1598	*	PlantSmallRNAgenes	siRNA24	NA	NA	osa-b1.0r1-34708	siRNA24 locus with predominant RNA size of 24	NA	NA	NA	NA	NA	NA	NA	5.3946012482981	0.00456047425419281
11	20549806	20550278	473	*	PlantSmallRNAgenes	siRNA24	NA	NA	osa-b1.0r1-34734	siRNA24 locus with predominant RNA size of 24	NA	NA	NA	NA	NA	NA	NA	-2.95418882213552	0.0404340836291621
11	20653353	20654409	1057	*	PlantSmallRNAgenes	siRNA24	NA	NA	osa-b1.0r1-34780	siRNA24 locus with predominant RNA size of 24	NA	NA	NA	NA	NA	NA	NA	-2.25923381063508	0.00077770523834986
11	20719983	20720539	557	+	PlantSmallRNAgenes	OtherRNA	NA	NA	osa-b1.0r1-34816	OtherRNA locus with < 80% of RNAs between 20-24 nts in size	NA	NA	NA	NA	NA	NA	NA	-2.21037264035622	0.000374551855224602
11	20765768	20767875	2108	*	PlantSmallRNAgenes	siRNA24	NA	NA	osa-b1.0r1-34837	siRNA24 locus with predominant RNA size of 24	NA	NA	NA	NA	NA	NA	NA	2.55472774600968	0.0404340836291621
11	20769694	20769996	303	+	PlantSmallRNAgenes	siRNA24	NA	NA	osa-b1.0r1-34839	siRNA24 locus with predominant RNA size of 24	NA	NA	NA	NA	NA	NA	NA	-1.7520755119046	0.0141433453873028
11	20947489	20948562	1074	*	PlantSmallRNAgenes	siRNA24	NA	NA	osa-b1.0r1-34918	siRNA24 locus with predominant RNA size of 24	NA	NA	NA	NA	NA	NA	NA	-2.41421002773107	0.0129816048469273
11	21113307	21114459	1153	*	PlantSmallRNAgenes	siRNA24	NA	NA	osa-b1.0r1-34968	siRNA24 locus with predominant RNA size of 24	NA	NA	NA	NA	NA	NA	NA	-2.51800592859637	0.00321991839543195
11	21142819	21143545	727	*	PlantSmallRNAgenes	siRNA24	NA	NA	osa-b1.0r1-34983	siRNA24 locus with predominant RNA size of 24	NA	NA	NA	NA	NA	NA	NA	5.13845610701193	0.0169282134252215
11	21160674	21162771	2098	*	PlantSmallRNAgenes	siRNA24	NA	NA	osa-b1.0r1-34991	siRNA24 locus with predominant RNA size of 24	NA	NA	NA	NA	NA	NA	NA	5.61423514475002	0.0117924471385927
11	21260604	21261116	513	*	PlantSmallRNAgenes	OtherRNA	NA	NA	osa-b1.0r1-35039	OtherRNA locus with < 80% of RNAs between 20-24 nts in size	NA	NA	NA	NA	NA	NA	NA	-2.85076798073271	0.00339873892297099
11	21269015	21270255	1241	*	PlantSmallRNAgenes	siRNA24	NA	NA	osa-b1.0r1-35044	siRNA24 locus with predominant RNA size of 24	NA	NA	NA	NA	NA	NA	NA	2.69300323036903	0.0496492469406631
11	21516733	21518731	1999	*	PlantSmallRNAgenes	siRNA24	NA	NA	osa-b1.0r1-35121	siRNA24 locus with predominant RNA size of 24	NA	NA	NA	NA	NA	NA	NA	5.54665913313422	0.00928952916368044
11	21527457	21529770	2314	*	PlantSmallRNAgenes	siRNA24	NA	NA	osa-b1.0r1-35128	siRNA24 locus with predominant RNA size of 24	NA	NA	NA	NA	NA	NA	NA	1.92553600349909	0.0126785220151104
11	21530071	21530212	142	-	PlantSmallRNAgenes	OtherRNA	NA	NA	osa-b1.0r1-35129	OtherRNA locus with < 80% of RNAs between 20-24 nts in size	NA	NA	NA	NA	NA	NA	NA	-4.66461950592984	1.28718378403648e-07
11	21566000	21569639	3640	*	PlantSmallRNAgenes	siRNA24	NA	NA	osa-b1.0r1-35149	siRNA24 locus with predominant RNA size of 24	NA	NA	NA	NA	NA	NA	NA	2.29476477717556	0.0444695532852745
11	21603002	21603098	97	-	PlantSmallRNAgenes	MIRNA	NA	NA	osa-b1.0r1-35170	MIRNA locus with predominant RNA size of 21	NA	NA	NA	NA	NA	NA	NA	-4.0318562227716	0.000281622871661255
11	21817254	21821172	3919	*	PlantSmallRNAgenes	siRNA24	NA	NA	osa-b1.0r1-35269	siRNA24 locus with predominant RNA size of 24	NA	NA	NA	NA	NA	NA	NA	3.10931223934855	0.0249229619959352
11	21888879	21890222	1344	*	PlantSmallRNAgenes	siRNA24	NA	NA	osa-b1.0r1-35294	siRNA24 locus with predominant RNA size of 24	NA	NA	NA	NA	NA	NA	NA	7.06885334027068	6.33236008084847e-05
11	21991813	21992463	651	-	ShortStack	OtherRNA	NA	NA	Cluster_28881	NA	Cluster_28881	N	N	NA	NA	NA	NA	-4.78775533750511	0.0352222367708586
11	21994349	21994790	442	*	PlantSmallRNAgenes	siRNA24	NA	NA	osa-b1.0r1-35342	siRNA24 locus with predominant RNA size of 24	NA	NA	NA	NA	NA	NA	NA	2.93035319608298	0.0290519590331017
11	22002661	22003221	561	*	PlantSmallRNAgenes	siRNA24	NA	NA	osa-b1.0r1-35352	siRNA24 locus with predominant RNA size of 24	NA	NA	NA	NA	NA	NA	NA	2.56502296042196	0.0264786869056156
11	22011735	22013481	1747	*	PlantSmallRNAgenes	OtherRNA	NA	NA	osa-b1.0r1-35354	OtherRNA locus with < 80% of RNAs between 20-24 nts in size	NA	NA	NA	NA	NA	NA	NA	6.92123687816735	9.30833594109463e-10
11	22071678	22073050	1373	*	PlantSmallRNAgenes	siRNA24	NA	NA	osa-b1.0r1-35390	siRNA24 locus with predominant RNA size of 24	NA	NA	NA	NA	NA	NA	NA	3.21333944396888	0.0205120484602924
11	22081833	22081983	151	+	PlantSmallRNAgenes	OtherRNA	NA	NA	osa-b1.0r1-35394	OtherRNA locus with < 80% of RNAs between 20-24 nts in size	NA	NA	NA	NA	NA	NA	NA	-4.1038332858447	0.00742689757094448
11	22118188	22118352	165	+	PlantSmallRNAgenes	OtherRNA	NA	NA	osa-b1.0r1-35403	OtherRNA locus with < 80% of RNAs between 20-24 nts in size	NA	NA	NA	NA	NA	NA	NA	-5.36603428671978	2.70549043456834e-08
11	22125424	22125510	87	+	PlantSmallRNAgenes	OtherRNA	NA	NA	osa-b1.0r1-35411	OtherRNA locus with < 80% of RNAs between 20-24 nts in size	NA	NA	NA	NA	NA	NA	NA	-3.26414163323864	0.00128336512655807
11	22154865	22155767	903	+	ShortStack	OtherRNA	NA	NA	Cluster_28994	NA	Cluster_28994	N	N	NA	NA	NA	NA	-6.43899228454206	0.000793550379647048
11	22379366	22379957	592	*	PlantSmallRNAgenes	siRNA24	NA	NA	osa-b1.0r1-35527	siRNA24 locus with predominant RNA size of 24	NA	NA	NA	NA	NA	NA	NA	-1.42587548669824	0.0448965083375448
11	22428456	22429057	602	*	PlantSmallRNAgenes	siRNA24	NA	NA	osa-b1.0r1-35551	siRNA24 locus with predominant RNA size of 24	NA	NA	NA	NA	NA	NA	NA	3.01194251300765	0.0328877363180302
11	22436040	22436668	629	*	PlantSmallRNAgenes	siRNA24	NA	NA	osa-b1.0r1-35555	siRNA24 locus with predominant RNA size of 24	NA	NA	NA	NA	NA	NA	NA	2.17320260012403	0.0415012735519814
11	22440153	22441330	1178	*	PlantSmallRNAgenes	siRNA24	NA	NA	osa-b1.0r1-35561	siRNA24 locus with predominant RNA size of 24	NA	NA	NA	NA	NA	NA	NA	4.74805947455087	0.0311443689123741
11	22468143	22469371	1229	-	ShortStack	OtherRNA	NA	NA	Cluster_29206	NA	Cluster_29206	N	N	NA	NA	NA	NA	-6.98877884523578	0.000384226972327224
11	22488898	22489010	113	+	ShortStack	siRNA21	NA	NA	Cluster_29221	NA	Cluster_29221	21	N	NA	NA	NA	NA	-4.20860446314312	0.0406373767549821
11	22501996	22503157	1162	*	PlantSmallRNAgenes	siRNA24	NA	NA	osa-b1.0r1-35599	siRNA24 locus with predominant RNA size of 24	NA	NA	NA	NA	NA	NA	NA	2.41120632721647	0.0319228804583837
11	22508906	22510203	1298	*	PlantSmallRNAgenes	siRNA24	NA	NA	osa-b1.0r1-35606	siRNA24 locus with predominant RNA size of 24	NA	NA	NA	NA	NA	NA	NA	4.17572217051138	0.0462113934278819
11	22606616	22608031	1416	*	PlantSmallRNAgenes	siRNA24	NA	NA	osa-b1.0r1-35644	siRNA24 locus with predominant RNA size of 24	NA	NA	NA	NA	NA	NA	NA	3.7026482655325	0.020605831018453
11	22617049	22618394	1346	*	PlantSmallRNAgenes	siRNA24	NA	NA	osa-b1.0r1-35650	siRNA24 locus with predominant RNA size of 24	NA	NA	NA	NA	NA	NA	NA	3.06583258018128	0.0187064600159033
11	22637988	22638162	175	-	PlantSmallRNAgenes	OtherRNA	NA	NA	osa-b1.0r1-35656	OtherRNA locus with < 80% of RNAs between 20-24 nts in size	NA	NA	NA	NA	NA	NA	NA	-3.75627648603801	0.0235800015826129
11	22750991	22752509	1519	*	PlantSmallRNAgenes	siRNA24	NA	NA	osa-b1.0r1-35706	siRNA24 locus with predominant RNA size of 24	NA	NA	NA	NA	NA	NA	NA	2.49674637676526	0.0445942033638147
11	22924368	22925578	1211	*	PlantSmallRNAgenes	siRNA24	NA	NA	osa-b1.0r1-35763	siRNA24 locus with predominant RNA size of 24	NA	NA	NA	NA	NA	NA	NA	-3.52723473345685	0.0230070732225987
11	23009487	23016140	6654	*	PlantSmallRNAgenes	siRNA24	NA	NA	osa-b1.0r1-35816	siRNA24 locus with predominant RNA size of 24	NA	NA	NA	NA	NA	NA	NA	3.60728665987761	0.00023490716933866
11	23057383	23058513	1131	*	PlantSmallRNAgenes	siRNA21	NA	NA	osa-b1.0r1-35847	siRNA21 locus with predominant RNA size of 21	NA	NA	NA	NA	NA	NA	NA	5.56313386903479	0.0233135943198875
11	23074271	23075311	1041	*	PlantSmallRNAgenes	siRNA24	NA	NA	osa-b1.0r1-35853	siRNA24 locus with predominant RNA size of 24	NA	NA	NA	NA	NA	NA	NA	-2.27465718036603	0.0260385178174482
11	23163824	23164266	443	+	ShortStack	OtherRNA	NA	NA	Cluster_29533	NA	Cluster_29533	N	N	NA	NA	NA	NA	-6.16569447565749	0.00376073821799767
11	23211452	23212478	1027	*	PlantSmallRNAgenes	siRNA24	NA	NA	osa-b1.0r1-35912	siRNA24 locus with predominant RNA size of 24	NA	NA	NA	NA	NA	NA	NA	2.24836379684127	0.0145877192474633
11	23387967	23388754	788	*	PlantSmallRNAgenes	siRNA24	NA	NA	osa-b1.0r1-35997	siRNA24 locus with predominant RNA size of 24	NA	NA	NA	NA	NA	NA	NA	-2.2833522218805	0.0192788989839372
11	23441781	23442167	387	*	PlantSmallRNAgenes	siRNA24	NA	NA	osa-b1.0r1-36013	siRNA24 locus with predominant RNA size of 24	NA	NA	NA	NA	NA	NA	NA	-2.17155749810763	0.0370160594217865
11	23475556	23476440	885	*	PlantSmallRNAgenes	siRNA24	NA	NA	osa-b1.0r1-36030	siRNA24 locus with predominant RNA size of 24	NA	NA	NA	NA	NA	NA	NA	4.97299885851489	0.0389073093692627
11	23606211	23606311	101	+	PlantSmallRNAgenes	OtherRNA	NA	NA	osa-b1.0r1-36085	OtherRNA locus with < 80% of RNAs between 20-24 nts in size	NA	NA	NA	NA	NA	NA	NA	-26.2518506885104	1.23118157274467e-06
11	23614603	23615076	474	*	PlantSmallRNAgenes	siRNA24	NA	NA	osa-b1.0r1-36089	siRNA24 locus with predominant RNA size of 24	NA	NA	NA	NA	NA	NA	NA	-3.18345551055278	0.0121858301388246
11	23636540	23637079	540	*	PlantSmallRNAgenes	siRNA24	NA	NA	osa-b1.0r1-36102	siRNA24 locus with predominant RNA size of 24	NA	NA	NA	NA	NA	NA	NA	5.65006500210517	0.00855410360821325
11	23691087	23691421	335	*	PlantSmallRNAgenes	siRNA24	NA	NA	osa-b1.0r1-36129	siRNA24 locus with predominant RNA size of 24	NA	NA	NA	NA	NA	NA	NA	5.24917107746222	0.0128725632681915
11	23789245	23790296	1052	*	PlantSmallRNAgenes	siRNA24	NA	NA	osa-b1.0r1-36168	siRNA24 locus with predominant RNA size of 24	NA	NA	NA	NA	NA	NA	NA	5.21647887069479	0.0272882461529253
11	23819508	23820504	997	*	PlantSmallRNAgenes	siRNA24	NA	NA	osa-b1.0r1-36178	siRNA24 locus with predominant RNA size of 24	NA	NA	NA	NA	NA	NA	NA	2.93105340025565	0.0497377679757035
11	24115167	24115325	159	+	PlantSmallRNAgenes	OtherRNA	NA	NA	osa-b1.0r1-36303	OtherRNA locus with < 80% of RNAs between 20-24 nts in size	NA	NA	NA	NA	NA	NA	NA	-6.20331426933547	7.16986274142512e-14
11	24116004	24116195	192	+	PlantSmallRNAgenes	OtherRNA	NA	NA	osa-b1.0r1-36304	OtherRNA locus with < 80% of RNAs between 20-24 nts in size	NA	NA	NA	NA	NA	NA	NA	-8.33748650359481	2.26034052240809e-07
11	24178110	24179389	1280	*	PlantSmallRNAgenes	siRNA24	NA	NA	osa-b1.0r1-36336	siRNA24 locus with predominant RNA size of 24	NA	NA	NA	NA	NA	NA	NA	6.00225075423591	0.007488064337117
11	24197755	24198907	1153	*	PlantSmallRNAgenes	siRNA24	NA	NA	osa-b1.0r1-36344	siRNA24 locus with predominant RNA size of 24	NA	NA	NA	NA	NA	NA	NA	5.06329253324731	0.0323983078959219
11	24231114	24231308	195	+	PlantSmallRNAgenes	OtherRNA	NA	NA	osa-b1.0r1-36356	OtherRNA locus with < 80% of RNAs between 20-24 nts in size	NA	NA	NA	NA	NA	NA	NA	-2.94829011672228	0.0146242210778174
11	24247116	24248269	1154	-	PlantSmallRNAgenes	OtherRNA	NA	NA	osa-b1.0r1-36364	OtherRNA locus with < 80% of RNAs between 20-24 nts in size	NA	NA	NA	NA	NA	NA	NA	8.5242598508339	5.20100152720749e-05
11	24280417	24281273	857	*	PlantSmallRNAgenes	siRNA24	NA	NA	osa-b1.0r1-36386	siRNA24 locus with predominant RNA size of 24	NA	NA	NA	NA	NA	NA	NA	2.64464048535528	0.036618154359296
11	24332692	24333874	1183	*	PlantSmallRNAgenes	siRNA24	NA	NA	osa-b1.0r1-36424	siRNA24 locus with predominant RNA size of 24	NA	NA	NA	NA	NA	NA	NA	2.19922662580047	0.0426489533743672
11	24382034	24382984	951	*	PlantSmallRNAgenes	siRNA24	NA	NA	osa-b1.0r1-36448	siRNA24 locus with predominant RNA size of 24	NA	NA	NA	NA	NA	NA	NA	-1.67846065687118	0.0102043637740087
11	24387323	24395757	8435	*	PlantSmallRNAgenes	siRNA24	NA	NA	osa-b1.0r1-36450	siRNA24 locus with predominant RNA size of 24	NA	NA	NA	NA	NA	NA	NA	2.48781452616392	0.0430870754230621
11	24442576	24443594	1019	*	PlantSmallRNAgenes	siRNA24	NA	NA	osa-b1.0r1-36474	siRNA24 locus with predominant RNA size of 24	NA	NA	NA	NA	NA	NA	NA	5.15030064553415	0.0455003007413531
11	24444217	24445687	1471	*	PlantSmallRNAgenes	siRNA24	NA	NA	osa-b1.0r1-36475	siRNA24 locus with predominant RNA size of 24	NA	NA	NA	NA	NA	NA	NA	1.5549063206412	0.0461948672059195
11	24452701	24454044	1344	*	PlantSmallRNAgenes	siRNA21	NA	NA	osa-b1.0r1-36480	siRNA21 locus with predominant RNA size of 21	NA	NA	NA	NA	NA	NA	NA	4.04349630486759	0.0147405271730454
11	24466923	24467734	812	*	PlantSmallRNAgenes	siRNA24	NA	NA	osa-b1.0r1-36487	siRNA24 locus with predominant RNA size of 24	NA	NA	NA	NA	NA	NA	NA	4.29541829248847	0.0302682209607911
11	24567456	24568011	556	+	PlantSmallRNAgenes	siRNA24	NA	NA	osa-b1.0r1-36533	siRNA24 locus with predominant RNA size of 24	NA	NA	NA	NA	NA	NA	NA	-2.35856596930156	0.0251039622603439
11	24626895	24628827	1933	*	PlantSmallRNAgenes	siRNA24	NA	NA	osa-b1.0r1-36579	siRNA24 locus with predominant RNA size of 24	NA	NA	NA	NA	NA	NA	NA	5.00898042025496	0.0364005019678844
11	24660913	24661789	877	*	PlantSmallRNAgenes	siRNA24	NA	NA	osa-b1.0r1-36592	siRNA24 locus with predominant RNA size of 24	NA	NA	NA	NA	NA	NA	NA	-2.03313300516541	0.0158807556720302
11	24718394	24719804	1411	*	PlantSmallRNAgenes	siRNA24	NA	NA	osa-b1.0r1-36615	siRNA24 locus with predominant RNA size of 24	NA	NA	NA	NA	NA	NA	NA	5.92105657434599	0.00848534832237974
11	24837405	24838594	1190	*	PlantSmallRNAgenes	siRNA24	NA	NA	osa-b1.0r1-36676	siRNA24 locus with predominant RNA size of 24	NA	NA	NA	NA	NA	NA	NA	5.09607618106623	0.0186327168290966
11	24871641	24880116	8476	*	Pln24NT	24nt_Locus	NA	NA	cluster30316	NA	NA	NA	NA	cluster30316	cluster30316	T	15	4.39901331667851	0.0427039155352471
11	24892254	24892575	322	*	PlantSmallRNAgenes	siRNA24	NA	NA	osa-b1.0r1-36692	siRNA24 locus with predominant RNA size of 24	NA	NA	NA	NA	NA	NA	NA	2.77134783582252	0.0496928851783142
11	24979724	24980843	1120	*	PlantSmallRNAgenes	siRNA24	NA	NA	osa-b1.0r1-36737	siRNA24 locus with predominant RNA size of 24	NA	NA	NA	NA	NA	NA	NA	5.90476091115272	0.00415755516782295
11	25024147	25026615	2469	*	PlantSmallRNAgenes	siRNA24	NA	NA	osa-b1.0r1-36761	siRNA24 locus with predominant RNA size of 24	NA	NA	NA	NA	NA	NA	NA	5.90080005916541	0.00307688323649265
11	25191452	25192499	1048	*	PlantSmallRNAgenes	siRNA24	NA	NA	osa-b1.0r1-36857	siRNA24 locus with predominant RNA size of 24	NA	NA	NA	NA	NA	NA	NA	5.13947042467919	0.028989137162002
11	25224814	25225522	709	*	PlantSmallRNAgenes	siRNA24	NA	NA	osa-b1.0r1-36866	siRNA24 locus with predominant RNA size of 24	NA	NA	NA	NA	NA	NA	NA	4.54362587676677	0.0276635609183273
11	25249058	25249787	730	-	ShortStack	OtherRNA	NA	NA	Cluster_30832	NA	Cluster_30832	N	N	NA	NA	NA	NA	-4.91304580184353	0.0220441690592357
11	25258788	25258989	202	+	PlantSmallRNAgenes	OtherRNA	NA	NA	osa-b1.0r1-36880	OtherRNA locus with < 80% of RNAs between 20-24 nts in size	NA	NA	NA	NA	NA	NA	NA	-3.01760944466494	0.000115847434474508
11	25290109	25290611	503	-	ShortStack	OtherRNA	NA	NA	Cluster_30865	NA	Cluster_30865	N	N	NA	NA	NA	NA	-5.30087056648965	0.0449972827844637
11	25301423	25301618	196	*	ShortStack	siRNA24	NA	NA	Cluster_30881	NA	Cluster_30881	24	N	NA	NA	NA	NA	-3.26132822275534	4.16823880186822e-06
11	25302187	25302646	460	*	PlantSmallRNAgenes	siRNA24	NA	NA	osa-b1.0r1-36906	siRNA24 locus with predominant RNA size of 24	NA	NA	NA	NA	NA	NA	NA	-2.22530924207944	0.000912224836819372
11	25336509	25338824	2316	*	PlantSmallRNAgenes	siRNA24	NA	NA	osa-b1.0r1-36924	siRNA24 locus with predominant RNA size of 24	NA	NA	NA	NA	NA	NA	NA	2.33607335760824	0.0379960049717254
11	25341482	25342179	698	*	PlantSmallRNAgenes	siRNA24	NA	NA	osa-b1.0r1-36925	siRNA24 locus with predominant RNA size of 24	NA	NA	NA	NA	NA	NA	NA	5.95134272025642	0.00549440468640032
11	25384698	25385942	1245	*	PlantSmallRNAgenes	siRNA24	NA	NA	osa-b1.0r1-36944	siRNA24 locus with predominant RNA size of 24	NA	NA	NA	NA	NA	NA	NA	5.0536508131646	0.0497308061152176
11	25386418	25386573	156	-	PlantSmallRNAgenes	OtherRNA	NA	NA	osa-b1.0r1-36945	OtherRNA locus with < 80% of RNAs between 20-24 nts in size	NA	NA	NA	NA	NA	NA	NA	-7.81984747983223	0.00205246946057543
11	25517532	25517892	361	+	PlantSmallRNAgenes	siRNA24	NA	NA	osa-b1.0r1-37003	siRNA24 locus with predominant RNA size of 24	NA	NA	NA	NA	NA	NA	NA	-2.37169046466135	0.0105320016177538
11	25575721	25576829	1109	*	PlantSmallRNAgenes	siRNA24	NA	NA	osa-b1.0r1-37025	siRNA24 locus with predominant RNA size of 24	NA	NA	NA	NA	NA	NA	NA	5.36116691175739	0.0195155672437446
11	25578260	25579525	1266	*	PlantSmallRNAgenes	siRNA24	NA	NA	osa-b1.0r1-37027	siRNA24 locus with predominant RNA size of 24	NA	NA	NA	NA	NA	NA	NA	5.27660670955493	0.0290975326253325
11	25598715	25599356	642	*	PlantSmallRNAgenes	siRNA24	NA	NA	osa-b1.0r1-37040	siRNA24 locus with predominant RNA size of 24	NA	NA	NA	NA	NA	NA	NA	-2.42158505798913	0.00387519309396879
11	25609250	25609913	664	*	PlantSmallRNAgenes	siRNA24	NA	NA	osa-b1.0r1-37048	siRNA24 locus with predominant RNA size of 24	NA	NA	NA	NA	NA	NA	NA	4.0650608148185	0.0106142157729758
11	25617762	25618719	958	+	PlantSmallRNAgenes	OtherRNA	NA	NA	osa-b1.0r1-37052	OtherRNA locus with < 80% of RNAs between 20-24 nts in size	NA	NA	NA	NA	NA	NA	NA	-3.63273247340525	0.0154098595760334
11	25713326	25714117	792	+	PlantSmallRNAgenes	siRNA24	NA	NA	osa-b1.0r1-37084	siRNA24 locus with predominant RNA size of 24	NA	NA	NA	NA	NA	NA	NA	6.0294473603633	0.000953413624363913
11	25714915	25715741	827	+	PlantSmallRNAgenes	siRNA24	NA	NA	osa-b1.0r1-37087	siRNA24 locus with predominant RNA size of 24	NA	NA	NA	NA	NA	NA	NA	5.73548967217128	0.00199467644573373
11	25761606	25763228	1623	*	PlantSmallRNAgenes	siRNA24	NA	NA	osa-b1.0r1-37097	siRNA24 locus with predominant RNA size of 24	NA	NA	NA	NA	NA	NA	NA	4.99841550678339	0.0406900386933658
11	26077632	26081323	3692	*	PlantSmallRNAgenes	siRNA24	NA	NA	osa-b1.0r1-37199	siRNA24 locus with predominant RNA size of 24	NA	NA	NA	NA	NA	NA	NA	2.21288509987281	0.012510141138694
11	26270614	26272787	2174	*	PlantSmallRNAgenes	siRNA24	NA	NA	osa-b1.0r1-37258	siRNA24 locus with predominant RNA size of 24	NA	NA	NA	NA	NA	NA	NA	2.98403582446348	0.0174067210934642
11	26444890	26446416	1527	*	PlantSmallRNAgenes	siRNA24	NA	NA	osa-b1.0r1-37328	siRNA24 locus with predominant RNA size of 24	NA	NA	NA	NA	NA	NA	NA	3.21688001899408	0.0189822746878535
11	26455138	26456320	1183	*	PlantSmallRNAgenes	siRNA24	NA	NA	osa-b1.0r1-37333	siRNA24 locus with predominant RNA size of 24	NA	NA	NA	NA	NA	NA	NA	2.48481557367918	0.0483278072739608
11	26510871	26511360	490	-	PlantSmallRNAgenes	OtherRNA	NA	NA	osa-b1.0r1-37358	OtherRNA locus with < 80% of RNAs between 20-24 nts in size	NA	NA	NA	NA	NA	NA	NA	-2.96512625865777	0.00192308399625499
11	26511487	26511909	423	-	PlantSmallRNAgenes	OtherRNA	NA	NA	osa-b1.0r1-37359	OtherRNA locus with < 80% of RNAs between 20-24 nts in size	NA	NA	NA	NA	NA	NA	NA	-3.11724627486508	0.00056914773415045
11	26518749	26520589	1841	*	PlantSmallRNAgenes	siRNA24	NA	NA	osa-b1.0r1-37365	siRNA24 locus with predominant RNA size of 24	NA	NA	NA	NA	NA	NA	NA	2.30420683722743	0.00686959305759066
11	26555661	26555823	163	-	ShortStack	OtherRNA	NA	NA	Cluster_31507	NA	Cluster_31507	N	N	NA	NA	NA	NA	-8.82155727660565	0.0176598597815114
11	26673178	26674253	1076	*	PlantSmallRNAgenes	siRNA24	NA	NA	osa-b1.0r1-37418	siRNA24 locus with predominant RNA size of 24	NA	NA	NA	NA	NA	NA	NA	2.40456848006732	0.0402849144259546
11	26810472	26811611	1140	*	PlantSmallRNAgenes	siRNA24	NA	NA	osa-b1.0r1-37479	siRNA24 locus with predominant RNA size of 24	NA	NA	NA	NA	NA	NA	NA	4.32675122308911	0.0043899077016663
11	26832173	26832202	30	-	PlantSmallRNAgenes	OtherRNA	NA	NA	osa-b1.0r1-37488	OtherRNA locus with < 80% of RNAs between 20-24 nts in size	NA	NA	NA	NA	NA	NA	NA	-4.55388467917571	0.021096605096255
11	26950517	26951810	1294	*	PlantSmallRNAgenes	siRNA24	NA	NA	osa-b1.0r1-37527	siRNA24 locus with predominant RNA size of 24	NA	NA	NA	NA	NA	NA	NA	2.05361328791129	0.0414452335074794
11	26959016	26959323	308	*	PlantSmallRNAgenes	siRNA24	NA	NA	osa-b1.0r1-37529	siRNA24 locus with predominant RNA size of 24	NA	NA	NA	NA	NA	NA	NA	-2.99810121566002	0.0405999143859579
11	26961069	26962296	1228	*	PlantSmallRNAgenes	siRNA24	NA	NA	osa-b1.0r1-37531	siRNA24 locus with predominant RNA size of 24	NA	NA	NA	NA	NA	NA	NA	2.65431399503622	0.0472202329582605
11	27116480	27118040	1561	-	PlantSmallRNAgenes	OtherRNA	NA	NA	osa-b1.0r1-37582	OtherRNA locus with < 80% of RNAs between 20-24 nts in size	NA	NA	NA	NA	NA	NA	NA	-4.84352619620455	8.10192456937548e-08
11	27126018	27126320	303	*	PlantSmallRNAgenes	siRNA24	NA	NA	osa-b1.0r1-37588	siRNA24 locus with predominant RNA size of 24	NA	NA	NA	NA	NA	NA	NA	4.17100663803632	0.044707302007111
11	27221937	27225038	3102	*	PlantSmallRNAgenes	siRNA24	NA	NA	osa-b1.0r1-37623	siRNA24 locus with predominant RNA size of 24	NA	NA	NA	NA	NA	NA	NA	2.54188886332508	0.0144739590949815
11	27242667	27245496	2830	*	PlantSmallRNAgenes	siRNA24	NA	NA	osa-b1.0r1-37629	siRNA24 locus with predominant RNA size of 24	NA	NA	NA	NA	NA	NA	NA	2.64966649296709	0.0235800015826129
11	27245569	27250537	4969	*	PlantSmallRNAgenes	siRNA24	NA	NA	osa-b1.0r1-37630	siRNA24 locus with predominant RNA size of 24	NA	NA	NA	NA	NA	NA	NA	2.7791230395485	0.0207613070409775
11	27320073	27322213	2141	*	PlantSmallRNAgenes	siRNA24	NA	NA	osa-b1.0r1-37659	siRNA24 locus with predominant RNA size of 24	NA	NA	NA	NA	NA	NA	NA	2.6005250780423	0.0043844817200403
11	27354722	27361313	6592	*	PlantSmallRNAgenes	siRNA24	NA	NA	osa-b1.0r1-37680	siRNA24 locus with predominant RNA size of 24	NA	NA	NA	NA	NA	NA	NA	2.17682952663944	0.00505855425655027
11	27364433	27365110	678	*	PlantSmallRNAgenes	siRNA24	NA	NA	osa-b1.0r1-37683	siRNA24 locus with predominant RNA size of 24	NA	NA	NA	NA	NA	NA	NA	5.04531663086216	0.0307556756000719
11	27394266	27395016	751	*	PlantSmallRNAgenes	siRNA24	NA	NA	osa-b1.0r1-37700	siRNA24 locus with predominant RNA size of 24	NA	NA	NA	NA	NA	NA	NA	4.46533621687699	0.0382005294299088
11	27410678	27411690	1013	*	PlantSmallRNAgenes	siRNA24	NA	NA	osa-b1.0r1-37707	siRNA24 locus with predominant RNA size of 24	NA	NA	NA	NA	NA	NA	NA	1.83419385928421	0.0453799022573296
11	27724339	27726168	1830	*	PlantSmallRNAgenes	siRNA21	NA	NA	osa-b1.0r1-37844	siRNA21 locus with predominant RNA size of 21	NA	NA	NA	NA	NA	NA	NA	-3.23896500291528	0.000382302307297689
11	27733178	27733979	802	*	PlantSmallRNAgenes	siRNA24	NA	NA	osa-b1.0r1-37846	siRNA24 locus with predominant RNA size of 24	NA	NA	NA	NA	NA	NA	NA	2.22478362389938	0.0420232465957617
11	27805441	27808087	2647	*	PlantSmallRNAgenes	OtherRNA	NA	NA	osa-b1.0r1-37874	OtherRNA locus with < 80% of RNAs between 20-24 nts in size	NA	NA	NA	NA	NA	NA	NA	4.49484000458658	0.0453799022573296
11	27814364	27815729	1366	*	PlantSmallRNAgenes	siRNA24	NA	NA	osa-b1.0r1-37877	siRNA24 locus with predominant RNA size of 24	NA	NA	NA	NA	NA	NA	NA	5.49487584399208	0.0123278523876483
11	27991875	27992626	752	*	Pln24NT	24nt_Locus	NA	NA	cluster31423	NA	NA	NA	NA	cluster31423	cluster31423	F	1	3.31678012299854	0.0166259678057701
11	27994987	27997291	2305	*	PlantSmallRNAgenes	siRNA24	NA	NA	osa-b1.0r1-37939	siRNA24 locus with predominant RNA size of 24	NA	NA	NA	NA	NA	NA	NA	3.38185223974544	0.00599051064150351
11	28451254	28452429	1176	*	Pln24NT	24nt_Locus	NA	NA	cluster31608	NA	NA	NA	NA	cluster31608	cluster31608	F	3	3.64678223811337	0.0210479470962237
11	28467504	28467745	242	-	PlantSmallRNAgenes	siRNA21	NA	NA	osa-b1.0r1-38125	siRNA21 locus with predominant RNA size of 21	NA	NA	NA	NA	NA	NA	NA	-3.90372927408638	0.0493420678616695
11	28514049	28515096	1048	*	PlantSmallRNAgenes	siRNA24	NA	NA	osa-b1.0r1-38141	siRNA24 locus with predominant RNA size of 24	NA	NA	NA	NA	NA	NA	NA	5.12069255892365	0.0379021124611111
11	28552307	28553326	1020	*	PlantSmallRNAgenes	siRNA24	NA	NA	osa-b1.0r1-38157	siRNA24 locus with predominant RNA size of 24	NA	NA	NA	NA	NA	NA	NA	4.68514983989358	0.0417931144857067
11	28721398	28721712	315	*	PlantSmallRNAgenes	siRNA24	NA	NA	osa-b1.0r1-38221	siRNA24 locus with predominant RNA size of 24	NA	NA	NA	NA	NA	NA	NA	-2.31140030385899	0.000793872223808597
11	28748986	28749482	497	+	PlantSmallRNAgenes	siRNA24	NA	NA	osa-b1.0r1-38237	siRNA24 locus with predominant RNA size of 24	NA	NA	NA	NA	NA	NA	NA	-3.31208329168345	6.21873698796561e-08
11	28804252	28804623	372	+	PlantSmallRNAgenes	OtherRNA	NA	NA	osa-b1.0r1-38257	OtherRNA locus with < 80% of RNAs between 20-24 nts in size	NA	NA	NA	NA	NA	NA	NA	-2.40057744127077	0.0330205796724887
11	28806394	28808485	2092	+	PlantSmallRNAgenes	OtherRNA	NA	NA	osa-b1.0r1-38260	OtherRNA locus with < 80% of RNAs between 20-24 nts in size	NA	NA	NA	NA	NA	NA	NA	-3.00250558744907	4.09347559450282e-05
11	28811931	28814495	2565	*	PlantSmallRNAgenes	siRNA24	NA	NA	osa-b1.0r1-38261	siRNA24 locus with predominant RNA size of 24	NA	NA	NA	NA	NA	NA	NA	2.8100776539314	0.00432024368820951
11	28827709	28828468	760	+	PlantSmallRNAgenes	OtherRNA	NA	NA	osa-b1.0r1-38271	OtherRNA locus with < 80% of RNAs between 20-24 nts in size	NA	NA	NA	NA	NA	NA	NA	-7.04359902636428	1.77362215642591e-05
11	28868093	28868384	292	+	PlantSmallRNAgenes	siRNA24	NA	NA	osa-b1.0r1-38282	siRNA24 locus with predominant RNA size of 24	NA	NA	NA	NA	NA	NA	NA	-1.49943559953016	0.0440390825310711
11	28932598	28933385	788	-	PlantSmallRNAgenes	OtherRNA	NA	NA	osa-b1.0r1-38304	OtherRNA locus with < 80% of RNAs between 20-24 nts in size	NA	NA	NA	NA	NA	NA	NA	-7.98445129637157	6.20680606343251e-07
11	28934230	28936102	1873	-	PlantSmallRNAgenes	OtherRNA	NA	NA	osa-b1.0r1-38306	OtherRNA locus with < 80% of RNAs between 20-24 nts in size	NA	NA	NA	NA	NA	NA	NA	-8.5960675365582	1.0567135161108e-08
11	29004977	29005861	885	*	PlantSmallRNAgenes	siRNA24	NA	NA	osa-b1.0r1-38330	siRNA24 locus with predominant RNA size of 24	NA	NA	NA	NA	NA	NA	NA	2.86609484678314	0.0255705861831699
12	10185	11132	948	*	PlantSmallRNAgenes	siRNA24	NA	NA	osa-b1.0r1-38340	siRNA24 locus with predominant RNA size of 24	NA	NA	NA	NA	NA	NA	NA	3.16563699559269	0.00574388995912767
12	15624	16807	1184	*	PlantSmallRNAgenes	siRNA24	NA	NA	osa-b1.0r1-38344	siRNA24 locus with predominant RNA size of 24	NA	NA	NA	NA	NA	NA	NA	3.17145041969385	0.0494115133816835
12	104033	105765	1733	*	PlantSmallRNAgenes	siRNA24	NA	NA	osa-b1.0r1-38378	siRNA24 locus with predominant RNA size of 24	NA	NA	NA	NA	NA	NA	NA	1.77848736945081	0.00600446491764508
12	109132	109444	313	+	ShortStack	OtherRNA	NA	NA	Cluster_32757	NA	Cluster_32757	N	N	NA	NA	NA	NA	-5.79717317050089	0.0272749547870158
12	124876	125697	822	*	PlantSmallRNAgenes	siRNA24	NA	NA	osa-b1.0r1-38380	siRNA24 locus with predominant RNA size of 24	NA	NA	NA	NA	NA	NA	NA	2.5431068011095	0.021096605096255
12	141268	142331	1064	*	PlantSmallRNAgenes	siRNA24	NA	NA	osa-b1.0r1-38381	siRNA24 locus with predominant RNA size of 24	NA	NA	NA	NA	NA	NA	NA	3.06928138997782	0.0133814446055915
12	213649	214358	710	*	PlantSmallRNAgenes	siRNA24	NA	NA	osa-b1.0r1-38411	siRNA24 locus with predominant RNA size of 24	NA	NA	NA	NA	NA	NA	NA	-1.86207099103308	0.00918367922376021
12	231489	232967	1479	*	PlantSmallRNAgenes	siRNA24	NA	NA	osa-b1.0r1-38419	siRNA24 locus with predominant RNA size of 24	NA	NA	NA	NA	NA	NA	NA	2.83697836704748	0.0178973011059841
12	234843	236454	1612	*	PlantSmallRNAgenes	siRNA24	NA	NA	osa-b1.0r1-38421	siRNA24 locus with predominant RNA size of 24	NA	NA	NA	NA	NA	NA	NA	4.63111402162428	0.0313854477375614
12	236697	237853	1157	*	PlantSmallRNAgenes	siRNA24	NA	NA	osa-b1.0r1-38422	siRNA24 locus with predominant RNA size of 24	NA	NA	NA	NA	NA	NA	NA	4.32292739744288	0.044435316297996
12	256370	257207	838	+	PlantSmallRNAgenes	OtherRNA	NA	NA	osa-b1.0r1-38430	OtherRNA locus with < 80% of RNAs between 20-24 nts in size	NA	NA	NA	NA	NA	NA	NA	-3.37572075875365	0.0132101912485409
12	257449	258153	705	+	ShortStack	OtherRNA	NA	NA	Cluster_32871	NA	Cluster_32871	N	N	NA	NA	NA	NA	-4.77136282010256	0.0241251399125066
12	312211	312333	123	+	PlantSmallRNAgenes	OtherRNA	NA	NA	osa-b1.0r1-38452	OtherRNA locus with < 80% of RNAs between 20-24 nts in size	NA	NA	NA	NA	NA	NA	NA	-8.48523738451661	0.0151842125058165
12	379482	382636	3155	*	PlantSmallRNAgenes	siRNA24	NA	NA	osa-b1.0r1-38468	siRNA24 locus with predominant RNA size of 24	NA	NA	NA	NA	NA	NA	NA	2.11346230834422	0.0128052389813697
[truncated: 5,928 more rows]
