# Supplementary material for: Spatiotemporal expression profile of novel and known small RNAs throughout rice plant development focussing on seed tissues
Source: BMC Genomics. 2022 Jan 11;23:44. doi: 10.1186/s12864-021-08264-z (PMC8750796; doi:10.1186/s12864-021-08264-z)
Supplement: Supplementary file 11 — Additional file 11. CSV files of differentially expressed sRNAs between the different tissues, of the format x_vs_y.csv, indicating that log2 fold changes are calculated relative to y. [file 12864_2021_8264_MOESM11_ESM.zip › data/emb_vs_LR.csv]

seqnames	start	end	width	strand	source	type	score	phase	Name	description	ID	DicerCall	MIRNA	id	name	overlapTE	expGEOstudies	log2FoldChange	padj
1	41389	42188	800	*	PlantSmallRNAgenes	siRNA24	NA	NA	osa-b1.0r1-8	siRNA24 locus with predominant RNA size of 24	NA	NA	NA	NA	NA	NA	NA	4.17868619975807	0.00440558014025682
1	56506	56887	382	*	PlantSmallRNAgenes	siRNA24	NA	NA	osa-b1.0r1-14	siRNA24 locus with predominant RNA size of 24	NA	NA	NA	NA	NA	NA	NA	-1.4246546344355	0.00671576056576205
1	57907	58231	325	*	PlantSmallRNAgenes	siRNA24	NA	NA	osa-b1.0r1-15	siRNA24 locus with predominant RNA size of 24	NA	NA	NA	NA	NA	NA	NA	-2.83553370044462	3.94943572682845e-05
1	138194	138407	214	*	PlantSmallRNAgenes	siRNA21	NA	NA	osa-b1.0r1-30	siRNA21 locus with predominant RNA size of 21	NA	NA	NA	NA	NA	NA	NA	4.96925472042076	0.00409617668061727
1	139958	141630	1673	*	PlantSmallRNAgenes	siRNA21	NA	NA	osa-b1.0r1-32	siRNA21 locus with predominant RNA size of 21	NA	NA	NA	NA	NA	NA	NA	5.5800974960437	0.000507411403287608
1	144750	145259	510	*	PlantSmallRNAgenes	OtherRNA	NA	NA	osa-b1.0r1-33	OtherRNA locus with < 80% of RNAs between 20-24 nts in size	NA	NA	NA	NA	NA	NA	NA	1.31656517480956	0.0477283816007275
1	173488	174601	1114	*	PlantSmallRNAgenes	siRNA24	NA	NA	osa-b1.0r1-41	siRNA24 locus with predominant RNA size of 24	NA	NA	NA	NA	NA	NA	NA	1.91205975285861	0.0398887498970295
1	181983	182426	444	+	PlantSmallRNAgenes	OtherRNA	NA	NA	osa-b1.0r1-48	OtherRNA locus with < 80% of RNAs between 20-24 nts in size	NA	NA	NA	NA	NA	NA	NA	-3.46918408328525	0.00394353924956424
1	222719	223788	1070	*	PlantSmallRNAgenes	siRNA24	NA	NA	osa-b1.0r1-58	siRNA24 locus with predominant RNA size of 24	NA	NA	NA	NA	NA	NA	NA	5.15622026193729	0.00853430734473767
1	241046	241797	752	*	PlantSmallRNAgenes	siRNA24	NA	NA	osa-b1.0r1-73	siRNA24 locus with predominant RNA size of 24	NA	NA	NA	NA	NA	NA	NA	4.20548857692689	0.0119337795903575
1	269753	270389	637	*	PlantSmallRNAgenes	siRNA24	NA	NA	osa-b1.0r1-83	siRNA24 locus with predominant RNA size of 24	NA	NA	NA	NA	NA	NA	NA	-3.9415153623195	0.00801822765809976
1	319881	319984	104	*	PlantSmallRNAgenes	OtherRNA	NA	NA	osa-b1.0r1-111	OtherRNA locus with < 80% of RNAs between 20-24 nts in size	NA	NA	NA	NA	NA	NA	NA	-6.24389756419971	0.00100996623737495
1	324226	325345	1120	*	PlantSmallRNAgenes	siRNA24	NA	NA	osa-b1.0r1-112	siRNA24 locus with predominant RNA size of 24	NA	NA	NA	NA	NA	NA	NA	3.01972985552213	0.00183712226316946
1	325392	327494	2103	*	PlantSmallRNAgenes	siRNA24	NA	NA	osa-b1.0r1-113	siRNA24 locus with predominant RNA size of 24	NA	NA	NA	NA	NA	NA	NA	1.69200546381466	0.0129611768156433
1	335046	335747	702	*	PlantSmallRNAgenes	siRNA24	NA	NA	osa-b1.0r1-117	siRNA24 locus with predominant RNA size of 24	NA	NA	NA	NA	NA	NA	NA	1.23234885192024	0.0412995485036209
1	411878	412534	657	*	PlantSmallRNAgenes	siRNA24	NA	NA	osa-b1.0r1-134	siRNA24 locus with predominant RNA size of 24	NA	NA	NA	NA	NA	NA	NA	-4.65129245272991	3.8658284255603e-12
1	415948	416187	240	+	PlantSmallRNAgenes	OtherRNA	NA	NA	osa-b1.0r1-136	OtherRNA locus with < 80% of RNAs between 20-24 nts in size	NA	NA	NA	NA	NA	NA	NA	9.14329281183769	0.000407930148749392
1	497738	498091	354	*	PlantSmallRNAgenes	siRNA24	NA	NA	osa-b1.0r1-168	siRNA24 locus with predominant RNA size of 24	NA	NA	NA	NA	NA	NA	NA	-2.40042283245762	0.00755262651509569
1	516006	516741	736	-	ShortStack	OtherRNA	NA	NA	Cluster_49149	NA	Cluster_49149	N	N	NA	NA	NA	NA	-4.36893964285609	0.0182252542455302
1	516968	517740	773	-	ShortStack	OtherRNA	NA	NA	Cluster_49150	NA	Cluster_49150	N	N	NA	NA	NA	NA	-2.9862738207628	0.0232974871445467
1	519910	520614	705	-	ShortStack	OtherRNA	NA	NA	Cluster_49151	NA	Cluster_49151	N	N	NA	NA	NA	NA	-3.70510846430391	0.0482006608575731
1	528621	528971	351	+	PlantSmallRNAgenes	OtherRNA	NA	NA	osa-b1.0r1-179	OtherRNA locus with < 80% of RNAs between 20-24 nts in size	NA	NA	NA	NA	NA	NA	NA	18.2632636484264	3.4202955398478e-06
1	597074	597681	608	*	PlantSmallRNAgenes	siRNA24	NA	NA	osa-b1.0r1-202	siRNA24 locus with predominant RNA size of 24	NA	NA	NA	NA	NA	NA	NA	-2.4584587897377	3.49255786484878e-05
1	648230	649382	1153	-	ShortStack	OtherRNA	NA	NA	Cluster_49205	NA	Cluster_49205	N	N	NA	NA	NA	NA	-5.27391184549569	0.000341785810138302
1	658863	659373	511	*	PlantSmallRNAgenes	siRNA24	NA	NA	osa-b1.0r1-221	siRNA24 locus with predominant RNA size of 24	NA	NA	NA	NA	NA	NA	NA	-1.46108476233339	0.0150840724366703
1	690567	691232	666	*	PlantSmallRNAgenes	siRNA24	NA	NA	osa-b1.0r1-243	siRNA24 locus with predominant RNA size of 24	NA	NA	NA	NA	NA	NA	NA	5.10610542974066	0.0106661453844177
1	755016	755914	899	*	PlantSmallRNAgenes	siRNA24	NA	NA	osa-b1.0r1-260	siRNA24 locus with predominant RNA size of 24	NA	NA	NA	NA	NA	NA	NA	5.72659838961276	0.0376042238699692
1	766511	766888	378	*	PlantSmallRNAgenes	siRNA24	NA	NA	osa-b1.0r1-266	siRNA24 locus with predominant RNA size of 24	NA	NA	NA	NA	NA	NA	NA	-2.39683685568312	0.000254697472856558
1	852279	853291	1013	*	PlantSmallRNAgenes	siRNA24	NA	NA	osa-b1.0r1-286	siRNA24 locus with predominant RNA size of 24	NA	NA	NA	NA	NA	NA	NA	4.5343519961514	0.0213345735518667
1	857983	859071	1089	*	PlantSmallRNAgenes	siRNA24	NA	NA	osa-b1.0r1-287	siRNA24 locus with predominant RNA size of 24	NA	NA	NA	NA	NA	NA	NA	2.50922846128394	0.0465541416066603
1	872491	873531	1041	*	PlantSmallRNAgenes	siRNA24	NA	NA	osa-b1.0r1-293	siRNA24 locus with predominant RNA size of 24	NA	NA	NA	NA	NA	NA	NA	2.09318607344917	0.0439650072565547
1	935580	936797	1218	*	PlantSmallRNAgenes	siRNA24	NA	NA	osa-b1.0r1-314	siRNA24 locus with predominant RNA size of 24	NA	NA	NA	NA	NA	NA	NA	1.97123014647693	0.0217230489198611
1	955503	956645	1143	*	PlantSmallRNAgenes	siRNA24	NA	NA	osa-b1.0r1-320	siRNA24 locus with predominant RNA size of 24	NA	NA	NA	NA	NA	NA	NA	4.31847556947733	0.00546551556682341
1	957826	959499	1674	*	PlantSmallRNAgenes	siRNA24	NA	NA	osa-b1.0r1-321	siRNA24 locus with predominant RNA size of 24	NA	NA	NA	NA	NA	NA	NA	2.99339361107822	0.0147963834360864
1	969679	971356	1678	*	PlantSmallRNAgenes	siRNA24	NA	NA	osa-b1.0r1-323	siRNA24 locus with predominant RNA size of 24	NA	NA	NA	NA	NA	NA	NA	4.40603823477358	0.0112246609723357
1	974344	976037	1694	*	PlantSmallRNAgenes	siRNA24	NA	NA	osa-b1.0r1-325	siRNA24 locus with predominant RNA size of 24	NA	NA	NA	NA	NA	NA	NA	3.56047556830051	0.0208968544166038
1	979627	981684	2058	*	PlantSmallRNAgenes	siRNA24	NA	NA	osa-b1.0r1-327	siRNA24 locus with predominant RNA size of 24	NA	NA	NA	NA	NA	NA	NA	3.17423896555426	0.00180032559608743
1	989710	991172	1463	*	PlantSmallRNAgenes	siRNA24	NA	NA	osa-b1.0r1-331	siRNA24 locus with predominant RNA size of 24	NA	NA	NA	NA	NA	NA	NA	3.08372442170152	0.0361635309382167
1	1072419	1072974	556	-	ShortStack	OtherRNA	NA	NA	Cluster_49417	NA	Cluster_49417	N	N	NA	NA	NA	NA	-6.42643574434611	0.00149587415188134
1	1094321	1094616	296	+	PlantSmallRNAgenes	siRNA24	NA	NA	osa-b1.0r1-366	siRNA24 locus with predominant RNA size of 24	NA	NA	NA	NA	NA	NA	NA	-3.84976187047683	0.0289283688133122
1	1102999	1103609	611	*	PlantSmallRNAgenes	siRNA24	NA	NA	osa-b1.0r1-371	siRNA24 locus with predominant RNA size of 24	NA	NA	NA	NA	NA	NA	NA	4.86974886624922	0.00227266409284681
1	1121370	1122241	872	*	PlantSmallRNAgenes	siRNA24	NA	NA	osa-b1.0r1-385	siRNA24 locus with predominant RNA size of 24	NA	NA	NA	NA	NA	NA	NA	3.4304857568341	0.00340072823956485
1	1161801	1163266	1466	*	PlantSmallRNAgenes	siRNA24	NA	NA	osa-b1.0r1-403	siRNA24 locus with predominant RNA size of 24	NA	NA	NA	NA	NA	NA	NA	1.92270400093142	0.000893955751519541
1	1168656	1169791	1136	-	ShortStack	OtherRNA	NA	NA	Cluster_49486	NA	Cluster_49486	N	N	NA	NA	NA	NA	-3.98544457244105	4.83851257537611e-05
1	1252612	1252997	386	-	PlantSmallRNAgenes	siRNA24	NA	NA	osa-b1.0r1-430	siRNA24 locus with predominant RNA size of 24	NA	NA	NA	NA	NA	NA	NA	-2.09163265673928	0.0173451732907988
1	1283261	1283333	73	+	ShortStack	OtherRNA	NA	NA	Cluster_49565	NA	Cluster_49565	N	N	NA	NA	NA	NA	-5.13481113650391	0.0102797869677367
1	1285691	1286368	678	*	PlantSmallRNAgenes	siRNA24	NA	NA	osa-b1.0r1-449	siRNA24 locus with predominant RNA size of 24	NA	NA	NA	NA	NA	NA	NA	5.54520350468367	0.00179800456944027
1	1289252	1292064	2813	*	PlantSmallRNAgenes	siRNA24	NA	NA	osa-b1.0r1-453	siRNA24 locus with predominant RNA size of 24	NA	NA	NA	NA	NA	NA	NA	1.71822306685523	0.0207586413903658
1	1298482	1299252	771	*	PlantSmallRNAgenes	siRNA24	NA	NA	osa-b1.0r1-459	siRNA24 locus with predominant RNA size of 24	NA	NA	NA	NA	NA	NA	NA	5.28694040747147	0.00497260327166543
1	1309319	1310472	1154	*	PlantSmallRNAgenes	siRNA24	NA	NA	osa-b1.0r1-467	siRNA24 locus with predominant RNA size of 24	NA	NA	NA	NA	NA	NA	NA	4.87787396877267	0.0376587387713892
1	1327307	1327650	344	*	PlantSmallRNAgenes	siRNA24	NA	NA	osa-b1.0r1-482	siRNA24 locus with predominant RNA size of 24	NA	NA	NA	NA	NA	NA	NA	-2.51218931579822	0.00634261136525686
1	1347623	1348723	1101	-	PlantSmallRNAgenes	OtherRNA	NA	NA	osa-b1.0r1-495	OtherRNA locus with < 80% of RNAs between 20-24 nts in size	NA	NA	NA	NA	NA	NA	NA	-4.83134004689185	6.7895197919695e-18
1	1356461	1358914	2454	*	PlantSmallRNAgenes	siRNA24	NA	NA	osa-b1.0r1-502	siRNA24 locus with predominant RNA size of 24	NA	NA	NA	NA	NA	NA	NA	2.64811127095359	0.0044790258848859
1	1365756	1366387	632	-	PlantSmallRNAgenes	OtherRNA	NA	NA	osa-b1.0r1-507	OtherRNA locus with < 80% of RNAs between 20-24 nts in size	NA	NA	NA	NA	NA	NA	NA	-4.28909381931572	0.000465879189487992
1	1423375	1424263	889	+	ShortStack	OtherRNA	NA	NA	Cluster_49661	NA	Cluster_49661	N	N	NA	NA	NA	NA	-4.43704883904735	0.0405486312303455
1	1445312	1446736	1425	*	PlantSmallRNAgenes	siRNA24	NA	NA	osa-b1.0r1-538	siRNA24 locus with predominant RNA size of 24	NA	NA	NA	NA	NA	NA	NA	-1.53822527083017	0.0249997014098622
1	1530529	1530670	142	+	PlantSmallRNAgenes	siRNA24	NA	NA	osa-b1.0r1-556	siRNA24 locus with predominant RNA size of 24	NA	NA	NA	NA	NA	NA	NA	4.79077886383311	0.046588359185796
1	1543106	1544016	911	*	PlantSmallRNAgenes	siRNA24	NA	NA	osa-b1.0r1-560	siRNA24 locus with predominant RNA size of 24	NA	NA	NA	NA	NA	NA	NA	2.23320358134504	0.0218047469579742
1	1564511	1564674	164	-	PlantSmallRNAgenes	siRNA24	NA	NA	osa-b1.0r1-566	siRNA24 locus with predominant RNA size of 24	NA	NA	NA	NA	NA	NA	NA	-4.00502759647387	0.03334691062406
1	1594763	1597755	2993	*	PlantSmallRNAgenes	siRNA24	NA	NA	osa-b1.0r1-573	siRNA24 locus with predominant RNA size of 24	NA	NA	NA	NA	NA	NA	NA	1.87610702985241	0.0199146117365781
1	1657428	1657939	512	*	ShortStack	OtherRNA	NA	NA	Cluster_49768	NA	Cluster_49768	N	N	NA	NA	NA	NA	-5.73820198107641	0.0308404256401642
1	1673851	1673926	76	-	PlantSmallRNAgenes	OtherRNA	NA	NA	osa-b1.0r1-612	OtherRNA locus with < 80% of RNAs between 20-24 nts in size	NA	NA	NA	NA	NA	NA	NA	-5.74007903313153	0.000465980757279664
1	1718825	1720134	1310	*	PlantSmallRNAgenes	siRNA24	NA	NA	osa-b1.0r1-631	siRNA24 locus with predominant RNA size of 24	NA	NA	NA	NA	NA	NA	NA	3.62881410444252	0.0226731014469925
1	1738831	1740222	1392	+	PlantSmallRNAgenes	OtherRNA	NA	NA	osa-b1.0r1-647	OtherRNA locus with < 80% of RNAs between 20-24 nts in size	NA	NA	NA	NA	NA	NA	NA	-3.33845117616562	9.57206642616396e-06
1	1746426	1746715	290	+	PlantSmallRNAgenes	OtherRNA	NA	NA	osa-b1.0r1-649	OtherRNA locus with < 80% of RNAs between 20-24 nts in size	NA	NA	NA	NA	NA	NA	NA	-3.81041245326152	0.00260957446735252
1	1746790	1748558	1769	+	PlantSmallRNAgenes	OtherRNA	NA	NA	osa-b1.0r1-650	OtherRNA locus with < 80% of RNAs between 20-24 nts in size	NA	NA	NA	NA	NA	NA	NA	-4.55119559008381	2.39339616660715e-13
1	1774065	1774441	377	*	PlantSmallRNAgenes	siRNA24	NA	NA	osa-b1.0r1-664	siRNA24 locus with predominant RNA size of 24	NA	NA	NA	NA	NA	NA	NA	4.73270587598931	0.0474412104206654
1	1800165	1800569	405	*	PlantSmallRNAgenes	siRNA24	NA	NA	osa-b1.0r1-674	siRNA24 locus with predominant RNA size of 24	NA	NA	NA	NA	NA	NA	NA	5.87565848262534	0.000171856381306917
1	1802001	1802647	647	-	ShortStack	OtherRNA	NA	NA	Cluster_49863	NA	Cluster_49863	N	N	NA	NA	NA	NA	-6.93425872542823	0.000438077900180703
1	1883710	1883994	285	*	PlantSmallRNAgenes	siRNA24	NA	NA	osa-b1.0r1-700	siRNA24 locus with predominant RNA size of 24	NA	NA	NA	NA	NA	NA	NA	1.16985541783966	0.0471335816136962
1	1893920	1894252	333	*	PlantSmallRNAgenes	siRNA24	NA	NA	osa-b1.0r1-706	siRNA24 locus with predominant RNA size of 24	NA	NA	NA	NA	NA	NA	NA	-1.9292502060428	0.00540377583536518
1	1903109	1904232	1124	+	ShortStack	OtherRNA	NA	NA	Cluster_49921	NA	Cluster_49921	N	N	NA	NA	NA	NA	-6.62462597848174	7.56139396372402e-05
1	1904349	1905185	837	+	ShortStack	OtherRNA	NA	NA	Cluster_49922	NA	Cluster_49922	N	N	NA	NA	NA	NA	-4.8915252351177	0.0333708771288864
1	1911350	1912532	1183	*	PlantSmallRNAgenes	siRNA24	NA	NA	osa-b1.0r1-711	siRNA24 locus with predominant RNA size of 24	NA	NA	NA	NA	NA	NA	NA	2.36825896006227	0.0127845159086523
1	1927578	1928068	491	*	PlantSmallRNAgenes	siRNA24	NA	NA	osa-b1.0r1-713	siRNA24 locus with predominant RNA size of 24	NA	NA	NA	NA	NA	NA	NA	-2.61519153527924	0.0224506879087135
1	1930626	1931882	1257	*	PlantSmallRNAgenes	OtherRNA	NA	NA	osa-b1.0r1-714	OtherRNA locus with < 80% of RNAs between 20-24 nts in size	NA	NA	NA	NA	NA	NA	NA	-3.53003178152793	0.00026301919825137
1	1946936	1948415	1480	*	PlantSmallRNAgenes	siRNA24	NA	NA	osa-b1.0r1-724	siRNA24 locus with predominant RNA size of 24	NA	NA	NA	NA	NA	NA	NA	1.73849830003214	0.0156977051810542
1	1948796	1949217	422	-	PlantSmallRNAgenes	OtherRNA	NA	NA	osa-b1.0r1-725	OtherRNA locus with < 80% of RNAs between 20-24 nts in size	NA	NA	NA	NA	NA	NA	NA	4.27990111399877	0.0458859540349229
1	1958005	1958448	444	-	ShortStack	OtherRNA	NA	NA	Cluster_49949	NA	Cluster_49949	N	N	NA	NA	NA	NA	-4.57138905354272	0.0471150691664324
1	1998451	1998894	444	*	PlantSmallRNAgenes	siRNA24	NA	NA	osa-b1.0r1-745	siRNA24 locus with predominant RNA size of 24	NA	NA	NA	NA	NA	NA	NA	-3.13209306866421	0.0332943375485394
1	2020923	2021299	377	*	PlantSmallRNAgenes	siRNA24	NA	NA	osa-b1.0r1-755	siRNA24 locus with predominant RNA size of 24	NA	NA	NA	NA	NA	NA	NA	-2.26980511592823	0.025113184687798
1	2049538	2050080	543	*	PlantSmallRNAgenes	siRNA24	NA	NA	osa-b1.0r1-770	siRNA24 locus with predominant RNA size of 24	NA	NA	NA	NA	NA	NA	NA	-2.39469000324716	0.0361305594822486
1	2072011	2072603	593	+	ShortStack	OtherRNA	NA	NA	Cluster_50028	NA	Cluster_50028	N	N	NA	NA	NA	NA	-5.57158223155166	0.00955896606311495
1	2072695	2073573	879	+	ShortStack	OtherRNA	NA	NA	Cluster_50029	NA	Cluster_50029	N	N	NA	NA	NA	NA	-6.86114529011232	2.3782466268629e-05
1	2081149	2081521	373	+	ShortStack	OtherRNA	NA	NA	Cluster_50034	NA	Cluster_50034	N	N	NA	NA	NA	NA	-4.56593201006375	0.0264840621717968
1	2084743	2085011	269	-	PlantSmallRNAgenes	OtherRNA	NA	NA	osa-b1.0r1-779	OtherRNA locus with < 80% of RNAs between 20-24 nts in size	NA	NA	NA	NA	NA	NA	NA	-4.936030563314	0.0308915820209672
1	2085686	2086079	394	-	ShortStack	OtherRNA	NA	NA	Cluster_50037	NA	Cluster_50037	N	N	NA	NA	NA	NA	-5.39118755502421	0.00884874923826888
1	2086123	2086582	460	-	PlantSmallRNAgenes	OtherRNA	NA	NA	osa-b1.0r1-781	OtherRNA locus with < 80% of RNAs between 20-24 nts in size	NA	NA	NA	NA	NA	NA	NA	-4.99375605904132	0.00112653327702295
1	2086928	2087200	273	-	PlantSmallRNAgenes	OtherRNA	NA	NA	osa-b1.0r1-782	OtherRNA locus with < 80% of RNAs between 20-24 nts in size	NA	NA	NA	NA	NA	NA	NA	-5.41720560399313	0.0266930157275483
1	2129105	2130099	995	*	PlantSmallRNAgenes	siRNA24	NA	NA	osa-b1.0r1-801	siRNA24 locus with predominant RNA size of 24	NA	NA	NA	NA	NA	NA	NA	-1.86071188747834	0.000189949259652053
1	2130722	2130978	257	*	PlantSmallRNAgenes	siRNA24	NA	NA	osa-b1.0r1-803	siRNA24 locus with predominant RNA size of 24	NA	NA	NA	NA	NA	NA	NA	-2.5372258024899	0.0100699315203386
1	2137816	2138536	721	+	PlantSmallRNAgenes	OtherRNA	NA	NA	osa-b1.0r1-804	OtherRNA locus with < 80% of RNAs between 20-24 nts in size	NA	NA	NA	NA	NA	NA	NA	-3.86130873669433	0.000341785810138302
1	2167465	2169047	1583	*	PlantSmallRNAgenes	siRNA24	NA	NA	osa-b1.0r1-820	siRNA24 locus with predominant RNA size of 24	NA	NA	NA	NA	NA	NA	NA	2.06880568505944	0.034161020600254
1	2170764	2171486	723	*	PlantSmallRNAgenes	siRNA24	NA	NA	osa-b1.0r1-822	siRNA24 locus with predominant RNA size of 24	NA	NA	NA	NA	NA	NA	NA	4.57622488665783	0.0193701303779011
1	2202293	2202993	701	+	PlantSmallRNAgenes	siRNA21	NA	NA	osa-b1.0r1-828	siRNA21 locus with predominant RNA size of 21	NA	NA	NA	NA	NA	NA	NA	-6.18139738843755	9.49499984949798e-05
1	2215672	2216440	769	-	ShortStack	OtherRNA	NA	NA	Cluster_50114	NA	Cluster_50114	N	N	NA	NA	NA	NA	-3.48761039053175	0.0276535435707104
1	2221634	2222309	676	-	ShortStack	OtherRNA	NA	NA	Cluster_50119	NA	Cluster_50119	N	N	NA	NA	NA	NA	-5.94041095696554	0.00286831481025904
1	2222413	2222777	365	-	ShortStack	OtherRNA	NA	NA	Cluster_50120	NA	Cluster_50120	N	N	NA	NA	NA	NA	-5.67843147029002	0.00977186084031866
1	2238687	2240361	1675	*	PlantSmallRNAgenes	siRNA21	NA	NA	osa-b1.0r1-842	siRNA21 locus with predominant RNA size of 21	NA	NA	NA	NA	NA	NA	NA	3.29446445395375	0.0322880578678712
1	2282279	2283096	818	-	ShortStack	OtherRNA	NA	NA	Cluster_50149	NA	Cluster_50149	N	N	NA	NA	NA	NA	-4.96908634937178	0.0104014012248526
1	2328354	2329735	1382	*	PlantSmallRNAgenes	siRNA21	NA	NA	osa-b1.0r1-883	siRNA21 locus with predominant RNA size of 21	NA	NA	NA	NA	NA	NA	NA	3.89629273274817	0.0184692396139867
1	2526151	2526528	378	*	PlantSmallRNAgenes	siRNA24	NA	NA	osa-b1.0r1-970	siRNA24 locus with predominant RNA size of 24	NA	NA	NA	NA	NA	NA	NA	-5.63619443571346	0.00399049502823205
1	2531436	2532164	729	*	PlantSmallRNAgenes	siRNA24	NA	NA	osa-b1.0r1-974	siRNA24 locus with predominant RNA size of 24	NA	NA	NA	NA	NA	NA	NA	1.93726994931039	0.0249995338618644
1	2554531	2560707	6177	*	PlantSmallRNAgenes	siRNA24	NA	NA	osa-b1.0r1-988	siRNA24 locus with predominant RNA size of 24	NA	NA	NA	NA	NA	NA	NA	1.58729737141979	0.0491791548083025
1	2583788	2585035	1248	*	PlantSmallRNAgenes	siRNA24	NA	NA	osa-b1.0r1-992	siRNA24 locus with predominant RNA size of 24	NA	NA	NA	NA	NA	NA	NA	1.87888802938065	0.0082279175502412
1	2601007	2601391	385	+	PlantSmallRNAgenes	OtherRNA	NA	NA	osa-b1.0r1-1004	OtherRNA locus with < 80% of RNAs between 20-24 nts in size	NA	NA	NA	NA	NA	NA	NA	-4.25861997407633	0.0131465381944883
1	2602334	2604059	1726	+	ShortStack	OtherRNA	NA	NA	Cluster_50280	NA	Cluster_50280	N	N	NA	NA	NA	NA	-3.27183729167691	0.000103219976931727
1	2604801	2605544	744	+	ShortStack	OtherRNA	NA	NA	Cluster_50281	NA	Cluster_50281	N	N	NA	NA	NA	NA	-6.17746160568974	0.000471280339552586
1	2606104	2607222	1119	+	ShortStack	OtherRNA	NA	NA	Cluster_50282	NA	Cluster_50282	N	N	NA	NA	NA	NA	-2.46575500375641	0.00689653018937588
1	2607428	2608193	766	+	ShortStack	OtherRNA	NA	NA	Cluster_50283	NA	Cluster_50283	N	N	NA	NA	NA	NA	-3.38754221295194	0.00515493917636615
1	2609516	2610183	668	+	ShortStack	OtherRNA	NA	NA	Cluster_50284	NA	Cluster_50284	N	N	NA	NA	NA	NA	-3.73677607994549	0.0459891511269924
1	2645867	2647264	1398	*	PlantSmallRNAgenes	siRNA24	NA	NA	osa-b1.0r1-1021	siRNA24 locus with predominant RNA size of 24	NA	NA	NA	NA	NA	NA	NA	3.53194557299587	0.0479401364879962
1	2666509	2668160	1652	*	PlantSmallRNAgenes	siRNA24	NA	NA	osa-b1.0r1-1033	siRNA24 locus with predominant RNA size of 24	NA	NA	NA	NA	NA	NA	NA	5.38100361087051	0.00524554580070688
1	2693175	2693774	600	-	PlantSmallRNAgenes	OtherRNA	NA	NA	osa-b1.0r1-1039	OtherRNA locus with < 80% of RNAs between 20-24 nts in size	NA	NA	NA	NA	NA	NA	NA	-3.11912570565363	0.000553808455749174
1	2696983	2697371	389	*	PlantSmallRNAgenes	siRNA24	NA	NA	osa-b1.0r1-1043	siRNA24 locus with predominant RNA size of 24	NA	NA	NA	NA	NA	NA	NA	-4.80536048984784	0.000257927654790002
1	2707657	2708820	1164	-	PlantSmallRNAgenes	OtherRNA	NA	NA	osa-b1.0r1-1046	OtherRNA locus with < 80% of RNAs between 20-24 nts in size	NA	NA	NA	NA	NA	NA	NA	-4.39155432844784	0.0186366040304948
1	2711732	2712179	448	*	PlantSmallRNAgenes	siRNA24	NA	NA	osa-b1.0r1-1047	siRNA24 locus with predominant RNA size of 24	NA	NA	NA	NA	NA	NA	NA	4.65722738555255	0.0245274130214984
1	2766608	2767478	871	+	ShortStack	OtherRNA	NA	NA	Cluster_50357	NA	Cluster_50357	N	N	NA	NA	NA	NA	-5.96225496334974	0.00196031858668031
1	2767560	2768366	807	+	ShortStack	OtherRNA	NA	NA	Cluster_50358	NA	Cluster_50358	N	N	NA	NA	NA	NA	-6.55499341197149	0.000231373067568985
1	2803996	2804334	339	*	ShortStack	OtherRNA	NA	NA	Cluster_50378	NA	Cluster_50378	N	N	NA	NA	NA	NA	-3.98997741721834	0.0265047643762071
1	2857420	2857731	312	-	PlantSmallRNAgenes	OtherRNA	NA	NA	osa-b1.0r1-1096	OtherRNA locus with < 80% of RNAs between 20-24 nts in size	NA	NA	NA	NA	NA	NA	NA	-3.0026039568984	0.0474810592982598
1	2895964	2896803	840	*	PlantSmallRNAgenes	siRNA24	NA	NA	osa-b1.0r1-1108	siRNA24 locus with predominant RNA size of 24	NA	NA	NA	NA	NA	NA	NA	-1.83773930951619	0.00556607017363731
1	2929174	2929714	541	*	PlantSmallRNAgenes	siRNA24	NA	NA	osa-b1.0r1-1116	siRNA24 locus with predominant RNA size of 24	NA	NA	NA	NA	NA	NA	NA	-2.19513350816398	0.0148243667990051
1	2955588	2955983	396	*	PlantSmallRNAgenes	siRNA24	NA	NA	osa-b1.0r1-1127	siRNA24 locus with predominant RNA size of 24	NA	NA	NA	NA	NA	NA	NA	-4.00727534288417	0.0190863371878729
1	3053368	3054195	828	*	PlantSmallRNAgenes	siRNA24	NA	NA	osa-b1.0r1-1159	siRNA24 locus with predominant RNA size of 24	NA	NA	NA	NA	NA	NA	NA	3.05553670341253	0.0326491192326206
1	3100750	3101659	910	-	ShortStack	OtherRNA	NA	NA	Cluster_50482	NA	Cluster_50482	N	N	NA	NA	NA	NA	-4.99970704931803	0.000739082229372121
1	3102118	3102718	601	-	ShortStack	OtherRNA	NA	NA	Cluster_50483	NA	Cluster_50483	N	N	NA	NA	NA	NA	-4.4085473871055	0.0288962162708026
1	3188767	3189431	665	*	PlantSmallRNAgenes	siRNA24	NA	NA	osa-b1.0r1-1210	siRNA24 locus with predominant RNA size of 24	NA	NA	NA	NA	NA	NA	NA	-3.19490968357073	0.0400371538411341
1	3192894	3193558	665	*	PlantSmallRNAgenes	siRNA24	NA	NA	osa-b1.0r1-1211	siRNA24 locus with predominant RNA size of 24	NA	NA	NA	NA	NA	NA	NA	5.36779325265977	0.00904152305511315
1	3394274	3395487	1214	*	PlantSmallRNAgenes	siRNA24	NA	NA	osa-b1.0r1-1297	siRNA24 locus with predominant RNA size of 24	NA	NA	NA	NA	NA	NA	NA	1.71574548539215	0.0378151494040798
1	3403977	3405371	1395	*	PlantSmallRNAgenes	siRNA24	NA	NA	osa-b1.0r1-1302	siRNA24 locus with predominant RNA size of 24	NA	NA	NA	NA	NA	NA	NA	1.80329601960545	0.0065515401123254
1	3421328	3421475	148	+	PlantSmallRNAgenes	OtherRNA	NA	NA	osa-b1.0r1-1309	OtherRNA locus with < 80% of RNAs between 20-24 nts in size	NA	NA	NA	NA	NA	NA	NA	-7.86767956863891	7.93641239428063e-32
1	3431192	3431505	314	*	PlantSmallRNAgenes	siRNA24	NA	NA	osa-b1.0r1-1311	siRNA24 locus with predominant RNA size of 24	NA	NA	NA	NA	NA	NA	NA	-3.16457854308212	0.000615519651384448
1	3441265	3442667	1403	*	PlantSmallRNAgenes	siRNA24	NA	NA	osa-b1.0r1-1317	siRNA24 locus with predominant RNA size of 24	NA	NA	NA	NA	NA	NA	NA	3.8837904836438	0.0316149836495144
1	3486987	3487345	359	*	PlantSmallRNAgenes	siRNA24	NA	NA	osa-b1.0r1-1326	siRNA24 locus with predominant RNA size of 24	NA	NA	NA	NA	NA	NA	NA	-2.19543804969085	0.0207382939425187
1	3491982	3492426	445	+	PlantSmallRNAgenes	siRNA24	NA	NA	osa-b1.0r1-1328	siRNA24 locus with predominant RNA size of 24	NA	NA	NA	NA	NA	NA	NA	-1.49795463459809	0.0305265370927277
1	3504068	3504771	704	+	ShortStack	OtherRNA	NA	NA	Cluster_50652	NA	Cluster_50652	N	N	NA	NA	NA	NA	-5.5058252415638	0.00761126224083436
1	3516591	3516878	288	-	PlantSmallRNAgenes	OtherRNA	NA	NA	osa-b1.0r1-1334	OtherRNA locus with < 80% of RNAs between 20-24 nts in size	NA	NA	NA	NA	NA	NA	NA	-3.67584471250333	0.0168089756992151
1	3518596	3518613	18	-	PlantSmallRNAgenes	OtherRNA	NA	NA	osa-b1.0r1-1336	OtherRNA locus with < 80% of RNAs between 20-24 nts in size	NA	NA	NA	NA	NA	NA	NA	-5.8059316040922	0.000496440558036095
1	3531856	3532122	267	*	PlantSmallRNAgenes	siRNA24	NA	NA	osa-b1.0r1-1342	siRNA24 locus with predominant RNA size of 24	NA	NA	NA	NA	NA	NA	NA	-3.09868475049473	2.06454912661464e-07
1	3546710	3547652	943	*	PlantSmallRNAgenes	siRNA24	NA	NA	osa-b1.0r1-1352	siRNA24 locus with predominant RNA size of 24	NA	NA	NA	NA	NA	NA	NA	-1.39532342181663	0.0248493471180816
1	3580230	3580809	580	*	PlantSmallRNAgenes	siRNA24	NA	NA	osa-b1.0r1-1359	siRNA24 locus with predominant RNA size of 24	NA	NA	NA	NA	NA	NA	NA	-2.1748760855526	0.0118085662755228
1	3598506	3599888	1383	-	PlantSmallRNAgenes	OtherRNA	NA	NA	osa-b1.0r1-1369	OtherRNA locus with < 80% of RNAs between 20-24 nts in size	NA	NA	NA	NA	NA	NA	NA	-3.68752371042564	0.043650632070251
1	3600633	3601911	1279	-	PlantSmallRNAgenes	OtherRNA	NA	NA	osa-b1.0r1-1370	OtherRNA locus with < 80% of RNAs between 20-24 nts in size	NA	NA	NA	NA	NA	NA	NA	-5.82760058079161	0.00999413201305752
1	3681063	3681443	381	*	PlantSmallRNAgenes	siRNA24	NA	NA	osa-b1.0r1-1402	siRNA24 locus with predominant RNA size of 24	NA	NA	NA	NA	NA	NA	NA	-3.35345991879172	0.00312462900468624
1	3693553	3694698	1146	*	PlantSmallRNAgenes	siRNA24	NA	NA	osa-b1.0r1-1406	siRNA24 locus with predominant RNA size of 24	NA	NA	NA	NA	NA	NA	NA	3.57911043828056	0.0293274008058688
1	3722452	3722468	17	-	ShortStack	OtherRNA	NA	NA	Cluster_50766	NA	Cluster_50766	N	N	NA	NA	NA	NA	-8.53819256365399	9.38374027144836e-09
1	3724548	3725411	864	-	PlantSmallRNAgenes	OtherRNA	NA	NA	osa-b1.0r1-1415	OtherRNA locus with < 80% of RNAs between 20-24 nts in size	NA	NA	NA	NA	NA	NA	NA	-2.5962779220453	0.00553443827258176
1	3725885	3727795	1911	-	PlantSmallRNAgenes	OtherRNA	NA	NA	osa-b1.0r1-1416	OtherRNA locus with < 80% of RNAs between 20-24 nts in size	NA	NA	NA	NA	NA	NA	NA	-2.98795895990286	7.47741980303703e-05
1	3734406	3734864	459	+	PlantSmallRNAgenes	siRNA24	NA	NA	osa-b1.0r1-1419	siRNA24 locus with predominant RNA size of 24	NA	NA	NA	NA	NA	NA	NA	-4.42792592961228	2.5964058447327e-06
1	3736083	3736258	176	-	PlantSmallRNAgenes	OtherRNA	NA	NA	osa-b1.0r1-1422	OtherRNA locus with < 80% of RNAs between 20-24 nts in size	NA	NA	NA	NA	NA	NA	NA	-11.0412746596145	4.97616208359092e-15
1	3824633	3826429	1797	*	PlantSmallRNAgenes	siRNA24	NA	NA	osa-b1.0r1-1457	siRNA24 locus with predominant RNA size of 24	NA	NA	NA	NA	NA	NA	NA	1.61889641950601	0.00910704777087576
1	4008650	4008932	283	*	PlantSmallRNAgenes	siRNA24	NA	NA	osa-b1.0r1-1536	siRNA24 locus with predominant RNA size of 24	NA	NA	NA	NA	NA	NA	NA	-2.59390726124856	0.016557652688787
1	4016611	4017147	537	*	PlantSmallRNAgenes	siRNA24	NA	NA	osa-b1.0r1-1545	siRNA24 locus with predominant RNA size of 24	NA	NA	NA	NA	NA	NA	NA	5.58746963972786	0.000603983156503519
1	4023076	4024291	1216	*	PlantSmallRNAgenes	siRNA24	NA	NA	osa-b1.0r1-1550	siRNA24 locus with predominant RNA size of 24	NA	NA	NA	NA	NA	NA	NA	3.90901232102147	0.0395344189890838
1	4024854	4027455	2602	*	PlantSmallRNAgenes	siRNA24	NA	NA	osa-b1.0r1-1551	siRNA24 locus with predominant RNA size of 24	NA	NA	NA	NA	NA	NA	NA	2.75452589381922	0.00807590367829476
1	4048669	4049089	421	*	PlantSmallRNAgenes	siRNA24	NA	NA	osa-b1.0r1-1559	siRNA24 locus with predominant RNA size of 24	NA	NA	NA	NA	NA	NA	NA	3.74127464020474	0.0387017348997066
1	4052256	4052586	331	-	ShortStack	OtherRNA	NA	NA	Cluster_50984	NA	Cluster_50984	N	N	NA	NA	NA	NA	-4.1811420224425	0.0362452653265051
1	4110437	4112094	1658	-	ShortStack	OtherRNA	NA	NA	Cluster_51018	NA	Cluster_51018	N	N	NA	NA	NA	NA	-7.40291981153984	2.35586350543665e-06
1	4123433	4124111	679	+	ShortStack	OtherRNA	NA	NA	Cluster_51024	NA	Cluster_51024	N	N	NA	NA	NA	NA	-5.65456524750353	0.0391548150931052
1	4140866	4141977	1112	*	PlantSmallRNAgenes	siRNA24	NA	NA	osa-b1.0r1-1587	siRNA24 locus with predominant RNA size of 24	NA	NA	NA	NA	NA	NA	NA	1.67790026125677	0.00490169416250643
1	4164546	4166709	2164	*	PlantSmallRNAgenes	siRNA24	NA	NA	osa-b1.0r1-1598	siRNA24 locus with predominant RNA size of 24	NA	NA	NA	NA	NA	NA	NA	2.17905304154078	0.0264074060962585
1	4183988	4184876	889	*	PlantSmallRNAgenes	siRNA24	NA	NA	osa-b1.0r1-1603	siRNA24 locus with predominant RNA size of 24	NA	NA	NA	NA	NA	NA	NA	-2.97325628881664	8.02897793731428e-06
1	4254367	4255634	1268	+	PlantSmallRNAgenes	OtherRNA	NA	NA	osa-b1.0r1-1635	OtherRNA locus with < 80% of RNAs between 20-24 nts in size	NA	NA	NA	NA	NA	NA	NA	-4.7199094212285	0.00317639310438416
1	4260718	4264051	3334	*	PlantSmallRNAgenes	siRNA24	NA	NA	osa-b1.0r1-1638	siRNA24 locus with predominant RNA size of 24	NA	NA	NA	NA	NA	NA	NA	1.88803507305495	0.0195270607812524
1	4267576	4268474	899	*	PlantSmallRNAgenes	siRNA24	NA	NA	osa-b1.0r1-1641	siRNA24 locus with predominant RNA size of 24	NA	NA	NA	NA	NA	NA	NA	3.687119146048	0.030617243620622
1	4270472	4271235	764	*	PlantSmallRNAgenes	siRNA24	NA	NA	osa-b1.0r1-1646	siRNA24 locus with predominant RNA size of 24	NA	NA	NA	NA	NA	NA	NA	2.54593625612746	0.0411925720811707
1	4329447	4329961	515	-	PlantSmallRNAgenes	OtherRNA	NA	NA	osa-b1.0r1-1671	OtherRNA locus with < 80% of RNAs between 20-24 nts in size	NA	NA	NA	NA	NA	NA	NA	-5.68830158290109	6.38744616488033e-07
1	4330368	4330556	189	-	PlantSmallRNAgenes	OtherRNA	NA	NA	osa-b1.0r1-1672	OtherRNA locus with < 80% of RNAs between 20-24 nts in size	NA	NA	NA	NA	NA	NA	NA	-5.83813361058399	0.000732827145235428
1	4330873	4332421	1549	-	PlantSmallRNAgenes	OtherRNA	NA	NA	osa-b1.0r1-1674	OtherRNA locus with < 80% of RNAs between 20-24 nts in size	NA	NA	NA	NA	NA	NA	NA	-5.36112512436922	1.00006956476409e-11
1	4333219	4333424	206	-	PlantSmallRNAgenes	OtherRNA	NA	NA	osa-b1.0r1-1675	OtherRNA locus with < 80% of RNAs between 20-24 nts in size	NA	NA	NA	NA	NA	NA	NA	-5.963106965896	0.00114294948422956
1	4333563	4334036	474	-	PlantSmallRNAgenes	OtherRNA	NA	NA	osa-b1.0r1-1676	OtherRNA locus with < 80% of RNAs between 20-24 nts in size	NA	NA	NA	NA	NA	NA	NA	-7.04545436144052	9.77482058482224e-06
1	4335379	4335655	277	-	PlantSmallRNAgenes	OtherRNA	NA	NA	osa-b1.0r1-1677	OtherRNA locus with < 80% of RNAs between 20-24 nts in size	NA	NA	NA	NA	NA	NA	NA	-5.89662103147092	1.45235561736382e-05
1	4336350	4336911	562	-	PlantSmallRNAgenes	OtherRNA	NA	NA	osa-b1.0r1-1678	OtherRNA locus with < 80% of RNAs between 20-24 nts in size	NA	NA	NA	NA	NA	NA	NA	-4.85263529561481	0.00182632402960185
1	4369457	4369893	437	*	PlantSmallRNAgenes	siRNA24	NA	NA	osa-b1.0r1-1697	siRNA24 locus with predominant RNA size of 24	NA	NA	NA	NA	NA	NA	NA	-1.25187267810195	0.0430374453749879
1	4402221	4402423	203	+	PlantSmallRNAgenes	OtherRNA	NA	NA	osa-b1.0r1-1701	OtherRNA locus with < 80% of RNAs between 20-24 nts in size	NA	NA	NA	NA	NA	NA	NA	-3.11262190415946	2.74581491718479e-05
1	4438962	4439606	645	*	PlantSmallRNAgenes	siRNA24	NA	NA	osa-b1.0r1-1716	siRNA24 locus with predominant RNA size of 24	NA	NA	NA	NA	NA	NA	NA	-1.17422518273572	0.0423798646845769
1	4531814	4532569	756	+	PlantSmallRNAgenes	OtherRNA	NA	NA	osa-b1.0r1-1744	OtherRNA locus with < 80% of RNAs between 20-24 nts in size	NA	NA	NA	NA	NA	NA	NA	-5.24977592033096	0.00872643915518525
1	4538909	4539350	442	+	ShortStack	OtherRNA	NA	NA	Cluster_51317	NA	Cluster_51317	N	N	NA	NA	NA	NA	-6.05290876000748	0.0132009340430179
1	4561737	4562133	397	*	PlantSmallRNAgenes	siRNA24	NA	NA	osa-b1.0r1-1748	siRNA24 locus with predominant RNA size of 24	NA	NA	NA	NA	NA	NA	NA	-2.97046657931131	8.02897793731428e-06
1	4566672	4567335	664	+	ShortStack	OtherRNA	NA	NA	Cluster_51331	NA	Cluster_51331	N	N	NA	NA	NA	NA	-7.37688940675705	8.68234807867261e-06
1	4567415	4568389	975	+	ShortStack	OtherRNA	NA	NA	Cluster_51332	NA	Cluster_51332	N	N	NA	NA	NA	NA	-8.39736534267329	2.51384083103631e-08
1	4572933	4573127	195	-	PlantSmallRNAgenes	siRNA21	NA	NA	osa-b1.0r1-1757	siRNA21 locus with predominant RNA size of 21	NA	NA	NA	NA	NA	NA	NA	-6.67461255709688	0.000597147739392311
1	4573220	4573353	134	-	PlantSmallRNAgenes	siRNA21	NA	NA	osa-b1.0r1-1758	siRNA21 locus with predominant RNA size of 21	NA	NA	NA	NA	NA	NA	NA	-9.02588639545803	3.81703791199701e-10
1	4626646	4626937	292	-	PlantSmallRNAgenes	siRNA21	NA	NA	osa-b1.0r1-1783	siRNA21 locus with predominant RNA size of 21	NA	NA	NA	NA	NA	NA	NA	-3.84077033318248	0.00030783121820551
1	4646426	4648475	2050	+	PlantSmallRNAgenes	OtherRNA	NA	NA	osa-b1.0r1-1795	OtherRNA locus with < 80% of RNAs between 20-24 nts in size	NA	NA	NA	NA	NA	NA	NA	-8.38424953407351	1.24553062284277e-08
1	4673396	4674415	1020	+	ShortStack	OtherRNA	NA	NA	Cluster_51409	NA	Cluster_51409	N	N	NA	NA	NA	NA	-5.97197612236825	0.0005798177841087
1	4685173	4686459	1287	*	PlantSmallRNAgenes	siRNA24	NA	NA	osa-b1.0r1-1811	siRNA24 locus with predominant RNA size of 24	NA	NA	NA	NA	NA	NA	NA	2.02622245980151	0.0187884430623364
1	4746281	4746820	540	*	PlantSmallRNAgenes	siRNA24	NA	NA	osa-b1.0r1-1829	siRNA24 locus with predominant RNA size of 24	NA	NA	NA	NA	NA	NA	NA	-1.3458855213574	0.0322568756320559
1	4799614	4800063	450	-	PlantSmallRNAgenes	siRNA24	NA	NA	osa-b1.0r1-1846	siRNA24 locus with predominant RNA size of 24	NA	NA	NA	NA	NA	NA	NA	-4.41808226257513	1.94860564683246e-11
1	4816326	4816667	342	+	PlantSmallRNAgenes	siRNA24	NA	NA	osa-b1.0r1-1859	siRNA24 locus with predominant RNA size of 24	NA	NA	NA	NA	NA	NA	NA	-2.28540933892544	0.0172388257549187
1	4831555	4831917	363	*	PlantSmallRNAgenes	siRNA24	NA	NA	osa-b1.0r1-1868	siRNA24 locus with predominant RNA size of 24	NA	NA	NA	NA	NA	NA	NA	-2.73569018692479	0.00455886149219786
1	4833321	4834504	1184	*	PlantSmallRNAgenes	siRNA24	NA	NA	osa-b1.0r1-1870	siRNA24 locus with predominant RNA size of 24	NA	NA	NA	NA	NA	NA	NA	1.98692426457614	0.0478489561237316
1	4907093	4907840	748	+	ShortStack	OtherRNA	NA	NA	Cluster_51548	NA	Cluster_51548	N	N	NA	NA	NA	NA	-3.5325831932068	0.0210863411729799
1	4908899	4909413	515	+	PlantSmallRNAgenes	OtherRNA	NA	NA	osa-b1.0r1-1899	OtherRNA locus with < 80% of RNAs between 20-24 nts in size	NA	NA	NA	NA	NA	NA	NA	-5.00912221469491	0.0012260710051128
1	4949375	4951129	1755	-	ShortStack	OtherRNA	NA	NA	Cluster_51568	NA	Cluster_51568	N	N	NA	NA	NA	NA	-2.96624346334672	0.00051800360142856
1	4965946	4966293	348	*	PlantSmallRNAgenes	siRNA24	NA	NA	osa-b1.0r1-1935	siRNA24 locus with predominant RNA size of 24	NA	NA	NA	NA	NA	NA	NA	4.28580028880475	0.0137575598546388
1	4980791	4981306	516	+	PlantSmallRNAgenes	OtherRNA	NA	NA	osa-b1.0r1-1943	OtherRNA locus with < 80% of RNAs between 20-24 nts in size	NA	NA	NA	NA	NA	NA	NA	-2.17800133222546	0.00160537668037343
1	5004756	5004972	217	*	PlantSmallRNAgenes	siRNA24	NA	NA	osa-b1.0r1-1955	siRNA24 locus with predominant RNA size of 24	NA	NA	NA	NA	NA	NA	NA	-2.7744636886815	0.0196236359323726
1	5037332	5039262	1931	-	ShortStack	OtherRNA	NA	NA	Cluster_51617	NA	Cluster_51617	N	N	NA	NA	NA	NA	-5.62963647613845	0.00053265211061968
1	5060527	5061123	597	-	ShortStack	OtherRNA	NA	NA	Cluster_51630	NA	Cluster_51630	N	N	NA	NA	NA	NA	-6.68964118724127	0.000441623013378684
1	5062091	5062800	710	-	ShortStack	OtherRNA	NA	NA	Cluster_51632	NA	Cluster_51632	N	N	NA	NA	NA	NA	-6.61260945561944	5.18554179763496e-05
1	5077549	5078942	1394	*	PlantSmallRNAgenes	siRNA24	NA	NA	osa-b1.0r1-1983	siRNA24 locus with predominant RNA size of 24	NA	NA	NA	NA	NA	NA	NA	-2.48827275980663	0.000515786199489745
1	5079899	5080936	1038	*	PlantSmallRNAgenes	siRNA24	NA	NA	osa-b1.0r1-1984	siRNA24 locus with predominant RNA size of 24	NA	NA	NA	NA	NA	NA	NA	3.88390466465487	0.00227433261889691
1	5087616	5087932	317	*	PlantSmallRNAgenes	siRNA24	NA	NA	osa-b1.0r1-1991	siRNA24 locus with predominant RNA size of 24	NA	NA	NA	NA	NA	NA	NA	-4.10855405141041	0.00758902275433886
1	5137440	5137997	558	*	PlantSmallRNAgenes	siRNA24	NA	NA	osa-b1.0r1-2018	siRNA24 locus with predominant RNA size of 24	NA	NA	NA	NA	NA	NA	NA	4.59789017718674	0.00134272243195982
1	5171890	5173276	1387	*	PlantSmallRNAgenes	siRNA24	NA	NA	osa-b1.0r1-2044	siRNA24 locus with predominant RNA size of 24	NA	NA	NA	NA	NA	NA	NA	1.71631132108813	0.0329043020709831
1	5190371	5191428	1058	*	PlantSmallRNAgenes	siRNA24	NA	NA	osa-b1.0r1-2056	siRNA24 locus with predominant RNA size of 24	NA	NA	NA	NA	NA	NA	NA	4.88797840433001	0.00749323292904893
1	5207540	5208448	909	*	PlantSmallRNAgenes	siRNA24	NA	NA	osa-b1.0r1-2065	siRNA24 locus with predominant RNA size of 24	NA	NA	NA	NA	NA	NA	NA	-2.55736383977516	0.00774718732460847
1	5216886	5218286	1401	*	PlantSmallRNAgenes	siRNA24	NA	NA	osa-b1.0r1-2066	siRNA24 locus with predominant RNA size of 24	NA	NA	NA	NA	NA	NA	NA	3.07894629074476	0.00137135420203939
1	5236220	5236501	282	*	PlantSmallRNAgenes	siRNA24	NA	NA	osa-b1.0r1-2073	siRNA24 locus with predominant RNA size of 24	NA	NA	NA	NA	NA	NA	NA	-3.02419222406783	0.00674063785215038
1	5255422	5256383	962	*	PlantSmallRNAgenes	siRNA24	NA	NA	osa-b1.0r1-2081	siRNA24 locus with predominant RNA size of 24	NA	NA	NA	NA	NA	NA	NA	-1.75852201119797	0.0032824828951957
1	5256480	5256745	266	*	ShortStack	OtherRNA	NA	NA	Cluster_51770	NA	Cluster_51770	N	N	NA	NA	NA	NA	-5.73355750430426	0.0109327745374853
1	5327546	5328516	971	*	PlantSmallRNAgenes	siRNA24	NA	NA	osa-b1.0r1-2105	siRNA24 locus with predominant RNA size of 24	NA	NA	NA	NA	NA	NA	NA	-2.55610280502785	0.00855114531339745
1	5338388	5338830	443	*	PlantSmallRNAgenes	siRNA24	NA	NA	osa-b1.0r1-2108	siRNA24 locus with predominant RNA size of 24	NA	NA	NA	NA	NA	NA	NA	4.01299587876471	0.0262282212638651
1	5361412	5361743	332	*	PlantSmallRNAgenes	siRNA24	NA	NA	osa-b1.0r1-2120	siRNA24 locus with predominant RNA size of 24	NA	NA	NA	NA	NA	NA	NA	-2.87797696347644	0.0118599951764152
1	5373092	5374778	1687	*	PlantSmallRNAgenes	siRNA24	NA	NA	osa-b1.0r1-2131	siRNA24 locus with predominant RNA size of 24	NA	NA	NA	NA	NA	NA	NA	-1.99178986696632	0.000931479097770984
1	5380107	5381254	1148	*	PlantSmallRNAgenes	siRNA24	NA	NA	osa-b1.0r1-2138	siRNA24 locus with predominant RNA size of 24	NA	NA	NA	NA	NA	NA	NA	3.80117453307612	0.0316148820481078
1	5395777	5396217	441	*	PlantSmallRNAgenes	siRNA24	NA	NA	osa-b1.0r1-2145	siRNA24 locus with predominant RNA size of 24	NA	NA	NA	NA	NA	NA	NA	-1.71408640964136	0.00773083402154141
1	5433551	5433815	265	*	PlantSmallRNAgenes	siRNA24	NA	NA	osa-b1.0r1-2160	siRNA24 locus with predominant RNA size of 24	NA	NA	NA	NA	NA	NA	NA	-2.24947635544937	0.0195874581305216
1	5577296	5589307	12012	*	PlantSmallRNAgenes	siRNA24	NA	NA	osa-b1.0r1-2225	siRNA24 locus with predominant RNA size of 24	NA	NA	NA	NA	NA	NA	NA	2.63223412750281	0.0011246903535496
1	5589841	5590843	1003	*	PlantSmallRNAgenes	siRNA24	NA	NA	osa-b1.0r1-2227	siRNA24 locus with predominant RNA size of 24	NA	NA	NA	NA	NA	NA	NA	3.05633812538891	0.0449180844871876
1	5633226	5633922	697	*	PlantSmallRNAgenes	siRNA24	NA	NA	osa-b1.0r1-2251	siRNA24 locus with predominant RNA size of 24	NA	NA	NA	NA	NA	NA	NA	-1.58284000896437	0.0388976633711725
1	5637949	5638176	228	*	PlantSmallRNAgenes	siRNA24	NA	NA	osa-b1.0r1-2256	siRNA24 locus with predominant RNA size of 24	NA	NA	NA	NA	NA	NA	NA	-2.56245287996481	0.00266240688642463
1	5649080	5649939	860	*	PlantSmallRNAgenes	siRNA24	NA	NA	osa-b1.0r1-2265	siRNA24 locus with predominant RNA size of 24	NA	NA	NA	NA	NA	NA	NA	4.70605009984373	0.0385927006253933
1	5668941	5669909	969	-	ShortStack	OtherRNA	NA	NA	Cluster_52031	NA	Cluster_52031	N	N	NA	NA	NA	NA	-4.29711890299575	0.00455113990447698
1	5681179	5681563	385	*	PlantSmallRNAgenes	siRNA24	NA	NA	osa-b1.0r1-2282	siRNA24 locus with predominant RNA size of 24	NA	NA	NA	NA	NA	NA	NA	-2.33672671373208	0.0014356015756441
1	5715480	5715896	417	+	PlantSmallRNAgenes	siRNA24	NA	NA	osa-b1.0r1-2304	siRNA24 locus with predominant RNA size of 24	NA	NA	NA	NA	NA	NA	NA	-2.2427576589162	0.0298523869212915
1	5729646	5729915	270	-	PlantSmallRNAgenes	OtherRNA	NA	NA	osa-b1.0r1-2311	OtherRNA locus with < 80% of RNAs between 20-24 nts in size	NA	NA	NA	NA	NA	NA	NA	3.58162990438339	0.0304760378846387
1	5758352	5760309	1958	*	PlantSmallRNAgenes	siRNA24	NA	NA	osa-b1.0r1-2327	siRNA24 locus with predominant RNA size of 24	NA	NA	NA	NA	NA	NA	NA	2.55659863234554	0.00358153779382093
1	5769755	5769921	167	+	PlantSmallRNAgenes	OtherRNA	NA	NA	osa-b1.0r1-2328	OtherRNA locus with < 80% of RNAs between 20-24 nts in size	NA	NA	NA	NA	NA	NA	NA	-27.9563146597202	9.82713724791339e-12
1	5835122	5835431	310	*	PlantSmallRNAgenes	siRNA24	NA	NA	osa-b1.0r1-2353	siRNA24 locus with predominant RNA size of 24	NA	NA	NA	NA	NA	NA	NA	-2.57976998086488	0.000152038763789518
1	5858396	5859542	1147	*	PlantSmallRNAgenes	siRNA24	NA	NA	osa-b1.0r1-2368	siRNA24 locus with predominant RNA size of 24	NA	NA	NA	NA	NA	NA	NA	3.29078689753046	0.011206423541865
1	5879905	5881092	1188	*	PlantSmallRNAgenes	siRNA24	NA	NA	osa-b1.0r1-2379	siRNA24 locus with predominant RNA size of 24	NA	NA	NA	NA	NA	NA	NA	5.87029449236393	0.000881187476919515
1	5899798	5900231	434	+	ShortStack	OtherRNA	NA	NA	Cluster_52187	NA	Cluster_52187	N	N	NA	NA	NA	NA	-6.51201268348289	0.0197798148284752
1	5907923	5908446	524	+	ShortStack	OtherRNA	NA	NA	Cluster_52198	NA	Cluster_52198	N	N	NA	NA	NA	NA	-5.5233146148777	0.0167999819429279
1	5908753	5909531	779	+	ShortStack	OtherRNA	NA	NA	Cluster_52199	NA	Cluster_52199	N	N	NA	NA	NA	NA	-4.67812496299282	0.0211549781863597
1	5927599	5929609	2011	*	PlantSmallRNAgenes	siRNA24	NA	NA	osa-b1.0r1-2402	siRNA24 locus with predominant RNA size of 24	NA	NA	NA	NA	NA	NA	NA	4.66969548773599	0.0114911368496768
1	5964015	5966257	2243	*	PlantSmallRNAgenes	siRNA24	NA	NA	osa-b1.0r1-2419	siRNA24 locus with predominant RNA size of 24	NA	NA	NA	NA	NA	NA	NA	1.66514835648488	0.025599571074726
1	6010367	6011831	1465	*	PlantSmallRNAgenes	siRNA24	NA	NA	osa-b1.0r1-2443	siRNA24 locus with predominant RNA size of 24	NA	NA	NA	NA	NA	NA	NA	-2.00707257191212	0.025352786344702
1	6014947	6016190	1244	*	PlantSmallRNAgenes	siRNA24	NA	NA	osa-b1.0r1-2446	siRNA24 locus with predominant RNA size of 24	NA	NA	NA	NA	NA	NA	NA	2.16313814259292	0.0258776627616289
1	6039938	6040486	549	*	PlantSmallRNAgenes	siRNA24	NA	NA	osa-b1.0r1-2454	siRNA24 locus with predominant RNA size of 24	NA	NA	NA	NA	NA	NA	NA	2.12719457158863	0.0100398459774751
1	6042047	6042591	545	*	PlantSmallRNAgenes	siRNA24	NA	NA	osa-b1.0r1-2457	siRNA24 locus with predominant RNA size of 24	NA	NA	NA	NA	NA	NA	NA	4.17312510900265	0.0379097001860518
1	6110581	6111530	950	*	PlantSmallRNAgenes	siRNA24	NA	NA	osa-b1.0r1-2501	siRNA24 locus with predominant RNA size of 24	NA	NA	NA	NA	NA	NA	NA	4.50148314716253	0.0456711427621028
1	6127304	6127635	332	*	PlantSmallRNAgenes	siRNA24	NA	NA	osa-b1.0r1-2502	siRNA24 locus with predominant RNA size of 24	NA	NA	NA	NA	NA	NA	NA	-2.83031485978616	0.0279846629155391
1	6138237	6138559	323	+	ShortStack	OtherRNA	NA	NA	Cluster_52360	NA	Cluster_52360	N	N	NA	NA	NA	NA	-4.72223312246337	0.0193629854743657
1	6153169	6154803	1635	*	PlantSmallRNAgenes	siRNA24	NA	NA	osa-b1.0r1-2513	siRNA24 locus with predominant RNA size of 24	NA	NA	NA	NA	NA	NA	NA	4.19672084077057	0.00542658505704649
1	6297388	6298066	679	*	PlantSmallRNAgenes	siRNA24	NA	NA	osa-b1.0r1-2575	siRNA24 locus with predominant RNA size of 24	NA	NA	NA	NA	NA	NA	NA	3.70731150406514	0.0199202539884689
1	6322441	6322591	151	*	PlantSmallRNAgenes	siRNA24	NA	NA	osa-b1.0r1-2594	siRNA24 locus with predominant RNA size of 24	NA	NA	NA	NA	NA	NA	NA	-6.32548260674618	0.0159154188369178
1	6325705	6327570	1866	*	PlantSmallRNAgenes	siRNA24	NA	NA	osa-b1.0r1-2596	siRNA24 locus with predominant RNA size of 24	NA	NA	NA	NA	NA	NA	NA	3.53183413674883	0.00812633233953299
1	6331991	6334828	2838	*	PlantSmallRNAgenes	siRNA24	NA	NA	osa-b1.0r1-2600	siRNA24 locus with predominant RNA size of 24	NA	NA	NA	NA	NA	NA	NA	1.7262603733886	0.01557080039437
1	6355705	6356679	975	*	PlantSmallRNAgenes	siRNA24	NA	NA	osa-b1.0r1-2614	siRNA24 locus with predominant RNA size of 24	NA	NA	NA	NA	NA	NA	NA	1.73501102092217	0.00828378991894811
1	6363513	6364210	698	*	PlantSmallRNAgenes	siRNA24	NA	NA	osa-b1.0r1-2619	siRNA24 locus with predominant RNA size of 24	NA	NA	NA	NA	NA	NA	NA	3.63314393062536	0.000874370489207489
1	6420314	6422466	2153	*	PlantSmallRNAgenes	siRNA24	NA	NA	osa-b1.0r1-2647	siRNA24 locus with predominant RNA size of 24	NA	NA	NA	NA	NA	NA	NA	2.63103858879754	0.00537366304612417
1	6431561	6432411	851	*	PlantSmallRNAgenes	siRNA24	NA	NA	osa-b1.0r1-2655	siRNA24 locus with predominant RNA size of 24	NA	NA	NA	NA	NA	NA	NA	-2.97885557008762	0.000354869221376026
1	6444275	6444885	611	+	ShortStack	OtherRNA	NA	NA	Cluster_52583	NA	Cluster_52583	N	N	NA	NA	NA	NA	-5.66612087364257	0.0108484150399618
1	6446024	6446981	958	+	ShortStack	OtherRNA	NA	NA	Cluster_52586	NA	Cluster_52586	N	N	NA	NA	NA	NA	-5.24566552399181	0.00436620531900208
1	6447531	6448581	1051	+	ShortStack	OtherRNA	NA	NA	Cluster_52587	NA	Cluster_52587	N	N	NA	NA	NA	NA	-4.64784449334874	0.000282574845491821
1	6451432	6451685	254	+	PlantSmallRNAgenes	OtherRNA	NA	NA	osa-b1.0r1-2662	OtherRNA locus with < 80% of RNAs between 20-24 nts in size	NA	NA	NA	NA	NA	NA	NA	-4.57197813413812	0.0094753750395646
1	6455327	6455769	443	+	PlantSmallRNAgenes	OtherRNA	NA	NA	osa-b1.0r1-2664	OtherRNA locus with < 80% of RNAs between 20-24 nts in size	NA	NA	NA	NA	NA	NA	NA	-4.34631496796699	0.0354659654328494
1	6464106	6464579	474	+	ShortStack	OtherRNA	NA	NA	Cluster_52612	NA	Cluster_52612	N	N	NA	NA	NA	NA	-7.07133161682388	0.0015173730958836
1	6489002	6489268	267	*	PlantSmallRNAgenes	siRNA24	NA	NA	osa-b1.0r1-2681	siRNA24 locus with predominant RNA size of 24	NA	NA	NA	NA	NA	NA	NA	-1.9818441408514	0.0145451345784164
1	6521301	6522391	1091	*	PlantSmallRNAgenes	siRNA24	NA	NA	osa-b1.0r1-2693	siRNA24 locus with predominant RNA size of 24	NA	NA	NA	NA	NA	NA	NA	1.91977935007028	0.0187488747821509
1	6527940	6528017	78	-	PlantSmallRNAgenes	OtherRNA	NA	NA	osa-b1.0r1-2697	OtherRNA locus with < 80% of RNAs between 20-24 nts in size	NA	NA	NA	NA	NA	NA	NA	-7.35211245553413	5.10754938596249e-12
1	6578217	6579565	1349	*	PlantSmallRNAgenes	siRNA24	NA	NA	osa-b1.0r1-2711	siRNA24 locus with predominant RNA size of 24	NA	NA	NA	NA	NA	NA	NA	2.49436367506739	0.00364868777623718
1	6587153	6588009	857	-	ShortStack	OtherRNA	NA	NA	Cluster_52683	NA	Cluster_52683	N	N	NA	NA	NA	NA	-6.97587998355663	5.84535882098019e-06
1	6593565	6594670	1106	*	PlantSmallRNAgenes	siRNA24	NA	NA	osa-b1.0r1-2716	siRNA24 locus with predominant RNA size of 24	NA	NA	NA	NA	NA	NA	NA	3.12174579084247	0.014967045952261
1	6685334	6685811	478	*	PlantSmallRNAgenes	siRNA24	NA	NA	osa-b1.0r1-2756	siRNA24 locus with predominant RNA size of 24	NA	NA	NA	NA	NA	NA	NA	3.87100128866612	0.021292811885411
1	6687794	6689999	2206	*	PlantSmallRNAgenes	siRNA24	NA	NA	osa-b1.0r1-2759	siRNA24 locus with predominant RNA size of 24	NA	NA	NA	NA	NA	NA	NA	2.12229682986104	0.0450580643489675
1	6704983	6705348	366	*	PlantSmallRNAgenes	siRNA24	NA	NA	osa-b1.0r1-2765	siRNA24 locus with predominant RNA size of 24	NA	NA	NA	NA	NA	NA	NA	-4.74763133447314	2.02128299365924e-08
1	6722862	6724469	1608	*	PlantSmallRNAgenes	siRNA24	NA	NA	osa-b1.0r1-2769	siRNA24 locus with predominant RNA size of 24	NA	NA	NA	NA	NA	NA	NA	1.60529757832063	0.0233612649109285
1	6780309	6781224	916	*	PlantSmallRNAgenes	siRNA24	NA	NA	osa-b1.0r1-2781	siRNA24 locus with predominant RNA size of 24	NA	NA	NA	NA	NA	NA	NA	-2.04495310780815	0.000792258789714299
1	6791491	6792420	930	+	PlantSmallRNAgenes	siRNA21	NA	NA	osa-b1.0r1-2785	siRNA21 locus with predominant RNA size of 21	NA	NA	NA	NA	NA	NA	NA	-4.37077695445994	0.0431583126193281
1	6869157	6871074	1918	*	PlantSmallRNAgenes	siRNA24	NA	NA	osa-b1.0r1-2822	siRNA24 locus with predominant RNA size of 24	NA	NA	NA	NA	NA	NA	NA	2.27202848065056	0.00346295527173015
1	6889614	6890231	618	+	ShortStack	OtherRNA	NA	NA	Cluster_52868	NA	Cluster_52868	N	N	NA	NA	NA	NA	-4.00013874726304	0.0442943765913314
1	6962212	6962608	397	*	PlantSmallRNAgenes	siRNA24	NA	NA	osa-b1.0r1-2867	siRNA24 locus with predominant RNA size of 24	NA	NA	NA	NA	NA	NA	NA	2.50389886820813	0.0416214869538918
1	7067374	7067856	483	+	PlantSmallRNAgenes	siRNA24	NA	NA	osa-b1.0r1-2924	siRNA24 locus with predominant RNA size of 24	NA	NA	NA	NA	NA	NA	NA	4.19220541749994	0.0138375367611854
1	7109386	7109712	327	*	PlantSmallRNAgenes	siRNA24	NA	NA	osa-b1.0r1-2940	siRNA24 locus with predominant RNA size of 24	NA	NA	NA	NA	NA	NA	NA	-1.40485577142259	0.0232474121778898
1	7133884	7134096	213	+	ShortStack	OtherRNA	NA	NA	Cluster_53039	NA	Cluster_53039	N	N	NA	NA	NA	NA	-5.8649277011526	0.000841417660282895
1	7152483	7155028	2546	*	PlantSmallRNAgenes	siRNA24	NA	NA	osa-b1.0r1-2963	siRNA24 locus with predominant RNA size of 24	NA	NA	NA	NA	NA	NA	NA	3.57361604184048	0.0124974685166016
1	7155083	7157317	2235	*	PlantSmallRNAgenes	siRNA24	NA	NA	osa-b1.0r1-2964	siRNA24 locus with predominant RNA size of 24	NA	NA	NA	NA	NA	NA	NA	2.37329498510132	0.00552360250379702
1	7160010	7166268	6259	*	PlantSmallRNAgenes	siRNA21	NA	NA	osa-b1.0r1-2966	siRNA21 locus with predominant RNA size of 21	NA	NA	NA	NA	NA	NA	NA	2.90584873248509	0.00699317394085519
1	7167546	7168041	496	*	PlantSmallRNAgenes	siRNA24	NA	NA	osa-b1.0r1-2967	siRNA24 locus with predominant RNA size of 24	NA	NA	NA	NA	NA	NA	NA	-5.92444892964482	0.000255838179863592
1	7228795	7230642	1848	-	PlantSmallRNAgenes	OtherRNA	NA	NA	osa-b1.0r1-2991	OtherRNA locus with < 80% of RNAs between 20-24 nts in size	NA	NA	NA	NA	NA	NA	NA	-2.7496058965011	9.79219709576436e-05
1	7230951	7230974	24	-	ShortStack	OtherRNA	NA	NA	Cluster_53105	NA	Cluster_53105	N	N	NA	NA	NA	NA	-7.00049688037945	0.00377702664526631
1	7240177	7241277	1101	*	PlantSmallRNAgenes	siRNA24	NA	NA	osa-b1.0r1-2999	siRNA24 locus with predominant RNA size of 24	NA	NA	NA	NA	NA	NA	NA	3.19883356564956	0.00266831200807333
1	7242135	7243010	876	*	PlantSmallRNAgenes	siRNA24	NA	NA	osa-b1.0r1-3001	siRNA24 locus with predominant RNA size of 24	NA	NA	NA	NA	NA	NA	NA	2.34962632386624	0.0395420853500379
1	7245948	7246305	358	*	PlantSmallRNAgenes	siRNA24	NA	NA	osa-b1.0r1-3004	siRNA24 locus with predominant RNA size of 24	NA	NA	NA	NA	NA	NA	NA	-1.72483286692827	0.0158171425854456
1	7287401	7287970	570	*	PlantSmallRNAgenes	siRNA24	NA	NA	osa-b1.0r1-3021	siRNA24 locus with predominant RNA size of 24	NA	NA	NA	NA	NA	NA	NA	-1.74754677551021	0.00908241547701363
1	7307387	7307749	363	+	PlantSmallRNAgenes	siRNA24	NA	NA	osa-b1.0r1-3031	siRNA24 locus with predominant RNA size of 24	NA	NA	NA	NA	NA	NA	NA	-2.16075023059406	0.00274516398027671
1	7317332	7318142	811	*	PlantSmallRNAgenes	siRNA24	NA	NA	osa-b1.0r1-3040	siRNA24 locus with predominant RNA size of 24	NA	NA	NA	NA	NA	NA	NA	3.11972293511176	0.00355954889702904
1	7347036	7347808	773	*	PlantSmallRNAgenes	siRNA24	NA	NA	osa-b1.0r1-3050	siRNA24 locus with predominant RNA size of 24	NA	NA	NA	NA	NA	NA	NA	3.93305283892729	0.0035295439069403
1	7357777	7358949	1173	*	PlantSmallRNAgenes	siRNA24	NA	NA	osa-b1.0r1-3054	siRNA24 locus with predominant RNA size of 24	NA	NA	NA	NA	NA	NA	NA	3.95561494347792	0.000555535699507677
1	7363688	7364441	754	-	PlantSmallRNAgenes	OtherRNA	NA	NA	osa-b1.0r1-3056	OtherRNA locus with < 80% of RNAs between 20-24 nts in size	NA	NA	NA	NA	NA	NA	NA	-8.06161675818658	1.28953673169805e-07
1	7365515	7365885	371	-	PlantSmallRNAgenes	OtherRNA	NA	NA	osa-b1.0r1-3057	OtherRNA locus with < 80% of RNAs between 20-24 nts in size	NA	NA	NA	NA	NA	NA	NA	-5.51106546596632	0.00090558395444862
1	7372059	7378979	6921	*	PlantSmallRNAgenes	OtherRNA	NA	NA	osa-b1.0r1-3059	OtherRNA locus with < 80% of RNAs between 20-24 nts in size	NA	NA	NA	NA	NA	NA	NA	3.97594389923487	6.56215749662601e-07
1	7412336	7412752	417	*	PlantSmallRNAgenes	siRNA24	NA	NA	osa-b1.0r1-3075	siRNA24 locus with predominant RNA size of 24	NA	NA	NA	NA	NA	NA	NA	4.40408549878038	0.0316149836495144
1	7437329	7437712	384	*	PlantSmallRNAgenes	siRNA24	NA	NA	osa-b1.0r1-3088	siRNA24 locus with predominant RNA size of 24	NA	NA	NA	NA	NA	NA	NA	-5.65781281381994	0.00340544738224402
1	7450253	7450564	312	*	PlantSmallRNAgenes	siRNA24	NA	NA	osa-b1.0r1-3094	siRNA24 locus with predominant RNA size of 24	NA	NA	NA	NA	NA	NA	NA	-5.54379205877704	0.00461319917826256
1	7450889	7450936	48	-	PlantSmallRNAgenes	OtherRNA	NA	NA	osa-b1.0r1-3095	OtherRNA locus with < 80% of RNAs between 20-24 nts in size	NA	NA	NA	NA	NA	NA	NA	-5.14087459586995	0.0348861301534976
1	7457397	7457495	99	+	PlantSmallRNAgenes	OtherRNA	NA	NA	osa-b1.0r1-3098	OtherRNA locus with < 80% of RNAs between 20-24 nts in size	NA	NA	NA	NA	NA	NA	NA	-5.11360926597482	0.0180401851069937
1	7468550	7469772	1223	*	PlantSmallRNAgenes	siRNA24	NA	NA	osa-b1.0r1-3101	siRNA24 locus with predominant RNA size of 24	NA	NA	NA	NA	NA	NA	NA	2.47219948611054	0.000106041957305464
1	7472154	7472479	326	+	ShortStack	OtherRNA	NA	NA	Cluster_53281	NA	Cluster_53281	N	N	NA	NA	NA	NA	-4.92547280745757	0.00488278889584955
1	7477054	7477418	365	*	PlantSmallRNAgenes	siRNA24	NA	NA	osa-b1.0r1-3104	siRNA24 locus with predominant RNA size of 24	NA	NA	NA	NA	NA	NA	NA	-3.37289611489665	1.10201415752709e-06
1	7535590	7536121	532	*	PlantSmallRNAgenes	siRNA24	NA	NA	osa-b1.0r1-3125	siRNA24 locus with predominant RNA size of 24	NA	NA	NA	NA	NA	NA	NA	2.65698329673902	0.0161624110583653
1	7537640	7539669	2030	*	PlantSmallRNAgenes	siRNA24	NA	NA	osa-b1.0r1-3129	siRNA24 locus with predominant RNA size of 24	NA	NA	NA	NA	NA	NA	NA	1.75774012870136	0.0268259211747891
1	7567003	7568975	1973	*	PlantSmallRNAgenes	siRNA24	NA	NA	osa-b1.0r1-3146	siRNA24 locus with predominant RNA size of 24	NA	NA	NA	NA	NA	NA	NA	1.75063143202681	0.0366989283530523
1	7570710	7571085	376	*	PlantSmallRNAgenes	siRNA24	NA	NA	osa-b1.0r1-3148	siRNA24 locus with predominant RNA size of 24	NA	NA	NA	NA	NA	NA	NA	4.11401419005379	0.0250103686479951
1	7573002	7573588	587	+	ShortStack	OtherRNA	NA	NA	Cluster_53354	NA	Cluster_53354	N	N	NA	NA	NA	NA	-5.17319747125475	0.0254055490853772
1	7575805	7576792	988	+	PlantSmallRNAgenes	OtherRNA	NA	NA	osa-b1.0r1-3151	OtherRNA locus with < 80% of RNAs between 20-24 nts in size	NA	NA	NA	NA	NA	NA	NA	-2.91830109393717	0.0136004160606519
1	7589117	7589456	340	*	PlantSmallRNAgenes	siRNA24	NA	NA	osa-b1.0r1-3156	siRNA24 locus with predominant RNA size of 24	NA	NA	NA	NA	NA	NA	NA	-1.67426369129327	0.00635579900729936
1	7660138	7660811	674	*	PlantSmallRNAgenes	siRNA24	NA	NA	osa-b1.0r1-3189	siRNA24 locus with predominant RNA size of 24	NA	NA	NA	NA	NA	NA	NA	-1.53192866477105	0.0121309693470454
1	7702362	7703722	1361	*	PlantSmallRNAgenes	siRNA24	NA	NA	osa-b1.0r1-3211	siRNA24 locus with predominant RNA size of 24	NA	NA	NA	NA	NA	NA	NA	3.70389112912271	0.00354677508664397
1	7749151	7754022	4872	*	PlantSmallRNAgenes	siRNA24	NA	NA	osa-b1.0r1-3232	siRNA24 locus with predominant RNA size of 24	NA	NA	NA	NA	NA	NA	NA	3.20688145372738	9.66046015946925e-07
1	7780437	7781230	794	*	PlantSmallRNAgenes	siRNA24	NA	NA	osa-b1.0r1-3247	siRNA24 locus with predominant RNA size of 24	NA	NA	NA	NA	NA	NA	NA	4.80927941840229	0.00620102117863223
1	7799291	7799327	37	-	ShortStack	OtherRNA	NA	NA	Cluster_53522	NA	Cluster_53522	N	N	NA	NA	NA	NA	-7.92536677314742	0.0369680877944928
1	7800448	7801720	1273	*	PlantSmallRNAgenes	siRNA24	NA	NA	osa-b1.0r1-3262	siRNA24 locus with predominant RNA size of 24	NA	NA	NA	NA	NA	NA	NA	1.88560151504965	0.0469253663893231
1	7844035	7844979	945	*	PlantSmallRNAgenes	siRNA24	NA	NA	osa-b1.0r1-3281	siRNA24 locus with predominant RNA size of 24	NA	NA	NA	NA	NA	NA	NA	2.38576225070357	0.0456175925219605
1	7862251	7863104	854	-	ShortStack	OtherRNA	NA	NA	Cluster_53562	NA	Cluster_53562	N	N	NA	NA	NA	NA	-5.21629925484318	0.00712127564511255
1	7870609	7873729	3121	*	PlantSmallRNAgenes	siRNA21	NA	NA	osa-b1.0r1-3287	siRNA21 locus with predominant RNA size of 21	NA	NA	NA	NA	NA	NA	NA	-2.96283728030949	1.26575170868622e-07
1	7907081	7907613	533	*	PlantSmallRNAgenes	siRNA24	NA	NA	osa-b1.0r1-3296	siRNA24 locus with predominant RNA size of 24	NA	NA	NA	NA	NA	NA	NA	3.94779671853011	1.10633303886165e-06
1	7914582	7915116	535	*	PlantSmallRNAgenes	siRNA24	NA	NA	osa-b1.0r1-3302	siRNA24 locus with predominant RNA size of 24	NA	NA	NA	NA	NA	NA	NA	4.07875716077626	0.0375957481651929
1	7919747	7920503	757	*	PlantSmallRNAgenes	siRNA24	NA	NA	osa-b1.0r1-3305	siRNA24 locus with predominant RNA size of 24	NA	NA	NA	NA	NA	NA	NA	2.59243247126937	0.0116948608661325
1	7947041	7947910	870	*	PlantSmallRNAgenes	siRNA24	NA	NA	osa-b1.0r1-3318	siRNA24 locus with predominant RNA size of 24	NA	NA	NA	NA	NA	NA	NA	3.32420225469981	0.00332246776046741
1	7959014	7960172	1159	*	PlantSmallRNAgenes	siRNA24	NA	NA	osa-b1.0r1-3327	siRNA24 locus with predominant RNA size of 24	NA	NA	NA	NA	NA	NA	NA	5.12988724741028	0.00419871620512969
1	7962865	7964591	1727	*	PlantSmallRNAgenes	siRNA24	NA	NA	osa-b1.0r1-3332	siRNA24 locus with predominant RNA size of 24	NA	NA	NA	NA	NA	NA	NA	4.05441998249121	0.000972923281086413
1	7988719	7989591	873	*	PlantSmallRNAgenes	siRNA24	NA	NA	osa-b1.0r1-3345	siRNA24 locus with predominant RNA size of 24	NA	NA	NA	NA	NA	NA	NA	4.35332422306043	0.040239388882617
1	8000968	8003180	2213	*	PlantSmallRNAgenes	siRNA24	NA	NA	osa-b1.0r1-3352	siRNA24 locus with predominant RNA size of 24	NA	NA	NA	NA	NA	NA	NA	4.01078342805473	0.0118730930269718
1	8029643	8030778	1136	*	PlantSmallRNAgenes	siRNA24	NA	NA	osa-b1.0r1-3366	siRNA24 locus with predominant RNA size of 24	NA	NA	NA	NA	NA	NA	NA	2.22383041359847	0.0188023078835392
1	8084005	8084777	773	+	ShortStack	OtherRNA	NA	NA	Cluster_53696	NA	Cluster_53696	N	N	NA	NA	NA	NA	-7.43876481994817	1.74704926062455e-06
1	8084856	8085123	268	+	ShortStack	OtherRNA	NA	NA	Cluster_53697	NA	Cluster_53697	N	N	NA	NA	NA	NA	-5.71776747865637	0.0273835840245478
1	8085261	8087029	1769	+	ShortStack	OtherRNA	NA	NA	Cluster_53698	NA	Cluster_53698	N	N	NA	NA	NA	NA	-8.46047971406823	8.8102528979757e-09
1	8129702	8130358	657	*	PlantSmallRNAgenes	siRNA24	NA	NA	osa-b1.0r1-3400	siRNA24 locus with predominant RNA size of 24	NA	NA	NA	NA	NA	NA	NA	-1.5208118007847	0.00577853332038397
1	8141452	8142155	704	*	PlantSmallRNAgenes	siRNA24	NA	NA	osa-b1.0r1-3407	siRNA24 locus with predominant RNA size of 24	NA	NA	NA	NA	NA	NA	NA	1.49974754452727	0.0339744214060231
1	8159105	8159515	411	-	PlantSmallRNAgenes	siRNA24	NA	NA	osa-b1.0r1-3419	siRNA24 locus with predominant RNA size of 24	NA	NA	NA	NA	NA	NA	NA	-1.72397304876807	0.0165849525272458
1	8161482	8161864	383	*	PlantSmallRNAgenes	siRNA24	NA	NA	osa-b1.0r1-3420	siRNA24 locus with predominant RNA size of 24	NA	NA	NA	NA	NA	NA	NA	-1.67318720105117	0.00409617668061727
1	8230797	8231554	758	*	PlantSmallRNAgenes	siRNA24	NA	NA	osa-b1.0r1-3453	siRNA24 locus with predominant RNA size of 24	NA	NA	NA	NA	NA	NA	NA	2.69695237778482	0.0374860951427302
1	8244188	8244690	503	+	PlantSmallRNAgenes	siRNA24	NA	NA	osa-b1.0r1-3458	siRNA24 locus with predominant RNA size of 24	NA	NA	NA	NA	NA	NA	NA	-4.92516797412604	3.48044547864418e-09
1	8245458	8246372	915	*	PlantSmallRNAgenes	siRNA24	NA	NA	osa-b1.0r1-3459	siRNA24 locus with predominant RNA size of 24	NA	NA	NA	NA	NA	NA	NA	3.10369449726072	0.0142607595176212
1	8301147	8301797	651	+	ShortStack	OtherRNA	NA	NA	Cluster_53833	NA	Cluster_53833	N	N	NA	NA	NA	NA	-4.9971008488224	0.0131518200180022
1	8317424	8317922	499	-	PlantSmallRNAgenes	siRNA24	NA	NA	osa-b1.0r1-3481	siRNA24 locus with predominant RNA size of 24	NA	NA	NA	NA	NA	NA	NA	-1.81281043249169	0.0273519069898115
1	8318423	8318981	559	*	PlantSmallRNAgenes	siRNA24	NA	NA	osa-b1.0r1-3482	siRNA24 locus with predominant RNA size of 24	NA	NA	NA	NA	NA	NA	NA	-3.0717550288478	0.027741716499917
1	8324549	8325676	1128	*	PlantSmallRNAgenes	siRNA24	NA	NA	osa-b1.0r1-3488	siRNA24 locus with predominant RNA size of 24	NA	NA	NA	NA	NA	NA	NA	3.51207530009906	0.0301052071082935
1	8340060	8340410	351	*	PlantSmallRNAgenes	siRNA24	NA	NA	osa-b1.0r1-3494	siRNA24 locus with predominant RNA size of 24	NA	NA	NA	NA	NA	NA	NA	-1.21764051046366	0.0307271730294372
1	8343099	8344390	1292	*	PlantSmallRNAgenes	siRNA24	NA	NA	osa-b1.0r1-3497	siRNA24 locus with predominant RNA size of 24	NA	NA	NA	NA	NA	NA	NA	2.85550757745468	0.0102535486059935
1	8362525	8363742	1218	*	PlantSmallRNAgenes	siRNA24	NA	NA	osa-b1.0r1-3503	siRNA24 locus with predominant RNA size of 24	NA	NA	NA	NA	NA	NA	NA	2.7099735293404	0.0188380121984742
1	8383997	8384408	412	+	ShortStack	OtherRNA	NA	NA	Cluster_53894	NA	Cluster_53894	N	N	NA	NA	NA	NA	-3.32967058822518	0.00509210076603463
1	8386353	8386701	349	+	PlantSmallRNAgenes	OtherRNA	NA	NA	osa-b1.0r1-3511	OtherRNA locus with < 80% of RNAs between 20-24 nts in size	NA	NA	NA	NA	NA	NA	NA	-4.96556459319055	0.00246254237333708
1	8389342	8390401	1060	*	PlantSmallRNAgenes	siRNA24	NA	NA	osa-b1.0r1-3512	siRNA24 locus with predominant RNA size of 24	NA	NA	NA	NA	NA	NA	NA	4.00006471022233	0.00106429114285361
1	8393876	8394267	392	*	PlantSmallRNAgenes	siRNA24	NA	NA	osa-b1.0r1-3515	siRNA24 locus with predominant RNA size of 24	NA	NA	NA	NA	NA	NA	NA	-1.25298364472671	0.0461341464507155
1	8399123	8399947	825	*	PlantSmallRNAgenes	siRNA24	NA	NA	osa-b1.0r1-3516	siRNA24 locus with predominant RNA size of 24	NA	NA	NA	NA	NA	NA	NA	2.60447609798689	0.0391306779784674
1	8409883	8410056	174	+	PlantSmallRNAgenes	siRNA24	NA	NA	osa-b1.0r1-3522	siRNA24 locus with predominant RNA size of 24	NA	NA	NA	NA	NA	NA	NA	3.21776346913689	0.000126288458492875
1	8413905	8414270	366	-	ShortStack	OtherRNA	NA	NA	Cluster_53920	NA	Cluster_53920	N	N	NA	NA	NA	NA	-6.43094759271322	6.31398153887676e-05
1	8417558	8417678	121	-	PlantSmallRNAgenes	siRNA24	NA	NA	osa-b1.0r1-3528	siRNA24 locus with predominant RNA size of 24	NA	NA	NA	NA	NA	NA	NA	-5.83908046619261	0.0163962934244466
1	8419092	8420670	1579	*	PlantSmallRNAgenes	siRNA24	NA	NA	osa-b1.0r1-3530	siRNA24 locus with predominant RNA size of 24	NA	NA	NA	NA	NA	NA	NA	-1.27311116502766	0.0458648840249899
1	8421030	8421674	645	-	ShortStack	OtherRNA	NA	NA	Cluster_53926	NA	Cluster_53926	N	N	NA	NA	NA	NA	-2.98829478228038	0.00946068956932756
1	8424161	8424827	667	-	ShortStack	OtherRNA	NA	NA	Cluster_53931	NA	Cluster_53931	N	N	NA	NA	NA	NA	-4.56668856321977	0.00334377540346094
1	8432840	8433603	764	*	PlantSmallRNAgenes	siRNA24	NA	NA	osa-b1.0r1-3536	siRNA24 locus with predominant RNA size of 24	NA	NA	NA	NA	NA	NA	NA	4.97747121280144	0.00202169999457923
1	8442218	8442875	658	+	PlantSmallRNAgenes	siRNA24	NA	NA	osa-b1.0r1-3546	siRNA24 locus with predominant RNA size of 24	NA	NA	NA	NA	NA	NA	NA	-2.30039271188607	0.0475471032236882
1	8462343	8463478	1136	*	PlantSmallRNAgenes	siRNA24	NA	NA	osa-b1.0r1-3560	siRNA24 locus with predominant RNA size of 24	NA	NA	NA	NA	NA	NA	NA	4.6876333355964	0.0276291675848524
1	8483982	8484735	754	+	PlantSmallRNAgenes	siRNA24	NA	NA	osa-b1.0r1-3569	siRNA24 locus with predominant RNA size of 24	NA	NA	NA	NA	NA	NA	NA	-1.994074489227	0.0212574540869102
1	8531721	8532883	1163	*	PlantSmallRNAgenes	siRNA24	NA	NA	osa-b1.0r1-3585	siRNA24 locus with predominant RNA size of 24	NA	NA	NA	NA	NA	NA	NA	2.81490633941753	0.025556906154148
1	8545866	8546871	1006	-	PlantSmallRNAgenes	OtherRNA	NA	NA	osa-b1.0r1-3592	OtherRNA locus with < 80% of RNAs between 20-24 nts in size	NA	NA	NA	NA	NA	NA	NA	-5.78755632756752	4.97137626931621e-13
1	8582581	8583261	681	*	PlantSmallRNAgenes	siRNA24	NA	NA	osa-b1.0r1-3608	siRNA24 locus with predominant RNA size of 24	NA	NA	NA	NA	NA	NA	NA	4.29986308753828	0.00375859051032122
1	8674603	8674874	272	-	PlantSmallRNAgenes	siRNA24	NA	NA	osa-b1.0r1-3628	siRNA24 locus with predominant RNA size of 24	NA	NA	NA	NA	NA	NA	NA	-3.33910027701496	0.0113071007365902
1	8686593	8687469	877	+	ShortStack	OtherRNA	NA	NA	Cluster_54112	NA	Cluster_54112	N	N	NA	NA	NA	NA	-6.70052804291935	0.000211625722632496
1	8722830	8723162	333	+	PlantSmallRNAgenes	OtherRNA	NA	NA	osa-b1.0r1-3649	OtherRNA locus with < 80% of RNAs between 20-24 nts in size	NA	NA	NA	NA	NA	NA	NA	-2.95006363464843	2.31697253443943e-05
1	8748730	8749873	1144	*	PlantSmallRNAgenes	siRNA24	NA	NA	osa-b1.0r1-3663	siRNA24 locus with predominant RNA size of 24	NA	NA	NA	NA	NA	NA	NA	3.63415243146788	0.0133057652077807
1	8790700	8791637	938	+	ShortStack	OtherRNA	NA	NA	Cluster_54179	NA	Cluster_54179	N	N	NA	NA	NA	NA	-2.95274215199236	0.0369423050777609
1	8792107	8793025	919	-	ShortStack	OtherRNA	NA	NA	Cluster_54181	NA	Cluster_54181	N	N	NA	NA	NA	NA	-4.85362552611194	0.000221676606244559
1	8793026	8793599	574	-	PlantSmallRNAgenes	OtherRNA	NA	NA	osa-b1.0r1-3677	OtherRNA locus with < 80% of RNAs between 20-24 nts in size	NA	NA	NA	NA	NA	NA	NA	-4.99139663838046	1.45357997549735e-05
1	8795857	8796229	373	-	ShortStack	OtherRNA	NA	NA	Cluster_54184	NA	Cluster_54184	N	N	NA	NA	NA	NA	-5.67313137857004	0.0100699315203386
1	8837459	8839120	1662	*	PlantSmallRNAgenes	siRNA24	NA	NA	osa-b1.0r1-3697	siRNA24 locus with predominant RNA size of 24	NA	NA	NA	NA	NA	NA	NA	3.90283785421154	0.00910766741004263
1	8850607	8850784	178	*	PlantSmallRNAgenes	siRNA24	NA	NA	osa-b1.0r1-3705	siRNA24 locus with predominant RNA size of 24	NA	NA	NA	NA	NA	NA	NA	4.71289697783524	0.0273390394310597
1	8852439	8854161	1723	*	PlantSmallRNAgenes	siRNA24	NA	NA	osa-b1.0r1-3707	siRNA24 locus with predominant RNA size of 24	NA	NA	NA	NA	NA	NA	NA	3.3692652483129	0.0124659830763212
1	8855770	8857468	1699	*	PlantSmallRNAgenes	siRNA24	NA	NA	osa-b1.0r1-3709	siRNA24 locus with predominant RNA size of 24	NA	NA	NA	NA	NA	NA	NA	2.76048302555579	0.00432925818932851
1	8859624	8860200	577	*	PlantSmallRNAgenes	siRNA24	NA	NA	osa-b1.0r1-3712	siRNA24 locus with predominant RNA size of 24	NA	NA	NA	NA	NA	NA	NA	4.751498876309	0.019453845015047
1	8906252	8907307	1056	*	PlantSmallRNAgenes	siRNA24	NA	NA	osa-b1.0r1-3723	siRNA24 locus with predominant RNA size of 24	NA	NA	NA	NA	NA	NA	NA	2.79849354224646	0.00474018228408946
1	8909861	8910924	1064	*	PlantSmallRNAgenes	siRNA24	NA	NA	osa-b1.0r1-3726	siRNA24 locus with predominant RNA size of 24	NA	NA	NA	NA	NA	NA	NA	2.00738597283836	0.0207259673335764
1	9008231	9009422	1192	*	PlantSmallRNAgenes	siRNA24	NA	NA	osa-b1.0r1-3779	siRNA24 locus with predominant RNA size of 24	NA	NA	NA	NA	NA	NA	NA	-2.75983695473772	0.0082496241971337
1	9017181	9018003	823	*	PlantSmallRNAgenes	siRNA24	NA	NA	osa-b1.0r1-3781	siRNA24 locus with predominant RNA size of 24	NA	NA	NA	NA	NA	NA	NA	-1.96437113988212	0.0417982669134639
1	9024314	9024688	375	*	PlantSmallRNAgenes	siRNA24	NA	NA	osa-b1.0r1-3783	siRNA24 locus with predominant RNA size of 24	NA	NA	NA	NA	NA	NA	NA	-5.2081471563406	0.00528244625340637
1	9054166	9056065	1900	*	PlantSmallRNAgenes	siRNA24	NA	NA	osa-b1.0r1-3797	siRNA24 locus with predominant RNA size of 24	NA	NA	NA	NA	NA	NA	NA	2.52144963908707	0.0131972826430916
1	9061057	9061864	808	*	PlantSmallRNAgenes	siRNA24	NA	NA	osa-b1.0r1-3800	siRNA24 locus with predominant RNA size of 24	NA	NA	NA	NA	NA	NA	NA	-3.26842672488057	2.62888188545368e-10
1	9113147	9113574	428	*	PlantSmallRNAgenes	siRNA24	NA	NA	osa-b1.0r1-3827	siRNA24 locus with predominant RNA size of 24	NA	NA	NA	NA	NA	NA	NA	-2.78020964857633	0.0144648516625607
1	9155112	9156093	982	*	PlantSmallRNAgenes	siRNA24	NA	NA	osa-b1.0r1-3851	siRNA24 locus with predominant RNA size of 24	NA	NA	NA	NA	NA	NA	NA	3.39853172719035	0.040737612742297
1	9166343	9166834	492	+	ShortStack	OtherRNA	NA	NA	Cluster_54434	NA	Cluster_54434	N	N	NA	NA	NA	NA	-6.71179014859832	0.000241971059324776
1	9182740	9183837	1098	*	PlantSmallRNAgenes	siRNA24	NA	NA	osa-b1.0r1-3860	siRNA24 locus with predominant RNA size of 24	NA	NA	NA	NA	NA	NA	NA	2.5319924733485	0.0370128850633581
1	9195635	9196152	518	-	PlantSmallRNAgenes	OtherRNA	NA	NA	osa-b1.0r1-3869	OtherRNA locus with < 80% of RNAs between 20-24 nts in size	NA	NA	NA	NA	NA	NA	NA	-5.37819147391616	7.5935520437579e-10
1	9211838	9213385	1548	*	PlantSmallRNAgenes	siRNA24	NA	NA	osa-b1.0r1-3876	siRNA24 locus with predominant RNA size of 24	NA	NA	NA	NA	NA	NA	NA	-1.6863972856671	0.00343407820601497
1	9237243	9237680	438	*	PlantSmallRNAgenes	siRNA24	NA	NA	osa-b1.0r1-3885	siRNA24 locus with predominant RNA size of 24	NA	NA	NA	NA	NA	NA	NA	-6.57464020891431	0.000803181945374164
1	9255186	9257303	2118	*	PlantSmallRNAgenes	siRNA24	NA	NA	osa-b1.0r1-3899	siRNA24 locus with predominant RNA size of 24	NA	NA	NA	NA	NA	NA	NA	2.52807901535136	3.93546480151272e-05
1	9284292	9285227	936	*	PlantSmallRNAgenes	siRNA24	NA	NA	osa-b1.0r1-3906	siRNA24 locus with predominant RNA size of 24	NA	NA	NA	NA	NA	NA	NA	3.23352407770497	0.0043776076193448
1	9291981	9293212	1232	*	PlantSmallRNAgenes	siRNA24	NA	NA	osa-b1.0r1-3910	siRNA24 locus with predominant RNA size of 24	NA	NA	NA	NA	NA	NA	NA	-2.15836679496433	0.00298339541648357
1	9383495	9384648	1154	*	PlantSmallRNAgenes	siRNA24	NA	NA	osa-b1.0r1-3933	siRNA24 locus with predominant RNA size of 24	NA	NA	NA	NA	NA	NA	NA	3.70068884170916	0.00198733176454398
1	9384751	9385838	1088	*	PlantSmallRNAgenes	siRNA24	NA	NA	osa-b1.0r1-3934	siRNA24 locus with predominant RNA size of 24	NA	NA	NA	NA	NA	NA	NA	3.36977165042251	0.0377756255303138
1	9390675	9392842	2168	*	PlantSmallRNAgenes	siRNA24	NA	NA	osa-b1.0r1-3935	siRNA24 locus with predominant RNA size of 24	NA	NA	NA	NA	NA	NA	NA	2.13653074372128	0.00455985390020339
1	9455357	9455591	235	+	ShortStack	OtherRNA	NA	NA	Cluster_54598	NA	Cluster_54598	N	N	NA	NA	NA	NA	-4.52496669095042	0.042909189308173
1	9464300	9464746	447	*	PlantSmallRNAgenes	siRNA24	NA	NA	osa-b1.0r1-3961	siRNA24 locus with predominant RNA size of 24	NA	NA	NA	NA	NA	NA	NA	-1.79403238945048	0.0122223839070072
1	9493113	9493437	325	*	PlantSmallRNAgenes	siRNA24	NA	NA	osa-b1.0r1-3967	siRNA24 locus with predominant RNA size of 24	NA	NA	NA	NA	NA	NA	NA	-1.93277624774064	0.0213945911379585
1	9520275	9520694	420	*	PlantSmallRNAgenes	OtherRNA	NA	NA	osa-b1.0r1-3981	OtherRNA locus with < 80% of RNAs between 20-24 nts in size	NA	NA	NA	NA	NA	NA	NA	5.12551426399455	0.0357402088913388
1	9552855	9553061	207	*	ShortStack	siRNA24	NA	NA	Cluster_54652	NA	Cluster_54652	24	N	NA	NA	NA	NA	-4.46645523895684	1.9954138998458e-05
1	9611634	9612004	371	*	PlantSmallRNAgenes	siRNA24	NA	NA	osa-b1.0r1-4022	siRNA24 locus with predominant RNA size of 24	NA	NA	NA	NA	NA	NA	NA	3.78147489667788	0.0299267623657694
1	9660083	9660262	180	-	PlantSmallRNAgenes	OtherRNA	NA	NA	osa-b1.0r1-4050	OtherRNA locus with < 80% of RNAs between 20-24 nts in size	NA	NA	NA	NA	NA	NA	NA	-1.78730432339297	0.0152308399621231
1	9660349	9660516	168	-	PlantSmallRNAgenes	OtherRNA	NA	NA	osa-b1.0r1-4051	OtherRNA locus with < 80% of RNAs between 20-24 nts in size	NA	NA	NA	NA	NA	NA	NA	1.32080722967911	0.034057090439061
1	9660653	9661018	366	-	PlantSmallRNAgenes	OtherRNA	NA	NA	osa-b1.0r1-4052	OtherRNA locus with < 80% of RNAs between 20-24 nts in size	NA	NA	NA	NA	NA	NA	NA	-2.27238859190698	0.000535113502638255
1	9662657	9664957	2301	*	PlantSmallRNAgenes	siRNA24	NA	NA	osa-b1.0r1-4054	siRNA24 locus with predominant RNA size of 24	NA	NA	NA	NA	NA	NA	NA	2.44624571001932	0.0131841511473074
1	9675984	9677505	1522	*	PlantSmallRNAgenes	siRNA24	NA	NA	osa-b1.0r1-4056	siRNA24 locus with predominant RNA size of 24	NA	NA	NA	NA	NA	NA	NA	3.35745000540237	0.0032274283800882
1	9678543	9679518	976	*	PlantSmallRNAgenes	siRNA24	NA	NA	osa-b1.0r1-4058	siRNA24 locus with predominant RNA size of 24	NA	NA	NA	NA	NA	NA	NA	3.8451013142658	0.000799281265868664
1	9693314	9693772	459	*	PlantSmallRNAgenes	siRNA24	NA	NA	osa-b1.0r1-4061	siRNA24 locus with predominant RNA size of 24	NA	NA	NA	NA	NA	NA	NA	-3.92474651300383	2.15870834014378e-07
1	9705312	9705639	328	-	ShortStack	OtherRNA	NA	NA	Cluster_54776	NA	Cluster_54776	N	N	NA	NA	NA	NA	-4.87153453343006	0.0472852036341818
1	9709720	9710692	973	*	PlantSmallRNAgenes	siRNA24	NA	NA	osa-b1.0r1-4068	siRNA24 locus with predominant RNA size of 24	NA	NA	NA	NA	NA	NA	NA	3.78957968364491	2.35760475268053e-07
1	9734443	9734908	466	*	PlantSmallRNAgenes	siRNA24	NA	NA	osa-b1.0r1-4089	siRNA24 locus with predominant RNA size of 24	NA	NA	NA	NA	NA	NA	NA	-1.65160883809355	0.028330318598085
1	9773964	9774375	412	*	PlantSmallRNAgenes	siRNA24	NA	NA	osa-b1.0r1-4109	siRNA24 locus with predominant RNA size of 24	NA	NA	NA	NA	NA	NA	NA	-3.03008259082613	5.3440507966753e-06
1	9788727	9790968	2242	*	PlantSmallRNAgenes	siRNA24	NA	NA	osa-b1.0r1-4117	siRNA24 locus with predominant RNA size of 24	NA	NA	NA	NA	NA	NA	NA	2.71655982500964	0.0467232724749774
1	9812067	9813130	1064	*	PlantSmallRNAgenes	siRNA24	NA	NA	osa-b1.0r1-4123	siRNA24 locus with predominant RNA size of 24	NA	NA	NA	NA	NA	NA	NA	4.85425166021975	0.00697267504929629
1	9814412	9815759	1348	*	PlantSmallRNAgenes	siRNA24	NA	NA	osa-b1.0r1-4125	siRNA24 locus with predominant RNA size of 24	NA	NA	NA	NA	NA	NA	NA	3.01149505403088	0.00287768881254254
1	9815945	9816606	662	*	PlantSmallRNAgenes	siRNA24	NA	NA	osa-b1.0r1-4126	siRNA24 locus with predominant RNA size of 24	NA	NA	NA	NA	NA	NA	NA	6.43668436976067	2.31547824319389e-05
1	9823436	9825621	2186	*	PlantSmallRNAgenes	siRNA24	NA	NA	osa-b1.0r1-4128	siRNA24 locus with predominant RNA size of 24	NA	NA	NA	NA	NA	NA	NA	3.75224600160183	0.00210796422874727
1	9857158	9858555	1398	*	PlantSmallRNAgenes	siRNA24	NA	NA	osa-b1.0r1-4137	siRNA24 locus with predominant RNA size of 24	NA	NA	NA	NA	NA	NA	NA	1.55207844248584	0.0132027066381821
1	9875913	9878205	2293	*	PlantSmallRNAgenes	OtherRNA	NA	NA	osa-b1.0r1-4144	OtherRNA locus with < 80% of RNAs between 20-24 nts in size	NA	NA	NA	NA	NA	NA	NA	5.64269898428446	2.17143387841714e-07
1	9886319	9887542	1224	*	PlantSmallRNAgenes	siRNA24	NA	NA	osa-b1.0r1-4145	siRNA24 locus with predominant RNA size of 24	NA	NA	NA	NA	NA	NA	NA	1.59914591350753	0.0132450959086574
1	9888582	9889000	419	+	PlantSmallRNAgenes	OtherRNA	NA	NA	osa-b1.0r1-4146	OtherRNA locus with < 80% of RNAs between 20-24 nts in size	NA	NA	NA	NA	NA	NA	NA	-4.02319174094068	0.00175994591036653
1	9894928	9897059	2132	*	PlantSmallRNAgenes	siRNA24	NA	NA	osa-b1.0r1-4147	siRNA24 locus with predominant RNA size of 24	NA	NA	NA	NA	NA	NA	NA	2.271743576388	0.0170131393040415
1	9900372	9900815	444	+	PlantSmallRNAgenes	siRNA24	NA	NA	osa-b1.0r1-4149	siRNA24 locus with predominant RNA size of 24	NA	NA	NA	NA	NA	NA	NA	-3.55793373895875	9.19429141193176e-07
1	9921652	9921965	314	*	PlantSmallRNAgenes	siRNA24	NA	NA	osa-b1.0r1-4164	siRNA24 locus with predominant RNA size of 24	NA	NA	NA	NA	NA	NA	NA	-4.4084101328174	0.0471587108729551
1	9926290	9928870	2581	*	PlantSmallRNAgenes	siRNA24	NA	NA	osa-b1.0r1-4168	siRNA24 locus with predominant RNA size of 24	NA	NA	NA	NA	NA	NA	NA	3.93178107129103	3.39376725149466e-06
1	9953475	9954133	659	*	PlantSmallRNAgenes	siRNA24	NA	NA	osa-b1.0r1-4178	siRNA24 locus with predominant RNA size of 24	NA	NA	NA	NA	NA	NA	NA	-2.44129813842312	0.0051629915250181
1	9955489	9956792	1304	*	PlantSmallRNAgenes	siRNA24	NA	NA	osa-b1.0r1-4179	siRNA24 locus with predominant RNA size of 24	NA	NA	NA	NA	NA	NA	NA	-2.08992965726844	0.000868272956598335
1	9960484	9961515	1032	*	PlantSmallRNAgenes	siRNA24	NA	NA	osa-b1.0r1-4182	siRNA24 locus with predominant RNA size of 24	NA	NA	NA	NA	NA	NA	NA	2.96656745533057	0.000993056537028274
1	9975758	9976684	927	*	PlantSmallRNAgenes	siRNA24	NA	NA	osa-b1.0r1-4189	siRNA24 locus with predominant RNA size of 24	NA	NA	NA	NA	NA	NA	NA	4.8465961948973	0.0327973581801874
1	9977569	9979533	1965	*	PlantSmallRNAgenes	siRNA24	NA	NA	osa-b1.0r1-4191	siRNA24 locus with predominant RNA size of 24	NA	NA	NA	NA	NA	NA	NA	2.64219017795872	0.00771697372203153
1	10007174	10007671	498	+	PlantSmallRNAgenes	OtherRNA	NA	NA	osa-b1.0r1-4209	OtherRNA locus with < 80% of RNAs between 20-24 nts in size	NA	NA	NA	NA	NA	NA	NA	-4.52123079620083	0.00812218202622632
1	10015879	10016825	947	*	PlantSmallRNAgenes	siRNA24	NA	NA	osa-b1.0r1-4214	siRNA24 locus with predominant RNA size of 24	NA	NA	NA	NA	NA	NA	NA	3.69309150371434	7.14270541095525e-05
1	10023723	10024060	338	-	PlantSmallRNAgenes	OtherRNA	NA	NA	osa-b1.0r1-4217	OtherRNA locus with < 80% of RNAs between 20-24 nts in size	NA	NA	NA	NA	NA	NA	NA	-5.55539194539614	0.000460327620438311
1	10025843	10026136	294	-	PlantSmallRNAgenes	OtherRNA	NA	NA	osa-b1.0r1-4220	OtherRNA locus with < 80% of RNAs between 20-24 nts in size	NA	NA	NA	NA	NA	NA	NA	-5.16022590380886	0.0211805715879636
1	10064531	10065493	963	*	PlantSmallRNAgenes	siRNA24	NA	NA	osa-b1.0r1-4236	siRNA24 locus with predominant RNA size of 24	NA	NA	NA	NA	NA	NA	NA	3.46573180668135	0.0352945993429229
1	10098733	10098999	267	+	PlantSmallRNAgenes	siRNA24	NA	NA	osa-b1.0r1-4244	siRNA24 locus with predominant RNA size of 24	NA	NA	NA	NA	NA	NA	NA	-3.1303692297147	0.0102420448333529
1	10129963	10131752	1790	*	PlantSmallRNAgenes	siRNA24	NA	NA	osa-b1.0r1-4261	siRNA24 locus with predominant RNA size of 24	NA	NA	NA	NA	NA	NA	NA	2.75018519213859	0.000459628215659326
1	10146871	10147780	910	*	PlantSmallRNAgenes	siRNA24	NA	NA	osa-b1.0r1-4267	siRNA24 locus with predominant RNA size of 24	NA	NA	NA	NA	NA	NA	NA	2.65688524619299	0.00375144970068825
1	10152578	10154345	1768	*	PlantSmallRNAgenes	siRNA24	NA	NA	osa-b1.0r1-4271	siRNA24 locus with predominant RNA size of 24	NA	NA	NA	NA	NA	NA	NA	3.19610720442328	5.28945355805174e-05
1	10154846	10156348	1503	*	PlantSmallRNAgenes	siRNA24	NA	NA	osa-b1.0r1-4272	siRNA24 locus with predominant RNA size of 24	NA	NA	NA	NA	NA	NA	NA	1.64251160684932	0.0484790206601823
1	10167936	10168674	739	-	PlantSmallRNAgenes	OtherRNA	NA	NA	osa-b1.0r1-4279	OtherRNA locus with < 80% of RNAs between 20-24 nts in size	NA	NA	NA	NA	NA	NA	NA	-8.12907421239441	1.19258419293911e-05
1	10168806	10168995	190	-	PlantSmallRNAgenes	OtherRNA	NA	NA	osa-b1.0r1-4280	OtherRNA locus with < 80% of RNAs between 20-24 nts in size	NA	NA	NA	NA	NA	NA	NA	-5.5672053097758	0.00965000156429469
1	10190928	10191560	633	*	PlantSmallRNAgenes	siRNA24	NA	NA	osa-b1.0r1-4290	siRNA24 locus with predominant RNA size of 24	NA	NA	NA	NA	NA	NA	NA	-1.23975470053474	0.0349811661098247
1	10208456	10209779	1324	*	PlantSmallRNAgenes	siRNA24	NA	NA	osa-b1.0r1-4297	siRNA24 locus with predominant RNA size of 24	NA	NA	NA	NA	NA	NA	NA	5.09004221486251	0.00188197079864414
1	10238817	10239351	535	*	PlantSmallRNAgenes	siRNA24	NA	NA	osa-b1.0r1-4308	siRNA24 locus with predominant RNA size of 24	NA	NA	NA	NA	NA	NA	NA	4.36316071849375	0.0133862452868943
1	10262038	10263159	1122	*	PlantSmallRNAgenes	siRNA24	NA	NA	osa-b1.0r1-4316	siRNA24 locus with predominant RNA size of 24	NA	NA	NA	NA	NA	NA	NA	-1.74958328721993	0.0205271615557405
1	10264020	10264457	438	+	PlantSmallRNAgenes	siRNA24	NA	NA	osa-b1.0r1-4317	siRNA24 locus with predominant RNA size of 24	NA	NA	NA	NA	NA	NA	NA	-2.44424066120581	0.000391706509016212
1	10283105	10283950	846	*	PlantSmallRNAgenes	siRNA24	NA	NA	osa-b1.0r1-4322	siRNA24 locus with predominant RNA size of 24	NA	NA	NA	NA	NA	NA	NA	4.24397889947371	0.0218865352113899
1	10317797	10318945	1149	*	PlantSmallRNAgenes	siRNA24	NA	NA	osa-b1.0r1-4336	siRNA24 locus with predominant RNA size of 24	NA	NA	NA	NA	NA	NA	NA	2.98215277185394	0.00394082662739856
1	10411795	10419576	7782	*	Pln24NT	24nt_Locus	NA	NA	cluster3611	NA	NA	NA	NA	cluster3611	cluster3611	T	14	4.51597128153197	0.0390688281504069
1	10447699	10449218	1520	*	PlantSmallRNAgenes	siRNA24	NA	NA	osa-b1.0r1-4392	siRNA24 locus with predominant RNA size of 24	NA	NA	NA	NA	NA	NA	NA	5.9024591208422	9.1903223366167e-05
1	10469851	10470062	212	-	PlantSmallRNAgenes	siRNA24	NA	NA	osa-b1.0r1-4399	siRNA24 locus with predominant RNA size of 24	NA	NA	NA	NA	NA	NA	NA	-2.09948947996945	0.0124187371626494
1	10477006	10477996	991	*	PlantSmallRNAgenes	siRNA24	NA	NA	osa-b1.0r1-4403	siRNA24 locus with predominant RNA size of 24	NA	NA	NA	NA	NA	NA	NA	2.16138244941926	0.0410505523275187
1	10492825	10493339	515	-	ShortStack	OtherRNA	NA	NA	Cluster_55289	NA	Cluster_55289	N	N	NA	NA	NA	NA	-5.17260522899368	0.00802615307253567
1	10494703	10495043	341	-	PlantSmallRNAgenes	OtherRNA	NA	NA	osa-b1.0r1-4416	OtherRNA locus with < 80% of RNAs between 20-24 nts in size	NA	NA	NA	NA	NA	NA	NA	-4.6954564281885	0.00292546141244438
1	10501165	10504906	3742	*	PlantSmallRNAgenes	siRNA24	NA	NA	osa-b1.0r1-4419	siRNA24 locus with predominant RNA size of 24	NA	NA	NA	NA	NA	NA	NA	2.37620664825939	0.000168831580004886
1	10505018	10505423	406	*	PlantSmallRNAgenes	siRNA24	NA	NA	osa-b1.0r1-4420	siRNA24 locus with predominant RNA size of 24	NA	NA	NA	NA	NA	NA	NA	-2.65582123601364	0.0497990655327897
1	10515076	10516942	1867	-	ShortStack	OtherRNA	NA	NA	Cluster_55314	NA	Cluster_55314	N	N	NA	NA	NA	NA	-2.51289267172879	0.0228999256314905
1	10555456	10556540	1085	*	PlantSmallRNAgenes	siRNA24	NA	NA	osa-b1.0r1-4443	siRNA24 locus with predominant RNA size of 24	NA	NA	NA	NA	NA	NA	NA	3.12558848562702	0.0351664456336097
1	10561162	10562456	1295	-	PlantSmallRNAgenes	OtherRNA	NA	NA	osa-b1.0r1-4446	OtherRNA locus with < 80% of RNAs between 20-24 nts in size	NA	NA	NA	NA	NA	NA	NA	-5.45293270391128	2.79931216644476e-05
1	10564826	10565116	291	-	PlantSmallRNAgenes	OtherRNA	NA	NA	osa-b1.0r1-4448	OtherRNA locus with < 80% of RNAs between 20-24 nts in size	NA	NA	NA	NA	NA	NA	NA	-6.11041936547921	0.0095230188642925
1	10592738	10592987	250	*	PlantSmallRNAgenes	siRNA24	NA	NA	osa-b1.0r1-4457	siRNA24 locus with predominant RNA size of 24	NA	NA	NA	NA	NA	NA	NA	-2.17595502852217	0.0232587665781924
1	10616520	10617414	895	*	PlantSmallRNAgenes	siRNA24	NA	NA	osa-b1.0r1-4473	siRNA24 locus with predominant RNA size of 24	NA	NA	NA	NA	NA	NA	NA	4.23429733585362	0.01874340045929
1	10629486	10631008	1523	*	PlantSmallRNAgenes	siRNA24	NA	NA	osa-b1.0r1-4485	siRNA24 locus with predominant RNA size of 24	NA	NA	NA	NA	NA	NA	NA	2.4378494178266	0.00989577144851904
1	10642015	10642671	657	*	PlantSmallRNAgenes	siRNA24	NA	NA	osa-b1.0r1-4492	siRNA24 locus with predominant RNA size of 24	NA	NA	NA	NA	NA	NA	NA	4.27440954587761	0.0349577494209062
1	10649585	10650054	470	*	PlantSmallRNAgenes	siRNA24	NA	NA	osa-b1.0r1-4496	siRNA24 locus with predominant RNA size of 24	NA	NA	NA	NA	NA	NA	NA	-2.51535556054525	7.84438607098633e-05
1	10651073	10651655	583	+	ShortStack	OtherRNA	NA	NA	Cluster_55427	NA	Cluster_55427	N	N	NA	NA	NA	NA	-5.00557576138333	0.0155976795961377
1	10673057	10674208	1152	*	PlantSmallRNAgenes	siRNA24	NA	NA	osa-b1.0r1-4507	siRNA24 locus with predominant RNA size of 24	NA	NA	NA	NA	NA	NA	NA	4.78023049324186	0.00554178934469965
1	10682264	10682900	637	*	PlantSmallRNAgenes	siRNA24	NA	NA	osa-b1.0r1-4510	siRNA24 locus with predominant RNA size of 24	NA	NA	NA	NA	NA	NA	NA	-1.29781213170341	0.0331921939409619
1	10697418	10698688	1271	*	PlantSmallRNAgenes	siRNA24	NA	NA	osa-b1.0r1-4520	siRNA24 locus with predominant RNA size of 24	NA	NA	NA	NA	NA	NA	NA	3.29164240988564	0.0137271798931119
1	10707719	10708205	487	*	PlantSmallRNAgenes	siRNA24	NA	NA	osa-b1.0r1-4525	siRNA24 locus with predominant RNA size of 24	NA	NA	NA	NA	NA	NA	NA	2.23964769488571	0.0236049156928126
1	10708901	10709795	895	*	PlantSmallRNAgenes	siRNA24	NA	NA	osa-b1.0r1-4526	siRNA24 locus with predominant RNA size of 24	NA	NA	NA	NA	NA	NA	NA	4.74883779068011	0.0162458977482017
1	10715115	10716045	931	*	PlantSmallRNAgenes	siRNA24	NA	NA	osa-b1.0r1-4529	siRNA24 locus with predominant RNA size of 24	NA	NA	NA	NA	NA	NA	NA	4.20640069277824	0.00810718689718729
1	10718773	10721035	2263	*	PlantSmallRNAgenes	siRNA24	NA	NA	osa-b1.0r1-4534	siRNA24 locus with predominant RNA size of 24	NA	NA	NA	NA	NA	NA	NA	2.84074159802351	0.00228326132998354
1	10748703	10749706	1004	-	PlantSmallRNAgenes	OtherRNA	NA	NA	osa-b1.0r1-4536	OtherRNA locus with < 80% of RNAs between 20-24 nts in size	NA	NA	NA	NA	NA	NA	NA	-6.66658347696072	0.0202413632025217
1	10807464	10808089	626	-	ShortStack	OtherRNA	NA	NA	Cluster_55499	NA	Cluster_55499	N	N	NA	NA	NA	NA	-3.46624269762345	0.048973559224206
1	10826092	10827123	1032	+	ShortStack	OtherRNA	NA	NA	Cluster_55508	NA	Cluster_55508	N	N	NA	NA	NA	NA	-3.67299604425205	0.025689566403039
1	10849527	10850142	616	*	PlantSmallRNAgenes	siRNA24	NA	NA	osa-b1.0r1-4573	siRNA24 locus with predominant RNA size of 24	NA	NA	NA	NA	NA	NA	NA	5.42966461407446	0.00339410143337917
1	10909636	10910668	1033	*	PlantSmallRNAgenes	siRNA24	NA	NA	osa-b1.0r1-4598	siRNA24 locus with predominant RNA size of 24	NA	NA	NA	NA	NA	NA	NA	3.48151466825729	0.000627873048317728
1	10922374	10924102	1729	*	PlantSmallRNAgenes	siRNA24	NA	NA	osa-b1.0r1-4605	siRNA24 locus with predominant RNA size of 24	NA	NA	NA	NA	NA	NA	NA	3.79408435122116	0.0182393143942757
1	10958800	10959835	1036	*	PlantSmallRNAgenes	siRNA24	NA	NA	osa-b1.0r1-4625	siRNA24 locus with predominant RNA size of 24	NA	NA	NA	NA	NA	NA	NA	3.17976688480734	0.00109413032214423
1	10987339	10987985	647	*	PlantSmallRNAgenes	siRNA24	NA	NA	osa-b1.0r1-4633	siRNA24 locus with predominant RNA size of 24	NA	NA	NA	NA	NA	NA	NA	-3.45655302635103	3.28681903628738e-05
1	10988391	10988625	235	*	PlantSmallRNAgenes	siRNA21	NA	NA	osa-b1.0r1-4634	siRNA21 locus with predominant RNA size of 21	NA	NA	NA	NA	NA	NA	NA	-5.91560618058309	0.00013743002353665
1	10989146	10989541	396	*	PlantSmallRNAgenes	siRNA24	NA	NA	osa-b1.0r1-4635	siRNA24 locus with predominant RNA size of 24	NA	NA	NA	NA	NA	NA	NA	-1.6942067490903	0.0121493024091242
1	11039216	11040112	897	*	PlantSmallRNAgenes	siRNA24	NA	NA	osa-b1.0r1-4652	siRNA24 locus with predominant RNA size of 24	NA	NA	NA	NA	NA	NA	NA	3.83735574044924	0.0122952978290464
1	11042823	11043208	386	-	PlantSmallRNAgenes	siRNA24	NA	NA	osa-b1.0r1-4655	siRNA24 locus with predominant RNA size of 24	NA	NA	NA	NA	NA	NA	NA	-2.81434087188292	0.0108764382117714
1	11043632	11044607	976	*	PlantSmallRNAgenes	siRNA24	NA	NA	osa-b1.0r1-4656	siRNA24 locus with predominant RNA size of 24	NA	NA	NA	NA	NA	NA	NA	3.20247645735304	0.00983778221987949
1	11049246	11049626	381	*	PlantSmallRNAgenes	siRNA24	NA	NA	osa-b1.0r1-4659	siRNA24 locus with predominant RNA size of 24	NA	NA	NA	NA	NA	NA	NA	-1.94118612551483	0.0193174638720117
1	11068923	11070013	1091	*	PlantSmallRNAgenes	siRNA24	NA	NA	osa-b1.0r1-4668	siRNA24 locus with predominant RNA size of 24	NA	NA	NA	NA	NA	NA	NA	2.70965066714086	0.00111330426983827
1	11071763	11072468	706	*	PlantSmallRNAgenes	siRNA24	NA	NA	osa-b1.0r1-4670	siRNA24 locus with predominant RNA size of 24	NA	NA	NA	NA	NA	NA	NA	-2.12824564341325	0.000146906089726917
1	11078660	11079991	1332	*	PlantSmallRNAgenes	siRNA24	NA	NA	osa-b1.0r1-4673	siRNA24 locus with predominant RNA size of 24	NA	NA	NA	NA	NA	NA	NA	3.14318593564065	0.00192884424525148
1	11175660	11176803	1144	*	PlantSmallRNAgenes	siRNA24	NA	NA	osa-b1.0r1-4705	siRNA24 locus with predominant RNA size of 24	NA	NA	NA	NA	NA	NA	NA	3.69591970308714	0.0355238403552167
1	11209835	11211678	1844	*	PlantSmallRNAgenes	siRNA24	NA	NA	osa-b1.0r1-4723	siRNA24 locus with predominant RNA size of 24	NA	NA	NA	NA	NA	NA	NA	2.98881827372961	3.2082462229445e-06
1	11244107	11244998	892	*	PlantSmallRNAgenes	OtherRNA	NA	NA	osa-b1.0r1-4740	OtherRNA locus with < 80% of RNAs between 20-24 nts in size	NA	NA	NA	NA	NA	NA	NA	4.9498803479353	0.00361821875236839
1	11245910	11246097	188	+	ShortStack	OtherRNA	NA	NA	Cluster_55781	NA	Cluster_55781	N	N	NA	NA	NA	NA	-4.5976703292731	0.016250980354127
1	11260760	11261532	773	*	PlantSmallRNAgenes	siRNA24	NA	NA	osa-b1.0r1-4745	siRNA24 locus with predominant RNA size of 24	NA	NA	NA	NA	NA	NA	NA	6.59079338792576	7.62880026936591e-05
1	11266564	11267828	1265	*	PlantSmallRNAgenes	siRNA24	NA	NA	osa-b1.0r1-4746	siRNA24 locus with predominant RNA size of 24	NA	NA	NA	NA	NA	NA	NA	2.1493326467257	0.00123584065891778
1	11270134	11270396	263	*	PlantSmallRNAgenes	siRNA24	NA	NA	osa-b1.0r1-4748	siRNA24 locus with predominant RNA size of 24	NA	NA	NA	NA	NA	NA	NA	-4.3059868012427	0.00378691492455189
1	11315144	11316206	1063	*	PlantSmallRNAgenes	siRNA24	NA	NA	osa-b1.0r1-4766	siRNA24 locus with predominant RNA size of 24	NA	NA	NA	NA	NA	NA	NA	2.24239910671042	0.0200550930973253
1	11321672	11322677	1006	*	PlantSmallRNAgenes	siRNA24	NA	NA	osa-b1.0r1-4768	siRNA24 locus with predominant RNA size of 24	NA	NA	NA	NA	NA	NA	NA	3.60746744732242	0.0257274072109395
1	11360783	11364843	4061	*	PlantSmallRNAgenes	siRNA24	NA	NA	osa-b1.0r1-4786	siRNA24 locus with predominant RNA size of 24	NA	NA	NA	NA	NA	NA	NA	3.28342670967801	0.00214234210060464
1	11367548	11367996	449	+	PlantSmallRNAgenes	siRNA24	NA	NA	osa-b1.0r1-4788	siRNA24 locus with predominant RNA size of 24	NA	NA	NA	NA	NA	NA	NA	-1.27942638570747	0.0131065862295892
1	11424938	11425397	460	*	PlantSmallRNAgenes	siRNA24	NA	NA	osa-b1.0r1-4805	siRNA24 locus with predominant RNA size of 24	NA	NA	NA	NA	NA	NA	NA	-1.98377680839817	0.00446135618166641
1	11431035	11432088	1054	*	PlantSmallRNAgenes	siRNA24	NA	NA	osa-b1.0r1-4806	siRNA24 locus with predominant RNA size of 24	NA	NA	NA	NA	NA	NA	NA	2.7837324613524	1.99842433411527e-05
1	11437244	11438177	934	*	PlantSmallRNAgenes	siRNA24	NA	NA	osa-b1.0r1-4808	siRNA24 locus with predominant RNA size of 24	NA	NA	NA	NA	NA	NA	NA	2.91729737980514	0.000645612451127484
1	11493626	11494573	948	*	PlantSmallRNAgenes	siRNA24	NA	NA	osa-b1.0r1-4830	siRNA24 locus with predominant RNA size of 24	NA	NA	NA	NA	NA	NA	NA	4.4445702706622	0.0178453588642581
1	11509507	11510941	1435	*	PlantSmallRNAgenes	siRNA24	NA	NA	osa-b1.0r1-4838	siRNA24 locus with predominant RNA size of 24	NA	NA	NA	NA	NA	NA	NA	2.0228111365045	0.00121181964040699
1	11511728	11514760	3033	*	PlantSmallRNAgenes	siRNA24	NA	NA	osa-b1.0r1-4839	siRNA24 locus with predominant RNA size of 24	NA	NA	NA	NA	NA	NA	NA	3.78606214073593	4.8817585553151e-07
1	11515943	11517278	1336	*	PlantSmallRNAgenes	siRNA24	NA	NA	osa-b1.0r1-4840	siRNA24 locus with predominant RNA size of 24	NA	NA	NA	NA	NA	NA	NA	4.34121368867969	0.00252413814668606
1	11521724	11522968	1245	*	PlantSmallRNAgenes	siRNA24	NA	NA	osa-b1.0r1-4842	siRNA24 locus with predominant RNA size of 24	NA	NA	NA	NA	NA	NA	NA	3.93498308637516	0.000124384905896474
1	11524106	11525244	1139	*	PlantSmallRNAgenes	siRNA24	NA	NA	osa-b1.0r1-4843	siRNA24 locus with predominant RNA size of 24	NA	NA	NA	NA	NA	NA	NA	1.94759788477377	0.0265132321593718
1	11531953	11535634	3682	*	PlantSmallRNAgenes	siRNA24	NA	NA	osa-b1.0r1-4845	siRNA24 locus with predominant RNA size of 24	NA	NA	NA	NA	NA	NA	NA	2.0732217964942	0.0110117337284328
1	11559065	11560905	1841	*	PlantSmallRNAgenes	siRNA24	NA	NA	osa-b1.0r1-4858	siRNA24 locus with predominant RNA size of 24	NA	NA	NA	NA	NA	NA	NA	3.01188149289616	0.00207837688807423
1	11575157	11575432	276	*	PlantSmallRNAgenes	siRNA24	NA	NA	osa-b1.0r1-4860	siRNA24 locus with predominant RNA size of 24	NA	NA	NA	NA	NA	NA	NA	-2.49053995849531	0.000841417660282895
1	11578005	11578713	709	*	PlantSmallRNAgenes	siRNA24	NA	NA	osa-b1.0r1-4861	siRNA24 locus with predominant RNA size of 24	NA	NA	NA	NA	NA	NA	NA	4.63664494001298	0.0299642201807734
1	11590049	11590584	536	*	PlantSmallRNAgenes	siRNA24	NA	NA	osa-b1.0r1-4868	siRNA24 locus with predominant RNA size of 24	NA	NA	NA	NA	NA	NA	NA	2.94340172043411	0.0142607595176212
1	11623063	11623495	433	-	PlantSmallRNAgenes	OtherRNA	NA	NA	osa-b1.0r1-4886	OtherRNA locus with < 80% of RNAs between 20-24 nts in size	NA	NA	NA	NA	NA	NA	NA	-5.64100152167472	3.37290956558088e-19
1	11667633	11668440	808	*	PlantSmallRNAgenes	siRNA24	NA	NA	osa-b1.0r1-4903	siRNA24 locus with predominant RNA size of 24	NA	NA	NA	NA	NA	NA	NA	-1.51520535856626	0.0296903482679787
1	11669804	11670817	1014	*	PlantSmallRNAgenes	siRNA24	NA	NA	osa-b1.0r1-4905	siRNA24 locus with predominant RNA size of 24	NA	NA	NA	NA	NA	NA	NA	1.43505005717163	0.0313552926871372
1	11729153	11730264	1112	*	PlantSmallRNAgenes	siRNA24	NA	NA	osa-b1.0r1-4928	siRNA24 locus with predominant RNA size of 24	NA	NA	NA	NA	NA	NA	NA	3.36446214455091	0.0419425935538811
1	11736479	11738123	1645	*	PlantSmallRNAgenes	siRNA24	NA	NA	osa-b1.0r1-4930	siRNA24 locus with predominant RNA size of 24	NA	NA	NA	NA	NA	NA	NA	2.93722664730784	0.00107349701105827
1	11743622	11743947	326	-	PlantSmallRNAgenes	siRNA24	NA	NA	osa-b1.0r1-4936	siRNA24 locus with predominant RNA size of 24	NA	NA	NA	NA	NA	NA	NA	-2.79254708612205	0.023293605360749
1	11773080	11773725	646	*	PlantSmallRNAgenes	siRNA24	NA	NA	osa-b1.0r1-4951	siRNA24 locus with predominant RNA size of 24	NA	NA	NA	NA	NA	NA	NA	2.09853689489341	0.0295798184124424
1	11776850	11778283	1434	*	PlantSmallRNAgenes	siRNA24	NA	NA	osa-b1.0r1-4955	siRNA24 locus with predominant RNA size of 24	NA	NA	NA	NA	NA	NA	NA	2.61893731013725	0.0132677153605709
1	11778707	11779707	1001	*	PlantSmallRNAgenes	siRNA24	NA	NA	osa-b1.0r1-4956	siRNA24 locus with predominant RNA size of 24	NA	NA	NA	NA	NA	NA	NA	4.77210023373369	0.0103978989189761
1	11783886	11784938	1053	+	ShortStack	OtherRNA	NA	NA	Cluster_56128	NA	Cluster_56128	N	N	NA	NA	NA	NA	-3.0746099443553	0.0419279320824267
1	11785638	11786879	1242	*	PlantSmallRNAgenes	siRNA24	NA	NA	osa-b1.0r1-4960	siRNA24 locus with predominant RNA size of 24	NA	NA	NA	NA	NA	NA	NA	-1.90920655587099	0.0229926179131839
1	11791488	11793469	1982	*	PlantSmallRNAgenes	siRNA24	NA	NA	osa-b1.0r1-4966	siRNA24 locus with predominant RNA size of 24	NA	NA	NA	NA	NA	NA	NA	3.4228207098712	0.00299215523148435
1	11798616	11799333	718	*	PlantSmallRNAgenes	siRNA24	NA	NA	osa-b1.0r1-4969	siRNA24 locus with predominant RNA size of 24	NA	NA	NA	NA	NA	NA	NA	-1.73963565232058	0.026459450062185
1	11863117	11864417	1301	*	PlantSmallRNAgenes	OtherRNA	NA	NA	osa-b1.0r1-4986	OtherRNA locus with < 80% of RNAs between 20-24 nts in size	NA	NA	NA	NA	NA	NA	NA	-2.68219801752306	0.00587066271916142
1	11910195	11910883	689	-	ShortStack	OtherRNA	NA	NA	Cluster_56200	NA	Cluster_56200	N	N	NA	NA	NA	NA	-7.08959083951237	0.000143383017166359
1	11939243	11939670	428	*	PlantSmallRNAgenes	siRNA24	NA	NA	osa-b1.0r1-5016	siRNA24 locus with predominant RNA size of 24	NA	NA	NA	NA	NA	NA	NA	-2.38763598229904	0.000441523848906378
1	11951198	11952766	1569	*	PlantSmallRNAgenes	siRNA24	NA	NA	osa-b1.0r1-5027	siRNA24 locus with predominant RNA size of 24	NA	NA	NA	NA	NA	NA	NA	2.58649171576215	0.0108829015610453
1	11966194	11968316	2123	-	PlantSmallRNAgenes	siRNA24	NA	NA	osa-b1.0r1-5033	siRNA24 locus with predominant RNA size of 24	NA	NA	NA	NA	NA	NA	NA	2.96802151322456	0.03323330815745
1	11972986	11973695	710	*	PlantSmallRNAgenes	siRNA24	NA	NA	osa-b1.0r1-5035	siRNA24 locus with predominant RNA size of 24	NA	NA	NA	NA	NA	NA	NA	3.95619286470135	0.0402456912291098
1	12070510	12071444	935	*	PlantSmallRNAgenes	siRNA24	NA	NA	osa-b1.0r1-5058	siRNA24 locus with predominant RNA size of 24	NA	NA	NA	NA	NA	NA	NA	4.72337661280195	0.0061588324035804
1	12078858	12079586	729	*	PlantSmallRNAgenes	siRNA24	NA	NA	osa-b1.0r1-5064	siRNA24 locus with predominant RNA size of 24	NA	NA	NA	NA	NA	NA	NA	3.11499095895341	0.0496623977887202
1	12110977	12111139	163	+	PlantSmallRNAgenes	OtherRNA	NA	NA	osa-b1.0r1-5077	OtherRNA locus with < 80% of RNAs between 20-24 nts in size	NA	NA	NA	NA	NA	NA	NA	-7.03109403998837	0.00191245017189925
1	12131782	12132491	710	*	PlantSmallRNAgenes	siRNA24	NA	NA	osa-b1.0r1-5087	siRNA24 locus with predominant RNA size of 24	NA	NA	NA	NA	NA	NA	NA	3.14774682392206	0.00449019287093915
1	12132741	12134191	1451	*	PlantSmallRNAgenes	siRNA24	NA	NA	osa-b1.0r1-5088	siRNA24 locus with predominant RNA size of 24	NA	NA	NA	NA	NA	NA	NA	1.98122356359008	0.0376042238699692
1	12139104	12139691	588	*	PlantSmallRNAgenes	siRNA24	NA	NA	osa-b1.0r1-5092	siRNA24 locus with predominant RNA size of 24	NA	NA	NA	NA	NA	NA	NA	4.45034473588496	0.0251976093419032
1	12141510	12145456	3947	*	PlantSmallRNAgenes	siRNA24	NA	NA	osa-b1.0r1-5095	siRNA24 locus with predominant RNA size of 24	NA	NA	NA	NA	NA	NA	NA	2.07978427398234	0.0223863557078145
1	12149090	12150133	1044	*	PlantSmallRNAgenes	siRNA24	NA	NA	osa-b1.0r1-5100	siRNA24 locus with predominant RNA size of 24	NA	NA	NA	NA	NA	NA	NA	2.47393710526963	0.0325414422157338
1	12155902	12156957	1056	*	PlantSmallRNAgenes	siRNA24	NA	NA	osa-b1.0r1-5104	siRNA24 locus with predominant RNA size of 24	NA	NA	NA	NA	NA	NA	NA	5.07396850971569	0.048480556467142
1	12174561	12174857	297	*	PlantSmallRNAgenes	siRNA24	NA	NA	osa-b1.0r1-5116	siRNA24 locus with predominant RNA size of 24	NA	NA	NA	NA	NA	NA	NA	5.1469434060714	0.0226964800068824
1	12201400	12202163	764	*	PlantSmallRNAgenes	siRNA24	NA	NA	osa-b1.0r1-5127	siRNA24 locus with predominant RNA size of 24	NA	NA	NA	NA	NA	NA	NA	3.25171911723857	0.0339954846278861
1	12207504	12208386	883	*	PlantSmallRNAgenes	siRNA24	NA	NA	osa-b1.0r1-5131	siRNA24 locus with predominant RNA size of 24	NA	NA	NA	NA	NA	NA	NA	4.1796673659499	0.00864284086254315
1	12213264	12214006	743	*	PlantSmallRNAgenes	siRNA24	NA	NA	osa-b1.0r1-5134	siRNA24 locus with predominant RNA size of 24	NA	NA	NA	NA	NA	NA	NA	-1.39117580977811	0.00659131288763948
1	12219505	12220145	641	*	PlantSmallRNAgenes	siRNA24	NA	NA	osa-b1.0r1-5142	siRNA24 locus with predominant RNA size of 24	NA	NA	NA	NA	NA	NA	NA	4.46206093384793	0.0240114741859969
1	12224730	12225979	1250	*	PlantSmallRNAgenes	siRNA24	NA	NA	osa-b1.0r1-5144	siRNA24 locus with predominant RNA size of 24	NA	NA	NA	NA	NA	NA	NA	2.7954036152509	0.0447174170461796
1	12228611	12229551	941	*	PlantSmallRNAgenes	siRNA24	NA	NA	osa-b1.0r1-5146	siRNA24 locus with predominant RNA size of 24	NA	NA	NA	NA	NA	NA	NA	5.28562625206898	0.00545409728775576
1	12263374	12264735	1362	*	PlantSmallRNAgenes	siRNA24	NA	NA	osa-b1.0r1-5153	siRNA24 locus with predominant RNA size of 24	NA	NA	NA	NA	NA	NA	NA	3.45658723426417	3.06773974676999e-07
1	12274881	12275016	136	*	ShortStack	siRNA24	NA	NA	Cluster_56419	NA	Cluster_56419	24	N	NA	NA	NA	NA	-5.40204854167622	0.041989040403156
1	12277681	12278184	504	*	PlantSmallRNAgenes	siRNA24	NA	NA	osa-b1.0r1-5162	siRNA24 locus with predominant RNA size of 24	NA	NA	NA	NA	NA	NA	NA	3.09963496621385	0.0323946076144459
1	12353108	12353850	743	*	PlantSmallRNAgenes	siRNA24	NA	NA	osa-b1.0r1-5197	siRNA24 locus with predominant RNA size of 24	NA	NA	NA	NA	NA	NA	NA	-3.27944618167142	3.94233568072e-09
1	12360240	12361404	1165	*	PlantSmallRNAgenes	siRNA24	NA	NA	osa-b1.0r1-5203	siRNA24 locus with predominant RNA size of 24	NA	NA	NA	NA	NA	NA	NA	2.20867246232061	0.00888123549427891
1	12363702	12366059	2358	-	PlantSmallRNAgenes	OtherRNA	NA	NA	osa-b1.0r1-5206	OtherRNA locus with < 80% of RNAs between 20-24 nts in size	NA	NA	NA	NA	NA	NA	NA	-3.15967933394425	5.9046825200998e-08
1	12366159	12366315	157	-	PlantSmallRNAgenes	OtherRNA	NA	NA	osa-b1.0r1-5207	OtherRNA locus with < 80% of RNAs between 20-24 nts in size	NA	NA	NA	NA	NA	NA	NA	-3.09826079591331	0.00717415476842024
1	12379513	12380069	557	*	PlantSmallRNAgenes	siRNA24	NA	NA	osa-b1.0r1-5211	siRNA24 locus with predominant RNA size of 24	NA	NA	NA	NA	NA	NA	NA	5.8973055734405	0.00187281157845006
1	12409542	12410812	1271	*	PlantSmallRNAgenes	siRNA24	NA	NA	osa-b1.0r1-5222	siRNA24 locus with predominant RNA size of 24	NA	NA	NA	NA	NA	NA	NA	5.62228216488733	0.000438698530576131
1	12412045	12414023	1979	*	PlantSmallRNAgenes	siRNA24	NA	NA	osa-b1.0r1-5225	siRNA24 locus with predominant RNA size of 24	NA	NA	NA	NA	NA	NA	NA	2.03516986570858	0.0165711727683218
1	12414983	12415319	337	*	PlantSmallRNAgenes	siRNA24	NA	NA	osa-b1.0r1-5226	siRNA24 locus with predominant RNA size of 24	NA	NA	NA	NA	NA	NA	NA	-1.45430648853788	0.0354786924224003
1	12497806	12498209	404	*	PlantSmallRNAgenes	siRNA24	NA	NA	osa-b1.0r1-5246	siRNA24 locus with predominant RNA size of 24	NA	NA	NA	NA	NA	NA	NA	1.65562350745599	0.0295825473939407
1	12561978	12562784	807	*	PlantSmallRNAgenes	siRNA24	NA	NA	osa-b1.0r1-5268	siRNA24 locus with predominant RNA size of 24	NA	NA	NA	NA	NA	NA	NA	2.93521139689987	0.0219611447396071
1	12565253	12566076	824	*	PlantSmallRNAgenes	siRNA24	NA	NA	osa-b1.0r1-5271	siRNA24 locus with predominant RNA size of 24	NA	NA	NA	NA	NA	NA	NA	1.81852374740846	0.0404205743289353
1	12578206	12578404	199	+	ShortStack	OtherRNA	NA	NA	Cluster_56607	NA	Cluster_56607	N	N	NA	NA	NA	NA	-5.01823115053745	0.0092041293701139
1	12581618	12582145	528	+	PlantSmallRNAgenes	OtherRNA	NA	NA	osa-b1.0r1-5281	OtherRNA locus with < 80% of RNAs between 20-24 nts in size	NA	NA	NA	NA	NA	NA	NA	-6.71328021992253	0.000835061611636172
1	12611880	12613522	1643	*	PlantSmallRNAgenes	siRNA24	NA	NA	osa-b1.0r1-5286	siRNA24 locus with predominant RNA size of 24	NA	NA	NA	NA	NA	NA	NA	3.96553918686165	0.0310825241458492
1	12625668	12626644	977	*	PlantSmallRNAgenes	siRNA24	NA	NA	osa-b1.0r1-5292	siRNA24 locus with predominant RNA size of 24	NA	NA	NA	NA	NA	NA	NA	3.49089189387182	2.577669777343e-06
1	12640865	12641284	420	*	PlantSmallRNAgenes	siRNA24	NA	NA	osa-b1.0r1-5297	siRNA24 locus with predominant RNA size of 24	NA	NA	NA	NA	NA	NA	NA	-2.26560033215736	0.00234596840947498
1	12641653	12644065	2413	*	PlantSmallRNAgenes	siRNA24	NA	NA	osa-b1.0r1-5298	siRNA24 locus with predominant RNA size of 24	NA	NA	NA	NA	NA	NA	NA	2.62164420465845	0.000222303673698858
1	12645618	12645968	351	-	PlantSmallRNAgenes	OtherRNA	NA	NA	osa-b1.0r1-5300	OtherRNA locus with < 80% of RNAs between 20-24 nts in size	NA	NA	NA	NA	NA	NA	NA	-3.10061375561278	0.00363982584552594
1	12645999	12646335	337	-	PlantSmallRNAgenes	OtherRNA	NA	NA	osa-b1.0r1-5301	OtherRNA locus with < 80% of RNAs between 20-24 nts in size	NA	NA	NA	NA	NA	NA	NA	-4.05379821477267	0.000788618046337303
1	12655090	12656452	1363	-	PlantSmallRNAgenes	OtherRNA	NA	NA	osa-b1.0r1-5303	OtherRNA locus with < 80% of RNAs between 20-24 nts in size	NA	NA	NA	NA	NA	NA	NA	-2.65380103155798	0.021119304440192
1	12659693	12661440	1748	*	PlantSmallRNAgenes	siRNA24	NA	NA	osa-b1.0r1-5306	siRNA24 locus with predominant RNA size of 24	NA	NA	NA	NA	NA	NA	NA	1.67774446665173	0.00951133394715473
1	12666243	12666912	670	*	PlantSmallRNAgenes	siRNA24	NA	NA	osa-b1.0r1-5307	siRNA24 locus with predominant RNA size of 24	NA	NA	NA	NA	NA	NA	NA	2.7526377321356	0.040737612742297
1	12673741	12674728	988	*	PlantSmallRNAgenes	siRNA24	NA	NA	osa-b1.0r1-5309	siRNA24 locus with predominant RNA size of 24	NA	NA	NA	NA	NA	NA	NA	1.56877641405061	0.0101195276968377
1	12692698	12693861	1164	*	PlantSmallRNAgenes	siRNA24	NA	NA	osa-b1.0r1-5323	siRNA24 locus with predominant RNA size of 24	NA	NA	NA	NA	NA	NA	NA	1.62275246314864	0.0272404494418247
1	12694180	12694844	665	*	PlantSmallRNAgenes	siRNA24	NA	NA	osa-b1.0r1-5324	siRNA24 locus with predominant RNA size of 24	NA	NA	NA	NA	NA	NA	NA	-2.74424057235784	0.000124848870059821
1	12738188	12738829	642	*	PlantSmallRNAgenes	siRNA24	NA	NA	osa-b1.0r1-5340	siRNA24 locus with predominant RNA size of 24	NA	NA	NA	NA	NA	NA	NA	2.37336495540779	0.00543283333640524
1	12739146	12740445	1300	*	PlantSmallRNAgenes	siRNA24	NA	NA	osa-b1.0r1-5341	siRNA24 locus with predominant RNA size of 24	NA	NA	NA	NA	NA	NA	NA	2.38863420057515	0.0481762527018592
1	12745958	12746314	357	-	ShortStack	OtherRNA	NA	NA	Cluster_56708	NA	Cluster_56708	N	N	NA	NA	NA	NA	-7.32019577299874	0.00234587920378443
1	12767988	12770000	2013	*	PlantSmallRNAgenes	siRNA24	NA	NA	osa-b1.0r1-5353	siRNA24 locus with predominant RNA size of 24	NA	NA	NA	NA	NA	NA	NA	2.88711857274249	1.53904440477875e-05
1	12777124	12778147	1024	*	PlantSmallRNAgenes	siRNA24	NA	NA	osa-b1.0r1-5359	siRNA24 locus with predominant RNA size of 24	NA	NA	NA	NA	NA	NA	NA	5.40021549198891	0.013712322393976
1	12870228	12871139	912	+	PlantSmallRNAgenes	OtherRNA	NA	NA	osa-b1.0r1-5377	OtherRNA locus with < 80% of RNAs between 20-24 nts in size	NA	NA	NA	NA	NA	NA	NA	-5.83038802572278	0.000516571170142235
1	12872386	12873008	623	+	PlantSmallRNAgenes	OtherRNA	NA	NA	osa-b1.0r1-5381	OtherRNA locus with < 80% of RNAs between 20-24 nts in size	NA	NA	NA	NA	NA	NA	NA	-5.08461158853761	0.00333735928300474
1	12873362	12874270	909	+	PlantSmallRNAgenes	OtherRNA	NA	NA	osa-b1.0r1-5382	OtherRNA locus with < 80% of RNAs between 20-24 nts in size	NA	NA	NA	NA	NA	NA	NA	-4.21689429174278	0.000758215947711587
1	12883018	12883578	561	*	PlantSmallRNAgenes	siRNA24	NA	NA	osa-b1.0r1-5387	siRNA24 locus with predominant RNA size of 24	NA	NA	NA	NA	NA	NA	NA	2.92351382201645	0.0144725473475023
1	12905741	12909220	3480	*	PlantSmallRNAgenes	siRNA24	NA	NA	osa-b1.0r1-5408	siRNA24 locus with predominant RNA size of 24	NA	NA	NA	NA	NA	NA	NA	1.84729825675513	0.00101903021319155
1	12910911	12914230	3320	+	PlantSmallRNAgenes	siRNA24	NA	NA	osa-b1.0r1-5410	siRNA24 locus with predominant RNA size of 24	NA	NA	NA	NA	NA	NA	NA	1.90083075800497	0.00218064198526187
1	12983283	12983846	564	*	PlantSmallRNAgenes	siRNA24	NA	NA	osa-b1.0r1-5431	siRNA24 locus with predominant RNA size of 24	NA	NA	NA	NA	NA	NA	NA	5.10972838731426	0.00717513645818507
1	12986052	12986717	666	*	PlantSmallRNAgenes	siRNA24	NA	NA	osa-b1.0r1-5434	siRNA24 locus with predominant RNA size of 24	NA	NA	NA	NA	NA	NA	NA	4.29786965305355	0.0231031656873731
1	12994513	12995990	1478	*	PlantSmallRNAgenes	siRNA24	NA	NA	osa-b1.0r1-5443	siRNA24 locus with predominant RNA size of 24	NA	NA	NA	NA	NA	NA	NA	3.90332869860602	0.00596329512089954
1	13048490	13049355	866	*	PlantSmallRNAgenes	siRNA24	NA	NA	osa-b1.0r1-5450	siRNA24 locus with predominant RNA size of 24	NA	NA	NA	NA	NA	NA	NA	2.5076861990404	0.0358723325388828
1	13121966	13124115	2150	*	PlantSmallRNAgenes	siRNA24	NA	NA	osa-b1.0r1-5460	siRNA24 locus with predominant RNA size of 24	NA	NA	NA	NA	NA	NA	NA	1.96907936050973	0.0262140392028696
1	13141328	13141641	314	*	PlantSmallRNAgenes	siRNA24	NA	NA	osa-b1.0r1-5469	siRNA24 locus with predominant RNA size of 24	NA	NA	NA	NA	NA	NA	NA	-3.55120651230176	0.0220359539367564
1	13177447	13178155	709	*	PlantSmallRNAgenes	siRNA24	NA	NA	osa-b1.0r1-5489	siRNA24 locus with predominant RNA size of 24	NA	NA	NA	NA	NA	NA	NA	3.05417537130832	0.0413709597207011
1	13238746	13240827	2082	*	PlantSmallRNAgenes	siRNA24	NA	NA	osa-b1.0r1-5510	siRNA24 locus with predominant RNA size of 24	NA	NA	NA	NA	NA	NA	NA	2.23621439771351	0.0227697515868569
1	13299182	13299965	784	+	PlantSmallRNAgenes	siRNA21	NA	NA	osa-b1.0r1-5529	siRNA21 locus with predominant RNA size of 21	NA	NA	NA	NA	NA	NA	NA	-2.47797290681368	0.0232474121778898
1	13305773	13306682	910	*	PlantSmallRNAgenes	siRNA24	NA	NA	osa-b1.0r1-5530	siRNA24 locus with predominant RNA size of 24	NA	NA	NA	NA	NA	NA	NA	3.590782248143	0.0057812471321323
1	13316861	13318843	1983	*	PlantSmallRNAgenes	siRNA24	NA	NA	osa-b1.0r1-5535	siRNA24 locus with predominant RNA size of 24	NA	NA	NA	NA	NA	NA	NA	1.65637363210195	0.00803068917826402
1	13333767	13334546	780	*	PlantSmallRNAgenes	siRNA24	NA	NA	osa-b1.0r1-5539	siRNA24 locus with predominant RNA size of 24	NA	NA	NA	NA	NA	NA	NA	4.58561559482587	0.0140988473305231
1	13336401	13336537	137	+	PlantSmallRNAgenes	OtherRNA	NA	NA	osa-b1.0r1-5541	OtherRNA locus with < 80% of RNAs between 20-24 nts in size	NA	NA	NA	NA	NA	NA	NA	-4.20955899014389	1.90289556803109e-10
1	13348713	13350062	1350	*	PlantSmallRNAgenes	siRNA24	NA	NA	osa-b1.0r1-5546	siRNA24 locus with predominant RNA size of 24	NA	NA	NA	NA	NA	NA	NA	2.35761769983313	0.00415054537203007
1	13373809	13374862	1054	*	PlantSmallRNAgenes	siRNA24	NA	NA	osa-b1.0r1-5557	siRNA24 locus with predominant RNA size of 24	NA	NA	NA	NA	NA	NA	NA	2.55524342185261	0.0100996888955814
1	13394454	13396197	1744	*	PlantSmallRNAgenes	siRNA24	NA	NA	osa-b1.0r1-5569	siRNA24 locus with predominant RNA size of 24	NA	NA	NA	NA	NA	NA	NA	3.40034996550513	0.00778411376210436
1	13441277	13442260	984	*	PlantSmallRNAgenes	siRNA24	NA	NA	osa-b1.0r1-5603	siRNA24 locus with predominant RNA size of 24	NA	NA	NA	NA	NA	NA	NA	4.91519062281264	0.00366963848604654
1	13468500	13470127	1628	*	PlantSmallRNAgenes	siRNA24	NA	NA	osa-b1.0r1-5615	siRNA24 locus with predominant RNA size of 24	NA	NA	NA	NA	NA	NA	NA	4.13892608993168	0.00979159424952048
1	13478858	13480588	1731	*	PlantSmallRNAgenes	siRNA24	NA	NA	osa-b1.0r1-5624	siRNA24 locus with predominant RNA size of 24	NA	NA	NA	NA	NA	NA	NA	4.09184383285212	0.00529168130705992
1	13531832	13532835	1004	*	PlantSmallRNAgenes	siRNA24	NA	NA	osa-b1.0r1-5647	siRNA24 locus with predominant RNA size of 24	NA	NA	NA	NA	NA	NA	NA	2.30624962967115	0.0144990018456881
1	13552311	13552701	391	*	PlantSmallRNAgenes	siRNA24	NA	NA	osa-b1.0r1-5661	siRNA24 locus with predominant RNA size of 24	NA	NA	NA	NA	NA	NA	NA	4.22392394436252	0.0357078281056495
1	13553400	13554269	870	*	PlantSmallRNAgenes	siRNA24	NA	NA	osa-b1.0r1-5662	siRNA24 locus with predominant RNA size of 24	NA	NA	NA	NA	NA	NA	NA	4.67792346433526	0.00106445923752562
1	13554897	13556930	2034	*	PlantSmallRNAgenes	siRNA24	NA	NA	osa-b1.0r1-5663	siRNA24 locus with predominant RNA size of 24	NA	NA	NA	NA	NA	NA	NA	2.75047892258799	0.00033675260202006
1	13585333	13586541	1209	*	PlantSmallRNAgenes	siRNA24	NA	NA	osa-b1.0r1-5674	siRNA24 locus with predominant RNA size of 24	NA	NA	NA	NA	NA	NA	NA	5.37617023510675	0.000519593640723966
1	13601002	13602212	1211	*	PlantSmallRNAgenes	siRNA24	NA	NA	osa-b1.0r1-5690	siRNA24 locus with predominant RNA size of 24	NA	NA	NA	NA	NA	NA	NA	4.24133490723814	0.00385908675664394
1	13603667	13604497	831	*	PlantSmallRNAgenes	siRNA24	NA	NA	osa-b1.0r1-5694	siRNA24 locus with predominant RNA size of 24	NA	NA	NA	NA	NA	NA	NA	4.74162239817621	0.0156629885936411
1	13781128	13783822	2695	*	PlantSmallRNAgenes	siRNA24	NA	NA	osa-b1.0r1-5744	siRNA24 locus with predominant RNA size of 24	NA	NA	NA	NA	NA	NA	NA	1.74254644598663	0.013931331574806
1	13784511	13785916	1406	*	PlantSmallRNAgenes	siRNA24	NA	NA	osa-b1.0r1-5745	siRNA24 locus with predominant RNA size of 24	NA	NA	NA	NA	NA	NA	NA	4.68942212695134	0.0100532576288826
1	13786628	13787129	502	*	PlantSmallRNAgenes	siRNA21	NA	NA	osa-b1.0r1-5746	siRNA21 locus with predominant RNA size of 21	NA	NA	NA	NA	NA	NA	NA	5.63048095259773	0.00251302961844186
1	13788318	13790666	2349	*	PlantSmallRNAgenes	siRNA21	NA	NA	osa-b1.0r1-5748	siRNA21 locus with predominant RNA size of 21	NA	NA	NA	NA	NA	NA	NA	4.35041996882876	0.000350294271152634
1	13805006	13807620	2615	*	PlantSmallRNAgenes	siRNA24	NA	NA	osa-b1.0r1-5752	siRNA24 locus with predominant RNA size of 24	NA	NA	NA	NA	NA	NA	NA	1.22507745911297	0.0453682682502718
1	13883229	13884057	829	*	PlantSmallRNAgenes	siRNA24	NA	NA	osa-b1.0r1-5777	siRNA24 locus with predominant RNA size of 24	NA	NA	NA	NA	NA	NA	NA	3.85358893059742	0.0249936690726971
1	13885186	13886128	943	*	PlantSmallRNAgenes	siRNA24	NA	NA	osa-b1.0r1-5779	siRNA24 locus with predominant RNA size of 24	NA	NA	NA	NA	NA	NA	NA	2.91326592955544	3.41296486572914e-05
1	13893579	13896171	2593	*	PlantSmallRNAgenes	siRNA24	NA	NA	osa-b1.0r1-5782	siRNA24 locus with predominant RNA size of 24	NA	NA	NA	NA	NA	NA	NA	2.36859759814969	0.000845613985944018
1	13896552	13896945	394	+	PlantSmallRNAgenes	OtherRNA	NA	NA	osa-b1.0r1-5783	OtherRNA locus with < 80% of RNAs between 20-24 nts in size	NA	NA	NA	NA	NA	NA	NA	2.29477055230481	2.01541906389288e-05
1	13903822	13904013	192	-	PlantSmallRNAgenes	OtherRNA	NA	NA	osa-b1.0r1-5788	OtherRNA locus with < 80% of RNAs between 20-24 nts in size	NA	NA	NA	NA	NA	NA	NA	-5.88569501643978	0.00358975139530294
1	13944713	13946152	1440	*	PlantSmallRNAgenes	siRNA24	NA	NA	osa-b1.0r1-5811	siRNA24 locus with predominant RNA size of 24	NA	NA	NA	NA	NA	NA	NA	3.70230680522538	0.0173037211445741
1	13947256	13948060	805	*	PlantSmallRNAgenes	siRNA24	NA	NA	osa-b1.0r1-5813	siRNA24 locus with predominant RNA size of 24	NA	NA	NA	NA	NA	NA	NA	4.59021055647684	0.0049649756464782
1	13951751	13952858	1108	*	PlantSmallRNAgenes	siRNA24	NA	NA	osa-b1.0r1-5818	siRNA24 locus with predominant RNA size of 24	NA	NA	NA	NA	NA	NA	NA	5.01029457795082	0.00280107079466754
1	13953054	13953821	768	*	PlantSmallRNAgenes	siRNA24	NA	NA	osa-b1.0r1-5819	siRNA24 locus with predominant RNA size of 24	NA	NA	NA	NA	NA	NA	NA	4.79184145265662	0.00603859431096174
1	13954750	13955478	729	*	PlantSmallRNAgenes	siRNA24	NA	NA	osa-b1.0r1-5821	siRNA24 locus with predominant RNA size of 24	NA	NA	NA	NA	NA	NA	NA	3.53062340323374	0.0367742385942693
1	13960050	13960655	606	*	PlantSmallRNAgenes	siRNA24	NA	NA	osa-b1.0r1-5828	siRNA24 locus with predominant RNA size of 24	NA	NA	NA	NA	NA	NA	NA	4.3133004330426	0.024157709027934
1	14012533	14012965	433	*	ShortStack	OtherRNA	NA	NA	Cluster_57541	NA	Cluster_57541	N	N	NA	NA	NA	NA	-4.38735974344377	0.0117371565688662
1	14029324	14029767	444	*	PlantSmallRNAgenes	siRNA24	NA	NA	osa-b1.0r1-5865	siRNA24 locus with predominant RNA size of 24	NA	NA	NA	NA	NA	NA	NA	4.32563184306405	0.0256141303681907
1	14046463	14047153	691	*	PlantSmallRNAgenes	siRNA24	NA	NA	osa-b1.0r1-5874	siRNA24 locus with predominant RNA size of 24	NA	NA	NA	NA	NA	NA	NA	1.7669467010033	0.0199146117365781
1	14055741	14056759	1019	*	PlantSmallRNAgenes	siRNA24	NA	NA	osa-b1.0r1-5878	siRNA24 locus with predominant RNA size of 24	NA	NA	NA	NA	NA	NA	NA	3.33784011038448	0.0118085662755228
1	14057738	14059100	1363	*	PlantSmallRNAgenes	siRNA24	NA	NA	osa-b1.0r1-5880	siRNA24 locus with predominant RNA size of 24	NA	NA	NA	NA	NA	NA	NA	2.74209487413985	0.000529466394785825
1	14066045	14067033	989	*	PlantSmallRNAgenes	siRNA24	NA	NA	osa-b1.0r1-5883	siRNA24 locus with predominant RNA size of 24	NA	NA	NA	NA	NA	NA	NA	3.98780820931753	0.0434255680321101
1	14072785	14074198	1414	*	PlantSmallRNAgenes	siRNA24	NA	NA	osa-b1.0r1-5886	siRNA24 locus with predominant RNA size of 24	NA	NA	NA	NA	NA	NA	NA	2.76780845331018	0.0110048577705669
1	14074644	14075017	374	*	PlantSmallRNAgenes	siRNA24	NA	NA	osa-b1.0r1-5887	siRNA24 locus with predominant RNA size of 24	NA	NA	NA	NA	NA	NA	NA	3.36931175477886	0.0189349771029155
1	14084325	14085428	1104	*	PlantSmallRNAgenes	siRNA24	NA	NA	osa-b1.0r1-5891	siRNA24 locus with predominant RNA size of 24	NA	NA	NA	NA	NA	NA	NA	4.72300371527898	0.00812242274100705
1	14197037	14197262	226	*	PlantSmallRNAgenes	siRNA24	NA	NA	osa-b1.0r1-5941	siRNA24 locus with predominant RNA size of 24	NA	NA	NA	NA	NA	NA	NA	-5.60987472627589	0.00241753089942588
1	14221774	14224257	2484	*	PlantSmallRNAgenes	siRNA24	NA	NA	osa-b1.0r1-5957	siRNA24 locus with predominant RNA size of 24	NA	NA	NA	NA	NA	NA	NA	1.43969370203546	0.0268719468240822
1	14228869	14229431	563	+	PlantSmallRNAgenes	siRNA24	NA	NA	osa-b1.0r1-5958	siRNA24 locus with predominant RNA size of 24	NA	NA	NA	NA	NA	NA	NA	-1.59811680541444	0.011222081991225
1	14229927	14230343	417	-	PlantSmallRNAgenes	siRNA24	NA	NA	osa-b1.0r1-5959	siRNA24 locus with predominant RNA size of 24	NA	NA	NA	NA	NA	NA	NA	-1.90670362324415	0.015707435536642
1	14234574	14235975	1402	*	PlantSmallRNAgenes	siRNA24	NA	NA	osa-b1.0r1-5962	siRNA24 locus with predominant RNA size of 24	NA	NA	NA	NA	NA	NA	NA	1.72282337668632	0.0381393797586242
1	14252160	14252774	615	*	PlantSmallRNAgenes	siRNA24	NA	NA	osa-b1.0r1-5965	siRNA24 locus with predominant RNA size of 24	NA	NA	NA	NA	NA	NA	NA	-3.27735288335336	1.35707672282917e-11
1	14259732	14260672	941	*	PlantSmallRNAgenes	siRNA24	NA	NA	osa-b1.0r1-5967	siRNA24 locus with predominant RNA size of 24	NA	NA	NA	NA	NA	NA	NA	1.8696402239796	0.0202669106641003
1	14279790	14281404	1615	*	PlantSmallRNAgenes	siRNA24	NA	NA	osa-b1.0r1-5976	siRNA24 locus with predominant RNA size of 24	NA	NA	NA	NA	NA	NA	NA	2.80114377103264	0.0292902408881116
1	14282063	14282138	76	*	PlantSmallRNAgenes	siRNA24	NA	NA	osa-b1.0r1-5977	siRNA24 locus with predominant RNA size of 24	NA	NA	NA	NA	NA	NA	NA	-4.12789546458444	0.00653198506021763
1	14304416	14305632	1217	*	PlantSmallRNAgenes	siRNA24	NA	NA	osa-b1.0r1-5989	siRNA24 locus with predominant RNA size of 24	NA	NA	NA	NA	NA	NA	NA	7.11159117115722	2.18978976419914e-06
1	14316938	14319899	2962	*	PlantSmallRNAgenes	siRNA24	NA	NA	osa-b1.0r1-5990	siRNA24 locus with predominant RNA size of 24	NA	NA	NA	NA	NA	NA	NA	2.81026053002694	5.16200790255808e-05
1	14322072	14323320	1249	*	PlantSmallRNAgenes	siRNA24	NA	NA	osa-b1.0r1-5993	siRNA24 locus with predominant RNA size of 24	NA	NA	NA	NA	NA	NA	NA	2.52254790672038	0.0116047573965574
1	14333177	14340074	6898	*	PlantSmallRNAgenes	siRNA24	NA	NA	osa-b1.0r1-5999	siRNA24 locus with predominant RNA size of 24	NA	NA	NA	NA	NA	NA	NA	3.51835109454452	8.99583472806276e-05
1	14384890	14386392	1503	*	PlantSmallRNAgenes	siRNA24	NA	NA	osa-b1.0r1-6031	siRNA24 locus with predominant RNA size of 24	NA	NA	NA	NA	NA	NA	NA	4.87535465974243	0.0176362888555793
1	14390120	14391818	1699	*	PlantSmallRNAgenes	siRNA24	NA	NA	osa-b1.0r1-6034	siRNA24 locus with predominant RNA size of 24	NA	NA	NA	NA	NA	NA	NA	2.73237850134288	6.06433533202497e-05
1	14404432	14404640	209	*	PlantSmallRNAgenes	siRNA24	NA	NA	osa-b1.0r1-6037	siRNA24 locus with predominant RNA size of 24	NA	NA	NA	NA	NA	NA	NA	-3.10671729555606	0.00324323395572337
1	14406094	14407350	1257	*	PlantSmallRNAgenes	siRNA24	NA	NA	osa-b1.0r1-6039	siRNA24 locus with predominant RNA size of 24	NA	NA	NA	NA	NA	NA	NA	5.52931272871053	0.000555535699507677
1	14415769	14420050	4282	*	PlantSmallRNAgenes	siRNA24	NA	NA	osa-b1.0r1-6044	siRNA24 locus with predominant RNA size of 24	NA	NA	NA	NA	NA	NA	NA	5.16840782779304	0.00109652774997045
1	14420759	14422471	1713	*	PlantSmallRNAgenes	siRNA24	NA	NA	osa-b1.0r1-6046	siRNA24 locus with predominant RNA size of 24	NA	NA	NA	NA	NA	NA	NA	3.6434382842729	0.0274213419502493
1	14447365	14447835	471	+	PlantSmallRNAgenes	OtherRNA	NA	NA	osa-b1.0r1-6064	OtherRNA locus with < 80% of RNAs between 20-24 nts in size	NA	NA	NA	NA	NA	NA	NA	-7.72208909654197	5.30391279385073e-07
1	14451603	14453469	1867	+	PlantSmallRNAgenes	OtherRNA	NA	NA	osa-b1.0r1-6065	OtherRNA locus with < 80% of RNAs between 20-24 nts in size	NA	NA	NA	NA	NA	NA	NA	-6.3542903997455	4.23167966592102e-09
1	14454526	14454769	244	+	PlantSmallRNAgenes	OtherRNA	NA	NA	osa-b1.0r1-6066	OtherRNA locus with < 80% of RNAs between 20-24 nts in size	NA	NA	NA	NA	NA	NA	NA	-8.50790145302146	0.00021029502942916
1	14472534	14472728	195	+	ShortStack	OtherRNA	NA	NA	Cluster_57865	NA	Cluster_57865	N	N	NA	NA	NA	NA	-7.74533262365225	0.0131103056566893
1	14486416	14487170	755	-	ShortStack	OtherRNA	NA	NA	Cluster_57875	NA	Cluster_57875	N	N	NA	NA	NA	NA	-8.25529424869645	0.00730755725023916
1	14519059	14519780	722	*	PlantSmallRNAgenes	siRNA24	NA	NA	osa-b1.0r1-6098	siRNA24 locus with predominant RNA size of 24	NA	NA	NA	NA	NA	NA	NA	3.74579950876869	0.0497990655327897
1	14607433	14610030	2598	*	PlantSmallRNAgenes	siRNA24	NA	NA	osa-b1.0r1-6114	siRNA24 locus with predominant RNA size of 24	NA	NA	NA	NA	NA	NA	NA	2.73421478822795	0.0047996684592243
1	14619600	14620044	445	*	PlantSmallRNAgenes	siRNA24	NA	NA	osa-b1.0r1-6115	siRNA24 locus with predominant RNA size of 24	NA	NA	NA	NA	NA	NA	NA	-2.0461704629305	0.00202484920190005
1	14634573	14636641	2069	*	PlantSmallRNAgenes	siRNA24	NA	NA	osa-b1.0r1-6125	siRNA24 locus with predominant RNA size of 24	NA	NA	NA	NA	NA	NA	NA	3.58121934693369	0.0089757230365963
1	14642772	14644648	1877	*	PlantSmallRNAgenes	siRNA24	NA	NA	osa-b1.0r1-6131	siRNA24 locus with predominant RNA size of 24	NA	NA	NA	NA	NA	NA	NA	3.91820299738148	0.0107703532292731
1	14728458	14729542	1085	*	PlantSmallRNAgenes	siRNA24	NA	NA	osa-b1.0r1-6161	siRNA24 locus with predominant RNA size of 24	NA	NA	NA	NA	NA	NA	NA	2.89571335417817	0.010243107122148
1	14732143	14732868	726	-	PlantSmallRNAgenes	siRNA24	NA	NA	osa-b1.0r1-6163	siRNA24 locus with predominant RNA size of 24	NA	NA	NA	NA	NA	NA	NA	3.52107190005755	0.0372014659794368
1	14748861	14750706	1846	*	PlantSmallRNAgenes	siRNA24	NA	NA	osa-b1.0r1-6172	siRNA24 locus with predominant RNA size of 24	NA	NA	NA	NA	NA	NA	NA	3.53769132457689	0.00839291396893925
1	14768550	14769216	667	*	PlantSmallRNAgenes	siRNA24	NA	NA	osa-b1.0r1-6181	siRNA24 locus with predominant RNA size of 24	NA	NA	NA	NA	NA	NA	NA	4.71132416841523	0.00492794386581364
1	14787299	14788996	1698	*	PlantSmallRNAgenes	siRNA24	NA	NA	osa-b1.0r1-6190	siRNA24 locus with predominant RNA size of 24	NA	NA	NA	NA	NA	NA	NA	3.88830429701414	0.00300724552466469
1	14789489	14790867	1379	*	PlantSmallRNAgenes	siRNA24	NA	NA	osa-b1.0r1-6191	siRNA24 locus with predominant RNA size of 24	NA	NA	NA	NA	NA	NA	NA	2.16034251042461	0.0045342378271457
1	14791951	14792996	1046	*	PlantSmallRNAgenes	siRNA24	NA	NA	osa-b1.0r1-6192	siRNA24 locus with predominant RNA size of 24	NA	NA	NA	NA	NA	NA	NA	2.40381378379149	0.0340324319630756
1	14829285	14830582	1298	*	PlantSmallRNAgenes	siRNA24	NA	NA	osa-b1.0r1-6206	siRNA24 locus with predominant RNA size of 24	NA	NA	NA	NA	NA	NA	NA	3.50347731433335	1.05313319307793e-05
1	14831300	14832017	718	*	PlantSmallRNAgenes	siRNA24	NA	NA	osa-b1.0r1-6207	siRNA24 locus with predominant RNA size of 24	NA	NA	NA	NA	NA	NA	NA	4.74550582005329	0.0335783767815387
1	14879241	14880629	1389	*	PlantSmallRNAgenes	siRNA24	NA	NA	osa-b1.0r1-6214	siRNA24 locus with predominant RNA size of 24	NA	NA	NA	NA	NA	NA	NA	3.36732595844971	0.0310277797121757
1	14907728	14908588	861	*	PlantSmallRNAgenes	siRNA24	NA	NA	osa-b1.0r1-6231	siRNA24 locus with predominant RNA size of 24	NA	NA	NA	NA	NA	NA	NA	4.10087490383481	0.0453387432621974
1	14940151	14941080	930	*	PlantSmallRNAgenes	siRNA24	NA	NA	osa-b1.0r1-6243	siRNA24 locus with predominant RNA size of 24	NA	NA	NA	NA	NA	NA	NA	2.66472917871603	0.0424764073945378
1	14948010	14950257	2248	*	PlantSmallRNAgenes	siRNA24	NA	NA	osa-b1.0r1-6246	siRNA24 locus with predominant RNA size of 24	NA	NA	NA	NA	NA	NA	NA	2.92802615712476	0.000190387556973982
1	14953192	14955349	2158	*	PlantSmallRNAgenes	siRNA24	NA	NA	osa-b1.0r1-6249	siRNA24 locus with predominant RNA size of 24	NA	NA	NA	NA	NA	NA	NA	2.37415120397115	0.000871627999610425
1	14964145	14964560	416	*	PlantSmallRNAgenes	siRNA24	NA	NA	osa-b1.0r1-6251	siRNA24 locus with predominant RNA size of 24	NA	NA	NA	NA	NA	NA	NA	-2.51359086305497	0.00123063667917133
1	14998145	14999521	1377	*	PlantSmallRNAgenes	siRNA24	NA	NA	osa-b1.0r1-6260	siRNA24 locus with predominant RNA size of 24	NA	NA	NA	NA	NA	NA	NA	3.31625297724661	0.0148857748509676
1	15013651	15015297	1647	*	PlantSmallRNAgenes	siRNA24	NA	NA	osa-b1.0r1-6264	siRNA24 locus with predominant RNA size of 24	NA	NA	NA	NA	NA	NA	NA	4.17351284566735	1.77570800098058e-06
1	15015535	15016018	484	*	PlantSmallRNAgenes	siRNA24	NA	NA	osa-b1.0r1-6265	siRNA24 locus with predominant RNA size of 24	NA	NA	NA	NA	NA	NA	NA	3.40778868719581	0.0202950732264073
1	15016906	15017485	580	*	PlantSmallRNAgenes	siRNA24	NA	NA	osa-b1.0r1-6268	siRNA24 locus with predominant RNA size of 24	NA	NA	NA	NA	NA	NA	NA	-1.52621996407246	0.0172996436752487
1	15064693	15065677	985	*	PlantSmallRNAgenes	siRNA24	NA	NA	osa-b1.0r1-6281	siRNA24 locus with predominant RNA size of 24	NA	NA	NA	NA	NA	NA	NA	3.63518501890803	0.0390688281504069
1	15067071	15067422	352	+	ShortStack	OtherRNA	NA	NA	Cluster_58245	NA	Cluster_58245	N	N	NA	NA	NA	NA	-6.17552771608288	0.00594292866549934
1	15073491	15075682	2192	*	PlantSmallRNAgenes	siRNA24	NA	NA	osa-b1.0r1-6286	siRNA24 locus with predominant RNA size of 24	NA	NA	NA	NA	NA	NA	NA	1.87916211489274	0.0388369561411512
1	15116211	15118062	1852	*	PlantSmallRNAgenes	siRNA24	NA	NA	osa-b1.0r1-6296	siRNA24 locus with predominant RNA size of 24	NA	NA	NA	NA	NA	NA	NA	5.85171026740811	0.000374882967784256
1	15128669	15129773	1105	*	PlantSmallRNAgenes	siRNA24	NA	NA	osa-b1.0r1-6299	siRNA24 locus with predominant RNA size of 24	NA	NA	NA	NA	NA	NA	NA	3.33685562133885	0.00137816995320929
1	15131035	15131584	550	-	ShortStack	OtherRNA	NA	NA	Cluster_58290	NA	Cluster_58290	N	N	NA	NA	NA	NA	-5.42966062385765	0.00349591849434217
1	15144113	15145929	1817	*	PlantSmallRNAgenes	siRNA24	NA	NA	osa-b1.0r1-6303	siRNA24 locus with predominant RNA size of 24	NA	NA	NA	NA	NA	NA	NA	2.01690134838346	0.00833276667401121
1	15160932	15161741	810	*	PlantSmallRNAgenes	OtherRNA	NA	NA	osa-b1.0r1-6309	OtherRNA locus with < 80% of RNAs between 20-24 nts in size	NA	NA	NA	NA	NA	NA	NA	-5.75666691425312	2.5964058447327e-06
1	15168430	15169934	1505	*	PlantSmallRNAgenes	siRNA24	NA	NA	osa-b1.0r1-6312	siRNA24 locus with predominant RNA size of 24	NA	NA	NA	NA	NA	NA	NA	1.24044532293877	0.0414516449639934
1	15170460	15171002	543	-	ShortStack	OtherRNA	NA	NA	Cluster_58321	NA	Cluster_58321	N	N	NA	NA	NA	NA	-6.89076976298091	0.000726731421077882
1	15225800	15227216	1417	*	PlantSmallRNAgenes	siRNA24	NA	NA	osa-b1.0r1-6328	siRNA24 locus with predominant RNA size of 24	NA	NA	NA	NA	NA	NA	NA	3.52737245757739	0.0358598986059904
1	15228917	15231711	2795	*	PlantSmallRNAgenes	siRNA24	NA	NA	osa-b1.0r1-6330	siRNA24 locus with predominant RNA size of 24	NA	NA	NA	NA	NA	NA	NA	3.10433258367776	0.0135217118700574
1	15283758	15284700	943	*	PlantSmallRNAgenes	siRNA24	NA	NA	osa-b1.0r1-6347	siRNA24 locus with predominant RNA size of 24	NA	NA	NA	NA	NA	NA	NA	3.94873284565123	0.0123299433895814
1	15285604	15287213	1610	*	PlantSmallRNAgenes	siRNA24	NA	NA	osa-b1.0r1-6349	siRNA24 locus with predominant RNA size of 24	NA	NA	NA	NA	NA	NA	NA	3.75694116657139	0.0127740371007497
1	15296200	15298039	1840	*	PlantSmallRNAgenes	siRNA24	NA	NA	osa-b1.0r1-6354	siRNA24 locus with predominant RNA size of 24	NA	NA	NA	NA	NA	NA	NA	4.46199536575602	0.0113795603122886
1	15325026	15325980	955	*	PlantSmallRNAgenes	siRNA24	NA	NA	osa-b1.0r1-6357	siRNA24 locus with predominant RNA size of 24	NA	NA	NA	NA	NA	NA	NA	5.46050695535507	0.00946568034979917
1	15327914	15328861	948	*	PlantSmallRNAgenes	siRNA24	NA	NA	osa-b1.0r1-6359	siRNA24 locus with predominant RNA size of 24	NA	NA	NA	NA	NA	NA	NA	3.66255072294547	5.29569814530092e-05
1	15343709	15344042	334	*	PlantSmallRNAgenes	siRNA24	NA	NA	osa-b1.0r1-6364	siRNA24 locus with predominant RNA size of 24	NA	NA	NA	NA	NA	NA	NA	2.15481465549383	0.0378770787973781
1	15348741	15349948	1208	*	PlantSmallRNAgenes	siRNA24	NA	NA	osa-b1.0r1-6366	siRNA24 locus with predominant RNA size of 24	NA	NA	NA	NA	NA	NA	NA	3.00905746194454	0.000166763079178103
1	15352160	15353268	1109	*	PlantSmallRNAgenes	siRNA24	NA	NA	osa-b1.0r1-6367	siRNA24 locus with predominant RNA size of 24	NA	NA	NA	NA	NA	NA	NA	3.20982076482636	0.00162326958267967
1	15396574	15397965	1392	*	PlantSmallRNAgenes	siRNA24	NA	NA	osa-b1.0r1-6388	siRNA24 locus with predominant RNA size of 24	NA	NA	NA	NA	NA	NA	NA	3.0761721933352	0.023478568937045
1	15401637	15402090	454	*	PlantSmallRNAgenes	siRNA24	NA	NA	osa-b1.0r1-6391	siRNA24 locus with predominant RNA size of 24	NA	NA	NA	NA	NA	NA	NA	4.35275504415903	0.0389806117086784
1	15405851	15406648	798	*	PlantSmallRNAgenes	siRNA24	NA	NA	osa-b1.0r1-6393	siRNA24 locus with predominant RNA size of 24	NA	NA	NA	NA	NA	NA	NA	5.2442716906434	0.0209920989435538
1	15413015	15414558	1544	*	PlantSmallRNAgenes	siRNA24	NA	NA	osa-b1.0r1-6395	siRNA24 locus with predominant RNA size of 24	NA	NA	NA	NA	NA	NA	NA	2.41726607504302	0.0326830423988459
1	15421142	15421738	597	*	PlantSmallRNAgenes	siRNA24	NA	NA	osa-b1.0r1-6396	siRNA24 locus with predominant RNA size of 24	NA	NA	NA	NA	NA	NA	NA	-1.64197617436889	0.00179165374014026
1	15451142	15451661	520	*	PlantSmallRNAgenes	siRNA24	NA	NA	osa-b1.0r1-6418	siRNA24 locus with predominant RNA size of 24	NA	NA	NA	NA	NA	NA	NA	-2.54302845271614	1.05418740807527e-05
1	15460315	15461539	1225	*	PlantSmallRNAgenes	siRNA24	NA	NA	osa-b1.0r1-6422	siRNA24 locus with predominant RNA size of 24	NA	NA	NA	NA	NA	NA	NA	2.77255554092854	0.0104378724813345
1	15466370	15468002	1633	*	PlantSmallRNAgenes	siRNA24	NA	NA	osa-b1.0r1-6423	siRNA24 locus with predominant RNA size of 24	NA	NA	NA	NA	NA	NA	NA	4.34641651712247	0.0149976633731763
1	15478576	15479802	1227	*	PlantSmallRNAgenes	siRNA24	NA	NA	osa-b1.0r1-6429	siRNA24 locus with predominant RNA size of 24	NA	NA	NA	NA	NA	NA	NA	3.35670684470147	3.53298387206298e-05
1	15495283	15495714	432	*	PlantSmallRNAgenes	siRNA24	NA	NA	osa-b1.0r1-6433	siRNA24 locus with predominant RNA size of 24	NA	NA	NA	NA	NA	NA	NA	4.51377832584974	0.0185598783992857
1	15506117	15508018	1902	*	PlantSmallRNAgenes	siRNA24	NA	NA	osa-b1.0r1-6440	siRNA24 locus with predominant RNA size of 24	NA	NA	NA	NA	NA	NA	NA	2.65270745294986	0.0233854700490064
1	15547861	15548893	1033	*	PlantSmallRNAgenes	siRNA24	NA	NA	osa-b1.0r1-6463	siRNA24 locus with predominant RNA size of 24	NA	NA	NA	NA	NA	NA	NA	2.25519670486389	0.00474500586317947
1	15573785	15575669	1885	*	PlantSmallRNAgenes	siRNA24	NA	NA	osa-b1.0r1-6471	siRNA24 locus with predominant RNA size of 24	NA	NA	NA	NA	NA	NA	NA	3.17017048853878	2.61521359775012e-06
1	15616496	15618130	1635	*	PlantSmallRNAgenes	siRNA24	NA	NA	osa-b1.0r1-6480	siRNA24 locus with predominant RNA size of 24	NA	NA	NA	NA	NA	NA	NA	2.78643607973125	0.00729267491773555
1	15624717	15625663	947	*	PlantSmallRNAgenes	siRNA24	NA	NA	osa-b1.0r1-6482	siRNA24 locus with predominant RNA size of 24	NA	NA	NA	NA	NA	NA	NA	5.55624431494808	0.00986497018506333
1	15651032	15651655	624	*	PlantSmallRNAgenes	siRNA24	NA	NA	osa-b1.0r1-6490	siRNA24 locus with predominant RNA size of 24	NA	NA	NA	NA	NA	NA	NA	2.52916066523204	0.0466934260809329
1	15656126	15663795	7670	*	Pln24NT	24nt_Locus	NA	NA	cluster5435	NA	NA	NA	NA	cluster5435	cluster5435	T	9	4.72088192926831	0.00739014542541358
1	15671961	15672690	730	*	PlantSmallRNAgenes	siRNA24	NA	NA	osa-b1.0r1-6493	siRNA24 locus with predominant RNA size of 24	NA	NA	NA	NA	NA	NA	NA	3.16932507766724	0.034149523582881
1	15726303	15727139	837	*	PlantSmallRNAgenes	siRNA24	NA	NA	osa-b1.0r1-6511	siRNA24 locus with predominant RNA size of 24	NA	NA	NA	NA	NA	NA	NA	4.47916344892433	0.00545660127761232
1	15735382	15735859	478	*	PlantSmallRNAgenes	siRNA24	NA	NA	osa-b1.0r1-6513	siRNA24 locus with predominant RNA size of 24	NA	NA	NA	NA	NA	NA	NA	3.85485263371811	0.0369190842069681
1	15743361	15744184	824	*	PlantSmallRNAgenes	siRNA24	NA	NA	osa-b1.0r1-6515	siRNA24 locus with predominant RNA size of 24	NA	NA	NA	NA	NA	NA	NA	3.5831596726023	0.0157938291049747
1	15754088	15754752	665	*	PlantSmallRNAgenes	siRNA24	NA	NA	osa-b1.0r1-6517	siRNA24 locus with predominant RNA size of 24	NA	NA	NA	NA	NA	NA	NA	4.92720994452913	0.00731628497229004
1	15781425	15782894	1470	*	PlantSmallRNAgenes	siRNA24	NA	NA	osa-b1.0r1-6528	siRNA24 locus with predominant RNA size of 24	NA	NA	NA	NA	NA	NA	NA	2.76303427747436	0.016777813248604
1	15803258	15805766	2509	*	PlantSmallRNAgenes	siRNA24	NA	NA	osa-b1.0r1-6539	siRNA24 locus with predominant RNA size of 24	NA	NA	NA	NA	NA	NA	NA	2.89359487382059	0.00108231686546756
1	15814208	15815426	1219	*	PlantSmallRNAgenes	siRNA24	NA	NA	osa-b1.0r1-6546	siRNA24 locus with predominant RNA size of 24	NA	NA	NA	NA	NA	NA	NA	2.9670988349481	1.08239996168774e-05
1	15821317	15824128	2812	*	Pln24NT	24nt_Locus	NA	NA	cluster5493	NA	NA	NA	NA	cluster5493	cluster5493	T	14	4.39099755443897	0.0480064681910664
1	15836871	15838524	1654	*	PlantSmallRNAgenes	siRNA24	NA	NA	osa-b1.0r1-6556	siRNA24 locus with predominant RNA size of 24	NA	NA	NA	NA	NA	NA	NA	5.41471412376305	0.00418318354489019
1	15850195	15851614	1420	*	PlantSmallRNAgenes	siRNA24	NA	NA	osa-b1.0r1-6561	siRNA24 locus with predominant RNA size of 24	NA	NA	NA	NA	NA	NA	NA	4.69977501888688	0.0177549737055249
1	15886083	15887145	1063	*	PlantSmallRNAgenes	siRNA24	NA	NA	osa-b1.0r1-6564	siRNA24 locus with predominant RNA size of 24	NA	NA	NA	NA	NA	NA	NA	3.77337799620895	0.0485163819411943
1	15956085	15959468	3384	*	PlantSmallRNAgenes	siRNA24	NA	NA	osa-b1.0r1-6592	siRNA24 locus with predominant RNA size of 24	NA	NA	NA	NA	NA	NA	NA	2.67781227319868	0.00113387538462627
1	15962221	15965586	3366	*	PlantSmallRNAgenes	siRNA24	NA	NA	osa-b1.0r1-6593	siRNA24 locus with predominant RNA size of 24	NA	NA	NA	NA	NA	NA	NA	4.17326308247266	2.70479179419939e-05
1	15986607	15987468	862	*	PlantSmallRNAgenes	siRNA24	NA	NA	osa-b1.0r1-6604	siRNA24 locus with predominant RNA size of 24	NA	NA	NA	NA	NA	NA	NA	5.75740670953766	0.029577774934285
1	15991537	15992622	1086	*	PlantSmallRNAgenes	siRNA24	NA	NA	osa-b1.0r1-6605	siRNA24 locus with predominant RNA size of 24	NA	NA	NA	NA	NA	NA	NA	2.10749654515777	0.000921900314457732
1	16003395	16004040	646	*	PlantSmallRNAgenes	siRNA24	NA	NA	osa-b1.0r1-6609	siRNA24 locus with predominant RNA size of 24	NA	NA	NA	NA	NA	NA	NA	-4.56171587636909	8.3941188700728e-12
1	16011350	16013533	2184	*	Pln24NT	24nt_Locus	NA	NA	cluster5561	NA	NA	NA	NA	cluster5561	cluster5561	T	2	4.41181953515116	0.0363578370714812
1	16050559	16051243	685	+	ShortStack	OtherRNA	NA	NA	Cluster_58880	NA	Cluster_58880	N	N	NA	NA	NA	NA	-5.40396136302899	0.00389639767066876
1	16055277	16056181	905	+	ShortStack	OtherRNA	NA	NA	Cluster_58886	NA	Cluster_58886	N	N	NA	NA	NA	NA	-6.36503608274131	0.000134147459955453
1	16069134	16070935	1802	*	PlantSmallRNAgenes	siRNA24	NA	NA	osa-b1.0r1-6630	siRNA24 locus with predominant RNA size of 24	NA	NA	NA	NA	NA	NA	NA	1.82161867343686	0.014817270641672
1	16100591	16101208	618	*	PlantSmallRNAgenes	siRNA24	NA	NA	osa-b1.0r1-6645	siRNA24 locus with predominant RNA size of 24	NA	NA	NA	NA	NA	NA	NA	5.77210537192398	0.00284359599136022
1	16102527	16103070	544	*	PlantSmallRNAgenes	siRNA24	NA	NA	osa-b1.0r1-6647	siRNA24 locus with predominant RNA size of 24	NA	NA	NA	NA	NA	NA	NA	4.62013465334396	0.0292214827225001
1	16129648	16130292	645	*	PlantSmallRNAgenes	siRNA24	NA	NA	osa-b1.0r1-6659	siRNA24 locus with predominant RNA size of 24	NA	NA	NA	NA	NA	NA	NA	2.39748217358092	0.0361988969511444
1	16130573	16132586	2014	*	PlantSmallRNAgenes	siRNA24	NA	NA	osa-b1.0r1-6660	siRNA24 locus with predominant RNA size of 24	NA	NA	NA	NA	NA	NA	NA	-2.08078781475228	0.000261174558216422
1	16133848	16135077	1230	*	PlantSmallRNAgenes	siRNA24	NA	NA	osa-b1.0r1-6661	siRNA24 locus with predominant RNA size of 24	NA	NA	NA	NA	NA	NA	NA	1.62182339124639	0.0288688335744041
1	16135556	16136035	480	*	PlantSmallRNAgenes	siRNA24	NA	NA	osa-b1.0r1-6662	siRNA24 locus with predominant RNA size of 24	NA	NA	NA	NA	NA	NA	NA	5.60400696407987	0.00340072823956485
1	16140187	16141501	1315	*	PlantSmallRNAgenes	OtherRNA	NA	NA	osa-b1.0r1-6663	OtherRNA locus with < 80% of RNAs between 20-24 nts in size	NA	NA	NA	NA	NA	NA	NA	2.62952486787336	0.0175291742724933
1	16149609	16151170	1562	*	PlantSmallRNAgenes	siRNA24	NA	NA	osa-b1.0r1-6665	siRNA24 locus with predominant RNA size of 24	NA	NA	NA	NA	NA	NA	NA	3.04080645349523	0.0082579616606211
1	16156796	16158020	1225	*	PlantSmallRNAgenes	siRNA24	NA	NA	osa-b1.0r1-6669	siRNA24 locus with predominant RNA size of 24	NA	NA	NA	NA	NA	NA	NA	2.6305607795049	0.00985307793733998
1	16301621	16302460	840	*	PlantSmallRNAgenes	siRNA24	NA	NA	osa-b1.0r1-6705	siRNA24 locus with predominant RNA size of 24	NA	NA	NA	NA	NA	NA	NA	3.76489253487603	0.0198560581622788
1	16314524	16315309	786	*	PlantSmallRNAgenes	siRNA24	NA	NA	osa-b1.0r1-6710	siRNA24 locus with predominant RNA size of 24	NA	NA	NA	NA	NA	NA	NA	4.10142583526633	0.0384369614860268
1	16349780	16350584	805	*	PlantSmallRNAgenes	siRNA24	NA	NA	osa-b1.0r1-6727	siRNA24 locus with predominant RNA size of 24	NA	NA	NA	NA	NA	NA	NA	2.99835543072339	0.0192961355812067
1	16364409	16364744	336	*	PlantSmallRNAgenes	siRNA24	NA	NA	osa-b1.0r1-6732	siRNA24 locus with predominant RNA size of 24	NA	NA	NA	NA	NA	NA	NA	-3.38239001032105	0.00153735883112084
1	16373190	16373686	497	+	PlantSmallRNAgenes	siRNA24	NA	NA	osa-b1.0r1-6734	siRNA24 locus with predominant RNA size of 24	NA	NA	NA	NA	NA	NA	NA	-4.81660283306748	0.0382788634248785
1	16381610	16382434	825	+	ShortStack	OtherRNA	NA	NA	Cluster_59068	NA	Cluster_59068	N	N	NA	NA	NA	NA	-4.93602772724454	0.0300984443553171
1	16408856	16409064	209	+	PlantSmallRNAgenes	OtherRNA	NA	NA	osa-b1.0r1-6740	OtherRNA locus with < 80% of RNAs between 20-24 nts in size	NA	NA	NA	NA	NA	NA	NA	-5.92905559366273	0.00414467667975481
1	16435975	16436696	722	+	ShortStack	OtherRNA	NA	NA	Cluster_59103	NA	Cluster_59103	N	N	NA	NA	NA	NA	-5.42350954357313	0.0149667870926265
1	16456416	16457198	783	*	PlantSmallRNAgenes	siRNA24	NA	NA	osa-b1.0r1-6755	siRNA24 locus with predominant RNA size of 24	NA	NA	NA	NA	NA	NA	NA	4.43279983712302	0.0291113600392812
1	16518761	16520513	1753	*	PlantSmallRNAgenes	siRNA24	NA	NA	osa-b1.0r1-6771	siRNA24 locus with predominant RNA size of 24	NA	NA	NA	NA	NA	NA	NA	-1.43525063724804	0.0238466029221545
1	16565891	16566741	851	*	PlantSmallRNAgenes	siRNA24	NA	NA	osa-b1.0r1-6786	siRNA24 locus with predominant RNA size of 24	NA	NA	NA	NA	NA	NA	NA	5.59755797500907	0.00250142416589834
1	16587430	16588612	1183	*	PlantSmallRNAgenes	siRNA24	NA	NA	osa-b1.0r1-6790	siRNA24 locus with predominant RNA size of 24	NA	NA	NA	NA	NA	NA	NA	1.92745406192064	0.0011616640759709
1	16611870	16612539	670	*	PlantSmallRNAgenes	siRNA24	NA	NA	osa-b1.0r1-6799	siRNA24 locus with predominant RNA size of 24	NA	NA	NA	NA	NA	NA	NA	4.77211566886284	0.0196236359323726
1	16614108	16614734	627	*	PlantSmallRNAgenes	siRNA24	NA	NA	osa-b1.0r1-6800	siRNA24 locus with predominant RNA size of 24	NA	NA	NA	NA	NA	NA	NA	4.83495046721892	0.0234531086366086
1	16638412	16639485	1074	*	PlantSmallRNAgenes	siRNA24	NA	NA	osa-b1.0r1-6807	siRNA24 locus with predominant RNA size of 24	NA	NA	NA	NA	NA	NA	NA	5.2136108373208	0.00343678691182196
1	16659191	16659702	512	*	PlantSmallRNAgenes	siRNA24	NA	NA	osa-b1.0r1-6810	siRNA24 locus with predominant RNA size of 24	NA	NA	NA	NA	NA	NA	NA	3.42467200821544	0.0362217333198869
1	16677583	16678926	1344	*	PlantSmallRNAgenes	siRNA24	NA	NA	osa-b1.0r1-6814	siRNA24 locus with predominant RNA size of 24	NA	NA	NA	NA	NA	NA	NA	4.76768319025405	0.00908113534405381
1	16681038	16681736	699	*	PlantSmallRNAgenes	siRNA24	NA	NA	osa-b1.0r1-6815	siRNA24 locus with predominant RNA size of 24	NA	NA	NA	NA	NA	NA	NA	4.63259299608134	0.0381993098811404
1	16712959	16715099	2141	*	PlantSmallRNAgenes	siRNA24	NA	NA	osa-b1.0r1-6832	siRNA24 locus with predominant RNA size of 24	NA	NA	NA	NA	NA	NA	NA	2.72886452348974	0.0023974572266194
1	16715363	16715928	566	*	PlantSmallRNAgenes	siRNA24	NA	NA	osa-b1.0r1-6833	siRNA24 locus with predominant RNA size of 24	NA	NA	NA	NA	NA	NA	NA	5.70654928537703	0.000536534222422005
1	16877796	16882827	5032	*	Pln24NT	24nt_Locus	NA	NA	cluster5787	NA	NA	NA	NA	cluster5787	cluster5787	T	13	4.25580054689512	0.0206740988532644
1	16909447	16909979	533	*	PlantSmallRNAgenes	siRNA24	NA	NA	osa-b1.0r1-6875	siRNA24 locus with predominant RNA size of 24	NA	NA	NA	NA	NA	NA	NA	7.25752449011993	0.0106924509872393
1	17070847	17071352	506	*	PlantSmallRNAgenes	siRNA24	NA	NA	osa-b1.0r1-6918	siRNA24 locus with predominant RNA size of 24	NA	NA	NA	NA	NA	NA	NA	-1.55081841968698	0.0309776864935804
1	17158130	17158493	364	-	PlantSmallRNAgenes	siRNA24	NA	NA	osa-b1.0r1-6935	siRNA24 locus with predominant RNA size of 24	NA	NA	NA	NA	NA	NA	NA	4.34592385672134	0.0123461099093188
1	17163110	17163433	324	*	PlantSmallRNAgenes	siRNA24	NA	NA	osa-b1.0r1-6938	siRNA24 locus with predominant RNA size of 24	NA	NA	NA	NA	NA	NA	NA	-4.44240444752281	2.98129479386108e-05
1	17218394	17219068	675	*	PlantSmallRNAgenes	siRNA24	NA	NA	osa-b1.0r1-6952	siRNA24 locus with predominant RNA size of 24	NA	NA	NA	NA	NA	NA	NA	1.87910036248694	0.0332429101463112
1	17219302	17219890	589	*	PlantSmallRNAgenes	siRNA24	NA	NA	osa-b1.0r1-6953	siRNA24 locus with predominant RNA size of 24	NA	NA	NA	NA	NA	NA	NA	5.26599761348827	0.00394353924956424
1	17235549	17239472	3924	*	PlantSmallRNAgenes	siRNA24	NA	NA	osa-b1.0r1-6962	siRNA24 locus with predominant RNA size of 24	NA	NA	NA	NA	NA	NA	NA	4.5706608199868	0.00615943346647061
1	17337640	17337741	102	*	ShortStack	OtherRNA	NA	NA	Cluster_59574	NA	Cluster_59574	N	N	NA	NA	NA	NA	-6.24627927766803	0.000558918499196887
1	17348252	17348950	699	*	PlantSmallRNAgenes	siRNA24	NA	NA	osa-b1.0r1-7009	siRNA24 locus with predominant RNA size of 24	NA	NA	NA	NA	NA	NA	NA	1.98040862897909	0.0296583440343598
1	17349297	17352697	3401	+	PlantSmallRNAgenes	OtherRNA	NA	NA	osa-b1.0r1-7010	OtherRNA locus with < 80% of RNAs between 20-24 nts in size	NA	NA	NA	NA	NA	NA	NA	2.48519209919853	0.0328860189833721
1	17378800	17381238	2439	*	PlantSmallRNAgenes	siRNA24	NA	NA	osa-b1.0r1-7019	siRNA24 locus with predominant RNA size of 24	NA	NA	NA	NA	NA	NA	NA	3.35550273608713	0.0107762923489948
1	17392957	17394328	1372	*	PlantSmallRNAgenes	siRNA24	NA	NA	osa-b1.0r1-7023	siRNA24 locus with predominant RNA size of 24	NA	NA	NA	NA	NA	NA	NA	1.70486253741559	0.00415509225923793
1	17445623	17446232	610	*	PlantSmallRNAgenes	siRNA24	NA	NA	osa-b1.0r1-7042	siRNA24 locus with predominant RNA size of 24	NA	NA	NA	NA	NA	NA	NA	3.20896063930795	0.0385918575164372
1	17479103	17480080	978	*	PlantSmallRNAgenes	siRNA24	NA	NA	osa-b1.0r1-7057	siRNA24 locus with predominant RNA size of 24	NA	NA	NA	NA	NA	NA	NA	-1.27795068745761	0.0181902987516928
1	17509124	17510152	1029	*	PlantSmallRNAgenes	siRNA24	NA	NA	osa-b1.0r1-7070	siRNA24 locus with predominant RNA size of 24	NA	NA	NA	NA	NA	NA	NA	5.72487946080104	0.00266428564848186
1	17515270	17515861	592	*	PlantSmallRNAgenes	siRNA24	NA	NA	osa-b1.0r1-7075	siRNA24 locus with predominant RNA size of 24	NA	NA	NA	NA	NA	NA	NA	-1.87454177767639	0.0124070508467399
1	17529872	17530918	1047	*	PlantSmallRNAgenes	siRNA24	NA	NA	osa-b1.0r1-7079	siRNA24 locus with predominant RNA size of 24	NA	NA	NA	NA	NA	NA	NA	4.18568588186948	0.0149339621766343
1	17560859	17562358	1500	+	PlantSmallRNAgenes	OtherRNA	NA	NA	osa-b1.0r1-7091	OtherRNA locus with < 80% of RNAs between 20-24 nts in size	NA	NA	NA	NA	NA	NA	NA	-4.42661559718399	1.84258938013667e-05
1	17564502	17564930	429	+	ShortStack	OtherRNA	NA	NA	Cluster_59745	NA	Cluster_59745	N	N	NA	NA	NA	NA	-4.56910038254271	0.0202408398375408
1	17567963	17568924	962	*	PlantSmallRNAgenes	siRNA24	NA	NA	osa-b1.0r1-7093	siRNA24 locus with predominant RNA size of 24	NA	NA	NA	NA	NA	NA	NA	2.73632228352044	0.00293155371020161
1	17597185	17598679	1495	*	PlantSmallRNAgenes	siRNA24	NA	NA	osa-b1.0r1-7109	siRNA24 locus with predominant RNA size of 24	NA	NA	NA	NA	NA	NA	NA	5.18648471974104	0.0212690377035035
1	17601230	17603645	2416	*	PlantSmallRNAgenes	siRNA24	NA	NA	osa-b1.0r1-7110	siRNA24 locus with predominant RNA size of 24	NA	NA	NA	NA	NA	NA	NA	4.87309403686672	0.00042741782364645
1	17613876	17615325	1450	*	PlantSmallRNAgenes	siRNA24	NA	NA	osa-b1.0r1-7114	siRNA24 locus with predominant RNA size of 24	NA	NA	NA	NA	NA	NA	NA	2.94734418481253	0.0499895684884606
1	17627198	17628325	1128	*	PlantSmallRNAgenes	siRNA24	NA	NA	osa-b1.0r1-7119	siRNA24 locus with predominant RNA size of 24	NA	NA	NA	NA	NA	NA	NA	2.38695019039629	0.00458932598566192
1	17629013	17630860	1848	*	PlantSmallRNAgenes	siRNA24	NA	NA	osa-b1.0r1-7120	siRNA24 locus with predominant RNA size of 24	NA	NA	NA	NA	NA	NA	NA	2.23459360842783	0.0337297763181864
1	17706541	17707842	1302	*	PlantSmallRNAgenes	siRNA24	NA	NA	osa-b1.0r1-7139	siRNA24 locus with predominant RNA size of 24	NA	NA	NA	NA	NA	NA	NA	3.67857884973926	2.19711503480386e-07
1	17713993	17714934	942	*	PlantSmallRNAgenes	siRNA24	NA	NA	osa-b1.0r1-7140	siRNA24 locus with predominant RNA size of 24	NA	NA	NA	NA	NA	NA	NA	2.90903247599735	0.0315543813244928
1	17715716	17717495	1780	*	PlantSmallRNAgenes	siRNA24	NA	NA	osa-b1.0r1-7142	siRNA24 locus with predominant RNA size of 24	NA	NA	NA	NA	NA	NA	NA	4.77207467734322	0.000790571517193928
1	17724846	17726094	1249	*	PlantSmallRNAgenes	siRNA24	NA	NA	osa-b1.0r1-7147	siRNA24 locus with predominant RNA size of 24	NA	NA	NA	NA	NA	NA	NA	5.9117319519779	0.000814404376423589
1	17793023	17793168	146	+	PlantSmallRNAgenes	OtherRNA	NA	NA	osa-b1.0r1-7168	OtherRNA locus with < 80% of RNAs between 20-24 nts in size	NA	NA	NA	NA	NA	NA	NA	-2.16471901763199	0.00894847532538466
1	17793481	17794521	1041	*	PlantSmallRNAgenes	siRNA24	NA	NA	osa-b1.0r1-7169	siRNA24 locus with predominant RNA size of 24	NA	NA	NA	NA	NA	NA	NA	3.63002637161988	0.026681270766572
1	17794849	17796538	1690	*	PlantSmallRNAgenes	siRNA24	NA	NA	osa-b1.0r1-7170	siRNA24 locus with predominant RNA size of 24	NA	NA	NA	NA	NA	NA	NA	1.99222498418816	0.0108720471416381
1	17861104	17861619	516	*	PlantSmallRNAgenes	siRNA24	NA	NA	osa-b1.0r1-7189	siRNA24 locus with predominant RNA size of 24	NA	NA	NA	NA	NA	NA	NA	-2.23581193601125	0.00777731501857916
1	17881809	17882972	1164	*	PlantSmallRNAgenes	siRNA24	NA	NA	osa-b1.0r1-7195	siRNA24 locus with predominant RNA size of 24	NA	NA	NA	NA	NA	NA	NA	5.15557313743661	0.0117702807713063
1	17885279	17886066	788	*	PlantSmallRNAgenes	siRNA24	NA	NA	osa-b1.0r1-7197	siRNA24 locus with predominant RNA size of 24	NA	NA	NA	NA	NA	NA	NA	2.22472246593972	0.0121943493677059
1	17902061	17903944	1884	*	PlantSmallRNAgenes	siRNA24	NA	NA	osa-b1.0r1-7204	siRNA24 locus with predominant RNA size of 24	NA	NA	NA	NA	NA	NA	NA	2.57657796932652	0.00805960075395042
1	17917240	17917611	372	*	PlantSmallRNAgenes	siRNA24	NA	NA	osa-b1.0r1-7212	siRNA24 locus with predominant RNA size of 24	NA	NA	NA	NA	NA	NA	NA	5.58816137160147	0.00704396295970609
1	17974110	17974840	731	*	PlantSmallRNAgenes	siRNA24	NA	NA	osa-b1.0r1-7236	siRNA24 locus with predominant RNA size of 24	NA	NA	NA	NA	NA	NA	NA	3.2966481266097	0.0433969637696968
1	17975863	17976561	699	-	ShortStack	OtherRNA	NA	NA	Cluster_59996	NA	Cluster_59996	N	N	NA	NA	NA	NA	-3.20452133162711	0.00588773941041724
1	17976724	17977332	609	-	ShortStack	OtherRNA	NA	NA	Cluster_59997	NA	Cluster_59997	N	N	NA	NA	NA	NA	-4.73047731753476	0.00573855218580728
1	18006950	18007768	819	+	PlantSmallRNAgenes	OtherRNA	NA	NA	osa-b1.0r1-7247	OtherRNA locus with < 80% of RNAs between 20-24 nts in size	NA	NA	NA	NA	NA	NA	NA	-5.24274776701898	6.10867110333079e-11
1	18037054	18037739	686	*	PlantSmallRNAgenes	siRNA24	NA	NA	osa-b1.0r1-7264	siRNA24 locus with predominant RNA size of 24	NA	NA	NA	NA	NA	NA	NA	2.82636211280039	0.0256026962350888
1	18037905	18039392	1488	*	PlantSmallRNAgenes	siRNA24	NA	NA	osa-b1.0r1-7265	siRNA24 locus with predominant RNA size of 24	NA	NA	NA	NA	NA	NA	NA	3.6330480538456	0.00632199479873975
1	18040577	18041411	835	*	PlantSmallRNAgenes	siRNA24	NA	NA	osa-b1.0r1-7266	siRNA24 locus with predominant RNA size of 24	NA	NA	NA	NA	NA	NA	NA	1.81733113450017	0.0362668768149474
1	18068974	18069779	806	*	PlantSmallRNAgenes	siRNA24	NA	NA	osa-b1.0r1-7274	siRNA24 locus with predominant RNA size of 24	NA	NA	NA	NA	NA	NA	NA	4.10916743040545	0.0383854167173873
1	18122652	18123335	684	*	PlantSmallRNAgenes	siRNA24	NA	NA	osa-b1.0r1-7292	siRNA24 locus with predominant RNA size of 24	NA	NA	NA	NA	NA	NA	NA	3.34273044573941	0.0239678311809716
1	18127996	18128797	802	+	ShortStack	OtherRNA	NA	NA	Cluster_60100	NA	Cluster_60100	N	N	NA	NA	NA	NA	-4.88915154574374	0.0267965663242413
1	18149608	18150519	912	*	PlantSmallRNAgenes	siRNA24	NA	NA	osa-b1.0r1-7298	siRNA24 locus with predominant RNA size of 24	NA	NA	NA	NA	NA	NA	NA	4.21587354920404	0.0259254254110512
1	18160133	18161958	1826	*	PlantSmallRNAgenes	siRNA24	NA	NA	osa-b1.0r1-7301	siRNA24 locus with predominant RNA size of 24	NA	NA	NA	NA	NA	NA	NA	5.74793946986785	0.000351688950004847
1	18258863	18259367	505	*	PlantSmallRNAgenes	siRNA24	NA	NA	osa-b1.0r1-7333	siRNA24 locus with predominant RNA size of 24	NA	NA	NA	NA	NA	NA	NA	3.95370210033899	0.0124875671813706
1	18340793	18343688	2896	*	PlantSmallRNAgenes	siRNA24	NA	NA	osa-b1.0r1-7366	siRNA24 locus with predominant RNA size of 24	NA	NA	NA	NA	NA	NA	NA	2.22153730263724	0.0104272167068303
1	18349559	18350348	790	*	PlantSmallRNAgenes	siRNA24	NA	NA	osa-b1.0r1-7371	siRNA24 locus with predominant RNA size of 24	NA	NA	NA	NA	NA	NA	NA	3.95144670193978	0.0408652052563071
1	18387320	18388291	972	*	PlantSmallRNAgenes	siRNA24	NA	NA	osa-b1.0r1-7388	siRNA24 locus with predominant RNA size of 24	NA	NA	NA	NA	NA	NA	NA	1.97190222947183	0.00185329084655741
1	18445313	18446864	1552	*	PlantSmallRNAgenes	siRNA24	NA	NA	osa-b1.0r1-7409	siRNA24 locus with predominant RNA size of 24	NA	NA	NA	NA	NA	NA	NA	2.52339645031594	0.0105547994194278
1	18475687	18476194	508	*	PlantSmallRNAgenes	siRNA24	NA	NA	osa-b1.0r1-7422	siRNA24 locus with predominant RNA size of 24	NA	NA	NA	NA	NA	NA	NA	3.53527055815646	0.0111073338728199
1	18502359	18504311	1953	*	PlantSmallRNAgenes	siRNA24	NA	NA	osa-b1.0r1-7433	siRNA24 locus with predominant RNA size of 24	NA	NA	NA	NA	NA	NA	NA	-1.19823869777263	0.03847587589108
1	18516961	18518999	2039	*	PlantSmallRNAgenes	siRNA24	NA	NA	osa-b1.0r1-7435	siRNA24 locus with predominant RNA size of 24	NA	NA	NA	NA	NA	NA	NA	3.58331443572123	0.0147176656717419
1	18598455	18599572	1118	*	PlantSmallRNAgenes	siRNA24	NA	NA	osa-b1.0r1-7460	siRNA24 locus with predominant RNA size of 24	NA	NA	NA	NA	NA	NA	NA	2.98757810822707	0.00417614008099081
1	18665417	18667485	2069	*	PlantSmallRNAgenes	siRNA24	NA	NA	osa-b1.0r1-7493	siRNA24 locus with predominant RNA size of 24	NA	NA	NA	NA	NA	NA	NA	2.48253836911266	0.00815313687489325
1	18683762	18685624	1863	+	PlantSmallRNAgenes	OtherRNA	NA	NA	osa-b1.0r1-7502	OtherRNA locus with < 80% of RNAs between 20-24 nts in size	NA	NA	NA	NA	NA	NA	NA	-1.92250940973965	0.0191993617638412
1	18695130	18700476	5347	*	Pln24NT	24nt_Locus	NA	NA	cluster6306	NA	NA	NA	NA	cluster6306	cluster6306	T	13	4.67247986005686	0.0110635249541813
1	18720015	18720540	526	*	PlantSmallRNAgenes	siRNA24	NA	NA	osa-b1.0r1-7511	siRNA24 locus with predominant RNA size of 24	NA	NA	NA	NA	NA	NA	NA	1.50734289015613	0.0133450486824931
1	18749237	18752688	3452	*	PlantSmallRNAgenes	siRNA24	NA	NA	osa-b1.0r1-7518	siRNA24 locus with predominant RNA size of 24	NA	NA	NA	NA	NA	NA	NA	1.88246935860053	0.00946568034979917
1	18759656	18760790	1135	*	PlantSmallRNAgenes	siRNA24	NA	NA	osa-b1.0r1-7522	siRNA24 locus with predominant RNA size of 24	NA	NA	NA	NA	NA	NA	NA	3.43568418179314	0.00570054342273404
1	18803683	18804469	787	+	PlantSmallRNAgenes	siRNA24	NA	NA	osa-b1.0r1-7543	siRNA24 locus with predominant RNA size of 24	NA	NA	NA	NA	NA	NA	NA	4.48037917129831	0.0286241132520551
1	18815507	18816805	1299	*	PlantSmallRNAgenes	siRNA24	NA	NA	osa-b1.0r1-7545	siRNA24 locus with predominant RNA size of 24	NA	NA	NA	NA	NA	NA	NA	2.8450949199821	0.0154215338546906
1	18826659	18827039	381	+	PlantSmallRNAgenes	OtherRNA	NA	NA	osa-b1.0r1-7548	OtherRNA locus with < 80% of RNAs between 20-24 nts in size	NA	NA	NA	NA	NA	NA	NA	-3.47235916322324	5.38891883176899e-05
1	18831971	18832543	573	*	PlantSmallRNAgenes	siRNA24	NA	NA	osa-b1.0r1-7550	siRNA24 locus with predominant RNA size of 24	NA	NA	NA	NA	NA	NA	NA	3.17149873453198	0.0493210292120822
1	18837079	18837856	778	*	PlantSmallRNAgenes	siRNA24	NA	NA	osa-b1.0r1-7551	siRNA24 locus with predominant RNA size of 24	NA	NA	NA	NA	NA	NA	NA	2.80975833471701	0.0016763703952346
1	18863065	18863329	265	+	PlantSmallRNAgenes	OtherRNA	NA	NA	osa-b1.0r1-7562	OtherRNA locus with < 80% of RNAs between 20-24 nts in size	NA	NA	NA	NA	NA	NA	NA	-7.00289055192443	3.70117626330857e-07
1	18867678	18868410	733	*	PlantSmallRNAgenes	siRNA24	NA	NA	osa-b1.0r1-7563	siRNA24 locus with predominant RNA size of 24	NA	NA	NA	NA	NA	NA	NA	4.9837396443871	0.0221514036410652
1	18869667	18870709	1043	*	PlantSmallRNAgenes	siRNA24	NA	NA	osa-b1.0r1-7564	siRNA24 locus with predominant RNA size of 24	NA	NA	NA	NA	NA	NA	NA	4.49052456634709	0.00161790786927276
1	18888028	18889027	1000	*	PlantSmallRNAgenes	siRNA24	NA	NA	osa-b1.0r1-7568	siRNA24 locus with predominant RNA size of 24	NA	NA	NA	NA	NA	NA	NA	5.76885423331885	0.000530715442535763
1	18892346	18892502	157	-	PlantSmallRNAgenes	siRNA24	NA	NA	osa-b1.0r1-7571	siRNA24 locus with predominant RNA size of 24	NA	NA	NA	NA	NA	NA	NA	5.67763862570758	0.00130063418337258
1	18892666	18893666	1001	*	PlantSmallRNAgenes	siRNA24	NA	NA	osa-b1.0r1-7572	siRNA24 locus with predominant RNA size of 24	NA	NA	NA	NA	NA	NA	NA	5.20816766345877	0.0019580240091142
1	18920315	18921410	1096	*	PlantSmallRNAgenes	siRNA24	NA	NA	osa-b1.0r1-7580	siRNA24 locus with predominant RNA size of 24	NA	NA	NA	NA	NA	NA	NA	5.22420652338424	0.016525860106844
1	18921491	18923486	1996	*	PlantSmallRNAgenes	siRNA24	NA	NA	osa-b1.0r1-7581	siRNA24 locus with predominant RNA size of 24	NA	NA	NA	NA	NA	NA	NA	1.25431167222882	0.0495864117749672
1	18959396	18959776	381	*	PlantSmallRNAgenes	siRNA24	NA	NA	osa-b1.0r1-7594	siRNA24 locus with predominant RNA size of 24	NA	NA	NA	NA	NA	NA	NA	-3.08665168426993	0.00588047818030954
1	18976374	18977332	959	*	PlantSmallRNAgenes	siRNA24	NA	NA	osa-b1.0r1-7601	siRNA24 locus with predominant RNA size of 24	NA	NA	NA	NA	NA	NA	NA	5.20539061681065	0.00204984751335343
1	18990823	18992539	1717	*	PlantSmallRNAgenes	siRNA24	NA	NA	osa-b1.0r1-7605	siRNA24 locus with predominant RNA size of 24	NA	NA	NA	NA	NA	NA	NA	2.55127593543658	0.00204984751335343
1	18998176	18998907	732	*	PlantSmallRNAgenes	siRNA24	NA	NA	osa-b1.0r1-7608	siRNA24 locus with predominant RNA size of 24	NA	NA	NA	NA	NA	NA	NA	-1.65992586144024	0.00859622533321334
1	18999778	19000293	516	*	PlantSmallRNAgenes	siRNA24	NA	NA	osa-b1.0r1-7610	siRNA24 locus with predominant RNA size of 24	NA	NA	NA	NA	NA	NA	NA	-1.98704801182822	0.00681658992081469
1	19004910	19005265	356	*	PlantSmallRNAgenes	siRNA24	NA	NA	osa-b1.0r1-7615	siRNA24 locus with predominant RNA size of 24	NA	NA	NA	NA	NA	NA	NA	-2.11282343864455	0.000356767901122067
1	19008988	19009612	625	*	PlantSmallRNAgenes	siRNA24	NA	NA	osa-b1.0r1-7618	siRNA24 locus with predominant RNA size of 24	NA	NA	NA	NA	NA	NA	NA	-1.49081735156395	0.0274098029419987
1	19025867	19027386	1520	*	PlantSmallRNAgenes	siRNA24	NA	NA	osa-b1.0r1-7630	siRNA24 locus with predominant RNA size of 24	NA	NA	NA	NA	NA	NA	NA	4.18431558124045	0.00541867384367072
1	19028679	19030740	2062	*	PlantSmallRNAgenes	siRNA24	NA	NA	osa-b1.0r1-7632	siRNA24 locus with predominant RNA size of 24	NA	NA	NA	NA	NA	NA	NA	2.52966125804669	0.00793564191742767
1	19033446	19036645	3200	*	PlantSmallRNAgenes	siRNA24	NA	NA	osa-b1.0r1-7634	siRNA24 locus with predominant RNA size of 24	NA	NA	NA	NA	NA	NA	NA	3.16038099233733	0.00944108585826199
1	19040057	19040396	340	*	PlantSmallRNAgenes	siRNA24	NA	NA	osa-b1.0r1-7638	siRNA24 locus with predominant RNA size of 24	NA	NA	NA	NA	NA	NA	NA	-2.41771562514222	0.000978080666988482
1	19056681	19057598	918	*	PlantSmallRNAgenes	siRNA24	NA	NA	osa-b1.0r1-7651	siRNA24 locus with predominant RNA size of 24	NA	NA	NA	NA	NA	NA	NA	2.87067820359965	0.000225090639045802
1	19066686	19067213	528	*	PlantSmallRNAgenes	siRNA24	NA	NA	osa-b1.0r1-7658	siRNA24 locus with predominant RNA size of 24	NA	NA	NA	NA	NA	NA	NA	3.01858397686694	0.00112237719694122
1	19071825	19072475	651	*	PlantSmallRNAgenes	siRNA24	NA	NA	osa-b1.0r1-7665	siRNA24 locus with predominant RNA size of 24	NA	NA	NA	NA	NA	NA	NA	3.69514672525941	0.0328257515298718
1	19073893	19075020	1128	*	PlantSmallRNAgenes	siRNA24	NA	NA	osa-b1.0r1-7666	siRNA24 locus with predominant RNA size of 24	NA	NA	NA	NA	NA	NA	NA	5.88648715138614	0.000372656395525337
1	19084162	19084987	826	*	PlantSmallRNAgenes	siRNA24	NA	NA	osa-b1.0r1-7669	siRNA24 locus with predominant RNA size of 24	NA	NA	NA	NA	NA	NA	NA	3.95280682635275	0.041466519040199
1	19097536	19099108	1573	*	PlantSmallRNAgenes	siRNA24	NA	NA	osa-b1.0r1-7673	siRNA24 locus with predominant RNA size of 24	NA	NA	NA	NA	NA	NA	NA	1.43060945124888	0.0149237452538306
1	19125125	19126383	1259	*	PlantSmallRNAgenes	siRNA24	NA	NA	osa-b1.0r1-7684	siRNA24 locus with predominant RNA size of 24	NA	NA	NA	NA	NA	NA	NA	4.35093764399302	0.00805960075395042
1	19126696	19128492	1797	*	PlantSmallRNAgenes	siRNA24	NA	NA	osa-b1.0r1-7685	siRNA24 locus with predominant RNA size of 24	NA	NA	NA	NA	NA	NA	NA	2.42220711025147	0.03847587589108
1	19198045	19199735	1691	*	PlantSmallRNAgenes	siRNA24	NA	NA	osa-b1.0r1-7703	siRNA24 locus with predominant RNA size of 24	NA	NA	NA	NA	NA	NA	NA	3.117430122351	0.00041154139353868
1	19261799	19264768	2970	*	PlantSmallRNAgenes	siRNA24	NA	NA	osa-b1.0r1-7722	siRNA24 locus with predominant RNA size of 24	NA	NA	NA	NA	NA	NA	NA	2.5860603310315	0.00377925342678147
1	19279878	19280734	857	*	PlantSmallRNAgenes	siRNA24	NA	NA	osa-b1.0r1-7738	siRNA24 locus with predominant RNA size of 24	NA	NA	NA	NA	NA	NA	NA	4.48318047207476	0.00895423604192498
1	19294170	19294943	774	*	PlantSmallRNAgenes	siRNA24	NA	NA	osa-b1.0r1-7751	siRNA24 locus with predominant RNA size of 24	NA	NA	NA	NA	NA	NA	NA	-2.69829303226213	0.00496274220610794
1	19370370	19371443	1074	*	PlantSmallRNAgenes	siRNA24	NA	NA	osa-b1.0r1-7784	siRNA24 locus with predominant RNA size of 24	NA	NA	NA	NA	NA	NA	NA	3.54635656918463	0.0156216866870648
1	19376550	19378180	1631	*	PlantSmallRNAgenes	siRNA24	NA	NA	osa-b1.0r1-7789	siRNA24 locus with predominant RNA size of 24	NA	NA	NA	NA	NA	NA	NA	1.70113130325602	0.0220055831699313
1	19388632	19389628	997	*	PlantSmallRNAgenes	siRNA24	NA	NA	osa-b1.0r1-7791	siRNA24 locus with predominant RNA size of 24	NA	NA	NA	NA	NA	NA	NA	2.57545168635319	0.00154565821403103
1	19436120	19437846	1727	*	PlantSmallRNAgenes	siRNA24	NA	NA	osa-b1.0r1-7801	siRNA24 locus with predominant RNA size of 24	NA	NA	NA	NA	NA	NA	NA	1.87057004056463	0.0215271376824745
1	19457402	19457785	384	*	PlantSmallRNAgenes	siRNA24	NA	NA	osa-b1.0r1-7807	siRNA24 locus with predominant RNA size of 24	NA	NA	NA	NA	NA	NA	NA	-4.87846951597812	0.0183474640883325
1	19461289	19462156	868	*	PlantSmallRNAgenes	siRNA24	NA	NA	osa-b1.0r1-7811	siRNA24 locus with predominant RNA size of 24	NA	NA	NA	NA	NA	NA	NA	4.52691636359453	0.0124098488533101
1	19462469	19463972	1504	*	PlantSmallRNAgenes	OtherRNA	NA	NA	osa-b1.0r1-7812	OtherRNA locus with < 80% of RNAs between 20-24 nts in size	NA	NA	NA	NA	NA	NA	NA	5.258802513606	0.0121036680987649
1	19474101	19475731	1631	*	PlantSmallRNAgenes	siRNA24	NA	NA	osa-b1.0r1-7815	siRNA24 locus with predominant RNA size of 24	NA	NA	NA	NA	NA	NA	NA	3.57066056874974	0.0139515363539719
1	19477976	19478316	341	*	PlantSmallRNAgenes	siRNA24	NA	NA	osa-b1.0r1-7816	siRNA24 locus with predominant RNA size of 24	NA	NA	NA	NA	NA	NA	NA	-2.17922672628364	0.00156300082290816
1	19511068	19512626	1559	*	PlantSmallRNAgenes	siRNA24	NA	NA	osa-b1.0r1-7827	siRNA24 locus with predominant RNA size of 24	NA	NA	NA	NA	NA	NA	NA	5.61355257926901	0.0416199195848801
1	19538462	19539513	1052	*	PlantSmallRNAgenes	siRNA24	NA	NA	osa-b1.0r1-7835	siRNA24 locus with predominant RNA size of 24	NA	NA	NA	NA	NA	NA	NA	5.11113701786792	0.00775175379078532
1	19549179	19549883	705	*	PlantSmallRNAgenes	siRNA24	NA	NA	osa-b1.0r1-7839	siRNA24 locus with predominant RNA size of 24	NA	NA	NA	NA	NA	NA	NA	-2.98937060882032	0.0105150629293301
1	19680579	19680795	217	+	PlantSmallRNAgenes	OtherRNA	NA	NA	osa-b1.0r1-7858	OtherRNA locus with < 80% of RNAs between 20-24 nts in size	NA	NA	NA	NA	NA	NA	NA	-3.46703283365789	0.000448270559111307
1	19695426	19696419	994	*	PlantSmallRNAgenes	siRNA21	NA	NA	osa-b1.0r1-7864	siRNA21 locus with predominant RNA size of 21	NA	NA	NA	NA	NA	NA	NA	-1.70591930910255	0.0331602056993981
1	19703919	19708489	4571	*	Pln24NT	24nt_Locus	NA	NA	cluster6630	NA	NA	NA	NA	cluster6630	cluster6630	T	12	4.85030827365966	0.0113384315796613
1	19824339	19824883	545	+	ShortStack	OtherRNA	NA	NA	Cluster_61110	NA	Cluster_61110	N	N	NA	NA	NA	NA	-6.45548744057587	0.000176709442323372
1	19839375	19842037	2663	*	PlantSmallRNAgenes	siRNA24	NA	NA	osa-b1.0r1-7889	siRNA24 locus with predominant RNA size of 24	NA	NA	NA	NA	NA	NA	NA	3.46513712496749	0.00827024618780936
1	19853270	19853565	296	*	PlantSmallRNAgenes	siRNA24	NA	NA	osa-b1.0r1-7894	siRNA24 locus with predominant RNA size of 24	NA	NA	NA	NA	NA	NA	NA	-4.7558980229029	0.0314917677400301
1	19854765	19858819	4055	*	PlantSmallRNAgenes	siRNA24	NA	NA	osa-b1.0r1-7895	siRNA24 locus with predominant RNA size of 24	NA	NA	NA	NA	NA	NA	NA	1.46548679442517	0.0349405095415213
1	19858939	19859874	936	*	PlantSmallRNAgenes	siRNA24	NA	NA	osa-b1.0r1-7896	siRNA24 locus with predominant RNA size of 24	NA	NA	NA	NA	NA	NA	NA	1.81743572229378	0.0351686411341654
1	19860888	19862722	1835	*	PlantSmallRNAgenes	siRNA24	NA	NA	osa-b1.0r1-7897	siRNA24 locus with predominant RNA size of 24	NA	NA	NA	NA	NA	NA	NA	3.54247669121302	0.010263330322597
1	19863635	19866396	2762	*	PlantSmallRNAgenes	siRNA24	NA	NA	osa-b1.0r1-7898	siRNA24 locus with predominant RNA size of 24	NA	NA	NA	NA	NA	NA	NA	2.84752897574335	0.0040619743891545
1	19866527	19867590	1064	*	PlantSmallRNAgenes	siRNA24	NA	NA	osa-b1.0r1-7899	siRNA24 locus with predominant RNA size of 24	NA	NA	NA	NA	NA	NA	NA	4.47985802884055	0.0272404494418247
1	19896124	19899171	3048	*	PlantSmallRNAgenes	siRNA24	NA	NA	osa-b1.0r1-7915	siRNA24 locus with predominant RNA size of 24	NA	NA	NA	NA	NA	NA	NA	2.331654888684	0.0107412676329173
1	19908815	19909938	1124	*	PlantSmallRNAgenes	siRNA24	NA	NA	osa-b1.0r1-7921	siRNA24 locus with predominant RNA size of 24	NA	NA	NA	NA	NA	NA	NA	3.3613314648017	0.00361246836361098
1	19910661	19911214	554	*	PlantSmallRNAgenes	siRNA24	NA	NA	osa-b1.0r1-7923	siRNA24 locus with predominant RNA size of 24	NA	NA	NA	NA	NA	NA	NA	-2.30649667479017	0.0449683395067308
1	19920218	19920858	641	*	PlantSmallRNAgenes	siRNA24	NA	NA	osa-b1.0r1-7930	siRNA24 locus with predominant RNA size of 24	NA	NA	NA	NA	NA	NA	NA	1.81860618608902	0.0496752540320942
1	19970350	19971846	1497	*	PlantSmallRNAgenes	siRNA24	NA	NA	osa-b1.0r1-7944	siRNA24 locus with predominant RNA size of 24	NA	NA	NA	NA	NA	NA	NA	1.16806049351776	0.045477849028861
1	20022139	20022361	223	*	PlantSmallRNAgenes	siRNA24	NA	NA	osa-b1.0r1-7963	siRNA24 locus with predominant RNA size of 24	NA	NA	NA	NA	NA	NA	NA	-4.19121984253717	3.41296486572914e-05
1	20028497	20029219	723	*	PlantSmallRNAgenes	siRNA24	NA	NA	osa-b1.0r1-7966	siRNA24 locus with predominant RNA size of 24	NA	NA	NA	NA	NA	NA	NA	3.13478120989474	0.0250592115893105
1	20033503	20035022	1520	*	PlantSmallRNAgenes	OtherRNA	NA	NA	osa-b1.0r1-7969	OtherRNA locus with < 80% of RNAs between 20-24 nts in size	NA	NA	NA	NA	NA	NA	NA	-4.23633151447945	1.08659478267663e-05
1	20038050	20038631	582	*	PlantSmallRNAgenes	siRNA24	NA	NA	osa-b1.0r1-7971	siRNA24 locus with predominant RNA size of 24	NA	NA	NA	NA	NA	NA	NA	5.06877019431804	0.0128194011511853
1	20104141	20107579	3439	*	PlantSmallRNAgenes	siRNA24	NA	NA	osa-b1.0r1-8008	siRNA24 locus with predominant RNA size of 24	NA	NA	NA	NA	NA	NA	NA	1.61443767814143	0.0419279320824267
1	20174730	20176837	2108	*	PlantSmallRNAgenes	siRNA24	NA	NA	osa-b1.0r1-8028	siRNA24 locus with predominant RNA size of 24	NA	NA	NA	NA	NA	NA	NA	4.57308591357851	0.00912415541100565
1	20245252	20246294	1043	*	PlantSmallRNAgenes	siRNA24	NA	NA	osa-b1.0r1-8046	siRNA24 locus with predominant RNA size of 24	NA	NA	NA	NA	NA	NA	NA	5.27952834328318	0.0138815423578197
1	20255417	20256568	1152	*	PlantSmallRNAgenes	siRNA24	NA	NA	osa-b1.0r1-8048	siRNA24 locus with predominant RNA size of 24	NA	NA	NA	NA	NA	NA	NA	4.805955266632	0.0201680764573388
1	20261191	20267038	5848	*	PlantSmallRNAgenes	siRNA24	NA	NA	osa-b1.0r1-8051	siRNA24 locus with predominant RNA size of 24	NA	NA	NA	NA	NA	NA	NA	3.62523154991488	0.000148417555879052
1	20270507	20272066	1560	*	PlantSmallRNAgenes	siRNA24	NA	NA	osa-b1.0r1-8052	siRNA24 locus with predominant RNA size of 24	NA	NA	NA	NA	NA	NA	NA	2.95624469613689	0.0439991317330372
1	20274560	20275706	1147	*	PlantSmallRNAgenes	siRNA24	NA	NA	osa-b1.0r1-8053	siRNA24 locus with predominant RNA size of 24	NA	NA	NA	NA	NA	NA	NA	3.91253091171276	0.0391006953042868
1	20292860	20294157	1298	*	PlantSmallRNAgenes	siRNA24	NA	NA	osa-b1.0r1-8057	siRNA24 locus with predominant RNA size of 24	NA	NA	NA	NA	NA	NA	NA	4.87084500534695	0.00378730873648853
1	20297149	20298111	963	*	PlantSmallRNAgenes	siRNA24	NA	NA	osa-b1.0r1-8062	siRNA24 locus with predominant RNA size of 24	NA	NA	NA	NA	NA	NA	NA	6.45803860210757	4.0412967169878e-05
1	20328639	20328929	291	*	PlantSmallRNAgenes	siRNA24	NA	NA	osa-b1.0r1-8074	siRNA24 locus with predominant RNA size of 24	NA	NA	NA	NA	NA	NA	NA	-3.56695996970774	0.041240041577907
1	20439959	20440303	345	*	PlantSmallRNAgenes	OtherRNA	NA	NA	osa-b1.0r1-8124	OtherRNA locus with < 80% of RNAs between 20-24 nts in size	NA	NA	NA	NA	NA	NA	NA	3.96635104765011	0.0227953744503454
1	20445552	20446240	689	-	PlantSmallRNAgenes	OtherRNA	NA	NA	osa-b1.0r1-8130	OtherRNA locus with < 80% of RNAs between 20-24 nts in size	NA	NA	NA	NA	NA	NA	NA	4.46545168060637	0.0185311792738651
1	20456360	20458360	2001	*	PlantSmallRNAgenes	siRNA21	NA	NA	osa-b1.0r1-8140	siRNA21 locus with predominant RNA size of 21	NA	NA	NA	NA	NA	NA	NA	2.49246851582117	0.000693851566236613
1	20463740	20464710	971	*	PlantSmallRNAgenes	siRNA24	NA	NA	osa-b1.0r1-8147	siRNA24 locus with predominant RNA size of 24	NA	NA	NA	NA	NA	NA	NA	2.4924116373675	0.0180183745633746
1	20477480	20478928	1449	*	PlantSmallRNAgenes	siRNA24	NA	NA	osa-b1.0r1-8154	siRNA24 locus with predominant RNA size of 24	NA	NA	NA	NA	NA	NA	NA	2.30895550303366	0.0452335119044104
1	20479327	20479847	521	*	PlantSmallRNAgenes	siRNA24	NA	NA	osa-b1.0r1-8155	siRNA24 locus with predominant RNA size of 24	NA	NA	NA	NA	NA	NA	NA	2.6597829283119	0.00510217864887348
1	20501962	20502768	807	*	PlantSmallRNAgenes	siRNA24	NA	NA	osa-b1.0r1-8161	siRNA24 locus with predominant RNA size of 24	NA	NA	NA	NA	NA	NA	NA	3.14132036839614	0.00562579897425944
1	20539868	20540626	759	*	PlantSmallRNAgenes	siRNA24	NA	NA	osa-b1.0r1-8175	siRNA24 locus with predominant RNA size of 24	NA	NA	NA	NA	NA	NA	NA	1.93470084737264	0.045361966550288
1	20546524	20547111	588	+	ShortStack	OtherRNA	NA	NA	Cluster_61568	NA	Cluster_61568	N	N	NA	NA	NA	NA	-5.68438878011119	0.00510217864887348
1	20575856	20576169	314	+	ShortStack	OtherRNA	NA	NA	Cluster_61584	NA	Cluster_61584	N	N	NA	NA	NA	NA	-4.7004623784813	0.0348260815069941
1	20577362	20578296	935	*	PlantSmallRNAgenes	siRNA24	NA	NA	osa-b1.0r1-8185	siRNA24 locus with predominant RNA size of 24	NA	NA	NA	NA	NA	NA	NA	4.89622225395073	0.0143989467865505
1	20599239	20600229	991	-	PlantSmallRNAgenes	OtherRNA	NA	NA	osa-b1.0r1-8195	OtherRNA locus with < 80% of RNAs between 20-24 nts in size	NA	NA	NA	NA	NA	NA	NA	-5.55774240621086	9.17828351323393e-07
1	20600622	20602261	1640	-	PlantSmallRNAgenes	OtherRNA	NA	NA	osa-b1.0r1-8196	OtherRNA locus with < 80% of RNAs between 20-24 nts in size	NA	NA	NA	NA	NA	NA	NA	-3.91260095891062	4.34819327529913e-07
1	20639196	20640013	818	*	PlantSmallRNAgenes	siRNA24	NA	NA	osa-b1.0r1-8215	siRNA24 locus with predominant RNA size of 24	NA	NA	NA	NA	NA	NA	NA	3.90670101694444	0.0137367588897821
1	20643129	20643918	790	*	PlantSmallRNAgenes	siRNA24	NA	NA	osa-b1.0r1-8220	siRNA24 locus with predominant RNA size of 24	NA	NA	NA	NA	NA	NA	NA	-2.37360216834073	0.0202448656296595
1	20651848	20653324	1477	*	PlantSmallRNAgenes	siRNA24	NA	NA	osa-b1.0r1-8225	siRNA24 locus with predominant RNA size of 24	NA	NA	NA	NA	NA	NA	NA	6.54325786913746	3.52083978794416e-05
1	20660474	20660841	368	*	PlantSmallRNAgenes	siRNA24	NA	NA	osa-b1.0r1-8232	siRNA24 locus with predominant RNA size of 24	NA	NA	NA	NA	NA	NA	NA	-1.82573263386948	0.0411655501622533
1	20671587	20672069	483	*	PlantSmallRNAgenes	siRNA24	NA	NA	osa-b1.0r1-8236	siRNA24 locus with predominant RNA size of 24	NA	NA	NA	NA	NA	NA	NA	3.64773266998907	0.0395773925910703
1	20699252	20700413	1162	*	PlantSmallRNAgenes	siRNA24	NA	NA	osa-b1.0r1-8241	siRNA24 locus with predominant RNA size of 24	NA	NA	NA	NA	NA	NA	NA	2.20224203486213	0.00741286447877991
1	20703886	20704633	748	*	PlantSmallRNAgenes	siRNA24	NA	NA	osa-b1.0r1-8242	siRNA24 locus with predominant RNA size of 24	NA	NA	NA	NA	NA	NA	NA	4.84825356235828	0.0275981468023865
1	20708842	20709965	1124	*	PlantSmallRNAgenes	siRNA24	NA	NA	osa-b1.0r1-8244	siRNA24 locus with predominant RNA size of 24	NA	NA	NA	NA	NA	NA	NA	2.49058596281993	0.00266909149573348
1	20734358	20735439	1082	*	PlantSmallRNAgenes	siRNA24	NA	NA	osa-b1.0r1-8250	siRNA24 locus with predominant RNA size of 24	NA	NA	NA	NA	NA	NA	NA	2.55927445509652	0.0289945915856203
1	20750382	20750787	406	*	PlantSmallRNAgenes	siRNA24	NA	NA	osa-b1.0r1-8255	siRNA24 locus with predominant RNA size of 24	NA	NA	NA	NA	NA	NA	NA	-2.05160559701768	0.00277134235685038
1	20803989	20804685	697	*	PlantSmallRNAgenes	siRNA24	NA	NA	osa-b1.0r1-8272	siRNA24 locus with predominant RNA size of 24	NA	NA	NA	NA	NA	NA	NA	4.67186977722006	0.0171096629745063
1	20863147	20865201	2055	*	PlantSmallRNAgenes	siRNA24	NA	NA	osa-b1.0r1-8296	siRNA24 locus with predominant RNA size of 24	NA	NA	NA	NA	NA	NA	NA	2.5529477055479	0.0385006450003273
1	20868641	20870258	1618	*	PlantSmallRNAgenes	siRNA24	NA	NA	osa-b1.0r1-8297	siRNA24 locus with predominant RNA size of 24	NA	NA	NA	NA	NA	NA	NA	3.01679520378673	0.0352184535215744
1	20943878	20945084	1207	-	PlantSmallRNAgenes	siRNA24	NA	NA	osa-b1.0r1-8334	siRNA24 locus with predominant RNA size of 24	NA	NA	NA	NA	NA	NA	NA	-2.67693547338205	0.000152873322993798
1	20947180	20948396	1217	*	PlantSmallRNAgenes	siRNA24	NA	NA	osa-b1.0r1-8336	siRNA24 locus with predominant RNA size of 24	NA	NA	NA	NA	NA	NA	NA	5.51786384641327	0.000457508313822281
1	21055152	21057031	1880	*	PlantSmallRNAgenes	OtherRNA	NA	NA	osa-b1.0r1-8372	OtherRNA locus with < 80% of RNAs between 20-24 nts in size	NA	NA	NA	NA	NA	NA	NA	1.84608178477677	0.00980623009979919
1	21063825	21066456	2632	*	PlantSmallRNAgenes	siRNA24	NA	NA	osa-b1.0r1-8375	siRNA24 locus with predominant RNA size of 24	NA	NA	NA	NA	NA	NA	NA	2.12283605266647	0.0157940932439647
1	21079844	21081198	1355	*	PlantSmallRNAgenes	siRNA24	NA	NA	osa-b1.0r1-8380	siRNA24 locus with predominant RNA size of 24	NA	NA	NA	NA	NA	NA	NA	3.80543885874485	0.0277052016326047
1	21099327	21101245	1919	*	PlantSmallRNAgenes	siRNA24	NA	NA	osa-b1.0r1-8386	siRNA24 locus with predominant RNA size of 24	NA	NA	NA	NA	NA	NA	NA	2.46381824869192	0.00251227492073554
1	21101485	21101883	399	*	PlantSmallRNAgenes	siRNA24	NA	NA	osa-b1.0r1-8387	siRNA24 locus with predominant RNA size of 24	NA	NA	NA	NA	NA	NA	NA	-2.1928220189344	0.0213860346687789
1	21106939	21108035	1097	*	PlantSmallRNAgenes	siRNA24	NA	NA	osa-b1.0r1-8394	siRNA24 locus with predominant RNA size of 24	NA	NA	NA	NA	NA	NA	NA	4.78941148974299	0.00131373396834047
1	21112872	21114490	1619	*	PlantSmallRNAgenes	siRNA24	NA	NA	osa-b1.0r1-8396	siRNA24 locus with predominant RNA size of 24	NA	NA	NA	NA	NA	NA	NA	3.57577548072537	9.67512731624609e-05
1	21116576	21118781	2206	*	PlantSmallRNAgenes	siRNA24	NA	NA	osa-b1.0r1-8397	siRNA24 locus with predominant RNA size of 24	NA	NA	NA	NA	NA	NA	NA	3.46700386884078	1.58795433489393e-05
1	21137333	21138695	1363	*	PlantSmallRNAgenes	siRNA24	NA	NA	osa-b1.0r1-8403	siRNA24 locus with predominant RNA size of 24	NA	NA	NA	NA	NA	NA	NA	3.37644803577761	0.0193259157946628
1	21144584	21144720	137	-	PlantSmallRNAgenes	OtherRNA	NA	NA	osa-b1.0r1-8405	OtherRNA locus with < 80% of RNAs between 20-24 nts in size	NA	NA	NA	NA	NA	NA	NA	-4.14472697071306	0.0240997010653427
1	21155888	21157427	1540	*	PlantSmallRNAgenes	siRNA24	NA	NA	osa-b1.0r1-8410	siRNA24 locus with predominant RNA size of 24	NA	NA	NA	NA	NA	NA	NA	3.50076590570835	0.0178453588642581
1	21180625	21181341	717	*	PlantSmallRNAgenes	siRNA24	NA	NA	osa-b1.0r1-8415	siRNA24 locus with predominant RNA size of 24	NA	NA	NA	NA	NA	NA	NA	3.23692816085964	0.0452805904923698
1	21230397	21230939	543	+	ShortStack	OtherRNA	NA	NA	Cluster_61991	NA	Cluster_61991	N	N	NA	NA	NA	NA	-6.16463453989004	0.000213424263846309
1	21231529	21231679	151	+	PlantSmallRNAgenes	OtherRNA	NA	NA	osa-b1.0r1-8429	OtherRNA locus with < 80% of RNAs between 20-24 nts in size	NA	NA	NA	NA	NA	NA	NA	-5.3573872561247	0.00255440115108035
1	21232362	21232719	358	+	PlantSmallRNAgenes	OtherRNA	NA	NA	osa-b1.0r1-8431	OtherRNA locus with < 80% of RNAs between 20-24 nts in size	NA	NA	NA	NA	NA	NA	NA	-6.44990155315601	4.46336361857812e-05
1	21233525	21233915	391	+	PlantSmallRNAgenes	OtherRNA	NA	NA	osa-b1.0r1-8432	OtherRNA locus with < 80% of RNAs between 20-24 nts in size	NA	NA	NA	NA	NA	NA	NA	-4.14542331154232	8.28618140585555e-05
1	21233992	21234258	267	+	PlantSmallRNAgenes	OtherRNA	NA	NA	osa-b1.0r1-8433	OtherRNA locus with < 80% of RNAs between 20-24 nts in size	NA	NA	NA	NA	NA	NA	NA	-6.70038104803093	2.69057785490345e-05
1	21234432	21234899	468	+	PlantSmallRNAgenes	OtherRNA	NA	NA	osa-b1.0r1-8434	OtherRNA locus with < 80% of RNAs between 20-24 nts in size	NA	NA	NA	NA	NA	NA	NA	-4.43792722738975	0.00383139580749672
1	21242588	21243199	612	*	PlantSmallRNAgenes	OtherRNA	NA	NA	osa-b1.0r1-8442	OtherRNA locus with < 80% of RNAs between 20-24 nts in size	NA	NA	NA	NA	NA	NA	NA	-6.35605739461071	6.76898670774785e-06
1	21261800	21262414	615	+	PlantSmallRNAgenes	OtherRNA	NA	NA	osa-b1.0r1-8448	OtherRNA locus with < 80% of RNAs between 20-24 nts in size	NA	NA	NA	NA	NA	NA	NA	-4.72656729538976	0.0351884034990214
1	21265707	21266432	726	-	ShortStack	OtherRNA	NA	NA	Cluster_62016	NA	Cluster_62016	N	N	NA	NA	NA	NA	-3.2771824813299	0.0234866255138121
1	21272015	21272824	810	*	PlantSmallRNAgenes	siRNA24	NA	NA	osa-b1.0r1-8453	siRNA24 locus with predominant RNA size of 24	NA	NA	NA	NA	NA	NA	NA	4.52260469391313	0.0195418108188705
1	21284167	21284957	791	+	PlantSmallRNAgenes	siRNA24	NA	NA	osa-b1.0r1-8460	siRNA24 locus with predominant RNA size of 24	NA	NA	NA	NA	NA	NA	NA	4.27532419713865	0.0379968195567162
1	21309578	21310351	774	*	PlantSmallRNAgenes	siRNA24	NA	NA	osa-b1.0r1-8468	siRNA24 locus with predominant RNA size of 24	NA	NA	NA	NA	NA	NA	NA	2.70748953347933	0.0405008636508512
1	21340951	21341435	485	*	PlantSmallRNAgenes	siRNA24	NA	NA	osa-b1.0r1-8473	siRNA24 locus with predominant RNA size of 24	NA	NA	NA	NA	NA	NA	NA	-2.04373667534373	0.00135950305285279
1	21378623	21380528	1906	*	PlantSmallRNAgenes	siRNA24	NA	NA	osa-b1.0r1-8487	siRNA24 locus with predominant RNA size of 24	NA	NA	NA	NA	NA	NA	NA	2.46763526644068	0.0177549737055249
1	21395798	21396304	507	*	PlantSmallRNAgenes	siRNA24	NA	NA	osa-b1.0r1-8493	siRNA24 locus with predominant RNA size of 24	NA	NA	NA	NA	NA	NA	NA	-2.04671231030689	0.00160746237802177
1	21427334	21428291	958	*	PlantSmallRNAgenes	siRNA24	NA	NA	osa-b1.0r1-8514	siRNA24 locus with predominant RNA size of 24	NA	NA	NA	NA	NA	NA	NA	3.67222428917876	0.0440777696845261
1	21433628	21434589	962	*	PlantSmallRNAgenes	siRNA24	NA	NA	osa-b1.0r1-8519	siRNA24 locus with predominant RNA size of 24	NA	NA	NA	NA	NA	NA	NA	4.58416539413537	0.0154740746847859
1	21493417	21495281	1865	*	PlantSmallRNAgenes	siRNA24	NA	NA	osa-b1.0r1-8531	siRNA24 locus with predominant RNA size of 24	NA	NA	NA	NA	NA	NA	NA	2.50219740611445	0.00710063690166888
1	21510103	21511145	1043	*	PlantSmallRNAgenes	siRNA24	NA	NA	osa-b1.0r1-8539	siRNA24 locus with predominant RNA size of 24	NA	NA	NA	NA	NA	NA	NA	4.91127166551333	0.0182430618178317
1	21524977	21525761	785	*	PlantSmallRNAgenes	siRNA24	NA	NA	osa-b1.0r1-8547	siRNA24 locus with predominant RNA size of 24	NA	NA	NA	NA	NA	NA	NA	-1.76390977255758	0.0252411605646672
1	21604971	21606579	1609	*	PlantSmallRNAgenes	siRNA24	NA	NA	osa-b1.0r1-8586	siRNA24 locus with predominant RNA size of 24	NA	NA	NA	NA	NA	NA	NA	5.46352885216461	0.00191140659939089
1	21623731	21624260	530	-	ShortStack	OtherRNA	NA	NA	Cluster_62271	NA	Cluster_62271	N	N	NA	NA	NA	NA	-4.9763716759852	0.0247119522951986
1	21637694	21638298	605	-	ShortStack	OtherRNA	NA	NA	Cluster_62282	NA	Cluster_62282	N	N	NA	NA	NA	NA	-4.39997375191199	0.0404850357175441
1	21643348	21643791	444	+	PlantSmallRNAgenes	siRNA24	NA	NA	osa-b1.0r1-8596	siRNA24 locus with predominant RNA size of 24	NA	NA	NA	NA	NA	NA	NA	-3.41812615263962	0.000639086235418823
1	21658675	21659287	613	*	PlantSmallRNAgenes	siRNA24	NA	NA	osa-b1.0r1-8599	siRNA24 locus with predominant RNA size of 24	NA	NA	NA	NA	NA	NA	NA	4.87894572025717	0.00547043765829367
1	21694224	21694444	221	*	PlantSmallRNAgenes	siRNA24	NA	NA	osa-b1.0r1-8622	siRNA24 locus with predominant RNA size of 24	NA	NA	NA	NA	NA	NA	NA	4.70224477429314	0.0044717319903636
1	21703137	21703386	250	-	ShortStack	OtherRNA	NA	NA	Cluster_62333	NA	Cluster_62333	N	N	NA	NA	NA	NA	-4.23363602102604	0.0241851784891784
1	21704198	21707092	2895	*	PlantSmallRNAgenes	siRNA24	NA	NA	osa-b1.0r1-8627	siRNA24 locus with predominant RNA size of 24	NA	NA	NA	NA	NA	NA	NA	2.65120454197827	3.89346452036419e-06
1	21710579	21711322	744	*	PlantSmallRNAgenes	siRNA24	NA	NA	osa-b1.0r1-8630	siRNA24 locus with predominant RNA size of 24	NA	NA	NA	NA	NA	NA	NA	4.03502476927379	0.0480246420146198
1	21713468	21715311	1844	*	PlantSmallRNAgenes	siRNA24	NA	NA	osa-b1.0r1-8633	siRNA24 locus with predominant RNA size of 24	NA	NA	NA	NA	NA	NA	NA	2.48906097796328	0.00274291738538429
1	21715795	21716433	639	-	ShortStack	OtherRNA	NA	NA	Cluster_62345	NA	Cluster_62345	N	N	NA	NA	NA	NA	-5.70197728645351	0.0101356793066489
1	21717148	21717533	386	*	PlantSmallRNAgenes	siRNA24	NA	NA	osa-b1.0r1-8634	siRNA24 locus with predominant RNA size of 24	NA	NA	NA	NA	NA	NA	NA	4.06448846417637	0.0428637455198817
1	21718233	21719039	807	*	PlantSmallRNAgenes	siRNA24	NA	NA	osa-b1.0r1-8635	siRNA24 locus with predominant RNA size of 24	NA	NA	NA	NA	NA	NA	NA	4.24791764624815	0.0106661453844177
1	21751851	21754797	2947	*	PlantSmallRNAgenes	siRNA24	NA	NA	osa-b1.0r1-8654	siRNA24 locus with predominant RNA size of 24	NA	NA	NA	NA	NA	NA	NA	1.85245788848758	0.0255481846048877
1	21790943	21792760	1818	*	PlantSmallRNAgenes	siRNA24	NA	NA	osa-b1.0r1-8664	siRNA24 locus with predominant RNA size of 24	NA	NA	NA	NA	NA	NA	NA	3.08070186755186	0.0446233298209944
1	21815071	21816492	1422	*	PlantSmallRNAgenes	siRNA24	NA	NA	osa-b1.0r1-8672	siRNA24 locus with predominant RNA size of 24	NA	NA	NA	NA	NA	NA	NA	3.67955241290089	0.000428021145766696
1	21818223	21818880	658	*	PlantSmallRNAgenes	siRNA24	NA	NA	osa-b1.0r1-8674	siRNA24 locus with predominant RNA size of 24	NA	NA	NA	NA	NA	NA	NA	4.06644142205291	0.0466383524436911
1	21822947	21825082	2136	*	PlantSmallRNAgenes	siRNA24	NA	NA	osa-b1.0r1-8675	siRNA24 locus with predominant RNA size of 24	NA	NA	NA	NA	NA	NA	NA	1.7573209901525	0.0316994755444229
1	21825831	21826840	1010	*	PlantSmallRNAgenes	siRNA24	NA	NA	osa-b1.0r1-8676	siRNA24 locus with predominant RNA size of 24	NA	NA	NA	NA	NA	NA	NA	5.70682906030559	0.00562032423490444
1	21845769	21847450	1682	*	PlantSmallRNAgenes	siRNA24	NA	NA	osa-b1.0r1-8682	siRNA24 locus with predominant RNA size of 24	NA	NA	NA	NA	NA	NA	NA	3.55958646941417	1.20317083211309e-05
1	21850708	21852325	1618	*	PlantSmallRNAgenes	siRNA24	NA	NA	osa-b1.0r1-8684	siRNA24 locus with predominant RNA size of 24	NA	NA	NA	NA	NA	NA	NA	5.34105793684587	0.0025167461409768
1	21856382	21857460	1079	*	PlantSmallRNAgenes	siRNA24	NA	NA	osa-b1.0r1-8685	siRNA24 locus with predominant RNA size of 24	NA	NA	NA	NA	NA	NA	NA	5.30626255180385	0.00964680803018215
1	21873040	21873874	835	*	PlantSmallRNAgenes	siRNA24	NA	NA	osa-b1.0r1-8689	siRNA24 locus with predominant RNA size of 24	NA	NA	NA	NA	NA	NA	NA	3.18311773420582	0.00644621341139114
1	21883114	21883876	763	+	ShortStack	OtherRNA	NA	NA	Cluster_62452	NA	Cluster_62452	N	N	NA	NA	NA	NA	-5.71466991193594	0.000639435435813089
1	21908348	21908637	290	*	PlantSmallRNAgenes	siRNA24	NA	NA	osa-b1.0r1-8702	siRNA24 locus with predominant RNA size of 24	NA	NA	NA	NA	NA	NA	NA	-2.69379494879506	0.00865462788046423
1	21914701	21915387	687	*	PlantSmallRNAgenes	siRNA24	NA	NA	osa-b1.0r1-8706	siRNA24 locus with predominant RNA size of 24	NA	NA	NA	NA	NA	NA	NA	-2.13237664477149	0.0444509124283362
1	21916371	21917752	1382	*	PlantSmallRNAgenes	siRNA24	NA	NA	osa-b1.0r1-8707	siRNA24 locus with predominant RNA size of 24	NA	NA	NA	NA	NA	NA	NA	1.3678961647241	0.0208831081377048
1	21953642	21955619	1978	*	PlantSmallRNAgenes	siRNA24	NA	NA	osa-b1.0r1-8728	siRNA24 locus with predominant RNA size of 24	NA	NA	NA	NA	NA	NA	NA	2.30517265037094	0.0142409987790307
1	21959211	21961178	1968	*	PlantSmallRNAgenes	siRNA24	NA	NA	osa-b1.0r1-8729	siRNA24 locus with predominant RNA size of 24	NA	NA	NA	NA	NA	NA	NA	2.89174055840583	0.0120322921083965
1	21968495	21969553	1059	*	PlantSmallRNAgenes	siRNA24	NA	NA	osa-b1.0r1-8737	siRNA24 locus with predominant RNA size of 24	NA	NA	NA	NA	NA	NA	NA	3.3236708915272	0.026798413105079
1	21973217	21973472	256	*	PlantSmallRNAgenes	siRNA24	NA	NA	osa-b1.0r1-8741	siRNA24 locus with predominant RNA size of 24	NA	NA	NA	NA	NA	NA	NA	-4.62454597764844	0.0381393797586242
1	22010255	22011165	911	*	PlantSmallRNAgenes	siRNA24	NA	NA	osa-b1.0r1-8755	siRNA24 locus with predominant RNA size of 24	NA	NA	NA	NA	NA	NA	NA	3.36352207849537	0.0408635398233283
1	22012574	22013867	1294	*	PlantSmallRNAgenes	siRNA24	NA	NA	osa-b1.0r1-8758	siRNA24 locus with predominant RNA size of 24	NA	NA	NA	NA	NA	NA	NA	3.28231382591584	0.00366115638542845
1	22015094	22015756	663	*	PlantSmallRNAgenes	siRNA24	NA	NA	osa-b1.0r1-8760	siRNA24 locus with predominant RNA size of 24	NA	NA	NA	NA	NA	NA	NA	2.89958262732574	0.00257192688387984
1	22020410	22021387	978	*	PlantSmallRNAgenes	siRNA24	NA	NA	osa-b1.0r1-8766	siRNA24 locus with predominant RNA size of 24	NA	NA	NA	NA	NA	NA	NA	2.37853026365468	0.0423798646845769
1	22027469	22028721	1253	*	PlantSmallRNAgenes	siRNA24	NA	NA	osa-b1.0r1-8768	siRNA24 locus with predominant RNA size of 24	NA	NA	NA	NA	NA	NA	NA	1.24237548376742	0.0411177699206834
1	22043434	22044446	1013	*	PlantSmallRNAgenes	siRNA24	NA	NA	osa-b1.0r1-8776	siRNA24 locus with predominant RNA size of 24	NA	NA	NA	NA	NA	NA	NA	4.73385071403751	0.0051953749387342
1	22080147	22080365	219	*	PlantSmallRNAgenes	siRNA24	NA	NA	osa-b1.0r1-8782	siRNA24 locus with predominant RNA size of 24	NA	NA	NA	NA	NA	NA	NA	-5.15120649463535	0.0228923378834029
1	22087034	22088205	1172	+	ShortStack	OtherRNA	NA	NA	Cluster_62591	NA	Cluster_62591	N	N	NA	NA	NA	NA	-4.72754401806278	0.00757194276144222
1	22114986	22116768	1783	*	PlantSmallRNAgenes	siRNA24	NA	NA	osa-b1.0r1-8806	siRNA24 locus with predominant RNA size of 24	NA	NA	NA	NA	NA	NA	NA	2.41044022640697	0.00779822535021545
1	22123437	22124430	994	+	ShortStack	OtherRNA	NA	NA	Cluster_62627	NA	Cluster_62627	N	N	NA	NA	NA	NA	-3.05381876774454	0.0130727682030502
1	22126974	22127296	323	+	ShortStack	OtherRNA	NA	NA	Cluster_62631	NA	Cluster_62631	N	N	NA	NA	NA	NA	-4.5756620268958	0.00940635164393807
1	22127679	22128838	1160	+	ShortStack	OtherRNA	NA	NA	Cluster_62632	NA	Cluster_62632	N	N	NA	NA	NA	NA	-3.01828504844185	0.00330975629380027
1	22137960	22138722	763	+	ShortStack	OtherRNA	NA	NA	Cluster_62644	NA	Cluster_62644	N	N	NA	NA	NA	NA	-6.06098312547273	0.00362438700171391
1	22181423	22182343	921	*	PlantSmallRNAgenes	siRNA24	NA	NA	osa-b1.0r1-8825	siRNA24 locus with predominant RNA size of 24	NA	NA	NA	NA	NA	NA	NA	2.32634587095145	0.0378106110711801
1	22190724	22191713	990	*	PlantSmallRNAgenes	siRNA24	NA	NA	osa-b1.0r1-8829	siRNA24 locus with predominant RNA size of 24	NA	NA	NA	NA	NA	NA	NA	1.9838039795959	0.0246271860491663
1	22192672	22193511	840	*	PlantSmallRNAgenes	siRNA24	NA	NA	osa-b1.0r1-8830	siRNA24 locus with predominant RNA size of 24	NA	NA	NA	NA	NA	NA	NA	5.65954138157383	0.00472931325037837
1	22213998	22215072	1075	*	PlantSmallRNAgenes	siRNA24	NA	NA	osa-b1.0r1-8844	siRNA24 locus with predominant RNA size of 24	NA	NA	NA	NA	NA	NA	NA	4.77549665684155	0.00507453096097947
1	22247758	22249857	2100	*	PlantSmallRNAgenes	siRNA24	NA	NA	osa-b1.0r1-8858	siRNA24 locus with predominant RNA size of 24	NA	NA	NA	NA	NA	NA	NA	4.75762809479005	0.0256971786380645
1	22261443	22262446	1004	*	PlantSmallRNAgenes	siRNA24	NA	NA	osa-b1.0r1-8863	siRNA24 locus with predominant RNA size of 24	NA	NA	NA	NA	NA	NA	NA	4.67782452567299	0.0425816841152816
1	22283281	22284390	1110	*	PlantSmallRNAgenes	siRNA24	NA	NA	osa-b1.0r1-8869	siRNA24 locus with predominant RNA size of 24	NA	NA	NA	NA	NA	NA	NA	4.73886774822376	0.00370035617314188
1	22284839	22287294	2456	*	PlantSmallRNAgenes	siRNA24	NA	NA	osa-b1.0r1-8871	siRNA24 locus with predominant RNA size of 24	NA	NA	NA	NA	NA	NA	NA	3.05257489450862	0.00303479333897657
1	22306916	22307581	666	*	PlantSmallRNAgenes	siRNA24	NA	NA	osa-b1.0r1-8882	siRNA24 locus with predominant RNA size of 24	NA	NA	NA	NA	NA	NA	NA	4.43160270136728	0.0371572582091898
1	22359581	22360453	873	*	PlantSmallRNAgenes	siRNA24	NA	NA	osa-b1.0r1-8905	siRNA24 locus with predominant RNA size of 24	NA	NA	NA	NA	NA	NA	NA	3.18409365607954	0.0240114741859969
1	22433185	22434003	819	*	PlantSmallRNAgenes	siRNA24	NA	NA	osa-b1.0r1-8935	siRNA24 locus with predominant RNA size of 24	NA	NA	NA	NA	NA	NA	NA	3.81722176534401	0.0154256105951398
1	22435005	22435675	671	*	PlantSmallRNAgenes	siRNA24	NA	NA	osa-b1.0r1-8936	siRNA24 locus with predominant RNA size of 24	NA	NA	NA	NA	NA	NA	NA	5.57144724820426	0.00182723874503766
1	22443559	22444367	809	*	PlantSmallRNAgenes	siRNA24	NA	NA	osa-b1.0r1-8940	siRNA24 locus with predominant RNA size of 24	NA	NA	NA	NA	NA	NA	NA	3.17938908767889	0.0434406162620872
1	22458540	22458977	438	*	PlantSmallRNAgenes	siRNA24	NA	NA	osa-b1.0r1-8946	siRNA24 locus with predominant RNA size of 24	NA	NA	NA	NA	NA	NA	NA	5.08438730285289	0.0249396771286428
1	22460177	22460488	312	*	PlantSmallRNAgenes	siRNA24	NA	NA	osa-b1.0r1-8948	siRNA24 locus with predominant RNA size of 24	NA	NA	NA	NA	NA	NA	NA	-1.88294799142612	0.000307487394584072
1	22462515	22463554	1040	*	PlantSmallRNAgenes	siRNA24	NA	NA	osa-b1.0r1-8952	siRNA24 locus with predominant RNA size of 24	NA	NA	NA	NA	NA	NA	NA	2.44185638751797	0.00227586155035275
1	22464078	22464527	450	*	PlantSmallRNAgenes	siRNA24	NA	NA	osa-b1.0r1-8953	siRNA24 locus with predominant RNA size of 24	NA	NA	NA	NA	NA	NA	NA	-2.5123377320016	2.58384859308225e-05
1	22466250	22466565	316	*	PlantSmallRNAgenes	siRNA24	NA	NA	osa-b1.0r1-8954	siRNA24 locus with predominant RNA size of 24	NA	NA	NA	NA	NA	NA	NA	-1.98008290280207	0.000843658308733336
1	22474494	22476294	1801	*	PlantSmallRNAgenes	siRNA21	NA	NA	osa-b1.0r1-8955	siRNA21 locus with predominant RNA size of 21	NA	NA	NA	NA	NA	NA	NA	3.9397557951105	0.00111482214623467
1	22485945	22486629	685	*	PlantSmallRNAgenes	siRNA24	NA	NA	osa-b1.0r1-8960	siRNA24 locus with predominant RNA size of 24	NA	NA	NA	NA	NA	NA	NA	4.89076726682062	0.0144182639635657
1	22487155	22487495	341	*	PlantSmallRNAgenes	siRNA24	NA	NA	osa-b1.0r1-8961	siRNA24 locus with predominant RNA size of 24	NA	NA	NA	NA	NA	NA	NA	-1.45878001635316	0.0348175316969065
1	22493057	22494155	1099	*	PlantSmallRNAgenes	siRNA24	NA	NA	osa-b1.0r1-8966	siRNA24 locus with predominant RNA size of 24	NA	NA	NA	NA	NA	NA	NA	3.45066110506208	0.0206233008155992
1	22499319	22499924	606	-	ShortStack	OtherRNA	NA	NA	Cluster_62889	NA	Cluster_62889	N	N	NA	NA	NA	NA	-4.68396476971567	0.0212351006453578
1	22531797	22533298	1502	*	PlantSmallRNAgenes	siRNA24	NA	NA	osa-b1.0r1-8989	siRNA24 locus with predominant RNA size of 24	NA	NA	NA	NA	NA	NA	NA	2.17574353943069	0.00849839519067778
1	22542309	22543464	1156	*	PlantSmallRNAgenes	siRNA24	NA	NA	osa-b1.0r1-8992	siRNA24 locus with predominant RNA size of 24	NA	NA	NA	NA	NA	NA	NA	2.74867500768322	0.0260296963517241
1	22554653	22555045	393	+	PlantSmallRNAgenes	siRNA24	NA	NA	osa-b1.0r1-8999	siRNA24 locus with predominant RNA size of 24	NA	NA	NA	NA	NA	NA	NA	-2.01626437517935	0.0454878879122414
1	22561523	22562843	1321	-	PlantSmallRNAgenes	siRNA24	NA	NA	osa-b1.0r1-9002	siRNA24 locus with predominant RNA size of 24	NA	NA	NA	NA	NA	NA	NA	-2.12100672870923	7.65366166197813e-05
1	22578692	22579336	645	*	PlantSmallRNAgenes	siRNA24	NA	NA	osa-b1.0r1-9009	siRNA24 locus with predominant RNA size of 24	NA	NA	NA	NA	NA	NA	NA	5.07218230932541	0.0342036502777279
1	22586921	22588822	1902	*	PlantSmallRNAgenes	siRNA24	NA	NA	osa-b1.0r1-9011	siRNA24 locus with predominant RNA size of 24	NA	NA	NA	NA	NA	NA	NA	2.14581272677183	0.0274078536368576
1	22604623	22606628	2006	+	PlantSmallRNAgenes	OtherRNA	NA	NA	osa-b1.0r1-9020	OtherRNA locus with < 80% of RNAs between 20-24 nts in size	NA	NA	NA	NA	NA	NA	NA	-4.18192805650852	1.21511409775842e-06
1	22616709	22617295	587	*	PlantSmallRNAgenes	siRNA24	NA	NA	osa-b1.0r1-9028	siRNA24 locus with predominant RNA size of 24	NA	NA	NA	NA	NA	NA	NA	-1.80741189869286	0.0463728466064504
1	22637506	22638504	999	*	PlantSmallRNAgenes	siRNA24	NA	NA	osa-b1.0r1-9033	siRNA24 locus with predominant RNA size of 24	NA	NA	NA	NA	NA	NA	NA	1.41819148878894	0.0488224627264283
1	22648081	22650886	2806	*	PlantSmallRNAgenes	siRNA24	NA	NA	osa-b1.0r1-9040	siRNA24 locus with predominant RNA size of 24	NA	NA	NA	NA	NA	NA	NA	3.52737536876982	0.0016476366884035
1	22663101	22663818	718	*	PlantSmallRNAgenes	siRNA24	NA	NA	osa-b1.0r1-9047	siRNA24 locus with predominant RNA size of 24	NA	NA	NA	NA	NA	NA	NA	3.17901956091621	0.00595589857851187
1	22671095	22671596	502	*	PlantSmallRNAgenes	siRNA24	NA	NA	osa-b1.0r1-9052	siRNA24 locus with predominant RNA size of 24	NA	NA	NA	NA	NA	NA	NA	1.77693065961268	0.0373967186329917
1	22738267	22739002	736	*	PlantSmallRNAgenes	siRNA24	NA	NA	osa-b1.0r1-9071	siRNA24 locus with predominant RNA size of 24	NA	NA	NA	NA	NA	NA	NA	3.08461180875728	0.0108837710904193
1	22750882	22752995	2114	*	PlantSmallRNAgenes	siRNA24	NA	NA	osa-b1.0r1-9079	siRNA24 locus with predominant RNA size of 24	NA	NA	NA	NA	NA	NA	NA	2.02763394170389	0.0133642525023794
1	22754361	22754438	78	*	ShortStack	siRNA24	NA	NA	Cluster_63063	NA	Cluster_63063	24	N	NA	NA	NA	NA	-7.06661799157651	0.000528884927112923
1	22758482	22760493	2012	*	PlantSmallRNAgenes	siRNA24	NA	NA	osa-b1.0r1-9082	siRNA24 locus with predominant RNA size of 24	NA	NA	NA	NA	NA	NA	NA	3.62391240231467	2.43546984746647e-05
1	22772995	22774972	1978	*	PlantSmallRNAgenes	siRNA24	NA	NA	osa-b1.0r1-9091	siRNA24 locus with predominant RNA size of 24	NA	NA	NA	NA	NA	NA	NA	3.55076227578604	2.60095034170021e-08
1	22781657	22782688	1032	+	ShortStack	OtherRNA	NA	NA	Cluster_63089	NA	Cluster_63089	N	N	NA	NA	NA	NA	-4.2426201890611	0.00131107722062812
1	22794073	22794370	298	*	PlantSmallRNAgenes	siRNA24	NA	NA	osa-b1.0r1-9101	siRNA24 locus with predominant RNA size of 24	NA	NA	NA	NA	NA	NA	NA	2.48425602339522	0.0390923005383768
1	22803083	22803358	276	*	PlantSmallRNAgenes	siRNA24	NA	NA	osa-b1.0r1-9106	siRNA24 locus with predominant RNA size of 24	NA	NA	NA	NA	NA	NA	NA	4.13370828258281	0.010250278275128
1	22805044	22805823	780	*	PlantSmallRNAgenes	siRNA24	NA	NA	osa-b1.0r1-9108	siRNA24 locus with predominant RNA size of 24	NA	NA	NA	NA	NA	NA	NA	4.90315126601935	0.0494881934838981
1	22814402	22814774	373	+	PlantSmallRNAgenes	OtherRNA	NA	NA	osa-b1.0r1-9112	OtherRNA locus with < 80% of RNAs between 20-24 nts in size	NA	NA	NA	NA	NA	NA	NA	-4.55857298095667	2.03775442205156e-11
1	22833170	22836483	3314	*	PlantSmallRNAgenes	siRNA24	NA	NA	osa-b1.0r1-9121	siRNA24 locus with predominant RNA size of 24	NA	NA	NA	NA	NA	NA	NA	3.01140613459556	0.0177102566435797
1	22836617	22839900	3284	*	PlantSmallRNAgenes	siRNA24	NA	NA	osa-b1.0r1-9122	siRNA24 locus with predominant RNA size of 24	NA	NA	NA	NA	NA	NA	NA	4.61422847708431	0.00827441065098987
1	22873544	22874814	1271	-	PlantSmallRNAgenes	siRNA24	NA	NA	osa-b1.0r1-9139	siRNA24 locus with predominant RNA size of 24	NA	NA	NA	NA	NA	NA	NA	2.52681850065618	0.0273192868088264
1	22901134	22901873	740	-	ShortStack	OtherRNA	NA	NA	Cluster_63186	NA	Cluster_63186	N	N	NA	NA	NA	NA	-6.4358275477911	0.000966933759350238
1	22931409	22931845	437	*	PlantSmallRNAgenes	siRNA24	NA	NA	osa-b1.0r1-9169	siRNA24 locus with predominant RNA size of 24	NA	NA	NA	NA	NA	NA	NA	2.17743889765935	0.0072808063659473
1	22936685	22937040	356	+	ShortStack	OtherRNA	NA	NA	Cluster_63215	NA	Cluster_63215	N	N	NA	NA	NA	NA	-5.57986461997402	0.0222717498475093
1	22954721	22956230	1510	-	PlantSmallRNAgenes	OtherRNA	NA	NA	osa-b1.0r1-9180	OtherRNA locus with < 80% of RNAs between 20-24 nts in size	NA	NA	NA	NA	NA	NA	NA	-5.86425893396457	0.00109984127878623
1	22977772	22978305	534	*	PlantSmallRNAgenes	siRNA24	NA	NA	osa-b1.0r1-9200	siRNA24 locus with predominant RNA size of 24	NA	NA	NA	NA	NA	NA	NA	-2.19756354737099	0.0419846497134272
1	22996074	22996764	691	-	ShortStack	OtherRNA	NA	NA	Cluster_63254	NA	Cluster_63254	N	N	NA	NA	NA	NA	-5.63589947136073	0.00132611496892882
1	23009710	23011014	1305	*	PlantSmallRNAgenes	siRNA24	NA	NA	osa-b1.0r1-9204	siRNA24 locus with predominant RNA size of 24	NA	NA	NA	NA	NA	NA	NA	5.69800221464261	0.000439745243513568
1	23011630	23013111	1482	*	PlantSmallRNAgenes	siRNA24	NA	NA	osa-b1.0r1-9205	siRNA24 locus with predominant RNA size of 24	NA	NA	NA	NA	NA	NA	NA	4.41824367796585	0.0121112195759019
1	23068691	23069199	509	*	PlantSmallRNAgenes	siRNA24	NA	NA	osa-b1.0r1-9221	siRNA24 locus with predominant RNA size of 24	NA	NA	NA	NA	NA	NA	NA	4.50721284573326	0.00697267504929629
1	23071656	23072298	643	*	PlantSmallRNAgenes	siRNA24	NA	NA	osa-b1.0r1-9226	siRNA24 locus with predominant RNA size of 24	NA	NA	NA	NA	NA	NA	NA	-2.2354170847813	0.0249624523674468
1	23110882	23112197	1316	*	PlantSmallRNAgenes	siRNA24	NA	NA	osa-b1.0r1-9243	siRNA24 locus with predominant RNA size of 24	NA	NA	NA	NA	NA	NA	NA	3.80670876437044	0.0247109388016529
1	23149806	23152874	3069	*	PlantSmallRNAgenes	siRNA24	NA	NA	osa-b1.0r1-9249	siRNA24 locus with predominant RNA size of 24	NA	NA	NA	NA	NA	NA	NA	3.01958750523826	0.00187281157845006
1	23164552	23165732	1181	*	PlantSmallRNAgenes	siRNA24	NA	NA	osa-b1.0r1-9253	siRNA24 locus with predominant RNA size of 24	NA	NA	NA	NA	NA	NA	NA	1.85754990228454	0.0396486345863874
1	23213851	23214638	788	*	PlantSmallRNAgenes	siRNA24	NA	NA	osa-b1.0r1-9262	siRNA24 locus with predominant RNA size of 24	NA	NA	NA	NA	NA	NA	NA	-2.28717136347273	0.0292344156673243
1	23231489	23233519	2031	*	PlantSmallRNAgenes	siRNA24	NA	NA	osa-b1.0r1-9271	siRNA24 locus with predominant RNA size of 24	NA	NA	NA	NA	NA	NA	NA	3.57776719173232	0.00136909739377044
1	23245323	23245758	436	*	PlantSmallRNAgenes	siRNA24	NA	NA	osa-b1.0r1-9273	siRNA24 locus with predominant RNA size of 24	NA	NA	NA	NA	NA	NA	NA	1.95192449432159	0.025994817829018
1	23281660	23282054	395	*	PlantSmallRNAgenes	siRNA24	NA	NA	osa-b1.0r1-9285	siRNA24 locus with predominant RNA size of 24	NA	NA	NA	NA	NA	NA	NA	-3.09992891795562	0.0234375546630845
1	23299483	23299923	441	*	PlantSmallRNAgenes	siRNA24	NA	NA	osa-b1.0r1-9297	siRNA24 locus with predominant RNA size of 24	NA	NA	NA	NA	NA	NA	NA	4.52333998482916	0.0011523706261369
1	23314267	23315995	1729	*	PlantSmallRNAgenes	siRNA24	NA	NA	osa-b1.0r1-9304	siRNA24 locus with predominant RNA size of 24	NA	NA	NA	NA	NA	NA	NA	5.27675757221523	1.36043250131551e-06
1	23323519	23323923	405	+	PlantSmallRNAgenes	OtherRNA	NA	NA	osa-b1.0r1-9305	OtherRNA locus with < 80% of RNAs between 20-24 nts in size	NA	NA	NA	NA	NA	NA	NA	-5.47290293440147	4.43985866882758e-18
1	23333156	23333686	531	+	ShortStack	OtherRNA	NA	NA	Cluster_63435	NA	Cluster_63435	N	N	NA	NA	NA	NA	-5.00077075459194	0.0433069681850722
1	23337842	23338723	882	*	PlantSmallRNAgenes	siRNA24	NA	NA	osa-b1.0r1-9310	siRNA24 locus with predominant RNA size of 24	NA	NA	NA	NA	NA	NA	NA	3.00272586417844	0.00342226173982349
1	23366833	23367893	1061	*	PlantSmallRNAgenes	siRNA24	NA	NA	osa-b1.0r1-9329	siRNA24 locus with predominant RNA size of 24	NA	NA	NA	NA	NA	NA	NA	5.00990582853372	0.0448519628332786
1	23383716	23388626	4911	*	PlantSmallRNAgenes	siRNA24	NA	NA	osa-b1.0r1-9335	siRNA24 locus with predominant RNA size of 24	NA	NA	NA	NA	NA	NA	NA	6.08392873794914	0.000163674236199991
1	23395733	23399109	3377	*	PlantSmallRNAgenes	siRNA24	NA	NA	osa-b1.0r1-9343	siRNA24 locus with predominant RNA size of 24	NA	NA	NA	NA	NA	NA	NA	2.85090914456273	0.00675503903165087
1	23399193	23400624	1432	*	PlantSmallRNAgenes	siRNA24	NA	NA	osa-b1.0r1-9344	siRNA24 locus with predominant RNA size of 24	NA	NA	NA	NA	NA	NA	NA	3.61818334188963	0.0309839295145541
1	23401095	23403528	2434	*	PlantSmallRNAgenes	siRNA24	NA	NA	osa-b1.0r1-9346	siRNA24 locus with predominant RNA size of 24	NA	NA	NA	NA	NA	NA	NA	5.09570999170386	0.00123235119418492
1	23410600	23411223	624	*	PlantSmallRNAgenes	siRNA21	NA	NA	osa-b1.0r1-9348	siRNA21 locus with predominant RNA size of 21	NA	NA	NA	NA	NA	NA	NA	4.10068172056134	0.0171473341365235
1	23412959	23413905	947	*	PlantSmallRNAgenes	siRNA24	NA	NA	osa-b1.0r1-9351	siRNA24 locus with predominant RNA size of 24	NA	NA	NA	NA	NA	NA	NA	2.42654489874719	0.0131972826430916
1	23439317	23440296	980	*	PlantSmallRNAgenes	siRNA24	NA	NA	osa-b1.0r1-9363	siRNA24 locus with predominant RNA size of 24	NA	NA	NA	NA	NA	NA	NA	5.39811828249156	0.025509695160981
1	23440816	23441549	734	*	PlantSmallRNAgenes	siRNA24	NA	NA	osa-b1.0r1-9364	siRNA24 locus with predominant RNA size of 24	NA	NA	NA	NA	NA	NA	NA	5.29730896285661	0.00864520990947815
1	23447728	23448640	913	*	Pln24NT	24nt_Locus	NA	NA	cluster7885	NA	NA	NA	NA	cluster7885	cluster7885	F	3	-4.37469747732468	0.0311177971615287
1	23515010	23516733	1724	+	ShortStack	OtherRNA	NA	NA	Cluster_63528	NA	Cluster_63528	N	N	NA	NA	NA	NA	3.67720431365384	0.0333764304241209
1	23533468	23534128	661	*	PlantSmallRNAgenes	siRNA24	NA	NA	osa-b1.0r1-9402	siRNA24 locus with predominant RNA size of 24	NA	NA	NA	NA	NA	NA	NA	-3.41568239871853	2.12514976794786e-09
1	23535435	23535924	490	*	PlantSmallRNAgenes	OtherRNA	NA	NA	osa-b1.0r1-9403	OtherRNA locus with < 80% of RNAs between 20-24 nts in size	NA	NA	NA	NA	NA	NA	NA	-3.16709959696006	8.70350149217667e-09
1	23544415	23548072	3658	*	PlantSmallRNAgenes	siRNA24	NA	NA	osa-b1.0r1-9406	siRNA24 locus with predominant RNA size of 24	NA	NA	NA	NA	NA	NA	NA	2.18053529313854	0.0120061128642464
1	23560642	23560975	334	-	PlantSmallRNAgenes	siRNA24	NA	NA	osa-b1.0r1-9411	siRNA24 locus with predominant RNA size of 24	NA	NA	NA	NA	NA	NA	NA	-5.2701075299661	0.0166466047210167
1	23586622	23589109	2488	*	PlantSmallRNAgenes	siRNA24	NA	NA	osa-b1.0r1-9424	siRNA24 locus with predominant RNA size of 24	NA	NA	NA	NA	NA	NA	NA	1.86839253789314	0.0161999482251521
1	23636327	23637221	895	*	PlantSmallRNAgenes	siRNA24	NA	NA	osa-b1.0r1-9444	siRNA24 locus with predominant RNA size of 24	NA	NA	NA	NA	NA	NA	NA	2.26706978892827	0.0025021992091196
1	23644541	23644572	32	+	ShortStack	OtherRNA	NA	NA	Cluster_63593	NA	Cluster_63593	N	N	NA	NA	NA	NA	-5.95667115325847	0.000782274527465084
1	23652232	23653802	1571	*	PlantSmallRNAgenes	siRNA24	NA	NA	osa-b1.0r1-9448	siRNA24 locus with predominant RNA size of 24	NA	NA	NA	NA	NA	NA	NA	3.64222399297856	0.0209326414450336
1	23654578	23656109	1532	*	PlantSmallRNAgenes	siRNA24	NA	NA	osa-b1.0r1-9449	siRNA24 locus with predominant RNA size of 24	NA	NA	NA	NA	NA	NA	NA	2.05702954943762	0.00702634374275349
1	23695975	23696762	788	*	PlantSmallRNAgenes	siRNA24	NA	NA	osa-b1.0r1-9476	siRNA24 locus with predominant RNA size of 24	NA	NA	NA	NA	NA	NA	NA	3.72797899542146	0.0168177914249611
1	23711948	23712415	468	*	PlantSmallRNAgenes	siRNA24	NA	NA	osa-b1.0r1-9491	siRNA24 locus with predominant RNA size of 24	NA	NA	NA	NA	NA	NA	NA	2.67926344835382	0.00566374889698653
1	23722001	23722803	803	*	PlantSmallRNAgenes	siRNA24	NA	NA	osa-b1.0r1-9499	siRNA24 locus with predominant RNA size of 24	NA	NA	NA	NA	NA	NA	NA	3.19226214638117	0.0215941785550422
1	23734337	23735392	1056	*	PlantSmallRNAgenes	siRNA24	NA	NA	osa-b1.0r1-9503	siRNA24 locus with predominant RNA size of 24	NA	NA	NA	NA	NA	NA	NA	2.80149858892358	1.29692614187144e-05
1	23736418	23737647	1230	*	PlantSmallRNAgenes	siRNA24	NA	NA	osa-b1.0r1-9505	siRNA24 locus with predominant RNA size of 24	NA	NA	NA	NA	NA	NA	NA	2.50428927531277	0.00348275845285635
1	23742171	23742218	48	-	PlantSmallRNAgenes	OtherRNA	NA	NA	osa-b1.0r1-9509	OtherRNA locus with < 80% of RNAs between 20-24 nts in size	NA	NA	NA	NA	NA	NA	NA	-4.66928003021642	8.9904332945581e-08
1	23751768	23753209	1442	*	PlantSmallRNAgenes	siRNA24	NA	NA	osa-b1.0r1-9515	siRNA24 locus with predominant RNA size of 24	NA	NA	NA	NA	NA	NA	NA	2.60073198662471	0.00469545202833466
1	23761730	23762440	711	+	ShortStack	OtherRNA	NA	NA	Cluster_63696	NA	Cluster_63696	N	N	NA	NA	NA	NA	-6.05142112831486	0.00257141787155856
1	23773027	23774784	1758	*	PlantSmallRNAgenes	siRNA24	NA	NA	osa-b1.0r1-9527	siRNA24 locus with predominant RNA size of 24	NA	NA	NA	NA	NA	NA	NA	3.37385903599526	0.0454763641415153
1	23800344	23800863	520	*	PlantSmallRNAgenes	siRNA24	NA	NA	osa-b1.0r1-9537	siRNA24 locus with predominant RNA size of 24	NA	NA	NA	NA	NA	NA	NA	-4.82341804661558	0.0372761450125933
1	23821416	23821473	58	*	PlantSmallRNAgenes	siRNA24	NA	NA	osa-b1.0r1-9548	siRNA24 locus with predominant RNA size of 24	NA	NA	NA	NA	NA	NA	NA	5.29481383139693	0.00517361213847174
1	23839025	23839357	333	+	ShortStack	OtherRNA	NA	NA	Cluster_63742	NA	Cluster_63742	N	N	NA	NA	NA	NA	-6.76177546637829	0.000381108241676195
1	23888911	23889649	739	*	PlantSmallRNAgenes	siRNA24	NA	NA	osa-b1.0r1-9569	siRNA24 locus with predominant RNA size of 24	NA	NA	NA	NA	NA	NA	NA	3.96548272161947	0.0131465381944883
1	23899946	23900694	749	*	PlantSmallRNAgenes	siRNA24	NA	NA	osa-b1.0r1-9576	siRNA24 locus with predominant RNA size of 24	NA	NA	NA	NA	NA	NA	NA	-3.17357269385726	0.0322093560684538
1	23917355	23919311	1957	*	PlantSmallRNAgenes	siRNA24	NA	NA	osa-b1.0r1-9588	siRNA24 locus with predominant RNA size of 24	NA	NA	NA	NA	NA	NA	NA	2.58817863974147	0.0123689384636344
1	23938358	23938779	422	-	ShortStack	OtherRNA	NA	NA	Cluster_63794	NA	Cluster_63794	N	N	NA	NA	NA	NA	-3.10601865259302	0.0417242501695806
1	24005022	24006700	1679	+	PlantSmallRNAgenes	OtherRNA	NA	NA	osa-b1.0r1-9631	OtherRNA locus with < 80% of RNAs between 20-24 nts in size	NA	NA	NA	NA	NA	NA	NA	-7.39308351443401	5.38929092501389e-08
1	24027714	24028297	584	*	PlantSmallRNAgenes	siRNA24	NA	NA	osa-b1.0r1-9640	siRNA24 locus with predominant RNA size of 24	NA	NA	NA	NA	NA	NA	NA	-3.11349862836557	0.000375785762209809
1	24061247	24062970	1724	*	PlantSmallRNAgenes	siRNA24	NA	NA	osa-b1.0r1-9657	siRNA24 locus with predominant RNA size of 24	NA	NA	NA	NA	NA	NA	NA	3.311807676692	0.00228495486681071
1	24074571	24074997	427	*	PlantSmallRNAgenes	siRNA24	NA	NA	osa-b1.0r1-9661	siRNA24 locus with predominant RNA size of 24	NA	NA	NA	NA	NA	NA	NA	-2.21440954023832	0.000429130082484817
1	24075115	24076759	1645	-	ShortStack	OtherRNA	NA	NA	Cluster_63912	NA	Cluster_63912	N	N	NA	NA	NA	NA	-5.54519446715022	3.44107746626084e-07
1	24077120	24077904	785	-	ShortStack	OtherRNA	NA	NA	Cluster_63913	NA	Cluster_63913	N	N	NA	NA	NA	NA	-5.28475176980665	1.55119283018546e-05
1	24079059	24079552	494	-	ShortStack	OtherRNA	NA	NA	Cluster_63915	NA	Cluster_63915	N	N	NA	NA	NA	NA	-6.67578820660096	0.000219326199455541
1	24079648	24080271	624	-	ShortStack	OtherRNA	NA	NA	Cluster_63916	NA	Cluster_63916	N	N	NA	NA	NA	NA	-6.32586949366473	0.000178723063630528
1	24080614	24080936	323	-	ShortStack	OtherRNA	NA	NA	Cluster_63917	NA	Cluster_63917	N	N	NA	NA	NA	NA	-5.69657125714737	0.0215704898265448
1	24081624	24082178	555	-	ShortStack	OtherRNA	NA	NA	Cluster_63920	NA	Cluster_63920	N	N	NA	NA	NA	NA	-3.99486651795314	0.0042196504853506
1	24084248	24084578	331	*	PlantSmallRNAgenes	siRNA24	NA	NA	osa-b1.0r1-9664	siRNA24 locus with predominant RNA size of 24	NA	NA	NA	NA	NA	NA	NA	-3.13797204142479	0.0396491623655855
1	24107117	24108126	1010	-	ShortStack	OtherRNA	NA	NA	Cluster_63943	NA	Cluster_63943	N	N	NA	NA	NA	NA	-4.95320987578097	0.00047661547211021
1	24108169	24108647	479	-	ShortStack	OtherRNA	NA	NA	Cluster_63944	NA	Cluster_63944	N	N	NA	NA	NA	NA	-5.69451313702076	0.0082188050706184
1	24109162	24109730	569	-	ShortStack	OtherRNA	NA	NA	Cluster_63946	NA	Cluster_63946	N	N	NA	NA	NA	NA	-5.78471699723066	0.000995935175617881
1	24109969	24110889	921	-	ShortStack	OtherRNA	NA	NA	Cluster_63947	NA	Cluster_63947	N	N	NA	NA	NA	NA	-2.49911788639779	0.00786772858561043
1	24111943	24112348	406	-	ShortStack	OtherRNA	NA	NA	Cluster_63949	NA	Cluster_63949	N	N	NA	NA	NA	NA	-6.55622256576034	0.000338670601060847
1	24120730	24121161	432	*	PlantSmallRNAgenes	siRNA24	NA	NA	osa-b1.0r1-9684	siRNA24 locus with predominant RNA size of 24	NA	NA	NA	NA	NA	NA	NA	-2.31189496360693	0.00195491065871195
1	24135144	24136273	1130	*	PlantSmallRNAgenes	siRNA24	NA	NA	osa-b1.0r1-9689	siRNA24 locus with predominant RNA size of 24	NA	NA	NA	NA	NA	NA	NA	3.18345482795397	0.0340376385805721
1	24190367	24191496	1130	*	PlantSmallRNAgenes	siRNA24	NA	NA	osa-b1.0r1-9707	siRNA24 locus with predominant RNA size of 24	NA	NA	NA	NA	NA	NA	NA	2.61596768613797	0.00180244810765798
1	24229202	24231005	1804	*	PlantSmallRNAgenes	siRNA24	NA	NA	osa-b1.0r1-9726	siRNA24 locus with predominant RNA size of 24	NA	NA	NA	NA	NA	NA	NA	-1.25928813123532	0.0133551910971128
1	24235607	24237251	1645	*	PlantSmallRNAgenes	siRNA24	NA	NA	osa-b1.0r1-9728	siRNA24 locus with predominant RNA size of 24	NA	NA	NA	NA	NA	NA	NA	2.51023995112846	0.00385044337146843
1	24254039	24255179	1141	*	PlantSmallRNAgenes	siRNA24	NA	NA	osa-b1.0r1-9731	siRNA24 locus with predominant RNA size of 24	NA	NA	NA	NA	NA	NA	NA	1.80647097151941	0.0405486312303455
1	24276052	24276923	872	*	PlantSmallRNAgenes	siRNA24	NA	NA	osa-b1.0r1-9738	siRNA24 locus with predominant RNA size of 24	NA	NA	NA	NA	NA	NA	NA	2.66354385742997	0.0210559826179524
1	24282858	24283999	1142	-	ShortStack	OtherRNA	NA	NA	Cluster_64059	NA	Cluster_64059	N	N	NA	NA	NA	NA	-3.72872764658002	2.41390124898278e-05
1	24284074	24284675	602	-	ShortStack	OtherRNA	NA	NA	Cluster_64060	NA	Cluster_64060	N	N	NA	NA	NA	NA	-4.11301181633862	0.0285687998195878
1	24290031	24292374	2344	*	PlantSmallRNAgenes	siRNA24	NA	NA	osa-b1.0r1-9742	siRNA24 locus with predominant RNA size of 24	NA	NA	NA	NA	NA	NA	NA	4.36651447719016	0.00303164043484942
1	24329294	24330562	1269	*	PlantSmallRNAgenes	siRNA24	NA	NA	osa-b1.0r1-9759	siRNA24 locus with predominant RNA size of 24	NA	NA	NA	NA	NA	NA	NA	4.08690417638477	0.0102107820577759
1	24348997	24351102	2106	*	PlantSmallRNAgenes	siRNA24	NA	NA	osa-b1.0r1-9769	siRNA24 locus with predominant RNA size of 24	NA	NA	NA	NA	NA	NA	NA	3.49110194830106	7.26751078262278e-06
1	24372253	24373124	872	+	PlantSmallRNAgenes	siRNA24	NA	NA	osa-b1.0r1-9776	siRNA24 locus with predominant RNA size of 24	NA	NA	NA	NA	NA	NA	NA	2.93019695502739	0.00107784989619143
1	24374270	24375693	1424	*	PlantSmallRNAgenes	siRNA24	NA	NA	osa-b1.0r1-9778	siRNA24 locus with predominant RNA size of 24	NA	NA	NA	NA	NA	NA	NA	2.93230869505691	0.00176713853036885
1	24390923	24391224	302	-	ShortStack	OtherRNA	NA	NA	Cluster_64145	NA	Cluster_64145	N	N	NA	NA	NA	NA	-6.81944791736244	0.000659219608365192
1	24392837	24393422	586	+	ShortStack	OtherRNA	NA	NA	Cluster_64146	NA	Cluster_64146	N	N	NA	NA	NA	NA	-8.07245106115279	0.00152012540485898
1	24434937	24435680	744	+	ShortStack	OtherRNA	NA	NA	Cluster_64179	NA	Cluster_64179	N	N	NA	NA	NA	NA	-4.67518087158367	0.0387630334492694
1	24459892	24460506	615	*	PlantSmallRNAgenes	siRNA24	NA	NA	osa-b1.0r1-9814	siRNA24 locus with predominant RNA size of 24	NA	NA	NA	NA	NA	NA	NA	7.01085210516682	5.81294467772968e-06
1	24478483	24479907	1425	*	PlantSmallRNAgenes	siRNA24	NA	NA	osa-b1.0r1-9820	siRNA24 locus with predominant RNA size of 24	NA	NA	NA	NA	NA	NA	NA	5.60983321264063	6.33461824066182e-09
1	24510969	24511689	721	*	PlantSmallRNAgenes	siRNA24	NA	NA	osa-b1.0r1-9831	siRNA24 locus with predominant RNA size of 24	NA	NA	NA	NA	NA	NA	NA	5.47104819175594	0.000659020645286081
1	24547350	24549095	1746	*	PlantSmallRNAgenes	siRNA24	NA	NA	osa-b1.0r1-9845	siRNA24 locus with predominant RNA size of 24	NA	NA	NA	NA	NA	NA	NA	3.25823614077679	2.9531040413295e-05
1	24557794	24559180	1387	*	PlantSmallRNAgenes	siRNA24	NA	NA	osa-b1.0r1-9848	siRNA24 locus with predominant RNA size of 24	NA	NA	NA	NA	NA	NA	NA	2.0239655925647	0.0134379226933637
1	24589471	24590620	1150	*	PlantSmallRNAgenes	siRNA24	NA	NA	osa-b1.0r1-9853	siRNA24 locus with predominant RNA size of 24	NA	NA	NA	NA	NA	NA	NA	2.95754425900434	0.00991672908387281
1	24591197	24593249	2053	*	PlantSmallRNAgenes	siRNA24	NA	NA	osa-b1.0r1-9855	siRNA24 locus with predominant RNA size of 24	NA	NA	NA	NA	NA	NA	NA	4.17795704499633	0.00485061797757731
1	24596591	24597465	875	*	PlantSmallRNAgenes	siRNA24	NA	NA	osa-b1.0r1-9856	siRNA24 locus with predominant RNA size of 24	NA	NA	NA	NA	NA	NA	NA	1.90424416533393	0.000505702766093602
1	24615684	24616128	445	+	PlantSmallRNAgenes	OtherRNA	NA	NA	osa-b1.0r1-9863	OtherRNA locus with < 80% of RNAs between 20-24 nts in size	NA	NA	NA	NA	NA	NA	NA	-4.13444051230296	5.674595403671e-11
1	24645365	24646246	882	*	PlantSmallRNAgenes	siRNA24	NA	NA	osa-b1.0r1-9874	siRNA24 locus with predominant RNA size of 24	NA	NA	NA	NA	NA	NA	NA	4.35140910880356	0.00853318987405119
1	24658388	24659155	768	*	PlantSmallRNAgenes	siRNA24	NA	NA	osa-b1.0r1-9882	siRNA24 locus with predominant RNA size of 24	NA	NA	NA	NA	NA	NA	NA	-1.56316525695393	0.046635708050927
1	24711331	24712034	704	*	PlantSmallRNAgenes	siRNA24	NA	NA	osa-b1.0r1-9907	siRNA24 locus with predominant RNA size of 24	NA	NA	NA	NA	NA	NA	NA	2.27165350910983	0.00697853416370161
1	24718948	24720645	1698	*	PlantSmallRNAgenes	siRNA24	NA	NA	osa-b1.0r1-9914	siRNA24 locus with predominant RNA size of 24	NA	NA	NA	NA	NA	NA	NA	1.79024763969286	0.00512697835701867
1	24742212	24742918	707	*	PlantSmallRNAgenes	siRNA24	NA	NA	osa-b1.0r1-9932	siRNA24 locus with predominant RNA size of 24	NA	NA	NA	NA	NA	NA	NA	-1.49510576229779	0.0240849589119595
1	24774747	24776057	1311	*	PlantSmallRNAgenes	siRNA24	NA	NA	osa-b1.0r1-9945	siRNA24 locus with predominant RNA size of 24	NA	NA	NA	NA	NA	NA	NA	1.92225636471148	0.017663018976294
1	24777860	24779787	1928	*	PlantSmallRNAgenes	siRNA24	NA	NA	osa-b1.0r1-9949	siRNA24 locus with predominant RNA size of 24	NA	NA	NA	NA	NA	NA	NA	1.83233130514054	0.0239243768277392
1	24790195	24791523	1329	*	PlantSmallRNAgenes	siRNA24	NA	NA	osa-b1.0r1-9953	siRNA24 locus with predominant RNA size of 24	NA	NA	NA	NA	NA	NA	NA	4.64693208548048	0.00971856544229109
1	24846895	24848071	1177	*	PlantSmallRNAgenes	siRNA24	NA	NA	osa-b1.0r1-9972	siRNA24 locus with predominant RNA size of 24	NA	NA	NA	NA	NA	NA	NA	2.35183811850055	0.00233155096925649
1	24887172	24887713	542	*	PlantSmallRNAgenes	siRNA24	NA	NA	osa-b1.0r1-9991	siRNA24 locus with predominant RNA size of 24	NA	NA	NA	NA	NA	NA	NA	4.91786997011238	0.0252768211209162
1	24897046	24897505	460	+	ShortStack	OtherRNA	NA	NA	Cluster_64491	NA	Cluster_64491	N	N	NA	NA	NA	NA	-5.87142961117363	0.00597708932543564
1	24926766	24927856	1091	*	PlantSmallRNAgenes	siRNA24	NA	NA	osa-b1.0r1-10007	siRNA24 locus with predominant RNA size of 24	NA	NA	NA	NA	NA	NA	NA	1.65365521400597	0.0234720016541115
1	24935030	24935837	808	*	PlantSmallRNAgenes	siRNA24	NA	NA	osa-b1.0r1-10011	siRNA24 locus with predominant RNA size of 24	NA	NA	NA	NA	NA	NA	NA	2.70547968049448	0.0249811620701868
1	24942467	24942860	394	+	PlantSmallRNAgenes	OtherRNA	NA	NA	osa-b1.0r1-10017	OtherRNA locus with < 80% of RNAs between 20-24 nts in size	NA	NA	NA	NA	NA	NA	NA	-4.37712977287913	0.018683480767567
1	24984575	24985357	783	*	PlantSmallRNAgenes	siRNA24	NA	NA	osa-b1.0r1-10039	siRNA24 locus with predominant RNA size of 24	NA	NA	NA	NA	NA	NA	NA	-1.06115795010779	0.0416799258166191
1	25013878	25015755	1878	*	PlantSmallRNAgenes	siRNA24	NA	NA	osa-b1.0r1-10043	siRNA24 locus with predominant RNA size of 24	NA	NA	NA	NA	NA	NA	NA	2.12862723263468	0.00183898679254978
1	25018266	25018784	519	*	PlantSmallRNAgenes	siRNA24	NA	NA	osa-b1.0r1-10044	siRNA24 locus with predominant RNA size of 24	NA	NA	NA	NA	NA	NA	NA	4.84818661192959	0.0268472431449257
1	25030120	25030551	432	-	ShortStack	OtherRNA	NA	NA	Cluster_64581	NA	Cluster_64581	N	N	NA	NA	NA	NA	-6.18067754482559	0.0293009037209848
1	25036301	25037179	879	*	PlantSmallRNAgenes	siRNA24	NA	NA	osa-b1.0r1-10049	siRNA24 locus with predominant RNA size of 24	NA	NA	NA	NA	NA	NA	NA	3.3640110442042	0.00540086522093325
1	25038685	25039716	1032	*	PlantSmallRNAgenes	siRNA24	NA	NA	osa-b1.0r1-10050	siRNA24 locus with predominant RNA size of 24	NA	NA	NA	NA	NA	NA	NA	2.78229468029627	0.0033630849652146
1	25044134	25045062	929	*	PlantSmallRNAgenes	siRNA24	NA	NA	osa-b1.0r1-10052	siRNA24 locus with predominant RNA size of 24	NA	NA	NA	NA	NA	NA	NA	2.15313599092986	0.00859622533321334
1	25045807	25046337	531	-	ShortStack	OtherRNA	NA	NA	Cluster_64592	NA	Cluster_64592	N	N	NA	NA	NA	NA	-5.17766604084052	0.00957638482267706
1	25049003	25049404	402	-	ShortStack	OtherRNA	NA	NA	Cluster_64597	NA	Cluster_64597	N	N	NA	NA	NA	NA	-5.39412129635775	0.0179064037063397
1	25067293	25068193	901	*	PlantSmallRNAgenes	siRNA24	NA	NA	osa-b1.0r1-10065	siRNA24 locus with predominant RNA size of 24	NA	NA	NA	NA	NA	NA	NA	3.53487281934181	0.0382713137068909
1	25071833	25072719	887	*	PlantSmallRNAgenes	siRNA24	NA	NA	osa-b1.0r1-10069	siRNA24 locus with predominant RNA size of 24	NA	NA	NA	NA	NA	NA	NA	3.71252435082585	0.0338943593037062
1	25088397	25089059	663	*	PlantSmallRNAgenes	siRNA24	NA	NA	osa-b1.0r1-10073	siRNA24 locus with predominant RNA size of 24	NA	NA	NA	NA	NA	NA	NA	3.4550731502444	0.0164784391227513
1	25114108	25114894	787	+	ShortStack	OtherRNA	NA	NA	Cluster_64629	NA	Cluster_64629	N	N	NA	NA	NA	NA	-6.76668820302445	0.000414252611654925
1	25117132	25117496	365	+	ShortStack	OtherRNA	NA	NA	Cluster_64634	NA	Cluster_64634	N	N	NA	NA	NA	NA	-3.9718425420105	0.0275981468023865
1	25164092	25165752	1661	*	PlantSmallRNAgenes	siRNA24	NA	NA	osa-b1.0r1-10106	siRNA24 locus with predominant RNA size of 24	NA	NA	NA	NA	NA	NA	NA	3.52011586857287	0.0393417905998849
1	25184627	25185967	1341	*	PlantSmallRNAgenes	siRNA24	NA	NA	osa-b1.0r1-10114	siRNA24 locus with predominant RNA size of 24	NA	NA	NA	NA	NA	NA	NA	2.25264749729333	0.0176771028551706
1	25221958	25223757	1800	*	PlantSmallRNAgenes	siRNA24	NA	NA	osa-b1.0r1-10124	siRNA24 locus with predominant RNA size of 24	NA	NA	NA	NA	NA	NA	NA	2.0210482526771	0.0099365070132405
1	25225937	25226386	450	*	PlantSmallRNAgenes	siRNA24	NA	NA	osa-b1.0r1-10127	siRNA24 locus with predominant RNA size of 24	NA	NA	NA	NA	NA	NA	NA	2.50897592010787	0.0415818727247411
1	25237084	25237132	49	+	PlantSmallRNAgenes	OtherRNA	NA	NA	osa-b1.0r1-10128	OtherRNA locus with < 80% of RNAs between 20-24 nts in size	NA	NA	NA	NA	NA	NA	NA	-5.41600739334853	0.0229151707384539
1	25249242	25249458	217	+	PlantSmallRNAgenes	siRNA24	NA	NA	osa-b1.0r1-10138	siRNA24 locus with predominant RNA size of 24	NA	NA	NA	NA	NA	NA	NA	-4.2465534981752	0.00251227492073554
1	25251581	25255298	3718	*	PlantSmallRNAgenes	siRNA24	NA	NA	osa-b1.0r1-10140	siRNA24 locus with predominant RNA size of 24	NA	NA	NA	NA	NA	NA	NA	1.67747070405653	0.0145265078011252
1	25264544	25264839	296	+	PlantSmallRNAgenes	siRNA24	NA	NA	osa-b1.0r1-10148	siRNA24 locus with predominant RNA size of 24	NA	NA	NA	NA	NA	NA	NA	4.6351987578869	0.0367806084422568
1	25277895	25278525	631	*	PlantSmallRNAgenes	siRNA24	NA	NA	osa-b1.0r1-10159	siRNA24 locus with predominant RNA size of 24	NA	NA	NA	NA	NA	NA	NA	3.5957349072211	0.0488215058596112
1	25286755	25287375	621	*	PlantSmallRNAgenes	siRNA24	NA	NA	osa-b1.0r1-10164	siRNA24 locus with predominant RNA size of 24	NA	NA	NA	NA	NA	NA	NA	-2.37508472865572	0.0448941862510622
1	25287847	25288286	440	*	PlantSmallRNAgenes	siRNA24	NA	NA	osa-b1.0r1-10165	siRNA24 locus with predominant RNA size of 24	NA	NA	NA	NA	NA	NA	NA	-1.70715950679492	0.0120091929554199
1	25288547	25288910	364	+	ShortStack	OtherRNA	NA	NA	Cluster_64754	NA	Cluster_64754	N	N	NA	NA	NA	NA	-5.3576033898328	0.0176684893851428
1	25304003	25307775	3773	*	PlantSmallRNAgenes	siRNA24	NA	NA	osa-b1.0r1-10173	siRNA24 locus with predominant RNA size of 24	NA	NA	NA	NA	NA	NA	NA	4.27343437465484	0.0109187309941168
1	25311582	25315355	3774	*	PlantSmallRNAgenes	siRNA24	NA	NA	osa-b1.0r1-10176	siRNA24 locus with predominant RNA size of 24	NA	NA	NA	NA	NA	NA	NA	1.28052620121828	0.0485629784250278
1	25316630	25317604	975	*	PlantSmallRNAgenes	siRNA24	NA	NA	osa-b1.0r1-10177	siRNA24 locus with predominant RNA size of 24	NA	NA	NA	NA	NA	NA	NA	4.30620366162964	0.0372626184794626
1	25317985	25318719	735	*	PlantSmallRNAgenes	siRNA24	NA	NA	osa-b1.0r1-10178	siRNA24 locus with predominant RNA size of 24	NA	NA	NA	NA	NA	NA	NA	4.10667301403419	0.0404939894278874
1	25326193	25326984	792	-	PlantSmallRNAgenes	siRNA21	NA	NA	osa-b1.0r1-10179	siRNA21 locus with predominant RNA size of 21	NA	NA	NA	NA	NA	NA	NA	-1.99177827867728	0.000165920327715548
1	25329698	25329909	212	-	PlantSmallRNAgenes	OtherRNA	NA	NA	osa-b1.0r1-10183	OtherRNA locus with < 80% of RNAs between 20-24 nts in size	NA	NA	NA	NA	NA	NA	NA	-7.81567666605836	7.15558384967663e-10
1	25414332	25416064	1733	*	PlantSmallRNAgenes	siRNA24	NA	NA	osa-b1.0r1-10217	siRNA24 locus with predominant RNA size of 24	NA	NA	NA	NA	NA	NA	NA	1.79913703385576	0.043023774184895
1	25575847	25576709	863	*	PlantSmallRNAgenes	siRNA24	NA	NA	osa-b1.0r1-10287	siRNA24 locus with predominant RNA size of 24	NA	NA	NA	NA	NA	NA	NA	4.84848223877141	0.0129975326568562
1	25589360	25590851	1492	*	PlantSmallRNAgenes	siRNA24	NA	NA	osa-b1.0r1-10294	siRNA24 locus with predominant RNA size of 24	NA	NA	NA	NA	NA	NA	NA	2.86157836097731	1.57123868179955e-05
1	25595988	25597866	1879	*	PlantSmallRNAgenes	siRNA24	NA	NA	osa-b1.0r1-10298	siRNA24 locus with predominant RNA size of 24	NA	NA	NA	NA	NA	NA	NA	2.87927548526672	0.000220673406252308
1	25636184	25636715	532	*	PlantSmallRNAgenes	siRNA24	NA	NA	osa-b1.0r1-10316	siRNA24 locus with predominant RNA size of 24	NA	NA	NA	NA	NA	NA	NA	3.93858208142413	0.00129872151525778
1	25670707	25671207	501	*	PlantSmallRNAgenes	siRNA24	NA	NA	osa-b1.0r1-10331	siRNA24 locus with predominant RNA size of 24	NA	NA	NA	NA	NA	NA	NA	3.27294668485311	0.0254785561631365
1	25676236	25677064	829	*	PlantSmallRNAgenes	siRNA24	NA	NA	osa-b1.0r1-10334	siRNA24 locus with predominant RNA size of 24	NA	NA	NA	NA	NA	NA	NA	4.2065842499343	0.0403053012912379
1	25681575	25682889	1315	+	ShortStack	OtherRNA	NA	NA	Cluster_65042	NA	Cluster_65042	N	N	NA	NA	NA	NA	-6.37259360764485	3.75495675744439e-06
1	25702905	25703797	893	+	PlantSmallRNAgenes	OtherRNA	NA	NA	osa-b1.0r1-10351	OtherRNA locus with < 80% of RNAs between 20-24 nts in size	NA	NA	NA	NA	NA	NA	NA	-4.97639466340773	0.012003821248257
1	25704056	25705134	1079	+	PlantSmallRNAgenes	OtherRNA	NA	NA	osa-b1.0r1-10352	OtherRNA locus with < 80% of RNAs between 20-24 nts in size	NA	NA	NA	NA	NA	NA	NA	-6.21136950804072	0.000113474508334617
1	25767799	25769675	1877	*	PlantSmallRNAgenes	siRNA24	NA	NA	osa-b1.0r1-10369	siRNA24 locus with predominant RNA size of 24	NA	NA	NA	NA	NA	NA	NA	2.08983670900225	0.000391537568569501
1	25787564	25788070	507	*	PlantSmallRNAgenes	siRNA24	NA	NA	osa-b1.0r1-10382	siRNA24 locus with predominant RNA size of 24	NA	NA	NA	NA	NA	NA	NA	-2.25697817473219	0.00160533746078573
1	25871317	25872308	992	*	PlantSmallRNAgenes	siRNA24	NA	NA	osa-b1.0r1-10412	siRNA24 locus with predominant RNA size of 24	NA	NA	NA	NA	NA	NA	NA	3.49373266788617	0.0262493163716716
1	25906953	25907776	824	*	PlantSmallRNAgenes	siRNA24	NA	NA	osa-b1.0r1-10423	siRNA24 locus with predominant RNA size of 24	NA	NA	NA	NA	NA	NA	NA	2.16575231882327	0.0114416072269844
1	25970059	25972414	2356	*	PlantSmallRNAgenes	siRNA24	NA	NA	osa-b1.0r1-10448	siRNA24 locus with predominant RNA size of 24	NA	NA	NA	NA	NA	NA	NA	1.88582570172412	0.041466519040199
1	26001680	26001881	202	*	PlantSmallRNAgenes	siRNA24	NA	NA	osa-b1.0r1-10457	siRNA24 locus with predominant RNA size of 24	NA	NA	NA	NA	NA	NA	NA	-2.79971626705597	0.0269048192420694
1	26033100	26034302	1203	*	PlantSmallRNAgenes	siRNA24	NA	NA	osa-b1.0r1-10465	siRNA24 locus with predominant RNA size of 24	NA	NA	NA	NA	NA	NA	NA	-5.49904270260997	0.00130063418337258
1	26041010	26041142	133	-	PlantSmallRNAgenes	OtherRNA	NA	NA	osa-b1.0r1-10469	OtherRNA locus with < 80% of RNAs between 20-24 nts in size	NA	NA	NA	NA	NA	NA	NA	-7.57430007357028	0.000172102462736397
1	26083409	26083856	448	*	PlantSmallRNAgenes	siRNA24	NA	NA	osa-b1.0r1-10484	siRNA24 locus with predominant RNA size of 24	NA	NA	NA	NA	NA	NA	NA	2.40894714008318	0.047766870514162
1	26203588	26203872	285	*	PlantSmallRNAgenes	siRNA24	NA	NA	osa-b1.0r1-10535	siRNA24 locus with predominant RNA size of 24	NA	NA	NA	NA	NA	NA	NA	-3.37451218717451	0.0389217676426313
1	26246050	26246514	465	*	PlantSmallRNAgenes	siRNA24	NA	NA	osa-b1.0r1-10552	siRNA24 locus with predominant RNA size of 24	NA	NA	NA	NA	NA	NA	NA	5.65914854332446	0.000982196829379512
1	26248761	26249336	576	-	PlantSmallRNAgenes	siRNA24	NA	NA	osa-b1.0r1-10555	siRNA24 locus with predominant RNA size of 24	NA	NA	NA	NA	NA	NA	NA	-2.39101260319182	1.92256275459657e-06
1	26285338	26286014	677	*	PlantSmallRNAgenes	siRNA24	NA	NA	osa-b1.0r1-10565	siRNA24 locus with predominant RNA size of 24	NA	NA	NA	NA	NA	NA	NA	2.33069222027813	0.0302617323380418
1	26301156	26301669	514	*	PlantSmallRNAgenes	siRNA24	NA	NA	osa-b1.0r1-10568	siRNA24 locus with predominant RNA size of 24	NA	NA	NA	NA	NA	NA	NA	3.48059486387417	0.0211406454691838
1	26318447	26319833	1387	*	PlantSmallRNAgenes	siRNA24	NA	NA	osa-b1.0r1-10580	siRNA24 locus with predominant RNA size of 24	NA	NA	NA	NA	NA	NA	NA	3.61467522282824	0.00438933404456513
1	26325838	26326138	301	*	PlantSmallRNAgenes	siRNA24	NA	NA	osa-b1.0r1-10584	siRNA24 locus with predominant RNA size of 24	NA	NA	NA	NA	NA	NA	NA	-5.15463570948047	0.00495701950494477
1	26392170	26392482	313	+	ShortStack	OtherRNA	NA	NA	Cluster_65495	NA	Cluster_65495	N	N	NA	NA	NA	NA	-7.21393335126087	4.53185892618452e-06
1	26392594	26392672	79	+	PlantSmallRNAgenes	OtherRNA	NA	NA	osa-b1.0r1-10611	OtherRNA locus with < 80% of RNAs between 20-24 nts in size	NA	NA	NA	NA	NA	NA	NA	-3.37977400777162	0.033267312799886
1	26393278	26393331	54	+	ShortStack	OtherRNA	NA	NA	Cluster_65496	NA	Cluster_65496	N	N	NA	NA	NA	NA	-7.46900623130331	5.44576913985543e-05
1	26394226	26394416	191	+	ShortStack	OtherRNA	NA	NA	Cluster_65498	NA	Cluster_65498	N	N	NA	NA	NA	NA	-7.66408210275007	3.09115298860993e-06
1	26394655	26394859	205	+	PlantSmallRNAgenes	OtherRNA	NA	NA	osa-b1.0r1-10612	OtherRNA locus with < 80% of RNAs between 20-24 nts in size	NA	NA	NA	NA	NA	NA	NA	-4.75720911183773	0.0304018421487062
1	26395514	26396041	528	+	PlantSmallRNAgenes	OtherRNA	NA	NA	osa-b1.0r1-10613	OtherRNA locus with < 80% of RNAs between 20-24 nts in size	NA	NA	NA	NA	NA	NA	NA	-4.78859706271179	4.77557212560642e-08
1	26398993	26399996	1004	*	PlantSmallRNAgenes	siRNA24	NA	NA	osa-b1.0r1-10614	siRNA24 locus with predominant RNA size of 24	NA	NA	NA	NA	NA	NA	NA	5.43219780777348	0.00590440758467987
1	26440729	26441203	475	*	PlantSmallRNAgenes	siRNA24	NA	NA	osa-b1.0r1-10635	siRNA24 locus with predominant RNA size of 24	NA	NA	NA	NA	NA	NA	NA	4.4025276921538	0.0320293280416318
1	26446508	26448172	1665	*	PlantSmallRNAgenes	siRNA24	NA	NA	osa-b1.0r1-10638	siRNA24 locus with predominant RNA size of 24	NA	NA	NA	NA	NA	NA	NA	3.49530004633057	0.000520215345593369
1	26510323	26511063	741	*	PlantSmallRNAgenes	siRNA24	NA	NA	osa-b1.0r1-10666	siRNA24 locus with predominant RNA size of 24	NA	NA	NA	NA	NA	NA	NA	3.65207761860214	0.00354691617107337
1	26533086	26533523	438	-	PlantSmallRNAgenes	OtherRNA	NA	NA	osa-b1.0r1-10673	OtherRNA locus with < 80% of RNAs between 20-24 nts in size	NA	NA	NA	NA	NA	NA	NA	-5.76543582398872	8.7441407886239e-05
1	26533659	26533764	106	-	PlantSmallRNAgenes	OtherRNA	NA	NA	osa-b1.0r1-10674	OtherRNA locus with < 80% of RNAs between 20-24 nts in size	NA	NA	NA	NA	NA	NA	NA	-5.93824703557457	0.00270321016827082
1	26533949	26534105	157	-	PlantSmallRNAgenes	OtherRNA	NA	NA	osa-b1.0r1-10675	OtherRNA locus with < 80% of RNAs between 20-24 nts in size	NA	NA	NA	NA	NA	NA	NA	-4.97333945782099	0.0272492239945775
1	26534418	26534677	260	-	ShortStack	OtherRNA	NA	NA	Cluster_65594	NA	Cluster_65594	N	N	NA	NA	NA	NA	-3.46696336947891	0.0208397826744018
1	26535973	26536303	331	-	ShortStack	OtherRNA	NA	NA	Cluster_65596	NA	Cluster_65596	N	N	NA	NA	NA	NA	-6.00062214119527	0.000573076134288684
1	26541585	26542356	772	*	PlantSmallRNAgenes	siRNA24	NA	NA	osa-b1.0r1-10681	siRNA24 locus with predominant RNA size of 24	NA	NA	NA	NA	NA	NA	NA	3.56152482773671	0.0480300484853142
1	26575564	26576041	478	*	PlantSmallRNAgenes	siRNA24	NA	NA	osa-b1.0r1-10692	siRNA24 locus with predominant RNA size of 24	NA	NA	NA	NA	NA	NA	NA	4.15704872281216	0.0197657416347729
1	26585442	26587504	2063	*	PlantSmallRNAgenes	siRNA24	NA	NA	osa-b1.0r1-10697	siRNA24 locus with predominant RNA size of 24	NA	NA	NA	NA	NA	NA	NA	4.65341279419244	0.00824131549306507
1	26602784	26603323	540	-	ShortStack	OtherRNA	NA	NA	Cluster_65633	NA	Cluster_65633	N	N	NA	NA	NA	NA	-4.14195938188169	0.0177549737055249
1	26609961	26611416	1456	*	PlantSmallRNAgenes	siRNA24	NA	NA	osa-b1.0r1-10701	siRNA24 locus with predominant RNA size of 24	NA	NA	NA	NA	NA	NA	NA	3.3512997285916	0.00055478484177673
1	26613045	26613392	348	+	PlantSmallRNAgenes	OtherRNA	NA	NA	osa-b1.0r1-10704	OtherRNA locus with < 80% of RNAs between 20-24 nts in size	NA	NA	NA	NA	NA	NA	NA	-5.19661250863124	0.0178615426282746
1	26616713	26617415	703	+	PlantSmallRNAgenes	OtherRNA	NA	NA	osa-b1.0r1-10706	OtherRNA locus with < 80% of RNAs between 20-24 nts in size	NA	NA	NA	NA	NA	NA	NA	-6.67289185388693	0.000144629740572
1	26621948	26623288	1341	*	PlantSmallRNAgenes	siRNA24	NA	NA	osa-b1.0r1-10710	siRNA24 locus with predominant RNA size of 24	NA	NA	NA	NA	NA	NA	NA	4.97995566422769	0.00431070450880819
1	26628123	26628413	291	*	PlantSmallRNAgenes	siRNA24	NA	NA	osa-b1.0r1-10713	siRNA24 locus with predominant RNA size of 24	NA	NA	NA	NA	NA	NA	NA	-4.19884305223715	0.00244220010399532
1	26636670	26636950	281	+	ShortStack	OtherRNA	NA	NA	Cluster_65666	NA	Cluster_65666	N	N	NA	NA	NA	NA	-3.7975483087027	0.0425708295887741
1	26655045	26655443	399	*	PlantSmallRNAgenes	siRNA24	NA	NA	osa-b1.0r1-10726	siRNA24 locus with predominant RNA size of 24	NA	NA	NA	NA	NA	NA	NA	-4.66527401812579	0.0448330222570612
1	26699664	26700820	1157	-	ShortStack	OtherRNA	NA	NA	Cluster_65706	NA	Cluster_65706	N	N	NA	NA	NA	NA	-5.86811496258985	0.0191724999485964
1	26701999	26703008	1010	-	ShortStack	OtherRNA	NA	NA	Cluster_65708	NA	Cluster_65708	N	N	NA	NA	NA	NA	-4.92730259703922	0.00234401523009189
1	26723141	26723863	723	*	PlantSmallRNAgenes	siRNA24	NA	NA	osa-b1.0r1-10753	siRNA24 locus with predominant RNA size of 24	NA	NA	NA	NA	NA	NA	NA	2.18105836863183	0.01514585050277
1	26731334	26732322	989	*	PlantSmallRNAgenes	siRNA24	NA	NA	osa-b1.0r1-10756	siRNA24 locus with predominant RNA size of 24	NA	NA	NA	NA	NA	NA	NA	2.2879896773011	0.0152211782162816
1	26781064	26781492	429	-	PlantSmallRNAgenes	OtherRNA	NA	NA	osa-b1.0r1-10780	OtherRNA locus with < 80% of RNAs between 20-24 nts in size	NA	NA	NA	NA	NA	NA	NA	-6.03722809101854	1.67189301951925e-05
1	26797765	26799225	1461	*	PlantSmallRNAgenes	siRNA24	NA	NA	osa-b1.0r1-10784	siRNA24 locus with predominant RNA size of 24	NA	NA	NA	NA	NA	NA	NA	2.58213883747542	0.00865791250330827
1	26803811	26804344	534	*	PlantSmallRNAgenes	OtherRNA	NA	NA	osa-b1.0r1-10785	OtherRNA locus with < 80% of RNAs between 20-24 nts in size	NA	NA	NA	NA	NA	NA	NA	-1.86960996571451	0.000860247459479901
1	26807698	26808992	1295	*	PlantSmallRNAgenes	siRNA24	NA	NA	osa-b1.0r1-10788	siRNA24 locus with predominant RNA size of 24	NA	NA	NA	NA	NA	NA	NA	1.6316256194111	0.0344388573314311
1	26809367	26810150	784	*	PlantSmallRNAgenes	siRNA24	NA	NA	osa-b1.0r1-10789	siRNA24 locus with predominant RNA size of 24	NA	NA	NA	NA	NA	NA	NA	3.69586883849655	0.00500829740993545
1	26827796	26828206	411	*	PlantSmallRNAgenes	siRNA24	NA	NA	osa-b1.0r1-10798	siRNA24 locus with predominant RNA size of 24	NA	NA	NA	NA	NA	NA	NA	-2.63238083376261	0.00603015519211299
1	26879548	26880301	754	*	PlantSmallRNAgenes	siRNA24	NA	NA	osa-b1.0r1-10815	siRNA24 locus with predominant RNA size of 24	NA	NA	NA	NA	NA	NA	NA	3.3617956531532	0.0252216672247268
1	26912382	26913331	950	*	PlantSmallRNAgenes	siRNA24	NA	NA	osa-b1.0r1-10825	siRNA24 locus with predominant RNA size of 24	NA	NA	NA	NA	NA	NA	NA	2.68233533219478	0.00493932550323929
1	26924710	26931607	6898	*	PlantSmallRNAgenes	siRNA24	NA	NA	osa-b1.0r1-10832	siRNA24 locus with predominant RNA size of 24	NA	NA	NA	NA	NA	NA	NA	2.97732278409862	0.000550829349845961
1	27011297	27012031	735	+	ShortStack	OtherRNA	NA	NA	Cluster_65858	NA	Cluster_65858	N	N	NA	NA	NA	NA	-5.10603742664223	0.00750862426626408
1	27030849	27031308	460	*	PlantSmallRNAgenes	siRNA24	NA	NA	osa-b1.0r1-10854	siRNA24 locus with predominant RNA size of 24	NA	NA	NA	NA	NA	NA	NA	-3.24905789994328	5.30302861442278e-08
1	27047486	27047962	477	-	PlantSmallRNAgenes	OtherRNA	NA	NA	osa-b1.0r1-10872	OtherRNA locus with < 80% of RNAs between 20-24 nts in size	NA	NA	NA	NA	NA	NA	NA	-4.79847111288929	0.00280050263102677
1	27050071	27050420	350	-	PlantSmallRNAgenes	OtherRNA	NA	NA	osa-b1.0r1-10873	OtherRNA locus with < 80% of RNAs between 20-24 nts in size	NA	NA	NA	NA	NA	NA	NA	-6.26037877758284	0.00040854190351499
1	27060510	27061143	634	*	PlantSmallRNAgenes	siRNA24	NA	NA	osa-b1.0r1-10877	siRNA24 locus with predominant RNA size of 24	NA	NA	NA	NA	NA	NA	NA	4.35314954533134	0.0181065880903165
1	27109561	27110051	491	-	ShortStack	OtherRNA	NA	NA	Cluster_65930	NA	Cluster_65930	N	N	NA	NA	NA	NA	-8.20137236918833	2.91013985963465e-08
1	27137184	27139139	1956	*	PlantSmallRNAgenes	siRNA24	NA	NA	osa-b1.0r1-10908	siRNA24 locus with predominant RNA size of 24	NA	NA	NA	NA	NA	NA	NA	2.55726031115751	0.0190358637277303
1	27143817	27144779	963	*	PlantSmallRNAgenes	siRNA24	NA	NA	osa-b1.0r1-10910	siRNA24 locus with predominant RNA size of 24	NA	NA	NA	NA	NA	NA	NA	2.66179446298054	0.00352165081168699
1	27152421	27153850	1430	*	PlantSmallRNAgenes	siRNA24	NA	NA	osa-b1.0r1-10913	siRNA24 locus with predominant RNA size of 24	NA	NA	NA	NA	NA	NA	NA	2.71353483230723	0.0109903024140369
1	27179332	27180155	824	-	ShortStack	OtherRNA	NA	NA	Cluster_65992	NA	Cluster_65992	N	N	NA	NA	NA	NA	-3.8765641970423	0.0409583159860751
1	27183467	27183838	372	-	ShortStack	OtherRNA	NA	NA	Cluster_65995	NA	Cluster_65995	N	N	NA	NA	NA	NA	-5.5300720254063	0.0126495928570074
1	27196451	27197183	733	-	ShortStack	OtherRNA	NA	NA	Cluster_65999	NA	Cluster_65999	N	N	NA	NA	NA	NA	-6.04233410517259	0.00200650515741713
1	27201813	27202223	411	+	PlantSmallRNAgenes	siRNA24	NA	NA	osa-b1.0r1-10931	siRNA24 locus with predominant RNA size of 24	NA	NA	NA	NA	NA	NA	NA	-1.96583474558179	0.0144739980511082
1	27226939	27228317	1379	*	PlantSmallRNAgenes	siRNA24	NA	NA	osa-b1.0r1-10945	siRNA24 locus with predominant RNA size of 24	NA	NA	NA	NA	NA	NA	NA	2.86843785137376	0.00018911000472308
1	27234756	27235526	771	*	PlantSmallRNAgenes	siRNA24	NA	NA	osa-b1.0r1-10949	siRNA24 locus with predominant RNA size of 24	NA	NA	NA	NA	NA	NA	NA	2.60983064249303	0.0491682668929771
1	27236027	27236279	253	-	PlantSmallRNAgenes	OtherRNA	NA	NA	osa-b1.0r1-10950	OtherRNA locus with < 80% of RNAs between 20-24 nts in size	NA	NA	NA	NA	NA	NA	NA	-7.17272414855495	2.41707455372717e-42
1	27239872	27240105	234	+	PlantSmallRNAgenes	OtherRNA	NA	NA	osa-b1.0r1-10951	OtherRNA locus with < 80% of RNAs between 20-24 nts in size	NA	NA	NA	NA	NA	NA	NA	-5.67861147083828	4.5512218310975e-18
1	27255583	27256823	1241	*	PlantSmallRNAgenes	siRNA24	NA	NA	osa-b1.0r1-10957	siRNA24 locus with predominant RNA size of 24	NA	NA	NA	NA	NA	NA	NA	2.59260501440315	0.00594292866549934
1	27266689	27267172	484	-	ShortStack	OtherRNA	NA	NA	Cluster_66037	NA	Cluster_66037	N	N	NA	NA	NA	NA	-4.23658574105909	0.00550220595617621
1	27276698	27276714	17	+	ShortStack	OtherRNA	NA	NA	Cluster_66044	NA	Cluster_66044	N	N	NA	NA	NA	NA	-7.38270831959102	1.73415463548852e-05
1	27277860	27278199	340	-	ShortStack	OtherRNA	NA	NA	Cluster_66046	NA	Cluster_66046	N	N	NA	NA	NA	NA	-6.09211431604564	0.0172328700737266
1	27283549	27285484	1936	*	PlantSmallRNAgenes	siRNA24	NA	NA	osa-b1.0r1-10964	siRNA24 locus with predominant RNA size of 24	NA	NA	NA	NA	NA	NA	NA	4.28179522909871	0.0137007274074909
1	27303264	27303719	456	-	PlantSmallRNAgenes	OtherRNA	NA	NA	osa-b1.0r1-10975	OtherRNA locus with < 80% of RNAs between 20-24 nts in size	NA	NA	NA	NA	NA	NA	NA	-3.38010692417191	0.00976940737491576
1	27306874	27307467	594	-	ShortStack	OtherRNA	NA	NA	Cluster_66077	NA	Cluster_66077	N	N	NA	NA	NA	NA	-5.71095458740572	0.00279685062008395
1	27328009	27328305	297	*	PlantSmallRNAgenes	siRNA24	NA	NA	osa-b1.0r1-10985	siRNA24 locus with predominant RNA size of 24	NA	NA	NA	NA	NA	NA	NA	-2.90810310901686	0.000129163470830045
1	27374057	27374380	324	*	PlantSmallRNAgenes	siRNA24	NA	NA	osa-b1.0r1-11000	siRNA24 locus with predominant RNA size of 24	NA	NA	NA	NA	NA	NA	NA	-3.11785376901206	0.0172826987041858
1	27422011	27422506	496	*	PlantSmallRNAgenes	siRNA24	NA	NA	osa-b1.0r1-11011	siRNA24 locus with predominant RNA size of 24	NA	NA	NA	NA	NA	NA	NA	-2.41860336629682	0.0395927959286367
1	27481202	27481583	382	*	PlantSmallRNAgenes	siRNA24	NA	NA	osa-b1.0r1-11027	siRNA24 locus with predominant RNA size of 24	NA	NA	NA	NA	NA	NA	NA	-3.42305155768984	0.000400356547879133
1	27497130	27498021	892	*	PlantSmallRNAgenes	siRNA24	NA	NA	osa-b1.0r1-11036	siRNA24 locus with predominant RNA size of 24	NA	NA	NA	NA	NA	NA	NA	-1.69709691176069	0.00475817819481379
1	27528951	27529969	1019	*	PlantSmallRNAgenes	siRNA24	NA	NA	osa-b1.0r1-11052	siRNA24 locus with predominant RNA size of 24	NA	NA	NA	NA	NA	NA	NA	2.73341736857704	0.00963370830140961
1	27536042	27537553	1512	*	PlantSmallRNAgenes	siRNA24	NA	NA	osa-b1.0r1-11057	siRNA24 locus with predominant RNA size of 24	NA	NA	NA	NA	NA	NA	NA	5.70920936576029	0.002388694004346
1	27563232	27564439	1208	*	PlantSmallRNAgenes	siRNA24	NA	NA	osa-b1.0r1-11069	siRNA24 locus with predominant RNA size of 24	NA	NA	NA	NA	NA	NA	NA	2.38997725887449	0.031259940516625
1	27578904	27579733	830	*	PlantSmallRNAgenes	siRNA24	NA	NA	osa-b1.0r1-11071	siRNA24 locus with predominant RNA size of 24	NA	NA	NA	NA	NA	NA	NA	2.00103065567381	0.017490790564441
1	27601512	27602208	697	+	ShortStack	OtherRNA	NA	NA	Cluster_66227	NA	Cluster_66227	N	N	NA	NA	NA	NA	-5.11487854312954	0.00299970359143201
1	27602528	27603223	696	+	ShortStack	OtherRNA	NA	NA	Cluster_66228	NA	Cluster_66228	N	N	NA	NA	NA	NA	-5.95642606720769	0.00229632780761047
1	27603577	27603847	271	+	ShortStack	OtherRNA	NA	NA	Cluster_66229	NA	Cluster_66229	N	N	NA	NA	NA	NA	-5.405011560807	0.0163779448213808
1	27604464	27605360	897	+	ShortStack	OtherRNA	NA	NA	Cluster_66230	NA	Cluster_66230	N	N	NA	NA	NA	NA	-4.20590026386761	0.025126531777181
1	27608766	27609509	744	-	ShortStack	OtherRNA	NA	NA	Cluster_66235	NA	Cluster_66235	N	N	NA	NA	NA	NA	-5.17055816303505	0.0103461355464823
1	27609846	27611096	1251	-	ShortStack	OtherRNA	NA	NA	Cluster_66237	NA	Cluster_66237	N	N	NA	NA	NA	NA	-4.77088237883568	0.0164670826630481
1	27636554	27638248	1695	*	PlantSmallRNAgenes	siRNA24	NA	NA	osa-b1.0r1-11083	siRNA24 locus with predominant RNA size of 24	NA	NA	NA	NA	NA	NA	NA	2.96566860376311	0.0183144852274541
1	27645970	27646338	369	-	PlantSmallRNAgenes	siRNA24	NA	NA	osa-b1.0r1-11090	siRNA24 locus with predominant RNA size of 24	NA	NA	NA	NA	NA	NA	NA	-3.59409273886094	7.28595879897858e-08
1	27646620	27647459	840	*	PlantSmallRNAgenes	siRNA24	NA	NA	osa-b1.0r1-11091	siRNA24 locus with predominant RNA size of 24	NA	NA	NA	NA	NA	NA	NA	-3.04881434922527	0.000133236142399517
1	27654529	27655666	1138	*	PlantSmallRNAgenes	siRNA24	NA	NA	osa-b1.0r1-11097	siRNA24 locus with predominant RNA size of 24	NA	NA	NA	NA	NA	NA	NA	2.22779152942859	0.00168326037246748
1	27668632	27669259	628	-	ShortStack	OtherRNA	NA	NA	Cluster_66281	NA	Cluster_66281	N	N	NA	NA	NA	NA	-3.91888367823522	0.00283724671590535
1	27671387	27671603	217	-	ShortStack	OtherRNA	NA	NA	Cluster_66285	NA	Cluster_66285	N	N	NA	NA	NA	NA	-6.07693529921639	0.00918831066850004
1	27687395	27688113	719	*	PlantSmallRNAgenes	siRNA24	NA	NA	osa-b1.0r1-11106	siRNA24 locus with predominant RNA size of 24	NA	NA	NA	NA	NA	NA	NA	3.84110456983318	0.0476897823180756
1	27690765	27691381	617	-	ShortStack	OtherRNA	NA	NA	Cluster_66299	NA	Cluster_66299	N	N	NA	NA	NA	NA	-3.74555742455274	0.0450924518296871
1	27702656	27704037	1382	*	PlantSmallRNAgenes	siRNA24	NA	NA	osa-b1.0r1-11108	siRNA24 locus with predominant RNA size of 24	NA	NA	NA	NA	NA	NA	NA	2.31002323065848	0.0296241274344307
1	27704877	27705564	688	*	PlantSmallRNAgenes	siRNA24	NA	NA	osa-b1.0r1-11109	siRNA24 locus with predominant RNA size of 24	NA	NA	NA	NA	NA	NA	NA	-1.98254957510912	0.00443287400382852
1	27724285	27724629	345	*	PlantSmallRNAgenes	siRNA24	NA	NA	osa-b1.0r1-11116	siRNA24 locus with predominant RNA size of 24	NA	NA	NA	NA	NA	NA	NA	1.88753242627701	0.0445009931306783
1	27740038	27741854	1817	*	PlantSmallRNAgenes	siRNA24	NA	NA	osa-b1.0r1-11117	siRNA24 locus with predominant RNA size of 24	NA	NA	NA	NA	NA	NA	NA	3.33037652299216	3.38221615117947e-05
1	27745818	27746318	501	-	PlantSmallRNAgenes	OtherRNA	NA	NA	osa-b1.0r1-11119	OtherRNA locus with < 80% of RNAs between 20-24 nts in size	NA	NA	NA	NA	NA	NA	NA	-3.08635636409519	0.0133718366601929
1	27747989	27748723	735	*	PlantSmallRNAgenes	siRNA24	NA	NA	osa-b1.0r1-11120	siRNA24 locus with predominant RNA size of 24	NA	NA	NA	NA	NA	NA	NA	-2.08043859833465	0.00272932327219158
1	27748918	27749325	408	-	PlantSmallRNAgenes	OtherRNA	NA	NA	osa-b1.0r1-11121	OtherRNA locus with < 80% of RNAs between 20-24 nts in size	NA	NA	NA	NA	NA	NA	NA	-4.80904665548231	1.81930646395733e-05
1	27815884	27816342	459	*	Pln24NT	24nt_Locus	NA	NA	cluster9321	NA	NA	NA	NA	cluster9321	cluster9321	T	1	1.71536890448995	0.0448203220944529
1	27830635	27830998	364	*	PlantSmallRNAgenes	siRNA24	NA	NA	osa-b1.0r1-11157	siRNA24 locus with predominant RNA size of 24	NA	NA	NA	NA	NA	NA	NA	2.78974294222693	0.0384985171729725
1	27857612	27859440	1829	*	PlantSmallRNAgenes	siRNA24	NA	NA	osa-b1.0r1-11172	siRNA24 locus with predominant RNA size of 24	NA	NA	NA	NA	NA	NA	NA	3.08272772745648	0.0379083084351197
1	27874908	27877802	2895	*	PlantSmallRNAgenes	siRNA24	NA	NA	osa-b1.0r1-11181	siRNA24 locus with predominant RNA size of 24	NA	NA	NA	NA	NA	NA	NA	2.49685631951072	0.000407407309027132
1	27881126	27882141	1016	*	PlantSmallRNAgenes	siRNA24	NA	NA	osa-b1.0r1-11183	siRNA24 locus with predominant RNA size of 24	NA	NA	NA	NA	NA	NA	NA	5.42940845475015	0.0027769501635657
1	27950972	27951837	866	*	PlantSmallRNAgenes	siRNA24	NA	NA	osa-b1.0r1-11208	siRNA24 locus with predominant RNA size of 24	NA	NA	NA	NA	NA	NA	NA	-2.53872189969092	6.35676328620095e-05
1	27989493	27989941	449	+	ShortStack	OtherRNA	NA	NA	Cluster_66504	NA	Cluster_66504	N	N	NA	NA	NA	NA	-4.20152655453979	0.0473975038390647
1	27996615	27997197	583	*	ShortStack	OtherRNA	NA	NA	Cluster_66514	NA	Cluster_66514	N	N	NA	NA	NA	NA	-6.70142972799176	0.0016766425864558
1	28035286	28036000	715	*	PlantSmallRNAgenes	siRNA24	NA	NA	osa-b1.0r1-11249	siRNA24 locus with predominant RNA size of 24	NA	NA	NA	NA	NA	NA	NA	-2.11445785854754	0.00472370285022747
1	28068020	28068809	790	*	PlantSmallRNAgenes	siRNA24	NA	NA	osa-b1.0r1-11254	siRNA24 locus with predominant RNA size of 24	NA	NA	NA	NA	NA	NA	NA	-1.20767075368596	0.0309776864935804
1	28070571	28070939	369	*	PlantSmallRNAgenes	siRNA24	NA	NA	osa-b1.0r1-11256	siRNA24 locus with predominant RNA size of 24	NA	NA	NA	NA	NA	NA	NA	-2.55027739086921	0.00305334700312365
1	28076368	28077426	1059	*	PlantSmallRNAgenes	siRNA24	NA	NA	osa-b1.0r1-11258	siRNA24 locus with predominant RNA size of 24	NA	NA	NA	NA	NA	NA	NA	2.82454324521376	0.0375037105604296
1	28081625	28082173	549	+	PlantSmallRNAgenes	OtherRNA	NA	NA	osa-b1.0r1-11260	OtherRNA locus with < 80% of RNAs between 20-24 nts in size	NA	NA	NA	NA	NA	NA	NA	-4.298583275116	7.49588838172744e-06
1	28085844	28086271	428	-	ShortStack	OtherRNA	NA	NA	Cluster_66568	NA	Cluster_66568	N	N	NA	NA	NA	NA	-5.16367868253397	0.018934538797701
1	28091256	28091767	512	-	ShortStack	OtherRNA	NA	NA	Cluster_66574	NA	Cluster_66574	N	N	NA	NA	NA	NA	-6.70067174251079	0.000213460142495807
1	28091850	28093382	1533	-	ShortStack	OtherRNA	NA	NA	Cluster_66575	NA	Cluster_66575	N	N	NA	NA	NA	NA	-6.73790231763487	9.99444657104139e-07
1	28093776	28093912	137	-	PlantSmallRNAgenes	OtherRNA	NA	NA	osa-b1.0r1-11266	OtherRNA locus with < 80% of RNAs between 20-24 nts in size	NA	NA	NA	NA	NA	NA	NA	-4.31636771882869	0.0381380812532773
1	28094252	28095652	1401	-	PlantSmallRNAgenes	OtherRNA	NA	NA	osa-b1.0r1-11267	OtherRNA locus with < 80% of RNAs between 20-24 nts in size	NA	NA	NA	NA	NA	NA	NA	-6.19597928022367	4.03111217425446e-10
1	28096951	28097864	914	-	ShortStack	OtherRNA	NA	NA	Cluster_66578	NA	Cluster_66578	N	N	NA	NA	NA	NA	-5.04570292544559	0.00401292979631111
1	28098113	28098528	416	-	PlantSmallRNAgenes	OtherRNA	NA	NA	osa-b1.0r1-11270	OtherRNA locus with < 80% of RNAs between 20-24 nts in size	NA	NA	NA	NA	NA	NA	NA	-5.32881613561615	0.0011647126849672
1	28098869	28099115	247	-	PlantSmallRNAgenes	OtherRNA	NA	NA	osa-b1.0r1-11271	OtherRNA locus with < 80% of RNAs between 20-24 nts in size	NA	NA	NA	NA	NA	NA	NA	-6.83441384865119	2.04488427964652e-05
1	28099286	28099418	133	-	PlantSmallRNAgenes	OtherRNA	NA	NA	osa-b1.0r1-11272	OtherRNA locus with < 80% of RNAs between 20-24 nts in size	NA	NA	NA	NA	NA	NA	NA	-4.88034607207053	0.0266618612095016
1	28100880	28101220	341	-	ShortStack	OtherRNA	NA	NA	Cluster_66584	NA	Cluster_66584	N	N	NA	NA	NA	NA	-6.85645031447537	0.000182391966011838
1	28101310	28102152	843	-	ShortStack	OtherRNA	NA	NA	Cluster_66585	NA	Cluster_66585	N	N	NA	NA	NA	NA	-3.10287520957244	0.0104394667457843
1	28102694	28102937	244	-	PlantSmallRNAgenes	OtherRNA	NA	NA	osa-b1.0r1-11273	OtherRNA locus with < 80% of RNAs between 20-24 nts in size	NA	NA	NA	NA	NA	NA	NA	-6.2236779297476	0.00486263382354074
1	28104426	28104861	436	*	PlantSmallRNAgenes	siRNA24	NA	NA	osa-b1.0r1-11274	siRNA24 locus with predominant RNA size of 24	NA	NA	NA	NA	NA	NA	NA	-6.10129471879572	0.0215261899729718
1	28130234	28130617	384	+	PlantSmallRNAgenes	OtherRNA	NA	NA	osa-b1.0r1-11287	OtherRNA locus with < 80% of RNAs between 20-24 nts in size	NA	NA	NA	NA	NA	NA	NA	-5.42504053610834	2.3829968615547e-14
1	28173854	28174124	271	+	ShortStack	OtherRNA	NA	NA	Cluster_66619	NA	Cluster_66619	N	N	NA	NA	NA	NA	-5.42497035734227	0.0238989667222418
1	28175602	28176072	471	+	ShortStack	OtherRNA	NA	NA	Cluster_66621	NA	Cluster_66621	N	N	NA	NA	NA	NA	-4.53798138907843	0.00510217864887348
1	28177783	28180197	2415	*	PlantSmallRNAgenes	siRNA24	NA	NA	osa-b1.0r1-11302	siRNA24 locus with predominant RNA size of 24	NA	NA	NA	NA	NA	NA	NA	1.957681911523	0.00853318987405119
1	28193578	28194772	1195	*	PlantSmallRNAgenes	siRNA24	NA	NA	osa-b1.0r1-11306	siRNA24 locus with predominant RNA size of 24	NA	NA	NA	NA	NA	NA	NA	2.51650127399596	0.0401153481975705
1	28197141	28198644	1504	*	PlantSmallRNAgenes	siRNA24	NA	NA	osa-b1.0r1-11309	siRNA24 locus with predominant RNA size of 24	NA	NA	NA	NA	NA	NA	NA	3.71113214360769	0.0117371565688662
1	28199259	28206603	7345	*	PlantSmallRNAgenes	siRNA24	NA	NA	osa-b1.0r1-11311	siRNA24 locus with predominant RNA size of 24	NA	NA	NA	NA	NA	NA	NA	3.95845427687512	0.00131248493187299
1	28207264	28216682	9419	*	PlantSmallRNAgenes	siRNA24	NA	NA	osa-b1.0r1-11313	siRNA24 locus with predominant RNA size of 24	NA	NA	NA	NA	NA	NA	NA	2.84615609368602	0.0114111982249419
1	28246321	28246599	279	*	PlantSmallRNAgenes	siRNA24	NA	NA	osa-b1.0r1-11325	siRNA24 locus with predominant RNA size of 24	NA	NA	NA	NA	NA	NA	NA	-4.66296026745222	0.0213109675625052
1	28278015	28278269	255	+	PlantSmallRNAgenes	OtherRNA	NA	NA	osa-b1.0r1-11335	OtherRNA locus with < 80% of RNAs between 20-24 nts in size	NA	NA	NA	NA	NA	NA	NA	-4.49840280910976	0.00118281732556084
1	28305196	28305863	668	*	PlantSmallRNAgenes	siRNA24	NA	NA	osa-b1.0r1-11348	siRNA24 locus with predominant RNA size of 24	NA	NA	NA	NA	NA	NA	NA	4.26228529882948	0.0165546816536341
1	28306090	28307441	1352	*	PlantSmallRNAgenes	siRNA24	NA	NA	osa-b1.0r1-11349	siRNA24 locus with predominant RNA size of 24	NA	NA	NA	NA	NA	NA	NA	2.38952277777482	0.0358764439640272
1	28330812	28331779	968	+	PlantSmallRNAgenes	OtherRNA	NA	NA	osa-b1.0r1-11354	OtherRNA locus with < 80% of RNAs between 20-24 nts in size	NA	NA	NA	NA	NA	NA	NA	-1.87903095484985	0.0271235354449189
1	28348125	28348653	529	+	ShortStack	OtherRNA	NA	NA	Cluster_66716	NA	Cluster_66716	N	N	NA	NA	NA	NA	-5.80505435360621	0.0193400464104178
1	28353399	28354188	790	*	PlantSmallRNAgenes	siRNA24	NA	NA	osa-b1.0r1-11364	siRNA24 locus with predominant RNA size of 24	NA	NA	NA	NA	NA	NA	NA	3.07567277676384	0.00379690715134416
1	28362326	28363701	1376	*	PlantSmallRNAgenes	siRNA24	NA	NA	osa-b1.0r1-11370	siRNA24 locus with predominant RNA size of 24	NA	NA	NA	NA	NA	NA	NA	2.49056814299685	0.0451165905963402
1	28374565	28375033	469	*	PlantSmallRNAgenes	siRNA24	NA	NA	osa-b1.0r1-11371	siRNA24 locus with predominant RNA size of 24	NA	NA	NA	NA	NA	NA	NA	3.07148260546871	0.0354659654328494
1	28381684	28382708	1025	+	PlantSmallRNAgenes	OtherRNA	NA	NA	osa-b1.0r1-11376	OtherRNA locus with < 80% of RNAs between 20-24 nts in size	NA	NA	NA	NA	NA	NA	NA	-4.19219062967954	4.72522798852644e-11
1	28434679	28435143	465	*	PlantSmallRNAgenes	siRNA24	NA	NA	osa-b1.0r1-11407	siRNA24 locus with predominant RNA size of 24	NA	NA	NA	NA	NA	NA	NA	4.28035848094332	0.0106557011372846
1	28435738	28436175	438	-	PlantSmallRNAgenes	siRNA24	NA	NA	osa-b1.0r1-11408	siRNA24 locus with predominant RNA size of 24	NA	NA	NA	NA	NA	NA	NA	4.01806743260447	0.0343481778752902
1	28441178	28442268	1091	*	PlantSmallRNAgenes	siRNA24	NA	NA	osa-b1.0r1-11412	siRNA24 locus with predominant RNA size of 24	NA	NA	NA	NA	NA	NA	NA	2.97899387423121	0.0178549469688429
1	28447637	28448435	799	-	ShortStack	OtherRNA	NA	NA	Cluster_66790	NA	Cluster_66790	N	N	NA	NA	NA	NA	-5.17275144236455	0.0214495125045375
1	28453778	28454179	402	-	ShortStack	OtherRNA	NA	NA	Cluster_66795	NA	Cluster_66795	N	N	NA	NA	NA	NA	-4.43600411299572	0.0374288754709791
1	28478584	28478993	410	*	PlantSmallRNAgenes	siRNA24	NA	NA	osa-b1.0r1-11432	siRNA24 locus with predominant RNA size of 24	NA	NA	NA	NA	NA	NA	NA	5.00122400370986	0.0026466638562394
1	28482674	28483596	923	-	ShortStack	OtherRNA	NA	NA	Cluster_66820	NA	Cluster_66820	N	N	NA	NA	NA	NA	-5.18101835637228	0.0182207740582147
1	28496776	28497955	1180	*	PlantSmallRNAgenes	siRNA24	NA	NA	osa-b1.0r1-11440	siRNA24 locus with predominant RNA size of 24	NA	NA	NA	NA	NA	NA	NA	2.16452509139932	0.0274772384202264
1	28512549	28512918	370	*	PlantSmallRNAgenes	siRNA24	NA	NA	osa-b1.0r1-11451	siRNA24 locus with predominant RNA size of 24	NA	NA	NA	NA	NA	NA	NA	-2.59227208850351	0.000166848640007786
1	28516180	28518512	2333	*	PlantSmallRNAgenes	siRNA24	NA	NA	osa-b1.0r1-11453	siRNA24 locus with predominant RNA size of 24	NA	NA	NA	NA	NA	NA	NA	2.58969077015042	0.00528244625340637
1	28554315	28555766	1452	*	PlantSmallRNAgenes	siRNA24	NA	NA	osa-b1.0r1-11464	siRNA24 locus with predominant RNA size of 24	NA	NA	NA	NA	NA	NA	NA	2.19508257506679	0.00543918106463272
1	28567955	28568550	596	*	PlantSmallRNAgenes	siRNA24	NA	NA	osa-b1.0r1-11467	siRNA24 locus with predominant RNA size of 24	NA	NA	NA	NA	NA	NA	NA	-1.56761508433141	0.0139749742582884
1	28571708	28572100	393	*	PlantSmallRNAgenes	siRNA24	NA	NA	osa-b1.0r1-11469	siRNA24 locus with predominant RNA size of 24	NA	NA	NA	NA	NA	NA	NA	-1.38888899402506	0.0491138538835632
1	28572657	28573028	372	*	PlantSmallRNAgenes	siRNA24	NA	NA	osa-b1.0r1-11470	siRNA24 locus with predominant RNA size of 24	NA	NA	NA	NA	NA	NA	NA	-2.6576738517978	0.000144150630142117
1	28597144	28601148	4005	*	PlantSmallRNAgenes	siRNA24	NA	NA	osa-b1.0r1-11477	siRNA24 locus with predominant RNA size of 24	NA	NA	NA	NA	NA	NA	NA	3.37261256832546	0.000368426221422339
1	28620464	28621210	747	-	ShortStack	OtherRNA	NA	NA	Cluster_66910	NA	Cluster_66910	N	N	NA	NA	NA	NA	-4.43835407246388	0.023596494079743
1	28628947	28631139	2193	*	PlantSmallRNAgenes	siRNA24	NA	NA	osa-b1.0r1-11493	siRNA24 locus with predominant RNA size of 24	NA	NA	NA	NA	NA	NA	NA	2.04825687731893	0.0114075416115712
1	28681119	28682054	936	*	PlantSmallRNAgenes	siRNA24	NA	NA	osa-b1.0r1-11513	siRNA24 locus with predominant RNA size of 24	NA	NA	NA	NA	NA	NA	NA	2.93916046419999	0.000949602160576004
1	28740987	28741312	326	*	PlantSmallRNAgenes	siRNA24	NA	NA	osa-b1.0r1-11534	siRNA24 locus with predominant RNA size of 24	NA	NA	NA	NA	NA	NA	NA	-4.71377527499006	0.0234939432393559
1	28770565	28770961	397	*	PlantSmallRNAgenes	siRNA24	NA	NA	osa-b1.0r1-11545	siRNA24 locus with predominant RNA size of 24	NA	NA	NA	NA	NA	NA	NA	-3.62469748421355	0.00165203857613482
1	28771471	28772915	1445	*	PlantSmallRNAgenes	siRNA24	NA	NA	osa-b1.0r1-11546	siRNA24 locus with predominant RNA size of 24	NA	NA	NA	NA	NA	NA	NA	2.7353751728696	0.0394969732097373
1	28811296	28811840	545	*	PlantSmallRNAgenes	siRNA24	NA	NA	osa-b1.0r1-11567	siRNA24 locus with predominant RNA size of 24	NA	NA	NA	NA	NA	NA	NA	-1.84161519160114	0.0141771977149848
1	28830014	28830766	753	+	ShortStack	OtherRNA	NA	NA	Cluster_67054	NA	Cluster_67054	N	N	NA	NA	NA	NA	-6.07317782153693	0.00144847327218941
1	28854457	28856021	1565	*	PlantSmallRNAgenes	siRNA24	NA	NA	osa-b1.0r1-11586	siRNA24 locus with predominant RNA size of 24	NA	NA	NA	NA	NA	NA	NA	5.98940665507034	0.00134680255462514
1	28939669	28940521	853	-	ShortStack	OtherRNA	NA	NA	Cluster_67125	NA	Cluster_67125	N	N	NA	NA	NA	NA	-6.08660180049339	0.000342030828525653
1	28946734	28947223	490	-	ShortStack	OtherRNA	NA	NA	Cluster_67132	NA	Cluster_67132	N	N	NA	NA	NA	NA	-5.53054068311137	0.0185101663117912
1	28947337	28947826	490	-	ShortStack	OtherRNA	NA	NA	Cluster_67133	NA	Cluster_67133	N	N	NA	NA	NA	NA	-4.70353014634026	0.0489360247915097
1	28948648	28949268	621	*	PlantSmallRNAgenes	siRNA24	NA	NA	osa-b1.0r1-11618	siRNA24 locus with predominant RNA size of 24	NA	NA	NA	NA	NA	NA	NA	-2.79517901404254	0.0281767652114684
1	28965648	28966850	1203	*	PlantSmallRNAgenes	siRNA24	NA	NA	osa-b1.0r1-11627	siRNA24 locus with predominant RNA size of 24	NA	NA	NA	NA	NA	NA	NA	-1.53860221862776	0.01471712321579
1	28983846	28983938	93	*	PlantSmallRNAgenes	siRNA24	NA	NA	osa-b1.0r1-11631	siRNA24 locus with predominant RNA size of 24	NA	NA	NA	NA	NA	NA	NA	-5.36921425920413	0.0332682236804954
1	29018378	29020555	2178	*	PlantSmallRNAgenes	siRNA24	NA	NA	osa-b1.0r1-11639	siRNA24 locus with predominant RNA size of 24	NA	NA	NA	NA	NA	NA	NA	4.90104644700952	0.001732607127494
1	29041576	29042502	927	*	PlantSmallRNAgenes	siRNA24	NA	NA	osa-b1.0r1-11648	siRNA24 locus with predominant RNA size of 24	NA	NA	NA	NA	NA	NA	NA	5.44833147886794	0.00353359360013026
1	29045689	29046051	363	*	PlantSmallRNAgenes	siRNA24	NA	NA	osa-b1.0r1-11649	siRNA24 locus with predominant RNA size of 24	NA	NA	NA	NA	NA	NA	NA	3.41255780618311	0.047853992625203
1	29061140	29063270	2131	*	PlantSmallRNAgenes	siRNA24	NA	NA	osa-b1.0r1-11654	siRNA24 locus with predominant RNA size of 24	NA	NA	NA	NA	NA	NA	NA	1.91787200141959	0.0186997901999224
1	29076492	29077336	845	*	PlantSmallRNAgenes	siRNA24	NA	NA	osa-b1.0r1-11658	siRNA24 locus with predominant RNA size of 24	NA	NA	NA	NA	NA	NA	NA	-1.98488864425284	0.030961333692419
1	29170981	29171367	387	*	PlantSmallRNAgenes	siRNA24	NA	NA	osa-b1.0r1-11706	siRNA24 locus with predominant RNA size of 24	NA	NA	NA	NA	NA	NA	NA	-2.45964171149084	1.19284469377314e-05
1	29172264	29172919	656	*	PlantSmallRNAgenes	siRNA24	NA	NA	osa-b1.0r1-11707	siRNA24 locus with predominant RNA size of 24	NA	NA	NA	NA	NA	NA	NA	-2.11495265809656	0.0289551266857973
1	29196473	29196893	421	-	PlantSmallRNAgenes	OtherRNA	NA	NA	osa-b1.0r1-11716	OtherRNA locus with < 80% of RNAs between 20-24 nts in size	NA	NA	NA	NA	NA	NA	NA	-5.88938555925478	4.28026851717363e-19
1	29214368	29216606	2239	*	PlantSmallRNAgenes	siRNA24	NA	NA	osa-b1.0r1-11724	siRNA24 locus with predominant RNA size of 24	NA	NA	NA	NA	NA	NA	NA	1.20601095132972	0.0247892680867338
1	29223935	29224258	324	*	PlantSmallRNAgenes	siRNA24	NA	NA	osa-b1.0r1-11726	siRNA24 locus with predominant RNA size of 24	NA	NA	NA	NA	NA	NA	NA	-3.90015813428727	0.00303260893116521
1	29224802	29226551	1750	*	PlantSmallRNAgenes	siRNA24	NA	NA	osa-b1.0r1-11727	siRNA24 locus with predominant RNA size of 24	NA	NA	NA	NA	NA	NA	NA	3.74414769251788	3.09964115480879e-05
1	29231124	29231534	411	*	PlantSmallRNAgenes	siRNA24	NA	NA	osa-b1.0r1-11732	siRNA24 locus with predominant RNA size of 24	NA	NA	NA	NA	NA	NA	NA	-2.67640910682887	9.49532414058562e-06
1	29233514	29233956	443	-	PlantSmallRNAgenes	OtherRNA	NA	NA	osa-b1.0r1-11734	OtherRNA locus with < 80% of RNAs between 20-24 nts in size	NA	NA	NA	NA	NA	NA	NA	4.40064287926437	0.0141892811507833
1	29238207	29238955	749	*	PlantSmallRNAgenes	siRNA24	NA	NA	osa-b1.0r1-11740	siRNA24 locus with predominant RNA size of 24	NA	NA	NA	NA	NA	NA	NA	5.13909865742915	0.0297276174799416
1	29277568	29278023	456	*	PlantSmallRNAgenes	siRNA24	NA	NA	osa-b1.0r1-11754	siRNA24 locus with predominant RNA size of 24	NA	NA	NA	NA	NA	NA	NA	4.73800316747671	0.0259193541661345
1	29279027	29279793	767	*	PlantSmallRNAgenes	siRNA24	NA	NA	osa-b1.0r1-11755	siRNA24 locus with predominant RNA size of 24	NA	NA	NA	NA	NA	NA	NA	-2.39606966838625	0.000620821570368829
1	29295889	29298046	2158	*	PlantSmallRNAgenes	siRNA24	NA	NA	osa-b1.0r1-11757	siRNA24 locus with predominant RNA size of 24	NA	NA	NA	NA	NA	NA	NA	1.52152327564803	0.026680350879054
1	29310317	29310914	598	+	ShortStack	OtherRNA	NA	NA	Cluster_67347	NA	Cluster_67347	N	N	NA	NA	NA	NA	-4.5501285838137	0.0493319125308892
1	29311269	29312208	940	+	ShortStack	OtherRNA	NA	NA	Cluster_67348	NA	Cluster_67348	N	N	NA	NA	NA	NA	-5.32135666012756	0.00348921891139148
1	29317467	29318144	678	+	ShortStack	OtherRNA	NA	NA	Cluster_67352	NA	Cluster_67352	N	N	NA	NA	NA	NA	-5.17198114974839	0.0161867784371882
1	29325020	29325393	374	*	PlantSmallRNAgenes	siRNA24	NA	NA	osa-b1.0r1-11763	siRNA24 locus with predominant RNA size of 24	NA	NA	NA	NA	NA	NA	NA	-1.76320753823887	0.0333708771288864
1	29326091	29326223	133	+	PlantSmallRNAgenes	OtherRNA	NA	NA	osa-b1.0r1-11764	OtherRNA locus with < 80% of RNAs between 20-24 nts in size	NA	NA	NA	NA	NA	NA	NA	-4.78849371736527	9.703215405208e-08
1	29334966	29335310	345	*	PlantSmallRNAgenes	siRNA24	NA	NA	osa-b1.0r1-11769	siRNA24 locus with predominant RNA size of 24	NA	NA	NA	NA	NA	NA	NA	-1.54714308372672	0.0453188166139624
1	29335934	29336379	446	*	PlantSmallRNAgenes	siRNA24	NA	NA	osa-b1.0r1-11771	siRNA24 locus with predominant RNA size of 24	NA	NA	NA	NA	NA	NA	NA	-2.18757310051182	0.0063434746295322
1	29341691	29342829	1139	*	PlantSmallRNAgenes	siRNA24	NA	NA	osa-b1.0r1-11776	siRNA24 locus with predominant RNA size of 24	NA	NA	NA	NA	NA	NA	NA	5.04133676176513	0.00376964939624813
1	29367463	29368096	634	+	ShortStack	OtherRNA	NA	NA	Cluster_67379	NA	Cluster_67379	N	N	NA	NA	NA	NA	-4.04015043411051	0.0373285208096644
1	29368279	29368674	396	*	PlantSmallRNAgenes	siRNA24	NA	NA	osa-b1.0r1-11780	siRNA24 locus with predominant RNA size of 24	NA	NA	NA	NA	NA	NA	NA	-2.25056189940761	0.00991182253687696
1	29394325	29394560	236	*	PlantSmallRNAgenes	siRNA24	NA	NA	osa-b1.0r1-11793	siRNA24 locus with predominant RNA size of 24	NA	NA	NA	NA	NA	NA	NA	3.54144226804284	0.0280947621945796
1	29399684	29400517	834	*	PlantSmallRNAgenes	siRNA24	NA	NA	osa-b1.0r1-11796	siRNA24 locus with predominant RNA size of 24	NA	NA	NA	NA	NA	NA	NA	-1.17016580171291	0.0390123486732624
1	29447295	29447692	398	*	PlantSmallRNAgenes	siRNA24	NA	NA	osa-b1.0r1-11808	siRNA24 locus with predominant RNA size of 24	NA	NA	NA	NA	NA	NA	NA	-2.38432289856047	0.0203503896157887
1	29495423	29496213	791	*	PlantSmallRNAgenes	siRNA24	NA	NA	osa-b1.0r1-11827	siRNA24 locus with predominant RNA size of 24	NA	NA	NA	NA	NA	NA	NA	3.00299751144557	0.0329672137164934
1	29517210	29519219	2010	*	PlantSmallRNAgenes	siRNA24	NA	NA	osa-b1.0r1-11835	siRNA24 locus with predominant RNA size of 24	NA	NA	NA	NA	NA	NA	NA	2.3278618334469	0.0185084267078849
1	29554058	29555368	1311	*	PlantSmallRNAgenes	siRNA24	NA	NA	osa-b1.0r1-11852	siRNA24 locus with predominant RNA size of 24	NA	NA	NA	NA	NA	NA	NA	1.65767165319264	0.0428896126471734
1	29560188	29563241	3054	+	PlantSmallRNAgenes	OtherRNA	NA	NA	osa-b1.0r1-11857	OtherRNA locus with < 80% of RNAs between 20-24 nts in size	NA	NA	NA	NA	NA	NA	NA	-3.53521913165585	5.40931089604136e-05
1	29598177	29598770	594	*	PlantSmallRNAgenes	siRNA24	NA	NA	osa-b1.0r1-11872	siRNA24 locus with predominant RNA size of 24	NA	NA	NA	NA	NA	NA	NA	4.82510948074896	0.012124929537323
1	29616929	29617672	744	*	PlantSmallRNAgenes	siRNA24	NA	NA	osa-b1.0r1-11878	siRNA24 locus with predominant RNA size of 24	NA	NA	NA	NA	NA	NA	NA	3.9635096161263	0.0244190977170343
1	29643658	29644994	1337	*	PlantSmallRNAgenes	siRNA24	NA	NA	osa-b1.0r1-11889	siRNA24 locus with predominant RNA size of 24	NA	NA	NA	NA	NA	NA	NA	3.32667103949647	0.0078475238661131
1	29708353	29708688	336	+	ShortStack	OtherRNA	NA	NA	Cluster_67577	NA	Cluster_67577	N	N	NA	NA	NA	NA	-5.83667471659037	0.0100795240246665
1	29709013	29710641	1629	*	PlantSmallRNAgenes	siRNA24	NA	NA	osa-b1.0r1-11907	siRNA24 locus with predominant RNA size of 24	NA	NA	NA	NA	NA	NA	NA	-1.43329864906925	0.0274843501004337
1	29759935	29760367	433	*	PlantSmallRNAgenes	siRNA24	NA	NA	osa-b1.0r1-11932	siRNA24 locus with predominant RNA size of 24	NA	NA	NA	NA	NA	NA	NA	-2.83230594606739	0.000337764541766843
1	29807266	29807638	373	-	PlantSmallRNAgenes	siRNA24	NA	NA	osa-b1.0r1-11945	siRNA24 locus with predominant RNA size of 24	NA	NA	NA	NA	NA	NA	NA	-2.38549161445923	0.000603364989424103
1	29821794	29821952	159	*	PlantSmallRNAgenes	siRNA24	NA	NA	osa-b1.0r1-11949	siRNA24 locus with predominant RNA size of 24	NA	NA	NA	NA	NA	NA	NA	-5.3769435166954	0.000931673546238871
1	29842737	29844060	1324	-	ShortStack	OtherRNA	NA	NA	Cluster_67657	NA	Cluster_67657	N	N	NA	NA	NA	NA	-5.65277011640402	0.000457156599820096
1	29844555	29844949	395	-	ShortStack	OtherRNA	NA	NA	Cluster_67658	NA	Cluster_67658	N	N	NA	NA	NA	NA	-3.35548770403656	0.0497535553051278
1	29845241	29845838	598	-	ShortStack	OtherRNA	NA	NA	Cluster_67659	NA	Cluster_67659	N	N	NA	NA	NA	NA	-5.38181669961682	0.00872555283177472
1	29848508	29848865	358	*	PlantSmallRNAgenes	siRNA24	NA	NA	osa-b1.0r1-11963	siRNA24 locus with predominant RNA size of 24	NA	NA	NA	NA	NA	NA	NA	-1.57373897470054	0.0251277893626109
1	29879434	29880450	1017	*	PlantSmallRNAgenes	siRNA24	NA	NA	osa-b1.0r1-11976	siRNA24 locus with predominant RNA size of 24	NA	NA	NA	NA	NA	NA	NA	2.8340530804625	0.0189165461982092
1	29894914	29894934	21	*	ShortStack	OtherRNA	NA	NA	Cluster_67695	NA	Cluster_67695	N	N	NA	NA	NA	NA	-7.6212007685979	7.05914748717733e-07
1	29917824	29918585	762	+	PlantSmallRNAgenes	siRNA24	NA	NA	osa-b1.0r1-11997	siRNA24 locus with predominant RNA size of 24	NA	NA	NA	NA	NA	NA	NA	-2.0889724658514	0.0402400145050726
1	29960117	29960551	435	*	PlantSmallRNAgenes	siRNA24	NA	NA	osa-b1.0r1-12020	siRNA24 locus with predominant RNA size of 24	NA	NA	NA	NA	NA	NA	NA	-3.05122947700844	1.81533062229162e-06
1	29963304	29963772	469	*	PlantSmallRNAgenes	siRNA24	NA	NA	osa-b1.0r1-12021	siRNA24 locus with predominant RNA size of 24	NA	NA	NA	NA	NA	NA	NA	-2.50387694079063	0.00911452176314452
1	29963868	29964961	1094	*	PlantSmallRNAgenes	siRNA24	NA	NA	osa-b1.0r1-12022	siRNA24 locus with predominant RNA size of 24	NA	NA	NA	NA	NA	NA	NA	2.79612607735291	0.000571816186739207
1	30044876	30045205	330	*	PlantSmallRNAgenes	siRNA24	NA	NA	osa-b1.0r1-12061	siRNA24 locus with predominant RNA size of 24	NA	NA	NA	NA	NA	NA	NA	-2.06315176272952	0.00404133493471642
1	30089239	30090979	1741	*	PlantSmallRNAgenes	siRNA24	NA	NA	osa-b1.0r1-12078	siRNA24 locus with predominant RNA size of 24	NA	NA	NA	NA	NA	NA	NA	2.05405900647819	0.00526810172636964
1	30148907	30149355	449	*	PlantSmallRNAgenes	siRNA24	NA	NA	osa-b1.0r1-12099	siRNA24 locus with predominant RNA size of 24	NA	NA	NA	NA	NA	NA	NA	-1.46480550905809	0.0336579610211247
1	30164931	30165785	855	*	PlantSmallRNAgenes	siRNA24	NA	NA	osa-b1.0r1-12106	siRNA24 locus with predominant RNA size of 24	NA	NA	NA	NA	NA	NA	NA	-2.08447024675467	0.0277797597655578
1	30166346	30166694	349	+	PlantSmallRNAgenes	OtherRNA	NA	NA	osa-b1.0r1-12107	OtherRNA locus with < 80% of RNAs between 20-24 nts in size	NA	NA	NA	NA	NA	NA	NA	-6.31608507228911	0.0227950595233905
1	30167473	30167955	483	+	ShortStack	OtherRNA	NA	NA	Cluster_67881	NA	Cluster_67881	N	N	NA	NA	NA	NA	-4.99271915846039	0.00552933084562502
1	30170949	30171229	281	+	ShortStack	OtherRNA	NA	NA	Cluster_67888	NA	Cluster_67888	N	N	NA	NA	NA	NA	-5.96364469995557	0.00128519081548624
1	30171244	30171624	381	+	PlantSmallRNAgenes	OtherRNA	NA	NA	osa-b1.0r1-12110	OtherRNA locus with < 80% of RNAs between 20-24 nts in size	NA	NA	NA	NA	NA	NA	NA	-6.18003209771215	0.000173677150698617
1	30172453	30172779	327	-	PlantSmallRNAgenes	siRNA24	NA	NA	osa-b1.0r1-12111	siRNA24 locus with predominant RNA size of 24	NA	NA	NA	NA	NA	NA	NA	1.79293813065035	0.0179330967071983
1	30210427	30210518	92	+	PlantSmallRNAgenes	OtherRNA	NA	NA	osa-b1.0r1-12125	OtherRNA locus with < 80% of RNAs between 20-24 nts in size	NA	NA	NA	NA	NA	NA	NA	-6.10378770738109	0.0449683395067308
1	30232629	30233218	590	*	PlantSmallRNAgenes	siRNA24	NA	NA	osa-b1.0r1-12134	siRNA24 locus with predominant RNA size of 24	NA	NA	NA	NA	NA	NA	NA	3.207467347528	0.00381499799137712
1	30233924	30234884	961	*	PlantSmallRNAgenes	siRNA24	NA	NA	osa-b1.0r1-12135	siRNA24 locus with predominant RNA size of 24	NA	NA	NA	NA	NA	NA	NA	4.60996391695483	0.0329194211525609
1	30234982	30236296	1315	*	PlantSmallRNAgenes	siRNA24	NA	NA	osa-b1.0r1-12136	siRNA24 locus with predominant RNA size of 24	NA	NA	NA	NA	NA	NA	NA	2.36126341591178	0.046095838881383
1	30239702	30240162	461	*	PlantSmallRNAgenes	siRNA24	NA	NA	osa-b1.0r1-12139	siRNA24 locus with predominant RNA size of 24	NA	NA	NA	NA	NA	NA	NA	4.19070455612539	0.00843692467440047
1	30244862	30246717	1856	*	PlantSmallRNAgenes	siRNA24	NA	NA	osa-b1.0r1-12142	siRNA24 locus with predominant RNA size of 24	NA	NA	NA	NA	NA	NA	NA	2.38662995675531	0.0231945616961573
1	30275996	30276542	547	*	PlantSmallRNAgenes	siRNA24	NA	NA	osa-b1.0r1-12148	siRNA24 locus with predominant RNA size of 24	NA	NA	NA	NA	NA	NA	NA	2.21086356072822	0.0475216172000836
1	30277987	30278203	217	+	PlantSmallRNAgenes	OtherRNA	NA	NA	osa-b1.0r1-12149	OtherRNA locus with < 80% of RNAs between 20-24 nts in size	NA	NA	NA	NA	NA	NA	NA	1.72924196713344	0.00139023860689647
1	30290833	30291205	373	*	PlantSmallRNAgenes	siRNA24	NA	NA	osa-b1.0r1-12155	siRNA24 locus with predominant RNA size of 24	NA	NA	NA	NA	NA	NA	NA	-2.321045388086	0.0125901728990963
1	30318502	30318822	321	*	PlantSmallRNAgenes	siRNA24	NA	NA	osa-b1.0r1-12172	siRNA24 locus with predominant RNA size of 24	NA	NA	NA	NA	NA	NA	NA	-2.02595615711748	0.0244870921946567
1	30324094	30325067	974	-	ShortStack	OtherRNA	NA	NA	Cluster_67999	NA	Cluster_67999	N	N	NA	NA	NA	NA	-4.86927273493114	0.0149584153394724
1	30338094	30338719	626	*	PlantSmallRNAgenes	siRNA24	NA	NA	osa-b1.0r1-12181	siRNA24 locus with predominant RNA size of 24	NA	NA	NA	NA	NA	NA	NA	5.03554402067089	0.00411975148729408
1	30350354	30351750	1397	*	PlantSmallRNAgenes	siRNA24	NA	NA	osa-b1.0r1-12185	siRNA24 locus with predominant RNA size of 24	NA	NA	NA	NA	NA	NA	NA	2.71744350460049	0.00393933810940805
1	30364122	30364318	197	-	ShortStack	OtherRNA	NA	NA	Cluster_68020	NA	Cluster_68020	N	N	NA	NA	NA	NA	-5.72969444054425	0.0158311111975789
1	30377233	30378996	1764	*	PlantSmallRNAgenes	siRNA24	NA	NA	osa-b1.0r1-12194	siRNA24 locus with predominant RNA size of 24	NA	NA	NA	NA	NA	NA	NA	2.41058147907943	0.000476408070514464
1	30428580	30428919	340	+	ShortStack	OtherRNA	NA	NA	Cluster_68066	NA	Cluster_68066	N	N	NA	NA	NA	NA	-6.06133117377505	0.00142814512782824
1	30452385	30452779	395	*	PlantSmallRNAgenes	siRNA24	NA	NA	osa-b1.0r1-12219	siRNA24 locus with predominant RNA size of 24	NA	NA	NA	NA	NA	NA	NA	-3.15314017890456	4.04251090380666e-06
1	30461345	30462016	672	+	ShortStack	OtherRNA	NA	NA	Cluster_68084	NA	Cluster_68084	N	N	NA	NA	NA	NA	-4.38809736801204	0.0286040878419753
1	30476742	30477136	395	*	PlantSmallRNAgenes	siRNA24	NA	NA	osa-b1.0r1-12235	siRNA24 locus with predominant RNA size of 24	NA	NA	NA	NA	NA	NA	NA	-1.7610100989532	0.00161649260451921
1	30480622	30481223	602	-	ShortStack	OtherRNA	NA	NA	Cluster_68101	NA	Cluster_68101	N	N	NA	NA	NA	NA	-6.60701591636129	0.00137556449504864
1	30515425	30516324	900	*	PlantSmallRNAgenes	siRNA24	NA	NA	osa-b1.0r1-12245	siRNA24 locus with predominant RNA size of 24	NA	NA	NA	NA	NA	NA	NA	-1.18891668783794	0.0306710359069126
1	30518662	30520155	1494	*	PlantSmallRNAgenes	siRNA24	NA	NA	osa-b1.0r1-12247	siRNA24 locus with predominant RNA size of 24	NA	NA	NA	NA	NA	NA	NA	2.1444851947822	0.00842246570953966
1	30551553	30555591	4039	*	PlantSmallRNAgenes	siRNA24	NA	NA	osa-b1.0r1-12254	siRNA24 locus with predominant RNA size of 24	NA	NA	NA	NA	NA	NA	NA	3.11987278501636	0.00030321013297193
1	30574486	30574822	337	*	PlantSmallRNAgenes	siRNA24	NA	NA	osa-b1.0r1-12261	siRNA24 locus with predominant RNA size of 24	NA	NA	NA	NA	NA	NA	NA	-1.62225980154733	0.0284631292880312
1	30575602	30575947	346	*	PlantSmallRNAgenes	siRNA24	NA	NA	osa-b1.0r1-12262	siRNA24 locus with predominant RNA size of 24	NA	NA	NA	NA	NA	NA	NA	-3.5464397421148	0.0293072372985524
1	30614530	30615953	1424	*	PlantSmallRNAgenes	siRNA24	NA	NA	osa-b1.0r1-12273	siRNA24 locus with predominant RNA size of 24	NA	NA	NA	NA	NA	NA	NA	1.6983559998574	0.0365582298384954
1	30658325	30659864	1540	*	PlantSmallRNAgenes	siRNA24	NA	NA	osa-b1.0r1-12289	siRNA24 locus with predominant RNA size of 24	NA	NA	NA	NA	NA	NA	NA	3.71469360895253	0.0283879315317352
1	30677900	30678744	845	*	PlantSmallRNAgenes	siRNA24	NA	NA	osa-b1.0r1-12304	siRNA24 locus with predominant RNA size of 24	NA	NA	NA	NA	NA	NA	NA	5.55001453226604	0.0009063535760854
1	30681807	30682100	294	-	PlantSmallRNAgenes	siRNA24	NA	NA	osa-b1.0r1-12307	siRNA24 locus with predominant RNA size of 24	NA	NA	NA	NA	NA	NA	NA	-2.50571392974709	0.0020884550143956
1	30726133	30727522	1390	*	PlantSmallRNAgenes	siRNA24	NA	NA	osa-b1.0r1-12326	siRNA24 locus with predominant RNA size of 24	NA	NA	NA	NA	NA	NA	NA	1.47875593152723	0.0364053222672597
1	30769617	30771841	2225	*	PlantSmallRNAgenes	siRNA24	NA	NA	osa-b1.0r1-12349	siRNA24 locus with predominant RNA size of 24	NA	NA	NA	NA	NA	NA	NA	1.3592786048514	0.0243886020681899
1	30808042	30812437	4396	*	PlantSmallRNAgenes	siRNA24	NA	NA	osa-b1.0r1-12362	siRNA24 locus with predominant RNA size of 24	NA	NA	NA	NA	NA	NA	NA	2.7902792302088	0.0219048488978742
1	30836766	30838160	1395	*	PlantSmallRNAgenes	siRNA24	NA	NA	osa-b1.0r1-12374	siRNA24 locus with predominant RNA size of 24	NA	NA	NA	NA	NA	NA	NA	1.87924169058281	0.00309054340588964
1	30847580	30848352	773	*	PlantSmallRNAgenes	siRNA24	NA	NA	osa-b1.0r1-12377	siRNA24 locus with predominant RNA size of 24	NA	NA	NA	NA	NA	NA	NA	-1.3255890463676	0.0327630765895081
1	30884424	30886348	1925	*	PlantSmallRNAgenes	OtherRNA	NA	NA	osa-b1.0r1-12395	OtherRNA locus with < 80% of RNAs between 20-24 nts in size	NA	NA	NA	NA	NA	NA	NA	-5.60533217666146	3.86574549599175e-07
1	30888425	30888732	308	+	PlantSmallRNAgenes	siRNA24	NA	NA	osa-b1.0r1-12397	siRNA24 locus with predominant RNA size of 24	NA	NA	NA	NA	NA	NA	NA	-5.33846620994857	0.0134413097299512
1	30914570	30916613	2044	*	PlantSmallRNAgenes	siRNA24	NA	NA	osa-b1.0r1-12412	siRNA24 locus with predominant RNA size of 24	NA	NA	NA	NA	NA	NA	NA	-1.62222270148022	0.00918322574812694
1	30961330	30961617	288	*	PlantSmallRNAgenes	siRNA24	NA	NA	osa-b1.0r1-12429	siRNA24 locus with predominant RNA size of 24	NA	NA	NA	NA	NA	NA	NA	-2.58170927392313	0.00602130983259998
1	30974622	30974988	367	*	PlantSmallRNAgenes	siRNA24	NA	NA	osa-b1.0r1-12437	siRNA24 locus with predominant RNA size of 24	NA	NA	NA	NA	NA	NA	NA	-3.73977046931114	1.90307076754266e-06
1	30999237	31001207	1971	*	PlantSmallRNAgenes	siRNA24	NA	NA	osa-b1.0r1-12445	siRNA24 locus with predominant RNA size of 24	NA	NA	NA	NA	NA	NA	NA	3.20129697727672	0.00392369572643171
1	31098878	31099261	384	*	PlantSmallRNAgenes	siRNA24	NA	NA	osa-b1.0r1-12480	siRNA24 locus with predominant RNA size of 24	NA	NA	NA	NA	NA	NA	NA	-2.37711379568336	0.0109747436532053
1	31111247	31111917	671	-	ShortStack	OtherRNA	NA	NA	Cluster_68461	NA	Cluster_68461	N	N	NA	NA	NA	NA	-4.17959043496068	0.00282093378022613
1	31122401	31123214	814	*	PlantSmallRNAgenes	siRNA24	NA	NA	osa-b1.0r1-12488	siRNA24 locus with predominant RNA size of 24	NA	NA	NA	NA	NA	NA	NA	5.76961474258466	0.00375144970068825
1	31132808	31133066	259	+	PlantSmallRNAgenes	OtherRNA	NA	NA	osa-b1.0r1-12492	OtherRNA locus with < 80% of RNAs between 20-24 nts in size	NA	NA	NA	NA	NA	NA	NA	-6.86714610918041	8.98724050033198e-18
1	31150070	31151107	1038	*	PlantSmallRNAgenes	siRNA24	NA	NA	osa-b1.0r1-12500	siRNA24 locus with predominant RNA size of 24	NA	NA	NA	NA	NA	NA	NA	4.62557033644748	0.0132375710151656
1	31183272	31184652	1381	*	PlantSmallRNAgenes	siRNA24	NA	NA	osa-b1.0r1-12514	siRNA24 locus with predominant RNA size of 24	NA	NA	NA	NA	NA	NA	NA	2.80414142435409	9.21835181973092e-05
1	31231096	31231479	384	-	PlantSmallRNAgenes	siRNA24	NA	NA	osa-b1.0r1-12525	siRNA24 locus with predominant RNA size of 24	NA	NA	NA	NA	NA	NA	NA	-2.81088351576752	2.62955506307214e-05
1	31237224	31239065	1842	*	PlantSmallRNAgenes	siRNA24	NA	NA	osa-b1.0r1-12530	siRNA24 locus with predominant RNA size of 24	NA	NA	NA	NA	NA	NA	NA	2.1873436609359	0.0324676601409277
1	31272334	31273004	671	+	ShortStack	OtherRNA	NA	NA	Cluster_68561	NA	Cluster_68561	N	N	NA	NA	NA	NA	-6.52862211332978	0.000563452620510521
1	31278104	31278513	410	-	ShortStack	OtherRNA	NA	NA	Cluster_68571	NA	Cluster_68571	N	N	NA	NA	NA	NA	-6.14746191702864	0.0101154515361951
1	31298515	31300174	1660	-	ShortStack	OtherRNA	NA	NA	Cluster_68583	NA	Cluster_68583	N	N	NA	NA	NA	NA	-6.19769873769943	6.32813850968149e-06
1	31333733	31333947	215	-	ShortStack	OtherRNA	NA	NA	Cluster_68597	NA	Cluster_68597	N	N	NA	NA	NA	NA	-6.15542078323343	0.00256287532213309
1	31336373	31337070	698	-	ShortStack	OtherRNA	NA	NA	Cluster_68602	NA	Cluster_68602	N	N	NA	NA	NA	NA	-6.25901352634959	0.00166537189772202
1	31339458	31339634	177	+	PlantSmallRNAgenes	siRNA24	NA	NA	osa-b1.0r1-12563	siRNA24 locus with predominant RNA size of 24	NA	NA	NA	NA	NA	NA	NA	-5.14206708899084	0.0237021630967171
1	31349524	31350194	671	*	ShortStack	OtherRNA	NA	NA	Cluster_68615	NA	Cluster_68615	N	N	NA	NA	NA	NA	-3.85434787193069	0.0078475238661131
1	31351772	31352997	1226	+	ShortStack	OtherRNA	NA	NA	Cluster_68619	NA	Cluster_68619	N	N	NA	NA	NA	NA	-6.06597726538191	0.00030597836281698
1	31355126	31356144	1019	*	PlantSmallRNAgenes	siRNA24	NA	NA	osa-b1.0r1-12570	siRNA24 locus with predominant RNA size of 24	NA	NA	NA	NA	NA	NA	NA	1.7294482148514	0.0482044065569672
1	31373698	31374095	398	-	PlantSmallRNAgenes	OtherRNA	NA	NA	osa-b1.0r1-12576	OtherRNA locus with < 80% of RNAs between 20-24 nts in size	NA	NA	NA	NA	NA	NA	NA	-4.97526480663617	0.0340481200083474
1	31375217	31375491	275	-	ShortStack	OtherRNA	NA	NA	Cluster_68633	NA	Cluster_68633	N	N	NA	NA	NA	NA	-5.19527729124066	0.024878173603683
1	31375516	31375893	378	-	PlantSmallRNAgenes	OtherRNA	NA	NA	osa-b1.0r1-12577	OtherRNA locus with < 80% of RNAs between 20-24 nts in size	NA	NA	NA	NA	NA	NA	NA	-5.40032067590012	0.00505890270122835
1	31376384	31377538	1155	-	ShortStack	OtherRNA	NA	NA	Cluster_68635	NA	Cluster_68635	N	N	NA	NA	NA	NA	-5.22411590934299	0.00311399120653598
1	31384668	31385851	1184	*	PlantSmallRNAgenes	siRNA24	NA	NA	osa-b1.0r1-12582	siRNA24 locus with predominant RNA size of 24	NA	NA	NA	NA	NA	NA	NA	2.73376289705963	0.0014926664486863
1	31393080	31394547	1468	*	PlantSmallRNAgenes	siRNA24	NA	NA	osa-b1.0r1-12587	siRNA24 locus with predominant RNA size of 24	NA	NA	NA	NA	NA	NA	NA	2.43406981172294	0.000712950617864482
1	31408192	31408863	672	*	ShortStack	OtherRNA	NA	NA	Cluster_68651	NA	Cluster_68651	N	N	NA	NA	NA	NA	-4.90276981219631	0.0288962162708026
1	31409092	31409864	773	-	PlantSmallRNAgenes	OtherRNA	NA	NA	osa-b1.0r1-12591	OtherRNA locus with < 80% of RNAs between 20-24 nts in size	NA	NA	NA	NA	NA	NA	NA	-6.2996108428318	8.57123189845683e-09
1	31410082	31410782	701	-	ShortStack	OtherRNA	NA	NA	Cluster_68654	NA	Cluster_68654	N	N	NA	NA	NA	NA	-6.37360626436285	2.6612837088308e-06
1	31415756	31415907	152	*	PlantSmallRNAgenes	siRNA21	NA	NA	osa-b1.0r1-12595	siRNA21 locus with predominant RNA size of 21	NA	NA	NA	NA	NA	NA	NA	-1.94299125598295	0.011817170058557
1	31421176	31421859	684	*	PlantSmallRNAgenes	siRNA24	NA	NA	osa-b1.0r1-12601	siRNA24 locus with predominant RNA size of 24	NA	NA	NA	NA	NA	NA	NA	3.96036568529653	0.00833798630648296
1	31433852	31435612	1761	*	PlantSmallRNAgenes	siRNA24	NA	NA	osa-b1.0r1-12605	siRNA24 locus with predominant RNA size of 24	NA	NA	NA	NA	NA	NA	NA	1.86567264541066	0.0356688156920147
1	31475310	31475959	650	-	ShortStack	OtherRNA	NA	NA	Cluster_68686	NA	Cluster_68686	N	N	NA	NA	NA	NA	-5.94011163322907	0.0016041280205739
1	31476011	31476528	518	*	ShortStack	OtherRNA	NA	NA	Cluster_68687	NA	Cluster_68687	N	N	NA	NA	NA	NA	-5.67159907196388	0.00731211896389759
1	31523652	31523763	112	+	PlantSmallRNAgenes	OtherRNA	NA	NA	osa-b1.0r1-12635	OtherRNA locus with < 80% of RNAs between 20-24 nts in size	NA	NA	NA	NA	NA	NA	NA	-10.1211364756696	0.0111817600968385
1	31558532	31558906	375	-	PlantSmallRNAgenes	OtherRNA	NA	NA	osa-b1.0r1-12639	OtherRNA locus with < 80% of RNAs between 20-24 nts in size	NA	NA	NA	NA	NA	NA	NA	-2.31333773172164	0.000106770022056814
1	31565802	31566164	363	*	PlantSmallRNAgenes	siRNA24	NA	NA	osa-b1.0r1-12643	siRNA24 locus with predominant RNA size of 24	NA	NA	NA	NA	NA	NA	NA	-2.20456964255837	8.87478503774057e-05
1	31585600	31585839	240	-	PlantSmallRNAgenes	OtherRNA	NA	NA	osa-b1.0r1-12645	OtherRNA locus with < 80% of RNAs between 20-24 nts in size	NA	NA	NA	NA	NA	NA	NA	-4.58795004442213	0.0348265672485499
1	31588190	31588327	138	-	PlantSmallRNAgenes	OtherRNA	NA	NA	osa-b1.0r1-12647	OtherRNA locus with < 80% of RNAs between 20-24 nts in size	NA	NA	NA	NA	NA	NA	NA	-2.06648595365998	0.00964025998984688
1	31589074	31590319	1246	-	PlantSmallRNAgenes	siRNA24	NA	NA	osa-b1.0r1-12648	siRNA24 locus with predominant RNA size of 24	NA	NA	NA	NA	NA	NA	NA	1.38374024181389	0.0213109675625052
1	31615863	31616865	1003	*	PlantSmallRNAgenes	siRNA24	NA	NA	osa-b1.0r1-12656	siRNA24 locus with predominant RNA size of 24	NA	NA	NA	NA	NA	NA	NA	4.8224467015578	0.00980666656672988
1	31632670	31633481	812	*	PlantSmallRNAgenes	siRNA24	NA	NA	osa-b1.0r1-12661	siRNA24 locus with predominant RNA size of 24	NA	NA	NA	NA	NA	NA	NA	-1.54206046637693	0.0127988940353603
1	31651646	31652444	799	*	ShortStack	OtherRNA	NA	NA	Cluster_68784	NA	Cluster_68784	N	N	NA	NA	NA	NA	-4.41118857196286	0.0195037643051196
1	31689982	31690957	976	*	PlantSmallRNAgenes	siRNA24	NA	NA	osa-b1.0r1-12677	siRNA24 locus with predominant RNA size of 24	NA	NA	NA	NA	NA	NA	NA	2.8372316039606	0.00107206318355536
1	31695894	31696578	685	*	PlantSmallRNAgenes	siRNA24	NA	NA	osa-b1.0r1-12681	siRNA24 locus with predominant RNA size of 24	NA	NA	NA	NA	NA	NA	NA	2.48615328238411	0.00099659789584026
1	31715452	31716988	1537	*	PlantSmallRNAgenes	siRNA24	NA	NA	osa-b1.0r1-12688	siRNA24 locus with predominant RNA size of 24	NA	NA	NA	NA	NA	NA	NA	4.08093323202859	0.0263119794642742
1	31741571	31741760	190	-	PlantSmallRNAgenes	OtherRNA	NA	NA	osa-b1.0r1-12696	OtherRNA locus with < 80% of RNAs between 20-24 nts in size	NA	NA	NA	NA	NA	NA	NA	-3.6008458451211	5.81723212923856e-07
1	31774889	31775377	489	*	PlantSmallRNAgenes	siRNA24	NA	NA	osa-b1.0r1-12715	siRNA24 locus with predominant RNA size of 24	NA	NA	NA	NA	NA	NA	NA	-3.28359447343363	0.000253519860499728
1	31778562	31778859	298	*	PlantSmallRNAgenes	siRNA24	NA	NA	osa-b1.0r1-12719	siRNA24 locus with predominant RNA size of 24	NA	NA	NA	NA	NA	NA	NA	-2.36361292083671	0.001317697026614
1	31785626	31786417	792	*	PlantSmallRNAgenes	siRNA24	NA	NA	osa-b1.0r1-12723	siRNA24 locus with predominant RNA size of 24	NA	NA	NA	NA	NA	NA	NA	3.51402655602685	0.027486665450596
1	31821682	31822640	959	*	PlantSmallRNAgenes	siRNA24	NA	NA	osa-b1.0r1-12741	siRNA24 locus with predominant RNA size of 24	NA	NA	NA	NA	NA	NA	NA	2.4611476635746	0.00124866199092202
1	31844885	31845908	1024	*	PlantSmallRNAgenes	siRNA24	NA	NA	osa-b1.0r1-12747	siRNA24 locus with predominant RNA size of 24	NA	NA	NA	NA	NA	NA	NA	-1.73348053736046	0.00232418753311734
1	31968688	31969324	637	*	PlantSmallRNAgenes	siRNA24	NA	NA	osa-b1.0r1-12806	siRNA24 locus with predominant RNA size of 24	NA	NA	NA	NA	NA	NA	NA	-2.16691515393784	9.75663059138616e-05
1	31981963	31982679	717	+	ShortStack	OtherRNA	NA	NA	Cluster_69002	NA	Cluster_69002	N	N	NA	NA	NA	NA	-5.92892708229988	0.000849983881796797
1	31989188	31989258	71	+	PlantSmallRNAgenes	OtherRNA	NA	NA	osa-b1.0r1-12813	OtherRNA locus with < 80% of RNAs between 20-24 nts in size	NA	NA	NA	NA	NA	NA	NA	-7.38268492560421	2.49919094139391e-05
1	32001305	32001466	162	-	ShortStack	OtherRNA	NA	NA	Cluster_69018	NA	Cluster_69018	N	N	NA	NA	NA	NA	-4.72220859995421	0.01912574832305
1	32023418	32024912	1495	*	PlantSmallRNAgenes	siRNA24	NA	NA	osa-b1.0r1-12822	siRNA24 locus with predominant RNA size of 24	NA	NA	NA	NA	NA	NA	NA	3.70544459983999	4.05821742886317e-06
1	32052604	32053720	1117	*	PlantSmallRNAgenes	siRNA24	NA	NA	osa-b1.0r1-12835	siRNA24 locus with predominant RNA size of 24	NA	NA	NA	NA	NA	NA	NA	4.52135160603935	0.00946568034979917
1	32076738	32077104	367	+	PlantSmallRNAgenes	OtherRNA	NA	NA	osa-b1.0r1-12846	OtherRNA locus with < 80% of RNAs between 20-24 nts in size	NA	NA	NA	NA	NA	NA	NA	3.61716788197195	0.00204701840945568
1	32077185	32077464	280	+	PlantSmallRNAgenes	OtherRNA	NA	NA	osa-b1.0r1-12847	OtherRNA locus with < 80% of RNAs between 20-24 nts in size	NA	NA	NA	NA	NA	NA	NA	4.22561099981574	0.0118552873218217
1	32077545	32078038	494	+	PlantSmallRNAgenes	OtherRNA	NA	NA	osa-b1.0r1-12848	OtherRNA locus with < 80% of RNAs between 20-24 nts in size	NA	NA	NA	NA	NA	NA	NA	3.33368529691256	0.00232047082682211
1	32078125	32078700	576	+	PlantSmallRNAgenes	OtherRNA	NA	NA	osa-b1.0r1-12849	OtherRNA locus with < 80% of RNAs between 20-24 nts in size	NA	NA	NA	NA	NA	NA	NA	3.47255520327077	0.00658198838862232
1	32147693	32148940	1248	*	PlantSmallRNAgenes	OtherRNA	NA	NA	osa-b1.0r1-12873	OtherRNA locus with < 80% of RNAs between 20-24 nts in size	NA	NA	NA	NA	NA	NA	NA	-1.59489102313148	0.00825520801962623
1	32151702	32151983	282	-	PlantSmallRNAgenes	OtherRNA	NA	NA	osa-b1.0r1-12875	OtherRNA locus with < 80% of RNAs between 20-24 nts in size	NA	NA	NA	NA	NA	NA	NA	-4.75108821059726	0.0235721188878269
1	32175002	32175446	445	*	PlantSmallRNAgenes	siRNA24	NA	NA	osa-b1.0r1-12891	siRNA24 locus with predominant RNA size of 24	NA	NA	NA	NA	NA	NA	NA	-2.93408227168131	8.42059950774956e-06
1	32198460	32199454	995	*	PlantSmallRNAgenes	siRNA24	NA	NA	osa-b1.0r1-12898	siRNA24 locus with predominant RNA size of 24	NA	NA	NA	NA	NA	NA	NA	3.25380975690822	0.0274599009021108
1	32200586	32200965	380	*	PlantSmallRNAgenes	siRNA24	NA	NA	osa-b1.0r1-12900	siRNA24 locus with predominant RNA size of 24	NA	NA	NA	NA	NA	NA	NA	-5.12067220487226	0.0274995500076945
1	32239298	32241273	1976	*	PlantSmallRNAgenes	siRNA24	NA	NA	osa-b1.0r1-12912	siRNA24 locus with predominant RNA size of 24	NA	NA	NA	NA	NA	NA	NA	-1.09457271622509	0.0345810347834786
1	32248898	32248983	86	+	PlantSmallRNAgenes	siRNA24	NA	NA	osa-b1.0r1-12913	siRNA24 locus with predominant RNA size of 24	NA	NA	NA	NA	NA	NA	NA	-4.93591999709674	0.0479278399138834
1	32259647	32260068	422	-	ShortStack	OtherRNA	NA	NA	Cluster_69180	NA	Cluster_69180	N	N	NA	NA	NA	NA	-6.35946023760281	0.0024000358864701
1	32272832	32273753	922	*	PlantSmallRNAgenes	siRNA24	NA	NA	osa-b1.0r1-12924	siRNA24 locus with predominant RNA size of 24	NA	NA	NA	NA	NA	NA	NA	2.03138921626693	0.0212351006453578
1	32289121	32289825	705	-	ShortStack	OtherRNA	NA	NA	Cluster_69198	NA	Cluster_69198	N	N	NA	NA	NA	NA	-7.93159799131226	2.46176738106049e-07
1	32302222	32303024	803	+	ShortStack	OtherRNA	NA	NA	Cluster_69209	NA	Cluster_69209	N	N	NA	NA	NA	NA	-4.56742010150119	0.0285348281533859
1	32305722	32306854	1133	*	PlantSmallRNAgenes	siRNA24	NA	NA	osa-b1.0r1-12941	siRNA24 locus with predominant RNA size of 24	NA	NA	NA	NA	NA	NA	NA	2.22094950916944	0.0425816841152816
1	32309599	32313433	3835	*	PlantSmallRNAgenes	siRNA24	NA	NA	osa-b1.0r1-12942	siRNA24 locus with predominant RNA size of 24	NA	NA	NA	NA	NA	NA	NA	4.30027227561356	0.000143948233988831
1	32327846	32330831	2986	-	ShortStack	OtherRNA	NA	NA	Cluster_69216	NA	Cluster_69216	N	N	NA	NA	NA	NA	-3.48462824326157	4.39585640378393e-05
1	32339266	32340024	759	+	PlantSmallRNAgenes	OtherRNA	NA	NA	osa-b1.0r1-12948	OtherRNA locus with < 80% of RNAs between 20-24 nts in size	NA	NA	NA	NA	NA	NA	NA	-6.56627079457452	7.38300214227697e-09
1	32367833	32368330	498	+	ShortStack	OtherRNA	NA	NA	Cluster_69242	NA	Cluster_69242	N	N	NA	NA	NA	NA	-4.91760159933689	0.023215760203059
1	32370812	32371784	973	+	ShortStack	OtherRNA	NA	NA	Cluster_69247	NA	Cluster_69247	N	N	NA	NA	NA	NA	-6.27531780723968	0.000356074696086064
1	32438189	32439379	1191	+	ShortStack	OtherRNA	NA	NA	Cluster_69290	NA	Cluster_69290	N	N	NA	NA	NA	NA	-4.45674647928691	0.000816681016103799
1	32456812	32457379	568	+	PlantSmallRNAgenes	OtherRNA	NA	NA	osa-b1.0r1-12988	OtherRNA locus with < 80% of RNAs between 20-24 nts in size	NA	NA	NA	NA	NA	NA	NA	1.83387838253667	0.0030112757047846
1	32460941	32461567	627	+	PlantSmallRNAgenes	OtherRNA	NA	NA	osa-b1.0r1-12991	OtherRNA locus with < 80% of RNAs between 20-24 nts in size	NA	NA	NA	NA	NA	NA	NA	1.26001100189132	0.0305715389376642
1	32480489	32480979	491	*	PlantSmallRNAgenes	siRNA24	NA	NA	osa-b1.0r1-12999	siRNA24 locus with predominant RNA size of 24	NA	NA	NA	NA	NA	NA	NA	-3.33762054288779	0.00164490934154852
1	32483312	32483771	460	*	PlantSmallRNAgenes	siRNA24	NA	NA	osa-b1.0r1-13003	siRNA24 locus with predominant RNA size of 24	NA	NA	NA	NA	NA	NA	NA	2.01468897907095	0.0287214940973724
1	32496668	32498093	1426	*	PlantSmallRNAgenes	siRNA24	NA	NA	osa-b1.0r1-13009	siRNA24 locus with predominant RNA size of 24	NA	NA	NA	NA	NA	NA	NA	2.31106454792939	0.0440245074341929
1	32523795	32524163	369	+	PlantSmallRNAgenes	OtherRNA	NA	NA	osa-b1.0r1-13020	OtherRNA locus with < 80% of RNAs between 20-24 nts in size	NA	NA	NA	NA	NA	NA	NA	-6.87969266073536	6.28064138558009e-05
1	32525400	32525802	403	*	PlantSmallRNAgenes	siRNA24	NA	NA	osa-b1.0r1-13021	siRNA24 locus with predominant RNA size of 24	NA	NA	NA	NA	NA	NA	NA	-1.84107833637427	0.046240493251258
1	32541659	32542387	729	*	PlantSmallRNAgenes	siRNA24	NA	NA	osa-b1.0r1-13030	siRNA24 locus with predominant RNA size of 24	NA	NA	NA	NA	NA	NA	NA	3.16687922536204	0.00218217799338291
1	32547746	32548016	271	*	PlantSmallRNAgenes	siRNA24	NA	NA	osa-b1.0r1-13032	siRNA24 locus with predominant RNA size of 24	NA	NA	NA	NA	NA	NA	NA	-2.13243363148674	0.00243558074356475
1	32549459	32552115	2657	*	PlantSmallRNAgenes	siRNA24	NA	NA	osa-b1.0r1-13035	siRNA24 locus with predominant RNA size of 24	NA	NA	NA	NA	NA	NA	NA	2.48891267670375	0.0125771537417978
1	32575903	32577398	1496	*	PlantSmallRNAgenes	siRNA24	NA	NA	osa-b1.0r1-13041	siRNA24 locus with predominant RNA size of 24	NA	NA	NA	NA	NA	NA	NA	1.8169526995274	0.00711629769715798
1	32694607	32694628	22	*	PlantSmallRNAgenes	OtherRNA	NA	NA	osa-b1.0r1-13073	OtherRNA locus with < 80% of RNAs between 20-24 nts in size	NA	NA	NA	NA	NA	NA	NA	-6.23801347437397	6.84044777120536e-05
1	32707738	32709355	1618	-	PlantSmallRNAgenes	OtherRNA	NA	NA	osa-b1.0r1-13074	OtherRNA locus with < 80% of RNAs between 20-24 nts in size	NA	NA	NA	NA	NA	NA	NA	-4.68191235128615	0.0116318167203527
1	32711715	32713029	1315	*	PlantSmallRNAgenes	siRNA24	NA	NA	osa-b1.0r1-13077	siRNA24 locus with predominant RNA size of 24	NA	NA	NA	NA	NA	NA	NA	2.40366759110994	0.00458633123883676
1	32729222	32730203	982	*	PlantSmallRNAgenes	siRNA24	NA	NA	osa-b1.0r1-13087	siRNA24 locus with predominant RNA size of 24	NA	NA	NA	NA	NA	NA	NA	1.55165470185266	0.0427156163108259
1	32733764	32735049	1286	*	PlantSmallRNAgenes	siRNA24	NA	NA	osa-b1.0r1-13088	siRNA24 locus with predominant RNA size of 24	NA	NA	NA	NA	NA	NA	NA	2.40579586161476	0.000487587776607894
1	32742351	32743471	1121	*	PlantSmallRNAgenes	siRNA24	NA	NA	osa-b1.0r1-13090	siRNA24 locus with predominant RNA size of 24	NA	NA	NA	NA	NA	NA	NA	2.53890002815147	0.017157742284595
1	32744410	32744971	562	*	PlantSmallRNAgenes	siRNA24	NA	NA	osa-b1.0r1-13091	siRNA24 locus with predominant RNA size of 24	NA	NA	NA	NA	NA	NA	NA	-2.33502907077022	0.00633352724573394
1	32749979	32750640	662	*	PlantSmallRNAgenes	siRNA24	NA	NA	osa-b1.0r1-13092	siRNA24 locus with predominant RNA size of 24	NA	NA	NA	NA	NA	NA	NA	2.72747070698137	0.0193199212666282
1	32770181	32770810	630	+	ShortStack	OtherRNA	NA	NA	Cluster_69489	NA	Cluster_69489	N	N	NA	NA	NA	NA	-6.05133151405762	0.00588773941041724
1	32771670	32772559	890	+	ShortStack	OtherRNA	NA	NA	Cluster_69490	NA	Cluster_69490	N	N	NA	NA	NA	NA	-5.5059985979066	0.0320766804067001
1	32783899	32784710	812	*	PlantSmallRNAgenes	siRNA24	NA	NA	osa-b1.0r1-13102	siRNA24 locus with predominant RNA size of 24	NA	NA	NA	NA	NA	NA	NA	3.43195878794743	0.00188197079864414
1	32784781	32785683	903	*	PlantSmallRNAgenes	siRNA24	NA	NA	osa-b1.0r1-13103	siRNA24 locus with predominant RNA size of 24	NA	NA	NA	NA	NA	NA	NA	3.30226351426357	0.00710270762980606
1	32833064	32834515	1452	*	PlantSmallRNAgenes	siRNA24	NA	NA	osa-b1.0r1-13122	siRNA24 locus with predominant RNA size of 24	NA	NA	NA	NA	NA	NA	NA	2.19424629983052	0.000114643970348742
1	32855414	32855783	370	-	PlantSmallRNAgenes	OtherRNA	NA	NA	osa-b1.0r1-13130	OtherRNA locus with < 80% of RNAs between 20-24 nts in size	NA	NA	NA	NA	NA	NA	NA	-5.79359661057714	0.000467624383449276
1	32855917	32856728	812	-	ShortStack	OtherRNA	NA	NA	Cluster_69536	NA	Cluster_69536	N	N	NA	NA	NA	NA	-4.22648457191039	0.0382590398504037
1	32858383	32858778	396	*	PlantSmallRNAgenes	siRNA24	NA	NA	osa-b1.0r1-13131	siRNA24 locus with predominant RNA size of 24	NA	NA	NA	NA	NA	NA	NA	-1.90611353367833	0.0013317854388433
1	32936242	32937948	1707	*	PlantSmallRNAgenes	siRNA24	NA	NA	osa-b1.0r1-13154	siRNA24 locus with predominant RNA size of 24	NA	NA	NA	NA	NA	NA	NA	1.75730469109042	0.0303288501913496
1	32942423	32944219	1797	*	PlantSmallRNAgenes	siRNA24	NA	NA	osa-b1.0r1-13157	siRNA24 locus with predominant RNA size of 24	NA	NA	NA	NA	NA	NA	NA	2.7531251626053	0.0010470424031748
1	32960021	32960441	421	+	ShortStack	OtherRNA	NA	NA	Cluster_69593	NA	Cluster_69593	N	N	NA	NA	NA	NA	-5.23616744784424	0.0104362640440099
1	32995857	32996496	640	*	PlantSmallRNAgenes	siRNA24	NA	NA	osa-b1.0r1-13172	siRNA24 locus with predominant RNA size of 24	NA	NA	NA	NA	NA	NA	NA	4.12093201638859	0.00356090668348528
1	33089242	33089642	401	+	ShortStack	OtherRNA	NA	NA	Cluster_69674	NA	Cluster_69674	N	N	NA	NA	NA	NA	-5.66620332309557	0.00277819916186712
1	33114868	33115046	179	*	PlantSmallRNAgenes	siRNA21	NA	NA	osa-b1.0r1-13214	siRNA21 locus with predominant RNA size of 21	NA	NA	NA	NA	NA	NA	NA	-2.20791039984382	0.031251542483651
1	33135498	33135674	177	*	PlantSmallRNAgenes	siRNA21	NA	NA	osa-b1.0r1-13223	siRNA21 locus with predominant RNA size of 21	NA	NA	NA	NA	NA	NA	NA	-3.85884173683621	0.00268662450908603
1	33136301	33136841	541	*	PlantSmallRNAgenes	siRNA24	NA	NA	osa-b1.0r1-13224	siRNA24 locus with predominant RNA size of 24	NA	NA	NA	NA	NA	NA	NA	-2.25805273334069	0.0166914945719483
1	33153143	33153347	205	-	PlantSmallRNAgenes	OtherRNA	NA	NA	osa-b1.0r1-13229	OtherRNA locus with < 80% of RNAs between 20-24 nts in size	NA	NA	NA	NA	NA	NA	NA	-2.1741786885046	0.0389025376196142
1	33216378	33217030	653	*	PlantSmallRNAgenes	siRNA24	NA	NA	osa-b1.0r1-13250	siRNA24 locus with predominant RNA size of 24	NA	NA	NA	NA	NA	NA	NA	-2.09686202973339	0.00372029351825104
1	33239737	33239799	63	-	ShortStack	OtherRNA	NA	NA	Cluster_69768	NA	Cluster_69768	N	N	NA	NA	NA	NA	-7.30003961760928	0.00424555938334896
1	33267387	33267677	291	+	PlantSmallRNAgenes	OtherRNA	NA	NA	osa-b1.0r1-13269	OtherRNA locus with < 80% of RNAs between 20-24 nts in size	NA	NA	NA	NA	NA	NA	NA	-5.53423743311495	0.00573855218580728
1	33267772	33268264	493	+	PlantSmallRNAgenes	OtherRNA	NA	NA	osa-b1.0r1-13270	OtherRNA locus with < 80% of RNAs between 20-24 nts in size	NA	NA	NA	NA	NA	NA	NA	-5.86396603320374	0.000454110750910921
1	33327913	33328311	399	*	PlantSmallRNAgenes	siRNA24	NA	NA	osa-b1.0r1-13304	siRNA24 locus with predominant RNA size of 24	NA	NA	NA	NA	NA	NA	NA	-2.95254645933394	4.22865609194519e-05
1	33358079	33359501	1423	*	PlantSmallRNAgenes	OtherRNA	NA	NA	osa-b1.0r1-13315	OtherRNA locus with < 80% of RNAs between 20-24 nts in size	NA	NA	NA	NA	NA	NA	NA	2.72582111546913	0.00717567004648569
1	33370344	33371433	1090	-	ShortStack	OtherRNA	NA	NA	Cluster_69855	NA	Cluster_69855	N	N	NA	NA	NA	NA	-5.10867109048004	0.00699114120152839
1	33373939	33374551	613	-	ShortStack	OtherRNA	NA	NA	Cluster_69859	NA	Cluster_69859	N	N	NA	NA	NA	NA	-5.35123764004532	0.0304341898140958
1	33386720	33387801	1082	*	PlantSmallRNAgenes	siRNA24	NA	NA	osa-b1.0r1-13328	siRNA24 locus with predominant RNA size of 24	NA	NA	NA	NA	NA	NA	NA	3.47625346611959	0.0197828035875477
1	33396971	33398653	1683	*	PlantSmallRNAgenes	siRNA24	NA	NA	osa-b1.0r1-13333	siRNA24 locus with predominant RNA size of 24	NA	NA	NA	NA	NA	NA	NA	2.19647727908304	0.00235522165048937
1	33409658	33410098	441	+	ShortStack	OtherRNA	NA	NA	Cluster_69887	NA	Cluster_69887	N	N	NA	NA	NA	NA	-6.91976528534939	0.00229492194871744
1	33424968	33442483	17516	*	Pln24NT	24nt_Locus	NA	NA	cluster11026	NA	NA	NA	NA	cluster11026	cluster11026	T	16	2.39029178485412	0.0424993859947246
1	33464268	33464744	477	*	PlantSmallRNAgenes	siRNA24	NA	NA	osa-b1.0r1-13355	siRNA24 locus with predominant RNA size of 24	NA	NA	NA	NA	NA	NA	NA	3.2539325316773	0.000200918139439631
1	33469570	33470076	507	+	ShortStack	OtherRNA	NA	NA	Cluster_69923	NA	Cluster_69923	N	N	NA	NA	NA	NA	-6.43176177681976	0.0132121047354343
1	33472849	33474405	1557	*	PlantSmallRNAgenes	siRNA24	NA	NA	osa-b1.0r1-13359	siRNA24 locus with predominant RNA size of 24	NA	NA	NA	NA	NA	NA	NA	3.65265702567738	0.0168670811159336
1	33505123	33505476	354	-	PlantSmallRNAgenes	OtherRNA	NA	NA	osa-b1.0r1-13370	OtherRNA locus with < 80% of RNAs between 20-24 nts in size	NA	NA	NA	NA	NA	NA	NA	2.42588319743972	0.0365698569655194
1	33506053	33507064	1012	+	PlantSmallRNAgenes	OtherRNA	NA	NA	osa-b1.0r1-13372	OtherRNA locus with < 80% of RNAs between 20-24 nts in size	NA	NA	NA	NA	NA	NA	NA	-3.30962563492892	7.53402014551141e-07
1	33516020	33522745	6726	+	PlantSmallRNAgenes	OtherRNA	NA	NA	osa-b1.0r1-13380	OtherRNA locus with < 80% of RNAs between 20-24 nts in size	NA	NA	NA	NA	NA	NA	NA	-3.67900101266783	3.05734847651532e-12
1	33534550	33539771	5222	-	PlantSmallRNAgenes	OtherRNA	NA	NA	osa-b1.0r1-13389	OtherRNA locus with < 80% of RNAs between 20-24 nts in size	NA	NA	NA	NA	NA	NA	NA	-2.52048891759469	7.98828265797899e-06
1	33544308	33546968	2661	+	PlantSmallRNAgenes	OtherRNA	NA	NA	osa-b1.0r1-13394	OtherRNA locus with < 80% of RNAs between 20-24 nts in size	NA	NA	NA	NA	NA	NA	NA	-1.91916032047288	0.0153456802323805
1	33549154	33552565	3412	+	PlantSmallRNAgenes	OtherRNA	NA	NA	osa-b1.0r1-13396	OtherRNA locus with < 80% of RNAs between 20-24 nts in size	NA	NA	NA	NA	NA	NA	NA	-2.86487840836149	5.27163547163178e-06
1	33571090	33571144	55	+	PlantSmallRNAgenes	OtherRNA	NA	NA	osa-b1.0r1-13413	OtherRNA locus with < 80% of RNAs between 20-24 nts in size	NA	NA	NA	NA	NA	NA	NA	7.25023662973765	0.0134330889308884
1	33580700	33580976	277	-	PlantSmallRNAgenes	OtherRNA	NA	NA	osa-b1.0r1-13421	OtherRNA locus with < 80% of RNAs between 20-24 nts in size	NA	NA	NA	NA	NA	NA	NA	23.3869131987155	9.28413528668031e-11
1	33582302	33587993	5692	*	PlantSmallRNAgenes	OtherRNA	NA	NA	osa-b1.0r1-13423	OtherRNA locus with < 80% of RNAs between 20-24 nts in size	NA	NA	NA	NA	NA	NA	NA	-2.94603406875533	0.000589641895795902
1	33588600	33588984	385	+	PlantSmallRNAgenes	OtherRNA	NA	NA	osa-b1.0r1-13424	OtherRNA locus with < 80% of RNAs between 20-24 nts in size	NA	NA	NA	NA	NA	NA	NA	8.8385981327021	0.0129876197530216
1	33592157	33593478	1322	*	PlantSmallRNAgenes	siRNA24	NA	NA	osa-b1.0r1-13426	siRNA24 locus with predominant RNA size of 24	NA	NA	NA	NA	NA	NA	NA	3.46087538572145	0.000839951630838203
1	33606520	33607507	988	*	PlantSmallRNAgenes	siRNA24	NA	NA	osa-b1.0r1-13432	siRNA24 locus with predominant RNA size of 24	NA	NA	NA	NA	NA	NA	NA	4.68042458716793	0.0207955149285743
1	33616030	33616245	216	+	ShortStack	OtherRNA	NA	NA	Cluster_70038	NA	Cluster_70038	N	N	NA	NA	NA	NA	-7.02465907752905	0.000220217178840805
1	33651157	33651983	827	-	ShortStack	OtherRNA	NA	NA	Cluster_70060	NA	Cluster_70060	N	N	NA	NA	NA	NA	-3.97453335140354	0.000868666112103217
1	33655351	33655796	446	*	PlantSmallRNAgenes	siRNA24	NA	NA	osa-b1.0r1-13453	siRNA24 locus with predominant RNA size of 24	NA	NA	NA	NA	NA	NA	NA	-5.96445279750869	2.7780331802309e-06
1	33656338	33657101	764	*	PlantSmallRNAgenes	siRNA24	NA	NA	osa-b1.0r1-13455	siRNA24 locus with predominant RNA size of 24	NA	NA	NA	NA	NA	NA	NA	-3.82785529455717	1.2594305389849e-05
1	33660752	33661359	608	+	ShortStack	OtherRNA	NA	NA	Cluster_70073	NA	Cluster_70073	N	N	NA	NA	NA	NA	-6.768965582206	0.000586950102241381
1	33663187	33663561	375	*	PlantSmallRNAgenes	siRNA24	NA	NA	osa-b1.0r1-13458	siRNA24 locus with predominant RNA size of 24	NA	NA	NA	NA	NA	NA	NA	-4.64823290678346	1.52112003636154e-15
1	33666532	33667705	1174	*	PlantSmallRNAgenes	siRNA24	NA	NA	osa-b1.0r1-13460	siRNA24 locus with predominant RNA size of 24	NA	NA	NA	NA	NA	NA	NA	1.90463883647003	0.0312450364215855
1	33689570	33690022	453	*	PlantSmallRNAgenes	siRNA24	NA	NA	osa-b1.0r1-13469	siRNA24 locus with predominant RNA size of 24	NA	NA	NA	NA	NA	NA	NA	4.08579106229267	0.0354585212924182
1	33729091	33730287	1197	*	PlantSmallRNAgenes	siRNA24	NA	NA	osa-b1.0r1-13487	siRNA24 locus with predominant RNA size of 24	NA	NA	NA	NA	NA	NA	NA	2.47080800834176	0.00015592604873687
1	33735713	33737065	1353	*	PlantSmallRNAgenes	siRNA24	NA	NA	osa-b1.0r1-13488	siRNA24 locus with predominant RNA size of 24	NA	NA	NA	NA	NA	NA	NA	2.37051960452068	0.000824465166477947
1	33738310	33738845	536	*	PlantSmallRNAgenes	siRNA24	NA	NA	osa-b1.0r1-13489	siRNA24 locus with predominant RNA size of 24	NA	NA	NA	NA	NA	NA	NA	5.3626235116805	0.0125996119846191
1	33766982	33768017	1036	+	PlantSmallRNAgenes	OtherRNA	NA	NA	osa-b1.0r1-13497	OtherRNA locus with < 80% of RNAs between 20-24 nts in size	NA	NA	NA	NA	NA	NA	NA	-2.43600808743457	0.00249353385586394
1	33777943	33778239	297	*	PlantSmallRNAgenes	siRNA24	NA	NA	osa-b1.0r1-13505	siRNA24 locus with predominant RNA size of 24	NA	NA	NA	NA	NA	NA	NA	-2.04815527618021	0.00219877316545319
1	33821693	33824561	2869	*	PlantSmallRNAgenes	siRNA24	NA	NA	osa-b1.0r1-13528	siRNA24 locus with predominant RNA size of 24	NA	NA	NA	NA	NA	NA	NA	2.7934792215299	0.00065534995822192
1	33840740	33841188	449	*	PlantSmallRNAgenes	siRNA24	NA	NA	osa-b1.0r1-13534	siRNA24 locus with predominant RNA size of 24	NA	NA	NA	NA	NA	NA	NA	-4.05586206413084	4.04392866287959e-10
1	33867707	33868718	1012	*	PlantSmallRNAgenes	siRNA24	NA	NA	osa-b1.0r1-13541	siRNA24 locus with predominant RNA size of 24	NA	NA	NA	NA	NA	NA	NA	3.86349843808085	0.0045600869344177
1	33869214	33869671	458	+	ShortStack	OtherRNA	NA	NA	Cluster_70200	NA	Cluster_70200	N	N	NA	NA	NA	NA	-5.39040051211024	0.0238302097555744
1	33870704	33871136	433	+	ShortStack	OtherRNA	NA	NA	Cluster_70201	NA	Cluster_70201	N	N	NA	NA	NA	NA	-4.56318750881819	0.0251347778348076
1	33871191	33871775	585	+	ShortStack	OtherRNA	NA	NA	Cluster_70202	NA	Cluster_70202	N	N	NA	NA	NA	NA	-4.98864239544974	0.0458540264027212
1	33906833	33907767	935	*	PlantSmallRNAgenes	siRNA24	NA	NA	osa-b1.0r1-13554	siRNA24 locus with predominant RNA size of 24	NA	NA	NA	NA	NA	NA	NA	4.74365730847672	0.00600104311620121
1	33911158	33912605	1448	*	PlantSmallRNAgenes	siRNA24	NA	NA	osa-b1.0r1-13556	siRNA24 locus with predominant RNA size of 24	NA	NA	NA	NA	NA	NA	NA	2.58462137194728	0.00991572233718862
1	33933057	33933363	307	*	PlantSmallRNAgenes	siRNA24	NA	NA	osa-b1.0r1-13560	siRNA24 locus with predominant RNA size of 24	NA	NA	NA	NA	NA	NA	NA	-2.8055618652561	8.02642566497474e-08
1	33954968	33955621	654	-	ShortStack	OtherRNA	NA	NA	Cluster_70248	NA	Cluster_70248	N	N	NA	NA	NA	NA	-5.56924697130768	0.00642225279676308
1	33964167	33966065	1899	*	PlantSmallRNAgenes	siRNA24	NA	NA	osa-b1.0r1-13570	siRNA24 locus with predominant RNA size of 24	NA	NA	NA	NA	NA	NA	NA	1.89602005683143	0.0159679750925456
1	34027924	34029126	1203	*	PlantSmallRNAgenes	siRNA24	NA	NA	osa-b1.0r1-13589	siRNA24 locus with predominant RNA size of 24	NA	NA	NA	NA	NA	NA	NA	4.79565294692137	0.024878173603683
1	34033200	34033575	376	+	PlantSmallRNAgenes	OtherRNA	NA	NA	osa-b1.0r1-13594	OtherRNA locus with < 80% of RNAs between 20-24 nts in size	NA	NA	NA	NA	NA	NA	NA	-6.71243771886235	2.74581491718479e-05
1	34033761	34034063	303	+	PlantSmallRNAgenes	OtherRNA	NA	NA	osa-b1.0r1-13595	OtherRNA locus with < 80% of RNAs between 20-24 nts in size	NA	NA	NA	NA	NA	NA	NA	-4.75976851554681	1.54987668812604e-05
1	34034433	34034722	290	+	PlantSmallRNAgenes	OtherRNA	NA	NA	osa-b1.0r1-13596	OtherRNA locus with < 80% of RNAs between 20-24 nts in size	NA	NA	NA	NA	NA	NA	NA	-7.04878635284318	8.32859411801766e-06
1	34036889	34037814	926	*	PlantSmallRNAgenes	siRNA24	NA	NA	osa-b1.0r1-13597	siRNA24 locus with predominant RNA size of 24	NA	NA	NA	NA	NA	NA	NA	2.42754295486578	0.0432808043708127
1	34092781	34094172	1392	*	PlantSmallRNAgenes	siRNA24	NA	NA	osa-b1.0r1-13609	siRNA24 locus with predominant RNA size of 24	NA	NA	NA	NA	NA	NA	NA	2.36467816729101	0.021101288794371
1	34179759	34180121	363	*	PlantSmallRNAgenes	siRNA24	NA	NA	osa-b1.0r1-13642	siRNA24 locus with predominant RNA size of 24	NA	NA	NA	NA	NA	NA	NA	2.21176994812571	7.78228269806791e-05
1	34203177	34203309	133	-	PlantSmallRNAgenes	OtherRNA	NA	NA	osa-b1.0r1-13652	OtherRNA locus with < 80% of RNAs between 20-24 nts in size	NA	NA	NA	NA	NA	NA	NA	-2.19757679855505	0.00713942889859316
1	34221517	34222039	523	*	PlantSmallRNAgenes	siRNA24	NA	NA	osa-b1.0r1-13661	siRNA24 locus with predominant RNA size of 24	NA	NA	NA	NA	NA	NA	NA	4.77093743191218	0.0069892994157827
1	34227267	34228505	1239	*	PlantSmallRNAgenes	siRNA21	NA	NA	osa-b1.0r1-13668	siRNA21 locus with predominant RNA size of 21	NA	NA	NA	NA	NA	NA	NA	3.06648188487936	0.0247570060184016
1	34229041	34230632	1592	*	PlantSmallRNAgenes	siRNA21	NA	NA	osa-b1.0r1-13669	siRNA21 locus with predominant RNA size of 21	NA	NA	NA	NA	NA	NA	NA	2.80211554033574	0.0179878676540292
1	34291989	34292944	956	*	PlantSmallRNAgenes	siRNA24	NA	NA	osa-b1.0r1-13702	siRNA24 locus with predominant RNA size of 24	NA	NA	NA	NA	NA	NA	NA	2.42000482526547	0.0428896126471734
1	34313784	34314725	942	*	PlantSmallRNAgenes	siRNA24	NA	NA	osa-b1.0r1-13707	siRNA24 locus with predominant RNA size of 24	NA	NA	NA	NA	NA	NA	NA	5.30659337078991	0.00956477942755141
1	34351243	34352278	1036	*	PlantSmallRNAgenes	siRNA24	NA	NA	osa-b1.0r1-13725	siRNA24 locus with predominant RNA size of 24	NA	NA	NA	NA	NA	NA	NA	2.69628011070465	0.0294191232729039
1	34353165	34353772	608	*	PlantSmallRNAgenes	siRNA24	NA	NA	osa-b1.0r1-13727	siRNA24 locus with predominant RNA size of 24	NA	NA	NA	NA	NA	NA	NA	-3.04316061767354	3.34168057535732e-11
1	34379222	34379435	214	+	PlantSmallRNAgenes	OtherRNA	NA	NA	osa-b1.0r1-13743	OtherRNA locus with < 80% of RNAs between 20-24 nts in size	NA	NA	NA	NA	NA	NA	NA	-5.71879663696454	0.00194459440065823
1	34380668	34380781	114	+	PlantSmallRNAgenes	OtherRNA	NA	NA	osa-b1.0r1-13745	OtherRNA locus with < 80% of RNAs between 20-24 nts in size	NA	NA	NA	NA	NA	NA	NA	-6.53105794849889	8.41108541054971e-05
1	34382699	34382941	243	+	PlantSmallRNAgenes	OtherRNA	NA	NA	osa-b1.0r1-13746	OtherRNA locus with < 80% of RNAs between 20-24 nts in size	NA	NA	NA	NA	NA	NA	NA	-3.54937353145335	0.00695756983431624
1	34403102	34403732	631	*	PlantSmallRNAgenes	siRNA24	NA	NA	osa-b1.0r1-13760	siRNA24 locus with predominant RNA size of 24	NA	NA	NA	NA	NA	NA	NA	4.45100255966057	0.0244055142137684
1	34404456	34406235	1780	*	PlantSmallRNAgenes	siRNA24	NA	NA	osa-b1.0r1-13762	siRNA24 locus with predominant RNA size of 24	NA	NA	NA	NA	NA	NA	NA	3.37367855558563	0.000247487116785284
1	34450013	34450360	348	*	PlantSmallRNAgenes	siRNA24	NA	NA	osa-b1.0r1-13775	siRNA24 locus with predominant RNA size of 24	NA	NA	NA	NA	NA	NA	NA	-4.21272249557786	0.0152378864557287
1	34466415	34467735	1321	*	PlantSmallRNAgenes	siRNA24	NA	NA	osa-b1.0r1-13780	siRNA24 locus with predominant RNA size of 24	NA	NA	NA	NA	NA	NA	NA	1.90333329396682	0.0114046840413713
1	34489803	34490323	521	*	PlantSmallRNAgenes	siRNA24	NA	NA	osa-b1.0r1-13785	siRNA24 locus with predominant RNA size of 24	NA	NA	NA	NA	NA	NA	NA	-2.63993953888624	0.0011355646987737
1	34496548	34497182	635	*	PlantSmallRNAgenes	siRNA24	NA	NA	osa-b1.0r1-13787	siRNA24 locus with predominant RNA size of 24	NA	NA	NA	NA	NA	NA	NA	-1.98039310993356	0.000687417579489898
1	34501595	34502248	654	*	PlantSmallRNAgenes	siRNA24	NA	NA	osa-b1.0r1-13791	siRNA24 locus with predominant RNA size of 24	NA	NA	NA	NA	NA	NA	NA	-1.82705142836471	0.00237510725811207
1	34511620	34511656	37	+	PlantSmallRNAgenes	OtherRNA	NA	NA	osa-b1.0r1-13799	OtherRNA locus with < 80% of RNAs between 20-24 nts in size	NA	NA	NA	NA	NA	NA	NA	-5.16012040636565	0.0162728087409573
1	34532324	34533642	1319	+	ShortStack	OtherRNA	NA	NA	Cluster_70586	NA	Cluster_70586	N	N	NA	NA	NA	NA	-7.0125522951832	1.66869415796593e-05
1	34572518	34573653	1136	*	PlantSmallRNAgenes	OtherRNA	NA	NA	osa-b1.0r1-13826	OtherRNA locus with < 80% of RNAs between 20-24 nts in size	NA	NA	NA	NA	NA	NA	NA	1.67362805003038	0.0427068002072675
1	34580353	34580536	184	+	ShortStack	OtherRNA	NA	NA	Cluster_70616	NA	Cluster_70616	N	N	NA	NA	NA	NA	-4.75491045391193	0.0275636375838985
1	34615907	34616256	350	+	ShortStack	OtherRNA	NA	NA	Cluster_70638	NA	Cluster_70638	N	N	NA	NA	NA	NA	-4.56847433259139	0.0476037077694173
1	34624373	34624986	614	*	PlantSmallRNAgenes	siRNA24	NA	NA	osa-b1.0r1-13842	siRNA24 locus with predominant RNA size of 24	NA	NA	NA	NA	NA	NA	NA	-2.77764938779565	0.0123446594514195
1	34641194	34641598	405	-	PlantSmallRNAgenes	OtherRNA	NA	NA	osa-b1.0r1-13846	OtherRNA locus with < 80% of RNAs between 20-24 nts in size	NA	NA	NA	NA	NA	NA	NA	-3.4287480154853	0.0340536227754277
1	34646252	34647169	918	*	PlantSmallRNAgenes	siRNA24	NA	NA	osa-b1.0r1-13848	siRNA24 locus with predominant RNA size of 24	NA	NA	NA	NA	NA	NA	NA	-1.49766105840033	0.0232957740633965
1	34674529	34674991	463	-	ShortStack	OtherRNA	NA	NA	Cluster_70676	NA	Cluster_70676	N	N	NA	NA	NA	NA	-4.08364143160524	0.0449664704302969
1	34682868	34683293	426	+	PlantSmallRNAgenes	OtherRNA	NA	NA	osa-b1.0r1-13864	OtherRNA locus with < 80% of RNAs between 20-24 nts in size	NA	NA	NA	NA	NA	NA	NA	-2.06022956982264	0.00420797025396939
1	34697214	34698529	1316	*	PlantSmallRNAgenes	siRNA24	NA	NA	osa-b1.0r1-13869	siRNA24 locus with predominant RNA size of 24	NA	NA	NA	NA	NA	NA	NA	1.78316010668427	0.0434255680321101
1	34700065	34701823	1759	*	PlantSmallRNAgenes	siRNA24	NA	NA	osa-b1.0r1-13870	siRNA24 locus with predominant RNA size of 24	NA	NA	NA	NA	NA	NA	NA	1.69801815919463	0.0212835512382116
1	34720215	34720474	260	-	PlantSmallRNAgenes	OtherRNA	NA	NA	osa-b1.0r1-13874	OtherRNA locus with < 80% of RNAs between 20-24 nts in size	NA	NA	NA	NA	NA	NA	NA	2.19349782105432	0.039884643535037
1	34723725	34724402	678	*	PlantSmallRNAgenes	siRNA24	NA	NA	osa-b1.0r1-13876	siRNA24 locus with predominant RNA size of 24	NA	NA	NA	NA	NA	NA	NA	2.23189594265266	0.00585171554925139
1	34727111	34728298	1188	*	PlantSmallRNAgenes	siRNA24	NA	NA	osa-b1.0r1-13878	siRNA24 locus with predominant RNA size of 24	NA	NA	NA	NA	NA	NA	NA	1.87971938405156	0.0145265078011252
1	34731430	34732138	709	*	PlantSmallRNAgenes	siRNA24	NA	NA	osa-b1.0r1-13881	siRNA24 locus with predominant RNA size of 24	NA	NA	NA	NA	NA	NA	NA	1.43364979494044	0.00918526711261363
1	34767416	34767960	545	*	PlantSmallRNAgenes	siRNA24	NA	NA	osa-b1.0r1-13889	siRNA24 locus with predominant RNA size of 24	NA	NA	NA	NA	NA	NA	NA	1.8126296281071	0.0220580391609893
1	34838658	34839100	443	+	PlantSmallRNAgenes	siRNA21	NA	NA	osa-b1.0r1-13929	siRNA21 locus with predominant RNA size of 21	NA	NA	NA	NA	NA	NA	NA	-4.5994315028712	3.19013310787514e-05
1	34847534	34848742	1209	*	PlantSmallRNAgenes	siRNA24	NA	NA	osa-b1.0r1-13935	siRNA24 locus with predominant RNA size of 24	NA	NA	NA	NA	NA	NA	NA	3.62564389487592	0.000940575281819601
1	34868731	34869702	972	-	ShortStack	OtherRNA	NA	NA	Cluster_70806	NA	Cluster_70806	N	N	NA	NA	NA	NA	-7.0887641091152	9.39845434059226e-05
1	34872137	34872685	549	-	ShortStack	OtherRNA	NA	NA	Cluster_70810	NA	Cluster_70810	N	N	NA	NA	NA	NA	-3.78010168654916	0.0234407410577559
1	34941453	34941802	350	+	PlantSmallRNAgenes	OtherRNA	NA	NA	osa-b1.0r1-13970	OtherRNA locus with < 80% of RNAs between 20-24 nts in size	NA	NA	NA	NA	NA	NA	NA	-4.50132856814665	4.85680879215653e-05
1	34941948	34943183	1236	+	PlantSmallRNAgenes	OtherRNA	NA	NA	osa-b1.0r1-13971	OtherRNA locus with < 80% of RNAs between 20-24 nts in size	NA	NA	NA	NA	NA	NA	NA	-9.62394340268674	1.66807346378113e-45
1	34948083	34948102	20	+	ShortStack	OtherRNA	NA	NA	Cluster_70851	NA	Cluster_70851	N	N	NA	NA	NA	NA	-13.5667606457208	4.01755941365086e-18
1	34963997	34964814	818	*	PlantSmallRNAgenes	siRNA24	NA	NA	osa-b1.0r1-13974	siRNA24 locus with predominant RNA size of 24	NA	NA	NA	NA	NA	NA	NA	3.58493280914407	0.0086214969535918
1	34970444	34975259	4816	*	PlantSmallRNAgenes	siRNA24	NA	NA	osa-b1.0r1-13978	siRNA24 locus with predominant RNA size of 24	NA	NA	NA	NA	NA	NA	NA	2.1324394313587	0.00448358626046264
1	35000107	35000446	340	-	PlantSmallRNAgenes	siRNA24	NA	NA	osa-b1.0r1-13992	siRNA24 locus with predominant RNA size of 24	NA	NA	NA	NA	NA	NA	NA	4.01998345995544	0.0455067476511416
1	35064358	35064816	459	*	ShortStack	OtherRNA	NA	NA	Cluster_70929	NA	Cluster_70929	N	N	NA	NA	NA	NA	-5.18177137566856	0.0111817600968385
1	35096472	35096749	278	*	ShortStack	OtherRNA	NA	NA	Cluster_70952	NA	Cluster_70952	N	N	NA	NA	NA	NA	-7.12777009134257	0.000110675705886836
1	35186210	35186661	452	*	PlantSmallRNAgenes	OtherRNA	NA	NA	osa-b1.0r1-14068	OtherRNA locus with < 80% of RNAs between 20-24 nts in size	NA	NA	NA	NA	NA	NA	NA	-6.35302787402768	0.0022007334660446
1	35217077	35217632	556	*	PlantSmallRNAgenes	siRNA24	NA	NA	osa-b1.0r1-14085	siRNA24 locus with predominant RNA size of 24	NA	NA	NA	NA	NA	NA	NA	4.04657807797874	0.0333284370211422
1	35218656	35219679	1024	*	PlantSmallRNAgenes	siRNA24	NA	NA	osa-b1.0r1-14086	siRNA24 locus with predominant RNA size of 24	NA	NA	NA	NA	NA	NA	NA	3.83384049936458	0.0314708000169814
1	35245501	35246175	675	+	ShortStack	OtherRNA	NA	NA	Cluster_71057	NA	Cluster_71057	N	N	NA	NA	NA	NA	-6.45778715325721	0.00828421289558291
1	35249072	35250196	1125	*	PlantSmallRNAgenes	siRNA24	NA	NA	osa-b1.0r1-14099	siRNA24 locus with predominant RNA size of 24	NA	NA	NA	NA	NA	NA	NA	3.928748609218	0.0368825848219611
1	35253031	35254523	1493	*	PlantSmallRNAgenes	siRNA24	NA	NA	osa-b1.0r1-14102	siRNA24 locus with predominant RNA size of 24	NA	NA	NA	NA	NA	NA	NA	3.72979833912093	0.0351249975431171
1	35348032	35348745	714	+	ShortStack	OtherRNA	NA	NA	Cluster_71108	NA	Cluster_71108	N	N	NA	NA	NA	NA	-6.55255415590516	0.000647385155184879
1	35391906	35395789	3884	*	PlantSmallRNAgenes	siRNA24	NA	NA	osa-b1.0r1-14142	siRNA24 locus with predominant RNA size of 24	NA	NA	NA	NA	NA	NA	NA	1.78739881821652	0.00570482538560717
1	35429435	35430807	1373	*	PlantSmallRNAgenes	siRNA24	NA	NA	osa-b1.0r1-14155	siRNA24 locus with predominant RNA size of 24	NA	NA	NA	NA	NA	NA	NA	-2.3301115025474	0.000371016081834705
1	35476013	35476171	159	*	PlantSmallRNAgenes	siRNA24	NA	NA	osa-b1.0r1-14174	siRNA24 locus with predominant RNA size of 24	NA	NA	NA	NA	NA	NA	NA	-3.97358851564557	0.000192269338435442
1	35485001	35485088	88	+	PlantSmallRNAgenes	OtherRNA	NA	NA	osa-b1.0r1-14177	OtherRNA locus with < 80% of RNAs between 20-24 nts in size	NA	NA	NA	NA	NA	NA	NA	-32.3224523025388	1.41216010529419e-08
1	35488821	35489836	1016	*	PlantSmallRNAgenes	siRNA24	NA	NA	osa-b1.0r1-14179	siRNA24 locus with predominant RNA size of 24	NA	NA	NA	NA	NA	NA	NA	4.1819230579991	0.0279692420379686
1	35529248	35530571	1324	*	PlantSmallRNAgenes	siRNA24	NA	NA	osa-b1.0r1-14189	siRNA24 locus with predominant RNA size of 24	NA	NA	NA	NA	NA	NA	NA	4.84531619476555	0.00365966439099474
1	35538502	35539208	707	+	ShortStack	OtherRNA	NA	NA	Cluster_71202	NA	Cluster_71202	N	N	NA	NA	NA	NA	-6.97579615881065	0.000385022830825801
1	35543686	35544153	468	+	ShortStack	OtherRNA	NA	NA	Cluster_71209	NA	Cluster_71209	N	N	NA	NA	NA	NA	-5.68662524595603	0.0291419414462333
1	35544818	35545601	784	*	PlantSmallRNAgenes	siRNA24	NA	NA	osa-b1.0r1-14199	siRNA24 locus with predominant RNA size of 24	NA	NA	NA	NA	NA	NA	NA	3.41019771175166	0.0296388876100987
1	35557333	35557950	618	*	ShortStack	siRNA24	NA	NA	Cluster_71222	NA	Cluster_71222	24	N	NA	NA	NA	NA	2.43676699318435	0.0273853295268787
1	35561176	35561915	740	*	PlantSmallRNAgenes	siRNA24	NA	NA	osa-b1.0r1-14211	siRNA24 locus with predominant RNA size of 24	NA	NA	NA	NA	NA	NA	NA	-2.58385416794047	0.00465871332561233
1	35633742	35634720	979	*	PlantSmallRNAgenes	siRNA24	NA	NA	osa-b1.0r1-14239	siRNA24 locus with predominant RNA size of 24	NA	NA	NA	NA	NA	NA	NA	2.55312122604393	0.0120513784169345
1	35641782	35642688	907	*	PlantSmallRNAgenes	siRNA24	NA	NA	osa-b1.0r1-14242	siRNA24 locus with predominant RNA size of 24	NA	NA	NA	NA	NA	NA	NA	3.17112232652796	0.0197032623582717
1	35687064	35687391	328	+	ShortStack	OtherRNA	NA	NA	Cluster_71295	NA	Cluster_71295	N	N	NA	NA	NA	NA	-5.2988794934059	0.00634510475887672
1	35710056	35710550	495	-	ShortStack	OtherRNA	NA	NA	Cluster_71308	NA	Cluster_71308	N	N	NA	NA	NA	NA	-4.57240024627468	0.0246784687020111
1	35711961	35712208	248	-	ShortStack	OtherRNA	NA	NA	Cluster_71311	NA	Cluster_71311	N	N	NA	NA	NA	NA	-4.69795674873092	0.0286040878419753
1	35715282	35715614	333	*	PlantSmallRNAgenes	siRNA24	NA	NA	osa-b1.0r1-14271	siRNA24 locus with predominant RNA size of 24	NA	NA	NA	NA	NA	NA	NA	-4.71119612381545	0.0175472254602607
1	35718885	35719620	736	*	PlantSmallRNAgenes	siRNA24	NA	NA	osa-b1.0r1-14275	siRNA24 locus with predominant RNA size of 24	NA	NA	NA	NA	NA	NA	NA	5.43633588636438	0.00116643274671305
1	35747018	35747117	100	+	PlantSmallRNAgenes	OtherRNA	NA	NA	osa-b1.0r1-14285	OtherRNA locus with < 80% of RNAs between 20-24 nts in size	NA	NA	NA	NA	NA	NA	NA	-7.31306076025097	0.0407425844926153
1	35749703	35750714	1012	*	PlantSmallRNAgenes	siRNA24	NA	NA	osa-b1.0r1-14286	siRNA24 locus with predominant RNA size of 24	NA	NA	NA	NA	NA	NA	NA	3.14417255381459	0.024134484847156
1	35760503	35760848	346	-	ShortStack	OtherRNA	NA	NA	Cluster_71341	NA	Cluster_71341	N	N	NA	NA	NA	NA	-3.99380595867736	0.0365340993488088
1	35763686	35764007	322	-	PlantSmallRNAgenes	OtherRNA	NA	NA	osa-b1.0r1-14296	OtherRNA locus with < 80% of RNAs between 20-24 nts in size	NA	NA	NA	NA	NA	NA	NA	-3.92183334356603	0.0379695814826687
1	35764707	35764946	240	-	PlantSmallRNAgenes	OtherRNA	NA	NA	osa-b1.0r1-14297	OtherRNA locus with < 80% of RNAs between 20-24 nts in size	NA	NA	NA	NA	NA	NA	NA	-1.57293634064375	0.0176744771186956
1	35765927	35767289	1363	*	PlantSmallRNAgenes	siRNA24	NA	NA	osa-b1.0r1-14298	siRNA24 locus with predominant RNA size of 24	NA	NA	NA	NA	NA	NA	NA	3.08710278573503	0.000993728869003846
1	35777858	35778609	752	*	PlantSmallRNAgenes	siRNA24	NA	NA	osa-b1.0r1-14303	siRNA24 locus with predominant RNA size of 24	NA	NA	NA	NA	NA	NA	NA	-1.61033470454097	0.0335668560944334
1	35794263	35795093	831	*	PlantSmallRNAgenes	siRNA24	NA	NA	osa-b1.0r1-14308	siRNA24 locus with predominant RNA size of 24	NA	NA	NA	NA	NA	NA	NA	4.3297208978284	0.000304395363200851
1	35798427	35798606	180	-	PlantSmallRNAgenes	OtherRNA	NA	NA	osa-b1.0r1-14311	OtherRNA locus with < 80% of RNAs between 20-24 nts in size	NA	NA	NA	NA	NA	NA	NA	-4.99493120326044	1.76043422087361e-10
1	35838629	35839608	980	*	PlantSmallRNAgenes	siRNA24	NA	NA	osa-b1.0r1-14322	siRNA24 locus with predominant RNA size of 24	NA	NA	NA	NA	NA	NA	NA	3.46244576270456	0.00266240688642463
1	35871566	35873197	1632	-	PlantSmallRNAgenes	OtherRNA	NA	NA	osa-b1.0r1-14333	OtherRNA locus with < 80% of RNAs between 20-24 nts in size	NA	NA	NA	NA	NA	NA	NA	-4.3498260359199	3.45095656276931e-06
1	35895999	35896619	621	*	PlantSmallRNAgenes	siRNA24	NA	NA	osa-b1.0r1-14342	siRNA24 locus with predominant RNA size of 24	NA	NA	NA	NA	NA	NA	NA	2.86777528171118	0.0335928879622454
1	35917414	35918132	719	-	PlantSmallRNAgenes	OtherRNA	NA	NA	osa-b1.0r1-14350	OtherRNA locus with < 80% of RNAs between 20-24 nts in size	NA	NA	NA	NA	NA	NA	NA	-5.36054052859749	0.00644972427256715
1	35990264	35990833	570	-	PlantSmallRNAgenes	siRNA24	NA	NA	osa-b1.0r1-14368	siRNA24 locus with predominant RNA size of 24	NA	NA	NA	NA	NA	NA	NA	1.6625758488044	0.0468929108407975
1	36001239	36002101	863	+	ShortStack	OtherRNA	NA	NA	Cluster_71480	NA	Cluster_71480	N	N	NA	NA	NA	NA	-4.41823715264691	0.00257666796273961
1	36010051	36011348	1298	*	PlantSmallRNAgenes	siRNA24	NA	NA	osa-b1.0r1-14376	siRNA24 locus with predominant RNA size of 24	NA	NA	NA	NA	NA	NA	NA	1.82804207950095	0.0344634801503786
1	36013973	36014468	496	*	PlantSmallRNAgenes	OtherRNA	NA	NA	osa-b1.0r1-14377	OtherRNA locus with < 80% of RNAs between 20-24 nts in size	NA	NA	NA	NA	NA	NA	NA	-5.54828927379871	0.00678330302228279
1	36016342	36016639	298	+	PlantSmallRNAgenes	OtherRNA	NA	NA	osa-b1.0r1-14379	OtherRNA locus with < 80% of RNAs between 20-24 nts in size	NA	NA	NA	NA	NA	NA	NA	-7.14891208018667	1.44151072349312e-16
1	36051491	36052751	1261	*	PlantSmallRNAgenes	siRNA24	NA	NA	osa-b1.0r1-14397	siRNA24 locus with predominant RNA size of 24	NA	NA	NA	NA	NA	NA	NA	3.49942359105876	1.66869415796593e-05
1	36084704	36084935	232	-	PlantSmallRNAgenes	OtherRNA	NA	NA	osa-b1.0r1-14406	OtherRNA locus with < 80% of RNAs between 20-24 nts in size	NA	NA	NA	NA	NA	NA	NA	-5.65609470155195	5.49816518699772e-21
1	36098595	36099298	704	*	PlantSmallRNAgenes	siRNA24	NA	NA	osa-b1.0r1-14415	siRNA24 locus with predominant RNA size of 24	NA	NA	NA	NA	NA	NA	NA	-2.05038305281917	0.000146666121690149
1	36111394	36111410	17	+	PlantSmallRNAgenes	OtherRNA	NA	NA	osa-b1.0r1-14416	OtherRNA locus with < 80% of RNAs between 20-24 nts in size	NA	NA	NA	NA	NA	NA	NA	-5.88777554130882	0.023688418961062
1	36112523	36113925	1403	*	PlantSmallRNAgenes	siRNA24	NA	NA	osa-b1.0r1-14418	siRNA24 locus with predominant RNA size of 24	NA	NA	NA	NA	NA	NA	NA	3.60093589005139	0.00341873054582393
1	36114515	36115001	487	*	PlantSmallRNAgenes	siRNA24	NA	NA	osa-b1.0r1-14419	siRNA24 locus with predominant RNA size of 24	NA	NA	NA	NA	NA	NA	NA	4.55216977222214	0.00287547760225282
1	36128677	36129316	640	+	PlantSmallRNAgenes	siRNA24	NA	NA	osa-b1.0r1-14426	siRNA24 locus with predominant RNA size of 24	NA	NA	NA	NA	NA	NA	NA	-2.63595694473791	0.00051608838101056
1	36135811	36136512	702	+	ShortStack	OtherRNA	NA	NA	Cluster_71562	NA	Cluster_71562	N	N	NA	NA	NA	NA	-6.18691466583579	0.000284174005899082
1	36151029	36151541	513	*	PlantSmallRNAgenes	siRNA24	NA	NA	osa-b1.0r1-14429	siRNA24 locus with predominant RNA size of 24	NA	NA	NA	NA	NA	NA	NA	-2.39480498329345	0.0146154423658041
1	36154040	36155113	1074	*	PlantSmallRNAgenes	siRNA24	NA	NA	osa-b1.0r1-14431	siRNA24 locus with predominant RNA size of 24	NA	NA	NA	NA	NA	NA	NA	1.49121933958947	0.0357720355876605
1	36157074	36157331	258	*	PlantSmallRNAgenes	siRNA24	NA	NA	osa-b1.0r1-14433	siRNA24 locus with predominant RNA size of 24	NA	NA	NA	NA	NA	NA	NA	5.07005507655971	0.00212259048470435
1	36159227	36159603	377	*	PlantSmallRNAgenes	OtherRNA	NA	NA	osa-b1.0r1-14435	OtherRNA locus with < 80% of RNAs between 20-24 nts in size	NA	NA	NA	NA	NA	NA	NA	-4.21789137626562	0.0490304242555123
1	36160072	36160403	332	+	ShortStack	OtherRNA	NA	NA	Cluster_71576	NA	Cluster_71576	N	N	NA	NA	NA	NA	-5.15992440143699	0.0105252210248485
1	36191269	36191953	685	*	PlantSmallRNAgenes	siRNA24	NA	NA	osa-b1.0r1-14445	siRNA24 locus with predominant RNA size of 24	NA	NA	NA	NA	NA	NA	NA	3.80863941615288	0.0126609675234082
1	36248125	36248651	527	*	PlantSmallRNAgenes	siRNA24	NA	NA	osa-b1.0r1-14473	siRNA24 locus with predominant RNA size of 24	NA	NA	NA	NA	NA	NA	NA	-2.10291488442629	0.00409451889754516
1	36297147	36298618	1472	-	ShortStack	OtherRNA	NA	NA	Cluster_71653	NA	Cluster_71653	N	N	NA	NA	NA	NA	-6.67073394399988	0.00466225108821818
1	36322477	36324846	2370	*	PlantSmallRNAgenes	siRNA24	NA	NA	osa-b1.0r1-14501	siRNA24 locus with predominant RNA size of 24	NA	NA	NA	NA	NA	NA	NA	2.76240012992152	7.36229798695305e-05
1	36345135	36346390	1256	+	PlantSmallRNAgenes	OtherRNA	NA	NA	osa-b1.0r1-14506	OtherRNA locus with < 80% of RNAs between 20-24 nts in size	NA	NA	NA	NA	NA	NA	NA	-3.00845430259881	0.0121943493677059
1	36367760	36367947	188	-	PlantSmallRNAgenes	OtherRNA	NA	NA	osa-b1.0r1-14512	OtherRNA locus with < 80% of RNAs between 20-24 nts in size	NA	NA	NA	NA	NA	NA	NA	-5.16274992947894	8.9159005991305e-11
1	36375392	36375641	250	*	PlantSmallRNAgenes	siRNA24	NA	NA	osa-b1.0r1-14514	siRNA24 locus with predominant RNA size of 24	NA	NA	NA	NA	NA	NA	NA	-3.14543579719171	0.0101195276968377
1	36378370	36379345	976	*	PlantSmallRNAgenes	siRNA24	NA	NA	osa-b1.0r1-14517	siRNA24 locus with predominant RNA size of 24	NA	NA	NA	NA	NA	NA	NA	-1.7729771158502	0.0313082011711454
1	36392881	36394412	1532	*	PlantSmallRNAgenes	siRNA24	NA	NA	osa-b1.0r1-14521	siRNA24 locus with predominant RNA size of 24	NA	NA	NA	NA	NA	NA	NA	2.71064587145069	0.00137237320396544
1	36396677	36397893	1217	+	PlantSmallRNAgenes	OtherRNA	NA	NA	osa-b1.0r1-14522	OtherRNA locus with < 80% of RNAs between 20-24 nts in size	NA	NA	NA	NA	NA	NA	NA	-2.40339436983749	0.0259347963158121
1	36406161	36406756	596	*	PlantSmallRNAgenes	siRNA24	NA	NA	osa-b1.0r1-14524	siRNA24 locus with predominant RNA size of 24	NA	NA	NA	NA	NA	NA	NA	-2.17456876439287	0.00131373396834047
1	36409693	36410707	1015	+	PlantSmallRNAgenes	siRNA24	NA	NA	osa-b1.0r1-14526	siRNA24 locus with predominant RNA size of 24	NA	NA	NA	NA	NA	NA	NA	-2.44456773180779	0.000334552353844386
1	36423819	36425839	2021	*	PlantSmallRNAgenes	siRNA24	NA	NA	osa-b1.0r1-14531	siRNA24 locus with predominant RNA size of 24	NA	NA	NA	NA	NA	NA	NA	1.61879916477104	0.0256026962350888
1	36427825	36428033	209	-	PlantSmallRNAgenes	OtherRNA	NA	NA	osa-b1.0r1-14532	OtherRNA locus with < 80% of RNAs between 20-24 nts in size	NA	NA	NA	NA	NA	NA	NA	-5.67119839442594	0.0107523605077051
1	36470995	36472487	1493	*	PlantSmallRNAgenes	siRNA24	NA	NA	osa-b1.0r1-14547	siRNA24 locus with predominant RNA size of 24	NA	NA	NA	NA	NA	NA	NA	6.26741066507565	0.000179444015075162
1	36476728	36478074	1347	*	PlantSmallRNAgenes	siRNA24	NA	NA	osa-b1.0r1-14550	siRNA24 locus with predominant RNA size of 24	NA	NA	NA	NA	NA	NA	NA	3.55780617667017	0.000409475661519537
1	36478327	36478885	559	*	PlantSmallRNAgenes	siRNA24	NA	NA	osa-b1.0r1-14551	siRNA24 locus with predominant RNA size of 24	NA	NA	NA	NA	NA	NA	NA	-1.36610750201493	0.0469378866819085
1	36544717	36545212	496	+	ShortStack	OtherRNA	NA	NA	Cluster_71794	NA	Cluster_71794	N	N	NA	NA	NA	NA	-3.50072852004235	0.0305654410759458
1	36619413	36620385	973	*	PlantSmallRNAgenes	siRNA21	NA	NA	osa-b1.0r1-14594	siRNA21 locus with predominant RNA size of 21	NA	NA	NA	NA	NA	NA	NA	-5.22665407177859	0.0234390245894817
1	36654898	36655930	1033	*	PlantSmallRNAgenes	siRNA24	NA	NA	osa-b1.0r1-14613	siRNA24 locus with predominant RNA size of 24	NA	NA	NA	NA	NA	NA	NA	2.90127699531522	0.0196666703456322
1	36691039	36691055	17	-	PlantSmallRNAgenes	OtherRNA	NA	NA	osa-b1.0r1-14640	OtherRNA locus with < 80% of RNAs between 20-24 nts in size	NA	NA	NA	NA	NA	NA	NA	-8.82070373590186	1.88724337964982e-09
1	36735642	36735788	147	+	PlantSmallRNAgenes	OtherRNA	NA	NA	osa-b1.0r1-14652	OtherRNA locus with < 80% of RNAs between 20-24 nts in size	NA	NA	NA	NA	NA	NA	NA	-3.56637455795736	6.63381904861512e-11
1	36735966	36736113	148	+	ShortStack	OtherRNA	NA	NA	Cluster_71878	NA	Cluster_71878	N	N	NA	NA	NA	NA	-5.82998214730677	0.00313541469181095
1	36737786	36738068	283	*	PlantSmallRNAgenes	siRNA24	NA	NA	osa-b1.0r1-14656	siRNA24 locus with predominant RNA size of 24	NA	NA	NA	NA	NA	NA	NA	-3.79000273608965	0.0203371111955563
1	36747504	36748107	604	+	ShortStack	OtherRNA	NA	NA	Cluster_71889	NA	Cluster_71889	N	N	NA	NA	NA	NA	-7.38383642337913	3.11424859550094e-05
1	36749871	36750545	675	+	PlantSmallRNAgenes	OtherRNA	NA	NA	osa-b1.0r1-14663	OtherRNA locus with < 80% of RNAs between 20-24 nts in size	NA	NA	NA	NA	NA	NA	NA	-5.52992629480744	0.00466440826844406
1	36771490	36771959	470	+	ShortStack	OtherRNA	NA	NA	Cluster_71902	NA	Cluster_71902	N	N	NA	NA	NA	NA	-5.08960124932724	0.0149612151351323
1	36794890	36795265	376	+	ShortStack	OtherRNA	NA	NA	Cluster_71919	NA	Cluster_71919	N	N	NA	NA	NA	NA	-6.44265402123577	0.0242567888776957
1	36795384	36796031	648	+	ShortStack	OtherRNA	NA	NA	Cluster_71920	NA	Cluster_71920	N	N	NA	NA	NA	NA	-5.56063598404155	0.0209763994556155
1	36797897	36798716	820	*	PlantSmallRNAgenes	siRNA24	NA	NA	osa-b1.0r1-14686	siRNA24 locus with predominant RNA size of 24	NA	NA	NA	NA	NA	NA	NA	-1.7662850269401	0.0102949218754476
1	36881950	36882631	682	*	PlantSmallRNAgenes	siRNA24	NA	NA	osa-b1.0r1-14704	siRNA24 locus with predominant RNA size of 24	NA	NA	NA	NA	NA	NA	NA	3.78059504251901	0.0304765194769443
1	36936831	36937708	878	*	PlantSmallRNAgenes	siRNA24	NA	NA	osa-b1.0r1-14726	siRNA24 locus with predominant RNA size of 24	NA	NA	NA	NA	NA	NA	NA	4.54744531976353	0.00137381154057544
1	36943341	36943760	420	-	PlantSmallRNAgenes	OtherRNA	NA	NA	osa-b1.0r1-14729	OtherRNA locus with < 80% of RNAs between 20-24 nts in size	NA	NA	NA	NA	NA	NA	NA	-7.83506842019708	7.67396699483991e-07
1	36944133	36944588	456	-	PlantSmallRNAgenes	OtherRNA	NA	NA	osa-b1.0r1-14730	OtherRNA locus with < 80% of RNAs between 20-24 nts in size	NA	NA	NA	NA	NA	NA	NA	-7.31516362406798	3.48176003490927e-06
1	36975686	36976238	553	*	PlantSmallRNAgenes	siRNA24	NA	NA	osa-b1.0r1-14748	siRNA24 locus with predominant RNA size of 24	NA	NA	NA	NA	NA	NA	NA	4.319773551751	0.0260826046181454
1	37016617	37017173	557	*	PlantSmallRNAgenes	siRNA24	NA	NA	osa-b1.0r1-14759	siRNA24 locus with predominant RNA size of 24	NA	NA	NA	NA	NA	NA	NA	-2.28847404541235	1.24914725499488e-05
1	37031877	37032483	607	*	PlantSmallRNAgenes	siRNA24	NA	NA	osa-b1.0r1-14763	siRNA24 locus with predominant RNA size of 24	NA	NA	NA	NA	NA	NA	NA	-3.42839199289531	7.45970909869444e-05
1	37045132	37045462	331	*	PlantSmallRNAgenes	siRNA24	NA	NA	osa-b1.0r1-14769	siRNA24 locus with predominant RNA size of 24	NA	NA	NA	NA	NA	NA	NA	-1.17726068691893	0.045072201116603
1	37048030	37048386	357	*	PlantSmallRNAgenes	siRNA24	NA	NA	osa-b1.0r1-14771	siRNA24 locus with predominant RNA size of 24	NA	NA	NA	NA	NA	NA	NA	-4.76152134971702	0.000405738286788739
1	37050936	37051625	690	*	PlantSmallRNAgenes	siRNA24	NA	NA	osa-b1.0r1-14773	siRNA24 locus with predominant RNA size of 24	NA	NA	NA	NA	NA	NA	NA	4.78534311120157	0.0246784129034571
1	37069424	37069815	392	-	ShortStack	OtherRNA	NA	NA	Cluster_72074	NA	Cluster_72074	N	N	NA	NA	NA	NA	-5.84413373238614	0.0138548190304599
1	37089336	37090577	1242	-	PlantSmallRNAgenes	siRNA24	NA	NA	osa-b1.0r1-14787	siRNA24 locus with predominant RNA size of 24	NA	NA	NA	NA	NA	NA	NA	-2.89004038371508	6.70104977289658e-07
1	37128253	37130299	2047	*	PlantSmallRNAgenes	siRNA24	NA	NA	osa-b1.0r1-14812	siRNA24 locus with predominant RNA size of 24	NA	NA	NA	NA	NA	NA	NA	2.08998197607389	0.0132666725635956
1	37130767	37133042	2276	*	PlantSmallRNAgenes	siRNA24	NA	NA	osa-b1.0r1-14813	siRNA24 locus with predominant RNA size of 24	NA	NA	NA	NA	NA	NA	NA	-1.18694119925409	0.0497410335744202
1	37159251	37160287	1037	*	PlantSmallRNAgenes	siRNA24	NA	NA	osa-b1.0r1-14828	siRNA24 locus with predominant RNA size of 24	NA	NA	NA	NA	NA	NA	NA	5.1247077551603	0.00880796733114935
1	37169424	37173455	4032	*	PlantSmallRNAgenes	siRNA24	NA	NA	osa-b1.0r1-14834	siRNA24 locus with predominant RNA size of 24	NA	NA	NA	NA	NA	NA	NA	4.33647175688977	0.0108358800529404
1	37186139	37186598	460	-	ShortStack	OtherRNA	NA	NA	Cluster_72160	NA	Cluster_72160	N	N	NA	NA	NA	NA	-6.36168546601013	0.00604370771940777
1	37193604	37194813	1210	*	PlantSmallRNAgenes	siRNA24	NA	NA	osa-b1.0r1-14838	siRNA24 locus with predominant RNA size of 24	NA	NA	NA	NA	NA	NA	NA	4.89658783617842	0.00776147237130468
1	37239593	37240727	1135	+	PlantSmallRNAgenes	OtherRNA	NA	NA	osa-b1.0r1-14846	OtherRNA locus with < 80% of RNAs between 20-24 nts in size	NA	NA	NA	NA	NA	NA	NA	-5.18995605405549	0.0117147217512493
1	37241461	37241975	515	+	PlantSmallRNAgenes	OtherRNA	NA	NA	osa-b1.0r1-14847	OtherRNA locus with < 80% of RNAs between 20-24 nts in size	NA	NA	NA	NA	NA	NA	NA	-5.94739823467493	0.013790928448459
1	37248041	37248671	631	*	PlantSmallRNAgenes	siRNA21	NA	NA	osa-b1.0r1-14850	siRNA21 locus with predominant RNA size of 21	NA	NA	NA	NA	NA	NA	NA	-2.34796434296855	0.00200768839757448
1	37248890	37249252	363	*	PlantSmallRNAgenes	siRNA21	NA	NA	osa-b1.0r1-14851	siRNA21 locus with predominant RNA size of 21	NA	NA	NA	NA	NA	NA	NA	-2.05644643207842	0.00326647860846834
1	37249401	37249826	426	*	PlantSmallRNAgenes	siRNA24	NA	NA	osa-b1.0r1-14852	siRNA24 locus with predominant RNA size of 24	NA	NA	NA	NA	NA	NA	NA	-2.01845900576618	0.00417583556077266
1	37269803	37270301	499	+	ShortStack	OtherRNA	NA	NA	Cluster_72191	NA	Cluster_72191	N	N	NA	NA	NA	NA	-5.17354211506863	0.0292096909673222
1	37271660	37271991	332	*	PlantSmallRNAgenes	OtherRNA	NA	NA	osa-b1.0r1-14858	OtherRNA locus with < 80% of RNAs between 20-24 nts in size	NA	NA	NA	NA	NA	NA	NA	-4.73727660862391	0.0335053574519377
1	37300958	37301271	314	*	PlantSmallRNAgenes	siRNA24	NA	NA	osa-b1.0r1-14864	siRNA24 locus with predominant RNA size of 24	NA	NA	NA	NA	NA	NA	NA	-2.17951116792174	0.0443657866840018
1	37313370	37313897	528	*	PlantSmallRNAgenes	siRNA21	NA	NA	osa-b1.0r1-14867	siRNA21 locus with predominant RNA size of 21	NA	NA	NA	NA	NA	NA	NA	-2.88305029533868	0.000107336628831068
1	37314662	37315135	474	-	PlantSmallRNAgenes	OtherRNA	NA	NA	osa-b1.0r1-14868	OtherRNA locus with < 80% of RNAs between 20-24 nts in size	NA	NA	NA	NA	NA	NA	NA	-5.47201590288398	1.60177208407772e-09
1	37323210	37323851	642	*	PlantSmallRNAgenes	siRNA24	NA	NA	osa-b1.0r1-14871	siRNA24 locus with predominant RNA size of 24	NA	NA	NA	NA	NA	NA	NA	-1.6506671365593	0.018934538797701
1	37328736	37329476	741	*	PlantSmallRNAgenes	siRNA24	NA	NA	osa-b1.0r1-14873	siRNA24 locus with predominant RNA size of 24	NA	NA	NA	NA	NA	NA	NA	3.63055868155808	0.03413340322239
1	37358107	37358752	646	+	ShortStack	OtherRNA	NA	NA	Cluster_72245	NA	Cluster_72245	N	N	NA	NA	NA	NA	-4.72962637106261	0.0267415637513814
1	37358991	37359600	610	+	ShortStack	OtherRNA	NA	NA	Cluster_72246	NA	Cluster_72246	N	N	NA	NA	NA	NA	-6.18573723679344	0.0152611342786992
1	37401277	37402265	989	*	PlantSmallRNAgenes	siRNA24	NA	NA	osa-b1.0r1-14902	siRNA24 locus with predominant RNA size of 24	NA	NA	NA	NA	NA	NA	NA	2.33498802898237	0.0320996189988187
1	37404211	37404817	607	*	PlantSmallRNAgenes	siRNA24	NA	NA	osa-b1.0r1-14903	siRNA24 locus with predominant RNA size of 24	NA	NA	NA	NA	NA	NA	NA	3.15261131909895	0.0348621985110771
1	37411993	37413090	1098	-	ShortStack	OtherRNA	NA	NA	Cluster_72277	NA	Cluster_72277	N	N	NA	NA	NA	NA	-7.45218666249719	1.78519747409425e-06
1	37425537	37425876	340	*	PlantSmallRNAgenes	siRNA24	NA	NA	osa-b1.0r1-14910	siRNA24 locus with predominant RNA size of 24	NA	NA	NA	NA	NA	NA	NA	-2.69864419593876	0.000517854480955862
1	37440821	37440975	155	-	PlantSmallRNAgenes	OtherRNA	NA	NA	osa-b1.0r1-14918	OtherRNA locus with < 80% of RNAs between 20-24 nts in size	NA	NA	NA	NA	NA	NA	NA	-4.80408196595022	0.0148540548998575
1	37441811	37441990	180	-	ShortStack	OtherRNA	NA	NA	Cluster_72292	NA	Cluster_72292	N	N	NA	NA	NA	NA	-6.40414352016222	0.00289885925655108
1	37444015	37444663	649	-	ShortStack	OtherRNA	NA	NA	Cluster_72295	NA	Cluster_72295	N	N	NA	NA	NA	NA	-4.8448123003916	2.98373732350985e-06
1	37453249	37453902	654	*	PlantSmallRNAgenes	siRNA24	NA	NA	osa-b1.0r1-14926	siRNA24 locus with predominant RNA size of 24	NA	NA	NA	NA	NA	NA	NA	-1.83033370033322	0.00164753443272877
1	37509900	37510020	121	+	ShortStack	OtherRNA	NA	NA	Cluster_72327	NA	Cluster_72327	N	N	NA	NA	NA	NA	-7.24358519204636	6.11058096946205e-05
1	37511100	37512221	1122	+	PlantSmallRNAgenes	OtherRNA	NA	NA	osa-b1.0r1-14947	OtherRNA locus with < 80% of RNAs between 20-24 nts in size	NA	NA	NA	NA	NA	NA	NA	-7.34612473555186	3.64685097092007e-15
1	37512746	37513323	578	+	PlantSmallRNAgenes	OtherRNA	NA	NA	osa-b1.0r1-14948	OtherRNA locus with < 80% of RNAs between 20-24 nts in size	NA	NA	NA	NA	NA	NA	NA	-9.0073151128891	2.05283295991773e-10
1	37538131	37538225	95	+	PlantSmallRNAgenes	OtherRNA	NA	NA	osa-b1.0r1-14958	OtherRNA locus with < 80% of RNAs between 20-24 nts in size	NA	NA	NA	NA	NA	NA	NA	-5.82824814337285	0.0154507674044104
1	37595986	37596579	594	+	PlantSmallRNAgenes	siRNA24	NA	NA	osa-b1.0r1-14975	siRNA24 locus with predominant RNA size of 24	NA	NA	NA	NA	NA	NA	NA	-3.35321600256525	0.0172873120914932
1	37599049	37601259	2211	*	PlantSmallRNAgenes	siRNA24	NA	NA	osa-b1.0r1-14978	siRNA24 locus with predominant RNA size of 24	NA	NA	NA	NA	NA	NA	NA	2.47128509136977	0.0217550055210794
1	37693584	37693699	116	-	PlantSmallRNAgenes	OtherRNA	NA	NA	osa-b1.0r1-15015	OtherRNA locus with < 80% of RNAs between 20-24 nts in size	NA	NA	NA	NA	NA	NA	NA	-6.34167587121537	0.0185933542375222
1	37693955	37694450	496	*	PlantSmallRNAgenes	siRNA24	NA	NA	osa-b1.0r1-15016	siRNA24 locus with predominant RNA size of 24	NA	NA	NA	NA	NA	NA	NA	4.97435556748067	0.0473975038390647
1	37704949	37706361	1413	*	PlantSmallRNAgenes	siRNA24	NA	NA	osa-b1.0r1-15025	siRNA24 locus with predominant RNA size of 24	NA	NA	NA	NA	NA	NA	NA	1.49986504899911	0.0235234838798725
1	37714290	37714875	586	+	ShortStack	OtherRNA	NA	NA	Cluster_72461	NA	Cluster_72461	N	N	NA	NA	NA	NA	-5.54914571156624	0.0176637706638536
1	37769002	37769297	296	*	PlantSmallRNAgenes	siRNA24	NA	NA	osa-b1.0r1-15039	siRNA24 locus with predominant RNA size of 24	NA	NA	NA	NA	NA	NA	NA	-3.37729952487225	0.0330037907453883
1	37776506	37778471	1966	+	PlantSmallRNAgenes	OtherRNA	NA	NA	osa-b1.0r1-15043	OtherRNA locus with < 80% of RNAs between 20-24 nts in size	NA	NA	NA	NA	NA	NA	NA	-8.13636595520383	2.47849947421041e-10
1	37788019	37788381	363	+	PlantSmallRNAgenes	siRNA24	NA	NA	osa-b1.0r1-15046	siRNA24 locus with predominant RNA size of 24	NA	NA	NA	NA	NA	NA	NA	-3.88804983816495	5.58123581123661e-12
1	37790481	37790940	460	+	PlantSmallRNAgenes	OtherRNA	NA	NA	osa-b1.0r1-15047	OtherRNA locus with < 80% of RNAs between 20-24 nts in size	NA	NA	NA	NA	NA	NA	NA	-6.42318380465005	0.000350294271152634
1	37791349	37792878	1530	+	PlantSmallRNAgenes	OtherRNA	NA	NA	osa-b1.0r1-15049	OtherRNA locus with < 80% of RNAs between 20-24 nts in size	NA	NA	NA	NA	NA	NA	NA	-8.36665454250596	2.13135020038179e-08
1	37794124	37794979	856	*	PlantSmallRNAgenes	siRNA24	NA	NA	osa-b1.0r1-15050	siRNA24 locus with predominant RNA size of 24	NA	NA	NA	NA	NA	NA	NA	2.18711014061182	0.0185335240188925
1	37833834	37834235	402	*	PlantSmallRNAgenes	siRNA24	NA	NA	osa-b1.0r1-15068	siRNA24 locus with predominant RNA size of 24	NA	NA	NA	NA	NA	NA	NA	-2.81033582505749	0.0107459016137647
1	37845050	37846380	1331	-	ShortStack	OtherRNA	NA	NA	Cluster_72533	NA	Cluster_72533	N	N	NA	NA	NA	NA	-2.84980630401308	0.0315487709590287
1	37870289	37871543	1255	*	PlantSmallRNAgenes	siRNA24	NA	NA	osa-b1.0r1-15078	siRNA24 locus with predominant RNA size of 24	NA	NA	NA	NA	NA	NA	NA	-1.49427002383554	0.00364416683274607
1	37899641	37899817	177	-	ShortStack	OtherRNA	NA	NA	Cluster_72569	NA	Cluster_72569	N	N	NA	NA	NA	NA	-5.41269822191114	0.0228279562598176
1	37919009	37919987	979	*	PlantSmallRNAgenes	siRNA24	NA	NA	osa-b1.0r1-15102	siRNA24 locus with predominant RNA size of 24	NA	NA	NA	NA	NA	NA	NA	2.18209171321726	0.015920325772812
1	37927474	37927956	483	*	PlantSmallRNAgenes	siRNA24	NA	NA	osa-b1.0r1-15105	siRNA24 locus with predominant RNA size of 24	NA	NA	NA	NA	NA	NA	NA	4.03488663320324	0.0296720583608011
1	37949422	37949985	564	+	ShortStack	OtherRNA	NA	NA	Cluster_72612	NA	Cluster_72612	N	N	NA	NA	NA	NA	-6.2961646524993	0.000717555578075524
1	37949986	37950244	259	+	PlantSmallRNAgenes	OtherRNA	NA	NA	osa-b1.0r1-15118	OtherRNA locus with < 80% of RNAs between 20-24 nts in size	NA	NA	NA	NA	NA	NA	NA	-5.67136573831717	0.0157356831313677
1	37951522	37951904	383	+	PlantSmallRNAgenes	OtherRNA	NA	NA	osa-b1.0r1-15119	OtherRNA locus with < 80% of RNAs between 20-24 nts in size	NA	NA	NA	NA	NA	NA	NA	-4.69473250928241	0.00506095928025088
1	37959124	37959443	320	*	PlantSmallRNAgenes	siRNA24	NA	NA	osa-b1.0r1-15121	siRNA24 locus with predominant RNA size of 24	NA	NA	NA	NA	NA	NA	NA	-2.06516017629762	0.0184063814870585
1	37963227	37963935	709	+	ShortStack	OtherRNA	NA	NA	Cluster_72623	NA	Cluster_72623	N	N	NA	NA	NA	NA	-4.54818663659913	0.0148374447784628
1	38005099	38006866	1768	*	PlantSmallRNAgenes	siRNA24	NA	NA	osa-b1.0r1-15135	siRNA24 locus with predominant RNA size of 24	NA	NA	NA	NA	NA	NA	NA	3.4520715490773	0.00776172318266721
1	38028043	38028997	955	-	ShortStack	OtherRNA	NA	NA	Cluster_72650	NA	Cluster_72650	N	N	NA	NA	NA	NA	-2.55426315347631	0.0424752408664457
1	38042554	38043379	826	*	PlantSmallRNAgenes	siRNA24	NA	NA	osa-b1.0r1-15140	siRNA24 locus with predominant RNA size of 24	NA	NA	NA	NA	NA	NA	NA	-1.18128594708105	0.032933848515196
1	38061639	38062290	652	*	PlantSmallRNAgenes	siRNA24	NA	NA	osa-b1.0r1-15144	siRNA24 locus with predominant RNA size of 24	NA	NA	NA	NA	NA	NA	NA	2.82424110389517	0.0159030354740572
1	38075070	38076317	1248	*	PlantSmallRNAgenes	siRNA24	NA	NA	osa-b1.0r1-15150	siRNA24 locus with predominant RNA size of 24	NA	NA	NA	NA	NA	NA	NA	1.93653281868824	0.0186780195839141
1	38077392	38078552	1161	*	PlantSmallRNAgenes	siRNA24	NA	NA	osa-b1.0r1-15151	siRNA24 locus with predominant RNA size of 24	NA	NA	NA	NA	NA	NA	NA	5.30571713966945	0.0106833706376998
1	38117402	38117832	431	+	ShortStack	OtherRNA	NA	NA	Cluster_72697	NA	Cluster_72697	N	N	NA	NA	NA	NA	-5.71059871418868	0.0161615047127702
1	38122721	38122937	217	*	PlantSmallRNAgenes	siRNA24	NA	NA	osa-b1.0r1-15172	siRNA24 locus with predominant RNA size of 24	NA	NA	NA	NA	NA	NA	NA	-4.12246804458708	0.00633533471144749
1	38133225	38133459	235	-	PlantSmallRNAgenes	OtherRNA	NA	NA	osa-b1.0r1-15178	OtherRNA locus with < 80% of RNAs between 20-24 nts in size	NA	NA	NA	NA	NA	NA	NA	17.4917889476457	6.51474492082835e-10
1	38200217	38200988	772	+	ShortStack	OtherRNA	NA	NA	Cluster_72747	NA	Cluster_72747	N	N	NA	NA	NA	NA	-2.94165412879382	0.021084645446301
1	38209187	38210522	1336	*	PlantSmallRNAgenes	siRNA24	NA	NA	osa-b1.0r1-15206	siRNA24 locus with predominant RNA size of 24	NA	NA	NA	NA	NA	NA	NA	-3.93654279187142	0.000261943054100113
1	38261940	38262249	310	-	PlantSmallRNAgenes	OtherRNA	NA	NA	osa-b1.0r1-15226	OtherRNA locus with < 80% of RNAs between 20-24 nts in size	NA	NA	NA	NA	NA	NA	NA	-5.39895606713282	0.00232047082682211
1	38262455	38262610	156	-	ShortStack	OtherRNA	NA	NA	Cluster_72782	NA	Cluster_72782	N	N	NA	NA	NA	NA	-6.05480989152696	0.00409577367918879
1	38263342	38263969	628	-	PlantSmallRNAgenes	OtherRNA	NA	NA	osa-b1.0r1-15227	OtherRNA locus with < 80% of RNAs between 20-24 nts in size	NA	NA	NA	NA	NA	NA	NA	-5.56269248651751	6.61113499536645e-05
1	38271020	38271320	301	*	PlantSmallRNAgenes	OtherRNA	NA	NA	osa-b1.0r1-15230	OtherRNA locus with < 80% of RNAs between 20-24 nts in size	NA	NA	NA	NA	NA	NA	NA	4.72216685052577	0.00468059968698996
1	38275431	38276179	749	*	PlantSmallRNAgenes	siRNA24	NA	NA	osa-b1.0r1-15232	siRNA24 locus with predominant RNA size of 24	NA	NA	NA	NA	NA	NA	NA	-6.5330069975671	0.000120818940344991
1	38277631	38277960	330	-	ShortStack	OtherRNA	NA	NA	Cluster_72793	NA	Cluster_72793	N	N	NA	NA	NA	NA	-5.0574483978061	0.0279392091772003
1	38333867	38334683	817	*	PlantSmallRNAgenes	siRNA24	NA	NA	osa-b1.0r1-15253	siRNA24 locus with predominant RNA size of 24	NA	NA	NA	NA	NA	NA	NA	2.80347140312763	0.0097022104668589
1	38376553	38377326	774	*	PlantSmallRNAgenes	siRNA24	NA	NA	osa-b1.0r1-15275	siRNA24 locus with predominant RNA size of 24	NA	NA	NA	NA	NA	NA	NA	4.74404569268183	0.0197769639191642
1	38393840	38394148	309	*	PlantSmallRNAgenes	siRNA24	NA	NA	osa-b1.0r1-15283	siRNA24 locus with predominant RNA size of 24	NA	NA	NA	NA	NA	NA	NA	-3.49417864287826	0.00896547299209477
1	38398169	38400417	2249	*	PlantSmallRNAgenes	OtherRNA	NA	NA	osa-b1.0r1-15287	OtherRNA locus with < 80% of RNAs between 20-24 nts in size	NA	NA	NA	NA	NA	NA	NA	-3.59579463037616	5.97008268010578e-09
1	38400781	38401483	703	-	PlantSmallRNAgenes	OtherRNA	NA	NA	osa-b1.0r1-15288	OtherRNA locus with < 80% of RNAs between 20-24 nts in size	NA	NA	NA	NA	NA	NA	NA	-5.50794667905551	5.021802139124e-10
1	38440670	38441782	1113	*	PlantSmallRNAgenes	siRNA24	NA	NA	osa-b1.0r1-15299	siRNA24 locus with predominant RNA size of 24	NA	NA	NA	NA	NA	NA	NA	3.64783148019727	7.45660310803322e-05
1	38450954	38453353	2400	*	PlantSmallRNAgenes	siRNA24	NA	NA	osa-b1.0r1-15303	siRNA24 locus with predominant RNA size of 24	NA	NA	NA	NA	NA	NA	NA	2.14079839437477	0.0100398459774751
1	38469804	38471098	1295	*	PlantSmallRNAgenes	siRNA24	NA	NA	osa-b1.0r1-15308	siRNA24 locus with predominant RNA size of 24	NA	NA	NA	NA	NA	NA	NA	3.47522698045087	0.0133264539846489
1	38495548	38495728	181	-	PlantSmallRNAgenes	OtherRNA	NA	NA	osa-b1.0r1-15317	OtherRNA locus with < 80% of RNAs between 20-24 nts in size	NA	NA	NA	NA	NA	NA	NA	-5.46941556008523	2.31577789423094e-19
1	38504813	38505075	263	*	PlantSmallRNAgenes	siRNA24	NA	NA	osa-b1.0r1-15320	siRNA24 locus with predominant RNA size of 24	NA	NA	NA	NA	NA	NA	NA	4.63616240396075	0.0084240301500403
1	38603565	38604203	639	*	PlantSmallRNAgenes	siRNA24	NA	NA	osa-b1.0r1-15357	siRNA24 locus with predominant RNA size of 24	NA	NA	NA	NA	NA	NA	NA	2.92398360135396	0.0167775710783036
1	38663768	38665393	1626	*	PlantSmallRNAgenes	siRNA24	NA	NA	osa-b1.0r1-15377	siRNA24 locus with predominant RNA size of 24	NA	NA	NA	NA	NA	NA	NA	5.38667008421601	2.09729287879747e-12
1	38726436	38727194	759	*	PlantSmallRNAgenes	siRNA24	NA	NA	osa-b1.0r1-15400	siRNA24 locus with predominant RNA size of 24	NA	NA	NA	NA	NA	NA	NA	-4.37462810269082	2.50297369287614e-06
1	38860102	38860846	745	*	PlantSmallRNAgenes	siRNA24	NA	NA	osa-b1.0r1-15454	siRNA24 locus with predominant RNA size of 24	NA	NA	NA	NA	NA	NA	NA	2.50921331452588	0.0461358771232635
1	38887882	38888658	777	*	PlantSmallRNAgenes	siRNA24	NA	NA	osa-b1.0r1-15462	siRNA24 locus with predominant RNA size of 24	NA	NA	NA	NA	NA	NA	NA	2.91389139146427	0.0164614104806607
1	38899459	38900337	879	*	PlantSmallRNAgenes	siRNA24	NA	NA	osa-b1.0r1-15464	siRNA24 locus with predominant RNA size of 24	NA	NA	NA	NA	NA	NA	NA	-1.42817161238347	0.0231272471489005
1	38904251	38904928	678	*	PlantSmallRNAgenes	siRNA24	NA	NA	osa-b1.0r1-15466	siRNA24 locus with predominant RNA size of 24	NA	NA	NA	NA	NA	NA	NA	2.32985574492572	0.0114926338894685
1	38919324	38919726	403	*	PlantSmallRNAgenes	siRNA24	NA	NA	osa-b1.0r1-15473	siRNA24 locus with predominant RNA size of 24	NA	NA	NA	NA	NA	NA	NA	4.84037192646165	0.0127065288832833
1	38930463	38930823	361	-	ShortStack	OtherRNA	NA	NA	Cluster_73178	NA	Cluster_73178	N	N	NA	NA	NA	NA	-4.6933322204488	0.0180855973819542
1	38951156	38952270	1115	*	PlantSmallRNAgenes	siRNA24	NA	NA	osa-b1.0r1-15487	siRNA24 locus with predominant RNA size of 24	NA	NA	NA	NA	NA	NA	NA	3.67298584300611	0.0048341018176785
1	38970454	38971040	587	+	PlantSmallRNAgenes	OtherRNA	NA	NA	osa-b1.0r1-15497	OtherRNA locus with < 80% of RNAs between 20-24 nts in size	NA	NA	NA	NA	NA	NA	NA	-3.32382497159808	0.000250708605247545
1	38997856	38999178	1323	*	PlantSmallRNAgenes	siRNA24	NA	NA	osa-b1.0r1-15504	siRNA24 locus with predominant RNA size of 24	NA	NA	NA	NA	NA	NA	NA	1.88423232652199	0.020823316098779
1	39005021	39005305	285	+	ShortStack	OtherRNA	NA	NA	Cluster_73219	NA	Cluster_73219	N	N	NA	NA	NA	NA	-4.68513337860385	0.0321721903239892
1	39009588	39009981	394	+	ShortStack	OtherRNA	NA	NA	Cluster_73221	NA	Cluster_73221	N	N	NA	NA	NA	NA	-5.6712567262522	0.0236899831529551
1	39029182	39029945	764	-	ShortStack	OtherRNA	NA	NA	Cluster_73235	NA	Cluster_73235	N	N	NA	NA	NA	NA	-2.97650600892091	0.0229772635602452
1	39043102	39044134	1033	*	PlantSmallRNAgenes	siRNA24	NA	NA	osa-b1.0r1-15516	siRNA24 locus with predominant RNA size of 24	NA	NA	NA	NA	NA	NA	NA	3.25725404128399	0.00168628508614742
1	39052075	39052871	797	-	ShortStack	OtherRNA	NA	NA	Cluster_73248	NA	Cluster_73248	N	N	NA	NA	NA	NA	-4.98557698450826	0.0408305210262098
1	39059231	39060505	1275	*	PlantSmallRNAgenes	siRNA24	NA	NA	osa-b1.0r1-15522	siRNA24 locus with predominant RNA size of 24	NA	NA	NA	NA	NA	NA	NA	-1.56732779929605	0.00805960075395042
1	39077667	39078320	654	*	PlantSmallRNAgenes	siRNA24	NA	NA	osa-b1.0r1-15532	siRNA24 locus with predominant RNA size of 24	NA	NA	NA	NA	NA	NA	NA	-3.12104711437182	0.018264093664735
1	39095156	39095202	47	+	PlantSmallRNAgenes	OtherRNA	NA	NA	osa-b1.0r1-15536	OtherRNA locus with < 80% of RNAs between 20-24 nts in size	NA	NA	NA	NA	NA	NA	NA	-7.51845936744614	1.16993772558682e-05
1	39117021	39117725	705	*	PlantSmallRNAgenes	OtherRNA	NA	NA	osa-b1.0r1-15555	OtherRNA locus with < 80% of RNAs between 20-24 nts in size	NA	NA	NA	NA	NA	NA	NA	-3.30380477184205	1.85598269091057e-05
1	39123227	39124031	805	+	PlantSmallRNAgenes	OtherRNA	NA	NA	osa-b1.0r1-15559	OtherRNA locus with < 80% of RNAs between 20-24 nts in size	NA	NA	NA	NA	NA	NA	NA	-1.79739394093352	0.0480589063307872
1	39153014	39153817	804	*	PlantSmallRNAgenes	siRNA24	NA	NA	osa-b1.0r1-15573	siRNA24 locus with predominant RNA size of 24	NA	NA	NA	NA	NA	NA	NA	-1.22891159710113	0.0360970526848334
1	39201457	39202683	1227	*	PlantSmallRNAgenes	siRNA24	NA	NA	osa-b1.0r1-15602	siRNA24 locus with predominant RNA size of 24	NA	NA	NA	NA	NA	NA	NA	1.65440742762535	0.0178223362640438
1	39216021	39216539	519	+	ShortStack	OtherRNA	NA	NA	Cluster_73372	NA	Cluster_73372	N	N	NA	NA	NA	NA	-4.95372194306482	0.0275499744287857
1	39226678	39227033	356	*	PlantSmallRNAgenes	siRNA24	NA	NA	osa-b1.0r1-15615	siRNA24 locus with predominant RNA size of 24	NA	NA	NA	NA	NA	NA	NA	-4.09266744659302	3.98633730889802e-06
1	39230653	39230921	269	*	PlantSmallRNAgenes	siRNA24	NA	NA	osa-b1.0r1-15617	siRNA24 locus with predominant RNA size of 24	NA	NA	NA	NA	NA	NA	NA	-3.25353716842492	0.0282362325189317
1	39247159	39247324	166	+	PlantSmallRNAgenes	OtherRNA	NA	NA	osa-b1.0r1-15621	OtherRNA locus with < 80% of RNAs between 20-24 nts in size	NA	NA	NA	NA	NA	NA	NA	-6.35997119198246	3.65917774595183e-23
1	39251233	39251855	623	*	PlantSmallRNAgenes	siRNA24	NA	NA	osa-b1.0r1-15626	siRNA24 locus with predominant RNA size of 24	NA	NA	NA	NA	NA	NA	NA	-2.42421568229737	0.00633742748399788
1	39322602	39324062	1461	*	PlantSmallRNAgenes	siRNA24	NA	NA	osa-b1.0r1-15653	siRNA24 locus with predominant RNA size of 24	NA	NA	NA	NA	NA	NA	NA	1.58158256686921	0.0257747829025593
1	39338862	39341880	3019	*	PlantSmallRNAgenes	siRNA24	NA	NA	osa-b1.0r1-15665	siRNA24 locus with predominant RNA size of 24	NA	NA	NA	NA	NA	NA	NA	2.50338566452094	0.00165289876944779
1	39348556	39350108	1553	*	PlantSmallRNAgenes	siRNA24	NA	NA	osa-b1.0r1-15670	siRNA24 locus with predominant RNA size of 24	NA	NA	NA	NA	NA	NA	NA	2.57342387880857	0.00172124613078867
1	39351383	39352090	708	*	PlantSmallRNAgenes	siRNA24	NA	NA	osa-b1.0r1-15671	siRNA24 locus with predominant RNA size of 24	NA	NA	NA	NA	NA	NA	NA	3.03826959003739	0.000868272956598335
1	39362858	39363199	342	*	PlantSmallRNAgenes	siRNA24	NA	NA	osa-b1.0r1-15676	siRNA24 locus with predominant RNA size of 24	NA	NA	NA	NA	NA	NA	NA	-2.86176516049234	0.000515402301974537
1	39419444	39420143	700	-	PlantSmallRNAgenes	siRNA24	NA	NA	osa-b1.0r1-15695	siRNA24 locus with predominant RNA size of 24	NA	NA	NA	NA	NA	NA	NA	3.57170523487031	0.00432388821888621
1	39431884	39432390	507	+	ShortStack	OtherRNA	NA	NA	Cluster_73485	NA	Cluster_73485	N	N	NA	NA	NA	NA	-5.33644957950627	0.00932138850704088
1	39433379	39434889	1511	-	PlantSmallRNAgenes	OtherRNA	NA	NA	osa-b1.0r1-15701	OtherRNA locus with < 80% of RNAs between 20-24 nts in size	NA	NA	NA	NA	NA	NA	NA	-2.30900404325318	0.00107723509891967
1	39445418	39446007	590	*	PlantSmallRNAgenes	siRNA24	NA	NA	osa-b1.0r1-15703	siRNA24 locus with predominant RNA size of 24	NA	NA	NA	NA	NA	NA	NA	2.9629479313869	0.000854947137353863
1	39544223	39544757	535	+	ShortStack	OtherRNA	NA	NA	Cluster_73536	NA	Cluster_73536	N	N	NA	NA	NA	NA	-7.38248084969427	3.51722853847739e-06
1	39545986	39546843	858	*	PlantSmallRNAgenes	siRNA24	NA	NA	osa-b1.0r1-15733	siRNA24 locus with predominant RNA size of 24	NA	NA	NA	NA	NA	NA	NA	-2.3244547586225	0.000206040660057736
1	39547695	39547942	248	+	PlantSmallRNAgenes	OtherRNA	NA	NA	osa-b1.0r1-15735	OtherRNA locus with < 80% of RNAs between 20-24 nts in size	NA	NA	NA	NA	NA	NA	NA	-6.26716733989698	0.00135272410176122
1	39548172	39548751	580	+	ShortStack	OtherRNA	NA	NA	Cluster_73540	NA	Cluster_73540	N	N	NA	NA	NA	NA	-6.65263725716397	0.000184963400240098
1	39555912	39556789	878	*	PlantSmallRNAgenes	siRNA24	NA	NA	osa-b1.0r1-15737	siRNA24 locus with predominant RNA size of 24	NA	NA	NA	NA	NA	NA	NA	1.91182239252211	0.0310945762466455
1	39565781	39566372	592	-	ShortStack	OtherRNA	NA	NA	Cluster_73551	NA	Cluster_73551	N	N	NA	NA	NA	NA	-3.80735229413755	0.0366929409746909
1	39567932	39568442	511	-	ShortStack	OtherRNA	NA	NA	Cluster_73555	NA	Cluster_73555	N	N	NA	NA	NA	NA	-3.66996803331063	0.0292273026210354
1	39569380	39570173	794	-	ShortStack	OtherRNA	NA	NA	Cluster_73556	NA	Cluster_73556	N	N	NA	NA	NA	NA	-5.34681932718479	0.00836658485257445
1	39620984	39622589	1606	-	PlantSmallRNAgenes	siRNA24	NA	NA	osa-b1.0r1-15758	siRNA24 locus with predominant RNA size of 24	NA	NA	NA	NA	NA	NA	NA	-1.89461664583508	0.000676266536011931
1	39634014	39634243	230	+	ShortStack	OtherRNA	NA	NA	Cluster_73596	NA	Cluster_73596	N	N	NA	NA	NA	NA	-6.45842845840978	0.00355954889702904
1	39688093	39688751	659	-	ShortStack	OtherRNA	NA	NA	Cluster_73618	NA	Cluster_73618	N	N	NA	NA	NA	NA	-4.59895388067421	0.0163674127682546
1	39688856	39689305	450	-	ShortStack	OtherRNA	NA	NA	Cluster_73619	NA	Cluster_73619	N	N	NA	NA	NA	NA	-5.10988435412871	0.0146653113970857
1	39690245	39690570	326	-	PlantSmallRNAgenes	OtherRNA	NA	NA	osa-b1.0r1-15787	OtherRNA locus with < 80% of RNAs between 20-24 nts in size	NA	NA	NA	NA	NA	NA	NA	-3.10069833754455	0.0259626853544251
1	39690577	39692240	1664	-	ShortStack	OtherRNA	NA	NA	Cluster_73623	NA	Cluster_73623	N	N	NA	NA	NA	NA	-4.62736142990484	1.90574627834954e-06
1	39693957	39694378	422	*	PlantSmallRNAgenes	siRNA24	NA	NA	osa-b1.0r1-15790	siRNA24 locus with predominant RNA size of 24	NA	NA	NA	NA	NA	NA	NA	-3.14518823926999	0.0151119432813167
1	39700884	39701940	1057	+	PlantSmallRNAgenes	siRNA24	NA	NA	osa-b1.0r1-15792	siRNA24 locus with predominant RNA size of 24	NA	NA	NA	NA	NA	NA	NA	-2.17636739218218	0.00203139639428103
1	39709049	39710336	1288	*	PlantSmallRNAgenes	siRNA24	NA	NA	osa-b1.0r1-15795	siRNA24 locus with predominant RNA size of 24	NA	NA	NA	NA	NA	NA	NA	-1.32041067259116	0.0249439666855145
1	39722026	39722543	518	*	PlantSmallRNAgenes	siRNA24	NA	NA	osa-b1.0r1-15800	siRNA24 locus with predominant RNA size of 24	NA	NA	NA	NA	NA	NA	NA	-3.68068295217571	1.38821325374293e-05
1	39790836	39790936	101	-	ShortStack	OtherRNA	NA	NA	Cluster_73676	NA	Cluster_73676	N	N	NA	NA	NA	NA	-5.51506982319498	0.0121182732823844
1	39833362	39833527	166	-	PlantSmallRNAgenes	siRNA24	NA	NA	osa-b1.0r1-15838	siRNA24 locus with predominant RNA size of 24	NA	NA	NA	NA	NA	NA	NA	-4.40758066714326	0.041475949691278
1	39842104	39843632	1529	*	PlantSmallRNAgenes	siRNA24	NA	NA	osa-b1.0r1-15842	siRNA24 locus with predominant RNA size of 24	NA	NA	NA	NA	NA	NA	NA	2.15697164413167	0.0173724206644133
1	39861699	39862028	330	*	PlantSmallRNAgenes	siRNA24	NA	NA	osa-b1.0r1-15848	siRNA24 locus with predominant RNA size of 24	NA	NA	NA	NA	NA	NA	NA	-2.74236113325544	0.00282256304993256
1	39904388	39904505	118	*	PlantSmallRNAgenes	siRNA24	NA	NA	osa-b1.0r1-15866	siRNA24 locus with predominant RNA size of 24	NA	NA	NA	NA	NA	NA	NA	4.19372835651219	0.007168342806822
1	39917798	39918194	397	*	PlantSmallRNAgenes	siRNA24	NA	NA	osa-b1.0r1-15871	siRNA24 locus with predominant RNA size of 24	NA	NA	NA	NA	NA	NA	NA	4.64778554221216	0.0229407721946162
1	39919994	39920348	355	-	PlantSmallRNAgenes	OtherRNA	NA	NA	osa-b1.0r1-15874	OtherRNA locus with < 80% of RNAs between 20-24 nts in size	NA	NA	NA	NA	NA	NA	NA	-6.43269420637073	0.000850658417463212
1	39922757	39922980	224	-	PlantSmallRNAgenes	OtherRNA	NA	NA	osa-b1.0r1-15876	OtherRNA locus with < 80% of RNAs between 20-24 nts in size	NA	NA	NA	NA	NA	NA	NA	-7.19809401126174	0.000106469299625816
1	39949927	39950328	402	+	ShortStack	OtherRNA	NA	NA	Cluster_73764	NA	Cluster_73764	N	N	NA	NA	NA	NA	-3.50618523032692	0.0354937991461605
1	39962528	39963557	1030	-	ShortStack	OtherRNA	NA	NA	Cluster_73774	NA	Cluster_73774	N	N	NA	NA	NA	NA	-4.85564887293259	0.00633681691684067
1	39976084	39977100	1017	*	PlantSmallRNAgenes	siRNA24	NA	NA	osa-b1.0r1-15892	siRNA24 locus with predominant RNA size of 24	NA	NA	NA	NA	NA	NA	NA	-1.40113210492437	0.0133120600257101
1	39984261	39984893	633	*	PlantSmallRNAgenes	siRNA24	NA	NA	osa-b1.0r1-15895	siRNA24 locus with predominant RNA size of 24	NA	NA	NA	NA	NA	NA	NA	5.66622417716749	0.000920720973667782
1	40047839	40049682	1844	*	PlantSmallRNAgenes	siRNA24	NA	NA	osa-b1.0r1-15926	siRNA24 locus with predominant RNA size of 24	NA	NA	NA	NA	NA	NA	NA	-1.69256521556424	0.00542383377287975
1	40051100	40055461	4362	*	PlantSmallRNAgenes	siRNA24	NA	NA	osa-b1.0r1-15928	siRNA24 locus with predominant RNA size of 24	NA	NA	NA	NA	NA	NA	NA	1.40588803328682	0.019428080186939
1	40064422	40065002	581	-	PlantSmallRNAgenes	OtherRNA	NA	NA	osa-b1.0r1-15930	OtherRNA locus with < 80% of RNAs between 20-24 nts in size	NA	NA	NA	NA	NA	NA	NA	-4.22776153049518	3.07434026478666e-05
1	40088112	40088424	313	*	PlantSmallRNAgenes	siRNA24	NA	NA	osa-b1.0r1-15940	siRNA24 locus with predominant RNA size of 24	NA	NA	NA	NA	NA	NA	NA	-1.37963897319857	0.0497142901103097
1	40148053	40148546	494	-	ShortStack	OtherRNA	NA	NA	Cluster_73910	NA	Cluster_73910	N	N	NA	NA	NA	NA	4.52720970319014	0.0166675796850199
1	40167033	40167684	652	*	PlantSmallRNAgenes	siRNA24	NA	NA	osa-b1.0r1-15980	siRNA24 locus with predominant RNA size of 24	NA	NA	NA	NA	NA	NA	NA	-1.54812177827205	0.0250853182664499
1	40167776	40168185	410	+	ShortStack	OtherRNA	NA	NA	Cluster_73926	NA	Cluster_73926	N	N	NA	NA	NA	NA	-5.54311542499163	0.0114845196260163
1	40169475	40170230	756	+	ShortStack	OtherRNA	NA	NA	Cluster_73928	NA	Cluster_73928	N	N	NA	NA	NA	NA	-6.26991836356259	8.2535525718712e-05
1	40173923	40174760	838	*	PlantSmallRNAgenes	siRNA24	NA	NA	osa-b1.0r1-15981	siRNA24 locus with predominant RNA size of 24	NA	NA	NA	NA	NA	NA	NA	3.72972485345239	0.000260789048006868
1	40190366	40190830	465	-	ShortStack	OtherRNA	NA	NA	Cluster_73939	NA	Cluster_73939	N	N	NA	NA	NA	NA	-5.66846600019645	0.0230139660652706
1	40301839	40302194	356	+	PlantSmallRNAgenes	siRNA24	NA	NA	osa-b1.0r1-16032	siRNA24 locus with predominant RNA size of 24	NA	NA	NA	NA	NA	NA	NA	-3.70164640455791	0.00264245213179938
1	40396589	40397140	552	*	PlantSmallRNAgenes	siRNA24	NA	NA	osa-b1.0r1-16080	siRNA24 locus with predominant RNA size of 24	NA	NA	NA	NA	NA	NA	NA	-2.69731061539759	8.43209579039194e-06
1	40403882	40404306	425	-	ShortStack	OtherRNA	NA	NA	Cluster_74071	NA	Cluster_74071	N	N	NA	NA	NA	NA	-6.62403915518892	0.000371371537079488
1	40404521	40406344	1824	-	ShortStack	OtherRNA	NA	NA	Cluster_74072	NA	Cluster_74072	N	N	NA	NA	NA	NA	-5.40892690287126	4.01914812445501e-09
1	40406683	40406891	209	-	PlantSmallRNAgenes	OtherRNA	NA	NA	osa-b1.0r1-16081	OtherRNA locus with < 80% of RNAs between 20-24 nts in size	NA	NA	NA	NA	NA	NA	NA	-5.82645712963855	0.00514833470115565
1	40407014	40407814	801	-	ShortStack	OtherRNA	NA	NA	Cluster_74074	NA	Cluster_74074	N	N	NA	NA	NA	NA	-5.97063477128491	0.00117207620751814
1	40408485	40409116	632	-	ShortStack	OtherRNA	NA	NA	Cluster_74076	NA	Cluster_74076	N	N	NA	NA	NA	NA	-5.74303766439071	0.00242689616938621
1	40436740	40438081	1342	*	PlantSmallRNAgenes	siRNA24	NA	NA	osa-b1.0r1-16099	siRNA24 locus with predominant RNA size of 24	NA	NA	NA	NA	NA	NA	NA	3.92131699410884	0.00872983695463321
1	40438594	40441578	2985	*	PlantSmallRNAgenes	siRNA24	NA	NA	osa-b1.0r1-16101	siRNA24 locus with predominant RNA size of 24	NA	NA	NA	NA	NA	NA	NA	4.57623172429119	0.00682145382983545
1	40443315	40443824	510	+	PlantSmallRNAgenes	siRNA20	NA	NA	osa-b1.0r1-16103	siRNA20 locus with predominant RNA size of 20	NA	NA	NA	NA	NA	NA	NA	-5.16019294009427	0.0197260904303041
[truncated: 16,122 more rows]
