# Supplementary material for: Spatiotemporal expression profile of novel and known small RNAs throughout rice plant development focussing on seed tissues
Source: BMC Genomics. 2022 Jan 11;23:44. doi: 10.1186/s12864-021-08264-z (PMC8750796; doi:10.1186/s12864-021-08264-z)
Supplement: Supplementary file 11 — Additional file 11. CSV files of differentially expressed sRNAs between the different tissues, of the format x_vs_y.csv, indicating that log2 fold changes are calculated relative to y. [file 12864_2021_8264_MOESM11_ESM.zip › data/emb_vs_LS.csv]

seqnames	start	end	width	strand	source	type	score	phase	Name	description	ID	DicerCall	MIRNA	id	name	overlapTE	expGEOstudies	log2FoldChange	padj
1	56506	56887	382	*	PlantSmallRNAgenes	siRNA24	NA	NA	osa-b1.0r1-14	siRNA24 locus with predominant RNA size of 24	NA	NA	NA	NA	NA	NA	NA	-1.55944905949701	0.00312826264388416
1	57907	58231	325	*	PlantSmallRNAgenes	siRNA24	NA	NA	osa-b1.0r1-15	siRNA24 locus with predominant RNA size of 24	NA	NA	NA	NA	NA	NA	NA	-2.53304247025699	0.000508793228624808
1	66298	67063	766	*	PlantSmallRNAgenes	siRNA24	NA	NA	osa-b1.0r1-16	siRNA24 locus with predominant RNA size of 24	NA	NA	NA	NA	NA	NA	NA	-2.32962786924623	0.049767439195183
1	91620	92042	423	*	PlantSmallRNAgenes	siRNA24	NA	NA	osa-b1.0r1-23	siRNA24 locus with predominant RNA size of 24	NA	NA	NA	NA	NA	NA	NA	-3.07031185073275	0.043320803091514
1	149936	150568	633	+	ShortStack	OtherRNA	NA	NA	Cluster_48927	NA	Cluster_48927	N	N	NA	NA	NA	NA	-4.76590028100479	0.0117213160562288
1	168521	170381	1861	-	PlantSmallRNAgenes	OtherRNA	NA	NA	osa-b1.0r1-40	OtherRNA locus with < 80% of RNAs between 20-24 nts in size	NA	NA	NA	NA	NA	NA	NA	-8.54033088175349	2.19563832433792e-16
1	175462	175795	334	*	PlantSmallRNAgenes	siRNA24	NA	NA	osa-b1.0r1-42	siRNA24 locus with predominant RNA size of 24	NA	NA	NA	NA	NA	NA	NA	-1.75785659119103	0.0465450313830364
1	177760	178227	468	*	PlantSmallRNAgenes	siRNA24	NA	NA	osa-b1.0r1-44	siRNA24 locus with predominant RNA size of 24	NA	NA	NA	NA	NA	NA	NA	-4.93407975026189	0.0356593286624159
1	181983	182426	444	+	PlantSmallRNAgenes	OtherRNA	NA	NA	osa-b1.0r1-48	OtherRNA locus with < 80% of RNAs between 20-24 nts in size	NA	NA	NA	NA	NA	NA	NA	-5.31323752430482	2.1242864875951e-06
1	228952	229253	302	+	PlantSmallRNAgenes	OtherRNA	NA	NA	osa-b1.0r1-66	OtherRNA locus with < 80% of RNAs between 20-24 nts in size	NA	NA	NA	NA	NA	NA	NA	-4.86835385022221	0.0340521963684545
1	241046	241797	752	*	PlantSmallRNAgenes	siRNA24	NA	NA	osa-b1.0r1-73	siRNA24 locus with predominant RNA size of 24	NA	NA	NA	NA	NA	NA	NA	3.70541474939367	0.0216629743830922
1	269753	270389	637	*	PlantSmallRNAgenes	siRNA24	NA	NA	osa-b1.0r1-83	siRNA24 locus with predominant RNA size of 24	NA	NA	NA	NA	NA	NA	NA	-3.17791122857471	0.0456775448522138
1	292585	292877	293	*	PlantSmallRNAgenes	siRNA24	NA	NA	osa-b1.0r1-94	siRNA24 locus with predominant RNA size of 24	NA	NA	NA	NA	NA	NA	NA	-2.35832649887638	0.0261171345474472
1	324226	325345	1120	*	PlantSmallRNAgenes	siRNA24	NA	NA	osa-b1.0r1-112	siRNA24 locus with predominant RNA size of 24	NA	NA	NA	NA	NA	NA	NA	2.7467201739683	0.00573551083360747
1	325392	327494	2103	*	PlantSmallRNAgenes	siRNA24	NA	NA	osa-b1.0r1-113	siRNA24 locus with predominant RNA size of 24	NA	NA	NA	NA	NA	NA	NA	2.42500016823136	0.00204268391052385
1	329298	329376	79	-	ShortStack	OtherRNA	NA	NA	Cluster_49048	NA	Cluster_49048	N	N	NA	NA	NA	NA	-5.23848128987848	0.0466638733936466
1	376005	376148	144	-	PlantSmallRNAgenes	OtherRNA	NA	NA	osa-b1.0r1-120	OtherRNA locus with < 80% of RNAs between 20-24 nts in size	NA	NA	NA	NA	NA	NA	NA	-6.28264415701298	0.0242035240970053
1	376947	377357	411	-	ShortStack	OtherRNA	NA	NA	Cluster_49063	NA	Cluster_49063	N	N	NA	NA	NA	NA	-5.00418685358116	0.0056041692865089
1	383021	383415	395	*	PlantSmallRNAgenes	siRNA24	NA	NA	osa-b1.0r1-122	siRNA24 locus with predominant RNA size of 24	NA	NA	NA	NA	NA	NA	NA	-3.229054092598	0.000440692349199257
1	400943	402103	1161	*	PlantSmallRNAgenes	siRNA24	NA	NA	osa-b1.0r1-128	siRNA24 locus with predominant RNA size of 24	NA	NA	NA	NA	NA	NA	NA	5.27151810442094	0.0016376544672802
1	411878	412534	657	*	PlantSmallRNAgenes	siRNA24	NA	NA	osa-b1.0r1-134	siRNA24 locus with predominant RNA size of 24	NA	NA	NA	NA	NA	NA	NA	-3.24465731515457	1.70533604791936e-05
1	418783	419135	353	-	PlantSmallRNAgenes	OtherRNA	NA	NA	osa-b1.0r1-138	OtherRNA locus with < 80% of RNAs between 20-24 nts in size	NA	NA	NA	NA	NA	NA	NA	-6.54880990503176	0.00164237044694748
1	497738	498091	354	*	PlantSmallRNAgenes	siRNA24	NA	NA	osa-b1.0r1-168	siRNA24 locus with predominant RNA size of 24	NA	NA	NA	NA	NA	NA	NA	-3.07741729081127	0.000320819830097949
1	516968	517740	773	-	ShortStack	OtherRNA	NA	NA	Cluster_49150	NA	Cluster_49150	N	N	NA	NA	NA	NA	-3.40533350176045	0.0083686512536894
1	519910	520614	705	-	ShortStack	OtherRNA	NA	NA	Cluster_49151	NA	Cluster_49151	N	N	NA	NA	NA	NA	-5.31521012813694	0.00242770574590258
1	528621	528971	351	+	PlantSmallRNAgenes	OtherRNA	NA	NA	osa-b1.0r1-179	OtherRNA locus with < 80% of RNAs between 20-24 nts in size	NA	NA	NA	NA	NA	NA	NA	-9.15445036159359	0.0205651551993789
1	529089	529399	311	*	PlantSmallRNAgenes	siRNA24	NA	NA	osa-b1.0r1-180	siRNA24 locus with predominant RNA size of 24	NA	NA	NA	NA	NA	NA	NA	3.04352878784266	0.0337682748880185
1	597074	597681	608	*	PlantSmallRNAgenes	siRNA24	NA	NA	osa-b1.0r1-202	siRNA24 locus with predominant RNA size of 24	NA	NA	NA	NA	NA	NA	NA	-1.53611172722866	0.0234008944965962
1	639109	639400	292	*	PlantSmallRNAgenes	siRNA24	NA	NA	osa-b1.0r1-213	siRNA24 locus with predominant RNA size of 24	NA	NA	NA	NA	NA	NA	NA	-2.14387938530292	0.0291252521785432
1	648230	649382	1153	-	ShortStack	OtherRNA	NA	NA	Cluster_49205	NA	Cluster_49205	N	N	NA	NA	NA	NA	-4.39114564480305	0.00495920480820102
1	658863	659373	511	*	PlantSmallRNAgenes	siRNA24	NA	NA	osa-b1.0r1-221	siRNA24 locus with predominant RNA size of 24	NA	NA	NA	NA	NA	NA	NA	-2.65229723439544	3.34199037447376e-07
1	752254	753242	989	*	PlantSmallRNAgenes	siRNA24	NA	NA	osa-b1.0r1-259	siRNA24 locus with predominant RNA size of 24	NA	NA	NA	NA	NA	NA	NA	5.06491581859821	0.00765389428266653
1	763385	763602	218	*	PlantSmallRNAgenes	siRNA24	NA	NA	osa-b1.0r1-263	siRNA24 locus with predominant RNA size of 24	NA	NA	NA	NA	NA	NA	NA	-6.10425599415197	6.91134054612737e-08
1	766511	766888	378	*	PlantSmallRNAgenes	siRNA24	NA	NA	osa-b1.0r1-266	siRNA24 locus with predominant RNA size of 24	NA	NA	NA	NA	NA	NA	NA	-2.96485918338406	1.891080531601e-06
1	777811	778509	699	*	PlantSmallRNAgenes	siRNA24	NA	NA	osa-b1.0r1-269	siRNA24 locus with predominant RNA size of 24	NA	NA	NA	NA	NA	NA	NA	5.06182904280253	0.00730424283528352
1	785670	786022	353	*	PlantSmallRNAgenes	siRNA24	NA	NA	osa-b1.0r1-271	siRNA24 locus with predominant RNA size of 24	NA	NA	NA	NA	NA	NA	NA	-2.81747561347554	0.00178489694763218
1	839689	841406	1718	*	PlantSmallRNAgenes	siRNA24	NA	NA	osa-b1.0r1-281	siRNA24 locus with predominant RNA size of 24	NA	NA	NA	NA	NA	NA	NA	-1.8456027235117	0.0187311475593407
1	872491	873531	1041	*	PlantSmallRNAgenes	siRNA24	NA	NA	osa-b1.0r1-293	siRNA24 locus with predominant RNA size of 24	NA	NA	NA	NA	NA	NA	NA	2.33628609924283	0.040659188556566
1	935580	936797	1218	*	PlantSmallRNAgenes	siRNA24	NA	NA	osa-b1.0r1-314	siRNA24 locus with predominant RNA size of 24	NA	NA	NA	NA	NA	NA	NA	2.96368271509625	0.00515639849057792
1	955503	956645	1143	*	PlantSmallRNAgenes	siRNA24	NA	NA	osa-b1.0r1-320	siRNA24 locus with predominant RNA size of 24	NA	NA	NA	NA	NA	NA	NA	4.790828677423	0.00502574001882488
1	983876	985728	1853	*	PlantSmallRNAgenes	siRNA24	NA	NA	osa-b1.0r1-329	siRNA24 locus with predominant RNA size of 24	NA	NA	NA	NA	NA	NA	NA	2.7164613967903	0.0399260027338172
1	989710	991172	1463	*	PlantSmallRNAgenes	siRNA24	NA	NA	osa-b1.0r1-331	siRNA24 locus with predominant RNA size of 24	NA	NA	NA	NA	NA	NA	NA	4.15395805885867	0.0201366023334079
1	997299	997658	360	*	PlantSmallRNAgenes	siRNA24	NA	NA	osa-b1.0r1-337	siRNA24 locus with predominant RNA size of 24	NA	NA	NA	NA	NA	NA	NA	-2.07948401267956	0.00758028713886776
1	1072419	1072974	556	-	ShortStack	OtherRNA	NA	NA	Cluster_49417	NA	Cluster_49417	N	N	NA	NA	NA	NA	-5.13381216063529	0.0180145492221379
1	1121370	1122241	872	*	PlantSmallRNAgenes	siRNA24	NA	NA	osa-b1.0r1-385	siRNA24 locus with predominant RNA size of 24	NA	NA	NA	NA	NA	NA	NA	3.53720400107953	0.00651867458404646
1	1145865	1146250	386	-	ShortStack	OtherRNA	NA	NA	Cluster_49473	NA	Cluster_49473	N	N	NA	NA	NA	NA	-6.36515979767565	0.00894679778204716
1	1158623	1160040	1418	*	PlantSmallRNAgenes	siRNA24	NA	NA	osa-b1.0r1-401	siRNA24 locus with predominant RNA size of 24	NA	NA	NA	NA	NA	NA	NA	3.36385339455512	0.00140926843790481
1	1160948	1161475	528	*	PlantSmallRNAgenes	siRNA24	NA	NA	osa-b1.0r1-402	siRNA24 locus with predominant RNA size of 24	NA	NA	NA	NA	NA	NA	NA	-4.87516630104824	0.000415771961370699
1	1194637	1196473	1837	*	PlantSmallRNAgenes	siRNA24	NA	NA	osa-b1.0r1-410	siRNA24 locus with predominant RNA size of 24	NA	NA	NA	NA	NA	NA	NA	2.61375166151937	0.0387387549761771
1	1210034	1210518	485	*	PlantSmallRNAgenes	siRNA24	NA	NA	osa-b1.0r1-416	siRNA24 locus with predominant RNA size of 24	NA	NA	NA	NA	NA	NA	NA	-1.40538498256308	0.0203073750162776
1	1236634	1236689	56	+	PlantSmallRNAgenes	OtherRNA	NA	NA	osa-b1.0r1-424	OtherRNA locus with < 80% of RNAs between 20-24 nts in size	NA	NA	NA	NA	NA	NA	NA	-3.31763177916962	0.00744437106080092
1	1285691	1286368	678	*	PlantSmallRNAgenes	siRNA24	NA	NA	osa-b1.0r1-449	siRNA24 locus with predominant RNA size of 24	NA	NA	NA	NA	NA	NA	NA	5.14415943256405	0.00400939964363095
1	1289252	1292064	2813	*	PlantSmallRNAgenes	siRNA24	NA	NA	osa-b1.0r1-453	siRNA24 locus with predominant RNA size of 24	NA	NA	NA	NA	NA	NA	NA	1.50446370909678	0.0485077401632565
1	1327307	1327650	344	*	PlantSmallRNAgenes	siRNA24	NA	NA	osa-b1.0r1-482	siRNA24 locus with predominant RNA size of 24	NA	NA	NA	NA	NA	NA	NA	-2.12219068930699	0.0295482549225979
1	1338176	1339297	1122	-	PlantSmallRNAgenes	OtherRNA	NA	NA	osa-b1.0r1-487	OtherRNA locus with < 80% of RNAs between 20-24 nts in size	NA	NA	NA	NA	NA	NA	NA	-7.76686628503878	0.00367487551879468
1	1353662	1354769	1108	-	PlantSmallRNAgenes	OtherRNA	NA	NA	osa-b1.0r1-500	OtherRNA locus with < 80% of RNAs between 20-24 nts in size	NA	NA	NA	NA	NA	NA	NA	4.39400925131289	0.011883626027394
1	1356461	1358914	2454	*	PlantSmallRNAgenes	siRNA24	NA	NA	osa-b1.0r1-502	siRNA24 locus with predominant RNA size of 24	NA	NA	NA	NA	NA	NA	NA	4.51329169759943	0.00147229592184122
1	1423375	1424263	889	+	ShortStack	OtherRNA	NA	NA	Cluster_49661	NA	Cluster_49661	N	N	NA	NA	NA	NA	-4.75986777395466	0.0262907086195773
1	1543106	1544016	911	*	PlantSmallRNAgenes	siRNA24	NA	NA	osa-b1.0r1-560	siRNA24 locus with predominant RNA size of 24	NA	NA	NA	NA	NA	NA	NA	4.25699771396498	0.00358872221209474
1	1568488	1568714	227	+	ShortStack	OtherRNA	NA	NA	Cluster_49704	NA	Cluster_49704	N	N	NA	NA	NA	NA	-6.55733275015579	0.0103922824369815
1	1571624	1572176	553	-	ShortStack	OtherRNA	NA	NA	Cluster_49707	NA	Cluster_49707	N	N	NA	NA	NA	NA	-3.45152139919738	0.0416365052314225
1	1572527	1572799	273	-	ShortStack	OtherRNA	NA	NA	Cluster_49708	NA	Cluster_49708	N	N	NA	NA	NA	NA	-3.68700713318735	0.0345776786449513
1	1579181	1579328	148	*	ShortStack	siRNA24	NA	NA	Cluster_49714	NA	Cluster_49714	24	N	NA	NA	NA	NA	5.50848167401462	0.00664396469028149
1	1632700	1633648	949	*	PlantSmallRNAgenes	siRNA24	NA	NA	osa-b1.0r1-590	siRNA24 locus with predominant RNA size of 24	NA	NA	NA	NA	NA	NA	NA	4.01416968788901	0.0415212490147609
1	1662261	1663069	809	*	PlantSmallRNAgenes	siRNA24	NA	NA	osa-b1.0r1-604	siRNA24 locus with predominant RNA size of 24	NA	NA	NA	NA	NA	NA	NA	5.21580660140395	0.00447677259103121
1	1663325	1663694	370	*	PlantSmallRNAgenes	siRNA24	NA	NA	osa-b1.0r1-605	siRNA24 locus with predominant RNA size of 24	NA	NA	NA	NA	NA	NA	NA	3.34295815165902	0.0496696274803042
1	1704721	1705294	574	*	PlantSmallRNAgenes	siRNA24	NA	NA	osa-b1.0r1-624	siRNA24 locus with predominant RNA size of 24	NA	NA	NA	NA	NA	NA	NA	-2.11855654874649	0.0192631258174471
1	1738831	1740222	1392	+	PlantSmallRNAgenes	OtherRNA	NA	NA	osa-b1.0r1-647	OtherRNA locus with < 80% of RNAs between 20-24 nts in size	NA	NA	NA	NA	NA	NA	NA	-4.83862569899161	1.55061775950144e-12
1	1746426	1746715	290	+	PlantSmallRNAgenes	OtherRNA	NA	NA	osa-b1.0r1-649	OtherRNA locus with < 80% of RNAs between 20-24 nts in size	NA	NA	NA	NA	NA	NA	NA	-2.91843878621206	0.0350771291969368
1	1746790	1748558	1769	+	PlantSmallRNAgenes	OtherRNA	NA	NA	osa-b1.0r1-650	OtherRNA locus with < 80% of RNAs between 20-24 nts in size	NA	NA	NA	NA	NA	NA	NA	-3.61275123864949	4.17554591146986e-08
1	1753035	1753495	461	*	PlantSmallRNAgenes	siRNA24	NA	NA	osa-b1.0r1-651	siRNA24 locus with predominant RNA size of 24	NA	NA	NA	NA	NA	NA	NA	3.57867042343308	0.038792716243338
1	1760210	1760707	498	-	PlantSmallRNAgenes	OtherRNA	NA	NA	osa-b1.0r1-653	OtherRNA locus with < 80% of RNAs between 20-24 nts in size	NA	NA	NA	NA	NA	NA	NA	-5.26073392433663	0.0070859627975818
1	1768932	1769233	302	*	PlantSmallRNAgenes	siRNA24	NA	NA	osa-b1.0r1-660	siRNA24 locus with predominant RNA size of 24	NA	NA	NA	NA	NA	NA	NA	-2.72818648506227	0.0215573125418401
1	1769485	1769777	293	*	PlantSmallRNAgenes	siRNA24	NA	NA	osa-b1.0r1-661	siRNA24 locus with predominant RNA size of 24	NA	NA	NA	NA	NA	NA	NA	-2.18748159776628	0.0380557866861467
1	1849181	1849803	623	*	PlantSmallRNAgenes	siRNA24	NA	NA	osa-b1.0r1-684	siRNA24 locus with predominant RNA size of 24	NA	NA	NA	NA	NA	NA	NA	-4.98688511455264	0.0292867124251812
1	1883710	1883994	285	*	PlantSmallRNAgenes	siRNA24	NA	NA	osa-b1.0r1-700	siRNA24 locus with predominant RNA size of 24	NA	NA	NA	NA	NA	NA	NA	1.98430018089366	0.00235346818661248
1	1884105	1884817	713	*	PlantSmallRNAgenes	siRNA24	NA	NA	osa-b1.0r1-701	siRNA24 locus with predominant RNA size of 24	NA	NA	NA	NA	NA	NA	NA	2.14504671379621	0.0364355452182747
1	1893920	1894252	333	*	PlantSmallRNAgenes	siRNA24	NA	NA	osa-b1.0r1-706	siRNA24 locus with predominant RNA size of 24	NA	NA	NA	NA	NA	NA	NA	-3.49730656701692	2.99255291642056e-09
1	1896799	1897606	808	*	PlantSmallRNAgenes	siRNA24	NA	NA	osa-b1.0r1-710	siRNA24 locus with predominant RNA size of 24	NA	NA	NA	NA	NA	NA	NA	3.99167686714509	0.0240476520491008
1	1903109	1904232	1124	+	ShortStack	OtherRNA	NA	NA	Cluster_49921	NA	Cluster_49921	N	N	NA	NA	NA	NA	-6.45447263772103	0.000146334893298258
1	1904349	1905185	837	+	ShortStack	OtherRNA	NA	NA	Cluster_49922	NA	Cluster_49922	N	N	NA	NA	NA	NA	-5.72318239866516	0.010011345143986
1	1911350	1912532	1183	*	PlantSmallRNAgenes	siRNA24	NA	NA	osa-b1.0r1-711	siRNA24 locus with predominant RNA size of 24	NA	NA	NA	NA	NA	NA	NA	2.89082709317338	0.0105999345903469
1	1927578	1928068	491	*	PlantSmallRNAgenes	siRNA24	NA	NA	osa-b1.0r1-713	siRNA24 locus with predominant RNA size of 24	NA	NA	NA	NA	NA	NA	NA	-2.86581848840412	0.0118655643489529
1	1930626	1931882	1257	*	PlantSmallRNAgenes	OtherRNA	NA	NA	osa-b1.0r1-714	OtherRNA locus with < 80% of RNAs between 20-24 nts in size	NA	NA	NA	NA	NA	NA	NA	-4.02584088514865	1.76542001157944e-05
1	1932367	1932629	263	*	PlantSmallRNAgenes	siRNA24	NA	NA	osa-b1.0r1-715	siRNA24 locus with predominant RNA size of 24	NA	NA	NA	NA	NA	NA	NA	-3.03654785051103	0.0151696048378718
1	1941012	1942119	1108	+	PlantSmallRNAgenes	OtherRNA	NA	NA	osa-b1.0r1-719	OtherRNA locus with < 80% of RNAs between 20-24 nts in size	NA	NA	NA	NA	NA	NA	NA	-7.27518563991432	1.78418894497068e-05
1	1945958	1946607	650	*	PlantSmallRNAgenes	siRNA24	NA	NA	osa-b1.0r1-723	siRNA24 locus with predominant RNA size of 24	NA	NA	NA	NA	NA	NA	NA	4.55403510956066	0.011879173400518
1	1946936	1948415	1480	*	PlantSmallRNAgenes	siRNA24	NA	NA	osa-b1.0r1-724	siRNA24 locus with predominant RNA size of 24	NA	NA	NA	NA	NA	NA	NA	1.89565678602015	0.0141693084008756
1	1994662	1994835	174	*	ShortStack	siRNA24	NA	NA	Cluster_49976	NA	Cluster_49976	24	N	NA	NA	NA	NA	-5.79607877828022	0.000542944557702355
1	2081149	2081521	373	+	ShortStack	OtherRNA	NA	NA	Cluster_50034	NA	Cluster_50034	N	N	NA	NA	NA	NA	-5.48127121970058	0.0058594186110643
1	2084743	2085011	269	-	PlantSmallRNAgenes	OtherRNA	NA	NA	osa-b1.0r1-779	OtherRNA locus with < 80% of RNAs between 20-24 nts in size	NA	NA	NA	NA	NA	NA	NA	-5.55775240190811	0.0127892711973796
1	2086123	2086582	460	-	PlantSmallRNAgenes	OtherRNA	NA	NA	osa-b1.0r1-781	OtherRNA locus with < 80% of RNAs between 20-24 nts in size	NA	NA	NA	NA	NA	NA	NA	-4.04119508258638	0.0135289376917801
1	2105464	2106328	865	*	PlantSmallRNAgenes	siRNA24	NA	NA	osa-b1.0r1-789	siRNA24 locus with predominant RNA size of 24	NA	NA	NA	NA	NA	NA	NA	2.40425785188026	0.0254134538193595
1	2129105	2130099	995	*	PlantSmallRNAgenes	siRNA24	NA	NA	osa-b1.0r1-801	siRNA24 locus with predominant RNA size of 24	NA	NA	NA	NA	NA	NA	NA	-1.8078862479119	0.000447120834620294
1	2130722	2130978	257	*	PlantSmallRNAgenes	siRNA24	NA	NA	osa-b1.0r1-803	siRNA24 locus with predominant RNA size of 24	NA	NA	NA	NA	NA	NA	NA	-2.31512447606257	0.0247580711018963
1	2137816	2138536	721	+	PlantSmallRNAgenes	OtherRNA	NA	NA	osa-b1.0r1-804	OtherRNA locus with < 80% of RNAs between 20-24 nts in size	NA	NA	NA	NA	NA	NA	NA	-2.76580963719874	0.0211918301600606
1	2173830	2174284	455	*	PlantSmallRNAgenes	siRNA24	NA	NA	osa-b1.0r1-824	siRNA24 locus with predominant RNA size of 24	NA	NA	NA	NA	NA	NA	NA	-1.88118478469249	0.0384299281896757
1	2177509	2177775	267	*	PlantSmallRNAgenes	siRNA24	NA	NA	osa-b1.0r1-827	siRNA24 locus with predominant RNA size of 24	NA	NA	NA	NA	NA	NA	NA	-5.05032910275957	0.00242019571770311
1	2202293	2202993	701	+	PlantSmallRNAgenes	siRNA21	NA	NA	osa-b1.0r1-828	siRNA21 locus with predominant RNA size of 21	NA	NA	NA	NA	NA	NA	NA	-7.9545838915593	5.2486740872273e-08
1	2221634	2222309	676	-	ShortStack	OtherRNA	NA	NA	Cluster_50119	NA	Cluster_50119	N	N	NA	NA	NA	NA	-4.70732602877737	0.0299944347850345
1	2222413	2222777	365	-	ShortStack	OtherRNA	NA	NA	Cluster_50120	NA	Cluster_50120	N	N	NA	NA	NA	NA	-5.40367235804261	0.0159737015261225
1	2231953	2233029	1077	*	PlantSmallRNAgenes	siRNA24	NA	NA	osa-b1.0r1-839	siRNA24 locus with predominant RNA size of 24	NA	NA	NA	NA	NA	NA	NA	3.06022812582736	0.034927369119403
1	2238687	2240361	1675	*	PlantSmallRNAgenes	siRNA21	NA	NA	osa-b1.0r1-842	siRNA21 locus with predominant RNA size of 21	NA	NA	NA	NA	NA	NA	NA	4.38819474281021	0.017425156105595
1	2282279	2283096	818	-	ShortStack	OtherRNA	NA	NA	Cluster_50149	NA	Cluster_50149	N	N	NA	NA	NA	NA	-4.83843874036688	0.0139859870536719
1	2315407	2316001	595	*	PlantSmallRNAgenes	siRNA24	NA	NA	osa-b1.0r1-873	siRNA24 locus with predominant RNA size of 24	NA	NA	NA	NA	NA	NA	NA	2.19701305666241	0.0402939226561531
1	2328354	2329735	1382	*	PlantSmallRNAgenes	siRNA21	NA	NA	osa-b1.0r1-883	siRNA21 locus with predominant RNA size of 21	NA	NA	NA	NA	NA	NA	NA	4.37830514096727	0.0147049690770707
1	2385798	2386328	531	-	PlantSmallRNAgenes	siRNA24	NA	NA	osa-b1.0r1-912	siRNA24 locus with predominant RNA size of 24	NA	NA	NA	NA	NA	NA	NA	-4.50997268543183	0.00457651291560582
1	2528667	2529891	1225	*	PlantSmallRNAgenes	siRNA24	NA	NA	osa-b1.0r1-972	siRNA24 locus with predominant RNA size of 24	NA	NA	NA	NA	NA	NA	NA	2.23151205607396	0.0297595529219778
1	2531436	2532164	729	*	PlantSmallRNAgenes	siRNA24	NA	NA	osa-b1.0r1-974	siRNA24 locus with predominant RNA size of 24	NA	NA	NA	NA	NA	NA	NA	5.12381154918593	0.00135583477906314
1	2540379	2541064	686	*	ShortStack	siRNA24	NA	NA	Cluster_50239	NA	Cluster_50239	24	N	NA	NA	NA	NA	3.37587251584981	0.0240840524423791
1	2545506	2547378	1873	*	PlantSmallRNAgenes	siRNA24	NA	NA	osa-b1.0r1-981	siRNA24 locus with predominant RNA size of 24	NA	NA	NA	NA	NA	NA	NA	1.97853307028867	0.0409400471274107
1	2549890	2550259	370	*	PlantSmallRNAgenes	siRNA24	NA	NA	osa-b1.0r1-984	siRNA24 locus with predominant RNA size of 24	NA	NA	NA	NA	NA	NA	NA	-2.53563890719327	0.023063059831403
1	2554531	2560707	6177	*	PlantSmallRNAgenes	siRNA24	NA	NA	osa-b1.0r1-988	siRNA24 locus with predominant RNA size of 24	NA	NA	NA	NA	NA	NA	NA	2.24554251787493	0.0156417615412429
1	2564830	2565361	532	+	ShortStack	OtherRNA	NA	NA	Cluster_50257	NA	Cluster_50257	N	N	NA	NA	NA	NA	-3.59796877897489	0.047887021557985
1	2583788	2585035	1248	*	PlantSmallRNAgenes	siRNA24	NA	NA	osa-b1.0r1-992	siRNA24 locus with predominant RNA size of 24	NA	NA	NA	NA	NA	NA	NA	2.10454727167385	0.00653172320443517
1	2589837	2590297	461	-	PlantSmallRNAgenes	OtherRNA	NA	NA	osa-b1.0r1-993	OtherRNA locus with < 80% of RNAs between 20-24 nts in size	NA	NA	NA	NA	NA	NA	NA	-2.85952488143432	0.0235478479339334
1	2601007	2601391	385	+	PlantSmallRNAgenes	OtherRNA	NA	NA	osa-b1.0r1-1004	OtherRNA locus with < 80% of RNAs between 20-24 nts in size	NA	NA	NA	NA	NA	NA	NA	-4.10417860621509	0.018828918783233
1	2602334	2604059	1726	+	ShortStack	OtherRNA	NA	NA	Cluster_50280	NA	Cluster_50280	N	N	NA	NA	NA	NA	-2.98279786958801	0.000765046950731164
1	2604801	2605544	744	+	ShortStack	OtherRNA	NA	NA	Cluster_50281	NA	Cluster_50281	N	N	NA	NA	NA	NA	-5.39359354858729	0.00409652850044044
1	2606104	2607222	1119	+	ShortStack	OtherRNA	NA	NA	Cluster_50282	NA	Cluster_50282	N	N	NA	NA	NA	NA	-2.63138238788269	0.00421958810568226
1	2607428	2608193	766	+	ShortStack	OtherRNA	NA	NA	Cluster_50283	NA	Cluster_50283	N	N	NA	NA	NA	NA	-3.53056533875121	0.00381520493730219
1	2609516	2610183	668	+	ShortStack	OtherRNA	NA	NA	Cluster_50284	NA	Cluster_50284	N	N	NA	NA	NA	NA	-4.05421506401309	0.0284194970414124
1	2617719	2617736	18	+	PlantSmallRNAgenes	OtherRNA	NA	NA	osa-b1.0r1-1009	OtherRNA locus with < 80% of RNAs between 20-24 nts in size	NA	NA	NA	NA	NA	NA	NA	-4.73938651245651	1.08010464297522e-07
1	2666509	2668160	1652	*	PlantSmallRNAgenes	siRNA24	NA	NA	osa-b1.0r1-1033	siRNA24 locus with predominant RNA size of 24	NA	NA	NA	NA	NA	NA	NA	4.97995960085937	0.00997034759195539
1	2693175	2693774	600	-	PlantSmallRNAgenes	OtherRNA	NA	NA	osa-b1.0r1-1039	OtherRNA locus with < 80% of RNAs between 20-24 nts in size	NA	NA	NA	NA	NA	NA	NA	-5.67555084241369	3.00427470925843e-13
1	2694856	2695081	226	-	PlantSmallRNAgenes	OtherRNA	NA	NA	osa-b1.0r1-1041	OtherRNA locus with < 80% of RNAs between 20-24 nts in size	NA	NA	NA	NA	NA	NA	NA	-4.8249267964783	0.000973082515986763
1	2696983	2697371	389	*	PlantSmallRNAgenes	siRNA24	NA	NA	osa-b1.0r1-1043	siRNA24 locus with predominant RNA size of 24	NA	NA	NA	NA	NA	NA	NA	-3.49795551728777	0.0160956657075041
1	2707657	2708820	1164	-	PlantSmallRNAgenes	OtherRNA	NA	NA	osa-b1.0r1-1046	OtherRNA locus with < 80% of RNAs between 20-24 nts in size	NA	NA	NA	NA	NA	NA	NA	-6.29558871693871	0.00022564079642883
1	2725805	2727233	1429	*	PlantSmallRNAgenes	siRNA24	NA	NA	osa-b1.0r1-1050	siRNA24 locus with predominant RNA size of 24	NA	NA	NA	NA	NA	NA	NA	1.67984138522007	0.0455501617616601
1	2766608	2767478	871	+	ShortStack	OtherRNA	NA	NA	Cluster_50357	NA	Cluster_50357	N	N	NA	NA	NA	NA	-5.36513126995937	0.00774273575636424
1	2767560	2768366	807	+	ShortStack	OtherRNA	NA	NA	Cluster_50358	NA	Cluster_50358	N	N	NA	NA	NA	NA	-5.46015722383074	0.00429715658268846
1	2803996	2804334	339	*	ShortStack	OtherRNA	NA	NA	Cluster_50378	NA	Cluster_50378	N	N	NA	NA	NA	NA	-4.39097958623592	0.013300633072908
1	2867934	2868874	941	*	PlantSmallRNAgenes	siRNA24	NA	NA	osa-b1.0r1-1099	siRNA24 locus with predominant RNA size of 24	NA	NA	NA	NA	NA	NA	NA	4.50005677681782	0.0129025471458192
1	2895964	2896803	840	*	PlantSmallRNAgenes	siRNA24	NA	NA	osa-b1.0r1-1108	siRNA24 locus with predominant RNA size of 24	NA	NA	NA	NA	NA	NA	NA	-1.52786142172034	0.0281857883154824
1	2929174	2929714	541	*	PlantSmallRNAgenes	siRNA24	NA	NA	osa-b1.0r1-1116	siRNA24 locus with predominant RNA size of 24	NA	NA	NA	NA	NA	NA	NA	-2.50132741839554	0.00512024844272283
1	2955588	2955983	396	*	PlantSmallRNAgenes	siRNA24	NA	NA	osa-b1.0r1-1127	siRNA24 locus with predominant RNA size of 24	NA	NA	NA	NA	NA	NA	NA	-4.30654064531777	0.0111240918677664
1	2985819	2986069	251	-	PlantSmallRNAgenes	OtherRNA	NA	NA	osa-b1.0r1-1139	OtherRNA locus with < 80% of RNAs between 20-24 nts in size	NA	NA	NA	NA	NA	NA	NA	-9.54828408887745	0.000193228217219671
1	3094337	3096200	1864	*	PlantSmallRNAgenes	siRNA24	NA	NA	osa-b1.0r1-1175	siRNA24 locus with predominant RNA size of 24	NA	NA	NA	NA	NA	NA	NA	3.65942251224136	0.00762740481381805
1	3100750	3101659	910	-	ShortStack	OtherRNA	NA	NA	Cluster_50482	NA	Cluster_50482	N	N	NA	NA	NA	NA	-4.77882883470606	0.00162010996114663
1	3124361	3124934	574	-	PlantSmallRNAgenes	OtherRNA	NA	NA	osa-b1.0r1-1184	OtherRNA locus with < 80% of RNAs between 20-24 nts in size	NA	NA	NA	NA	NA	NA	NA	-2.31564313829796	0.0189904918277536
1	3130760	3132391	1632	*	PlantSmallRNAgenes	siRNA24	NA	NA	osa-b1.0r1-1187	siRNA24 locus with predominant RNA size of 24	NA	NA	NA	NA	NA	NA	NA	2.33690616145496	0.0359984928354161
1	3192894	3193558	665	*	PlantSmallRNAgenes	siRNA24	NA	NA	osa-b1.0r1-1211	siRNA24 locus with predominant RNA size of 24	NA	NA	NA	NA	NA	NA	NA	4.96674930145329	0.0157056626080668
1	3308495	3309563	1069	*	PlantSmallRNAgenes	siRNA24	NA	NA	osa-b1.0r1-1266	siRNA24 locus with predominant RNA size of 24	NA	NA	NA	NA	NA	NA	NA	3.85344581639732	0.0254055505486822
1	3336846	3337198	353	*	PlantSmallRNAgenes	siRNA24	NA	NA	osa-b1.0r1-1276	siRNA24 locus with predominant RNA size of 24	NA	NA	NA	NA	NA	NA	NA	-3.05903780611882	0.00338037853587874
1	3403977	3405371	1395	*	PlantSmallRNAgenes	siRNA24	NA	NA	osa-b1.0r1-1302	siRNA24 locus with predominant RNA size of 24	NA	NA	NA	NA	NA	NA	NA	2.54124565463006	0.00117141459778957
1	3421328	3421475	148	+	PlantSmallRNAgenes	OtherRNA	NA	NA	osa-b1.0r1-1309	OtherRNA locus with < 80% of RNAs between 20-24 nts in size	NA	NA	NA	NA	NA	NA	NA	-5.58805499862393	7.01601592283739e-16
1	3431192	3431505	314	*	PlantSmallRNAgenes	siRNA24	NA	NA	osa-b1.0r1-1311	siRNA24 locus with predominant RNA size of 24	NA	NA	NA	NA	NA	NA	NA	-4.62896871346954	2.03585228227245e-08
1	3436152	3437046	895	*	PlantSmallRNAgenes	siRNA24	NA	NA	osa-b1.0r1-1312	siRNA24 locus with predominant RNA size of 24	NA	NA	NA	NA	NA	NA	NA	1.61333592191911	0.0176933233035046
1	3479116	3481327	2212	-	PlantSmallRNAgenes	OtherRNA	NA	NA	osa-b1.0r1-1323	OtherRNA locus with < 80% of RNAs between 20-24 nts in size	NA	NA	NA	NA	NA	NA	NA	-3.07388988408266	0.000148445556532502
1	3486987	3487345	359	*	PlantSmallRNAgenes	siRNA24	NA	NA	osa-b1.0r1-1326	siRNA24 locus with predominant RNA size of 24	NA	NA	NA	NA	NA	NA	NA	-5.35425874158899	3.6629600506645e-13
1	3504068	3504771	704	+	ShortStack	OtherRNA	NA	NA	Cluster_50652	NA	Cluster_50652	N	N	NA	NA	NA	NA	-7.03314173761657	0.000296481833646211
1	3590036	3590534	499	*	PlantSmallRNAgenes	siRNA24	NA	NA	osa-b1.0r1-1366	siRNA24 locus with predominant RNA size of 24	NA	NA	NA	NA	NA	NA	NA	1.89509654279192	0.0338739483199446
1	3600633	3601911	1279	-	PlantSmallRNAgenes	OtherRNA	NA	NA	osa-b1.0r1-1370	OtherRNA locus with < 80% of RNAs between 20-24 nts in size	NA	NA	NA	NA	NA	NA	NA	-4.86038667817336	0.0417899750173108
1	3604158	3604771	614	*	PlantSmallRNAgenes	siRNA24	NA	NA	osa-b1.0r1-1372	siRNA24 locus with predominant RNA size of 24	NA	NA	NA	NA	NA	NA	NA	-1.09629615300526	0.0490860629315235
1	3636099	3637297	1199	-	PlantSmallRNAgenes	siRNA24	NA	NA	osa-b1.0r1-1388	siRNA24 locus with predominant RNA size of 24	NA	NA	NA	NA	NA	NA	NA	2.84667074042866	3.77480005682972e-06
1	3657813	3658968	1156	*	PlantSmallRNAgenes	siRNA24	NA	NA	osa-b1.0r1-1394	siRNA24 locus with predominant RNA size of 24	NA	NA	NA	NA	NA	NA	NA	1.91517354977076	0.0295274918468546
1	3691156	3692127	972	*	PlantSmallRNAgenes	siRNA24	NA	NA	osa-b1.0r1-1404	siRNA24 locus with predominant RNA size of 24	NA	NA	NA	NA	NA	NA	NA	2.90710611527936	0.00865747003439931
1	3693553	3694698	1146	*	PlantSmallRNAgenes	siRNA24	NA	NA	osa-b1.0r1-1406	siRNA24 locus with predominant RNA size of 24	NA	NA	NA	NA	NA	NA	NA	4.09489752090699	0.0223420960277999
1	3722452	3722468	17	-	ShortStack	OtherRNA	NA	NA	Cluster_50766	NA	Cluster_50766	N	N	NA	NA	NA	NA	-4.9575775082923	0.00640568459478938
1	3724548	3725411	864	-	PlantSmallRNAgenes	OtherRNA	NA	NA	osa-b1.0r1-1415	OtherRNA locus with < 80% of RNAs between 20-24 nts in size	NA	NA	NA	NA	NA	NA	NA	-3.39612602691951	0.000111905127184735
1	3725885	3727795	1911	-	PlantSmallRNAgenes	OtherRNA	NA	NA	osa-b1.0r1-1416	OtherRNA locus with < 80% of RNAs between 20-24 nts in size	NA	NA	NA	NA	NA	NA	NA	-3.74433047525647	1.58837575503187e-07
1	3734406	3734864	459	+	PlantSmallRNAgenes	siRNA24	NA	NA	osa-b1.0r1-1419	siRNA24 locus with predominant RNA size of 24	NA	NA	NA	NA	NA	NA	NA	-3.97396144253546	5.99846102872488e-05
1	3734908	3735151	244	+	PlantSmallRNAgenes	OtherRNA	NA	NA	osa-b1.0r1-1420	OtherRNA locus with < 80% of RNAs between 20-24 nts in size	NA	NA	NA	NA	NA	NA	NA	-9.44083826534938	0.0045137964078487
1	3736083	3736258	176	-	PlantSmallRNAgenes	OtherRNA	NA	NA	osa-b1.0r1-1422	OtherRNA locus with < 80% of RNAs between 20-24 nts in size	NA	NA	NA	NA	NA	NA	NA	-6.66559467854305	2.51112100445401e-05
1	3783263	3784020	758	*	PlantSmallRNAgenes	siRNA24	NA	NA	osa-b1.0r1-1439	siRNA24 locus with predominant RNA size of 24	NA	NA	NA	NA	NA	NA	NA	5.0943498484997	0.0037063029803796
1	3788375	3788750	376	*	PlantSmallRNAgenes	siRNA24	NA	NA	osa-b1.0r1-1444	siRNA24 locus with predominant RNA size of 24	NA	NA	NA	NA	NA	NA	NA	-3.15239756677853	0.0250112692075819
1	3824633	3826429	1797	*	PlantSmallRNAgenes	siRNA24	NA	NA	osa-b1.0r1-1457	siRNA24 locus with predominant RNA size of 24	NA	NA	NA	NA	NA	NA	NA	3.19886086608532	1.7659135992117e-05
1	3857790	3858172	383	*	PlantSmallRNAgenes	siRNA24	NA	NA	osa-b1.0r1-1471	siRNA24 locus with predominant RNA size of 24	NA	NA	NA	NA	NA	NA	NA	-5.21766183324862	0.0263397677746745
1	3861680	3862412	733	*	PlantSmallRNAgenes	siRNA24	NA	NA	osa-b1.0r1-1472	siRNA24 locus with predominant RNA size of 24	NA	NA	NA	NA	NA	NA	NA	3.75095895854813	0.0474464128025513
1	3912491	3912725	235	+	PlantSmallRNAgenes	siRNA24	NA	NA	osa-b1.0r1-1495	siRNA24 locus with predominant RNA size of 24	NA	NA	NA	NA	NA	NA	NA	-3.7319611204164	0.0236596863953733
1	3942757	3943654	898	*	PlantSmallRNAgenes	siRNA24	NA	NA	osa-b1.0r1-1505	siRNA24 locus with predominant RNA size of 24	NA	NA	NA	NA	NA	NA	NA	2.53797376969623	0.0495861467282079
1	3948327	3948812	486	*	PlantSmallRNAgenes	siRNA24	NA	NA	osa-b1.0r1-1508	siRNA24 locus with predominant RNA size of 24	NA	NA	NA	NA	NA	NA	NA	3.46929802571416	0.0162716974509038
1	3986248	3986555	308	*	PlantSmallRNAgenes	siRNA24	NA	NA	osa-b1.0r1-1525	siRNA24 locus with predominant RNA size of 24	NA	NA	NA	NA	NA	NA	NA	-2.51055620442173	0.0455064157953474
1	4016611	4017147	537	*	PlantSmallRNAgenes	siRNA24	NA	NA	osa-b1.0r1-1545	siRNA24 locus with predominant RNA size of 24	NA	NA	NA	NA	NA	NA	NA	5.18642550961721	0.00158890119387198
1	4024854	4027455	2602	*	PlantSmallRNAgenes	siRNA24	NA	NA	osa-b1.0r1-1551	siRNA24 locus with predominant RNA size of 24	NA	NA	NA	NA	NA	NA	NA	2.23120580816928	0.0275694573110483
1	4048669	4049089	421	*	PlantSmallRNAgenes	siRNA24	NA	NA	osa-b1.0r1-1559	siRNA24 locus with predominant RNA size of 24	NA	NA	NA	NA	NA	NA	NA	4.30202564250984	0.0154034401118815
1	4052256	4052586	331	-	ShortStack	OtherRNA	NA	NA	Cluster_50984	NA	Cluster_50984	N	N	NA	NA	NA	NA	-4.82703038768453	0.012849486169129
1	4125637	4126338	702	+	ShortStack	OtherRNA	NA	NA	Cluster_51026	NA	Cluster_51026	N	N	NA	NA	NA	NA	-4.17683156780913	0.000916405463490257
1	4140866	4141977	1112	*	PlantSmallRNAgenes	siRNA24	NA	NA	osa-b1.0r1-1587	siRNA24 locus with predominant RNA size of 24	NA	NA	NA	NA	NA	NA	NA	2.00509609640054	0.00220805565372839
1	4144318	4145476	1159	+	ShortStack	OtherRNA	NA	NA	Cluster_51038	NA	Cluster_51038	N	N	NA	NA	NA	NA	-4.94225715268603	0.0181336366666732
1	4164546	4166709	2164	*	PlantSmallRNAgenes	siRNA24	NA	NA	osa-b1.0r1-1598	siRNA24 locus with predominant RNA size of 24	NA	NA	NA	NA	NA	NA	NA	2.5874806560564	0.0171307324023756
1	4168603	4168796	194	-	ShortStack	OtherRNA	NA	NA	Cluster_51062	NA	Cluster_51062	N	N	NA	NA	NA	NA	-3.3133467020729	0.0103637169767633
1	4175860	4176299	440	*	PlantSmallRNAgenes	siRNA24	NA	NA	osa-b1.0r1-1602	siRNA24 locus with predominant RNA size of 24	NA	NA	NA	NA	NA	NA	NA	3.58655021026581	0.0338285259646373
1	4183988	4184876	889	*	PlantSmallRNAgenes	siRNA24	NA	NA	osa-b1.0r1-1603	siRNA24 locus with predominant RNA size of 24	NA	NA	NA	NA	NA	NA	NA	-4.25929608748503	3.40885416240326e-12
1	4204484	4205683	1200	*	PlantSmallRNAgenes	siRNA24	NA	NA	osa-b1.0r1-1614	siRNA24 locus with predominant RNA size of 24	NA	NA	NA	NA	NA	NA	NA	-2.44462684017876	0.0131347004630083
1	4254367	4255634	1268	+	PlantSmallRNAgenes	OtherRNA	NA	NA	osa-b1.0r1-1635	OtherRNA locus with < 80% of RNAs between 20-24 nts in size	NA	NA	NA	NA	NA	NA	NA	-4.3989510403247	0.00742071849415471
1	4260718	4264051	3334	*	PlantSmallRNAgenes	siRNA24	NA	NA	osa-b1.0r1-1638	siRNA24 locus with predominant RNA size of 24	NA	NA	NA	NA	NA	NA	NA	1.97789991797267	0.0221665710128649
1	4264446	4266921	2476	*	PlantSmallRNAgenes	siRNA24	NA	NA	osa-b1.0r1-1639	siRNA24 locus with predominant RNA size of 24	NA	NA	NA	NA	NA	NA	NA	3.80590767613648	0.0253509869186063
1	4270472	4271235	764	*	PlantSmallRNAgenes	siRNA24	NA	NA	osa-b1.0r1-1646	siRNA24 locus with predominant RNA size of 24	NA	NA	NA	NA	NA	NA	NA	5.31639881837276	0.00185585609785498
1	4329447	4329961	515	-	PlantSmallRNAgenes	OtherRNA	NA	NA	osa-b1.0r1-1671	OtherRNA locus with < 80% of RNAs between 20-24 nts in size	NA	NA	NA	NA	NA	NA	NA	-5.21762700806893	8.58651839352463e-06
1	4330368	4330556	189	-	PlantSmallRNAgenes	OtherRNA	NA	NA	osa-b1.0r1-1672	OtherRNA locus with < 80% of RNAs between 20-24 nts in size	NA	NA	NA	NA	NA	NA	NA	-6.45016975906642	0.000136299574553825
1	4330873	4332421	1549	-	PlantSmallRNAgenes	OtherRNA	NA	NA	osa-b1.0r1-1674	OtherRNA locus with < 80% of RNAs between 20-24 nts in size	NA	NA	NA	NA	NA	NA	NA	-6.28280246699202	2.6181311121563e-16
1	4333219	4333424	206	-	PlantSmallRNAgenes	OtherRNA	NA	NA	osa-b1.0r1-1675	OtherRNA locus with < 80% of RNAs between 20-24 nts in size	NA	NA	NA	NA	NA	NA	NA	-6.60797892261848	0.00022132114324894
1	4333563	4334036	474	-	PlantSmallRNAgenes	OtherRNA	NA	NA	osa-b1.0r1-1676	OtherRNA locus with < 80% of RNAs between 20-24 nts in size	NA	NA	NA	NA	NA	NA	NA	-7.1424052606749	6.80996303591558e-06
1	4335379	4335655	277	-	PlantSmallRNAgenes	OtherRNA	NA	NA	osa-b1.0r1-1677	OtherRNA locus with < 80% of RNAs between 20-24 nts in size	NA	NA	NA	NA	NA	NA	NA	-5.86436250240264	1.6799589617055e-05
1	4336350	4336911	562	-	PlantSmallRNAgenes	OtherRNA	NA	NA	osa-b1.0r1-1678	OtherRNA locus with < 80% of RNAs between 20-24 nts in size	NA	NA	NA	NA	NA	NA	NA	-5.35593730489888	0.000463630670908083
1	4344162	4345086	925	*	PlantSmallRNAgenes	siRNA24	NA	NA	osa-b1.0r1-1684	siRNA24 locus with predominant RNA size of 24	NA	NA	NA	NA	NA	NA	NA	4.64138236787081	0.00363950088922038
1	4370626	4371232	607	*	PlantSmallRNAgenes	siRNA24	NA	NA	osa-b1.0r1-1698	siRNA24 locus with predominant RNA size of 24	NA	NA	NA	NA	NA	NA	NA	2.19446836124442	0.0477635433416893
1	4402221	4402423	203	+	PlantSmallRNAgenes	OtherRNA	NA	NA	osa-b1.0r1-1701	OtherRNA locus with < 80% of RNAs between 20-24 nts in size	NA	NA	NA	NA	NA	NA	NA	-4.11136960536893	3.55201105065269e-09
1	4413586	4414032	447	*	PlantSmallRNAgenes	siRNA24	NA	NA	osa-b1.0r1-1709	siRNA24 locus with predominant RNA size of 24	NA	NA	NA	NA	NA	NA	NA	3.9206242709645	0.0226791307488692
1	4437382	4437906	525	+	ShortStack	OtherRNA	NA	NA	Cluster_51238	NA	Cluster_51238	N	N	NA	NA	NA	NA	-4.05612893241488	0.0364555084589604
1	4438962	4439606	645	*	PlantSmallRNAgenes	siRNA24	NA	NA	osa-b1.0r1-1716	siRNA24 locus with predominant RNA size of 24	NA	NA	NA	NA	NA	NA	NA	-2.15015200169136	3.73618990314578e-05
1	4514586	4514701	116	-	ShortStack	OtherRNA	NA	NA	Cluster_51293	NA	Cluster_51293	N	N	NA	NA	NA	NA	-6.0764268847627	0.0129414286683809
1	4516132	4516919	788	-	ShortStack	OtherRNA	NA	NA	Cluster_51298	NA	Cluster_51298	N	N	NA	NA	NA	NA	-3.79790646487597	0.0202231272630644
1	4531814	4532569	756	+	PlantSmallRNAgenes	OtherRNA	NA	NA	osa-b1.0r1-1744	OtherRNA locus with < 80% of RNAs between 20-24 nts in size	NA	NA	NA	NA	NA	NA	NA	-4.28736760243086	0.0386629478273929
1	4573220	4573353	134	-	PlantSmallRNAgenes	siRNA21	NA	NA	osa-b1.0r1-1758	siRNA21 locus with predominant RNA size of 21	NA	NA	NA	NA	NA	NA	NA	-6.97851959718338	5.96553852430776e-06
1	4616785	4618031	1247	*	PlantSmallRNAgenes	siRNA24	NA	NA	osa-b1.0r1-1779	siRNA24 locus with predominant RNA size of 24	NA	NA	NA	NA	NA	NA	NA	4.11067046645506	0.013379444374702
1	4626646	4626937	292	-	PlantSmallRNAgenes	siRNA21	NA	NA	osa-b1.0r1-1783	siRNA21 locus with predominant RNA size of 21	NA	NA	NA	NA	NA	NA	NA	-4.59879253041737	5.86084492456505e-06
1	4646426	4648475	2050	+	PlantSmallRNAgenes	OtherRNA	NA	NA	osa-b1.0r1-1795	OtherRNA locus with < 80% of RNAs between 20-24 nts in size	NA	NA	NA	NA	NA	NA	NA	-6.91931876507328	8.52363581431322e-06
1	4653056	4654645	1590	*	PlantSmallRNAgenes	siRNA24	NA	NA	osa-b1.0r1-1798	siRNA24 locus with predominant RNA size of 24	NA	NA	NA	NA	NA	NA	NA	3.97818509471793	0.0483287775648016
1	4677213	4677519	307	+	ShortStack	OtherRNA	NA	NA	Cluster_51412	NA	Cluster_51412	N	N	NA	NA	NA	NA	-4.06026471394309	0.0427897872783397
1	4685173	4686459	1287	*	PlantSmallRNAgenes	siRNA24	NA	NA	osa-b1.0r1-1811	siRNA24 locus with predominant RNA size of 24	NA	NA	NA	NA	NA	NA	NA	3.60322543539903	0.00359504493449111
1	4714945	4715504	560	-	ShortStack	OtherRNA	NA	NA	Cluster_51442	NA	Cluster_51442	N	N	NA	NA	NA	NA	-5.04611560928539	0.0197170809928378
1	4723844	4724207	364	*	PlantSmallRNAgenes	siRNA24	NA	NA	osa-b1.0r1-1822	siRNA24 locus with predominant RNA size of 24	NA	NA	NA	NA	NA	NA	NA	-2.96493372015906	0.0305077501218746
1	4799614	4800063	450	-	PlantSmallRNAgenes	siRNA24	NA	NA	osa-b1.0r1-1846	siRNA24 locus with predominant RNA size of 24	NA	NA	NA	NA	NA	NA	NA	-2.15875956799297	0.00820264334154749
1	4811510	4812743	1234	*	PlantSmallRNAgenes	siRNA24	NA	NA	osa-b1.0r1-1855	siRNA24 locus with predominant RNA size of 24	NA	NA	NA	NA	NA	NA	NA	3.93045404253073	0.0203528071793534
1	4826298	4826316	19	-	PlantSmallRNAgenes	OtherRNA	NA	NA	osa-b1.0r1-1865	OtherRNA locus with < 80% of RNAs between 20-24 nts in size	NA	NA	NA	NA	NA	NA	NA	-1.71556660036945	0.0270679286718393
1	4831555	4831917	363	*	PlantSmallRNAgenes	siRNA24	NA	NA	osa-b1.0r1-1868	siRNA24 locus with predominant RNA size of 24	NA	NA	NA	NA	NA	NA	NA	-3.54725080051277	9.08285839938445e-05
1	4872184	4873614	1431	*	PlantSmallRNAgenes	OtherRNA	NA	NA	osa-b1.0r1-1879	OtherRNA locus with < 80% of RNAs between 20-24 nts in size	NA	NA	NA	NA	NA	NA	NA	-2.67791140625335	0.00910773307091842
1	4907093	4907840	748	+	ShortStack	OtherRNA	NA	NA	Cluster_51548	NA	Cluster_51548	N	N	NA	NA	NA	NA	-3.27106374768126	0.038459731899776
1	4908899	4909413	515	+	PlantSmallRNAgenes	OtherRNA	NA	NA	osa-b1.0r1-1899	OtherRNA locus with < 80% of RNAs between 20-24 nts in size	NA	NA	NA	NA	NA	NA	NA	-5.37799163261018	0.000449577028763129
1	4918593	4918713	121	-	PlantSmallRNAgenes	siRNA22	NA	NA	osa-b1.0r1-1904	siRNA22 locus with predominant RNA size of 22	NA	NA	NA	NA	NA	NA	NA	-4.91012003256764	0.0181487809962186
1	4980791	4981306	516	+	PlantSmallRNAgenes	OtherRNA	NA	NA	osa-b1.0r1-1943	OtherRNA locus with < 80% of RNAs between 20-24 nts in size	NA	NA	NA	NA	NA	NA	NA	-2.82384370056292	1.89451974702322e-05
1	5005554	5006741	1188	-	PlantSmallRNAgenes	OtherRNA	NA	NA	osa-b1.0r1-1956	OtherRNA locus with < 80% of RNAs between 20-24 nts in size	NA	NA	NA	NA	NA	NA	NA	-5.01026099340496	0.00427440438080805
1	5025936	5027700	1765	*	PlantSmallRNAgenes	siRNA24	NA	NA	osa-b1.0r1-1963	siRNA24 locus with predominant RNA size of 24	NA	NA	NA	NA	NA	NA	NA	1.7741586320468	0.0137414304133954
1	5037332	5039262	1931	-	ShortStack	OtherRNA	NA	NA	Cluster_51617	NA	Cluster_51617	N	N	NA	NA	NA	NA	-4.25320880734972	0.0176933233035046
1	5060527	5061123	597	-	ShortStack	OtherRNA	NA	NA	Cluster_51630	NA	Cluster_51630	N	N	NA	NA	NA	NA	-4.58670714095887	0.0340897481634625
1	5062091	5062800	710	-	ShortStack	OtherRNA	NA	NA	Cluster_51632	NA	Cluster_51632	N	N	NA	NA	NA	NA	-5.48716239855681	0.00150334183905671
1	5079899	5080936	1038	*	PlantSmallRNAgenes	siRNA24	NA	NA	osa-b1.0r1-1984	siRNA24 locus with predominant RNA size of 24	NA	NA	NA	NA	NA	NA	NA	2.12152706762974	0.034927369119403
1	5095808	5096338	531	*	PlantSmallRNAgenes	siRNA24	NA	NA	osa-b1.0r1-1997	siRNA24 locus with predominant RNA size of 24	NA	NA	NA	NA	NA	NA	NA	3.85344620079909	0.0469136123350204
1	5137440	5137997	558	*	PlantSmallRNAgenes	siRNA24	NA	NA	osa-b1.0r1-2018	siRNA24 locus with predominant RNA size of 24	NA	NA	NA	NA	NA	NA	NA	1.85731371642376	0.0420010433211962
1	5152435	5152718	284	*	PlantSmallRNAgenes	siRNA24	NA	NA	osa-b1.0r1-2031	siRNA24 locus with predominant RNA size of 24	NA	NA	NA	NA	NA	NA	NA	-3.68504260969217	4.7067369624752e-06
1	5158500	5159926	1427	*	PlantSmallRNAgenes	siRNA24	NA	NA	osa-b1.0r1-2035	siRNA24 locus with predominant RNA size of 24	NA	NA	NA	NA	NA	NA	NA	4.2022452208815	0.0302938746831804
1	5171890	5173276	1387	*	PlantSmallRNAgenes	siRNA24	NA	NA	osa-b1.0r1-2044	siRNA24 locus with predominant RNA size of 24	NA	NA	NA	NA	NA	NA	NA	1.72594275343132	0.0424426422400785
1	5188393	5189231	839	*	PlantSmallRNAgenes	siRNA24	NA	NA	osa-b1.0r1-2055	siRNA24 locus with predominant RNA size of 24	NA	NA	NA	NA	NA	NA	NA	4.03157109403125	0.0467351159331503
1	5230838	5232622	1785	*	PlantSmallRNAgenes	siRNA24	NA	NA	osa-b1.0r1-2069	siRNA24 locus with predominant RNA size of 24	NA	NA	NA	NA	NA	NA	NA	-1.59540909871434	0.00850009187939721
1	5268666	5268984	319	*	PlantSmallRNAgenes	siRNA24	NA	NA	osa-b1.0r1-2083	siRNA24 locus with predominant RNA size of 24	NA	NA	NA	NA	NA	NA	NA	-1.69164954235782	0.048475301791095
1	5269778	5270088	311	*	PlantSmallRNAgenes	siRNA24	NA	NA	osa-b1.0r1-2084	siRNA24 locus with predominant RNA size of 24	NA	NA	NA	NA	NA	NA	NA	-3.07578363122955	0.00593031608444364
1	5287084	5287434	351	*	PlantSmallRNAgenes	siRNA24	NA	NA	osa-b1.0r1-2093	siRNA24 locus with predominant RNA size of 24	NA	NA	NA	NA	NA	NA	NA	-1.85416487281972	0.0041217591991069
1	5327546	5328516	971	*	PlantSmallRNAgenes	siRNA24	NA	NA	osa-b1.0r1-2105	siRNA24 locus with predominant RNA size of 24	NA	NA	NA	NA	NA	NA	NA	-2.16386154336131	0.0361932770319006
1	5328981	5329481	501	-	ShortStack	OtherRNA	NA	NA	Cluster_51809	NA	Cluster_51809	N	N	NA	NA	NA	NA	-5.9433306098314	0.032282471899598
1	5361412	5361743	332	*	PlantSmallRNAgenes	siRNA24	NA	NA	osa-b1.0r1-2120	siRNA24 locus with predominant RNA size of 24	NA	NA	NA	NA	NA	NA	NA	-3.50499849454321	0.00149210874209886
1	5380107	5381254	1148	*	PlantSmallRNAgenes	siRNA24	NA	NA	osa-b1.0r1-2138	siRNA24 locus with predominant RNA size of 24	NA	NA	NA	NA	NA	NA	NA	3.49565437579083	0.0455605108030202
1	5395777	5396217	441	*	PlantSmallRNAgenes	siRNA24	NA	NA	osa-b1.0r1-2145	siRNA24 locus with predominant RNA size of 24	NA	NA	NA	NA	NA	NA	NA	-2.65610731727475	5.52466508670873e-06
1	5474109	5474475	367	*	PlantSmallRNAgenes	siRNA24	NA	NA	osa-b1.0r1-2172	siRNA24 locus with predominant RNA size of 24	NA	NA	NA	NA	NA	NA	NA	4.0425298372466	0.0325280953174424
1	5478541	5479825	1285	+	PlantSmallRNAgenes	OtherRNA	NA	NA	osa-b1.0r1-2174	OtherRNA locus with < 80% of RNAs between 20-24 nts in size	NA	NA	NA	NA	NA	NA	NA	-7.05903792348313	1.68473818712407e-22
1	5522431	5522885	455	*	PlantSmallRNAgenes	siRNA24	NA	NA	osa-b1.0r1-2198	siRNA24 locus with predominant RNA size of 24	NA	NA	NA	NA	NA	NA	NA	1.81081583065535	0.0406001413771238
1	5577296	5589307	12012	*	PlantSmallRNAgenes	siRNA24	NA	NA	osa-b1.0r1-2225	siRNA24 locus with predominant RNA size of 24	NA	NA	NA	NA	NA	NA	NA	2.17761239479978	0.00793784800493706
1	5604610	5607518	2909	*	PlantSmallRNAgenes	siRNA24	NA	NA	osa-b1.0r1-2234	siRNA24 locus with predominant RNA size of 24	NA	NA	NA	NA	NA	NA	NA	2.93206446970935	0.00407607107038401
1	5607752	5609227	1476	*	PlantSmallRNAgenes	siRNA24	NA	NA	osa-b1.0r1-2235	siRNA24 locus with predominant RNA size of 24	NA	NA	NA	NA	NA	NA	NA	2.44187654011552	0.0277942297456098
1	5610637	5610957	321	-	PlantSmallRNAgenes	siRNA24	NA	NA	osa-b1.0r1-2236	siRNA24 locus with predominant RNA size of 24	NA	NA	NA	NA	NA	NA	NA	-2.35312760762912	0.00352131602235897
1	5632584	5632879	296	*	PlantSmallRNAgenes	siRNA24	NA	NA	osa-b1.0r1-2250	siRNA24 locus with predominant RNA size of 24	NA	NA	NA	NA	NA	NA	NA	-4.90852806140316	5.16490349476031e-08
1	5633226	5633922	697	*	PlantSmallRNAgenes	siRNA24	NA	NA	osa-b1.0r1-2251	siRNA24 locus with predominant RNA size of 24	NA	NA	NA	NA	NA	NA	NA	4.33785568519121	0.00777455830819788
1	5660792	5661802	1011	*	PlantSmallRNAgenes	siRNA24	NA	NA	osa-b1.0r1-2277	siRNA24 locus with predominant RNA size of 24	NA	NA	NA	NA	NA	NA	NA	4.62750162667226	0.0173206844264999
1	5668941	5669909	969	-	ShortStack	OtherRNA	NA	NA	Cluster_52031	NA	Cluster_52031	N	N	NA	NA	NA	NA	-4.04581813233278	0.00959006046868934
1	5681179	5681563	385	*	PlantSmallRNAgenes	siRNA24	NA	NA	osa-b1.0r1-2282	siRNA24 locus with predominant RNA size of 24	NA	NA	NA	NA	NA	NA	NA	-4.71083840846667	7.00183655999612e-15
1	5729646	5729915	270	-	PlantSmallRNAgenes	OtherRNA	NA	NA	osa-b1.0r1-2311	OtherRNA locus with < 80% of RNAs between 20-24 nts in size	NA	NA	NA	NA	NA	NA	NA	-7.50235196683795	5.36186305850721e-10
1	5734786	5736769	1984	*	PlantSmallRNAgenes	siRNA24	NA	NA	osa-b1.0r1-2313	siRNA24 locus with predominant RNA size of 24	NA	NA	NA	NA	NA	NA	NA	2.04477979202668	0.0317040120958041
1	5756210	5756840	631	*	PlantSmallRNAgenes	siRNA24	NA	NA	osa-b1.0r1-2325	siRNA24 locus with predominant RNA size of 24	NA	NA	NA	NA	NA	NA	NA	4.01293034970139	0.045901048732002
1	5758352	5760309	1958	*	PlantSmallRNAgenes	siRNA24	NA	NA	osa-b1.0r1-2327	siRNA24 locus with predominant RNA size of 24	NA	NA	NA	NA	NA	NA	NA	2.68945771464986	0.00546190261678888
1	5769755	5769921	167	+	PlantSmallRNAgenes	OtherRNA	NA	NA	osa-b1.0r1-2328	OtherRNA locus with < 80% of RNAs between 20-24 nts in size	NA	NA	NA	NA	NA	NA	NA	-25.8037343903616	4.20665046059662e-10
1	5772782	5773126	345	*	PlantSmallRNAgenes	siRNA24	NA	NA	osa-b1.0r1-2329	siRNA24 locus with predominant RNA size of 24	NA	NA	NA	NA	NA	NA	NA	-2.98452026234372	0.0260070950091707
1	5787473	5788404	932	*	PlantSmallRNAgenes	siRNA24	NA	NA	osa-b1.0r1-2338	siRNA24 locus with predominant RNA size of 24	NA	NA	NA	NA	NA	NA	NA	2.00453652463467	0.0231680220538553
1	5836603	5837906	1304	*	PlantSmallRNAgenes	siRNA24	NA	NA	osa-b1.0r1-2354	siRNA24 locus with predominant RNA size of 24	NA	NA	NA	NA	NA	NA	NA	3.23241854752177	0.0107418078704642
1	5858396	5859542	1147	*	PlantSmallRNAgenes	siRNA24	NA	NA	osa-b1.0r1-2368	siRNA24 locus with predominant RNA size of 24	NA	NA	NA	NA	NA	NA	NA	2.87862770875302	0.0249177502972019
1	5868503	5869693	1191	*	PlantSmallRNAgenes	siRNA24	NA	NA	osa-b1.0r1-2375	siRNA24 locus with predominant RNA size of 24	NA	NA	NA	NA	NA	NA	NA	2.12322255223317	0.00635668280488525
1	5879905	5881092	1188	*	PlantSmallRNAgenes	siRNA24	NA	NA	osa-b1.0r1-2379	siRNA24 locus with predominant RNA size of 24	NA	NA	NA	NA	NA	NA	NA	5.46925042204382	0.00210181196154997
1	5930888	5931914	1027	*	PlantSmallRNAgenes	siRNA24	NA	NA	osa-b1.0r1-2407	siRNA24 locus with predominant RNA size of 24	NA	NA	NA	NA	NA	NA	NA	4.93783399154293	0.0163853545437203
1	5955461	5956061	601	*	PlantSmallRNAgenes	siRNA24	NA	NA	osa-b1.0r1-2413	siRNA24 locus with predominant RNA size of 24	NA	NA	NA	NA	NA	NA	NA	2.83704616644259	0.0160156810497558
1	5987246	5988360	1115	*	PlantSmallRNAgenes	siRNA24	NA	NA	osa-b1.0r1-2434	siRNA24 locus with predominant RNA size of 24	NA	NA	NA	NA	NA	NA	NA	3.64984927779519	0.0404129600881726
1	6010367	6011831	1465	*	PlantSmallRNAgenes	siRNA24	NA	NA	osa-b1.0r1-2443	siRNA24 locus with predominant RNA size of 24	NA	NA	NA	NA	NA	NA	NA	-3.34677089720741	3.00337894563913e-05
1	6039938	6040486	549	*	PlantSmallRNAgenes	siRNA24	NA	NA	osa-b1.0r1-2454	siRNA24 locus with predominant RNA size of 24	NA	NA	NA	NA	NA	NA	NA	2.58714333371349	0.00582318379379452
1	6042047	6042591	545	*	PlantSmallRNAgenes	siRNA24	NA	NA	osa-b1.0r1-2457	siRNA24 locus with predominant RNA size of 24	NA	NA	NA	NA	NA	NA	NA	4.73387597633747	0.0164850470640755
1	6054953	6055407	455	*	PlantSmallRNAgenes	siRNA24	NA	NA	osa-b1.0r1-2466	siRNA24 locus with predominant RNA size of 24	NA	NA	NA	NA	NA	NA	NA	3.87112265588327	0.0353834255950204
1	6071311	6072115	805	*	PlantSmallRNAgenes	siRNA24	NA	NA	osa-b1.0r1-2477	siRNA24 locus with predominant RNA size of 24	NA	NA	NA	NA	NA	NA	NA	3.83004918521846	0.0236329028262923
1	6103156	6103631	476	*	PlantSmallRNAgenes	siRNA24	NA	NA	osa-b1.0r1-2494	siRNA24 locus with predominant RNA size of 24	NA	NA	NA	NA	NA	NA	NA	3.45815322201304	0.0207817764529461
1	6127304	6127635	332	*	PlantSmallRNAgenes	siRNA24	NA	NA	osa-b1.0r1-2502	siRNA24 locus with predominant RNA size of 24	NA	NA	NA	NA	NA	NA	NA	-4.65102891117617	3.2426280535547e-05
1	6151396	6152192	797	*	PlantSmallRNAgenes	siRNA24	NA	NA	osa-b1.0r1-2512	siRNA24 locus with predominant RNA size of 24	NA	NA	NA	NA	NA	NA	NA	4.21832321976491	0.0391515286500976
1	6182460	6182821	362	*	PlantSmallRNAgenes	siRNA24	NA	NA	osa-b1.0r1-2522	siRNA24 locus with predominant RNA size of 24	NA	NA	NA	NA	NA	NA	NA	-2.86846659310063	0.00112282003486402
1	6232086	6232482	397	*	PlantSmallRNAgenes	siRNA24	NA	NA	osa-b1.0r1-2546	siRNA24 locus with predominant RNA size of 24	NA	NA	NA	NA	NA	NA	NA	2.66405677676127	0.0422826647305337
1	6271943	6272388	446	*	PlantSmallRNAgenes	siRNA24	NA	NA	osa-b1.0r1-2561	siRNA24 locus with predominant RNA size of 24	NA	NA	NA	NA	NA	NA	NA	-4.06805969273347	0.0252873803059585
1	6287207	6288103	897	*	PlantSmallRNAgenes	siRNA24	NA	NA	osa-b1.0r1-2570	siRNA24 locus with predominant RNA size of 24	NA	NA	NA	NA	NA	NA	NA	-2.13231191419708	4.47125246695791e-05
1	6302838	6303237	400	+	PlantSmallRNAgenes	siRNA21	NA	NA	osa-b1.0r1-2581	siRNA21 locus with predominant RNA size of 21	NA	NA	NA	NA	NA	NA	NA	-3.45475251384148	0.0298908334714833
1	6306342	6306660	319	*	PlantSmallRNAgenes	siRNA24	NA	NA	osa-b1.0r1-2584	siRNA24 locus with predominant RNA size of 24	NA	NA	NA	NA	NA	NA	NA	-4.43404429896117	0.00997632046823589
1	6325705	6327570	1866	*	PlantSmallRNAgenes	siRNA24	NA	NA	osa-b1.0r1-2596	siRNA24 locus with predominant RNA size of 24	NA	NA	NA	NA	NA	NA	NA	4.60057911735311	0.00628704795861705
1	6331991	6334828	2838	*	PlantSmallRNAgenes	siRNA24	NA	NA	osa-b1.0r1-2600	siRNA24 locus with predominant RNA size of 24	NA	NA	NA	NA	NA	NA	NA	1.66237239377009	0.0260070950091707
1	6344717	6345319	603	*	PlantSmallRNAgenes	siRNA24	NA	NA	osa-b1.0r1-2606	siRNA24 locus with predominant RNA size of 24	NA	NA	NA	NA	NA	NA	NA	4.60451940102513	0.0185396444587116
1	6354544	6355080	537	*	PlantSmallRNAgenes	siRNA24	NA	NA	osa-b1.0r1-2613	siRNA24 locus with predominant RNA size of 24	NA	NA	NA	NA	NA	NA	NA	4.28367672056596	0.0141790397871859
1	6355705	6356679	975	*	PlantSmallRNAgenes	siRNA24	NA	NA	osa-b1.0r1-2614	siRNA24 locus with predominant RNA size of 24	NA	NA	NA	NA	NA	NA	NA	2.99408445074075	0.000240550558574041
1	6384148	6385965	1818	*	PlantSmallRNAgenes	siRNA24	NA	NA	osa-b1.0r1-2630	siRNA24 locus with predominant RNA size of 24	NA	NA	NA	NA	NA	NA	NA	3.71371659086683	0.0112751849548913
1	6420314	6422466	2153	*	PlantSmallRNAgenes	siRNA24	NA	NA	osa-b1.0r1-2647	siRNA24 locus with predominant RNA size of 24	NA	NA	NA	NA	NA	NA	NA	2.12296385589673	0.0216945343909944
1	6441207	6442909	1703	*	PlantSmallRNAgenes	siRNA24	NA	NA	osa-b1.0r1-2659	siRNA24 locus with predominant RNA size of 24	NA	NA	NA	NA	NA	NA	NA	1.89679009930898	0.00758782895530213
1	6444275	6444885	611	+	ShortStack	OtherRNA	NA	NA	Cluster_52583	NA	Cluster_52583	N	N	NA	NA	NA	NA	-5.36633923504774	0.0181487809962186
1	6446024	6446981	958	+	ShortStack	OtherRNA	NA	NA	Cluster_52586	NA	Cluster_52586	N	N	NA	NA	NA	NA	-5.64807035669369	0.00194285269791089
1	6447531	6448581	1051	+	ShortStack	OtherRNA	NA	NA	Cluster_52587	NA	Cluster_52587	N	N	NA	NA	NA	NA	-4.69125227218866	0.000270625008078622
1	6451432	6451685	254	+	PlantSmallRNAgenes	OtherRNA	NA	NA	osa-b1.0r1-2662	OtherRNA locus with < 80% of RNAs between 20-24 nts in size	NA	NA	NA	NA	NA	NA	NA	-4.94782291946908	0.00456889880554979
1	6452791	6452908	118	+	ShortStack	OtherRNA	NA	NA	Cluster_52596	NA	Cluster_52596	N	N	NA	NA	NA	NA	-3.59345323872325	0.0479794272954464
1	6455327	6455769	443	+	PlantSmallRNAgenes	OtherRNA	NA	NA	osa-b1.0r1-2664	OtherRNA locus with < 80% of RNAs between 20-24 nts in size	NA	NA	NA	NA	NA	NA	NA	-5.33768985743267	0.00609025751273379
1	6457777	6458950	1174	*	PlantSmallRNAgenes	siRNA24	NA	NA	osa-b1.0r1-2667	siRNA24 locus with predominant RNA size of 24	NA	NA	NA	NA	NA	NA	NA	5.02334430300639	0.00240914948579468
1	6521301	6522391	1091	*	PlantSmallRNAgenes	siRNA24	NA	NA	osa-b1.0r1-2693	siRNA24 locus with predominant RNA size of 24	NA	NA	NA	NA	NA	NA	NA	2.71500142900169	0.00534957349317756
1	6527940	6528017	78	-	PlantSmallRNAgenes	OtherRNA	NA	NA	osa-b1.0r1-2697	OtherRNA locus with < 80% of RNAs between 20-24 nts in size	NA	NA	NA	NA	NA	NA	NA	-5.08801556936257	1.28026741230138e-05
1	6587153	6588009	857	-	ShortStack	OtherRNA	NA	NA	Cluster_52683	NA	Cluster_52683	N	N	NA	NA	NA	NA	-6.39162360953111	4.94122339368039e-05
1	6593565	6594670	1106	*	PlantSmallRNAgenes	siRNA24	NA	NA	osa-b1.0r1-2716	siRNA24 locus with predominant RNA size of 24	NA	NA	NA	NA	NA	NA	NA	4.19990545356206	0.0106821411906541
1	6621696	6624072	2377	*	PlantSmallRNAgenes	siRNA24	NA	NA	osa-b1.0r1-2736	siRNA24 locus with predominant RNA size of 24	NA	NA	NA	NA	NA	NA	NA	5.71821954650738	0.000228031640134853
1	6680378	6681355	978	*	PlantSmallRNAgenes	siRNA24	NA	NA	osa-b1.0r1-2753	siRNA24 locus with predominant RNA size of 24	NA	NA	NA	NA	NA	NA	NA	1.5979993612282	0.0427206801983262
1	6685334	6685811	478	*	PlantSmallRNAgenes	siRNA24	NA	NA	osa-b1.0r1-2756	siRNA24 locus with predominant RNA size of 24	NA	NA	NA	NA	NA	NA	NA	4.3524244200024	0.0166091653032589
1	6687794	6689999	2206	*	PlantSmallRNAgenes	siRNA24	NA	NA	osa-b1.0r1-2759	siRNA24 locus with predominant RNA size of 24	NA	NA	NA	NA	NA	NA	NA	2.77021021683096	0.0308439366671544
1	6703515	6704821	1307	*	PlantSmallRNAgenes	OtherRNA	NA	NA	osa-b1.0r1-2764	OtherRNA locus with < 80% of RNAs between 20-24 nts in size	NA	NA	NA	NA	NA	NA	NA	-2.7920548096046	0.000424082405586183
1	6721709	6722779	1071	*	PlantSmallRNAgenes	siRNA24	NA	NA	osa-b1.0r1-2768	siRNA24 locus with predominant RNA size of 24	NA	NA	NA	NA	NA	NA	NA	2.26019957804372	0.0201075107911159
1	6722862	6724469	1608	*	PlantSmallRNAgenes	siRNA24	NA	NA	osa-b1.0r1-2769	siRNA24 locus with predominant RNA size of 24	NA	NA	NA	NA	NA	NA	NA	2.56620075195385	0.0032414659185339
1	6776943	6777468	526	*	Pln24NT	24nt_Locus	NA	NA	cluster2399	NA	NA	NA	NA	cluster2399	cluster2399	F	13	-3.8862947750516	0.00942163136479116
1	6791491	6792420	930	+	PlantSmallRNAgenes	siRNA21	NA	NA	osa-b1.0r1-2785	siRNA21 locus with predominant RNA size of 21	NA	NA	NA	NA	NA	NA	NA	-4.2890956061887	0.049767439195183
1	6818969	6819845	877	*	PlantSmallRNAgenes	siRNA24	NA	NA	osa-b1.0r1-2797	siRNA24 locus with predominant RNA size of 24	NA	NA	NA	NA	NA	NA	NA	3.66235847523074	0.025915858911655
1	6823870	6824366	497	+	PlantSmallRNAgenes	siRNA24	NA	NA	osa-b1.0r1-2799	siRNA24 locus with predominant RNA size of 24	NA	NA	NA	NA	NA	NA	NA	-2.63516392902641	0.00753991743550024
1	6861029	6861882	854	*	PlantSmallRNAgenes	siRNA24	NA	NA	osa-b1.0r1-2815	siRNA24 locus with predominant RNA size of 24	NA	NA	NA	NA	NA	NA	NA	2.43533431800244	0.0371421339133434
1	6869157	6871074	1918	*	PlantSmallRNAgenes	siRNA24	NA	NA	osa-b1.0r1-2822	siRNA24 locus with predominant RNA size of 24	NA	NA	NA	NA	NA	NA	NA	3.20291433813672	0.00110795518669373
1	6885014	6885984	971	*	PlantSmallRNAgenes	siRNA24	NA	NA	osa-b1.0r1-2833	siRNA24 locus with predominant RNA size of 24	NA	NA	NA	NA	NA	NA	NA	3.22098781989783	0.0400011347991155
1	6895870	6896387	518	+	ShortStack	OtherRNA	NA	NA	Cluster_52873	NA	Cluster_52873	N	N	NA	NA	NA	NA	-5.00199782219505	0.0214137487811336
1	7006700	7008892	2193	*	PlantSmallRNAgenes	siRNA24	NA	NA	osa-b1.0r1-2891	siRNA24 locus with predominant RNA size of 24	NA	NA	NA	NA	NA	NA	NA	2.28184012876524	0.00726048400330393
1	7019542	7020787	1246	*	PlantSmallRNAgenes	siRNA24	NA	NA	osa-b1.0r1-2898	siRNA24 locus with predominant RNA size of 24	NA	NA	NA	NA	NA	NA	NA	2.74241170819916	0.0128350658516232
1	7030134	7030631	498	+	ShortStack	OtherRNA	NA	NA	Cluster_52966	NA	Cluster_52966	N	N	NA	NA	NA	NA	-6.10736239032406	0.00482756441499952
1	7054227	7054888	662	*	PlantSmallRNAgenes	siRNA24	NA	NA	osa-b1.0r1-2914	siRNA24 locus with predominant RNA size of 24	NA	NA	NA	NA	NA	NA	NA	2.33651978522018	0.00416349790949775
1	7112160	7112485	326	*	PlantSmallRNAgenes	siRNA24	NA	NA	osa-b1.0r1-2943	siRNA24 locus with predominant RNA size of 24	NA	NA	NA	NA	NA	NA	NA	-1.93852914539269	0.00937066615245998
1	7133884	7134096	213	+	ShortStack	OtherRNA	NA	NA	Cluster_53039	NA	Cluster_53039	N	N	NA	NA	NA	NA	-4.71663269782293	0.0118428449255298
1	7140733	7141345	613	*	PlantSmallRNAgenes	siRNA24	NA	NA	osa-b1.0r1-2955	siRNA24 locus with predominant RNA size of 24	NA	NA	NA	NA	NA	NA	NA	-1.64019406706241	0.00761419314088368
1	7155083	7157317	2235	*	PlantSmallRNAgenes	siRNA24	NA	NA	osa-b1.0r1-2964	siRNA24 locus with predominant RNA size of 24	NA	NA	NA	NA	NA	NA	NA	2.02910873915271	0.0189663557776421
1	7167546	7168041	496	*	PlantSmallRNAgenes	siRNA24	NA	NA	osa-b1.0r1-2967	siRNA24 locus with predominant RNA size of 24	NA	NA	NA	NA	NA	NA	NA	-5.36230103028034	0.00143518274716065
1	7170689	7173609	2921	*	PlantSmallRNAgenes	siRNA24	NA	NA	osa-b1.0r1-2970	siRNA24 locus with predominant RNA size of 24	NA	NA	NA	NA	NA	NA	NA	1.82376606064105	0.0322934017400626
1	7208246	7210513	2268	*	Pln24NT	24nt_Locus	NA	NA	cluster2560	NA	NA	NA	NA	cluster2560	cluster2560	T	4	-3.3579432599721	0.046039473924616
1	7228795	7230642	1848	-	PlantSmallRNAgenes	OtherRNA	NA	NA	osa-b1.0r1-2991	OtherRNA locus with < 80% of RNAs between 20-24 nts in size	NA	NA	NA	NA	NA	NA	NA	-3.06047345901764	8.9593173303975e-06
1	7240177	7241277	1101	*	PlantSmallRNAgenes	siRNA24	NA	NA	osa-b1.0r1-2999	siRNA24 locus with predominant RNA size of 24	NA	NA	NA	NA	NA	NA	NA	3.22069915708875	0.00543835100342074
1	7245948	7246305	358	*	PlantSmallRNAgenes	siRNA24	NA	NA	osa-b1.0r1-3004	siRNA24 locus with predominant RNA size of 24	NA	NA	NA	NA	NA	NA	NA	-2.81011498338271	1.2286253291987e-05
1	7287401	7287970	570	*	PlantSmallRNAgenes	siRNA24	NA	NA	osa-b1.0r1-3021	siRNA24 locus with predominant RNA size of 24	NA	NA	NA	NA	NA	NA	NA	-2.10896526329561	0.00133749405644637
1	7307387	7307749	363	+	PlantSmallRNAgenes	siRNA24	NA	NA	osa-b1.0r1-3031	siRNA24 locus with predominant RNA size of 24	NA	NA	NA	NA	NA	NA	NA	-2.36418464469176	0.00107108063100595
1	7344882	7345303	422	+	ShortStack	OtherRNA	NA	NA	Cluster_53191	NA	Cluster_53191	N	N	NA	NA	NA	NA	-3.44612403747394	0.0486622668247066
1	7347036	7347808	773	*	PlantSmallRNAgenes	siRNA24	NA	NA	osa-b1.0r1-3050	siRNA24 locus with predominant RNA size of 24	NA	NA	NA	NA	NA	NA	NA	3.66725713179049	0.00790101246832143
1	7357777	7358949	1173	*	PlantSmallRNAgenes	siRNA24	NA	NA	osa-b1.0r1-3054	siRNA24 locus with predominant RNA size of 24	NA	NA	NA	NA	NA	NA	NA	3.65666042080155	0.00181151500312634
1	7359311	7359598	288	*	PlantSmallRNAgenes	siRNA24	NA	NA	osa-b1.0r1-3055	siRNA24 locus with predominant RNA size of 24	NA	NA	NA	NA	NA	NA	NA	3.99952644535781	0.0370132252273759
1	7363688	7364441	754	-	PlantSmallRNAgenes	OtherRNA	NA	NA	osa-b1.0r1-3056	OtherRNA locus with < 80% of RNAs between 20-24 nts in size	NA	NA	NA	NA	NA	NA	NA	-7.56469897791217	1.0527385468475e-06
1	7365515	7365885	371	-	PlantSmallRNAgenes	OtherRNA	NA	NA	osa-b1.0r1-3057	OtherRNA locus with < 80% of RNAs between 20-24 nts in size	NA	NA	NA	NA	NA	NA	NA	-6.13990456349346	0.000150397790639917
1	7372059	7378979	6921	*	PlantSmallRNAgenes	OtherRNA	NA	NA	osa-b1.0r1-3059	OtherRNA locus with < 80% of RNAs between 20-24 nts in size	NA	NA	NA	NA	NA	NA	NA	4.27223123711375	2.42038088707797e-06
1	7437329	7437712	384	*	PlantSmallRNAgenes	siRNA24	NA	NA	osa-b1.0r1-3088	siRNA24 locus with predominant RNA size of 24	NA	NA	NA	NA	NA	NA	NA	-6.5655543287783	0.000427071131872923
1	7448229	7449320	1092	+	PlantSmallRNAgenes	siRNA24	NA	NA	osa-b1.0r1-3093	siRNA24 locus with predominant RNA size of 24	NA	NA	NA	NA	NA	NA	NA	1.71898393499692	0.030585197749387
1	7450253	7450564	312	*	PlantSmallRNAgenes	siRNA24	NA	NA	osa-b1.0r1-3094	siRNA24 locus with predominant RNA size of 24	NA	NA	NA	NA	NA	NA	NA	-5.88076440625277	0.00253891689313187
1	7457397	7457495	99	+	PlantSmallRNAgenes	OtherRNA	NA	NA	osa-b1.0r1-3098	OtherRNA locus with < 80% of RNAs between 20-24 nts in size	NA	NA	NA	NA	NA	NA	NA	-4.92764974376576	0.0220102950233469
1	7465628	7467373	1746	*	PlantSmallRNAgenes	siRNA24	NA	NA	osa-b1.0r1-3100	siRNA24 locus with predominant RNA size of 24	NA	NA	NA	NA	NA	NA	NA	1.42318366762085	0.0380742197365561
1	7468550	7469772	1223	*	PlantSmallRNAgenes	siRNA24	NA	NA	osa-b1.0r1-3101	siRNA24 locus with predominant RNA size of 24	NA	NA	NA	NA	NA	NA	NA	3.1256147739108	4.38838389165428e-05
1	7469916	7470685	770	*	PlantSmallRNAgenes	siRNA24	NA	NA	osa-b1.0r1-3102	siRNA24 locus with predominant RNA size of 24	NA	NA	NA	NA	NA	NA	NA	-2.28598292090288	0.000786981039596916
1	7477054	7477418	365	*	PlantSmallRNAgenes	siRNA24	NA	NA	osa-b1.0r1-3104	siRNA24 locus with predominant RNA size of 24	NA	NA	NA	NA	NA	NA	NA	-4.66323296034453	3.6629600506645e-13
1	7498554	7501906	3353	*	PlantSmallRNAgenes	siRNA24	NA	NA	osa-b1.0r1-3113	siRNA24 locus with predominant RNA size of 24	NA	NA	NA	NA	NA	NA	NA	1.34810707228791	0.0483751584002471
1	7512764	7512986	223	+	PlantSmallRNAgenes	OtherRNA	NA	NA	osa-b1.0r1-3116	OtherRNA locus with < 80% of RNAs between 20-24 nts in size	NA	NA	NA	NA	NA	NA	NA	-4.06569475946751	5.9743401834987e-07
1	7533708	7534136	429	-	PlantSmallRNAgenes	siRNA24	NA	NA	osa-b1.0r1-3123	siRNA24 locus with predominant RNA size of 24	NA	NA	NA	NA	NA	NA	NA	-3.24511559494216	0.0205750603623407
1	7537640	7539669	2030	*	PlantSmallRNAgenes	siRNA24	NA	NA	osa-b1.0r1-3129	siRNA24 locus with predominant RNA size of 24	NA	NA	NA	NA	NA	NA	NA	3.23408422645137	0.0028839494322273
1	7543928	7546686	2759	*	PlantSmallRNAgenes	siRNA24	NA	NA	osa-b1.0r1-3132	siRNA24 locus with predominant RNA size of 24	NA	NA	NA	NA	NA	NA	NA	2.30551013316603	0.0208362404212044
1	7573002	7573588	587	+	ShortStack	OtherRNA	NA	NA	Cluster_53354	NA	Cluster_53354	N	N	NA	NA	NA	NA	-5.49259666839383	0.0166608967080335
1	7575805	7576792	988	+	PlantSmallRNAgenes	OtherRNA	NA	NA	osa-b1.0r1-3151	OtherRNA locus with < 80% of RNAs between 20-24 nts in size	NA	NA	NA	NA	NA	NA	NA	-4.11319723916154	0.000168009759065743
1	7610392	7611107	716	*	PlantSmallRNAgenes	siRNA24	NA	NA	osa-b1.0r1-3167	siRNA24 locus with predominant RNA size of 24	NA	NA	NA	NA	NA	NA	NA	3.78242665660032	0.0353030934918228
1	7611366	7612722	1357	*	PlantSmallRNAgenes	siRNA24	NA	NA	osa-b1.0r1-3168	siRNA24 locus with predominant RNA size of 24	NA	NA	NA	NA	NA	NA	NA	-2.32398395415117	5.59895957286975e-05
1	7656879	7659591	2713	*	PlantSmallRNAgenes	siRNA21	NA	NA	osa-b1.0r1-3188	siRNA21 locus with predominant RNA size of 21	NA	NA	NA	NA	NA	NA	NA	-1.39037498466347	0.0132269092004037
1	7660138	7660811	674	*	PlantSmallRNAgenes	siRNA24	NA	NA	osa-b1.0r1-3189	siRNA24 locus with predominant RNA size of 24	NA	NA	NA	NA	NA	NA	NA	-2.20508465640672	0.000135636015931523
1	7666645	7668105	1461	+	PlantSmallRNAgenes	OtherRNA	NA	NA	osa-b1.0r1-3193	OtherRNA locus with < 80% of RNAs between 20-24 nts in size	NA	NA	NA	NA	NA	NA	NA	-6.34593003769159	0.000673329593302028
1	7719373	7719581	209	-	ShortStack	OtherRNA	NA	NA	Cluster_53457	NA	Cluster_53457	N	N	NA	NA	NA	NA	-5.07403353577349	0.0308467546334611
1	7720116	7720217	102	-	ShortStack	OtherRNA	NA	NA	Cluster_53459	NA	Cluster_53459	N	N	NA	NA	NA	NA	-5.44367638432302	0.0205667527235623
1	7739665	7740388	724	+	ShortStack	OtherRNA	NA	NA	Cluster_53480	NA	Cluster_53480	N	N	NA	NA	NA	NA	-5.310283841141	0.0222123114220281
1	7749151	7754022	4872	*	PlantSmallRNAgenes	siRNA24	NA	NA	osa-b1.0r1-3232	siRNA24 locus with predominant RNA size of 24	NA	NA	NA	NA	NA	NA	NA	1.99189140365669	0.00122744133738599
1	7761671	7762187	517	-	PlantSmallRNAgenes	OtherRNA	NA	NA	osa-b1.0r1-3238	OtherRNA locus with < 80% of RNAs between 20-24 nts in size	NA	NA	NA	NA	NA	NA	NA	-7.46137449275327	9.15651060519064e-12
1	7763101	7763376	276	*	PlantSmallRNAgenes	OtherRNA	NA	NA	osa-b1.0r1-3239	OtherRNA locus with < 80% of RNAs between 20-24 nts in size	NA	NA	NA	NA	NA	NA	NA	-4.32180403198546	0.0175832339366908
1	7780437	7781230	794	*	PlantSmallRNAgenes	siRNA24	NA	NA	osa-b1.0r1-3247	siRNA24 locus with predominant RNA size of 24	NA	NA	NA	NA	NA	NA	NA	4.40823532307383	0.0123093411195096
1	7800448	7801720	1273	*	PlantSmallRNAgenes	siRNA24	NA	NA	osa-b1.0r1-3262	siRNA24 locus with predominant RNA size of 24	NA	NA	NA	NA	NA	NA	NA	2.43761674370335	0.0260125760108245
1	7819492	7820581	1090	*	PlantSmallRNAgenes	siRNA24	NA	NA	osa-b1.0r1-3270	siRNA24 locus with predominant RNA size of 24	NA	NA	NA	NA	NA	NA	NA	5.55044134274281	0.00132373295322769
1	7839074	7839509	436	*	PlantSmallRNAgenes	siRNA24	NA	NA	osa-b1.0r1-3278	siRNA24 locus with predominant RNA size of 24	NA	NA	NA	NA	NA	NA	NA	-1.48984552823242	0.0186637160387105
1	7862251	7863104	854	-	ShortStack	OtherRNA	NA	NA	Cluster_53562	NA	Cluster_53562	N	N	NA	NA	NA	NA	-5.4735194475769	0.0046223774631777
1	7870609	7873729	3121	*	PlantSmallRNAgenes	siRNA21	NA	NA	osa-b1.0r1-3287	siRNA21 locus with predominant RNA size of 21	NA	NA	NA	NA	NA	NA	NA	-3.56037615329586	4.67337244508651e-11
1	7876396	7876591	196	+	ShortStack	OtherRNA	NA	NA	Cluster_53573	NA	Cluster_53573	N	N	NA	NA	NA	NA	-5.29649247757829	0.0261094463145489
1	7907081	7907613	533	*	PlantSmallRNAgenes	siRNA24	NA	NA	osa-b1.0r1-3296	siRNA24 locus with predominant RNA size of 24	NA	NA	NA	NA	NA	NA	NA	4.41719070528895	7.82960507532913e-06
1	7914582	7915116	535	*	PlantSmallRNAgenes	siRNA24	NA	NA	osa-b1.0r1-3302	siRNA24 locus with predominant RNA size of 24	NA	NA	NA	NA	NA	NA	NA	4.63950806170985	0.0160156810497558
1	7919747	7920503	757	*	PlantSmallRNAgenes	siRNA24	NA	NA	osa-b1.0r1-3305	siRNA24 locus with predominant RNA size of 24	NA	NA	NA	NA	NA	NA	NA	2.74626298797222	0.0142297004447294
1	7947041	7947910	870	*	PlantSmallRNAgenes	siRNA24	NA	NA	osa-b1.0r1-3318	siRNA24 locus with predominant RNA size of 24	NA	NA	NA	NA	NA	NA	NA	5.12014216163262	0.00196960681659641
1	7959014	7960172	1159	*	PlantSmallRNAgenes	siRNA24	NA	NA	osa-b1.0r1-3327	siRNA24 locus with predominant RNA size of 24	NA	NA	NA	NA	NA	NA	NA	3.76704811999049	0.0389116687107373
1	7962865	7964591	1727	*	PlantSmallRNAgenes	siRNA24	NA	NA	osa-b1.0r1-3332	siRNA24 locus with predominant RNA size of 24	NA	NA	NA	NA	NA	NA	NA	3.29395109820337	0.00367375301433242
1	8000968	8003180	2213	*	PlantSmallRNAgenes	siRNA24	NA	NA	osa-b1.0r1-3352	siRNA24 locus with predominant RNA size of 24	NA	NA	NA	NA	NA	NA	NA	5.47767448166663	0.00145435262884691
1	8044542	8045235	694	*	PlantSmallRNAgenes	siRNA24	NA	NA	osa-b1.0r1-3369	siRNA24 locus with predominant RNA size of 24	NA	NA	NA	NA	NA	NA	NA	3.57696961826369	0.0415464903852259
1	8084005	8084777	773	+	ShortStack	OtherRNA	NA	NA	Cluster_53696	NA	Cluster_53696	N	N	NA	NA	NA	NA	-6.62748181558586	4.22161229934306e-05
1	8085261	8087029	1769	+	ShortStack	OtherRNA	NA	NA	Cluster_53698	NA	Cluster_53698	N	N	NA	NA	NA	NA	-7.82394760884264	1.69494770981426e-07
1	8121773	8122797	1025	*	PlantSmallRNAgenes	siRNA24	NA	NA	osa-b1.0r1-3396	siRNA24 locus with predominant RNA size of 24	NA	NA	NA	NA	NA	NA	NA	3.88438822238509	0.0371786533416176
1	8129702	8130358	657	*	PlantSmallRNAgenes	siRNA24	NA	NA	osa-b1.0r1-3400	siRNA24 locus with predominant RNA size of 24	NA	NA	NA	NA	NA	NA	NA	-2.01593383854596	0.000132703957034546
1	8141452	8142155	704	*	PlantSmallRNAgenes	siRNA24	NA	NA	osa-b1.0r1-3407	siRNA24 locus with predominant RNA size of 24	NA	NA	NA	NA	NA	NA	NA	1.64811368131883	0.0312321225536417
1	8148452	8148860	409	*	PlantSmallRNAgenes	siRNA24	NA	NA	osa-b1.0r1-3411	siRNA24 locus with predominant RNA size of 24	NA	NA	NA	NA	NA	NA	NA	-1.42903886576774	0.0288073036539907
1	8157103	8157530	428	*	PlantSmallRNAgenes	siRNA24	NA	NA	osa-b1.0r1-3417	siRNA24 locus with predominant RNA size of 24	NA	NA	NA	NA	NA	NA	NA	4.04509261671881	0.0218281940732839
1	8157754	8158930	1177	*	PlantSmallRNAgenes	siRNA24	NA	NA	osa-b1.0r1-3418	siRNA24 locus with predominant RNA size of 24	NA	NA	NA	NA	NA	NA	NA	3.13954545656852	0.0279064394193827
1	8186536	8187229	694	-	PlantSmallRNAgenes	siRNA24	NA	NA	osa-b1.0r1-3427	siRNA24 locus with predominant RNA size of 24	NA	NA	NA	NA	NA	NA	NA	-3.65484049424251	0.00595432866539704
1	8215114	8216496	1383	*	PlantSmallRNAgenes	siRNA24	NA	NA	osa-b1.0r1-3443	siRNA24 locus with predominant RNA size of 24	NA	NA	NA	NA	NA	NA	NA	-1.52478159470352	0.032955445428116
1	8230797	8231554	758	*	PlantSmallRNAgenes	siRNA24	NA	NA	osa-b1.0r1-3453	siRNA24 locus with predominant RNA size of 24	NA	NA	NA	NA	NA	NA	NA	3.04030783544521	0.0351098685400407
1	8243114	8243372	259	*	PlantSmallRNAgenes	siRNA24	NA	NA	osa-b1.0r1-3457	siRNA24 locus with predominant RNA size of 24	NA	NA	NA	NA	NA	NA	NA	-4.95984616946747	0.00588378376374284
1	8244188	8244690	503	+	PlantSmallRNAgenes	siRNA24	NA	NA	osa-b1.0r1-3458	siRNA24 locus with predominant RNA size of 24	NA	NA	NA	NA	NA	NA	NA	-7.65690646083778	3.64117117064208e-23
1	8245458	8246372	915	*	PlantSmallRNAgenes	siRNA24	NA	NA	osa-b1.0r1-3459	siRNA24 locus with predominant RNA size of 24	NA	NA	NA	NA	NA	NA	NA	3.77796190452161	0.013600073833919
1	8273766	8274245	480	*	PlantSmallRNAgenes	siRNA24	NA	NA	osa-b1.0r1-3465	siRNA24 locus with predominant RNA size of 24	NA	NA	NA	NA	NA	NA	NA	-1.25001540708238	0.0236235599930897
1	8301147	8301797	651	+	ShortStack	OtherRNA	NA	NA	Cluster_53833	NA	Cluster_53833	N	N	NA	NA	NA	NA	-4.1826138180828	0.0486469121847376
1	8324549	8325676	1128	*	PlantSmallRNAgenes	siRNA24	NA	NA	osa-b1.0r1-3488	siRNA24 locus with predominant RNA size of 24	NA	NA	NA	NA	NA	NA	NA	4.95716404336281	0.00430702947586204
1	8331708	8332325	618	+	ShortStack	OtherRNA	NA	NA	Cluster_53860	NA	Cluster_53860	N	N	NA	NA	NA	NA	-3.50780071144255	0.00817817870571966
1	8341163	8341509	347	-	PlantSmallRNAgenes	siRNA24	NA	NA	osa-b1.0r1-3495	siRNA24 locus with predominant RNA size of 24	NA	NA	NA	NA	NA	NA	NA	-2.19045044531301	5.91287179986187e-05
1	8383997	8384408	412	+	ShortStack	OtherRNA	NA	NA	Cluster_53894	NA	Cluster_53894	N	N	NA	NA	NA	NA	-2.66642070097189	0.0369821048210498
1	8386353	8386701	349	+	PlantSmallRNAgenes	OtherRNA	NA	NA	osa-b1.0r1-3511	OtherRNA locus with < 80% of RNAs between 20-24 nts in size	NA	NA	NA	NA	NA	NA	NA	-4.04015435407767	0.0198702892895111
1	8389342	8390401	1060	*	PlantSmallRNAgenes	siRNA24	NA	NA	osa-b1.0r1-3512	siRNA24 locus with predominant RNA size of 24	NA	NA	NA	NA	NA	NA	NA	6.04470823221103	0.000101464374620917
1	8393876	8394267	392	*	PlantSmallRNAgenes	siRNA24	NA	NA	osa-b1.0r1-3515	siRNA24 locus with predominant RNA size of 24	NA	NA	NA	NA	NA	NA	NA	-2.07774948170492	0.000405114929450083
1	8399123	8399947	825	*	PlantSmallRNAgenes	siRNA24	NA	NA	osa-b1.0r1-3516	siRNA24 locus with predominant RNA size of 24	NA	NA	NA	NA	NA	NA	NA	5.37476556566984	0.00176081979568249
1	8407641	8407838	198	+	PlantSmallRNAgenes	OtherRNA	NA	NA	osa-b1.0r1-3520	OtherRNA locus with < 80% of RNAs between 20-24 nts in size	NA	NA	NA	NA	NA	NA	NA	-3.75658786974549	0.0489474309984546
1	8409883	8410056	174	+	PlantSmallRNAgenes	siRNA24	NA	NA	osa-b1.0r1-3522	siRNA24 locus with predominant RNA size of 24	NA	NA	NA	NA	NA	NA	NA	2.47073393297206	0.00220805565372839
1	8413905	8414270	366	-	ShortStack	OtherRNA	NA	NA	Cluster_53920	NA	Cluster_53920	N	N	NA	NA	NA	NA	-4.0999653025134	0.0268246668404225
1	8421030	8421674	645	-	ShortStack	OtherRNA	NA	NA	Cluster_53926	NA	Cluster_53926	N	N	NA	NA	NA	NA	-4.02864476879844	0.000173614264700004
1	8423524	8423837	314	-	ShortStack	OtherRNA	NA	NA	Cluster_53929	NA	Cluster_53929	N	N	NA	NA	NA	NA	-3.80151579212402	0.0287153869812291
1	8424161	8424827	667	-	ShortStack	OtherRNA	NA	NA	Cluster_53931	NA	Cluster_53931	N	N	NA	NA	NA	NA	-4.34865881513999	0.00640413889578876
1	8427255	8427687	433	-	ShortStack	OtherRNA	NA	NA	Cluster_53936	NA	Cluster_53936	N	N	NA	NA	NA	NA	-3.61450564548379	0.0358374950321532
1	8436722	8437333	612	*	PlantSmallRNAgenes	siRNA24	NA	NA	osa-b1.0r1-3541	siRNA24 locus with predominant RNA size of 24	NA	NA	NA	NA	NA	NA	NA	2.78877447877368	0.0410895577826891
1	8452928	8453721	794	*	PlantSmallRNAgenes	siRNA24	NA	NA	osa-b1.0r1-3553	siRNA24 locus with predominant RNA size of 24	NA	NA	NA	NA	NA	NA	NA	3.80568483380333	0.0393577625788887
1	8463677	8465313	1637	*	PlantSmallRNAgenes	siRNA24	NA	NA	osa-b1.0r1-3561	siRNA24 locus with predominant RNA size of 24	NA	NA	NA	NA	NA	NA	NA	1.79611582987607	0.0291705383811486
1	8483982	8484735	754	+	PlantSmallRNAgenes	siRNA24	NA	NA	osa-b1.0r1-3569	siRNA24 locus with predominant RNA size of 24	NA	NA	NA	NA	NA	NA	NA	-2.07428753457991	0.0173887166125978
1	8493948	8494260	313	*	PlantSmallRNAgenes	siRNA24	NA	NA	osa-b1.0r1-3572	siRNA24 locus with predominant RNA size of 24	NA	NA	NA	NA	NA	NA	NA	4.04353307357736	0.0444387922292114
1	8528761	8529315	555	*	ShortStack	siRNA24	NA	NA	Cluster_54026	NA	Cluster_54026	24	N	NA	NA	NA	NA	4.12579786167242	0.0357149859239275
1	8531721	8532883	1163	*	PlantSmallRNAgenes	siRNA24	NA	NA	osa-b1.0r1-3585	siRNA24 locus with predominant RNA size of 24	NA	NA	NA	NA	NA	NA	NA	3.11852883319712	0.0255415189799698
1	8533364	8533776	413	*	PlantSmallRNAgenes	siRNA24	NA	NA	osa-b1.0r1-3586	siRNA24 locus with predominant RNA size of 24	NA	NA	NA	NA	NA	NA	NA	4.13489277013706	0.0196642483098233
1	8545866	8546871	1006	-	PlantSmallRNAgenes	OtherRNA	NA	NA	osa-b1.0r1-3592	OtherRNA locus with < 80% of RNAs between 20-24 nts in size	NA	NA	NA	NA	NA	NA	NA	-3.08159647105856	0.000703226991629327
1	8548937	8549521	585	*	PlantSmallRNAgenes	siRNA24	NA	NA	osa-b1.0r1-3595	siRNA24 locus with predominant RNA size of 24	NA	NA	NA	NA	NA	NA	NA	4.18041741325683	0.0382621537374314
1	8558503	8559605	1103	*	PlantSmallRNAgenes	siRNA24	NA	NA	osa-b1.0r1-3599	siRNA24 locus with predominant RNA size of 24	NA	NA	NA	NA	NA	NA	NA	4.48704540088411	0.0189663557776421
1	8582581	8583261	681	*	PlantSmallRNAgenes	siRNA24	NA	NA	osa-b1.0r1-3608	siRNA24 locus with predominant RNA size of 24	NA	NA	NA	NA	NA	NA	NA	4.77665777257654	0.00373383474990822
1	8586291	8587775	1485	*	PlantSmallRNAgenes	siRNA24	NA	NA	osa-b1.0r1-3610	siRNA24 locus with predominant RNA size of 24	NA	NA	NA	NA	NA	NA	NA	4.20762164846747	0.0162332279045175
1	8617204	8617250	47	+	PlantSmallRNAgenes	siRNA24	NA	NA	osa-b1.0r1-3614	siRNA24 locus with predominant RNA size of 24	NA	NA	NA	NA	NA	NA	NA	-6.57469654771002	0.0344794488916089
1	8674603	8674874	272	-	PlantSmallRNAgenes	siRNA24	NA	NA	osa-b1.0r1-3628	siRNA24 locus with predominant RNA size of 24	NA	NA	NA	NA	NA	NA	NA	-3.90874932510751	0.00242019571770311
1	8675427	8675850	424	*	PlantSmallRNAgenes	siRNA24	NA	NA	osa-b1.0r1-3629	siRNA24 locus with predominant RNA size of 24	NA	NA	NA	NA	NA	NA	NA	4.05123706090419	0.0369238154055483
1	8686593	8687469	877	+	ShortStack	OtherRNA	NA	NA	Cluster_54112	NA	Cluster_54112	N	N	NA	NA	NA	NA	-7.18692429626116	5.25073005461717e-05
1	8701299	8701569	271	-	ShortStack	OtherRNA	NA	NA	Cluster_54119	NA	Cluster_54119	N	N	NA	NA	NA	NA	-6.3622310550953	0.00766575383669687
1	8708793	8709841	1049	*	PlantSmallRNAgenes	siRNA24	NA	NA	osa-b1.0r1-3640	siRNA24 locus with predominant RNA size of 24	NA	NA	NA	NA	NA	NA	NA	3.9918342356215	0.0185789852222273
1	8722830	8723162	333	+	PlantSmallRNAgenes	OtherRNA	NA	NA	osa-b1.0r1-3649	OtherRNA locus with < 80% of RNAs between 20-24 nts in size	NA	NA	NA	NA	NA	NA	NA	-3.38876114452382	5.30880683414749e-07
1	8748730	8749873	1144	*	PlantSmallRNAgenes	siRNA24	NA	NA	osa-b1.0r1-3663	siRNA24 locus with predominant RNA size of 24	NA	NA	NA	NA	NA	NA	NA	3.92383664359738	0.0159049688421073
1	8785489	8785831	343	*	PlantSmallRNAgenes	siRNA24	NA	NA	osa-b1.0r1-3676	siRNA24 locus with predominant RNA size of 24	NA	NA	NA	NA	NA	NA	NA	4.78333195754523	0.0219481240102748
1	8790700	8791637	938	+	ShortStack	OtherRNA	NA	NA	Cluster_54179	NA	Cluster_54179	N	N	NA	NA	NA	NA	-3.7988016317108	0.00486011715922524
1	8791822	8792029	208	+	ShortStack	OtherRNA	NA	NA	Cluster_54180	NA	Cluster_54180	N	N	NA	NA	NA	NA	-5.09963306336779	0.0407444050665869
1	8793026	8793599	574	-	PlantSmallRNAgenes	OtherRNA	NA	NA	osa-b1.0r1-3677	OtherRNA locus with < 80% of RNAs between 20-24 nts in size	NA	NA	NA	NA	NA	NA	NA	-5.05096144975324	1.16551234784842e-05
1	8794835	8795448	614	*	Pln24NT	24nt_Locus	NA	NA	cluster3081	NA	NA	NA	NA	cluster3081	cluster3081	T	8	-4.95590936704532	0.0232706763856889
1	8852439	8854161	1723	*	PlantSmallRNAgenes	siRNA24	NA	NA	osa-b1.0r1-3707	siRNA24 locus with predominant RNA size of 24	NA	NA	NA	NA	NA	NA	NA	3.65340394069302	0.0162036356130357
1	8859624	8860200	577	*	PlantSmallRNAgenes	siRNA24	NA	NA	osa-b1.0r1-3712	siRNA24 locus with predominant RNA size of 24	NA	NA	NA	NA	NA	NA	NA	4.35045489976176	0.0319933346968644
1	8876380	8876609	230	+	PlantSmallRNAgenes	siRNA24	NA	NA	osa-b1.0r1-3717	siRNA24 locus with predominant RNA size of 24	NA	NA	NA	NA	NA	NA	NA	-3.06104493876948	0.0316275841003087
1	8906252	8907307	1056	*	PlantSmallRNAgenes	siRNA24	NA	NA	osa-b1.0r1-3723	siRNA24 locus with predominant RNA size of 24	NA	NA	NA	NA	NA	NA	NA	4.00878916968959	0.00407412316737795
1	9008231	9009422	1192	*	PlantSmallRNAgenes	siRNA24	NA	NA	osa-b1.0r1-3779	siRNA24 locus with predominant RNA size of 24	NA	NA	NA	NA	NA	NA	NA	-3.52228173050106	0.000400580466913253
1	9017181	9018003	823	*	PlantSmallRNAgenes	siRNA24	NA	NA	osa-b1.0r1-3781	siRNA24 locus with predominant RNA size of 24	NA	NA	NA	NA	NA	NA	NA	-2.40984869395938	0.0105427784061581
1	9024314	9024688	375	*	PlantSmallRNAgenes	siRNA24	NA	NA	osa-b1.0r1-3783	siRNA24 locus with predominant RNA size of 24	NA	NA	NA	NA	NA	NA	NA	-4.49910746203911	0.0213594636561424
1	9061057	9061864	808	*	PlantSmallRNAgenes	siRNA24	NA	NA	osa-b1.0r1-3800	siRNA24 locus with predominant RNA size of 24	NA	NA	NA	NA	NA	NA	NA	-3.36502367872367	8.54810584729136e-11
1	9072038	9073758	1721	*	PlantSmallRNAgenes	siRNA24	NA	NA	osa-b1.0r1-3803	siRNA24 locus with predominant RNA size of 24	NA	NA	NA	NA	NA	NA	NA	3.65620390704985	0.00766095264851493
1	9084041	9084494	454	*	PlantSmallRNAgenes	siRNA24	NA	NA	osa-b1.0r1-3805	siRNA24 locus with predominant RNA size of 24	NA	NA	NA	NA	NA	NA	NA	-2.15653062592761	0.0113084468917768
1	9087524	9087848	325	*	PlantSmallRNAgenes	siRNA24	NA	NA	osa-b1.0r1-3807	siRNA24 locus with predominant RNA size of 24	NA	NA	NA	NA	NA	NA	NA	-1.54083184850488	0.00410157226814437
1	9107935	9108177	243	*	PlantSmallRNAgenes	siRNA24	NA	NA	osa-b1.0r1-3823	siRNA24 locus with predominant RNA size of 24	NA	NA	NA	NA	NA	NA	NA	-4.72561100295049	0.00381480975424512
1	9113147	9113574	428	*	PlantSmallRNAgenes	siRNA24	NA	NA	osa-b1.0r1-3827	siRNA24 locus with predominant RNA size of 24	NA	NA	NA	NA	NA	NA	NA	-3.23231655040895	0.0037974993406633
1	9117506	9117948	443	*	PlantSmallRNAgenes	siRNA24	NA	NA	osa-b1.0r1-3829	siRNA24 locus with predominant RNA size of 24	NA	NA	NA	NA	NA	NA	NA	-3.02043902035959	0.0473343870836157
1	9151103	9151450	348	*	PlantSmallRNAgenes	siRNA24	NA	NA	osa-b1.0r1-3847	siRNA24 locus with predominant RNA size of 24	NA	NA	NA	NA	NA	NA	NA	2.6772207216888	0.0160988537624515
1	9166343	9166834	492	+	ShortStack	OtherRNA	NA	NA	Cluster_54434	NA	Cluster_54434	N	N	NA	NA	NA	NA	-5.94251089505468	0.00189476953260525
1	9169171	9169380	210	+	ShortStack	OtherRNA	NA	NA	Cluster_54436	NA	Cluster_54436	N	N	NA	NA	NA	NA	-3.99328554163365	0.0488267701871136
1	9169464	9169790	327	+	ShortStack	OtherRNA	NA	NA	Cluster_54437	NA	Cluster_54437	N	N	NA	NA	NA	NA	-3.98311196246195	0.0210320974713558
1	9182740	9183837	1098	*	PlantSmallRNAgenes	siRNA24	NA	NA	osa-b1.0r1-3860	siRNA24 locus with predominant RNA size of 24	NA	NA	NA	NA	NA	NA	NA	2.98489308777724	0.0325166515544944
1	9195635	9196152	518	-	PlantSmallRNAgenes	OtherRNA	NA	NA	osa-b1.0r1-3869	OtherRNA locus with < 80% of RNAs between 20-24 nts in size	NA	NA	NA	NA	NA	NA	NA	-3.50049952424561	0.00056568371345525
1	9202726	9204533	1808	*	PlantSmallRNAgenes	siRNA24	NA	NA	osa-b1.0r1-3872	siRNA24 locus with predominant RNA size of 24	NA	NA	NA	NA	NA	NA	NA	3.32849142463169	0.0372857695058145
1	9221725	9222419	695	*	PlantSmallRNAgenes	siRNA24	NA	NA	osa-b1.0r1-3880	siRNA24 locus with predominant RNA size of 24	NA	NA	NA	NA	NA	NA	NA	2.82458226387547	0.00669557341383766
1	9222635	9223751	1117	*	PlantSmallRNAgenes	siRNA24	NA	NA	osa-b1.0r1-3881	siRNA24 locus with predominant RNA size of 24	NA	NA	NA	NA	NA	NA	NA	2.86127906293183	0.00172041880917429
1	9237243	9237680	438	*	PlantSmallRNAgenes	siRNA24	NA	NA	osa-b1.0r1-3885	siRNA24 locus with predominant RNA size of 24	NA	NA	NA	NA	NA	NA	NA	-5.78647529267329	0.00474913767423388
1	9242570	9243859	1290	*	PlantSmallRNAgenes	siRNA24	NA	NA	osa-b1.0r1-3889	siRNA24 locus with predominant RNA size of 24	NA	NA	NA	NA	NA	NA	NA	1.76839785759895	0.0372169019573538
1	9244515	9245548	1034	*	PlantSmallRNAgenes	siRNA24	NA	NA	osa-b1.0r1-3890	siRNA24 locus with predominant RNA size of 24	NA	NA	NA	NA	NA	NA	NA	-1.71785982374386	0.00280057216939297
1	9255186	9257303	2118	*	PlantSmallRNAgenes	siRNA24	NA	NA	osa-b1.0r1-3899	siRNA24 locus with predominant RNA size of 24	NA	NA	NA	NA	NA	NA	NA	1.89272145888302	0.00198750944149452
1	9274107	9274237	131	+	PlantSmallRNAgenes	OtherRNA	NA	NA	osa-b1.0r1-3901	OtherRNA locus with < 80% of RNAs between 20-24 nts in size	NA	NA	NA	NA	NA	NA	NA	-10.5568974915696	0.0342606391502446
1	9284292	9285227	936	*	PlantSmallRNAgenes	siRNA24	NA	NA	osa-b1.0r1-3906	siRNA24 locus with predominant RNA size of 24	NA	NA	NA	NA	NA	NA	NA	2.91647494458478	0.0113303752756154
1	9291981	9293212	1232	*	PlantSmallRNAgenes	siRNA24	NA	NA	osa-b1.0r1-3910	siRNA24 locus with predominant RNA size of 24	NA	NA	NA	NA	NA	NA	NA	-2.59051473269039	0.000249612168221277
1	9311753	9312531	779	*	PlantSmallRNAgenes	siRNA24	NA	NA	osa-b1.0r1-3913	siRNA24 locus with predominant RNA size of 24	NA	NA	NA	NA	NA	NA	NA	3.06311775116766	0.0133892757812564
1	9313244	9314100	857	*	PlantSmallRNAgenes	siRNA24	NA	NA	osa-b1.0r1-3914	siRNA24 locus with predominant RNA size of 24	NA	NA	NA	NA	NA	NA	NA	1.89016771985686	0.0171478262923062
1	9383495	9384648	1154	*	PlantSmallRNAgenes	siRNA24	NA	NA	osa-b1.0r1-3933	siRNA24 locus with predominant RNA size of 24	NA	NA	NA	NA	NA	NA	NA	4.39202937984679	0.00300827989494815
1	9384751	9385838	1088	*	PlantSmallRNAgenes	siRNA24	NA	NA	osa-b1.0r1-3934	siRNA24 locus with predominant RNA size of 24	NA	NA	NA	NA	NA	NA	NA	5.38348536201825	0.00420037675985623
1	9419509	9421192	1684	*	PlantSmallRNAgenes	siRNA24	NA	NA	osa-b1.0r1-3948	siRNA24 locus with predominant RNA size of 24	NA	NA	NA	NA	NA	NA	NA	4.74140810593219	0.0065341023089322
1	9464300	9464746	447	*	PlantSmallRNAgenes	siRNA24	NA	NA	osa-b1.0r1-3961	siRNA24 locus with predominant RNA size of 24	NA	NA	NA	NA	NA	NA	NA	-1.57688128028455	0.0381558969765273
1	9492078	9492468	391	*	PlantSmallRNAgenes	siRNA24	NA	NA	osa-b1.0r1-3966	siRNA24 locus with predominant RNA size of 24	NA	NA	NA	NA	NA	NA	NA	-1.29102730116574	0.0414992872867357
1	9550575	9551040	466	*	PlantSmallRNAgenes	siRNA24	NA	NA	osa-b1.0r1-3987	siRNA24 locus with predominant RNA size of 24	NA	NA	NA	NA	NA	NA	NA	4.77784490719125	0.0341528304354824
1	9553541	9554941	1401	*	PlantSmallRNAgenes	siRNA24	NA	NA	osa-b1.0r1-3989	siRNA24 locus with predominant RNA size of 24	NA	NA	NA	NA	NA	NA	NA	5.11382882533718	0.00187577326429428
1	9597070	9598068	999	*	PlantSmallRNAgenes	siRNA24	NA	NA	osa-b1.0r1-4017	siRNA24 locus with predominant RNA size of 24	NA	NA	NA	NA	NA	NA	NA	4.80462900632247	0.00373429993419375
1	9618926	9620171	1246	*	PlantSmallRNAgenes	siRNA21	NA	NA	osa-b1.0r1-4025	siRNA21 locus with predominant RNA size of 21	NA	NA	NA	NA	NA	NA	NA	5.139210349455	0.00530387970964603
1	9636336	9636484	149	-	ShortStack	OtherRNA	NA	NA	Cluster_54732	NA	Cluster_54732	N	N	NA	NA	NA	NA	-5.19238719532324	0.00854774159742089
1	9640696	9642131	1436	*	PlantSmallRNAgenes	siRNA24	NA	NA	osa-b1.0r1-4040	siRNA24 locus with predominant RNA size of 24	NA	NA	NA	NA	NA	NA	NA	3.9840926034736	0.0315900148458623
1	9659568	9659709	142	-	PlantSmallRNAgenes	OtherRNA	NA	NA	osa-b1.0r1-4049	OtherRNA locus with < 80% of RNAs between 20-24 nts in size	NA	NA	NA	NA	NA	NA	NA	-1.6147888375303	0.0322768091190866
1	9660083	9660262	180	-	PlantSmallRNAgenes	OtherRNA	NA	NA	osa-b1.0r1-4050	OtherRNA locus with < 80% of RNAs between 20-24 nts in size	NA	NA	NA	NA	NA	NA	NA	-2.38808713080759	0.000743814440853075
1	9660653	9661018	366	-	PlantSmallRNAgenes	OtherRNA	NA	NA	osa-b1.0r1-4052	OtherRNA locus with < 80% of RNAs between 20-24 nts in size	NA	NA	NA	NA	NA	NA	NA	-3.89550017128724	4.18417756224737e-11
1	9662657	9664957	2301	*	PlantSmallRNAgenes	siRNA24	NA	NA	osa-b1.0r1-4054	siRNA24 locus with predominant RNA size of 24	NA	NA	NA	NA	NA	NA	NA	4.75837830533043	0.00334883014612108
1	9675984	9677505	1522	*	PlantSmallRNAgenes	siRNA24	NA	NA	osa-b1.0r1-4056	siRNA24 locus with predominant RNA size of 24	NA	NA	NA	NA	NA	NA	NA	2.36259138024194	0.0247910986179702
1	9678543	9679518	976	*	PlantSmallRNAgenes	siRNA24	NA	NA	osa-b1.0r1-4058	siRNA24 locus with predominant RNA size of 24	NA	NA	NA	NA	NA	NA	NA	3.91402984791212	0.0020004199648918
1	9702750	9703269	520	-	ShortStack	OtherRNA	NA	NA	Cluster_54774	NA	Cluster_54774	N	N	NA	NA	NA	NA	-4.81612519523159	0.0309085650856898
1	9709720	9710692	973	*	PlantSmallRNAgenes	siRNA24	NA	NA	osa-b1.0r1-4068	siRNA24 locus with predominant RNA size of 24	NA	NA	NA	NA	NA	NA	NA	4.30105322846106	6.26824603505439e-07
1	9727249	9727703	455	*	PlantSmallRNAgenes	siRNA24	NA	NA	osa-b1.0r1-4083	siRNA24 locus with predominant RNA size of 24	NA	NA	NA	NA	NA	NA	NA	-1.88669115598634	0.00374686419098563
1	9734443	9734908	466	*	PlantSmallRNAgenes	siRNA24	NA	NA	osa-b1.0r1-4089	siRNA24 locus with predominant RNA size of 24	NA	NA	NA	NA	NA	NA	NA	-1.93679458411978	0.00939311841957646
1	9746481	9746980	500	*	PlantSmallRNAgenes	siRNA24	NA	NA	osa-b1.0r1-4091	siRNA24 locus with predominant RNA size of 24	NA	NA	NA	NA	NA	NA	NA	4.88823623654869	0.0201792274473593
1	9773964	9774375	412	*	PlantSmallRNAgenes	siRNA24	NA	NA	osa-b1.0r1-4109	siRNA24 locus with predominant RNA size of 24	NA	NA	NA	NA	NA	NA	NA	-2.22530160233118	0.00329752167479207
1	9779113	9779210	98	*	PlantSmallRNAgenes	siRNA24	NA	NA	osa-b1.0r1-4113	siRNA24 locus with predominant RNA size of 24	NA	NA	NA	NA	NA	NA	NA	-7.13979749574891	0.000118245535950226
1	9796188	9796511	324	*	PlantSmallRNAgenes	siRNA24	NA	NA	osa-b1.0r1-4121	siRNA24 locus with predominant RNA size of 24	NA	NA	NA	NA	NA	NA	NA	-2.32992673225104	0.0251026097406809
1	9814412	9815759	1348	*	PlantSmallRNAgenes	siRNA24	NA	NA	osa-b1.0r1-4125	siRNA24 locus with predominant RNA size of 24	NA	NA	NA	NA	NA	NA	NA	3.53641192324038	0.00360946424085339
1	9815945	9816606	662	*	PlantSmallRNAgenes	siRNA24	NA	NA	osa-b1.0r1-4126	siRNA24 locus with predominant RNA size of 24	NA	NA	NA	NA	NA	NA	NA	2.67309839393725	0.00578584119736219
1	9823436	9825621	2186	*	PlantSmallRNAgenes	siRNA24	NA	NA	osa-b1.0r1-4128	siRNA24 locus with predominant RNA size of 24	NA	NA	NA	NA	NA	NA	NA	2.21954764623852	0.0218710779520181
1	9831779	9832364	586	*	PlantSmallRNAgenes	siRNA24	NA	NA	osa-b1.0r1-4129	siRNA24 locus with predominant RNA size of 24	NA	NA	NA	NA	NA	NA	NA	1.70988019981105	0.00585250770596775
1	9874379	9875866	1488	+	PlantSmallRNAgenes	OtherRNA	NA	NA	osa-b1.0r1-4143	OtherRNA locus with < 80% of RNAs between 20-24 nts in size	NA	NA	NA	NA	NA	NA	NA	-5.47927719084964	0.0123406144473343
1	9875913	9878205	2293	*	PlantSmallRNAgenes	OtherRNA	NA	NA	osa-b1.0r1-4144	OtherRNA locus with < 80% of RNAs between 20-24 nts in size	NA	NA	NA	NA	NA	NA	NA	2.42655111753803	0.000183832470814042
1	9886319	9887542	1224	*	PlantSmallRNAgenes	siRNA24	NA	NA	osa-b1.0r1-4145	siRNA24 locus with predominant RNA size of 24	NA	NA	NA	NA	NA	NA	NA	2.77720879163924	0.000543243681727366
1	9888582	9889000	419	+	PlantSmallRNAgenes	OtherRNA	NA	NA	osa-b1.0r1-4146	OtherRNA locus with < 80% of RNAs between 20-24 nts in size	NA	NA	NA	NA	NA	NA	NA	-3.63214950033711	0.00676695605269747
1	9894928	9897059	2132	*	PlantSmallRNAgenes	siRNA24	NA	NA	osa-b1.0r1-4147	siRNA24 locus with predominant RNA size of 24	NA	NA	NA	NA	NA	NA	NA	2.17346946519536	0.0297450639863101
1	9899050	9899771	722	*	PlantSmallRNAgenes	siRNA24	NA	NA	osa-b1.0r1-4148	siRNA24 locus with predominant RNA size of 24	NA	NA	NA	NA	NA	NA	NA	-1.61840920782094	0.0213594636561424
1	9900372	9900815	444	+	PlantSmallRNAgenes	siRNA24	NA	NA	osa-b1.0r1-4149	siRNA24 locus with predominant RNA size of 24	NA	NA	NA	NA	NA	NA	NA	-5.50838307400683	5.5887135291808e-17
1	9902878	9903056	179	*	PlantSmallRNAgenes	siRNA24	NA	NA	osa-b1.0r1-4151	siRNA24 locus with predominant RNA size of 24	NA	NA	NA	NA	NA	NA	NA	-3.48340229908427	0.00948886369878495
1	9914356	9914633	278	+	ShortStack	OtherRNA	NA	NA	Cluster_54939	NA	Cluster_54939	N	N	NA	NA	NA	NA	-6.85484308418998	0.00244127821209858
1	9921652	9921965	314	*	PlantSmallRNAgenes	siRNA24	NA	NA	osa-b1.0r1-4164	siRNA24 locus with predominant RNA size of 24	NA	NA	NA	NA	NA	NA	NA	-5.20093806852903	0.0156567748139501
1	9926290	9928870	2581	*	PlantSmallRNAgenes	siRNA24	NA	NA	osa-b1.0r1-4168	siRNA24 locus with predominant RNA size of 24	NA	NA	NA	NA	NA	NA	NA	3.38724563816374	4.91078822536708e-05
1	9934808	9934830	23	+	ShortStack	siRNA21	NA	NA	Cluster_54958	NA	Cluster_54958	21	N	NA	NA	NA	NA	-6.56411546500785	0.00101133071276406
1	9947812	9948264	453	*	PlantSmallRNAgenes	siRNA24	NA	NA	osa-b1.0r1-4172	siRNA24 locus with predominant RNA size of 24	NA	NA	NA	NA	NA	NA	NA	-1.54056173133386	0.0112767784222002
1	9960484	9961515	1032	*	PlantSmallRNAgenes	siRNA24	NA	NA	osa-b1.0r1-4182	siRNA24 locus with predominant RNA size of 24	NA	NA	NA	NA	NA	NA	NA	2.26704114595365	0.00782861703960762
1	9975758	9976684	927	*	PlantSmallRNAgenes	siRNA24	NA	NA	osa-b1.0r1-4189	siRNA24 locus with predominant RNA size of 24	NA	NA	NA	NA	NA	NA	NA	4.44555233675948	0.0493393249536023
1	9977569	9979533	1965	*	PlantSmallRNAgenes	siRNA24	NA	NA	osa-b1.0r1-4191	siRNA24 locus with predominant RNA size of 24	NA	NA	NA	NA	NA	NA	NA	3.01491920079365	0.00767857532308891
1	10015879	10016825	947	*	PlantSmallRNAgenes	siRNA24	NA	NA	osa-b1.0r1-4214	siRNA24 locus with predominant RNA size of 24	NA	NA	NA	NA	NA	NA	NA	4.94270709004547	0.000252011772434005
1	10021532	10022018	487	-	ShortStack	OtherRNA	NA	NA	Cluster_55007	NA	Cluster_55007	N	N	NA	NA	NA	NA	-5.10113319120781	0.02589559071696
1	10023723	10024060	338	-	PlantSmallRNAgenes	OtherRNA	NA	NA	osa-b1.0r1-4217	OtherRNA locus with < 80% of RNAs between 20-24 nts in size	NA	NA	NA	NA	NA	NA	NA	-3.86792849384051	0.0260652664180408
1	10097112	10098195	1084	*	PlantSmallRNAgenes	siRNA24	NA	NA	osa-b1.0r1-4243	siRNA24 locus with predominant RNA size of 24	NA	NA	NA	NA	NA	NA	NA	-1.25330505164666	0.042097090729808
1	10109176	10109490	315	*	PlantSmallRNAgenes	siRNA24	NA	NA	osa-b1.0r1-4252	siRNA24 locus with predominant RNA size of 24	NA	NA	NA	NA	NA	NA	NA	2.20598514821578	0.0202231272630644
1	10146871	10147780	910	*	PlantSmallRNAgenes	siRNA24	NA	NA	osa-b1.0r1-4267	siRNA24 locus with predominant RNA size of 24	NA	NA	NA	NA	NA	NA	NA	2.73011070762689	0.00606670085040859
1	10149035	10149556	522	*	PlantSmallRNAgenes	siRNA24	NA	NA	osa-b1.0r1-4268	siRNA24 locus with predominant RNA size of 24	NA	NA	NA	NA	NA	NA	NA	1.5385533564239	0.0493962396982053
1	10152578	10154345	1768	*	PlantSmallRNAgenes	siRNA24	NA	NA	osa-b1.0r1-4271	siRNA24 locus with predominant RNA size of 24	NA	NA	NA	NA	NA	NA	NA	3.05708147009048	0.000243635221408548
1	10154846	10156348	1503	*	PlantSmallRNAgenes	siRNA24	NA	NA	osa-b1.0r1-4272	siRNA24 locus with predominant RNA size of 24	NA	NA	NA	NA	NA	NA	NA	3.84228944055867	0.00504352253219848
1	10165869	10166166	298	*	PlantSmallRNAgenes	siRNA24	NA	NA	osa-b1.0r1-4277	siRNA24 locus with predominant RNA size of 24	NA	NA	NA	NA	NA	NA	NA	-2.80481259175421	0.0158264909316974
1	10204319	10204627	309	*	PlantSmallRNAgenes	siRNA24	NA	NA	osa-b1.0r1-4296	siRNA24 locus with predominant RNA size of 24	NA	NA	NA	NA	NA	NA	NA	3.17247379737609	0.038704892744823
1	10208456	10209779	1324	*	PlantSmallRNAgenes	siRNA24	NA	NA	osa-b1.0r1-4297	siRNA24 locus with predominant RNA size of 24	NA	NA	NA	NA	NA	NA	NA	3.87425047416044	0.0080455670704112
1	10262038	10263159	1122	*	PlantSmallRNAgenes	siRNA24	NA	NA	osa-b1.0r1-4316	siRNA24 locus with predominant RNA size of 24	NA	NA	NA	NA	NA	NA	NA	-2.43067274485835	0.000658952804478518
1	10264020	10264457	438	+	PlantSmallRNAgenes	siRNA24	NA	NA	osa-b1.0r1-4317	siRNA24 locus with predominant RNA size of 24	NA	NA	NA	NA	NA	NA	NA	-3.530597168874	1.66308837634675e-08
1	10275303	10275774	472	*	PlantSmallRNAgenes	siRNA24	NA	NA	osa-b1.0r1-4318	siRNA24 locus with predominant RNA size of 24	NA	NA	NA	NA	NA	NA	NA	-3.22919617502273	0.0038180298034262
1	10276338	10277829	1492	*	PlantSmallRNAgenes	siRNA24	NA	NA	osa-b1.0r1-4319	siRNA24 locus with predominant RNA size of 24	NA	NA	NA	NA	NA	NA	NA	4.39144752023687	0.00756844738347911
1	10283105	10283950	846	*	PlantSmallRNAgenes	siRNA24	NA	NA	osa-b1.0r1-4322	siRNA24 locus with predominant RNA size of 24	NA	NA	NA	NA	NA	NA	NA	3.84293483622537	0.0373992792545493
1	10308350	10309702	1353	*	PlantSmallRNAgenes	siRNA24	NA	NA	osa-b1.0r1-4333	siRNA24 locus with predominant RNA size of 24	NA	NA	NA	NA	NA	NA	NA	-1.31619694345343	0.020351480672459
1	10317797	10318945	1149	*	PlantSmallRNAgenes	siRNA24	NA	NA	osa-b1.0r1-4336	siRNA24 locus with predominant RNA size of 24	NA	NA	NA	NA	NA	NA	NA	3.19753414013543	0.00579082934968471
1	10436261	10436613	353	*	PlantSmallRNAgenes	siRNA24	NA	NA	osa-b1.0r1-4386	siRNA24 locus with predominant RNA size of 24	NA	NA	NA	NA	NA	NA	NA	-2.79516725783018	0.00608245070188553
1	10447699	10449218	1520	*	PlantSmallRNAgenes	siRNA24	NA	NA	osa-b1.0r1-4392	siRNA24 locus with predominant RNA size of 24	NA	NA	NA	NA	NA	NA	NA	1.99318297076567	0.00734413057487499
1	10469851	10470062	212	-	PlantSmallRNAgenes	siRNA24	NA	NA	osa-b1.0r1-4399	siRNA24 locus with predominant RNA size of 24	NA	NA	NA	NA	NA	NA	NA	-2.63093242434063	0.00121555813052795
1	10477006	10477996	991	*	PlantSmallRNAgenes	siRNA24	NA	NA	osa-b1.0r1-4403	siRNA24 locus with predominant RNA size of 24	NA	NA	NA	NA	NA	NA	NA	3.18984112040642	0.0150436167301118
1	10492211	10492458	248	-	PlantSmallRNAgenes	OtherRNA	NA	NA	osa-b1.0r1-4414	OtherRNA locus with < 80% of RNAs between 20-24 nts in size	NA	NA	NA	NA	NA	NA	NA	-6.36199769501936	0.00297255993372207
1	10492825	10493339	515	-	ShortStack	OtherRNA	NA	NA	Cluster_55289	NA	Cluster_55289	N	N	NA	NA	NA	NA	-6.80207102994437	0.000162982815344989
1	10493455	10493579	125	-	ShortStack	OtherRNA	NA	NA	Cluster_55290	NA	Cluster_55290	N	N	NA	NA	NA	NA	-5.62380486822357	0.0105648344835099
1	10494150	10494250	101	-	PlantSmallRNAgenes	OtherRNA	NA	NA	osa-b1.0r1-4415	OtherRNA locus with < 80% of RNAs between 20-24 nts in size	NA	NA	NA	NA	NA	NA	NA	-5.78246803461269	0.0067220145383501
1	10494703	10495043	341	-	PlantSmallRNAgenes	OtherRNA	NA	NA	osa-b1.0r1-4416	OtherRNA locus with < 80% of RNAs between 20-24 nts in size	NA	NA	NA	NA	NA	NA	NA	-5.28773058657055	0.000620815296440098
1	10501165	10504906	3742	*	PlantSmallRNAgenes	siRNA24	NA	NA	osa-b1.0r1-4419	siRNA24 locus with predominant RNA size of 24	NA	NA	NA	NA	NA	NA	NA	2.238288103378	0.000765738067390541
1	10506146	10507193	1048	*	PlantSmallRNAgenes	siRNA24	NA	NA	osa-b1.0r1-4421	siRNA24 locus with predominant RNA size of 24	NA	NA	NA	NA	NA	NA	NA	3.73792003363571	0.043420860568988
1	10551399	10552509	1111	*	PlantSmallRNAgenes	siRNA24	NA	NA	osa-b1.0r1-4441	siRNA24 locus with predominant RNA size of 24	NA	NA	NA	NA	NA	NA	NA	2.65265967775742	0.0488401489945326
1	10555456	10556540	1085	*	PlantSmallRNAgenes	siRNA24	NA	NA	osa-b1.0r1-4443	siRNA24 locus with predominant RNA size of 24	NA	NA	NA	NA	NA	NA	NA	4.19562605070336	0.019571312991851
1	10577969	10580347	2379	*	Pln24NT	24nt_Locus	NA	NA	cluster3679	NA	NA	NA	NA	cluster3679	cluster3679	T	17	4.08872532595978	0.0342531974990632
1	10627013	10627544	532	+	PlantSmallRNAgenes	OtherRNA	NA	NA	osa-b1.0r1-4484	OtherRNA locus with < 80% of RNAs between 20-24 nts in size	NA	NA	NA	NA	NA	NA	NA	-4.21292557135502	0.00441166280188057
1	10645253	10646366	1114	*	PlantSmallRNAgenes	siRNA24	NA	NA	osa-b1.0r1-4493	siRNA24 locus with predominant RNA size of 24	NA	NA	NA	NA	NA	NA	NA	2.88081375750846	0.00783713420003993
1	10651073	10651655	583	+	ShortStack	OtherRNA	NA	NA	Cluster_55427	NA	Cluster_55427	N	N	NA	NA	NA	NA	-5.64437128180094	0.005466025395834
1	10673057	10674208	1152	*	PlantSmallRNAgenes	siRNA24	NA	NA	osa-b1.0r1-4507	siRNA24 locus with predominant RNA size of 24	NA	NA	NA	NA	NA	NA	NA	2.93674093456015	0.0348630748863731
1	10697418	10698688	1271	*	PlantSmallRNAgenes	siRNA24	NA	NA	osa-b1.0r1-4520	siRNA24 locus with predominant RNA size of 24	NA	NA	NA	NA	NA	NA	NA	4.79473173109387	0.00649591725503797
1	10715115	10716045	931	*	PlantSmallRNAgenes	siRNA24	NA	NA	osa-b1.0r1-4529	siRNA24 locus with predominant RNA size of 24	NA	NA	NA	NA	NA	NA	NA	3.24550767068314	0.0210452430144791
1	10718773	10721035	2263	*	PlantSmallRNAgenes	siRNA24	NA	NA	osa-b1.0r1-4534	siRNA24 locus with predominant RNA size of 24	NA	NA	NA	NA	NA	NA	NA	1.6755940497235	0.041567683793636
1	10753244	10754367	1124	*	PlantSmallRNAgenes	siRNA24	NA	NA	osa-b1.0r1-4538	siRNA24 locus with predominant RNA size of 24	NA	NA	NA	NA	NA	NA	NA	3.89660690076754	0.0279324862745196
1	10826092	10827123	1032	+	ShortStack	OtherRNA	NA	NA	Cluster_55508	NA	Cluster_55508	N	N	NA	NA	NA	NA	-5.69765979294325	0.000112432413316525
1	10845539	10846566	1028	*	PlantSmallRNAgenes	siRNA24	NA	NA	osa-b1.0r1-4571	siRNA24 locus with predominant RNA size of 24	NA	NA	NA	NA	NA	NA	NA	4.63091570918533	0.018051052962221
1	10909636	10910668	1033	*	PlantSmallRNAgenes	siRNA24	NA	NA	osa-b1.0r1-4598	siRNA24 locus with predominant RNA size of 24	NA	NA	NA	NA	NA	NA	NA	4.47420938086313	0.00126366855345943
1	10922374	10924102	1729	*	PlantSmallRNAgenes	siRNA24	NA	NA	osa-b1.0r1-4605	siRNA24 locus with predominant RNA size of 24	NA	NA	NA	NA	NA	NA	NA	3.39304018276793	0.0347501791093306
1	10958800	10959835	1036	*	PlantSmallRNAgenes	siRNA24	NA	NA	osa-b1.0r1-4625	siRNA24 locus with predominant RNA size of 24	NA	NA	NA	NA	NA	NA	NA	5.24866358453773	0.000909194436917946
1	10961701	10962608	908	*	PlantSmallRNAgenes	siRNA24	NA	NA	osa-b1.0r1-4627	siRNA24 locus with predominant RNA size of 24	NA	NA	NA	NA	NA	NA	NA	6.49512356052611	0.0423560363372449
1	10984512	10985065	554	*	PlantSmallRNAgenes	siRNA24	NA	NA	osa-b1.0r1-4630	siRNA24 locus with predominant RNA size of 24	NA	NA	NA	NA	NA	NA	NA	-5.86691056115184	0.00420855348351151
1	10987339	10987985	647	*	PlantSmallRNAgenes	siRNA24	NA	NA	osa-b1.0r1-4633	siRNA24 locus with predominant RNA size of 24	NA	NA	NA	NA	NA	NA	NA	-3.23712807180101	0.000205953498884046
1	10988391	10988625	235	*	PlantSmallRNAgenes	siRNA21	NA	NA	osa-b1.0r1-4634	siRNA21 locus with predominant RNA size of 21	NA	NA	NA	NA	NA	NA	NA	-5.43227427363507	0.000724371867950647
1	10989146	10989541	396	*	PlantSmallRNAgenes	siRNA24	NA	NA	osa-b1.0r1-4635	siRNA24 locus with predominant RNA size of 24	NA	NA	NA	NA	NA	NA	NA	-2.53730489012811	4.46902712074131e-05
1	10989808	10990818	1011	*	PlantSmallRNAgenes	siRNA24	NA	NA	osa-b1.0r1-4636	siRNA24 locus with predominant RNA size of 24	NA	NA	NA	NA	NA	NA	NA	4.19140803362538	0.015046642787809
1	10991787	10994681	2895	*	PlantSmallRNAgenes	siRNA24	NA	NA	osa-b1.0r1-4637	siRNA24 locus with predominant RNA size of 24	NA	NA	NA	NA	NA	NA	NA	2.0977895439842	0.0100332716271042
1	10995670	10996399	730	*	PlantSmallRNAgenes	siRNA24	NA	NA	osa-b1.0r1-4638	siRNA24 locus with predominant RNA size of 24	NA	NA	NA	NA	NA	NA	NA	2.76616332694781	0.00616076200751126
1	11010590	11012034	1445	*	PlantSmallRNAgenes	siRNA24	NA	NA	osa-b1.0r1-4644	siRNA24 locus with predominant RNA size of 24	NA	NA	NA	NA	NA	NA	NA	1.50096386721134	0.0151588083448334
1	11014811	11020924	6114	*	PlantSmallRNAgenes	siRNA24	NA	NA	osa-b1.0r1-4645	siRNA24 locus with predominant RNA size of 24	NA	NA	NA	NA	NA	NA	NA	1.44958614311965	0.0254864248445709
1	11043632	11044607	976	*	PlantSmallRNAgenes	siRNA24	NA	NA	osa-b1.0r1-4656	siRNA24 locus with predominant RNA size of 24	NA	NA	NA	NA	NA	NA	NA	5.65908140352073	0.000633380944987859
1	11068923	11070013	1091	*	PlantSmallRNAgenes	siRNA24	NA	NA	osa-b1.0r1-4668	siRNA24 locus with predominant RNA size of 24	NA	NA	NA	NA	NA	NA	NA	3.0298914509066	0.00126658237657394
1	11070584	11070918	335	*	PlantSmallRNAgenes	siRNA24	NA	NA	osa-b1.0r1-4669	siRNA24 locus with predominant RNA size of 24	NA	NA	NA	NA	NA	NA	NA	-2.06864306274494	0.00164866466369151
1	11071763	11072468	706	*	PlantSmallRNAgenes	siRNA24	NA	NA	osa-b1.0r1-4670	siRNA24 locus with predominant RNA size of 24	NA	NA	NA	NA	NA	NA	NA	-2.19462529636699	8.93396832057282e-05
1	11078660	11079991	1332	*	PlantSmallRNAgenes	siRNA24	NA	NA	osa-b1.0r1-4673	siRNA24 locus with predominant RNA size of 24	NA	NA	NA	NA	NA	NA	NA	5.20467299192383	0.00120090012191162
1	11115323	11116236	914	*	PlantSmallRNAgenes	siRNA24	NA	NA	osa-b1.0r1-4684	siRNA24 locus with predominant RNA size of 24	NA	NA	NA	NA	NA	NA	NA	4.51959589536265	0.0208554453391307
1	11154712	11155324	613	*	PlantSmallRNAgenes	siRNA24	NA	NA	osa-b1.0r1-4694	siRNA24 locus with predominant RNA size of 24	NA	NA	NA	NA	NA	NA	NA	-1.95466029614002	0.0171771443229943
1	11187812	11191965	4154	*	PlantSmallRNAgenes	siRNA24	NA	NA	osa-b1.0r1-4715	siRNA24 locus with predominant RNA size of 24	NA	NA	NA	NA	NA	NA	NA	1.65128529526118	0.0291543920758666
1	11202560	11203403	844	-	PlantSmallRNAgenes	OtherRNA	NA	NA	osa-b1.0r1-4719	OtherRNA locus with < 80% of RNAs between 20-24 nts in size	NA	NA	NA	NA	NA	NA	NA	-11.3292168666321	3.2566792138416e-07
1	11209835	11211678	1844	*	PlantSmallRNAgenes	siRNA24	NA	NA	osa-b1.0r1-4723	siRNA24 locus with predominant RNA size of 24	NA	NA	NA	NA	NA	NA	NA	2.36069123488764	0.000176958722463733
1	11246807	11247668	862	*	PlantSmallRNAgenes	siRNA24	NA	NA	osa-b1.0r1-4741	siRNA24 locus with predominant RNA size of 24	NA	NA	NA	NA	NA	NA	NA	3.18992747699337	0.0192721017424714
1	11260760	11261532	773	*	PlantSmallRNAgenes	siRNA24	NA	NA	osa-b1.0r1-4745	siRNA24 locus with predominant RNA size of 24	NA	NA	NA	NA	NA	NA	NA	6.18974929087955	0.000221110046684413
1	11266564	11267828	1265	*	PlantSmallRNAgenes	siRNA24	NA	NA	osa-b1.0r1-4746	siRNA24 locus with predominant RNA size of 24	NA	NA	NA	NA	NA	NA	NA	2.67406862655347	0.000429858483342201
1	11270134	11270396	263	*	PlantSmallRNAgenes	siRNA24	NA	NA	osa-b1.0r1-4748	siRNA24 locus with predominant RNA size of 24	NA	NA	NA	NA	NA	NA	NA	-4.13726484441482	0.00640353779134573
1	11315144	11316206	1063	*	PlantSmallRNAgenes	siRNA24	NA	NA	osa-b1.0r1-4766	siRNA24 locus with predominant RNA size of 24	NA	NA	NA	NA	NA	NA	NA	2.34428751775071	0.0219981064500744
1	11321672	11322677	1006	*	PlantSmallRNAgenes	siRNA24	NA	NA	osa-b1.0r1-4768	siRNA24 locus with predominant RNA size of 24	NA	NA	NA	NA	NA	NA	NA	5.60489618365509	0.00278765565082888
1	11360783	11364843	4061	*	PlantSmallRNAgenes	siRNA24	NA	NA	osa-b1.0r1-4786	siRNA24 locus with predominant RNA size of 24	NA	NA	NA	NA	NA	NA	NA	4.18426898543261	0.0028927415646383
1	11367548	11367996	449	+	PlantSmallRNAgenes	siRNA24	NA	NA	osa-b1.0r1-4788	siRNA24 locus with predominant RNA size of 24	NA	NA	NA	NA	NA	NA	NA	-1.14089405729355	0.0326670221274589
1	11380586	11382002	1417	*	PlantSmallRNAgenes	siRNA24	NA	NA	osa-b1.0r1-4796	siRNA24 locus with predominant RNA size of 24	NA	NA	NA	NA	NA	NA	NA	4.86340433525645	0.00293238156421175
1	11408104	11408471	368	*	PlantSmallRNAgenes	siRNA24	NA	NA	osa-b1.0r1-4801	siRNA24 locus with predominant RNA size of 24	NA	NA	NA	NA	NA	NA	NA	6.59616559455426	0.03642370177207
1	11410459	11411759	1301	*	PlantSmallRNAgenes	siRNA24	NA	NA	osa-b1.0r1-4802	siRNA24 locus with predominant RNA size of 24	NA	NA	NA	NA	NA	NA	NA	2.85304843158137	0.0110677228638722
1	11421469	11422504	1036	*	PlantSmallRNAgenes	siRNA24	NA	NA	osa-b1.0r1-4803	siRNA24 locus with predominant RNA size of 24	NA	NA	NA	NA	NA	NA	NA	2.18281644063854	0.0128780838210935
1	11424938	11425397	460	*	PlantSmallRNAgenes	siRNA24	NA	NA	osa-b1.0r1-4805	siRNA24 locus with predominant RNA size of 24	NA	NA	NA	NA	NA	NA	NA	-1.61788091203612	0.0283542867554372
1	11431035	11432088	1054	*	PlantSmallRNAgenes	siRNA24	NA	NA	osa-b1.0r1-4806	siRNA24 locus with predominant RNA size of 24	NA	NA	NA	NA	NA	NA	NA	3.47264474769746	1.32034819763734e-05
1	11437244	11438177	934	*	PlantSmallRNAgenes	siRNA24	NA	NA	osa-b1.0r1-4808	siRNA24 locus with predominant RNA size of 24	NA	NA	NA	NA	NA	NA	NA	2.06996886599103	0.00929959465939625
1	11468726	11476648	7923	*	PlantSmallRNAgenes	siRNA24	NA	NA	osa-b1.0r1-4825	siRNA24 locus with predominant RNA size of 24	NA	NA	NA	NA	NA	NA	NA	2.500574785277	0.00470043965105797
1	11497301	11498433	1133	*	PlantSmallRNAgenes	siRNA24	NA	NA	osa-b1.0r1-4831	siRNA24 locus with predominant RNA size of 24	NA	NA	NA	NA	NA	NA	NA	2.41840058750313	0.0168806417847617
1	11498634	11500324	1691	*	PlantSmallRNAgenes	siRNA24	NA	NA	osa-b1.0r1-4832	siRNA24 locus with predominant RNA size of 24	NA	NA	NA	NA	NA	NA	NA	3.41519873349105	0.00405658981771993
1	11509507	11510941	1435	*	PlantSmallRNAgenes	siRNA24	NA	NA	osa-b1.0r1-4838	siRNA24 locus with predominant RNA size of 24	NA	NA	NA	NA	NA	NA	NA	2.70394692606055	0.000178454294654817
1	11511728	11514760	3033	*	PlantSmallRNAgenes	siRNA24	NA	NA	osa-b1.0r1-4839	siRNA24 locus with predominant RNA size of 24	NA	NA	NA	NA	NA	NA	NA	3.63174002335764	3.83586520211989e-06
1	11515943	11517278	1336	*	PlantSmallRNAgenes	siRNA24	NA	NA	osa-b1.0r1-4840	siRNA24 locus with predominant RNA size of 24	NA	NA	NA	NA	NA	NA	NA	2.99393404390444	0.00834210170232995
1	11521724	11522968	1245	*	PlantSmallRNAgenes	siRNA24	NA	NA	osa-b1.0r1-4842	siRNA24 locus with predominant RNA size of 24	NA	NA	NA	NA	NA	NA	NA	2.00424796385836	0.0178239406360426
1	11524106	11525244	1139	*	PlantSmallRNAgenes	siRNA24	NA	NA	osa-b1.0r1-4843	siRNA24 locus with predominant RNA size of 24	NA	NA	NA	NA	NA	NA	NA	2.37688225322295	0.0142212927699762
1	11531953	11535634	3682	*	PlantSmallRNAgenes	siRNA24	NA	NA	osa-b1.0r1-4845	siRNA24 locus with predominant RNA size of 24	NA	NA	NA	NA	NA	NA	NA	2.72850576392375	0.00464118962543125
1	11559065	11560905	1841	*	PlantSmallRNAgenes	siRNA24	NA	NA	osa-b1.0r1-4858	siRNA24 locus with predominant RNA size of 24	NA	NA	NA	NA	NA	NA	NA	2.24909468011614	0.0133990817279781
1	11575157	11575432	276	*	PlantSmallRNAgenes	siRNA24	NA	NA	osa-b1.0r1-4860	siRNA24 locus with predominant RNA size of 24	NA	NA	NA	NA	NA	NA	NA	-2.30719016817112	0.00322767274264016
1	11588329	11589447	1119	*	PlantSmallRNAgenes	siRNA24	NA	NA	osa-b1.0r1-4867	siRNA24 locus with predominant RNA size of 24	NA	NA	NA	NA	NA	NA	NA	3.84192135812188	0.00534772363525553
1	11590049	11590584	536	*	PlantSmallRNAgenes	siRNA24	NA	NA	osa-b1.0r1-4868	siRNA24 locus with predominant RNA size of 24	NA	NA	NA	NA	NA	NA	NA	3.0035949477154	0.0216879364803793
1	11595626	11596512	887	*	PlantSmallRNAgenes	siRNA24	NA	NA	osa-b1.0r1-4871	siRNA24 locus with predominant RNA size of 24	NA	NA	NA	NA	NA	NA	NA	2.5398050330317	0.0405257756828704
1	11599779	11600786	1008	*	PlantSmallRNAgenes	siRNA24	NA	NA	osa-b1.0r1-4875	siRNA24 locus with predominant RNA size of 24	NA	NA	NA	NA	NA	NA	NA	4.79108510221106	0.0076614543376795
1	11607918	11609125	1208	*	PlantSmallRNAgenes	siRNA24	NA	NA	osa-b1.0r1-4881	siRNA24 locus with predominant RNA size of 24	NA	NA	NA	NA	NA	NA	NA	-2.1715266698904	0.0115131799851582
1	11611057	11611759	703	+	PlantSmallRNAgenes	OtherRNA	NA	NA	osa-b1.0r1-4883	OtherRNA locus with < 80% of RNAs between 20-24 nts in size	NA	NA	NA	NA	NA	NA	NA	-6.45568885514109	0.00135685560507937
1	11611938	11612549	612	*	PlantSmallRNAgenes	OtherRNA	NA	NA	osa-b1.0r1-4884	OtherRNA locus with < 80% of RNAs between 20-24 nts in size	NA	NA	NA	NA	NA	NA	NA	-6.88808751780015	0.00329549986152856
1	11621563	11622043	481	+	ShortStack	OtherRNA	NA	NA	Cluster_56013	NA	Cluster_56013	N	N	NA	NA	NA	NA	-4.69001956646406	0.0220523530098024
1	11622238	11622526	289	+	ShortStack	OtherRNA	NA	NA	Cluster_56014	NA	Cluster_56014	N	N	NA	NA	NA	NA	-4.91369020257767	0.0273217446549542
1	11623063	11623495	433	-	PlantSmallRNAgenes	OtherRNA	NA	NA	osa-b1.0r1-4886	OtherRNA locus with < 80% of RNAs between 20-24 nts in size	NA	NA	NA	NA	NA	NA	NA	-5.11501370923382	1.13690993512484e-15
1	11666589	11667374	786	-	PlantSmallRNAgenes	siRNA21	NA	NA	osa-b1.0r1-4902	siRNA21 locus with predominant RNA size of 21	NA	NA	NA	NA	NA	NA	NA	-6.68178996279258	7.89992335416696e-05
1	11667633	11668440	808	*	PlantSmallRNAgenes	siRNA24	NA	NA	osa-b1.0r1-4903	siRNA24 locus with predominant RNA size of 24	NA	NA	NA	NA	NA	NA	NA	-2.00011907217844	0.00314326521956127
1	11718476	11719352	877	*	PlantSmallRNAgenes	siRNA24	NA	NA	osa-b1.0r1-4924	siRNA24 locus with predominant RNA size of 24	NA	NA	NA	NA	NA	NA	NA	4.36349803881618	0.0487424942199796
1	11743622	11743947	326	-	PlantSmallRNAgenes	siRNA24	NA	NA	osa-b1.0r1-4936	siRNA24 locus with predominant RNA size of 24	NA	NA	NA	NA	NA	NA	NA	-6.69791157312419	2.04757575758021e-12
1	11769744	11771026	1283	*	PlantSmallRNAgenes	siRNA24	NA	NA	osa-b1.0r1-4949	siRNA24 locus with predominant RNA size of 24	NA	NA	NA	NA	NA	NA	NA	3.90103252490242	0.0369121142194438
1	11776850	11778283	1434	*	PlantSmallRNAgenes	siRNA24	NA	NA	osa-b1.0r1-4955	siRNA24 locus with predominant RNA size of 24	NA	NA	NA	NA	NA	NA	NA	2.50153652231601	0.0229767724646251
1	11778707	11779707	1001	*	PlantSmallRNAgenes	siRNA24	NA	NA	osa-b1.0r1-4956	siRNA24 locus with predominant RNA size of 24	NA	NA	NA	NA	NA	NA	NA	5.33285117457948	0.00373420481712243
1	11785638	11786879	1242	*	PlantSmallRNAgenes	siRNA24	NA	NA	osa-b1.0r1-4960	siRNA24 locus with predominant RNA size of 24	NA	NA	NA	NA	NA	NA	NA	-1.99588663655694	0.0176322997802214
1	11791488	11793469	1982	*	PlantSmallRNAgenes	siRNA24	NA	NA	osa-b1.0r1-4966	siRNA24 locus with predominant RNA size of 24	NA	NA	NA	NA	NA	NA	NA	3.55358935811698	0.00584481281578112
1	11798616	11799333	718	*	PlantSmallRNAgenes	siRNA24	NA	NA	osa-b1.0r1-4969	siRNA24 locus with predominant RNA size of 24	NA	NA	NA	NA	NA	NA	NA	-4.05294979985561	3.3856668978837e-11
1	11863117	11864417	1301	*	PlantSmallRNAgenes	OtherRNA	NA	NA	osa-b1.0r1-4986	OtherRNA locus with < 80% of RNAs between 20-24 nts in size	NA	NA	NA	NA	NA	NA	NA	-3.80557181329429	1.81506270622e-05
1	11945872	11946570	699	*	PlantSmallRNAgenes	siRNA24	NA	NA	osa-b1.0r1-5021	siRNA24 locus with predominant RNA size of 24	NA	NA	NA	NA	NA	NA	NA	5.72600341366086	0.0233259865221506
1	11951198	11952766	1569	*	PlantSmallRNAgenes	siRNA24	NA	NA	osa-b1.0r1-5027	siRNA24 locus with predominant RNA size of 24	NA	NA	NA	NA	NA	NA	NA	2.17671196593547	0.0317291039428687
1	11966194	11968316	2123	-	PlantSmallRNAgenes	siRNA24	NA	NA	osa-b1.0r1-5033	siRNA24 locus with predominant RNA size of 24	NA	NA	NA	NA	NA	NA	NA	3.14968323121918	0.0397824079241544
1	11987000	11988097	1098	*	PlantSmallRNAgenes	siRNA24	NA	NA	osa-b1.0r1-5038	siRNA24 locus with predominant RNA size of 24	NA	NA	NA	NA	NA	NA	NA	-2.15926693158201	0.000326432789172687
1	12033455	12034714	1260	*	PlantSmallRNAgenes	siRNA24	NA	NA	osa-b1.0r1-5048	siRNA24 locus with predominant RNA size of 24	NA	NA	NA	NA	NA	NA	NA	3.43480987661834	0.0349641494377362
1	12096882	12097131	250	*	PlantSmallRNAgenes	siRNA24	NA	NA	osa-b1.0r1-5073	siRNA24 locus with predominant RNA size of 24	NA	NA	NA	NA	NA	NA	NA	-2.429821993275	0.0351469990364817
1	12110977	12111139	163	+	PlantSmallRNAgenes	OtherRNA	NA	NA	osa-b1.0r1-5077	OtherRNA locus with < 80% of RNAs between 20-24 nts in size	NA	NA	NA	NA	NA	NA	NA	-6.98882923341309	0.00215089283746192
1	12131782	12132491	710	*	PlantSmallRNAgenes	siRNA24	NA	NA	osa-b1.0r1-5087	siRNA24 locus with predominant RNA size of 24	NA	NA	NA	NA	NA	NA	NA	5.60759882120303	0.000326835657246607
1	12138321	12138701	381	*	PlantSmallRNAgenes	siRNA24	NA	NA	osa-b1.0r1-5091	siRNA24 locus with predominant RNA size of 24	NA	NA	NA	NA	NA	NA	NA	4.54081523445658	0.032438233866297
1	12139104	12139691	588	*	PlantSmallRNAgenes	siRNA24	NA	NA	osa-b1.0r1-5092	siRNA24 locus with predominant RNA size of 24	NA	NA	NA	NA	NA	NA	NA	4.04930073746242	0.0411478781876604
1	12141510	12145456	3947	*	PlantSmallRNAgenes	siRNA24	NA	NA	osa-b1.0r1-5095	siRNA24 locus with predominant RNA size of 24	NA	NA	NA	NA	NA	NA	NA	2.32919390301157	0.0263723675380505
1	12152528	12154231	1704	*	PlantSmallRNAgenes	siRNA24	NA	NA	osa-b1.0r1-5101	siRNA24 locus with predominant RNA size of 24	NA	NA	NA	NA	NA	NA	NA	3.65569181856298	0.0182077844921741
1	12207504	12208386	883	*	PlantSmallRNAgenes	siRNA24	NA	NA	osa-b1.0r1-5131	siRNA24 locus with predominant RNA size of 24	NA	NA	NA	NA	NA	NA	NA	3.77622554671099	0.0148217386717126
1	12210130	12211449	1320	*	PlantSmallRNAgenes	siRNA24	NA	NA	osa-b1.0r1-5132	siRNA24 locus with predominant RNA size of 24	NA	NA	NA	NA	NA	NA	NA	2.62462370078031	0.0409400471274107
1	12213264	12214006	743	*	PlantSmallRNAgenes	siRNA24	NA	NA	osa-b1.0r1-5134	siRNA24 locus with predominant RNA size of 24	NA	NA	NA	NA	NA	NA	NA	-2.22834806046879	1.69771331899774e-06
1	12224730	12225979	1250	*	PlantSmallRNAgenes	siRNA24	NA	NA	osa-b1.0r1-5144	siRNA24 locus with predominant RNA size of 24	NA	NA	NA	NA	NA	NA	NA	4.29908043226418	0.016926357302647
1	12228611	12229551	941	*	PlantSmallRNAgenes	siRNA24	NA	NA	osa-b1.0r1-5146	siRNA24 locus with predominant RNA size of 24	NA	NA	NA	NA	NA	NA	NA	4.88458222855728	0.0104127800112914
1	12263374	12264735	1362	*	PlantSmallRNAgenes	siRNA24	NA	NA	osa-b1.0r1-5153	siRNA24 locus with predominant RNA size of 24	NA	NA	NA	NA	NA	NA	NA	3.46800190792833	6.19017186067512e-07
1	12271185	12271577	393	+	PlantSmallRNAgenes	siRNA24	NA	NA	osa-b1.0r1-5157	siRNA24 locus with predominant RNA size of 24	NA	NA	NA	NA	NA	NA	NA	1.93945359713082	0.0456269554612267
1	12274881	12275016	136	*	ShortStack	siRNA24	NA	NA	Cluster_56419	NA	Cluster_56419	24	N	NA	NA	NA	NA	-6.40371518969859	0.0129414286683809
1	12277681	12278184	504	*	PlantSmallRNAgenes	siRNA24	NA	NA	osa-b1.0r1-5162	siRNA24 locus with predominant RNA size of 24	NA	NA	NA	NA	NA	NA	NA	4.17836478862382	0.0183350283809265
1	12353108	12353850	743	*	PlantSmallRNAgenes	siRNA24	NA	NA	osa-b1.0r1-5197	siRNA24 locus with predominant RNA size of 24	NA	NA	NA	NA	NA	NA	NA	-2.83385088769926	1.19304776258473e-06
1	12359643	12360045	403	*	PlantSmallRNAgenes	siRNA24	NA	NA	osa-b1.0r1-5202	siRNA24 locus with predominant RNA size of 24	NA	NA	NA	NA	NA	NA	NA	3.52587510228503	0.0440484609742843
1	12363702	12366059	2358	-	PlantSmallRNAgenes	OtherRNA	NA	NA	osa-b1.0r1-5206	OtherRNA locus with < 80% of RNAs between 20-24 nts in size	NA	NA	NA	NA	NA	NA	NA	-1.88945526396053	0.00494842699778722
1	12379513	12380069	557	*	PlantSmallRNAgenes	siRNA24	NA	NA	osa-b1.0r1-5211	siRNA24 locus with predominant RNA size of 24	NA	NA	NA	NA	NA	NA	NA	4.53446665361579	0.0189656180969523
1	12412045	12414023	1979	*	PlantSmallRNAgenes	siRNA24	NA	NA	osa-b1.0r1-5225	siRNA24 locus with predominant RNA size of 24	NA	NA	NA	NA	NA	NA	NA	4.01656341276109	0.00365779450276743
1	12426673	12427227	555	*	PlantSmallRNAgenes	siRNA24	NA	NA	osa-b1.0r1-5231	siRNA24 locus with predominant RNA size of 24	NA	NA	NA	NA	NA	NA	NA	-2.66374823745804	4.69800306350405e-06
1	12497361	12497676	316	+	PlantSmallRNAgenes	siRNA24	NA	NA	osa-b1.0r1-5245	siRNA24 locus with predominant RNA size of 24	NA	NA	NA	NA	NA	NA	NA	-1.91857932309153	0.0144890987062913
1	12498777	12499861	1085	*	PlantSmallRNAgenes	siRNA24	NA	NA	osa-b1.0r1-5247	siRNA24 locus with predominant RNA size of 24	NA	NA	NA	NA	NA	NA	NA	4.42984416321219	0.032610111666811
1	12561978	12562784	807	*	PlantSmallRNAgenes	siRNA24	NA	NA	osa-b1.0r1-5268	siRNA24 locus with predominant RNA size of 24	NA	NA	NA	NA	NA	NA	NA	4.02076730481663	0.0145213828283423
1	12581618	12582145	528	+	PlantSmallRNAgenes	OtherRNA	NA	NA	osa-b1.0r1-5281	OtherRNA locus with < 80% of RNAs between 20-24 nts in size	NA	NA	NA	NA	NA	NA	NA	-4.49033029242557	0.0489517416599821
1	12621762	12622929	1168	-	PlantSmallRNAgenes	siRNA24	NA	NA	osa-b1.0r1-5291	siRNA24 locus with predominant RNA size of 24	NA	NA	NA	NA	NA	NA	NA	-2.26666312968506	0.00266778816211324
1	12625668	12626644	977	*	PlantSmallRNAgenes	siRNA24	NA	NA	osa-b1.0r1-5292	siRNA24 locus with predominant RNA size of 24	NA	NA	NA	NA	NA	NA	NA	4.04776285572369	8.81756062833924e-06
1	12641653	12644065	2413	*	PlantSmallRNAgenes	siRNA24	NA	NA	osa-b1.0r1-5298	siRNA24 locus with predominant RNA size of 24	NA	NA	NA	NA	NA	NA	NA	3.08557002072466	0.000131342978089499
1	12645618	12645968	351	-	PlantSmallRNAgenes	OtherRNA	NA	NA	osa-b1.0r1-5300	OtherRNA locus with < 80% of RNAs between 20-24 nts in size	NA	NA	NA	NA	NA	NA	NA	-3.9365237821156	9.49583623700429e-05
1	12645999	12646335	337	-	PlantSmallRNAgenes	OtherRNA	NA	NA	osa-b1.0r1-5301	OtherRNA locus with < 80% of RNAs between 20-24 nts in size	NA	NA	NA	NA	NA	NA	NA	-3.15474374001676	0.0156714015079312
1	12655090	12656452	1363	-	PlantSmallRNAgenes	OtherRNA	NA	NA	osa-b1.0r1-5303	OtherRNA locus with < 80% of RNAs between 20-24 nts in size	NA	NA	NA	NA	NA	NA	NA	-3.31706584920445	0.00280860143062982
1	12659693	12661440	1748	*	PlantSmallRNAgenes	siRNA24	NA	NA	osa-b1.0r1-5306	siRNA24 locus with predominant RNA size of 24	NA	NA	NA	NA	NA	NA	NA	2.51324746928073	0.000990179098304468
1	12673741	12674728	988	*	PlantSmallRNAgenes	siRNA24	NA	NA	osa-b1.0r1-5309	siRNA24 locus with predominant RNA size of 24	NA	NA	NA	NA	NA	NA	NA	3.91204404754513	1.60560171078308e-05
1	12686326	12686494	169	*	ShortStack	siRNA24	NA	NA	Cluster_56666	NA	Cluster_56666	24	N	NA	NA	NA	NA	-3.28303989193091	0.00100868446980109
1	12692698	12693861	1164	*	PlantSmallRNAgenes	siRNA24	NA	NA	osa-b1.0r1-5323	siRNA24 locus with predominant RNA size of 24	NA	NA	NA	NA	NA	NA	NA	3.06147049422738	0.00105098088091677
1	12767988	12770000	2013	*	PlantSmallRNAgenes	siRNA24	NA	NA	osa-b1.0r1-5353	siRNA24 locus with predominant RNA size of 24	NA	NA	NA	NA	NA	NA	NA	7.04462509457874	9.66013104778217e-07
1	12856419	12857160	742	*	PlantSmallRNAgenes	siRNA24	NA	NA	osa-b1.0r1-5372	siRNA24 locus with predominant RNA size of 24	NA	NA	NA	NA	NA	NA	NA	4.8481174332621	0.00643854863815077
1	12870228	12871139	912	+	PlantSmallRNAgenes	OtherRNA	NA	NA	osa-b1.0r1-5377	OtherRNA locus with < 80% of RNAs between 20-24 nts in size	NA	NA	NA	NA	NA	NA	NA	-7.58729553097698	8.47567866555801e-07
1	12871756	12871988	233	+	PlantSmallRNAgenes	OtherRNA	NA	NA	osa-b1.0r1-5378	OtherRNA locus with < 80% of RNAs between 20-24 nts in size	NA	NA	NA	NA	NA	NA	NA	-5.97261040629039	0.0107021044931368
1	12872025	12872239	215	+	PlantSmallRNAgenes	OtherRNA	NA	NA	osa-b1.0r1-5379	OtherRNA locus with < 80% of RNAs between 20-24 nts in size	NA	NA	NA	NA	NA	NA	NA	-4.59421569562341	0.0384658845104592
1	12872386	12873008	623	+	PlantSmallRNAgenes	OtherRNA	NA	NA	osa-b1.0r1-5381	OtherRNA locus with < 80% of RNAs between 20-24 nts in size	NA	NA	NA	NA	NA	NA	NA	-6.41715658654866	8.49573047841539e-05
1	12873362	12874270	909	+	PlantSmallRNAgenes	OtherRNA	NA	NA	osa-b1.0r1-5382	OtherRNA locus with < 80% of RNAs between 20-24 nts in size	NA	NA	NA	NA	NA	NA	NA	-6.30472691205511	1.76406104753945e-08
1	12878891	12879472	582	*	PlantSmallRNAgenes	siRNA24	NA	NA	osa-b1.0r1-5385	siRNA24 locus with predominant RNA size of 24	NA	NA	NA	NA	NA	NA	NA	4.78904705900367	0.0182823023305778
1	12883018	12883578	561	*	PlantSmallRNAgenes	siRNA24	NA	NA	osa-b1.0r1-5387	siRNA24 locus with predominant RNA size of 24	NA	NA	NA	NA	NA	NA	NA	3.85478854604832	0.0105951067634139
1	12905473	12905570	98	+	PlantSmallRNAgenes	OtherRNA	NA	NA	osa-b1.0r1-5407	OtherRNA locus with < 80% of RNAs between 20-24 nts in size	NA	NA	NA	NA	NA	NA	NA	-2.97117365360771	0.00163567122715372
1	12905741	12909220	3480	*	PlantSmallRNAgenes	siRNA24	NA	NA	osa-b1.0r1-5408	siRNA24 locus with predominant RNA size of 24	NA	NA	NA	NA	NA	NA	NA	3.48354108286699	1.29705072146231e-07
1	12910911	12914230	3320	+	PlantSmallRNAgenes	siRNA24	NA	NA	osa-b1.0r1-5410	siRNA24 locus with predominant RNA size of 24	NA	NA	NA	NA	NA	NA	NA	3.9833860357254	1.58837575503187e-07
1	12921496	12923312	1817	-	PlantSmallRNAgenes	OtherRNA	NA	NA	osa-b1.0r1-5412	OtherRNA locus with < 80% of RNAs between 20-24 nts in size	NA	NA	NA	NA	NA	NA	NA	-2.78218447025394	4.62445403992428e-07
1	12979544	12980430	887	*	PlantSmallRNAgenes	siRNA24	NA	NA	osa-b1.0r1-5430	siRNA24 locus with predominant RNA size of 24	NA	NA	NA	NA	NA	NA	NA	3.56367644726763	0.0472414807964537
1	12991436	12992047	612	*	PlantSmallRNAgenes	siRNA24	NA	NA	osa-b1.0r1-5438	siRNA24 locus with predominant RNA size of 24	NA	NA	NA	NA	NA	NA	NA	4.49969323035837	0.0349595006998909
1	12994513	12995990	1478	*	PlantSmallRNAgenes	siRNA24	NA	NA	osa-b1.0r1-5443	siRNA24 locus with predominant RNA size of 24	NA	NA	NA	NA	NA	NA	NA	3.57496437811775	0.0104370400207922
1	13145030	13145136	107	*	PlantSmallRNAgenes	siRNA24	NA	NA	osa-b1.0r1-5470	siRNA24 locus with predominant RNA size of 24	NA	NA	NA	NA	NA	NA	NA	-2.55215034406986	0.0165317839169511
1	13177447	13178155	709	*	PlantSmallRNAgenes	siRNA24	NA	NA	osa-b1.0r1-5489	siRNA24 locus with predominant RNA size of 24	NA	NA	NA	NA	NA	NA	NA	3.25130602742101	0.0461027138292877
1	13198342	13198627	286	*	PlantSmallRNAgenes	siRNA24	NA	NA	osa-b1.0r1-5492	siRNA24 locus with predominant RNA size of 24	NA	NA	NA	NA	NA	NA	NA	-3.0495322638047	3.96051758680437e-05
1	13199554	13200233	680	*	PlantSmallRNAgenes	siRNA24	NA	NA	osa-b1.0r1-5493	siRNA24 locus with predominant RNA size of 24	NA	NA	NA	NA	NA	NA	NA	-2.21446738017662	5.83885321207986e-05
1	13238746	13240827	2082	*	PlantSmallRNAgenes	siRNA24	NA	NA	osa-b1.0r1-5510	siRNA24 locus with predominant RNA size of 24	NA	NA	NA	NA	NA	NA	NA	4.53423149054671	0.00507529776503263
1	13262550	13264847	2298	*	PlantSmallRNAgenes	siRNA24	NA	NA	osa-b1.0r1-5515	siRNA24 locus with predominant RNA size of 24	NA	NA	NA	NA	NA	NA	NA	3.86925669121102	1.50894825447957e-06
1	13271582	13272516	935	*	PlantSmallRNAgenes	siRNA24	NA	NA	osa-b1.0r1-5519	siRNA24 locus with predominant RNA size of 24	NA	NA	NA	NA	NA	NA	NA	2.01271104945564	0.00136134700581126
1	13299182	13299965	784	+	PlantSmallRNAgenes	siRNA21	NA	NA	osa-b1.0r1-5529	siRNA21 locus with predominant RNA size of 21	NA	NA	NA	NA	NA	NA	NA	-3.84791983716654	7.74089027222099e-05
1	13304724	13305170	447	+	ShortStack	OtherRNA	NA	NA	Cluster_57053	NA	Cluster_57053	N	N	NA	NA	NA	NA	-6.17982794662851	0.017553072096634
1	13316861	13318843	1983	*	PlantSmallRNAgenes	siRNA24	NA	NA	osa-b1.0r1-5535	siRNA24 locus with predominant RNA size of 24	NA	NA	NA	NA	NA	NA	NA	1.92346919377503	0.00502273841338021
1	13333767	13334546	780	*	PlantSmallRNAgenes	siRNA24	NA	NA	osa-b1.0r1-5539	siRNA24 locus with predominant RNA size of 24	NA	NA	NA	NA	NA	NA	NA	4.18457154099378	0.0249894431601688
1	13336401	13336537	137	+	PlantSmallRNAgenes	OtherRNA	NA	NA	osa-b1.0r1-5541	OtherRNA locus with < 80% of RNAs between 20-24 nts in size	NA	NA	NA	NA	NA	NA	NA	-3.87662182628077	6.89902319501476e-09
1	13339126	13340746	1621	*	PlantSmallRNAgenes	siRNA24	NA	NA	osa-b1.0r1-5543	siRNA24 locus with predominant RNA size of 24	NA	NA	NA	NA	NA	NA	NA	2.97120519736227	0.0339218488801122
1	13373809	13374862	1054	*	PlantSmallRNAgenes	siRNA24	NA	NA	osa-b1.0r1-5557	siRNA24 locus with predominant RNA size of 24	NA	NA	NA	NA	NA	NA	NA	2.03120022741146	0.0378660263064672
1	13394454	13396197	1744	*	PlantSmallRNAgenes	siRNA24	NA	NA	osa-b1.0r1-5569	siRNA24 locus with predominant RNA size of 24	NA	NA	NA	NA	NA	NA	NA	2.63675352012676	0.0247229066263249
1	13417555	13418412	858	*	PlantSmallRNAgenes	siRNA24	NA	NA	osa-b1.0r1-5587	siRNA24 locus with predominant RNA size of 24	NA	NA	NA	NA	NA	NA	NA	3.83233748673994	0.0421051735632671
1	13426486	13428039	1554	*	PlantSmallRNAgenes	siRNA24	NA	NA	osa-b1.0r1-5592	siRNA24 locus with predominant RNA size of 24	NA	NA	NA	NA	NA	NA	NA	4.80704712464874	0.00356665755834195
1	13439422	13440468	1047	*	PlantSmallRNAgenes	siRNA24	NA	NA	osa-b1.0r1-5602	siRNA24 locus with predominant RNA size of 24	NA	NA	NA	NA	NA	NA	NA	2.25464172115682	0.0274499691238833
1	13441277	13442260	984	*	PlantSmallRNAgenes	siRNA24	NA	NA	osa-b1.0r1-5603	siRNA24 locus with predominant RNA size of 24	NA	NA	NA	NA	NA	NA	NA	4.51414650775857	0.00787055994884846
1	13451423	13452849	1427	*	PlantSmallRNAgenes	siRNA24	NA	NA	osa-b1.0r1-5608	siRNA24 locus with predominant RNA size of 24	NA	NA	NA	NA	NA	NA	NA	-1.44486485736683	0.00681627390855835
1	13478858	13480588	1731	*	PlantSmallRNAgenes	siRNA24	NA	NA	osa-b1.0r1-5624	siRNA24 locus with predominant RNA size of 24	NA	NA	NA	NA	NA	NA	NA	2.49079825521003	0.0254455746761253
1	13509233	13510481	1249	*	PlantSmallRNAgenes	siRNA24	NA	NA	osa-b1.0r1-5637	siRNA24 locus with predominant RNA size of 24	NA	NA	NA	NA	NA	NA	NA	3.56872501333268	0.0209804561169891
1	13553400	13554269	870	*	PlantSmallRNAgenes	siRNA24	NA	NA	osa-b1.0r1-5662	siRNA24 locus with predominant RNA size of 24	NA	NA	NA	NA	NA	NA	NA	4.36077098233663	0.00208003142671792
1	13554897	13556930	2034	*	PlantSmallRNAgenes	siRNA24	NA	NA	osa-b1.0r1-5663	siRNA24 locus with predominant RNA size of 24	NA	NA	NA	NA	NA	NA	NA	4.14144597106479	0.000269982586354891
1	13585333	13586541	1209	*	PlantSmallRNAgenes	siRNA24	NA	NA	osa-b1.0r1-5674	siRNA24 locus with predominant RNA size of 24	NA	NA	NA	NA	NA	NA	NA	3.14376990021352	0.0033861430194102
1	13588518	13588708	191	*	PlantSmallRNAgenes	siRNA24	NA	NA	osa-b1.0r1-5675	siRNA24 locus with predominant RNA size of 24	NA	NA	NA	NA	NA	NA	NA	-3.57775587121649	0.0122954078041248
1	13601002	13602212	1211	*	PlantSmallRNAgenes	siRNA24	NA	NA	osa-b1.0r1-5690	siRNA24 locus with predominant RNA size of 24	NA	NA	NA	NA	NA	NA	NA	3.25281033057816	0.0102221306807547
1	13602391	13603427	1037	*	PlantSmallRNAgenes	siRNA24	NA	NA	osa-b1.0r1-5692	siRNA24 locus with predominant RNA size of 24	NA	NA	NA	NA	NA	NA	NA	4.45077630534747	0.0331441008208202
1	13665150	13665790	641	*	PlantSmallRNAgenes	siRNA24	NA	NA	osa-b1.0r1-5716	siRNA24 locus with predominant RNA size of 24	NA	NA	NA	NA	NA	NA	NA	4.47276474634258	0.0100355147370419
1	13781128	13783822	2695	*	PlantSmallRNAgenes	siRNA24	NA	NA	osa-b1.0r1-5744	siRNA24 locus with predominant RNA size of 24	NA	NA	NA	NA	NA	NA	NA	2.77836278568292	0.000889311239741654
1	13784511	13785916	1406	*	PlantSmallRNAgenes	siRNA24	NA	NA	osa-b1.0r1-5745	siRNA24 locus with predominant RNA size of 24	NA	NA	NA	NA	NA	NA	NA	5.2501730943429	0.00351267855445701
1	13792317	13793187	871	*	PlantSmallRNAgenes	siRNA24	NA	NA	osa-b1.0r1-5749	siRNA24 locus with predominant RNA size of 24	NA	NA	NA	NA	NA	NA	NA	5.2298176419743	0.00467855765892221
1	13885186	13886128	943	*	PlantSmallRNAgenes	siRNA24	NA	NA	osa-b1.0r1-5779	siRNA24 locus with predominant RNA size of 24	NA	NA	NA	NA	NA	NA	NA	2.14413150881009	0.00210549055916591
1	13893579	13896171	2593	*	PlantSmallRNAgenes	siRNA24	NA	NA	osa-b1.0r1-5782	siRNA24 locus with predominant RNA size of 24	NA	NA	NA	NA	NA	NA	NA	1.42707670097937	0.0357575781891258
1	13910938	13911506	569	*	PlantSmallRNAgenes	siRNA24	NA	NA	osa-b1.0r1-5793	siRNA24 locus with predominant RNA size of 24	NA	NA	NA	NA	NA	NA	NA	-1.50633003978881	0.0159749869684641
1	13947256	13948060	805	*	PlantSmallRNAgenes	siRNA24	NA	NA	osa-b1.0r1-5813	siRNA24 locus with predominant RNA size of 24	NA	NA	NA	NA	NA	NA	NA	4.18916641339164	0.0106238072578317
1	13951751	13952858	1108	*	PlantSmallRNAgenes	siRNA24	NA	NA	osa-b1.0r1-5818	siRNA24 locus with predominant RNA size of 24	NA	NA	NA	NA	NA	NA	NA	4.60925045468954	0.00626609513342658
1	13953054	13953821	768	*	PlantSmallRNAgenes	siRNA24	NA	NA	osa-b1.0r1-5819	siRNA24 locus with predominant RNA size of 24	NA	NA	NA	NA	NA	NA	NA	4.39079735223311	0.0120870880782905
1	13959333	13959886	554	*	PlantSmallRNAgenes	siRNA24	NA	NA	osa-b1.0r1-5827	siRNA24 locus with predominant RNA size of 24	NA	NA	NA	NA	NA	NA	NA	4.68735015328661	0.0152903169597363
1	13971683	13972578	896	*	PlantSmallRNAgenes	siRNA24	NA	NA	osa-b1.0r1-5832	siRNA24 locus with predominant RNA size of 24	NA	NA	NA	NA	NA	NA	NA	4.0665955382446	0.0284502585271742
1	13983862	13984124	263	*	PlantSmallRNAgenes	OtherRNA	NA	NA	osa-b1.0r1-5836	OtherRNA locus with < 80% of RNAs between 20-24 nts in size	NA	NA	NA	NA	NA	NA	NA	-4.61725584547797	5.41700967868786e-07
1	14011507	14012408	902	*	PlantSmallRNAgenes	siRNA24	NA	NA	osa-b1.0r1-5854	siRNA24 locus with predominant RNA size of 24	NA	NA	NA	NA	NA	NA	NA	-1.47171826705595	0.00475697839939973
1	14018753	14019405	653	*	PlantSmallRNAgenes	OtherRNA	NA	NA	osa-b1.0r1-5856	OtherRNA locus with < 80% of RNAs between 20-24 nts in size	NA	NA	NA	NA	NA	NA	NA	-2.97215726239521	0.00761793770988971
1	14031548	14032305	758	*	PlantSmallRNAgenes	siRNA24	NA	NA	osa-b1.0r1-5866	siRNA24 locus with predominant RNA size of 24	NA	NA	NA	NA	NA	NA	NA	4.04104094845015	0.0236137419769203
1	14055741	14056759	1019	*	PlantSmallRNAgenes	siRNA24	NA	NA	osa-b1.0r1-5878	siRNA24 locus with predominant RNA size of 24	NA	NA	NA	NA	NA	NA	NA	4.39214677519267	0.00862813974577833
1	14057738	14059100	1363	*	PlantSmallRNAgenes	siRNA24	NA	NA	osa-b1.0r1-5880	siRNA24 locus with predominant RNA size of 24	NA	NA	NA	NA	NA	NA	NA	2.46828641041004	0.0024761735204739
1	14072785	14074198	1414	*	PlantSmallRNAgenes	siRNA24	NA	NA	osa-b1.0r1-5886	siRNA24 locus with predominant RNA size of 24	NA	NA	NA	NA	NA	NA	NA	2.80703258679641	0.0172883449363341
1	14075091	14075567	477	+	PlantSmallRNAgenes	siRNA24	NA	NA	osa-b1.0r1-5888	siRNA24 locus with predominant RNA size of 24	NA	NA	NA	NA	NA	NA	NA	4.6831188731456	0.00496774584602548
1	14075825	14077475	1651	*	PlantSmallRNAgenes	siRNA24	NA	NA	osa-b1.0r1-5889	siRNA24 locus with predominant RNA size of 24	NA	NA	NA	NA	NA	NA	NA	3.34059626341074	0.0202413548801891
1	14084325	14085428	1104	*	PlantSmallRNAgenes	siRNA24	NA	NA	osa-b1.0r1-5891	siRNA24 locus with predominant RNA size of 24	NA	NA	NA	NA	NA	NA	NA	4.32195963397465	0.0155366847615492
1	14197037	14197262	226	*	PlantSmallRNAgenes	siRNA24	NA	NA	osa-b1.0r1-5941	siRNA24 locus with predominant RNA size of 24	NA	NA	NA	NA	NA	NA	NA	-5.04092774148184	0.0083438381546944
1	14228869	14229431	563	+	PlantSmallRNAgenes	siRNA24	NA	NA	osa-b1.0r1-5958	siRNA24 locus with predominant RNA size of 24	NA	NA	NA	NA	NA	NA	NA	-2.34124295627651	7.89611833867013e-05
1	14252160	14252774	615	*	PlantSmallRNAgenes	siRNA24	NA	NA	osa-b1.0r1-5965	siRNA24 locus with predominant RNA size of 24	NA	NA	NA	NA	NA	NA	NA	-3.05126343525523	1.05084455740525e-09
1	14261355	14262900	1546	*	PlantSmallRNAgenes	siRNA24	NA	NA	osa-b1.0r1-5968	siRNA24 locus with predominant RNA size of 24	NA	NA	NA	NA	NA	NA	NA	2.37535962719242	0.00140459886865696
1	14263640	14264057	418	*	PlantSmallRNAgenes	siRNA24	NA	NA	osa-b1.0r1-5969	siRNA24 locus with predominant RNA size of 24	NA	NA	NA	NA	NA	NA	NA	-2.72329175720711	0.0319470350049577
1	14277072	14278662	1591	*	PlantSmallRNAgenes	siRNA24	NA	NA	osa-b1.0r1-5973	siRNA24 locus with predominant RNA size of 24	NA	NA	NA	NA	NA	NA	NA	3.23130504428344	0.0400011347991155
1	14286052	14286444	393	*	PlantSmallRNAgenes	siRNA24	NA	NA	osa-b1.0r1-5983	siRNA24 locus with predominant RNA size of 24	NA	NA	NA	NA	NA	NA	NA	-3.35122680485506	0.000597665379864613
1	14304416	14305632	1217	*	PlantSmallRNAgenes	siRNA24	NA	NA	osa-b1.0r1-5989	siRNA24 locus with predominant RNA size of 24	NA	NA	NA	NA	NA	NA	NA	4.321630863408	0.000245462430976765
1	14316938	14319899	2962	*	PlantSmallRNAgenes	siRNA24	NA	NA	osa-b1.0r1-5990	siRNA24 locus with predominant RNA size of 24	NA	NA	NA	NA	NA	NA	NA	3.24762532528885	4.41366189031892e-05
1	14333177	14340074	6898	*	PlantSmallRNAgenes	siRNA24	NA	NA	osa-b1.0r1-5999	siRNA24 locus with predominant RNA size of 24	NA	NA	NA	NA	NA	NA	NA	3.63774701126352	0.000123292331691391
1	14356802	14357379	578	-	ShortStack	OtherRNA	NA	NA	Cluster_57786	NA	Cluster_57786	N	N	NA	NA	NA	NA	-4.71643924927162	0.0447630793342671
1	14362248	14363089	842	*	PlantSmallRNAgenes	siRNA24	NA	NA	osa-b1.0r1-6018	siRNA24 locus with predominant RNA size of 24	NA	NA	NA	NA	NA	NA	NA	3.3250419411552	0.0246265672712642
1	14390120	14391818	1699	*	PlantSmallRNAgenes	siRNA24	NA	NA	osa-b1.0r1-6034	siRNA24 locus with predominant RNA size of 24	NA	NA	NA	NA	NA	NA	NA	2.20738776583995	0.00137508610470235
1	14401141	14403528	2388	*	PlantSmallRNAgenes	siRNA24	NA	NA	osa-b1.0r1-6036	siRNA24 locus with predominant RNA size of 24	NA	NA	NA	NA	NA	NA	NA	2.73823796957191	0.000135020824994352
1	14414540	14415681	1142	*	PlantSmallRNAgenes	siRNA24	NA	NA	osa-b1.0r1-6043	siRNA24 locus with predominant RNA size of 24	NA	NA	NA	NA	NA	NA	NA	3.50350202968305	0.03499240963734
1	14420759	14422471	1713	*	PlantSmallRNAgenes	siRNA24	NA	NA	osa-b1.0r1-6046	siRNA24 locus with predominant RNA size of 24	NA	NA	NA	NA	NA	NA	NA	4.20418937605745	0.00956657930349291
1	14430113	14431524	1412	*	PlantSmallRNAgenes	siRNA24	NA	NA	osa-b1.0r1-6053	siRNA24 locus with predominant RNA size of 24	NA	NA	NA	NA	NA	NA	NA	3.50097020911145	0.0360343774680109
1	14446718	14446800	83	*	PlantSmallRNAgenes	OtherRNA	NA	NA	osa-b1.0r1-6063	OtherRNA locus with < 80% of RNAs between 20-24 nts in size	NA	NA	NA	NA	NA	NA	NA	-2.38766030463941	0.00665982857045665
1	14447365	14447835	471	+	PlantSmallRNAgenes	OtherRNA	NA	NA	osa-b1.0r1-6064	OtherRNA locus with < 80% of RNAs between 20-24 nts in size	NA	NA	NA	NA	NA	NA	NA	-5.41320293576312	0.00213550070114332
1	14451603	14453469	1867	+	PlantSmallRNAgenes	OtherRNA	NA	NA	osa-b1.0r1-6065	OtherRNA locus with < 80% of RNAs between 20-24 nts in size	NA	NA	NA	NA	NA	NA	NA	-4.9943104372848	1.67386726465799e-05
1	14454526	14454769	244	+	PlantSmallRNAgenes	OtherRNA	NA	NA	osa-b1.0r1-6066	OtherRNA locus with < 80% of RNAs between 20-24 nts in size	NA	NA	NA	NA	NA	NA	NA	-6.47028532304406	0.00624570133635704
1	14455288	14456162	875	*	PlantSmallRNAgenes	siRNA24	NA	NA	osa-b1.0r1-6067	siRNA24 locus with predominant RNA size of 24	NA	NA	NA	NA	NA	NA	NA	1.44487769872009	0.0269355990405326
1	14488229	14488601	373	*	PlantSmallRNAgenes	siRNA24	NA	NA	osa-b1.0r1-6084	siRNA24 locus with predominant RNA size of 24	NA	NA	NA	NA	NA	NA	NA	2.2606364614423	0.0437990257703591
1	14515565	14517390	1826	*	PlantSmallRNAgenes	siRNA24	NA	NA	osa-b1.0r1-6097	siRNA24 locus with predominant RNA size of 24	NA	NA	NA	NA	NA	NA	NA	1.32051054850632	0.0300166165340209
1	14605972	14607208	1237	*	PlantSmallRNAgenes	siRNA24	NA	NA	osa-b1.0r1-6113	siRNA24 locus with predominant RNA size of 24	NA	NA	NA	NA	NA	NA	NA	3.40299929236705	0.0470397434341611
1	14607433	14610030	2598	*	PlantSmallRNAgenes	siRNA24	NA	NA	osa-b1.0r1-6114	siRNA24 locus with predominant RNA size of 24	NA	NA	NA	NA	NA	NA	NA	2.63061088129552	0.0103369289776965
1	14619600	14620044	445	*	PlantSmallRNAgenes	siRNA24	NA	NA	osa-b1.0r1-6115	siRNA24 locus with predominant RNA size of 24	NA	NA	NA	NA	NA	NA	NA	-2.79977811618723	5.28490770147245e-06
1	14634573	14636641	2069	*	PlantSmallRNAgenes	siRNA24	NA	NA	osa-b1.0r1-6125	siRNA24 locus with predominant RNA size of 24	NA	NA	NA	NA	NA	NA	NA	5.61084661033329	0.000823304430890689
1	14642772	14644648	1877	*	PlantSmallRNAgenes	siRNA24	NA	NA	osa-b1.0r1-6131	siRNA24 locus with predominant RNA size of 24	NA	NA	NA	NA	NA	NA	NA	3.59118155373254	0.0175700414924569
1	14675523	14676199	677	*	PlantSmallRNAgenes	siRNA24	NA	NA	osa-b1.0r1-6141	siRNA24 locus with predominant RNA size of 24	NA	NA	NA	NA	NA	NA	NA	4.04080597927958	0.0311457329016216
1	14678078	14678392	315	-	PlantSmallRNAgenes	siRNA24	NA	NA	osa-b1.0r1-6143	siRNA24 locus with predominant RNA size of 24	NA	NA	NA	NA	NA	NA	NA	-2.21940024987672	0.0242725161679644
1	14728458	14729542	1085	*	PlantSmallRNAgenes	siRNA24	NA	NA	osa-b1.0r1-6161	siRNA24 locus with predominant RNA size of 24	NA	NA	NA	NA	NA	NA	NA	3.89673130715572	0.00814922022152684
1	14730140	14732027	1888	*	PlantSmallRNAgenes	siRNA24	NA	NA	osa-b1.0r1-6162	siRNA24 locus with predominant RNA size of 24	NA	NA	NA	NA	NA	NA	NA	-2.60307325696532	0.00105799392730812
1	14732143	14732868	726	-	PlantSmallRNAgenes	siRNA24	NA	NA	osa-b1.0r1-6163	siRNA24 locus with predominant RNA size of 24	NA	NA	NA	NA	NA	NA	NA	-5.09958966662958	1.41394052237311e-14
1	14785469	14786541	1073	*	PlantSmallRNAgenes	siRNA24	NA	NA	osa-b1.0r1-6188	siRNA24 locus with predominant RNA size of 24	NA	NA	NA	NA	NA	NA	NA	4.54188411327296	0.0187674944257795
1	14787299	14788996	1698	*	PlantSmallRNAgenes	siRNA24	NA	NA	osa-b1.0r1-6190	siRNA24 locus with predominant RNA size of 24	NA	NA	NA	NA	NA	NA	NA	4.97312897692541	0.0028848269650075
1	14789489	14790867	1379	*	PlantSmallRNAgenes	siRNA24	NA	NA	osa-b1.0r1-6191	siRNA24 locus with predominant RNA size of 24	NA	NA	NA	NA	NA	NA	NA	2.00518514328819	0.0111932451827999
1	14829285	14830582	1298	*	PlantSmallRNAgenes	siRNA24	NA	NA	osa-b1.0r1-6206	siRNA24 locus with predominant RNA size of 24	NA	NA	NA	NA	NA	NA	NA	1.71493193830654	0.0111052113874671
1	14885216	14885795	580	*	PlantSmallRNAgenes	siRNA24	NA	NA	osa-b1.0r1-6217	siRNA24 locus with predominant RNA size of 24	NA	NA	NA	NA	NA	NA	NA	4.83903757817188	0.03854741032584
1	14899892	14900257	366	*	PlantSmallRNAgenes	siRNA24	NA	NA	osa-b1.0r1-6228	siRNA24 locus with predominant RNA size of 24	NA	NA	NA	NA	NA	NA	NA	-2.28175544353249	0.00319190522198027
1	14922542	14924337	1796	*	PlantSmallRNAgenes	siRNA24	NA	NA	osa-b1.0r1-6239	siRNA24 locus with predominant RNA size of 24	NA	NA	NA	NA	NA	NA	NA	3.96763669386158	0.020642054720233
1	14926995	14927956	962	*	PlantSmallRNAgenes	siRNA24	NA	NA	osa-b1.0r1-6240	siRNA24 locus with predominant RNA size of 24	NA	NA	NA	NA	NA	NA	NA	5.06055489931591	0.00889853977186226
1	14928873	14932206	3334	*	Pln24NT	24nt_Locus	NA	NA	cluster5187	NA	NA	NA	NA	cluster5187	cluster5187	T	8	4.17519117487328	0.0242016311528546
1	14940151	14941080	930	*	PlantSmallRNAgenes	siRNA24	NA	NA	osa-b1.0r1-6243	siRNA24 locus with predominant RNA size of 24	NA	NA	NA	NA	NA	NA	NA	4.71271731240479	0.00414306137832148
1	14944673	14945140	468	*	PlantSmallRNAgenes	siRNA24	NA	NA	osa-b1.0r1-6245	siRNA24 locus with predominant RNA size of 24	NA	NA	NA	NA	NA	NA	NA	4.23464550095819	0.0406205907778853
1	14948010	14950257	2248	*	PlantSmallRNAgenes	siRNA24	NA	NA	osa-b1.0r1-6246	siRNA24 locus with predominant RNA size of 24	NA	NA	NA	NA	NA	NA	NA	3.80580463175625	0.000219981291137546
1	14953192	14955349	2158	*	PlantSmallRNAgenes	siRNA24	NA	NA	osa-b1.0r1-6249	siRNA24 locus with predominant RNA size of 24	NA	NA	NA	NA	NA	NA	NA	3.7696611120496	0.000218749351436666
1	15013651	15015297	1647	*	PlantSmallRNAgenes	siRNA24	NA	NA	osa-b1.0r1-6264	siRNA24 locus with predominant RNA size of 24	NA	NA	NA	NA	NA	NA	NA	3.15920432520434	5.55235676698729e-05
1	15015535	15016018	484	*	PlantSmallRNAgenes	siRNA24	NA	NA	osa-b1.0r1-6265	siRNA24 locus with predominant RNA size of 24	NA	NA	NA	NA	NA	NA	NA	3.0942091444431	0.0321955245147144
1	15073491	15075682	2192	*	PlantSmallRNAgenes	siRNA24	NA	NA	osa-b1.0r1-6286	siRNA24 locus with predominant RNA size of 24	NA	NA	NA	NA	NA	NA	NA	2.94610720803304	0.0155404700447558
1	15116211	15118062	1852	*	PlantSmallRNAgenes	siRNA24	NA	NA	osa-b1.0r1-6296	siRNA24 locus with predominant RNA size of 24	NA	NA	NA	NA	NA	NA	NA	3.67621287383832	0.0147742262708824
1	15128669	15129773	1105	*	PlantSmallRNAgenes	siRNA24	NA	NA	osa-b1.0r1-6299	siRNA24 locus with predominant RNA size of 24	NA	NA	NA	NA	NA	NA	NA	2.8135405120628	0.00601378686649978
1	15131035	15131584	550	-	ShortStack	OtherRNA	NA	NA	Cluster_58290	NA	Cluster_58290	N	N	NA	NA	NA	NA	-5.61590241676318	0.00254106033138198
1	15135537	15135747	211	-	ShortStack	OtherRNA	NA	NA	Cluster_58296	NA	Cluster_58296	N	N	NA	NA	NA	NA	-3.73273731873887	0.0199435625385722
1	15144113	15145929	1817	*	PlantSmallRNAgenes	siRNA24	NA	NA	osa-b1.0r1-6303	siRNA24 locus with predominant RNA size of 24	NA	NA	NA	NA	NA	NA	NA	2.85399086351105	0.00236785236567789
1	15160932	15161741	810	*	PlantSmallRNAgenes	OtherRNA	NA	NA	osa-b1.0r1-6309	OtherRNA locus with < 80% of RNAs between 20-24 nts in size	NA	NA	NA	NA	NA	NA	NA	-4.38397349718126	0.00101507794550116
1	15168430	15169934	1505	*	PlantSmallRNAgenes	siRNA24	NA	NA	osa-b1.0r1-6312	siRNA24 locus with predominant RNA size of 24	NA	NA	NA	NA	NA	NA	NA	1.6615118570553	0.0109340349578467
1	15283758	15284700	943	*	PlantSmallRNAgenes	siRNA24	NA	NA	osa-b1.0r1-6347	siRNA24 locus with predominant RNA size of 24	NA	NA	NA	NA	NA	NA	NA	2.67113991238956	0.0425320179480846
1	15285604	15287213	1610	*	PlantSmallRNAgenes	siRNA24	NA	NA	osa-b1.0r1-6349	siRNA24 locus with predominant RNA size of 24	NA	NA	NA	NA	NA	NA	NA	2.87782555107309	0.0310768708367413
1	15327914	15328861	948	*	PlantSmallRNAgenes	siRNA24	NA	NA	osa-b1.0r1-6359	siRNA24 locus with predominant RNA size of 24	NA	NA	NA	NA	NA	NA	NA	6.70962833315069	6.59042081367473e-06
1	15335908	15338082	2175	*	PlantSmallRNAgenes	siRNA24	NA	NA	osa-b1.0r1-6363	siRNA24 locus with predominant RNA size of 24	NA	NA	NA	NA	NA	NA	NA	1.93259021567132	0.00457188542170424
1	15348741	15349948	1208	*	PlantSmallRNAgenes	siRNA24	NA	NA	osa-b1.0r1-6366	siRNA24 locus with predominant RNA size of 24	NA	NA	NA	NA	NA	NA	NA	4.00136666896675	0.000125979115943808
1	15352160	15353268	1109	*	PlantSmallRNAgenes	siRNA24	NA	NA	osa-b1.0r1-6367	siRNA24 locus with predominant RNA size of 24	NA	NA	NA	NA	NA	NA	NA	4.2010828816655	0.00251651765672998
1	15358064	15358131	68	-	PlantSmallRNAgenes	OtherRNA	NA	NA	osa-b1.0r1-6370	OtherRNA locus with < 80% of RNAs between 20-24 nts in size	NA	NA	NA	NA	NA	NA	NA	-4.48808925415227	0.0400582547297943
1	15387059	15388454	1396	*	PlantSmallRNAgenes	siRNA24	NA	NA	osa-b1.0r1-6385	siRNA24 locus with predominant RNA size of 24	NA	NA	NA	NA	NA	NA	NA	2.35706230962098	0.0336342733293041
1	15401637	15402090	454	*	PlantSmallRNAgenes	siRNA24	NA	NA	osa-b1.0r1-6391	siRNA24 locus with predominant RNA size of 24	NA	NA	NA	NA	NA	NA	NA	4.91350584190592	0.0176713838364086
1	15413015	15414558	1544	*	PlantSmallRNAgenes	siRNA24	NA	NA	osa-b1.0r1-6395	siRNA24 locus with predominant RNA size of 24	NA	NA	NA	NA	NA	NA	NA	2.65869932269301	0.0326670221274589
1	15421142	15421738	597	*	PlantSmallRNAgenes	siRNA24	NA	NA	osa-b1.0r1-6396	siRNA24 locus with predominant RNA size of 24	NA	NA	NA	NA	NA	NA	NA	-1.3283702412533	0.016431523457059
1	15451142	15451661	520	*	PlantSmallRNAgenes	siRNA24	NA	NA	osa-b1.0r1-6418	siRNA24 locus with predominant RNA size of 24	NA	NA	NA	NA	NA	NA	NA	-2.76888316381285	1.21198939303076e-06
1	15452314	15453559	1246	*	PlantSmallRNAgenes	siRNA24	NA	NA	osa-b1.0r1-6419	siRNA24 locus with predominant RNA size of 24	NA	NA	NA	NA	NA	NA	NA	2.32228263541235	0.0163976413417175
1	15460315	15461539	1225	*	PlantSmallRNAgenes	siRNA24	NA	NA	osa-b1.0r1-6422	siRNA24 locus with predominant RNA size of 24	NA	NA	NA	NA	NA	NA	NA	3.08559682080193	0.0113984350790581
1	15478576	15479802	1227	*	PlantSmallRNAgenes	siRNA24	NA	NA	osa-b1.0r1-6429	siRNA24 locus with predominant RNA size of 24	NA	NA	NA	NA	NA	NA	NA	3.42838280438425	0.000107065092768753
1	15506117	15508018	1902	*	PlantSmallRNAgenes	siRNA24	NA	NA	osa-b1.0r1-6440	siRNA24 locus with predominant RNA size of 24	NA	NA	NA	NA	NA	NA	NA	5.41834865212105	0.001042713532872
1	15547861	15548893	1033	*	PlantSmallRNAgenes	siRNA24	NA	NA	osa-b1.0r1-6463	siRNA24 locus with predominant RNA size of 24	NA	NA	NA	NA	NA	NA	NA	4.74234578956433	0.000518600718381675
1	15559219	15559337	119	*	PlantSmallRNAgenes	siRNA24	NA	NA	osa-b1.0r1-6464	siRNA24 locus with predominant RNA size of 24	NA	NA	NA	NA	NA	NA	NA	-6.28341953115752	0.0067906370121604
1	15564536	15565482	947	*	PlantSmallRNAgenes	siRNA24	NA	NA	osa-b1.0r1-6468	siRNA24 locus with predominant RNA size of 24	NA	NA	NA	NA	NA	NA	NA	3.29463654482383	0.0256441547016614
1	15573785	15575669	1885	*	PlantSmallRNAgenes	siRNA24	NA	NA	osa-b1.0r1-6471	siRNA24 locus with predominant RNA size of 24	NA	NA	NA	NA	NA	NA	NA	2.2093928946632	0.000529308509892624
1	15616496	15618130	1635	*	PlantSmallRNAgenes	siRNA24	NA	NA	osa-b1.0r1-6480	siRNA24 locus with predominant RNA size of 24	NA	NA	NA	NA	NA	NA	NA	2.47531543757362	0.0188157951744215
1	15721666	15722418	753	*	PlantSmallRNAgenes	siRNA24	NA	NA	osa-b1.0r1-6510	siRNA24 locus with predominant RNA size of 24	NA	NA	NA	NA	NA	NA	NA	4.80971255290943	0.0199113404870676
1	15743361	15744184	824	*	PlantSmallRNAgenes	siRNA24	NA	NA	osa-b1.0r1-6515	siRNA24 locus with predominant RNA size of 24	NA	NA	NA	NA	NA	NA	NA	4.0620522192664	0.0135135476347638
1	15764903	15765376	474	*	PlantSmallRNAgenes	siRNA24	NA	NA	osa-b1.0r1-6522	siRNA24 locus with predominant RNA size of 24	NA	NA	NA	NA	NA	NA	NA	4.5676981961637	0.0104102052798517
1	15781425	15782894	1470	*	PlantSmallRNAgenes	siRNA24	NA	NA	osa-b1.0r1-6528	siRNA24 locus with predominant RNA size of 24	NA	NA	NA	NA	NA	NA	NA	2.35666720088913	0.0412641564773643
1	15801108	15802456	1349	*	PlantSmallRNAgenes	siRNA24	NA	NA	osa-b1.0r1-6538	siRNA24 locus with predominant RNA size of 24	NA	NA	NA	NA	NA	NA	NA	4.79851049562083	0.0204761757716079
1	15803258	15805766	2509	*	PlantSmallRNAgenes	siRNA24	NA	NA	osa-b1.0r1-6539	siRNA24 locus with predominant RNA size of 24	NA	NA	NA	NA	NA	NA	NA	3.07085283081732	0.00209363388958017
1	15814208	15815426	1219	*	PlantSmallRNAgenes	siRNA24	NA	NA	osa-b1.0r1-6546	siRNA24 locus with predominant RNA size of 24	NA	NA	NA	NA	NA	NA	NA	3.5683089397493	1.06494467005246e-05
1	15825256	15826204	949	*	PlantSmallRNAgenes	siRNA24	NA	NA	osa-b1.0r1-6550	siRNA24 locus with predominant RNA size of 24	NA	NA	NA	NA	NA	NA	NA	4.27097783721727	0.0120780150659123
1	15843825	15844704	880	*	PlantSmallRNAgenes	siRNA24	NA	NA	osa-b1.0r1-6558	siRNA24 locus with predominant RNA size of 24	NA	NA	NA	NA	NA	NA	NA	2.03184352400866	0.0344196721019797
1	15850195	15851614	1420	*	PlantSmallRNAgenes	siRNA24	NA	NA	osa-b1.0r1-6561	siRNA24 locus with predominant RNA size of 24	NA	NA	NA	NA	NA	NA	NA	5.26052588766004	0.00710208054443922
1	15851761	15852554	794	*	PlantSmallRNAgenes	siRNA24	NA	NA	osa-b1.0r1-6562	siRNA24 locus with predominant RNA size of 24	NA	NA	NA	NA	NA	NA	NA	5.22424951221443	0.0150037637511939
1	15915963	15917242	1280	*	PlantSmallRNAgenes	siRNA24	NA	NA	osa-b1.0r1-6573	siRNA24 locus with predominant RNA size of 24	NA	NA	NA	NA	NA	NA	NA	4.09381715581266	0.0216579157204794
1	15933119	15933505	387	+	PlantSmallRNAgenes	siRNA24	NA	NA	osa-b1.0r1-6578	siRNA24 locus with predominant RNA size of 24	NA	NA	NA	NA	NA	NA	NA	-4.4175117172358	0.0126307419786541
1	15949293	15949905	613	*	PlantSmallRNAgenes	siRNA24	NA	NA	osa-b1.0r1-6588	siRNA24 locus with predominant RNA size of 24	NA	NA	NA	NA	NA	NA	NA	4.67695479762467	0.0172959206669247
1	15956085	15959468	3384	*	PlantSmallRNAgenes	siRNA24	NA	NA	osa-b1.0r1-6592	siRNA24 locus with predominant RNA size of 24	NA	NA	NA	NA	NA	NA	NA	1.68204312633527	0.0299365541529032
1	15962221	15965586	3366	*	PlantSmallRNAgenes	siRNA24	NA	NA	osa-b1.0r1-6593	siRNA24 locus with predominant RNA size of 24	NA	NA	NA	NA	NA	NA	NA	2.38418315657272	0.00146486342825859
1	15986607	15987468	862	*	PlantSmallRNAgenes	siRNA24	NA	NA	osa-b1.0r1-6604	siRNA24 locus with predominant RNA size of 24	NA	NA	NA	NA	NA	NA	NA	5.35636308506739	0.0419491355364671
1	15991537	15992622	1086	*	PlantSmallRNAgenes	siRNA24	NA	NA	osa-b1.0r1-6605	siRNA24 locus with predominant RNA size of 24	NA	NA	NA	NA	NA	NA	NA	1.58025935814417	0.0131616786282704
1	16050559	16051243	685	+	ShortStack	OtherRNA	NA	NA	Cluster_58880	NA	Cluster_58880	N	N	NA	NA	NA	NA	-4.55679025602901	0.020565060807913
1	16055277	16056181	905	+	ShortStack	OtherRNA	NA	NA	Cluster_58886	NA	Cluster_58886	N	N	NA	NA	NA	NA	-6.32452595631422	0.000173510849194473
1	16059166	16059910	745	*	PlantSmallRNAgenes	siRNA24	NA	NA	osa-b1.0r1-6628	siRNA24 locus with predominant RNA size of 24	NA	NA	NA	NA	NA	NA	NA	3.2429599343901	0.0326670221274589
1	16069134	16070935	1802	*	PlantSmallRNAgenes	siRNA24	NA	NA	osa-b1.0r1-6630	siRNA24 locus with predominant RNA size of 24	NA	NA	NA	NA	NA	NA	NA	3.35941417276297	0.00132301378579499
1	16100591	16101208	618	*	PlantSmallRNAgenes	siRNA24	NA	NA	osa-b1.0r1-6645	siRNA24 locus with predominant RNA size of 24	NA	NA	NA	NA	NA	NA	NA	5.37106137293687	0.00572050691109683
1	16102527	16103070	544	*	PlantSmallRNAgenes	siRNA24	NA	NA	osa-b1.0r1-6647	siRNA24 locus with predominant RNA size of 24	NA	NA	NA	NA	NA	NA	NA	4.21909071434711	0.0458107447960102
1	16112858	16113423	566	*	PlantSmallRNAgenes	siRNA24	NA	NA	osa-b1.0r1-6651	siRNA24 locus with predominant RNA size of 24	NA	NA	NA	NA	NA	NA	NA	4.20337311253219	0.0402185792719348
1	16133848	16135077	1230	*	PlantSmallRNAgenes	siRNA24	NA	NA	osa-b1.0r1-6661	siRNA24 locus with predominant RNA size of 24	NA	NA	NA	NA	NA	NA	NA	4.67666273229741	0.000553900424736673
1	16140187	16141501	1315	*	PlantSmallRNAgenes	OtherRNA	NA	NA	osa-b1.0r1-6663	OtherRNA locus with < 80% of RNAs between 20-24 nts in size	NA	NA	NA	NA	NA	NA	NA	4.69826845888409	0.00497137120706926
1	16149609	16151170	1562	*	PlantSmallRNAgenes	siRNA24	NA	NA	osa-b1.0r1-6665	siRNA24 locus with predominant RNA size of 24	NA	NA	NA	NA	NA	NA	NA	4.02885762136383	0.00682570541394417
1	16156796	16158020	1225	*	PlantSmallRNAgenes	siRNA24	NA	NA	osa-b1.0r1-6669	siRNA24 locus with predominant RNA size of 24	NA	NA	NA	NA	NA	NA	NA	4.29062158256703	0.00344780340739017
1	16294315	16295128	814	*	PlantSmallRNAgenes	siRNA24	NA	NA	osa-b1.0r1-6703	siRNA24 locus with predominant RNA size of 24	NA	NA	NA	NA	NA	NA	NA	4.37022912861001	0.0469046220068371
1	16301621	16302460	840	*	PlantSmallRNAgenes	siRNA24	NA	NA	osa-b1.0r1-6705	siRNA24 locus with predominant RNA size of 24	NA	NA	NA	NA	NA	NA	NA	4.23513408652234	0.0158800302653672
1	16305230	16306289	1060	*	PlantSmallRNAgenes	siRNA24	NA	NA	osa-b1.0r1-6708	siRNA24 locus with predominant RNA size of 24	NA	NA	NA	NA	NA	NA	NA	4.04090382232867	0.0289469847894702
1	16318805	16320246	1442	*	PlantSmallRNAgenes	siRNA24	NA	NA	osa-b1.0r1-6713	siRNA24 locus with predominant RNA size of 24	NA	NA	NA	NA	NA	NA	NA	4.98348519481388	0.00182901165172104
1	16349780	16350584	805	*	PlantSmallRNAgenes	siRNA24	NA	NA	osa-b1.0r1-6727	siRNA24 locus with predominant RNA size of 24	NA	NA	NA	NA	NA	NA	NA	4.49333815487236	0.00894954523611072
1	16364409	16364744	336	*	PlantSmallRNAgenes	siRNA24	NA	NA	osa-b1.0r1-6732	siRNA24 locus with predominant RNA size of 24	NA	NA	NA	NA	NA	NA	NA	-4.35481801299544	1.27481977673149e-05
1	16381610	16382434	825	+	ShortStack	OtherRNA	NA	NA	Cluster_59068	NA	Cluster_59068	N	N	NA	NA	NA	NA	-6.41326231966074	0.00282721253138573
1	16393880	16395107	1228	*	PlantSmallRNAgenes	siRNA24	NA	NA	osa-b1.0r1-6738	siRNA24 locus with predominant RNA size of 24	NA	NA	NA	NA	NA	NA	NA	4.74665567258465	0.0285863611303305
1	16436980	16440261	3282	*	PlantSmallRNAgenes	siRNA24	NA	NA	osa-b1.0r1-6747	siRNA24 locus with predominant RNA size of 24	NA	NA	NA	NA	NA	NA	NA	1.93162613158864	0.0140978448243533
1	16448178	16449989	1812	+	PlantSmallRNAgenes	siRNA24	NA	NA	osa-b1.0r1-6750	siRNA24 locus with predominant RNA size of 24	NA	NA	NA	NA	NA	NA	NA	2.73455333402333	0.0324908650137143
1	16565891	16566741	851	*	PlantSmallRNAgenes	siRNA24	NA	NA	osa-b1.0r1-6786	siRNA24 locus with predominant RNA size of 24	NA	NA	NA	NA	NA	NA	NA	5.19651393578816	0.00524335347436606
1	16587430	16588612	1183	*	PlantSmallRNAgenes	siRNA24	NA	NA	osa-b1.0r1-6790	siRNA24 locus with predominant RNA size of 24	NA	NA	NA	NA	NA	NA	NA	2.24664569710557	0.000515267322089581
1	16598037	16599343	1307	*	PlantSmallRNAgenes	siRNA24	NA	NA	osa-b1.0r1-6791	siRNA24 locus with predominant RNA size of 24	NA	NA	NA	NA	NA	NA	NA	2.6257903514493	0.0260705787186245
1	16614108	16614734	627	*	PlantSmallRNAgenes	siRNA24	NA	NA	osa-b1.0r1-6800	siRNA24 locus with predominant RNA size of 24	NA	NA	NA	NA	NA	NA	NA	5.39570123356341	0.0101960167166715
1	16637319	16638173	855	*	PlantSmallRNAgenes	siRNA24	NA	NA	osa-b1.0r1-6806	siRNA24 locus with predominant RNA size of 24	NA	NA	NA	NA	NA	NA	NA	4.38617762081096	0.024616625048351
1	16677583	16678926	1344	*	PlantSmallRNAgenes	siRNA24	NA	NA	osa-b1.0r1-6814	siRNA24 locus with predominant RNA size of 24	NA	NA	NA	NA	NA	NA	NA	5.32843415244828	0.0031462754794424
1	16712959	16715099	2141	*	PlantSmallRNAgenes	siRNA24	NA	NA	osa-b1.0r1-6832	siRNA24 locus with predominant RNA size of 24	NA	NA	NA	NA	NA	NA	NA	2.21738495153006	0.0122063635073695
1	16715363	16715928	566	*	PlantSmallRNAgenes	siRNA24	NA	NA	osa-b1.0r1-6833	siRNA24 locus with predominant RNA size of 24	NA	NA	NA	NA	NA	NA	NA	3.86818005655582	0.00336705908913618
1	16716154	16716578	425	*	PlantSmallRNAgenes	siRNA24	NA	NA	osa-b1.0r1-6834	siRNA24 locus with predominant RNA size of 24	NA	NA	NA	NA	NA	NA	NA	3.15968755364222	0.0157481640027667
1	16724528	16724896	369	*	PlantSmallRNAgenes	siRNA24	NA	NA	osa-b1.0r1-6844	siRNA24 locus with predominant RNA size of 24	NA	NA	NA	NA	NA	NA	NA	3.00294507169725	0.0492906027137548
1	16909447	16909979	533	*	PlantSmallRNAgenes	siRNA24	NA	NA	osa-b1.0r1-6875	siRNA24 locus with predominant RNA size of 24	NA	NA	NA	NA	NA	NA	NA	6.85648102883102	0.0157100522881697
1	16980591	16981372	782	-	PlantSmallRNAgenes	OtherRNA	NA	NA	osa-b1.0r1-6897	OtherRNA locus with < 80% of RNAs between 20-24 nts in size	NA	NA	NA	NA	NA	NA	NA	-9.25145879029524	0.00602698437133595
1	16981508	16981774	267	*	PlantSmallRNAgenes	OtherRNA	NA	NA	osa-b1.0r1-6898	OtherRNA locus with < 80% of RNAs between 20-24 nts in size	NA	NA	NA	NA	NA	NA	NA	-5.45726194547433	0.00957174254606749
1	17109005	17109788	784	*	PlantSmallRNAgenes	siRNA24	NA	NA	osa-b1.0r1-6926	siRNA24 locus with predominant RNA size of 24	NA	NA	NA	NA	NA	NA	NA	5.1257138942174	0.00579114306925242
1	17163110	17163433	324	*	PlantSmallRNAgenes	siRNA24	NA	NA	osa-b1.0r1-6938	siRNA24 locus with predominant RNA size of 24	NA	NA	NA	NA	NA	NA	NA	-2.99372360558292	0.0126142477480851
1	17235549	17239472	3924	*	PlantSmallRNAgenes	siRNA24	NA	NA	osa-b1.0r1-6962	siRNA24 locus with predominant RNA size of 24	NA	NA	NA	NA	NA	NA	NA	4.16961668431835	0.0127219270395709
1	17337640	17337741	102	*	ShortStack	OtherRNA	NA	NA	Cluster_59574	NA	Cluster_59574	N	N	NA	NA	NA	NA	-6.13111488478219	0.000867881887518167
1	17348252	17348950	699	*	PlantSmallRNAgenes	siRNA24	NA	NA	osa-b1.0r1-7009	siRNA24 locus with predominant RNA size of 24	NA	NA	NA	NA	NA	NA	NA	2.01822782126133	0.0349228401373022
1	17349297	17352697	3401	+	PlantSmallRNAgenes	OtherRNA	NA	NA	osa-b1.0r1-7010	OtherRNA locus with < 80% of RNAs between 20-24 nts in size	NA	NA	NA	NA	NA	NA	NA	-3.20015332725473	9.77451105748171e-07
1	17356429	17357252	824	*	PlantSmallRNAgenes	siRNA24	NA	NA	osa-b1.0r1-7013	siRNA24 locus with predominant RNA size of 24	NA	NA	NA	NA	NA	NA	NA	4.09188017158674	0.0272070068721606
1	17378800	17381238	2439	*	PlantSmallRNAgenes	siRNA24	NA	NA	osa-b1.0r1-7019	siRNA24 locus with predominant RNA size of 24	NA	NA	NA	NA	NA	NA	NA	3.53118297550711	0.0145875436449136
1	17392957	17394328	1372	*	PlantSmallRNAgenes	siRNA24	NA	NA	osa-b1.0r1-7023	siRNA24 locus with predominant RNA size of 24	NA	NA	NA	NA	NA	NA	NA	1.64313714993842	0.00821872724766308
1	17445623	17446232	610	*	PlantSmallRNAgenes	siRNA24	NA	NA	osa-b1.0r1-7042	siRNA24 locus with predominant RNA size of 24	NA	NA	NA	NA	NA	NA	NA	5.26470818064918	0.00403968193228736
1	17459502	17459963	462	*	PlantSmallRNAgenes	siRNA24	NA	NA	osa-b1.0r1-7047	siRNA24 locus with predominant RNA size of 24	NA	NA	NA	NA	NA	NA	NA	-2.15137001190852	0.0144326173502206
1	17460415	17461377	963	-	PlantSmallRNAgenes	siRNA24	NA	NA	osa-b1.0r1-7048	siRNA24 locus with predominant RNA size of 24	NA	NA	NA	NA	NA	NA	NA	-1.79622158075802	0.013085765201524
1	17468992	17469890	899	*	PlantSmallRNAgenes	siRNA24	NA	NA	osa-b1.0r1-7051	siRNA24 locus with predominant RNA size of 24	NA	NA	NA	NA	NA	NA	NA	-2.46952926401081	0.00890474068739961
1	17471566	17471947	382	*	PlantSmallRNAgenes	siRNA24	NA	NA	osa-b1.0r1-7053	siRNA24 locus with predominant RNA size of 24	NA	NA	NA	NA	NA	NA	NA	-2.73924405741413	0.001196926071521
1	17515270	17515861	592	*	PlantSmallRNAgenes	siRNA24	NA	NA	osa-b1.0r1-7075	siRNA24 locus with predominant RNA size of 24	NA	NA	NA	NA	NA	NA	NA	3.48290714376298	0.0355133914185886
1	17529872	17530918	1047	*	PlantSmallRNAgenes	siRNA24	NA	NA	osa-b1.0r1-7079	siRNA24 locus with predominant RNA size of 24	NA	NA	NA	NA	NA	NA	NA	4.70733924818443	0.01170713765321
1	17560859	17562358	1500	+	PlantSmallRNAgenes	OtherRNA	NA	NA	osa-b1.0r1-7091	OtherRNA locus with < 80% of RNAs between 20-24 nts in size	NA	NA	NA	NA	NA	NA	NA	-4.39504840686736	2.55597532354815e-05
1	17564502	17564930	429	+	ShortStack	OtherRNA	NA	NA	Cluster_59745	NA	Cluster_59745	N	N	NA	NA	NA	NA	-5.52994873741572	0.00354838078538783
1	17567963	17568924	962	*	PlantSmallRNAgenes	siRNA24	NA	NA	osa-b1.0r1-7093	siRNA24 locus with predominant RNA size of 24	NA	NA	NA	NA	NA	NA	NA	2.78149146447147	0.00507700824952974
1	17597185	17598679	1495	*	PlantSmallRNAgenes	siRNA24	NA	NA	osa-b1.0r1-7109	siRNA24 locus with predominant RNA size of 24	NA	NA	NA	NA	NA	NA	NA	4.78544086034065	0.0329649826805807
1	17601230	17603645	2416	*	PlantSmallRNAgenes	siRNA24	NA	NA	osa-b1.0r1-7110	siRNA24 locus with predominant RNA size of 24	NA	NA	NA	NA	NA	NA	NA	5.36093498141494	0.000578725639796843
1	17610102	17611659	1558	*	PlantSmallRNAgenes	siRNA24	NA	NA	osa-b1.0r1-7113	siRNA24 locus with predominant RNA size of 24	NA	NA	NA	NA	NA	NA	NA	2.25628965418744	0.0426315782397892
1	17613876	17615325	1450	*	PlantSmallRNAgenes	siRNA24	NA	NA	osa-b1.0r1-7114	siRNA24 locus with predominant RNA size of 24	NA	NA	NA	NA	NA	NA	NA	3.65946185430645	0.0345948393518744
1	17627198	17628325	1128	*	PlantSmallRNAgenes	siRNA24	NA	NA	osa-b1.0r1-7119	siRNA24 locus with predominant RNA size of 24	NA	NA	NA	NA	NA	NA	NA	2.14499938708222	0.01306022736739
1	17706541	17707842	1302	*	PlantSmallRNAgenes	siRNA24	NA	NA	osa-b1.0r1-7139	siRNA24 locus with predominant RNA size of 24	NA	NA	NA	NA	NA	NA	NA	3.69503103108642	1.85395591807899e-06
1	17713993	17714934	942	*	PlantSmallRNAgenes	siRNA24	NA	NA	osa-b1.0r1-7140	siRNA24 locus with predominant RNA size of 24	NA	NA	NA	NA	NA	NA	NA	3.12832981867749	0.037577275201319
1	17715716	17717495	1780	*	PlantSmallRNAgenes	siRNA24	NA	NA	osa-b1.0r1-7142	siRNA24 locus with predominant RNA size of 24	NA	NA	NA	NA	NA	NA	NA	3.89529804440539	0.00185953246295774
1	17724846	17726094	1249	*	PlantSmallRNAgenes	siRNA24	NA	NA	osa-b1.0r1-7147	siRNA24 locus with predominant RNA size of 24	NA	NA	NA	NA	NA	NA	NA	4.54889284148767	0.0118135088481221
1	17793023	17793168	146	+	PlantSmallRNAgenes	OtherRNA	NA	NA	osa-b1.0r1-7168	OtherRNA locus with < 80% of RNAs between 20-24 nts in size	NA	NA	NA	NA	NA	NA	NA	-2.45635062496664	0.00271673746627723
1	17794849	17796538	1690	*	PlantSmallRNAgenes	siRNA24	NA	NA	osa-b1.0r1-7170	siRNA24 locus with predominant RNA size of 24	NA	NA	NA	NA	NA	NA	NA	2.51733282881193	0.00627638044904201
1	17817552	17817999	448	*	PlantSmallRNAgenes	siRNA24	NA	NA	osa-b1.0r1-7180	siRNA24 locus with predominant RNA size of 24	NA	NA	NA	NA	NA	NA	NA	-3.64805125902248	0.0164745733138883
1	17885279	17886066	788	*	PlantSmallRNAgenes	siRNA24	NA	NA	osa-b1.0r1-7197	siRNA24 locus with predominant RNA size of 24	NA	NA	NA	NA	NA	NA	NA	3.7232952257066	0.00261722808617391
1	17893818	17894566	749	*	PlantSmallRNAgenes	siRNA24	NA	NA	osa-b1.0r1-7201	siRNA24 locus with predominant RNA size of 24	NA	NA	NA	NA	NA	NA	NA	4.06934942304244	0.014135371991362
1	17902061	17903944	1884	*	PlantSmallRNAgenes	siRNA24	NA	NA	osa-b1.0r1-7204	siRNA24 locus with predominant RNA size of 24	NA	NA	NA	NA	NA	NA	NA	5.62048037758557	0.000290503689055801
1	17906632	17906930	299	+	ShortStack	OtherRNA	NA	NA	Cluster_59936	NA	Cluster_59936	N	N	NA	NA	NA	NA	-4.0616289077113	0.0431135672908374
1	17910463	17911123	661	-	PlantSmallRNAgenes	OtherRNA	NA	NA	osa-b1.0r1-7206	OtherRNA locus with < 80% of RNAs between 20-24 nts in size	NA	NA	NA	NA	NA	NA	NA	-3.03943351383571	1.10803702724049e-05
1	17956889	17957369	481	*	PlantSmallRNAgenes	siRNA24	NA	NA	osa-b1.0r1-7229	siRNA24 locus with predominant RNA size of 24	NA	NA	NA	NA	NA	NA	NA	2.32842764945763	0.0159725081606125
1	17984119	17984520	402	*	PlantSmallRNAgenes	siRNA24	NA	NA	osa-b1.0r1-7241	siRNA24 locus with predominant RNA size of 24	NA	NA	NA	NA	NA	NA	NA	-4.07152610746444	0.0151296146798892
1	18006950	18007768	819	+	PlantSmallRNAgenes	OtherRNA	NA	NA	osa-b1.0r1-7247	OtherRNA locus with < 80% of RNAs between 20-24 nts in size	NA	NA	NA	NA	NA	NA	NA	-4.95607826659909	7.87562898421116e-10
1	18037054	18037739	686	*	PlantSmallRNAgenes	siRNA24	NA	NA	osa-b1.0r1-7264	siRNA24 locus with predominant RNA size of 24	NA	NA	NA	NA	NA	NA	NA	3.49133752883818	0.0221730452772276
1	18040577	18041411	835	*	PlantSmallRNAgenes	siRNA24	NA	NA	osa-b1.0r1-7266	siRNA24 locus with predominant RNA size of 24	NA	NA	NA	NA	NA	NA	NA	2.38046642800684	0.0150958939243492
1	18057133	18057880	748	*	PlantSmallRNAgenes	siRNA24	NA	NA	osa-b1.0r1-7269	siRNA24 locus with predominant RNA size of 24	NA	NA	NA	NA	NA	NA	NA	3.9381425107782	0.043420860568988
1	18160133	18161958	1826	*	PlantSmallRNAgenes	siRNA24	NA	NA	osa-b1.0r1-7301	siRNA24 locus with predominant RNA size of 24	NA	NA	NA	NA	NA	NA	NA	5.34689533697426	0.000971873301197996
1	18167713	18167917	205	+	PlantSmallRNAgenes	OtherRNA	NA	NA	osa-b1.0r1-7302	OtherRNA locus with < 80% of RNAs between 20-24 nts in size	NA	NA	NA	NA	NA	NA	NA	-4.10238840088048	0.00165022932638637
1	18184129	18185442	1314	*	PlantSmallRNAgenes	siRNA24	NA	NA	osa-b1.0r1-7304	siRNA24 locus with predominant RNA size of 24	NA	NA	NA	NA	NA	NA	NA	1.19198179322076	0.0487513301043256
1	18216009	18216399	391	*	PlantSmallRNAgenes	siRNA24	NA	NA	osa-b1.0r1-7318	siRNA24 locus with predominant RNA size of 24	NA	NA	NA	NA	NA	NA	NA	4.39931562533523	0.0409341662900335
1	18258863	18259367	505	*	PlantSmallRNAgenes	siRNA24	NA	NA	osa-b1.0r1-7333	siRNA24 locus with predominant RNA size of 24	NA	NA	NA	NA	NA	NA	NA	4.44981178044532	0.0104492112779744
1	18339414	18340176	763	*	PlantSmallRNAgenes	siRNA24	NA	NA	osa-b1.0r1-7365	siRNA24 locus with predominant RNA size of 24	NA	NA	NA	NA	NA	NA	NA	3.38558231009222	0.0248079217674355
1	18387320	18388291	972	*	PlantSmallRNAgenes	siRNA24	NA	NA	osa-b1.0r1-7388	siRNA24 locus with predominant RNA size of 24	NA	NA	NA	NA	NA	NA	NA	2.1449789965522	0.00190184583732625
1	18401765	18403230	1466	*	PlantSmallRNAgenes	siRNA24	NA	NA	osa-b1.0r1-7390	siRNA24 locus with predominant RNA size of 24	NA	NA	NA	NA	NA	NA	NA	1.94015623235927	0.00650647503457052
1	18502359	18504311	1953	*	PlantSmallRNAgenes	siRNA24	NA	NA	osa-b1.0r1-7433	siRNA24 locus with predominant RNA size of 24	NA	NA	NA	NA	NA	NA	NA	-1.69282718969146	0.00246326903841635
1	18598455	18599572	1118	*	PlantSmallRNAgenes	siRNA24	NA	NA	osa-b1.0r1-7460	siRNA24 locus with predominant RNA size of 24	NA	NA	NA	NA	NA	NA	NA	3.99452043205721	0.00463695468517903
1	18642870	18643543	674	*	PlantSmallRNAgenes	siRNA24	NA	NA	osa-b1.0r1-7479	siRNA24 locus with predominant RNA size of 24	NA	NA	NA	NA	NA	NA	NA	4.36682535381767	0.0279364077183889
1	18665417	18667485	2069	*	PlantSmallRNAgenes	siRNA24	NA	NA	osa-b1.0r1-7493	siRNA24 locus with predominant RNA size of 24	NA	NA	NA	NA	NA	NA	NA	1.77954479012347	0.04944980781847
1	18677567	18677852	286	*	PlantSmallRNAgenes	OtherRNA	NA	NA	osa-b1.0r1-7498	OtherRNA locus with < 80% of RNAs between 20-24 nts in size	NA	NA	NA	NA	NA	NA	NA	43.2446746815533	2.6430617957059e-15
1	18682605	18683331	727	-	PlantSmallRNAgenes	OtherRNA	NA	NA	osa-b1.0r1-7501	OtherRNA locus with < 80% of RNAs between 20-24 nts in size	NA	NA	NA	NA	NA	NA	NA	-7.7923070376285	1.62972285682461e-13
1	18683762	18685624	1863	+	PlantSmallRNAgenes	OtherRNA	NA	NA	osa-b1.0r1-7502	OtherRNA locus with < 80% of RNAs between 20-24 nts in size	NA	NA	NA	NA	NA	NA	NA	-2.7742438463973	0.000412558290069165
1	18695130	18700476	5347	*	Pln24NT	24nt_Locus	NA	NA	cluster6306	NA	NA	NA	NA	cluster6306	cluster6306	T	13	4.27143579578126	0.020189393216985
1	18759656	18760790	1135	*	PlantSmallRNAgenes	siRNA24	NA	NA	osa-b1.0r1-7522	siRNA24 locus with predominant RNA size of 24	NA	NA	NA	NA	NA	NA	NA	4.91160097964688	0.00366826833534643
1	18788397	18789216	820	*	PlantSmallRNAgenes	siRNA24	NA	NA	osa-b1.0r1-7533	siRNA24 locus with predominant RNA size of 24	NA	NA	NA	NA	NA	NA	NA	2.9066194973544	0.0178405980737614
1	18815507	18816805	1299	*	PlantSmallRNAgenes	siRNA24	NA	NA	osa-b1.0r1-7545	siRNA24 locus with predominant RNA size of 24	NA	NA	NA	NA	NA	NA	NA	2.80289361858599	0.0240441415290105
1	18824565	18825465	901	*	PlantSmallRNAgenes	siRNA24	NA	NA	osa-b1.0r1-7547	siRNA24 locus with predominant RNA size of 24	NA	NA	NA	NA	NA	NA	NA	4.29922982120133	0.0149493601743604
1	18826659	18827039	381	+	PlantSmallRNAgenes	OtherRNA	NA	NA	osa-b1.0r1-7548	OtherRNA locus with < 80% of RNAs between 20-24 nts in size	NA	NA	NA	NA	NA	NA	NA	-2.79144175721694	0.00307299063156736
1	18837079	18837856	778	*	PlantSmallRNAgenes	siRNA24	NA	NA	osa-b1.0r1-7551	siRNA24 locus with predominant RNA size of 24	NA	NA	NA	NA	NA	NA	NA	5.29454674879672	0.000758268718071911
1	18869667	18870709	1043	*	PlantSmallRNAgenes	siRNA24	NA	NA	osa-b1.0r1-7564	siRNA24 locus with predominant RNA size of 24	NA	NA	NA	NA	NA	NA	NA	3.5985167238739	0.00387063806203195
1	18888028	18889027	1000	*	PlantSmallRNAgenes	siRNA24	NA	NA	osa-b1.0r1-7568	siRNA24 locus with predominant RNA size of 24	NA	NA	NA	NA	NA	NA	NA	5.36781012047766	0.0013804785700184
1	18892666	18893666	1001	*	PlantSmallRNAgenes	siRNA24	NA	NA	osa-b1.0r1-7572	siRNA24 locus with predominant RNA size of 24	NA	NA	NA	NA	NA	NA	NA	4.80712355010408	0.0045313891037955
1	18920315	18921410	1096	*	PlantSmallRNAgenes	siRNA24	NA	NA	osa-b1.0r1-7580	siRNA24 locus with predominant RNA size of 24	NA	NA	NA	NA	NA	NA	NA	4.82316262925327	0.0265559890523252
1	18958477	18958990	514	*	PlantSmallRNAgenes	siRNA24	NA	NA	osa-b1.0r1-7593	siRNA24 locus with predominant RNA size of 24	NA	NA	NA	NA	NA	NA	NA	-3.0076062261901	0.0451423702724457
1	18968950	18971644	2695	*	PlantSmallRNAgenes	siRNA24	NA	NA	osa-b1.0r1-7595	siRNA24 locus with predominant RNA size of 24	NA	NA	NA	NA	NA	NA	NA	1.99740094409364	0.02619731116303
1	18990823	18992539	1717	*	PlantSmallRNAgenes	siRNA24	NA	NA	osa-b1.0r1-7605	siRNA24 locus with predominant RNA size of 24	NA	NA	NA	NA	NA	NA	NA	2.55457282003513	0.00398391522216307
1	18996619	18997888	1270	*	PlantSmallRNAgenes	OtherRNA	NA	NA	osa-b1.0r1-7607	OtherRNA locus with < 80% of RNAs between 20-24 nts in size	NA	NA	NA	NA	NA	NA	NA	-7.72626747409805	8.51551306512124e-18
1	18998176	18998907	732	*	PlantSmallRNAgenes	siRNA24	NA	NA	osa-b1.0r1-7608	siRNA24 locus with predominant RNA size of 24	NA	NA	NA	NA	NA	NA	NA	-2.43511299712125	3.66742323275342e-05
1	19004910	19005265	356	*	PlantSmallRNAgenes	siRNA24	NA	NA	osa-b1.0r1-7615	siRNA24 locus with predominant RNA size of 24	NA	NA	NA	NA	NA	NA	NA	-1.8682733793085	0.00300914696942214
1	19013853	19014120	268	+	PlantSmallRNAgenes	OtherRNA	NA	NA	osa-b1.0r1-7621	OtherRNA locus with < 80% of RNAs between 20-24 nts in size	NA	NA	NA	NA	NA	NA	NA	-6.12551672174306	0.0030086741264878
1	19025867	19027386	1520	*	PlantSmallRNAgenes	siRNA24	NA	NA	osa-b1.0r1-7630	siRNA24 locus with predominant RNA size of 24	NA	NA	NA	NA	NA	NA	NA	5.65520648370183	0.000558516807473111
1	19066686	19067213	528	*	PlantSmallRNAgenes	siRNA24	NA	NA	osa-b1.0r1-7658	siRNA24 locus with predominant RNA size of 24	NA	NA	NA	NA	NA	NA	NA	3.50017179136811	0.0014713405304752
1	19073893	19075020	1128	*	PlantSmallRNAgenes	siRNA24	NA	NA	osa-b1.0r1-7666	siRNA24 locus with predominant RNA size of 24	NA	NA	NA	NA	NA	NA	NA	3.71248080673215	0.0145416418833304
1	19097536	19099108	1573	*	PlantSmallRNAgenes	siRNA24	NA	NA	osa-b1.0r1-7673	siRNA24 locus with predominant RNA size of 24	NA	NA	NA	NA	NA	NA	NA	1.67576901984262	0.00728896310518075
1	19125125	19126383	1259	*	PlantSmallRNAgenes	siRNA24	NA	NA	osa-b1.0r1-7684	siRNA24 locus with predominant RNA size of 24	NA	NA	NA	NA	NA	NA	NA	5.77994351695181	0.000959661871555702
1	19126696	19128492	1797	*	PlantSmallRNAgenes	siRNA24	NA	NA	osa-b1.0r1-7685	siRNA24 locus with predominant RNA size of 24	NA	NA	NA	NA	NA	NA	NA	4.47078414722468	0.00895012043906465
1	19198045	19199735	1691	*	PlantSmallRNAgenes	siRNA24	NA	NA	osa-b1.0r1-7703	siRNA24 locus with predominant RNA size of 24	NA	NA	NA	NA	NA	NA	NA	3.33331505173209	0.00108331568392183
1	19203008	19203833	826	*	PlantSmallRNAgenes	siRNA24	NA	NA	osa-b1.0r1-7706	siRNA24 locus with predominant RNA size of 24	NA	NA	NA	NA	NA	NA	NA	4.92964500087567	0.0236902843682272
1	19261799	19264768	2970	*	PlantSmallRNAgenes	siRNA24	NA	NA	osa-b1.0r1-7722	siRNA24 locus with predominant RNA size of 24	NA	NA	NA	NA	NA	NA	NA	2.58001941249295	0.00708019054895533
1	19323288	19323773	486	*	PlantSmallRNAgenes	siRNA24	NA	NA	osa-b1.0r1-7757	siRNA24 locus with predominant RNA size of 24	NA	NA	NA	NA	NA	NA	NA	-1.9893176250692	0.00634277386727151
1	19335014	19335724	711	*	PlantSmallRNAgenes	siRNA24	NA	NA	osa-b1.0r1-7769	siRNA24 locus with predominant RNA size of 24	NA	NA	NA	NA	NA	NA	NA	3.77765424722837	0.0376049550794045
1	19370370	19371443	1074	*	PlantSmallRNAgenes	siRNA24	NA	NA	osa-b1.0r1-7784	siRNA24 locus with predominant RNA size of 24	NA	NA	NA	NA	NA	NA	NA	2.67272427580401	0.037920388750908
1	19378412	19378726	315	*	PlantSmallRNAgenes	siRNA24	NA	NA	osa-b1.0r1-7790	siRNA24 locus with predominant RNA size of 24	NA	NA	NA	NA	NA	NA	NA	-4.84742972690324	1.16604548155021e-05
1	19388632	19389628	997	*	PlantSmallRNAgenes	siRNA24	NA	NA	osa-b1.0r1-7791	siRNA24 locus with predominant RNA size of 24	NA	NA	NA	NA	NA	NA	NA	5.23915650905886	0.000678872453061757
1	19436120	19437846	1727	*	PlantSmallRNAgenes	siRNA24	NA	NA	osa-b1.0r1-7801	siRNA24 locus with predominant RNA size of 24	NA	NA	NA	NA	NA	NA	NA	3.79768196105672	0.001488852433673
1	19457402	19457785	384	*	PlantSmallRNAgenes	siRNA24	NA	NA	osa-b1.0r1-7807	siRNA24 locus with predominant RNA size of 24	NA	NA	NA	NA	NA	NA	NA	-5.6521323376816	0.00509125440479966
1	19458332	19459491	1160	*	PlantSmallRNAgenes	siRNA24	NA	NA	osa-b1.0r1-7808	siRNA24 locus with predominant RNA size of 24	NA	NA	NA	NA	NA	NA	NA	1.65194311927876	0.0412853332427679
1	19461289	19462156	868	*	PlantSmallRNAgenes	siRNA24	NA	NA	osa-b1.0r1-7811	siRNA24 locus with predominant RNA size of 24	NA	NA	NA	NA	NA	NA	NA	4.12587228419836	0.0226660797134516
1	19464328	19465991	1664	*	PlantSmallRNAgenes	siRNA24	NA	NA	osa-b1.0r1-7813	siRNA24 locus with predominant RNA size of 24	NA	NA	NA	NA	NA	NA	NA	2.61695427071081	0.000391227219369923
1	19474101	19475731	1631	*	PlantSmallRNAgenes	siRNA24	NA	NA	osa-b1.0r1-7815	siRNA24 locus with predominant RNA size of 24	NA	NA	NA	NA	NA	NA	NA	3.81668029172886	0.0120280913110931
1	19477976	19478316	341	*	PlantSmallRNAgenes	siRNA24	NA	NA	osa-b1.0r1-7816	siRNA24 locus with predominant RNA size of 24	NA	NA	NA	NA	NA	NA	NA	-3.76106493096065	1.92052312276846e-10
1	19680579	19680795	217	+	PlantSmallRNAgenes	OtherRNA	NA	NA	osa-b1.0r1-7858	OtherRNA locus with < 80% of RNAs between 20-24 nts in size	NA	NA	NA	NA	NA	NA	NA	-4.24738774067014	5.18765524983482e-06
1	19695426	19696419	994	*	PlantSmallRNAgenes	siRNA21	NA	NA	osa-b1.0r1-7864	siRNA21 locus with predominant RNA size of 21	NA	NA	NA	NA	NA	NA	NA	-3.8022045297877	1.40368899552325e-08
1	19703919	19708489	4571	*	Pln24NT	24nt_Locus	NA	NA	cluster6630	NA	NA	NA	NA	cluster6630	cluster6630	T	12	4.44926424651303	0.0201371473298059
1	19713644	19714383	740	*	PlantSmallRNAgenes	siRNA24	NA	NA	osa-b1.0r1-7869	siRNA24 locus with predominant RNA size of 24	NA	NA	NA	NA	NA	NA	NA	4.43091348814437	0.0308468317897736
1	19824339	19824883	545	+	ShortStack	OtherRNA	NA	NA	Cluster_61110	NA	Cluster_61110	N	N	NA	NA	NA	NA	-6.91327302347386	4.4019905882271e-05
1	19839375	19842037	2663	*	PlantSmallRNAgenes	siRNA24	NA	NA	osa-b1.0r1-7889	siRNA24 locus with predominant RNA size of 24	NA	NA	NA	NA	NA	NA	NA	4.97550469548538	0.00433089682589783
1	19858939	19859874	936	*	PlantSmallRNAgenes	siRNA24	NA	NA	osa-b1.0r1-7896	siRNA24 locus with predominant RNA size of 24	NA	NA	NA	NA	NA	NA	NA	4.9814427956545	0.00184080111854295
1	19860888	19862722	1835	*	PlantSmallRNAgenes	siRNA24	NA	NA	osa-b1.0r1-7897	siRNA24 locus with predominant RNA size of 24	NA	NA	NA	NA	NA	NA	NA	3.82023639337094	0.0135753765006302
1	19863635	19866396	2762	*	PlantSmallRNAgenes	siRNA24	NA	NA	osa-b1.0r1-7898	siRNA24 locus with predominant RNA size of 24	NA	NA	NA	NA	NA	NA	NA	2.78809100726496	0.00823524859888005
1	19866527	19867590	1064	*	PlantSmallRNAgenes	siRNA24	NA	NA	osa-b1.0r1-7899	siRNA24 locus with predominant RNA size of 24	NA	NA	NA	NA	NA	NA	NA	4.07881404363354	0.0436913205201631
1	19908815	19909938	1124	*	PlantSmallRNAgenes	siRNA24	NA	NA	osa-b1.0r1-7921	siRNA24 locus with predominant RNA size of 24	NA	NA	NA	NA	NA	NA	NA	2.13087958450013	0.033540807635144
1	19910661	19911214	554	*	PlantSmallRNAgenes	siRNA24	NA	NA	osa-b1.0r1-7923	siRNA24 locus with predominant RNA size of 24	NA	NA	NA	NA	NA	NA	NA	-3.35102155213699	0.00179122283378102
1	19920218	19920858	641	*	PlantSmallRNAgenes	siRNA24	NA	NA	osa-b1.0r1-7930	siRNA24 locus with predominant RNA size of 24	NA	NA	NA	NA	NA	NA	NA	3.05905494782415	0.0140676548842961
1	19984818	19985945	1128	*	PlantSmallRNAgenes	siRNA24	NA	NA	osa-b1.0r1-7953	siRNA24 locus with predominant RNA size of 24	NA	NA	NA	NA	NA	NA	NA	3.30801370902256	0.00623989866163263
1	20027202	20027743	542	*	PlantSmallRNAgenes	siRNA24	NA	NA	osa-b1.0r1-7965	siRNA24 locus with predominant RNA size of 24	NA	NA	NA	NA	NA	NA	NA	4.41521170529176	0.0359255197475048
1	20028497	20029219	723	*	PlantSmallRNAgenes	siRNA24	NA	NA	osa-b1.0r1-7966	siRNA24 locus with predominant RNA size of 24	NA	NA	NA	NA	NA	NA	NA	4.22078761509385	0.0149973464195233
1	20033503	20035022	1520	*	PlantSmallRNAgenes	OtherRNA	NA	NA	osa-b1.0r1-7969	OtherRNA locus with < 80% of RNAs between 20-24 nts in size	NA	NA	NA	NA	NA	NA	NA	-5.72528566009386	1.01375980267673e-10
1	20038050	20038631	582	*	PlantSmallRNAgenes	siRNA24	NA	NA	osa-b1.0r1-7971	siRNA24 locus with predominant RNA size of 24	NA	NA	NA	NA	NA	NA	NA	4.66772622740022	0.0217598179429375
1	20047820	20049037	1218	*	PlantSmallRNAgenes	siRNA24	NA	NA	osa-b1.0r1-7975	siRNA24 locus with predominant RNA size of 24	NA	NA	NA	NA	NA	NA	NA	2.77100065509034	0.0354210251625912
1	20085243	20086564	1322	*	PlantSmallRNAgenes	siRNA24	NA	NA	osa-b1.0r1-7997	siRNA24 locus with predominant RNA size of 24	NA	NA	NA	NA	NA	NA	NA	3.79939988506967	0.0288073036539907
1	20104141	20107579	3439	*	PlantSmallRNAgenes	siRNA24	NA	NA	osa-b1.0r1-8008	siRNA24 locus with predominant RNA size of 24	NA	NA	NA	NA	NA	NA	NA	-1.50736416858833	0.0080178918462393
1	20134531	20135270	740	*	PlantSmallRNAgenes	siRNA24	NA	NA	osa-b1.0r1-8019	siRNA24 locus with predominant RNA size of 24	NA	NA	NA	NA	NA	NA	NA	-2.60555956483788	0.00265149746681312
1	20201139	20201830	692	*	PlantSmallRNAgenes	siRNA24	NA	NA	osa-b1.0r1-8034	siRNA24 locus with predominant RNA size of 24	NA	NA	NA	NA	NA	NA	NA	3.85638987416725	0.0272792554994624
1	20258495	20259713	1219	*	PlantSmallRNAgenes	siRNA24	NA	NA	osa-b1.0r1-8050	siRNA24 locus with predominant RNA size of 24	NA	NA	NA	NA	NA	NA	NA	2.48306814550922	0.0325012740282709
1	20270507	20272066	1560	*	PlantSmallRNAgenes	siRNA24	NA	NA	osa-b1.0r1-8052	siRNA24 locus with predominant RNA size of 24	NA	NA	NA	NA	NA	NA	NA	4.96414054729183	0.00466846586423671
1	20292860	20294157	1298	*	PlantSmallRNAgenes	siRNA24	NA	NA	osa-b1.0r1-8057	siRNA24 locus with predominant RNA size of 24	NA	NA	NA	NA	NA	NA	NA	4.46980088573467	0.00812852655029301
1	20297149	20298111	963	*	PlantSmallRNAgenes	siRNA24	NA	NA	osa-b1.0r1-8062	siRNA24 locus with predominant RNA size of 24	NA	NA	NA	NA	NA	NA	NA	3.72289257178745	0.00381303400276669
1	20310631	20310934	304	*	PlantSmallRNAgenes	siRNA24	NA	NA	osa-b1.0r1-8064	siRNA24 locus with predominant RNA size of 24	NA	NA	NA	NA	NA	NA	NA	4.24632039299413	0.0155778157296793
1	20328639	20328929	291	*	PlantSmallRNAgenes	siRNA24	NA	NA	osa-b1.0r1-8074	siRNA24 locus with predominant RNA size of 24	NA	NA	NA	NA	NA	NA	NA	-3.61907832215327	0.0389774088626471
1	20345299	20345671	373	*	PlantSmallRNAgenes	siRNA24	NA	NA	osa-b1.0r1-8079	siRNA24 locus with predominant RNA size of 24	NA	NA	NA	NA	NA	NA	NA	3.8649542376771	0.0210998715368759
1	20346937	20348152	1216	*	PlantSmallRNAgenes	siRNA24	NA	NA	osa-b1.0r1-8080	siRNA24 locus with predominant RNA size of 24	NA	NA	NA	NA	NA	NA	NA	5.13877547626428	0.00251651765672998
1	20385669	20385835	167	-	PlantSmallRNAgenes	OtherRNA	NA	NA	osa-b1.0r1-8089	OtherRNA locus with < 80% of RNAs between 20-24 nts in size	NA	NA	NA	NA	NA	NA	NA	-8.68671142348679	2.96085147141218e-23
1	20401532	20402589	1058	*	PlantSmallRNAgenes	siRNA24	NA	NA	osa-b1.0r1-8100	siRNA24 locus with predominant RNA size of 24	NA	NA	NA	NA	NA	NA	NA	4.84767203607057	0.0154034401118815
1	20439959	20440303	345	*	PlantSmallRNAgenes	OtherRNA	NA	NA	osa-b1.0r1-8124	OtherRNA locus with < 80% of RNAs between 20-24 nts in size	NA	NA	NA	NA	NA	NA	NA	-1.93754594645779	0.0433084655038374
1	20445552	20446240	689	-	PlantSmallRNAgenes	OtherRNA	NA	NA	osa-b1.0r1-8130	OtherRNA locus with < 80% of RNAs between 20-24 nts in size	NA	NA	NA	NA	NA	NA	NA	-6.24666919295306	1.70081460497283e-09
1	20456360	20458360	2001	*	PlantSmallRNAgenes	siRNA21	NA	NA	osa-b1.0r1-8140	siRNA21 locus with predominant RNA size of 21	NA	NA	NA	NA	NA	NA	NA	3.89115916532989	0.000119071134511902
1	20463740	20464710	971	*	PlantSmallRNAgenes	siRNA24	NA	NA	osa-b1.0r1-8147	siRNA24 locus with predominant RNA size of 24	NA	NA	NA	NA	NA	NA	NA	2.61237972597822	0.0201995701727363
1	20479327	20479847	521	*	PlantSmallRNAgenes	siRNA24	NA	NA	osa-b1.0r1-8155	siRNA24 locus with predominant RNA size of 24	NA	NA	NA	NA	NA	NA	NA	1.87507266641544	0.0349504735645421
1	20480687	20483074	2388	*	PlantSmallRNAgenes	siRNA24	NA	NA	osa-b1.0r1-8156	siRNA24 locus with predominant RNA size of 24	NA	NA	NA	NA	NA	NA	NA	3.46121116040189	0.0186420263594937
1	20501962	20502768	807	*	PlantSmallRNAgenes	siRNA24	NA	NA	osa-b1.0r1-8161	siRNA24 locus with predominant RNA size of 24	NA	NA	NA	NA	NA	NA	NA	1.9934450626359	0.0445400687689412
1	20526509	20527025	517	+	ShortStack	OtherRNA	NA	NA	Cluster_61553	NA	Cluster_61553	N	N	NA	NA	NA	NA	-5.24227046950932	0.0366329814474804
1	20546524	20547111	588	+	ShortStack	OtherRNA	NA	NA	Cluster_61568	NA	Cluster_61568	N	N	NA	NA	NA	NA	-6.38003284256785	0.00132104987434922
1	20574215	20574532	318	+	ShortStack	OtherRNA	NA	NA	Cluster_61582	NA	Cluster_61582	N	N	NA	NA	NA	NA	-3.17410046744133	0.000317767707900553
1	20575856	20576169	314	+	ShortStack	OtherRNA	NA	NA	Cluster_61584	NA	Cluster_61584	N	N	NA	NA	NA	NA	-6.82902267921139	0.000759628093875954
1	20577362	20578296	935	*	PlantSmallRNAgenes	siRNA24	NA	NA	osa-b1.0r1-8185	siRNA24 locus with predominant RNA size of 24	NA	NA	NA	NA	NA	NA	NA	4.49517826625686	0.0244305369521761
1	20599239	20600229	991	-	PlantSmallRNAgenes	OtherRNA	NA	NA	osa-b1.0r1-8195	OtherRNA locus with < 80% of RNAs between 20-24 nts in size	NA	NA	NA	NA	NA	NA	NA	-6.10787531041005	3.15049732834643e-08
1	20600622	20602261	1640	-	PlantSmallRNAgenes	OtherRNA	NA	NA	osa-b1.0r1-8196	OtherRNA locus with < 80% of RNAs between 20-24 nts in size	NA	NA	NA	NA	NA	NA	NA	-3.45954217424263	1.87041952882786e-05
1	20607344	20607834	491	*	PlantSmallRNAgenes	siRNA24	NA	NA	osa-b1.0r1-8200	siRNA24 locus with predominant RNA size of 24	NA	NA	NA	NA	NA	NA	NA	4.50420435451258	0.0147123549949144
1	20634811	20635803	993	*	PlantSmallRNAgenes	siRNA24	NA	NA	osa-b1.0r1-8213	siRNA24 locus with predominant RNA size of 24	NA	NA	NA	NA	NA	NA	NA	4.45121659367479	0.0348608281523377
1	20639196	20640013	818	*	PlantSmallRNAgenes	siRNA24	NA	NA	osa-b1.0r1-8215	siRNA24 locus with predominant RNA size of 24	NA	NA	NA	NA	NA	NA	NA	3.50661433790437	0.0229116163251889
1	20641271	20641776	506	*	PlantSmallRNAgenes	siRNA24	NA	NA	osa-b1.0r1-8216	siRNA24 locus with predominant RNA size of 24	NA	NA	NA	NA	NA	NA	NA	5.04617699377967	0.0107884051483723
1	20641884	20642562	679	*	PlantSmallRNAgenes	siRNA24	NA	NA	osa-b1.0r1-8217	siRNA24 locus with predominant RNA size of 24	NA	NA	NA	NA	NA	NA	NA	4.06905735612233	0.0470887790419464
1	20649642	20650263	622	*	PlantSmallRNAgenes	siRNA24	NA	NA	osa-b1.0r1-8224	siRNA24 locus with predominant RNA size of 24	NA	NA	NA	NA	NA	NA	NA	3.87437467319255	0.0323076923786868
1	20651848	20653324	1477	*	PlantSmallRNAgenes	siRNA24	NA	NA	osa-b1.0r1-8225	siRNA24 locus with predominant RNA size of 24	NA	NA	NA	NA	NA	NA	NA	3.404265734156	0.00432625086373139
1	20667792	20668216	425	*	PlantSmallRNAgenes	siRNA24	NA	NA	osa-b1.0r1-8234	siRNA24 locus with predominant RNA size of 24	NA	NA	NA	NA	NA	NA	NA	4.36356873315196	0.0107650630111289
1	20699252	20700413	1162	*	PlantSmallRNAgenes	siRNA24	NA	NA	osa-b1.0r1-8241	siRNA24 locus with predominant RNA size of 24	NA	NA	NA	NA	NA	NA	NA	3.18339318881396	0.00298753754777709
1	20703886	20704633	748	*	PlantSmallRNAgenes	siRNA24	NA	NA	osa-b1.0r1-8242	siRNA24 locus with predominant RNA size of 24	NA	NA	NA	NA	NA	NA	NA	4.44720966937075	0.0425368279528801
1	20734358	20735439	1082	*	PlantSmallRNAgenes	siRNA24	NA	NA	osa-b1.0r1-8250	siRNA24 locus with predominant RNA size of 24	NA	NA	NA	NA	NA	NA	NA	4.37427918476249	0.00953823159010009
1	20750382	20750787	406	*	PlantSmallRNAgenes	siRNA24	NA	NA	osa-b1.0r1-8255	siRNA24 locus with predominant RNA size of 24	NA	NA	NA	NA	NA	NA	NA	-2.828204358325	1.04761541555248e-05
1	20805146	20805784	639	*	PlantSmallRNAgenes	siRNA24	NA	NA	osa-b1.0r1-8273	siRNA24 locus with predominant RNA size of 24	NA	NA	NA	NA	NA	NA	NA	-4.89033267596128	4.29387718147089e-13
1	20809777	20814687	4911	*	PlantSmallRNAgenes	siRNA24	NA	NA	osa-b1.0r1-8275	siRNA24 locus with predominant RNA size of 24	NA	NA	NA	NA	NA	NA	NA	2.11466793004971	0.0216404506772249
1	20863147	20865201	2055	*	PlantSmallRNAgenes	siRNA24	NA	NA	osa-b1.0r1-8296	siRNA24 locus with predominant RNA size of 24	NA	NA	NA	NA	NA	NA	NA	4.59784047029809	0.00371214681967308
1	20947180	20948396	1217	*	PlantSmallRNAgenes	siRNA24	NA	NA	osa-b1.0r1-8336	siRNA24 locus with predominant RNA size of 24	NA	NA	NA	NA	NA	NA	NA	4.29885562487509	0.00206760744549574
1	21067029	21068296	1268	*	PlantSmallRNAgenes	siRNA24	NA	NA	osa-b1.0r1-8377	siRNA24 locus with predominant RNA size of 24	NA	NA	NA	NA	NA	NA	NA	2.06241558781605	0.0367902314061669
1	21071540	21072197	658	-	ShortStack	OtherRNA	NA	NA	Cluster_61888	NA	Cluster_61888	N	N	NA	NA	NA	NA	-6.25076587020309	0.00591576161956581
1	21072799	21073112	314	-	ShortStack	OtherRNA	NA	NA	Cluster_61890	NA	Cluster_61890	N	N	NA	NA	NA	NA	-7.05462045938985	0.000419444201789035
1	21076219	21076722	504	-	ShortStack	OtherRNA	NA	NA	Cluster_61895	NA	Cluster_61895	N	N	NA	NA	NA	NA	-6.52275378795947	0.0047087615483835
1	21099327	21101245	1919	*	PlantSmallRNAgenes	siRNA24	NA	NA	osa-b1.0r1-8386	siRNA24 locus with predominant RNA size of 24	NA	NA	NA	NA	NA	NA	NA	2.12207804487051	0.0103553294932398
1	21106939	21108035	1097	*	PlantSmallRNAgenes	siRNA24	NA	NA	osa-b1.0r1-8394	siRNA24 locus with predominant RNA size of 24	NA	NA	NA	NA	NA	NA	NA	6.23627197111286	0.000107887021455156
1	21112872	21114490	1619	*	PlantSmallRNAgenes	siRNA24	NA	NA	osa-b1.0r1-8396	siRNA24 locus with predominant RNA size of 24	NA	NA	NA	NA	NA	NA	NA	3.13567890326219	0.000620999035072732
1	21116576	21118781	2206	*	PlantSmallRNAgenes	siRNA24	NA	NA	osa-b1.0r1-8397	siRNA24 locus with predominant RNA size of 24	NA	NA	NA	NA	NA	NA	NA	3.35337420042588	8.1696750140344e-05
1	21135492	21136741	1250	*	PlantSmallRNAgenes	siRNA24	NA	NA	osa-b1.0r1-8402	siRNA24 locus with predominant RNA size of 24	NA	NA	NA	NA	NA	NA	NA	4.26577437260759	0.0276613941696733
1	21137333	21138695	1363	*	PlantSmallRNAgenes	siRNA24	NA	NA	osa-b1.0r1-8403	siRNA24 locus with predominant RNA size of 24	NA	NA	NA	NA	NA	NA	NA	3.58995722361823	0.0235004697477395
1	21144269	21144428	160	-	PlantSmallRNAgenes	OtherRNA	NA	NA	osa-b1.0r1-8404	OtherRNA locus with < 80% of RNAs between 20-24 nts in size	NA	NA	NA	NA	NA	NA	NA	-3.75120005913191	0.0242884556359779
1	21148300	21149095	796	*	PlantSmallRNAgenes	siRNA24	NA	NA	osa-b1.0r1-8408	siRNA24 locus with predominant RNA size of 24	NA	NA	NA	NA	NA	NA	NA	4.85308797409674	0.00599580971899838
1	21149471	21150193	723	*	PlantSmallRNAgenes	siRNA24	NA	NA	osa-b1.0r1-8409	siRNA24 locus with predominant RNA size of 24	NA	NA	NA	NA	NA	NA	NA	2.97609893450545	0.00713153094515947
1	21155888	21157427	1540	*	PlantSmallRNAgenes	siRNA24	NA	NA	osa-b1.0r1-8410	siRNA24 locus with predominant RNA size of 24	NA	NA	NA	NA	NA	NA	NA	5.54144453867095	0.00171467633360824
1	21174244	21175813	1570	*	PlantSmallRNAgenes	siRNA24	NA	NA	osa-b1.0r1-8414	siRNA24 locus with predominant RNA size of 24	NA	NA	NA	NA	NA	NA	NA	3.97924407531316	5.23275577647228e-05
1	21184541	21184897	357	*	PlantSmallRNAgenes	siRNA24	NA	NA	osa-b1.0r1-8416	siRNA24 locus with predominant RNA size of 24	NA	NA	NA	NA	NA	NA	NA	-4.02655192710875	0.0107915843678018
1	21229292	21229929	638	*	PlantSmallRNAgenes	siRNA24	NA	NA	osa-b1.0r1-8428	siRNA24 locus with predominant RNA size of 24	NA	NA	NA	NA	NA	NA	NA	5.08832657392592	0.0128377243630533
1	21230397	21230939	543	+	ShortStack	OtherRNA	NA	NA	Cluster_61991	NA	Cluster_61991	N	N	NA	NA	NA	NA	-6.38069380837929	0.000118569420108297
1	21231529	21231679	151	+	PlantSmallRNAgenes	OtherRNA	NA	NA	osa-b1.0r1-8429	OtherRNA locus with < 80% of RNAs between 20-24 nts in size	NA	NA	NA	NA	NA	NA	NA	-7.23541818977251	6.79618512367324e-06
1	21232069	21232208	140	+	PlantSmallRNAgenes	OtherRNA	NA	NA	osa-b1.0r1-8430	OtherRNA locus with < 80% of RNAs between 20-24 nts in size	NA	NA	NA	NA	NA	NA	NA	-3.72789151558676	0.014638786059639
1	21232362	21232719	358	+	PlantSmallRNAgenes	OtherRNA	NA	NA	osa-b1.0r1-8431	OtherRNA locus with < 80% of RNAs between 20-24 nts in size	NA	NA	NA	NA	NA	NA	NA	-8.08084922911541	4.33093858789876e-08
1	21233525	21233915	391	+	PlantSmallRNAgenes	OtherRNA	NA	NA	osa-b1.0r1-8432	OtherRNA locus with < 80% of RNAs between 20-24 nts in size	NA	NA	NA	NA	NA	NA	NA	-6.44452537715933	4.87850239601589e-12
1	21233992	21234258	267	+	PlantSmallRNAgenes	OtherRNA	NA	NA	osa-b1.0r1-8433	OtherRNA locus with < 80% of RNAs between 20-24 nts in size	NA	NA	NA	NA	NA	NA	NA	-8.40662393488746	1.9126746330847e-08
1	21234432	21234899	468	+	PlantSmallRNAgenes	OtherRNA	NA	NA	osa-b1.0r1-8434	OtherRNA locus with < 80% of RNAs between 20-24 nts in size	NA	NA	NA	NA	NA	NA	NA	-6.21269996676928	9.939675004016e-06
1	21242588	21243199	612	*	PlantSmallRNAgenes	OtherRNA	NA	NA	osa-b1.0r1-8442	OtherRNA locus with < 80% of RNAs between 20-24 nts in size	NA	NA	NA	NA	NA	NA	NA	-4.30128750198981	0.0064235300945865
1	21261800	21262414	615	+	PlantSmallRNAgenes	OtherRNA	NA	NA	osa-b1.0r1-8448	OtherRNA locus with < 80% of RNAs between 20-24 nts in size	NA	NA	NA	NA	NA	NA	NA	-6.13397347425772	0.00364289547367517
1	21262911	21263239	329	*	PlantSmallRNAgenes	siRNA24	NA	NA	osa-b1.0r1-8449	siRNA24 locus with predominant RNA size of 24	NA	NA	NA	NA	NA	NA	NA	-3.08515337319831	0.0161083469515558
1	21270797	21271258	462	*	PlantSmallRNAgenes	siRNA24	NA	NA	osa-b1.0r1-8451	siRNA24 locus with predominant RNA size of 24	NA	NA	NA	NA	NA	NA	NA	-3.91105072676254	0.033472643033366
1	21272015	21272824	810	*	PlantSmallRNAgenes	siRNA24	NA	NA	osa-b1.0r1-8453	siRNA24 locus with predominant RNA size of 24	NA	NA	NA	NA	NA	NA	NA	4.12156066792279	0.032955445428116
1	21286788	21287474	687	*	PlantSmallRNAgenes	siRNA24	NA	NA	osa-b1.0r1-8462	siRNA24 locus with predominant RNA size of 24	NA	NA	NA	NA	NA	NA	NA	-2.50717569071497	0.00122682199317333
1	21305980	21307294	1315	*	PlantSmallRNAgenes	siRNA24	NA	NA	osa-b1.0r1-8467	siRNA24 locus with predominant RNA size of 24	NA	NA	NA	NA	NA	NA	NA	2.64575789470687	0.00749985605663646
1	21395798	21396304	507	*	PlantSmallRNAgenes	siRNA24	NA	NA	osa-b1.0r1-8493	siRNA24 locus with predominant RNA size of 24	NA	NA	NA	NA	NA	NA	NA	-2.70344199611629	1.05170973557006e-05
1	21415234	21415511	278	+	PlantSmallRNAgenes	OtherRNA	NA	NA	osa-b1.0r1-8503	OtherRNA locus with < 80% of RNAs between 20-24 nts in size	NA	NA	NA	NA	NA	NA	NA	-5.98442532870559	0.0235836845458385
1	21493417	21495281	1865	*	PlantSmallRNAgenes	siRNA24	NA	NA	osa-b1.0r1-8531	siRNA24 locus with predominant RNA size of 24	NA	NA	NA	NA	NA	NA	NA	3.99110093170845	0.00410312097947516
1	21522417	21523645	1229	*	PlantSmallRNAgenes	siRNA24	NA	NA	osa-b1.0r1-8545	siRNA24 locus with predominant RNA size of 24	NA	NA	NA	NA	NA	NA	NA	2.45260808005986	0.00493958403925367
1	21524977	21525761	785	*	PlantSmallRNAgenes	siRNA24	NA	NA	osa-b1.0r1-8547	siRNA24 locus with predominant RNA size of 24	NA	NA	NA	NA	NA	NA	NA	-3.08525896359155	1.33176592726849e-05
1	21535325	21535524	200	-	PlantSmallRNAgenes	siRNA21	NA	NA	osa-b1.0r1-8552	siRNA21 locus with predominant RNA size of 21	NA	NA	NA	NA	NA	NA	NA	-2.9588426886555	0.0211706316046619
1	21536276	21536448	173	*	PlantSmallRNAgenes	siRNA24	NA	NA	osa-b1.0r1-8553	siRNA24 locus with predominant RNA size of 24	NA	NA	NA	NA	NA	NA	NA	-5.03210641633465	0.00250965408813851
1	21549322	21549737	416	+	ShortStack	OtherRNA	NA	NA	Cluster_62208	NA	Cluster_62208	N	N	NA	NA	NA	NA	-6.00893254474063	0.0427897702880319
1	21620785	21621206	422	+	PlantSmallRNAgenes	siRNA24	NA	NA	osa-b1.0r1-8588	siRNA24 locus with predominant RNA size of 24	NA	NA	NA	NA	NA	NA	NA	-1.83306933725751	0.0200496156138676
1	21623731	21624260	530	-	ShortStack	OtherRNA	NA	NA	Cluster_62271	NA	Cluster_62271	N	N	NA	NA	NA	NA	-5.55552588467546	0.0104078655023557
1	21637694	21638298	605	-	ShortStack	OtherRNA	NA	NA	Cluster_62282	NA	Cluster_62282	N	N	NA	NA	NA	NA	-4.71868205169801	0.0263117975045501
1	21640299	21641120	822	-	ShortStack	OtherRNA	NA	NA	Cluster_62283	NA	Cluster_62283	N	N	NA	NA	NA	NA	-4.67936153807584	0.0222066520866909
1	21643348	21643791	444	+	PlantSmallRNAgenes	siRNA24	NA	NA	osa-b1.0r1-8596	siRNA24 locus with predominant RNA size of 24	NA	NA	NA	NA	NA	NA	NA	-2.58856252977713	0.020768070672411
1	21658675	21659287	613	*	PlantSmallRNAgenes	siRNA24	NA	NA	osa-b1.0r1-8599	siRNA24 locus with predominant RNA size of 24	NA	NA	NA	NA	NA	NA	NA	3.12389058893828	0.0320805920731187
1	21672689	21673295	607	*	PlantSmallRNAgenes	siRNA24	NA	NA	osa-b1.0r1-8607	siRNA24 locus with predominant RNA size of 24	NA	NA	NA	NA	NA	NA	NA	3.1820562459989	0.00904075225431569
1	21704198	21707092	2895	*	PlantSmallRNAgenes	siRNA24	NA	NA	osa-b1.0r1-8627	siRNA24 locus with predominant RNA size of 24	NA	NA	NA	NA	NA	NA	NA	2.62411523518798	1.59599861983665e-05
1	21707571	21708824	1254	*	PlantSmallRNAgenes	siRNA24	NA	NA	osa-b1.0r1-8628	siRNA24 locus with predominant RNA size of 24	NA	NA	NA	NA	NA	NA	NA	5.80738002989206	0.000118806173518147
1	21710579	21711322	744	*	PlantSmallRNAgenes	siRNA24	NA	NA	osa-b1.0r1-8630	siRNA24 locus with predominant RNA size of 24	NA	NA	NA	NA	NA	NA	NA	4.59577562206727	0.0216391677038763
1	21713468	21715311	1844	*	PlantSmallRNAgenes	siRNA24	NA	NA	osa-b1.0r1-8633	siRNA24 locus with predominant RNA size of 24	NA	NA	NA	NA	NA	NA	NA	2.14987643189197	0.01087989786699
1	21715795	21716433	639	-	ShortStack	OtherRNA	NA	NA	Cluster_62345	NA	Cluster_62345	N	N	NA	NA	NA	NA	-6.1294796259951	0.00527266080485475
1	21718233	21719039	807	*	PlantSmallRNAgenes	siRNA24	NA	NA	osa-b1.0r1-8635	siRNA24 locus with predominant RNA size of 24	NA	NA	NA	NA	NA	NA	NA	5.6759143248178	0.00135605296180707
1	21734156	21735104	949	*	PlantSmallRNAgenes	siRNA24	NA	NA	osa-b1.0r1-8646	siRNA24 locus with predominant RNA size of 24	NA	NA	NA	NA	NA	NA	NA	2.52638206854564	0.0391793012890661
1	21757863	21759821	1959	*	PlantSmallRNAgenes	siRNA24	NA	NA	osa-b1.0r1-8657	siRNA24 locus with predominant RNA size of 24	NA	NA	NA	NA	NA	NA	NA	2.63727641272559	0.00751260541159555
1	21815071	21816492	1422	*	PlantSmallRNAgenes	siRNA24	NA	NA	osa-b1.0r1-8672	siRNA24 locus with predominant RNA size of 24	NA	NA	NA	NA	NA	NA	NA	3.75790165307024	0.00138363886997249
1	21822947	21825082	2136	*	PlantSmallRNAgenes	siRNA24	NA	NA	osa-b1.0r1-8675	siRNA24 locus with predominant RNA size of 24	NA	NA	NA	NA	NA	NA	NA	2.16414981094772	0.0146537071427991
1	21825831	21826840	1010	*	PlantSmallRNAgenes	siRNA24	NA	NA	osa-b1.0r1-8676	siRNA24 locus with predominant RNA size of 24	NA	NA	NA	NA	NA	NA	NA	5.30578511884214	0.0101825450093321
1	21845769	21847450	1682	*	PlantSmallRNAgenes	siRNA24	NA	NA	osa-b1.0r1-8682	siRNA24 locus with predominant RNA size of 24	NA	NA	NA	NA	NA	NA	NA	4.10864677414231	2.37814049289014e-05
1	21850708	21852325	1618	*	PlantSmallRNAgenes	siRNA24	NA	NA	osa-b1.0r1-8684	siRNA24 locus with predominant RNA size of 24	NA	NA	NA	NA	NA	NA	NA	4.9400138570256	0.00545324750023691
1	21883114	21883876	763	+	ShortStack	OtherRNA	NA	NA	Cluster_62452	NA	Cluster_62452	N	N	NA	NA	NA	NA	-5.9474990723936	0.000356811355458685
1	21888368	21888888	521	*	PlantSmallRNAgenes	siRNA24	NA	NA	osa-b1.0r1-8694	siRNA24 locus with predominant RNA size of 24	NA	NA	NA	NA	NA	NA	NA	-1.94572665360087	0.00367487551879468
1	21893365	21894067	703	+	ShortStack	OtherRNA	NA	NA	Cluster_62460	NA	Cluster_62460	N	N	NA	NA	NA	NA	-6.08509840723908	0.0025672680850963
1	21895193	21895678	486	+	ShortStack	OtherRNA	NA	NA	Cluster_62461	NA	Cluster_62461	N	N	NA	NA	NA	NA	-4.62122231005801	0.0109579541399384
1	21908348	21908637	290	*	PlantSmallRNAgenes	siRNA24	NA	NA	osa-b1.0r1-8702	siRNA24 locus with predominant RNA size of 24	NA	NA	NA	NA	NA	NA	NA	-2.37135680870755	0.0292674670287292
1	21912176	21913615	1440	*	PlantSmallRNAgenes	siRNA24	NA	NA	osa-b1.0r1-8705	siRNA24 locus with predominant RNA size of 24	NA	NA	NA	NA	NA	NA	NA	3.97199808543717	0.0240639246250894
1	21953642	21955619	1978	*	PlantSmallRNAgenes	siRNA24	NA	NA	osa-b1.0r1-8728	siRNA24 locus with predominant RNA size of 24	NA	NA	NA	NA	NA	NA	NA	1.87759816205382	0.043778418488363
1	21959211	21961178	1968	*	PlantSmallRNAgenes	siRNA24	NA	NA	osa-b1.0r1-8729	siRNA24 locus with predominant RNA size of 24	NA	NA	NA	NA	NA	NA	NA	3.32557394968374	0.0131594903804483
1	21968495	21969553	1059	*	PlantSmallRNAgenes	siRNA24	NA	NA	osa-b1.0r1-8737	siRNA24 locus with predominant RNA size of 24	NA	NA	NA	NA	NA	NA	NA	5.3551372378662	0.00271805971234453
1	21973217	21973472	256	*	PlantSmallRNAgenes	siRNA24	NA	NA	osa-b1.0r1-8741	siRNA24 locus with predominant RNA size of 24	NA	NA	NA	NA	NA	NA	NA	-6.48771333918818	0.00152382461052707
1	21999937	22000712	776	+	PlantSmallRNAgenes	siRNA24	NA	NA	osa-b1.0r1-8747	siRNA24 locus with predominant RNA size of 24	NA	NA	NA	NA	NA	NA	NA	3.12244000266974	0.0265900035250951
1	22012574	22013867	1294	*	PlantSmallRNAgenes	siRNA24	NA	NA	osa-b1.0r1-8758	siRNA24 locus with predominant RNA size of 24	NA	NA	NA	NA	NA	NA	NA	3.95847740617845	0.00537041784562246
1	22015094	22015756	663	*	PlantSmallRNAgenes	siRNA24	NA	NA	osa-b1.0r1-8760	siRNA24 locus with predominant RNA size of 24	NA	NA	NA	NA	NA	NA	NA	2.11362745377818	0.0212395319846976
1	22018576	22019150	575	*	PlantSmallRNAgenes	siRNA24	NA	NA	osa-b1.0r1-8764	siRNA24 locus with predominant RNA size of 24	NA	NA	NA	NA	NA	NA	NA	4.01436238717895	0.0400516156566911
1	22020410	22021387	978	*	PlantSmallRNAgenes	siRNA24	NA	NA	osa-b1.0r1-8766	siRNA24 locus with predominant RNA size of 24	NA	NA	NA	NA	NA	NA	NA	2.91386662399665	0.0275971691322794
1	22027469	22028721	1253	*	PlantSmallRNAgenes	siRNA24	NA	NA	osa-b1.0r1-8768	siRNA24 locus with predominant RNA size of 24	NA	NA	NA	NA	NA	NA	NA	2.88791958584799	0.000253352134861814
1	22040468	22041798	1331	*	PlantSmallRNAgenes	siRNA24	NA	NA	osa-b1.0r1-8775	siRNA24 locus with predominant RNA size of 24	NA	NA	NA	NA	NA	NA	NA	5.55426102270261	0.00133776860614371
1	22080147	22080365	219	*	PlantSmallRNAgenes	siRNA24	NA	NA	osa-b1.0r1-8782	siRNA24 locus with predominant RNA size of 24	NA	NA	NA	NA	NA	NA	NA	-5.96662581731136	0.00662045032075398
1	22087034	22088205	1172	+	ShortStack	OtherRNA	NA	NA	Cluster_62591	NA	Cluster_62591	N	N	NA	NA	NA	NA	-6.42965495125621	8.35594538046129e-05
1	22091088	22091525	438	*	PlantSmallRNAgenes	siRNA24	NA	NA	osa-b1.0r1-8787	siRNA24 locus with predominant RNA size of 24	NA	NA	NA	NA	NA	NA	NA	-2.29911579914058	0.00596136807102092
1	22112832	22114614	1783	*	PlantSmallRNAgenes	siRNA24	NA	NA	osa-b1.0r1-8805	siRNA24 locus with predominant RNA size of 24	NA	NA	NA	NA	NA	NA	NA	3.54050569852761	0.0199359268150686
1	22114986	22116768	1783	*	PlantSmallRNAgenes	siRNA24	NA	NA	osa-b1.0r1-8806	siRNA24 locus with predominant RNA size of 24	NA	NA	NA	NA	NA	NA	NA	3.96378232887732	0.00170070770098217
1	22123437	22124430	994	+	ShortStack	OtherRNA	NA	NA	Cluster_62627	NA	Cluster_62627	N	N	NA	NA	NA	NA	-3.13494064855688	0.0117787579655665
1	22126974	22127296	323	+	ShortStack	OtherRNA	NA	NA	Cluster_62631	NA	Cluster_62631	N	N	NA	NA	NA	NA	-4.00030057316396	0.0283483765957314
1	22127679	22128838	1160	+	ShortStack	OtherRNA	NA	NA	Cluster_62632	NA	Cluster_62632	N	N	NA	NA	NA	NA	-2.71932786664543	0.0116082009181173
1	22133790	22134717	928	*	PlantSmallRNAgenes	siRNA24	NA	NA	osa-b1.0r1-8811	siRNA24 locus with predominant RNA size of 24	NA	NA	NA	NA	NA	NA	NA	3.9500492942869	0.0444533500656069
1	22190724	22191713	990	*	PlantSmallRNAgenes	siRNA24	NA	NA	osa-b1.0r1-8829	siRNA24 locus with predominant RNA size of 24	NA	NA	NA	NA	NA	NA	NA	2.32069116924034	0.0172999196848808
1	22192672	22193511	840	*	PlantSmallRNAgenes	siRNA24	NA	NA	osa-b1.0r1-8830	siRNA24 locus with predominant RNA size of 24	NA	NA	NA	NA	NA	NA	NA	5.2584974119248	0.00881413805818571
1	22198622	22199675	1054	*	PlantSmallRNAgenes	siRNA24	NA	NA	osa-b1.0r1-8834	siRNA24 locus with predominant RNA size of 24	NA	NA	NA	NA	NA	NA	NA	2.00085781773435	0.0416374131301358
1	22213998	22215072	1075	*	PlantSmallRNAgenes	siRNA24	NA	NA	osa-b1.0r1-8844	siRNA24 locus with predominant RNA size of 24	NA	NA	NA	NA	NA	NA	NA	2.60698035398997	0.0430029797806662
1	22222789	22223001	213	*	PlantSmallRNAgenes	siRNA24	NA	NA	osa-b1.0r1-8850	siRNA24 locus with predominant RNA size of 24	NA	NA	NA	NA	NA	NA	NA	-3.33603561040436	0.00599435438004377
1	22343354	22345263	1910	*	PlantSmallRNAgenes	siRNA24	NA	NA	osa-b1.0r1-8898	siRNA24 locus with predominant RNA size of 24	NA	NA	NA	NA	NA	NA	NA	1.82952638091948	0.021395589426139
1	22348394	22348915	522	*	PlantSmallRNAgenes	siRNA24	NA	NA	osa-b1.0r1-8901	siRNA24 locus with predominant RNA size of 24	NA	NA	NA	NA	NA	NA	NA	3.26198793705283	0.0218902478272597
1	22359581	22360453	873	*	PlantSmallRNAgenes	siRNA24	NA	NA	osa-b1.0r1-8905	siRNA24 locus with predominant RNA size of 24	NA	NA	NA	NA	NA	NA	NA	4.26646726413069	0.0144112284162637
1	22433185	22434003	819	*	PlantSmallRNAgenes	siRNA24	NA	NA	osa-b1.0r1-8935	siRNA24 locus with predominant RNA size of 24	NA	NA	NA	NA	NA	NA	NA	3.43069886042268	0.0255014965033995
1	22443559	22444367	809	*	PlantSmallRNAgenes	siRNA24	NA	NA	osa-b1.0r1-8940	siRNA24 locus with predominant RNA size of 24	NA	NA	NA	NA	NA	NA	NA	4.26339421612822	0.0227348204523055
1	22462515	22463554	1040	*	PlantSmallRNAgenes	siRNA24	NA	NA	osa-b1.0r1-8952	siRNA24 locus with predominant RNA size of 24	NA	NA	NA	NA	NA	NA	NA	2.98431767263496	0.00210917389482217
1	22464078	22464527	450	*	PlantSmallRNAgenes	siRNA24	NA	NA	osa-b1.0r1-8953	siRNA24 locus with predominant RNA size of 24	NA	NA	NA	NA	NA	NA	NA	-1.7175749877775	0.00961833755735607
1	22466250	22466565	316	*	PlantSmallRNAgenes	siRNA24	NA	NA	osa-b1.0r1-8954	siRNA24 locus with predominant RNA size of 24	NA	NA	NA	NA	NA	NA	NA	-2.44664046131766	1.72194390801934e-05
1	22496504	22497003	500	*	PlantSmallRNAgenes	siRNA24	NA	NA	osa-b1.0r1-8967	siRNA24 locus with predominant RNA size of 24	NA	NA	NA	NA	NA	NA	NA	-2.21326140453509	0.00683471049721748
1	22499319	22499924	606	-	ShortStack	OtherRNA	NA	NA	Cluster_62889	NA	Cluster_62889	N	N	NA	NA	NA	NA	-4.38805693927439	0.03493526447248
1	22507055	22507398	344	*	PlantSmallRNAgenes	siRNA24	NA	NA	osa-b1.0r1-8978	siRNA24 locus with predominant RNA size of 24	NA	NA	NA	NA	NA	NA	NA	3.89188731537853	0.028157917657423
1	22531797	22533298	1502	*	PlantSmallRNAgenes	siRNA24	NA	NA	osa-b1.0r1-8989	siRNA24 locus with predominant RNA size of 24	NA	NA	NA	NA	NA	NA	NA	2.28543736783691	0.0092880880440738
1	22554653	22555045	393	+	PlantSmallRNAgenes	siRNA24	NA	NA	osa-b1.0r1-8999	siRNA24 locus with predominant RNA size of 24	NA	NA	NA	NA	NA	NA	NA	-3.79236630216602	9.1770223680085e-06
1	22561523	22562843	1321	-	PlantSmallRNAgenes	siRNA24	NA	NA	osa-b1.0r1-9002	siRNA24 locus with predominant RNA size of 24	NA	NA	NA	NA	NA	NA	NA	-1.93270493262504	0.000514973561864792
1	22575139	22575956	818	*	PlantSmallRNAgenes	siRNA24	NA	NA	osa-b1.0r1-9007	siRNA24 locus with predominant RNA size of 24	NA	NA	NA	NA	NA	NA	NA	4.59765293942596	0.0299772838822111
1	22586921	22588822	1902	*	PlantSmallRNAgenes	siRNA24	NA	NA	osa-b1.0r1-9011	siRNA24 locus with predominant RNA size of 24	NA	NA	NA	NA	NA	NA	NA	2.52586602971859	0.0175836072610881
1	22604623	22606628	2006	+	PlantSmallRNAgenes	OtherRNA	NA	NA	osa-b1.0r1-9020	OtherRNA locus with < 80% of RNAs between 20-24 nts in size	NA	NA	NA	NA	NA	NA	NA	-3.43560443906249	0.000200354589898442
1	22608854	22609422	569	*	PlantSmallRNAgenes	siRNA24	NA	NA	osa-b1.0r1-9023	siRNA24 locus with predominant RNA size of 24	NA	NA	NA	NA	NA	NA	NA	3.31316770647488	0.0354647688387042
1	22616709	22617295	587	*	PlantSmallRNAgenes	siRNA24	NA	NA	osa-b1.0r1-9028	siRNA24 locus with predominant RNA size of 24	NA	NA	NA	NA	NA	NA	NA	-2.0603427832366	0.0220648239895972
1	22648081	22650886	2806	*	PlantSmallRNAgenes	siRNA24	NA	NA	osa-b1.0r1-9040	siRNA24 locus with predominant RNA size of 24	NA	NA	NA	NA	NA	NA	NA	3.53571185311076	0.00393276929340709
1	22663101	22663818	718	*	PlantSmallRNAgenes	siRNA24	NA	NA	osa-b1.0r1-9047	siRNA24 locus with predominant RNA size of 24	NA	NA	NA	NA	NA	NA	NA	4.17652126092628	0.00520980532895613
1	22730177	22730622	446	*	PlantSmallRNAgenes	siRNA24	NA	NA	osa-b1.0r1-9067	siRNA24 locus with predominant RNA size of 24	NA	NA	NA	NA	NA	NA	NA	-1.92087134057056	0.000562696591138342
1	22738267	22739002	736	*	PlantSmallRNAgenes	siRNA24	NA	NA	osa-b1.0r1-9071	siRNA24 locus with predominant RNA size of 24	NA	NA	NA	NA	NA	NA	NA	5.56745901178308	0.000689916957427061
1	22750882	22752995	2114	*	PlantSmallRNAgenes	siRNA24	NA	NA	osa-b1.0r1-9079	siRNA24 locus with predominant RNA size of 24	NA	NA	NA	NA	NA	NA	NA	2.57227088466066	0.00722013019477085
1	22758482	22760493	2012	*	PlantSmallRNAgenes	siRNA24	NA	NA	osa-b1.0r1-9082	siRNA24 locus with predominant RNA size of 24	NA	NA	NA	NA	NA	NA	NA	4.88314830618138	0.000176820228791206
1	22772995	22774972	1978	*	PlantSmallRNAgenes	siRNA24	NA	NA	osa-b1.0r1-9091	siRNA24 locus with predominant RNA size of 24	NA	NA	NA	NA	NA	NA	NA	3.53059325495157	2.11042295751845e-07
1	22781657	22782688	1032	+	ShortStack	OtherRNA	NA	NA	Cluster_63089	NA	Cluster_63089	N	N	NA	NA	NA	NA	-4.71414084133414	0.00026996544771202
1	22794073	22794370	298	*	PlantSmallRNAgenes	siRNA24	NA	NA	osa-b1.0r1-9101	siRNA24 locus with predominant RNA size of 24	NA	NA	NA	NA	NA	NA	NA	3.7745414543763	0.0158155798703752
1	22796143	22796955	813	*	PlantSmallRNAgenes	siRNA24	NA	NA	osa-b1.0r1-9103	siRNA24 locus with predominant RNA size of 24	NA	NA	NA	NA	NA	NA	NA	4.78457173109328	0.017198640055326
1	22803083	22803358	276	*	PlantSmallRNAgenes	siRNA24	NA	NA	osa-b1.0r1-9106	siRNA24 locus with predominant RNA size of 24	NA	NA	NA	NA	NA	NA	NA	4.64914348372353	0.00854765898463687
1	22807451	22808448	998	*	PlantSmallRNAgenes	siRNA24	NA	NA	osa-b1.0r1-9109	siRNA24 locus with predominant RNA size of 24	NA	NA	NA	NA	NA	NA	NA	2.33775287714025	0.0405256799177732
1	22814402	22814774	373	+	PlantSmallRNAgenes	OtherRNA	NA	NA	osa-b1.0r1-9112	OtherRNA locus with < 80% of RNAs between 20-24 nts in size	NA	NA	NA	NA	NA	NA	NA	-4.87722268194779	3.6629600506645e-13
1	22817270	22817936	667	*	PlantSmallRNAgenes	siRNA24	NA	NA	osa-b1.0r1-9114	siRNA24 locus with predominant RNA size of 24	NA	NA	NA	NA	NA	NA	NA	4.30708182970673	0.0402232166267769
1	22833170	22836483	3314	*	PlantSmallRNAgenes	siRNA24	NA	NA	osa-b1.0r1-9121	siRNA24 locus with predominant RNA size of 24	NA	NA	NA	NA	NA	NA	NA	4.09193020207742	0.0123734471149869
1	22858102	22858178	77	-	ShortStack	OtherRNA	NA	NA	Cluster_63151	NA	Cluster_63151	N	N	NA	NA	NA	NA	-6.02964349333197	0.0191869811365591
1	22873544	22874814	1271	-	PlantSmallRNAgenes	siRNA24	NA	NA	osa-b1.0r1-9139	siRNA24 locus with predominant RNA size of 24	NA	NA	NA	NA	NA	NA	NA	2.97230659406925	0.0258965590788942
1	22877901	22878847	947	*	ShortStack	siRNA24	NA	NA	Cluster_63166	NA	Cluster_63166	24	N	NA	NA	NA	NA	3.72791281996756	0.0451399148066584
1	22898062	22898556	495	*	PlantSmallRNAgenes	siRNA24	NA	NA	osa-b1.0r1-9149	siRNA24 locus with predominant RNA size of 24	NA	NA	NA	NA	NA	NA	NA	3.80648968828786	0.0295000024700224
1	22901134	22901873	740	-	ShortStack	OtherRNA	NA	NA	Cluster_63186	NA	Cluster_63186	N	N	NA	NA	NA	NA	-5.78605105501139	0.00433073345444907
1	22906146	22906748	603	*	PlantSmallRNAgenes	siRNA24	NA	NA	osa-b1.0r1-9155	siRNA24 locus with predominant RNA size of 24	NA	NA	NA	NA	NA	NA	NA	3.09318017939197	0.0471140910102718
1	22931409	22931845	437	*	PlantSmallRNAgenes	siRNA24	NA	NA	osa-b1.0r1-9169	siRNA24 locus with predominant RNA size of 24	NA	NA	NA	NA	NA	NA	NA	1.66992036180464	0.038494056725427
1	22954721	22956230	1510	-	PlantSmallRNAgenes	OtherRNA	NA	NA	osa-b1.0r1-9180	OtherRNA locus with < 80% of RNAs between 20-24 nts in size	NA	NA	NA	NA	NA	NA	NA	-6.40004871068793	0.000280801221967814
1	22956942	22957242	301	-	ShortStack	OtherRNA	NA	NA	Cluster_63228	NA	Cluster_63228	N	N	NA	NA	NA	NA	-5.49013899491757	0.0466349236058638
1	22994792	22995518	727	+	PlantSmallRNAgenes	siRNA24	NA	NA	osa-b1.0r1-9201	siRNA24 locus with predominant RNA size of 24	NA	NA	NA	NA	NA	NA	NA	3.82522060818658	0.0494498223634896
1	22996074	22996764	691	-	ShortStack	OtherRNA	NA	NA	Cluster_63254	NA	Cluster_63254	N	N	NA	NA	NA	NA	-5.22012183956711	0.00388893506826563
1	23029079	23029706	628	*	PlantSmallRNAgenes	siRNA24	NA	NA	osa-b1.0r1-9214	siRNA24 locus with predominant RNA size of 24	NA	NA	NA	NA	NA	NA	NA	3.99449590761953	0.0379545287983915
1	23068691	23069199	509	*	PlantSmallRNAgenes	siRNA24	NA	NA	osa-b1.0r1-9221	siRNA24 locus with predominant RNA size of 24	NA	NA	NA	NA	NA	NA	NA	4.11230430956133	0.0119970474213109
1	23071656	23072298	643	*	PlantSmallRNAgenes	siRNA24	NA	NA	osa-b1.0r1-9226	siRNA24 locus with predominant RNA size of 24	NA	NA	NA	NA	NA	NA	NA	-2.12220792051997	0.0378567903255367
1	23106799	23107620	822	*	PlantSmallRNAgenes	siRNA24	NA	NA	osa-b1.0r1-9241	siRNA24 locus with predominant RNA size of 24	NA	NA	NA	NA	NA	NA	NA	3.70428063045393	0.0317732939872791
1	23109779	23110370	592	*	PlantSmallRNAgenes	siRNA24	NA	NA	osa-b1.0r1-9242	siRNA24 locus with predominant RNA size of 24	NA	NA	NA	NA	NA	NA	NA	5.07670567040612	0.0108563375372888
1	23149806	23152874	3069	*	PlantSmallRNAgenes	siRNA24	NA	NA	osa-b1.0r1-9249	siRNA24 locus with predominant RNA size of 24	NA	NA	NA	NA	NA	NA	NA	2.14693671392727	0.0195890937469154
1	23164552	23165732	1181	*	PlantSmallRNAgenes	siRNA24	NA	NA	osa-b1.0r1-9253	siRNA24 locus with predominant RNA size of 24	NA	NA	NA	NA	NA	NA	NA	2.02866687460722	0.0353410211362459
1	23170653	23171543	891	*	PlantSmallRNAgenes	siRNA21	NA	NA	osa-b1.0r1-9255	siRNA21 locus with predominant RNA size of 21	NA	NA	NA	NA	NA	NA	NA	-2.49557113284736	0.0157254158155877
1	23231489	23233519	2031	*	PlantSmallRNAgenes	siRNA24	NA	NA	osa-b1.0r1-9271	siRNA24 locus with predominant RNA size of 24	NA	NA	NA	NA	NA	NA	NA	4.24025433000825	0.00264316858883576
1	23245323	23245758	436	*	PlantSmallRNAgenes	siRNA24	NA	NA	osa-b1.0r1-9273	siRNA24 locus with predominant RNA size of 24	NA	NA	NA	NA	NA	NA	NA	2.88431525822177	0.00670044005757242
1	23281660	23282054	395	*	PlantSmallRNAgenes	siRNA24	NA	NA	osa-b1.0r1-9285	siRNA24 locus with predominant RNA size of 24	NA	NA	NA	NA	NA	NA	NA	-3.99569151528759	0.00213386703450822
1	23299483	23299923	441	*	PlantSmallRNAgenes	siRNA24	NA	NA	osa-b1.0r1-9297	siRNA24 locus with predominant RNA size of 24	NA	NA	NA	NA	NA	NA	NA	2.61656754447987	0.00660549752945031
1	23314267	23315995	1729	*	PlantSmallRNAgenes	siRNA24	NA	NA	osa-b1.0r1-9304	siRNA24 locus with predominant RNA size of 24	NA	NA	NA	NA	NA	NA	NA	6.35943745630882	1.71921591882935e-05
1	23323519	23323923	405	+	PlantSmallRNAgenes	OtherRNA	NA	NA	osa-b1.0r1-9305	OtherRNA locus with < 80% of RNAs between 20-24 nts in size	NA	NA	NA	NA	NA	NA	NA	-4.58988187702874	2.02677527002098e-12
1	23325232	23327088	1857	*	PlantSmallRNAgenes	siRNA24	NA	NA	osa-b1.0r1-9306	siRNA24 locus with predominant RNA size of 24	NA	NA	NA	NA	NA	NA	NA	3.3264213041787	0.000939098477776104
1	23337842	23338723	882	*	PlantSmallRNAgenes	siRNA24	NA	NA	osa-b1.0r1-9310	siRNA24 locus with predominant RNA size of 24	NA	NA	NA	NA	NA	NA	NA	5.08159262287852	0.00168279218587235
1	23383716	23388626	4911	*	PlantSmallRNAgenes	siRNA24	NA	NA	osa-b1.0r1-9335	siRNA24 locus with predominant RNA size of 24	NA	NA	NA	NA	NA	NA	NA	3.71437285011263	0.00126661366153191
1	23395733	23399109	3377	*	PlantSmallRNAgenes	siRNA24	NA	NA	osa-b1.0r1-9343	siRNA24 locus with predominant RNA size of 24	NA	NA	NA	NA	NA	NA	NA	3.09000300575648	0.00861060500752214
1	23401095	23403528	2434	*	PlantSmallRNAgenes	siRNA24	NA	NA	osa-b1.0r1-9346	siRNA24 locus with predominant RNA size of 24	NA	NA	NA	NA	NA	NA	NA	3.84279841260003	0.00549911662112953
1	23410600	23411223	624	*	PlantSmallRNAgenes	siRNA21	NA	NA	osa-b1.0r1-9348	siRNA21 locus with predominant RNA size of 21	NA	NA	NA	NA	NA	NA	NA	3.69963759401311	0.0314525029365
1	23412959	23413905	947	*	PlantSmallRNAgenes	siRNA24	NA	NA	osa-b1.0r1-9351	siRNA24 locus with predominant RNA size of 24	NA	NA	NA	NA	NA	NA	NA	3.28306794237472	0.00847718779086816
1	23430947	23431309	363	*	PlantSmallRNAgenes	siRNA24	NA	NA	osa-b1.0r1-9358	siRNA24 locus with predominant RNA size of 24	NA	NA	NA	NA	NA	NA	NA	-1.86191948763044	0.00184652332243603
1	23533468	23534128	661	*	PlantSmallRNAgenes	siRNA24	NA	NA	osa-b1.0r1-9402	siRNA24 locus with predominant RNA size of 24	NA	NA	NA	NA	NA	NA	NA	-3.83593376779936	6.85829521648169e-12
1	23535435	23535924	490	*	PlantSmallRNAgenes	OtherRNA	NA	NA	osa-b1.0r1-9403	OtherRNA locus with < 80% of RNAs between 20-24 nts in size	NA	NA	NA	NA	NA	NA	NA	-3.46199499871199	1.65295471254087e-10
1	23536030	23536654	625	*	PlantSmallRNAgenes	siRNA24	NA	NA	osa-b1.0r1-9404	siRNA24 locus with predominant RNA size of 24	NA	NA	NA	NA	NA	NA	NA	-6.02891613548237	0.0260070950091707
1	23544415	23548072	3658	*	PlantSmallRNAgenes	siRNA24	NA	NA	osa-b1.0r1-9406	siRNA24 locus with predominant RNA size of 24	NA	NA	NA	NA	NA	NA	NA	2.08117485724127	0.0221869156895108
1	23560642	23560975	334	-	PlantSmallRNAgenes	siRNA24	NA	NA	osa-b1.0r1-9411	siRNA24 locus with predominant RNA size of 24	NA	NA	NA	NA	NA	NA	NA	-4.66112270014426	0.0392214454766758
1	23586622	23589109	2488	*	PlantSmallRNAgenes	siRNA24	NA	NA	osa-b1.0r1-9424	siRNA24 locus with predominant RNA size of 24	NA	NA	NA	NA	NA	NA	NA	1.83689124995501	0.0242573183861125
1	23607336	23608929	1594	+	PlantSmallRNAgenes	OtherRNA	NA	NA	osa-b1.0r1-9429	OtherRNA locus with < 80% of RNAs between 20-24 nts in size	NA	NA	NA	NA	NA	NA	NA	-8.10854090709068	0.00054931990663571
1	23642861	23643884	1024	*	PlantSmallRNAgenes	siRNA24	NA	NA	osa-b1.0r1-9446	siRNA24 locus with predominant RNA size of 24	NA	NA	NA	NA	NA	NA	NA	-1.83198740552519	0.0400802440011354
1	23654578	23656109	1532	*	PlantSmallRNAgenes	siRNA24	NA	NA	osa-b1.0r1-9449	siRNA24 locus with predominant RNA size of 24	NA	NA	NA	NA	NA	NA	NA	3.0157913830287	0.00208853023213696
1	23667934	23668228	295	-	PlantSmallRNAgenes	siRNA24	NA	NA	osa-b1.0r1-9456	siRNA24 locus with predominant RNA size of 24	NA	NA	NA	NA	NA	NA	NA	-2.82985626441088	0.000230498129747541
1	23684454	23684885	432	*	PlantSmallRNAgenes	siRNA24	NA	NA	osa-b1.0r1-9465	siRNA24 locus with predominant RNA size of 24	NA	NA	NA	NA	NA	NA	NA	-2.76961082113677	0.00593889024294907
1	23695975	23696762	788	*	PlantSmallRNAgenes	siRNA24	NA	NA	osa-b1.0r1-9476	siRNA24 locus with predominant RNA size of 24	NA	NA	NA	NA	NA	NA	NA	4.21250005455511	0.0139213120767238
1	23714554	23714928	375	*	PlantSmallRNAgenes	siRNA24	NA	NA	osa-b1.0r1-9493	siRNA24 locus with predominant RNA size of 24	NA	NA	NA	NA	NA	NA	NA	3.46388735738137	0.0410360602194216
1	23718527	23719058	532	*	PlantSmallRNAgenes	siRNA24	NA	NA	osa-b1.0r1-9496	siRNA24 locus with predominant RNA size of 24	NA	NA	NA	NA	NA	NA	NA	2.23989674226833	0.0055238394379829
1	23719486	23720286	801	*	PlantSmallRNAgenes	siRNA24	NA	NA	osa-b1.0r1-9497	siRNA24 locus with predominant RNA size of 24	NA	NA	NA	NA	NA	NA	NA	4.27659860528676	0.0243692019947416
1	23722001	23722803	803	*	PlantSmallRNAgenes	siRNA24	NA	NA	osa-b1.0r1-9499	siRNA24 locus with predominant RNA size of 24	NA	NA	NA	NA	NA	NA	NA	2.83971303830529	0.0411676418717466
1	23734337	23735392	1056	*	PlantSmallRNAgenes	siRNA24	NA	NA	osa-b1.0r1-9503	siRNA24 locus with predominant RNA size of 24	NA	NA	NA	NA	NA	NA	NA	3.8712030412856	1.93120582714411e-06
1	23736418	23737647	1230	*	PlantSmallRNAgenes	siRNA24	NA	NA	osa-b1.0r1-9505	siRNA24 locus with predominant RNA size of 24	NA	NA	NA	NA	NA	NA	NA	2.85429479867948	0.00315441031142845
1	23742171	23742218	48	-	PlantSmallRNAgenes	OtherRNA	NA	NA	osa-b1.0r1-9509	OtherRNA locus with < 80% of RNAs between 20-24 nts in size	NA	NA	NA	NA	NA	NA	NA	-3.60158710416204	0.000203142283766757
1	23751768	23753209	1442	*	PlantSmallRNAgenes	siRNA24	NA	NA	osa-b1.0r1-9515	siRNA24 locus with predominant RNA size of 24	NA	NA	NA	NA	NA	NA	NA	2.63705912911913	0.00820756891026752
1	23800344	23800863	520	*	PlantSmallRNAgenes	siRNA24	NA	NA	osa-b1.0r1-9537	siRNA24 locus with predominant RNA size of 24	NA	NA	NA	NA	NA	NA	NA	-4.81013779838415	0.038136130039515
1	23821416	23821473	58	*	PlantSmallRNAgenes	siRNA24	NA	NA	osa-b1.0r1-9548	siRNA24 locus with predominant RNA size of 24	NA	NA	NA	NA	NA	NA	NA	4.89376980454248	0.00996468799849275
1	23827428	23827830	403	*	PlantSmallRNAgenes	siRNA24	NA	NA	osa-b1.0r1-9550	siRNA24 locus with predominant RNA size of 24	NA	NA	NA	NA	NA	NA	NA	-3.98546353863782	0.00472328967929106
1	23899946	23900694	749	*	PlantSmallRNAgenes	siRNA24	NA	NA	osa-b1.0r1-9576	siRNA24 locus with predominant RNA size of 24	NA	NA	NA	NA	NA	NA	NA	-3.75753099308311	0.00950362055835077
1	23909261	23910014	754	*	PlantSmallRNAgenes	siRNA24	NA	NA	osa-b1.0r1-9584	siRNA24 locus with predominant RNA size of 24	NA	NA	NA	NA	NA	NA	NA	3.83892018775611	0.038494056725427
1	23928530	23929099	570	*	PlantSmallRNAgenes	siRNA24	NA	NA	osa-b1.0r1-9594	siRNA24 locus with predominant RNA size of 24	NA	NA	NA	NA	NA	NA	NA	3.81657479888837	0.0247441419922536
1	23940358	23940632	275	-	ShortStack	OtherRNA	NA	NA	Cluster_63798	NA	Cluster_63798	N	N	NA	NA	NA	NA	-5.33303818950473	0.04833354326984
1	23989165	23990338	1174	*	PlantSmallRNAgenes	siRNA24	NA	NA	osa-b1.0r1-9620	siRNA24 locus with predominant RNA size of 24	NA	NA	NA	NA	NA	NA	NA	2.01832779792879	0.0253850928123772
1	24005022	24006700	1679	+	PlantSmallRNAgenes	OtherRNA	NA	NA	osa-b1.0r1-9631	OtherRNA locus with < 80% of RNAs between 20-24 nts in size	NA	NA	NA	NA	NA	NA	NA	-7.68173029976312	1.04543681544551e-08
1	24015717	24016819	1103	*	PlantSmallRNAgenes	siRNA24	NA	NA	osa-b1.0r1-9635	siRNA24 locus with predominant RNA size of 24	NA	NA	NA	NA	NA	NA	NA	4.78545068436546	0.0272417088943296
1	24021598	24023229	1632	*	PlantSmallRNAgenes	siRNA24	NA	NA	osa-b1.0r1-9637	siRNA24 locus with predominant RNA size of 24	NA	NA	NA	NA	NA	NA	NA	2.38856283541001	0.0193377910879413
1	24027714	24028297	584	*	PlantSmallRNAgenes	siRNA24	NA	NA	osa-b1.0r1-9640	siRNA24 locus with predominant RNA size of 24	NA	NA	NA	NA	NA	NA	NA	-3.31290871054996	0.000148305792183228
1	24061247	24062970	1724	*	PlantSmallRNAgenes	siRNA24	NA	NA	osa-b1.0r1-9657	siRNA24 locus with predominant RNA size of 24	NA	NA	NA	NA	NA	NA	NA	2.69900735179014	0.00908716118163139
1	24075115	24076759	1645	-	ShortStack	OtherRNA	NA	NA	Cluster_63912	NA	Cluster_63912	N	N	NA	NA	NA	NA	-4.10657135095202	0.000609249993088072
1	24077120	24077904	785	-	ShortStack	OtherRNA	NA	NA	Cluster_63913	NA	Cluster_63913	N	N	NA	NA	NA	NA	-4.75423492879941	0.000181393058414053
1	24079059	24079552	494	-	ShortStack	OtherRNA	NA	NA	Cluster_63915	NA	Cluster_63915	N	N	NA	NA	NA	NA	-5.7954134574038	0.0023811153725479
1	24079648	24080271	624	-	ShortStack	OtherRNA	NA	NA	Cluster_63916	NA	Cluster_63916	N	N	NA	NA	NA	NA	-4.98675208430287	0.00591829185531279
1	24080614	24080936	323	-	ShortStack	OtherRNA	NA	NA	Cluster_63917	NA	Cluster_63917	N	N	NA	NA	NA	NA	-5.09703496917078	0.0455640784877241
1	24081624	24082178	555	-	ShortStack	OtherRNA	NA	NA	Cluster_63920	NA	Cluster_63920	N	N	NA	NA	NA	NA	-3.22858779122645	0.0293033746319839
1	24084248	24084578	331	*	PlantSmallRNAgenes	siRNA24	NA	NA	osa-b1.0r1-9664	siRNA24 locus with predominant RNA size of 24	NA	NA	NA	NA	NA	NA	NA	-3.06414116695646	0.0483690508987794
1	24108169	24108647	479	-	ShortStack	OtherRNA	NA	NA	Cluster_63944	NA	Cluster_63944	N	N	NA	NA	NA	NA	-5.26499695689057	0.0176350007217566
1	24120730	24121161	432	*	PlantSmallRNAgenes	siRNA24	NA	NA	osa-b1.0r1-9684	siRNA24 locus with predominant RNA size of 24	NA	NA	NA	NA	NA	NA	NA	-3.06392541665359	1.27152653363192e-05
1	24190367	24191496	1130	*	PlantSmallRNAgenes	siRNA24	NA	NA	osa-b1.0r1-9707	siRNA24 locus with predominant RNA size of 24	NA	NA	NA	NA	NA	NA	NA	4.85559941019053	0.000416404395932399
1	24235607	24237251	1645	*	PlantSmallRNAgenes	siRNA24	NA	NA	osa-b1.0r1-9728	siRNA24 locus with predominant RNA size of 24	NA	NA	NA	NA	NA	NA	NA	3.75063450875968	0.00181094433407484
1	24254039	24255179	1141	*	PlantSmallRNAgenes	siRNA24	NA	NA	osa-b1.0r1-9731	siRNA24 locus with predominant RNA size of 24	NA	NA	NA	NA	NA	NA	NA	2.25032876047341	0.0206995821425157
1	24282858	24283999	1142	-	ShortStack	OtherRNA	NA	NA	Cluster_64059	NA	Cluster_64059	N	N	NA	NA	NA	NA	-3.72042993299947	3.35610591230688e-05
1	24290031	24292374	2344	*	PlantSmallRNAgenes	siRNA24	NA	NA	osa-b1.0r1-9742	siRNA24 locus with predominant RNA size of 24	NA	NA	NA	NA	NA	NA	NA	2.0007797008214	0.0455064157953474
1	24329294	24330562	1269	*	PlantSmallRNAgenes	siRNA24	NA	NA	osa-b1.0r1-9759	siRNA24 locus with predominant RNA size of 24	NA	NA	NA	NA	NA	NA	NA	2.81982022197754	0.0352500059413469
1	24338845	24339443	599	*	PlantSmallRNAgenes	siRNA24	NA	NA	osa-b1.0r1-9763	siRNA24 locus with predominant RNA size of 24	NA	NA	NA	NA	NA	NA	NA	-4.46249670322169	1.60019681376447e-10
1	24348997	24351102	2106	*	PlantSmallRNAgenes	siRNA24	NA	NA	osa-b1.0r1-9769	siRNA24 locus with predominant RNA size of 24	NA	NA	NA	NA	NA	NA	NA	3.04295502089443	8.7057661375355e-05
1	24372253	24373124	872	+	PlantSmallRNAgenes	siRNA24	NA	NA	osa-b1.0r1-9776	siRNA24 locus with predominant RNA size of 24	NA	NA	NA	NA	NA	NA	NA	2.99574568219756	0.00235630178258544
1	24373503	24373870	368	+	PlantSmallRNAgenes	OtherRNA	NA	NA	osa-b1.0r1-9777	OtherRNA locus with < 80% of RNAs between 20-24 nts in size	NA	NA	NA	NA	NA	NA	NA	-2.71841213880029	0.00955049229381583
1	24374270	24375693	1424	*	PlantSmallRNAgenes	siRNA24	NA	NA	osa-b1.0r1-9778	siRNA24 locus with predominant RNA size of 24	NA	NA	NA	NA	NA	NA	NA	1.86670770238438	0.0303436379322062
1	24387959	24389691	1733	*	PlantSmallRNAgenes	siRNA24	NA	NA	osa-b1.0r1-9782	siRNA24 locus with predominant RNA size of 24	NA	NA	NA	NA	NA	NA	NA	-1.84140809521427	0.00561316499899356
1	24390923	24391224	302	-	ShortStack	OtherRNA	NA	NA	Cluster_64145	NA	Cluster_64145	N	N	NA	NA	NA	NA	-5.78046742286226	0.00603136422575327
1	24392837	24393422	586	+	ShortStack	OtherRNA	NA	NA	Cluster_64146	NA	Cluster_64146	N	N	NA	NA	NA	NA	-7.77944283564781	0.00241133805440766
1	24434937	24435680	744	+	ShortStack	OtherRNA	NA	NA	Cluster_64179	NA	Cluster_64179	N	N	NA	NA	NA	NA	-4.56782363469155	0.048032453534338
1	24451415	24451883	469	*	PlantSmallRNAgenes	siRNA24	NA	NA	osa-b1.0r1-9809	siRNA24 locus with predominant RNA size of 24	NA	NA	NA	NA	NA	NA	NA	-1.90817697071446	0.0214156894465178
1	24459892	24460506	615	*	PlantSmallRNAgenes	siRNA24	NA	NA	osa-b1.0r1-9814	siRNA24 locus with predominant RNA size of 24	NA	NA	NA	NA	NA	NA	NA	4.27386378628418	0.000666390080768832
1	24478483	24479907	1425	*	PlantSmallRNAgenes	siRNA24	NA	NA	osa-b1.0r1-9820	siRNA24 locus with predominant RNA size of 24	NA	NA	NA	NA	NA	NA	NA	5.63965950210386	1.47131227360436e-07
1	24510969	24511689	721	*	PlantSmallRNAgenes	siRNA24	NA	NA	osa-b1.0r1-9831	siRNA24 locus with predominant RNA size of 24	NA	NA	NA	NA	NA	NA	NA	5.07000405358935	0.0017386084745588
1	24519120	24519799	680	*	PlantSmallRNAgenes	siRNA24	NA	NA	osa-b1.0r1-9836	siRNA24 locus with predominant RNA size of 24	NA	NA	NA	NA	NA	NA	NA	4.32538055196454	0.0268566820796822
1	24534807	24535727	921	-	ShortStack	OtherRNA	NA	NA	Cluster_64252	NA	Cluster_64252	N	N	NA	NA	NA	NA	-5.19410166952583	0.00703687985183423
1	24547350	24549095	1746	*	PlantSmallRNAgenes	siRNA24	NA	NA	osa-b1.0r1-9845	siRNA24 locus with predominant RNA size of 24	NA	NA	NA	NA	NA	NA	NA	3.95937405069824	3.76463493735925e-05
1	24554248	24554485	238	*	PlantSmallRNAgenes	siRNA24	NA	NA	osa-b1.0r1-9846	siRNA24 locus with predominant RNA size of 24	NA	NA	NA	NA	NA	NA	NA	-3.48454826586512	0.0191862495280636
1	24557794	24559180	1387	*	PlantSmallRNAgenes	siRNA24	NA	NA	osa-b1.0r1-9848	siRNA24 locus with predominant RNA size of 24	NA	NA	NA	NA	NA	NA	NA	1.81625618691375	0.0314980008483326
1	24589471	24590620	1150	*	PlantSmallRNAgenes	siRNA24	NA	NA	osa-b1.0r1-9853	siRNA24 locus with predominant RNA size of 24	NA	NA	NA	NA	NA	NA	NA	2.06174261632374	0.0482135129640899
1	24591197	24593249	2053	*	PlantSmallRNAgenes	siRNA24	NA	NA	osa-b1.0r1-9855	siRNA24 locus with predominant RNA size of 24	NA	NA	NA	NA	NA	NA	NA	2.52409945219567	0.0251431447453688
1	24596591	24597465	875	*	PlantSmallRNAgenes	siRNA24	NA	NA	osa-b1.0r1-9856	siRNA24 locus with predominant RNA size of 24	NA	NA	NA	NA	NA	NA	NA	3.10434924909562	3.0137713998602e-06
1	24609516	24609906	391	*	PlantSmallRNAgenes	siRNA24	NA	NA	osa-b1.0r1-9861	siRNA24 locus with predominant RNA size of 24	NA	NA	NA	NA	NA	NA	NA	-2.47626452003972	0.0024077405415532
1	24615684	24616128	445	+	PlantSmallRNAgenes	OtherRNA	NA	NA	osa-b1.0r1-9863	OtherRNA locus with < 80% of RNAs between 20-24 nts in size	NA	NA	NA	NA	NA	NA	NA	-4.85103681809031	3.610124161021e-15
1	24623628	24624541	914	*	PlantSmallRNAgenes	siRNA24	NA	NA	osa-b1.0r1-9866	siRNA24 locus with predominant RNA size of 24	NA	NA	NA	NA	NA	NA	NA	1.67531579807906	0.0126847056508048
1	24627137	24628512	1376	*	PlantSmallRNAgenes	siRNA24	NA	NA	osa-b1.0r1-9867	siRNA24 locus with predominant RNA size of 24	NA	NA	NA	NA	NA	NA	NA	2.09192535836602	0.00814929193988595
1	24658388	24659155	768	*	PlantSmallRNAgenes	siRNA24	NA	NA	osa-b1.0r1-9882	siRNA24 locus with predominant RNA size of 24	NA	NA	NA	NA	NA	NA	NA	-2.05045932157585	0.00705972067885571
1	24711331	24712034	704	*	PlantSmallRNAgenes	siRNA24	NA	NA	osa-b1.0r1-9907	siRNA24 locus with predominant RNA size of 24	NA	NA	NA	NA	NA	NA	NA	1.8681561005337	0.0272485412651091
1	24749313	24749913	601	-	PlantSmallRNAgenes	siRNA24	NA	NA	osa-b1.0r1-9937	siRNA24 locus with predominant RNA size of 24	NA	NA	NA	NA	NA	NA	NA	4.04274595647577	0.0453943736890305
1	24774747	24776057	1311	*	PlantSmallRNAgenes	siRNA24	NA	NA	osa-b1.0r1-9945	siRNA24 locus with predominant RNA size of 24	NA	NA	NA	NA	NA	NA	NA	3.17409469811703	0.00341141420832929
1	24777860	24779787	1928	*	PlantSmallRNAgenes	siRNA24	NA	NA	osa-b1.0r1-9949	siRNA24 locus with predominant RNA size of 24	NA	NA	NA	NA	NA	NA	NA	3.00939582695372	0.00301458338053604
1	24790195	24791523	1329	*	PlantSmallRNAgenes	siRNA24	NA	NA	osa-b1.0r1-9953	siRNA24 locus with predominant RNA size of 24	NA	NA	NA	NA	NA	NA	NA	5.2076830684459	0.00333188324201537
1	24842713	24842817	105	+	PlantSmallRNAgenes	OtherRNA	NA	NA	osa-b1.0r1-9971	OtherRNA locus with < 80% of RNAs between 20-24 nts in size	NA	NA	NA	NA	NA	NA	NA	-5.07887772900671	0.0346771828411051
1	24843004	24843673	670	+	ShortStack	OtherRNA	NA	NA	Cluster_64450	NA	Cluster_64450	N	N	NA	NA	NA	NA	-4.10028262779369	0.00962205509448334
1	24859857	24861691	1835	*	PlantSmallRNAgenes	siRNA24	NA	NA	osa-b1.0r1-9980	siRNA24 locus with predominant RNA size of 24	NA	NA	NA	NA	NA	NA	NA	2.80860642001093	0.00651867458404646
1	24926766	24927856	1091	*	PlantSmallRNAgenes	siRNA24	NA	NA	osa-b1.0r1-10007	siRNA24 locus with predominant RNA size of 24	NA	NA	NA	NA	NA	NA	NA	2.20850030588715	0.00807860138693975
1	24942467	24942860	394	+	PlantSmallRNAgenes	OtherRNA	NA	NA	osa-b1.0r1-10017	OtherRNA locus with < 80% of RNAs between 20-24 nts in size	NA	NA	NA	NA	NA	NA	NA	-4.21673031860852	0.0252413915122995
1	24969976	24970331	356	*	PlantSmallRNAgenes	siRNA24	NA	NA	osa-b1.0r1-10028	siRNA24 locus with predominant RNA size of 24	NA	NA	NA	NA	NA	NA	NA	-2.10663977460678	0.0231356374137496
1	24970727	24971071	345	*	PlantSmallRNAgenes	siRNA24	NA	NA	osa-b1.0r1-10029	siRNA24 locus with predominant RNA size of 24	NA	NA	NA	NA	NA	NA	NA	-3.36067639536885	1.67061926240068e-10
1	24972526	24973055	530	*	PlantSmallRNAgenes	siRNA24	NA	NA	osa-b1.0r1-10031	siRNA24 locus with predominant RNA size of 24	NA	NA	NA	NA	NA	NA	NA	5.1057592708792	0.00139353594441712
1	24973520	24974088	569	*	PlantSmallRNAgenes	siRNA24	NA	NA	osa-b1.0r1-10032	siRNA24 locus with predominant RNA size of 24	NA	NA	NA	NA	NA	NA	NA	2.54735825436596	0.022070110043922
1	24984575	24985357	783	*	PlantSmallRNAgenes	siRNA24	NA	NA	osa-b1.0r1-10039	siRNA24 locus with predominant RNA size of 24	NA	NA	NA	NA	NA	NA	NA	-1.59714433830731	0.00130891326192715
1	25002648	25003217	570	+	ShortStack	OtherRNA	NA	NA	Cluster_64567	NA	Cluster_64567	N	N	NA	NA	NA	NA	-6.28860611645987	0.0151774001668418
1	25013878	25015755	1878	*	PlantSmallRNAgenes	siRNA24	NA	NA	osa-b1.0r1-10043	siRNA24 locus with predominant RNA size of 24	NA	NA	NA	NA	NA	NA	NA	2.08965106300525	0.00395602149488287
1	25036301	25037179	879	*	PlantSmallRNAgenes	siRNA24	NA	NA	osa-b1.0r1-10049	siRNA24 locus with predominant RNA size of 24	NA	NA	NA	NA	NA	NA	NA	5.82047448894092	0.000353252752821896
1	25038685	25039716	1032	*	PlantSmallRNAgenes	siRNA24	NA	NA	osa-b1.0r1-10050	siRNA24 locus with predominant RNA size of 24	NA	NA	NA	NA	NA	NA	NA	5.08231462532082	0.00141292350147708
1	25044134	25045062	929	*	PlantSmallRNAgenes	siRNA24	NA	NA	osa-b1.0r1-10052	siRNA24 locus with predominant RNA size of 24	NA	NA	NA	NA	NA	NA	NA	3.34706471267815	0.001877955962472
1	25045807	25046337	531	-	ShortStack	OtherRNA	NA	NA	Cluster_64592	NA	Cluster_64592	N	N	NA	NA	NA	NA	-6.14974537469233	0.00134962624902704
1	25048111	25048198	88	-	PlantSmallRNAgenes	OtherRNA	NA	NA	osa-b1.0r1-10054	OtherRNA locus with < 80% of RNAs between 20-24 nts in size	NA	NA	NA	NA	NA	NA	NA	-4.99586299920159	0.0178849091013158
1	25049003	25049404	402	-	ShortStack	OtherRNA	NA	NA	Cluster_64597	NA	Cluster_64597	N	N	NA	NA	NA	NA	-5.67083289512302	0.0123174542439691
1	25088397	25089059	663	*	PlantSmallRNAgenes	siRNA24	NA	NA	osa-b1.0r1-10073	siRNA24 locus with predominant RNA size of 24	NA	NA	NA	NA	NA	NA	NA	3.72716204836048	0.0196687409366563
1	25114108	25114894	787	+	ShortStack	OtherRNA	NA	NA	Cluster_64629	NA	Cluster_64629	N	N	NA	NA	NA	NA	-4.89312494977692	0.0214742580904402
1	25115640	25115946	307	*	PlantSmallRNAgenes	siRNA24	NA	NA	osa-b1.0r1-10085	siRNA24 locus with predominant RNA size of 24	NA	NA	NA	NA	NA	NA	NA	-3.97247610646508	0.00129936273240485
1	25117132	25117496	365	+	ShortStack	OtherRNA	NA	NA	Cluster_64634	NA	Cluster_64634	N	N	NA	NA	NA	NA	-3.99902453013415	0.0273544008062987
1	25150570	25151336	767	*	PlantSmallRNAgenes	siRNA24	NA	NA	osa-b1.0r1-10099	siRNA24 locus with predominant RNA size of 24	NA	NA	NA	NA	NA	NA	NA	-2.16897108764215	0.000106748770261569
1	25184627	25185967	1341	*	PlantSmallRNAgenes	siRNA24	NA	NA	osa-b1.0r1-10114	siRNA24 locus with predominant RNA size of 24	NA	NA	NA	NA	NA	NA	NA	2.03366161155552	0.0372857695058145
1	25221958	25223757	1800	*	PlantSmallRNAgenes	siRNA24	NA	NA	osa-b1.0r1-10124	siRNA24 locus with predominant RNA size of 24	NA	NA	NA	NA	NA	NA	NA	2.35166275383723	0.006648705299699
1	25242708	25243398	691	*	PlantSmallRNAgenes	siRNA24	NA	NA	osa-b1.0r1-10131	siRNA24 locus with predominant RNA size of 24	NA	NA	NA	NA	NA	NA	NA	-1.96676923232895	0.0491447908920833
1	25249242	25249458	217	+	PlantSmallRNAgenes	siRNA24	NA	NA	osa-b1.0r1-10138	siRNA24 locus with predominant RNA size of 24	NA	NA	NA	NA	NA	NA	NA	-3.09412335418721	0.0421940700077114
1	25251581	25255298	3718	*	PlantSmallRNAgenes	siRNA24	NA	NA	osa-b1.0r1-10140	siRNA24 locus with predominant RNA size of 24	NA	NA	NA	NA	NA	NA	NA	1.55487397171704	0.0288891886288559
1	25287847	25288286	440	*	PlantSmallRNAgenes	siRNA24	NA	NA	osa-b1.0r1-10165	siRNA24 locus with predominant RNA size of 24	NA	NA	NA	NA	NA	NA	NA	-2.29966163204936	0.000368725724273607
1	25288547	25288910	364	+	ShortStack	OtherRNA	NA	NA	Cluster_64754	NA	Cluster_64754	N	N	NA	NA	NA	NA	-5.00395382359978	0.03101927956308
1	25326193	25326984	792	-	PlantSmallRNAgenes	siRNA21	NA	NA	osa-b1.0r1-10179	siRNA21 locus with predominant RNA size of 21	NA	NA	NA	NA	NA	NA	NA	-1.88487296296534	0.000426142558442131
1	25329698	25329909	212	-	PlantSmallRNAgenes	OtherRNA	NA	NA	osa-b1.0r1-10183	OtherRNA locus with < 80% of RNAs between 20-24 nts in size	NA	NA	NA	NA	NA	NA	NA	-4.41183617492854	0.001488852433673
1	25350719	25351258	540	-	PlantSmallRNAgenes	OtherRNA	NA	NA	osa-b1.0r1-10193	OtherRNA locus with < 80% of RNAs between 20-24 nts in size	NA	NA	NA	NA	NA	NA	NA	-4.05167498036588	0.0489189809464727
1	25378581	25380437	1857	*	PlantSmallRNAgenes	siRNA24	NA	NA	osa-b1.0r1-10208	siRNA24 locus with predominant RNA size of 24	NA	NA	NA	NA	NA	NA	NA	4.2099821915245	0.012935673567897
1	25414332	25416064	1733	*	PlantSmallRNAgenes	siRNA24	NA	NA	osa-b1.0r1-10217	siRNA24 locus with predominant RNA size of 24	NA	NA	NA	NA	NA	NA	NA	3.18099757539153	0.00973066814683595
1	25416277	25416733	457	*	PlantSmallRNAgenes	siRNA24	NA	NA	osa-b1.0r1-10218	siRNA24 locus with predominant RNA size of 24	NA	NA	NA	NA	NA	NA	NA	-2.24229354372814	0.0356742299603744
1	25475171	25475596	426	*	PlantSmallRNAgenes	siRNA24	NA	NA	osa-b1.0r1-10243	siRNA24 locus with predominant RNA size of 24	NA	NA	NA	NA	NA	NA	NA	-2.36515213609148	0.000938705720638703
1	25543447	25544531	1085	*	PlantSmallRNAgenes	siRNA24	NA	NA	osa-b1.0r1-10279	siRNA24 locus with predominant RNA size of 24	NA	NA	NA	NA	NA	NA	NA	4.70723898789796	0.00416361869335737
1	25589360	25590851	1492	*	PlantSmallRNAgenes	siRNA24	NA	NA	osa-b1.0r1-10294	siRNA24 locus with predominant RNA size of 24	NA	NA	NA	NA	NA	NA	NA	1.88182511290417	0.00280905112341635
1	25594165	25595166	1002	*	PlantSmallRNAgenes	siRNA24	NA	NA	osa-b1.0r1-10297	siRNA24 locus with predominant RNA size of 24	NA	NA	NA	NA	NA	NA	NA	3.97277683511321	0.0231396852025255
1	25595988	25597866	1879	*	PlantSmallRNAgenes	siRNA24	NA	NA	osa-b1.0r1-10298	siRNA24 locus with predominant RNA size of 24	NA	NA	NA	NA	NA	NA	NA	3.09992119051056	0.00045045314470003
1	25609686	25610508	823	*	PlantSmallRNAgenes	siRNA24	NA	NA	osa-b1.0r1-10306	siRNA24 locus with predominant RNA size of 24	NA	NA	NA	NA	NA	NA	NA	2.89555339747263	0.0418826014518222
1	25628088	25628673	586	+	PlantSmallRNAgenes	siRNA24	NA	NA	osa-b1.0r1-10315	siRNA24 locus with predominant RNA size of 24	NA	NA	NA	NA	NA	NA	NA	-5.11378684016749	6.47983167809428e-08
1	25636184	25636715	532	*	PlantSmallRNAgenes	siRNA24	NA	NA	osa-b1.0r1-10316	siRNA24 locus with predominant RNA size of 24	NA	NA	NA	NA	NA	NA	NA	2.07229206256061	0.0264954753430032
1	25670707	25671207	501	*	PlantSmallRNAgenes	siRNA24	NA	NA	osa-b1.0r1-10331	siRNA24 locus with predominant RNA size of 24	NA	NA	NA	NA	NA	NA	NA	4.33056115356863	0.0150330570266642
1	25681575	25682889	1315	+	ShortStack	OtherRNA	NA	NA	Cluster_65042	NA	Cluster_65042	N	N	NA	NA	NA	NA	-5.02941922607234	0.00066048703167717
1	25702905	25703797	893	+	PlantSmallRNAgenes	OtherRNA	NA	NA	osa-b1.0r1-10351	OtherRNA locus with < 80% of RNAs between 20-24 nts in size	NA	NA	NA	NA	NA	NA	NA	-4.1517679599762	0.0471006100804782
1	25704056	25705134	1079	+	PlantSmallRNAgenes	OtherRNA	NA	NA	osa-b1.0r1-10352	OtherRNA locus with < 80% of RNAs between 20-24 nts in size	NA	NA	NA	NA	NA	NA	NA	-7.62523650807994	5.83037464984155e-07
1	25767799	25769675	1877	*	PlantSmallRNAgenes	siRNA24	NA	NA	osa-b1.0r1-10369	siRNA24 locus with predominant RNA size of 24	NA	NA	NA	NA	NA	NA	NA	4.79637368802589	8.61939309697284e-06
1	25787564	25788070	507	*	PlantSmallRNAgenes	siRNA24	NA	NA	osa-b1.0r1-10382	siRNA24 locus with predominant RNA size of 24	NA	NA	NA	NA	NA	NA	NA	-3.06590993281055	4.12564086684811e-06
1	25801021	25801251	231	-	PlantSmallRNAgenes	OtherRNA	NA	NA	osa-b1.0r1-10385	OtherRNA locus with < 80% of RNAs between 20-24 nts in size	NA	NA	NA	NA	NA	NA	NA	-6.71569998130138	0.0135538646449686
1	25879202	25879584	383	+	PlantSmallRNAgenes	siRNA24	NA	NA	osa-b1.0r1-10417	siRNA24 locus with predominant RNA size of 24	NA	NA	NA	NA	NA	NA	NA	-2.64266634372285	0.0138920236398
1	25933100	25933873	774	*	PlantSmallRNAgenes	siRNA24	NA	NA	osa-b1.0r1-10430	siRNA24 locus with predominant RNA size of 24	NA	NA	NA	NA	NA	NA	NA	-1.75426450190662	0.0148073116663101
1	25934840	25935254	415	*	PlantSmallRNAgenes	siRNA24	NA	NA	osa-b1.0r1-10431	siRNA24 locus with predominant RNA size of 24	NA	NA	NA	NA	NA	NA	NA	-1.81794010211594	0.0172960122140809
1	25955208	25956021	814	*	PlantSmallRNAgenes	siRNA24	NA	NA	osa-b1.0r1-10439	siRNA24 locus with predominant RNA size of 24	NA	NA	NA	NA	NA	NA	NA	4.58174881422814	0.0274555152962882
1	25962387	25962757	371	-	PlantSmallRNAgenes	siRNA24	NA	NA	osa-b1.0r1-10443	siRNA24 locus with predominant RNA size of 24	NA	NA	NA	NA	NA	NA	NA	3.89917952721449	0.0495861467282079
1	25964628	25965847	1220	*	PlantSmallRNAgenes	siRNA24	NA	NA	osa-b1.0r1-10445	siRNA24 locus with predominant RNA size of 24	NA	NA	NA	NA	NA	NA	NA	2.87792640925287	0.0365714582795446
1	25988122	25991345	3224	*	PlantSmallRNAgenes	siRNA24	NA	NA	osa-b1.0r1-10453	siRNA24 locus with predominant RNA size of 24	NA	NA	NA	NA	NA	NA	NA	3.52938009477966	0.0416906297128798
1	26033100	26034302	1203	*	PlantSmallRNAgenes	siRNA24	NA	NA	osa-b1.0r1-10465	siRNA24 locus with predominant RNA size of 24	NA	NA	NA	NA	NA	NA	NA	-6.44705244084668	8.89523811773552e-05
1	26041010	26041142	133	-	PlantSmallRNAgenes	OtherRNA	NA	NA	osa-b1.0r1-10469	OtherRNA locus with < 80% of RNAs between 20-24 nts in size	NA	NA	NA	NA	NA	NA	NA	-5.41681737968677	0.00967852315464389
1	26088803	26090792	1990	*	PlantSmallRNAgenes	siRNA24	NA	NA	osa-b1.0r1-10488	siRNA24 locus with predominant RNA size of 24	NA	NA	NA	NA	NA	NA	NA	3.55671746677321	0.000634087445045544
1	26165899	26165965	67	+	PlantSmallRNAgenes	siRNA20	NA	NA	osa-b1.0r1-10515	siRNA20 locus with predominant RNA size of 20	NA	NA	NA	NA	NA	NA	NA	-3.80599314407089	0.00551360282185422
1	26171817	26172855	1039	*	PlantSmallRNAgenes	siRNA24	NA	NA	osa-b1.0r1-10518	siRNA24 locus with predominant RNA size of 24	NA	NA	NA	NA	NA	NA	NA	2.68984094066072	0.00383971512034516
1	26174439	26174756	318	*	PlantSmallRNAgenes	siRNA24	NA	NA	osa-b1.0r1-10519	siRNA24 locus with predominant RNA size of 24	NA	NA	NA	NA	NA	NA	NA	4.6072836624784	0.0168748108283998
1	26222327	26222769	443	*	PlantSmallRNAgenes	siRNA24	NA	NA	osa-b1.0r1-10541	siRNA24 locus with predominant RNA size of 24	NA	NA	NA	NA	NA	NA	NA	-2.30504587907433	0.00269617859154634
1	26248761	26249336	576	-	PlantSmallRNAgenes	siRNA24	NA	NA	osa-b1.0r1-10555	siRNA24 locus with predominant RNA size of 24	NA	NA	NA	NA	NA	NA	NA	-1.38014859383066	0.0186145215530559
1	26249963	26250660	698	*	PlantSmallRNAgenes	siRNA24	NA	NA	osa-b1.0r1-10556	siRNA24 locus with predominant RNA size of 24	NA	NA	NA	NA	NA	NA	NA	-1.54609082618015	0.0214018283973704
1	26285338	26286014	677	*	PlantSmallRNAgenes	siRNA24	NA	NA	osa-b1.0r1-10565	siRNA24 locus with predominant RNA size of 24	NA	NA	NA	NA	NA	NA	NA	3.20720642053238	0.0154191716720297
1	26316690	26317396	707	*	PlantSmallRNAgenes	siRNA24	NA	NA	osa-b1.0r1-10578	siRNA24 locus with predominant RNA size of 24	NA	NA	NA	NA	NA	NA	NA	4.59275323487771	0.0498895432559422
1	26325838	26326138	301	*	PlantSmallRNAgenes	siRNA24	NA	NA	osa-b1.0r1-10584	siRNA24 locus with predominant RNA size of 24	NA	NA	NA	NA	NA	NA	NA	-5.61617786622252	0.00194285269791089
1	26385362	26385702	341	*	PlantSmallRNAgenes	siRNA24	NA	NA	osa-b1.0r1-10607	siRNA24 locus with predominant RNA size of 24	NA	NA	NA	NA	NA	NA	NA	-1.9329385953246	0.0252619122296798
1	26446508	26448172	1665	*	PlantSmallRNAgenes	siRNA24	NA	NA	osa-b1.0r1-10638	siRNA24 locus with predominant RNA size of 24	NA	NA	NA	NA	NA	NA	NA	3.42649414799378	0.00154825240782402
1	26533086	26533523	438	-	PlantSmallRNAgenes	OtherRNA	NA	NA	osa-b1.0r1-10673	OtherRNA locus with < 80% of RNAs between 20-24 nts in size	NA	NA	NA	NA	NA	NA	NA	-6.42333624339254	6.94916050819543e-06
1	26533659	26533764	106	-	PlantSmallRNAgenes	OtherRNA	NA	NA	osa-b1.0r1-10674	OtherRNA locus with < 80% of RNAs between 20-24 nts in size	NA	NA	NA	NA	NA	NA	NA	-6.1884417363351	0.00174488000572383
1	26533949	26534105	157	-	PlantSmallRNAgenes	OtherRNA	NA	NA	osa-b1.0r1-10675	OtherRNA locus with < 80% of RNAs between 20-24 nts in size	NA	NA	NA	NA	NA	NA	NA	-5.33637170322638	0.0165896951919368
1	26534418	26534677	260	-	ShortStack	OtherRNA	NA	NA	Cluster_65594	NA	Cluster_65594	N	N	NA	NA	NA	NA	-3.13264878597172	0.043170570634957
1	26535973	26536303	331	-	ShortStack	OtherRNA	NA	NA	Cluster_65596	NA	Cluster_65596	N	N	NA	NA	NA	NA	-5.28359253053828	0.00363483844846184
1	26537788	26538109	322	*	PlantSmallRNAgenes	siRNA24	NA	NA	osa-b1.0r1-10678	siRNA24 locus with predominant RNA size of 24	NA	NA	NA	NA	NA	NA	NA	-2.07218079094335	0.000841456525936172
1	26563219	26563892	674	*	PlantSmallRNAgenes	siRNA24	NA	NA	osa-b1.0r1-10689	siRNA24 locus with predominant RNA size of 24	NA	NA	NA	NA	NA	NA	NA	3.34637220622942	0.0468498924029818
1	26585442	26587504	2063	*	PlantSmallRNAgenes	siRNA24	NA	NA	osa-b1.0r1-10697	siRNA24 locus with predominant RNA size of 24	NA	NA	NA	NA	NA	NA	NA	5.21416379779239	0.00269677429718384
1	26602281	26602715	435	-	ShortStack	OtherRNA	NA	NA	Cluster_65632	NA	Cluster_65632	N	N	NA	NA	NA	NA	-5.7523884788223	0.00168060381047519
1	26602784	26603323	540	-	ShortStack	OtherRNA	NA	NA	Cluster_65633	NA	Cluster_65633	N	N	NA	NA	NA	NA	-5.11650418802171	0.00235544636106216
1	26603705	26604350	646	-	ShortStack	OtherRNA	NA	NA	Cluster_65634	NA	Cluster_65634	N	N	NA	NA	NA	NA	-4.83125983785929	0.0427605507268317
1	26609961	26611416	1456	*	PlantSmallRNAgenes	siRNA24	NA	NA	osa-b1.0r1-10701	siRNA24 locus with predominant RNA size of 24	NA	NA	NA	NA	NA	NA	NA	4.98902447060896	0.000407389230727074
1	26613045	26613392	348	+	PlantSmallRNAgenes	OtherRNA	NA	NA	osa-b1.0r1-10704	OtherRNA locus with < 80% of RNAs between 20-24 nts in size	NA	NA	NA	NA	NA	NA	NA	-5.26341829468633	0.0170958524115167
1	26616713	26617415	703	+	PlantSmallRNAgenes	OtherRNA	NA	NA	osa-b1.0r1-10706	OtherRNA locus with < 80% of RNAs between 20-24 nts in size	NA	NA	NA	NA	NA	NA	NA	-6.70780958523804	0.000140506137649731
1	26621948	26623288	1341	*	PlantSmallRNAgenes	siRNA24	NA	NA	osa-b1.0r1-10710	siRNA24 locus with predominant RNA size of 24	NA	NA	NA	NA	NA	NA	NA	3.70354790877007	0.0177789284314423
1	26628123	26628413	291	*	PlantSmallRNAgenes	siRNA24	NA	NA	osa-b1.0r1-10713	siRNA24 locus with predominant RNA size of 24	NA	NA	NA	NA	NA	NA	NA	-3.37950931445942	0.0212592031311041
1	26636670	26636950	281	+	ShortStack	OtherRNA	NA	NA	Cluster_65666	NA	Cluster_65666	N	N	NA	NA	NA	NA	-4.05159593548457	0.0289148519413485
1	26637308	26638015	708	*	PlantSmallRNAgenes	siRNA24	NA	NA	osa-b1.0r1-10715	siRNA24 locus with predominant RNA size of 24	NA	NA	NA	NA	NA	NA	NA	-2.03900791519877	0.000973559557303902
1	26644253	26644597	345	*	PlantSmallRNAgenes	siRNA24	NA	NA	osa-b1.0r1-10720	siRNA24 locus with predominant RNA size of 24	NA	NA	NA	NA	NA	NA	NA	4.29686132293132	0.0170809186541328
1	26691815	26692743	929	*	PlantSmallRNAgenes	siRNA24	NA	NA	osa-b1.0r1-10738	siRNA24 locus with predominant RNA size of 24	NA	NA	NA	NA	NA	NA	NA	-1.7092513910767	0.00618257649999006
1	26699664	26700820	1157	-	ShortStack	OtherRNA	NA	NA	Cluster_65706	NA	Cluster_65706	N	N	NA	NA	NA	NA	-5.51993186534188	0.0297975580810891
1	26701999	26703008	1010	-	ShortStack	OtherRNA	NA	NA	Cluster_65708	NA	Cluster_65708	N	N	NA	NA	NA	NA	-4.87157619563795	0.0029818095850744
1	26723141	26723863	723	*	PlantSmallRNAgenes	siRNA24	NA	NA	osa-b1.0r1-10753	siRNA24 locus with predominant RNA size of 24	NA	NA	NA	NA	NA	NA	NA	3.00216166227742	0.00711729866349662
1	26731334	26732322	989	*	PlantSmallRNAgenes	siRNA24	NA	NA	osa-b1.0r1-10756	siRNA24 locus with predominant RNA size of 24	NA	NA	NA	NA	NA	NA	NA	2.20133663925601	0.0252517301228065
1	26755899	26757198	1300	*	PlantSmallRNAgenes	siRNA24	NA	NA	osa-b1.0r1-10765	siRNA24 locus with predominant RNA size of 24	NA	NA	NA	NA	NA	NA	NA	2.93732494358793	0.0267641216067271
1	26781064	26781492	429	-	PlantSmallRNAgenes	OtherRNA	NA	NA	osa-b1.0r1-10780	OtherRNA locus with < 80% of RNAs between 20-24 nts in size	NA	NA	NA	NA	NA	NA	NA	-5.01684646585415	0.000719790524495116
1	26797765	26799225	1461	*	PlantSmallRNAgenes	siRNA24	NA	NA	osa-b1.0r1-10784	siRNA24 locus with predominant RNA size of 24	NA	NA	NA	NA	NA	NA	NA	3.70160818758837	0.00410904427344328
1	26803811	26804344	534	*	PlantSmallRNAgenes	OtherRNA	NA	NA	osa-b1.0r1-10785	OtherRNA locus with < 80% of RNAs between 20-24 nts in size	NA	NA	NA	NA	NA	NA	NA	-1.97815459174025	0.000430663748020422
1	26807698	26808992	1295	*	PlantSmallRNAgenes	siRNA24	NA	NA	osa-b1.0r1-10788	siRNA24 locus with predominant RNA size of 24	NA	NA	NA	NA	NA	NA	NA	2.68103368910755	0.00668923581969731
1	26809367	26810150	784	*	PlantSmallRNAgenes	siRNA24	NA	NA	osa-b1.0r1-10789	siRNA24 locus with predominant RNA size of 24	NA	NA	NA	NA	NA	NA	NA	3.41116770697882	0.0111006502328522
1	26827796	26828206	411	*	PlantSmallRNAgenes	siRNA24	NA	NA	osa-b1.0r1-10798	siRNA24 locus with predominant RNA size of 24	NA	NA	NA	NA	NA	NA	NA	-2.3088741389824	0.0213594636561424
1	26834036	26834404	369	*	PlantSmallRNAgenes	siRNA24	NA	NA	osa-b1.0r1-10804	siRNA24 locus with predominant RNA size of 24	NA	NA	NA	NA	NA	NA	NA	2.02039233721867	0.0386350912270212
1	26879548	26880301	754	*	PlantSmallRNAgenes	siRNA24	NA	NA	osa-b1.0r1-10815	siRNA24 locus with predominant RNA size of 24	NA	NA	NA	NA	NA	NA	NA	4.43142319515834	0.0145415196597806
1	26895961	26896551	591	*	PlantSmallRNAgenes	siRNA24	NA	NA	osa-b1.0r1-10820	siRNA24 locus with predominant RNA size of 24	NA	NA	NA	NA	NA	NA	NA	-1.4331904739196	0.0269275386732908
1	26905996	26906534	539	*	PlantSmallRNAgenes	siRNA24	NA	NA	osa-b1.0r1-10823	siRNA24 locus with predominant RNA size of 24	NA	NA	NA	NA	NA	NA	NA	3.96063055576505	0.0394712459259032
1	26912382	26913331	950	*	PlantSmallRNAgenes	siRNA24	NA	NA	osa-b1.0r1-10825	siRNA24 locus with predominant RNA size of 24	NA	NA	NA	NA	NA	NA	NA	2.35937085696554	0.0147809432019544
1	26924710	26931607	6898	*	PlantSmallRNAgenes	siRNA24	NA	NA	osa-b1.0r1-10832	siRNA24 locus with predominant RNA size of 24	NA	NA	NA	NA	NA	NA	NA	2.72971973912717	0.00208880167558116
1	26969499	26970554	1056	*	PlantSmallRNAgenes	siRNA24	NA	NA	osa-b1.0r1-10837	siRNA24 locus with predominant RNA size of 24	NA	NA	NA	NA	NA	NA	NA	2.07899844863843	0.0341062115318985
1	27008092	27008323	232	*	PlantSmallRNAgenes	siRNA24	NA	NA	osa-b1.0r1-10843	siRNA24 locus with predominant RNA size of 24	NA	NA	NA	NA	NA	NA	NA	-3.74590086995085	0.0382873025443987
1	27047486	27047962	477	-	PlantSmallRNAgenes	OtherRNA	NA	NA	osa-b1.0r1-10872	OtherRNA locus with < 80% of RNAs between 20-24 nts in size	NA	NA	NA	NA	NA	NA	NA	-4.79693420842273	0.00311594525153802
1	27050071	27050420	350	-	PlantSmallRNAgenes	OtherRNA	NA	NA	osa-b1.0r1-10873	OtherRNA locus with < 80% of RNAs between 20-24 nts in size	NA	NA	NA	NA	NA	NA	NA	-7.37277228596763	1.27481977673149e-05
1	27093157	27093913	757	*	PlantSmallRNAgenes	siRNA24	NA	NA	osa-b1.0r1-10887	siRNA24 locus with predominant RNA size of 24	NA	NA	NA	NA	NA	NA	NA	2.48305404807275	0.0439056406742272
1	27133727	27133955	229	-	ShortStack	OtherRNA	NA	NA	Cluster_65950	NA	Cluster_65950	N	N	NA	NA	NA	NA	-4.70648022329685	0.0265662173467073
1	27137184	27139139	1956	*	PlantSmallRNAgenes	siRNA24	NA	NA	osa-b1.0r1-10908	siRNA24 locus with predominant RNA size of 24	NA	NA	NA	NA	NA	NA	NA	2.53157049306398	0.0281857883154824
1	27143817	27144779	963	*	PlantSmallRNAgenes	siRNA24	NA	NA	osa-b1.0r1-10910	siRNA24 locus with predominant RNA size of 24	NA	NA	NA	NA	NA	NA	NA	3.58100452674241	0.00146346675450584
1	27152421	27153850	1430	*	PlantSmallRNAgenes	siRNA24	NA	NA	osa-b1.0r1-10913	siRNA24 locus with predominant RNA size of 24	NA	NA	NA	NA	NA	NA	NA	3.42137430007213	0.00896301944101774
1	27162737	27164238	1502	*	PlantSmallRNAgenes	siRNA24	NA	NA	osa-b1.0r1-10919	siRNA24 locus with predominant RNA size of 24	NA	NA	NA	NA	NA	NA	NA	-2.12131646943326	0.00134332864101967
1	27173412	27173736	325	+	ShortStack	OtherRNA	NA	NA	Cluster_65986	NA	Cluster_65986	N	N	NA	NA	NA	NA	-5.81007395850647	0.021670263057916
1	27177762	27179060	1299	*	ShortStack	OtherRNA	NA	NA	Cluster_65991	NA	Cluster_65991	N	N	NA	NA	NA	NA	-4.64088434501871	1.66201316373127e-06
1	27179332	27180155	824	-	ShortStack	OtherRNA	NA	NA	Cluster_65992	NA	Cluster_65992	N	N	NA	NA	NA	NA	-4.87151352546962	0.00748126660798023
1	27183467	27183838	372	-	ShortStack	OtherRNA	NA	NA	Cluster_65995	NA	Cluster_65995	N	N	NA	NA	NA	NA	-5.66639015949209	0.0107390551619587
1	27198674	27199225	552	-	ShortStack	OtherRNA	NA	NA	Cluster_66000	NA	Cluster_66000	N	N	NA	NA	NA	NA	-5.62433348597138	0.0104443572009074
1	27226939	27228317	1379	*	PlantSmallRNAgenes	siRNA24	NA	NA	osa-b1.0r1-10945	siRNA24 locus with predominant RNA size of 24	NA	NA	NA	NA	NA	NA	NA	2.13349499415024	0.00506639036956524
1	27236027	27236279	253	-	PlantSmallRNAgenes	OtherRNA	NA	NA	osa-b1.0r1-10950	OtherRNA locus with < 80% of RNAs between 20-24 nts in size	NA	NA	NA	NA	NA	NA	NA	-5.58497869783376	3.67924198646739e-25
1	27239872	27240105	234	+	PlantSmallRNAgenes	OtherRNA	NA	NA	osa-b1.0r1-10951	OtherRNA locus with < 80% of RNAs between 20-24 nts in size	NA	NA	NA	NA	NA	NA	NA	-3.10803806432497	3.35613023219025e-05
1	27250821	27251134	314	*	PlantSmallRNAgenes	siRNA24	NA	NA	osa-b1.0r1-10954	siRNA24 locus with predominant RNA size of 24	NA	NA	NA	NA	NA	NA	NA	5.00361654359351	0.00244453248974551
1	27255583	27256823	1241	*	PlantSmallRNAgenes	siRNA24	NA	NA	osa-b1.0r1-10957	siRNA24 locus with predominant RNA size of 24	NA	NA	NA	NA	NA	NA	NA	5.0861426708799	0.00151650314550051
1	27266689	27267172	484	-	ShortStack	OtherRNA	NA	NA	Cluster_66037	NA	Cluster_66037	N	N	NA	NA	NA	NA	-3.86492038836459	0.014075603282918
1	27278494	27278906	413	*	PlantSmallRNAgenes	siRNA24	NA	NA	osa-b1.0r1-10960	siRNA24 locus with predominant RNA size of 24	NA	NA	NA	NA	NA	NA	NA	-3.07806467852439	0.00142073579021888
1	27283549	27285484	1936	*	PlantSmallRNAgenes	siRNA24	NA	NA	osa-b1.0r1-10964	siRNA24 locus with predominant RNA size of 24	NA	NA	NA	NA	NA	NA	NA	3.07084860016044	0.0495536815483425
1	27306874	27307467	594	-	ShortStack	OtherRNA	NA	NA	Cluster_66077	NA	Cluster_66077	N	N	NA	NA	NA	NA	-4.31530102292067	0.0447946114623089
1	27328009	27328305	297	*	PlantSmallRNAgenes	siRNA24	NA	NA	osa-b1.0r1-10985	siRNA24 locus with predominant RNA size of 24	NA	NA	NA	NA	NA	NA	NA	-2.58047164219743	0.00132524272730252
1	27374057	27374380	324	*	PlantSmallRNAgenes	siRNA24	NA	NA	osa-b1.0r1-11000	siRNA24 locus with predominant RNA size of 24	NA	NA	NA	NA	NA	NA	NA	-3.33985515305401	0.0106226104916053
1	27422011	27422506	496	*	PlantSmallRNAgenes	siRNA24	NA	NA	osa-b1.0r1-11011	siRNA24 locus with predominant RNA size of 24	NA	NA	NA	NA	NA	NA	NA	-3.15900637983188	0.00479550547470596
1	27497130	27498021	892	*	PlantSmallRNAgenes	siRNA24	NA	NA	osa-b1.0r1-11036	siRNA24 locus with predominant RNA size of 24	NA	NA	NA	NA	NA	NA	NA	-2.05425019420009	0.000478768483590963
1	27528951	27529969	1019	*	PlantSmallRNAgenes	siRNA24	NA	NA	osa-b1.0r1-11052	siRNA24 locus with predominant RNA size of 24	NA	NA	NA	NA	NA	NA	NA	2.14623609512723	0.0350201965960651
1	27563232	27564439	1208	*	PlantSmallRNAgenes	siRNA24	NA	NA	osa-b1.0r1-11069	siRNA24 locus with predominant RNA size of 24	NA	NA	NA	NA	NA	NA	NA	2.66914613751631	0.0307078905244356
1	27578904	27579733	830	*	PlantSmallRNAgenes	siRNA24	NA	NA	osa-b1.0r1-11071	siRNA24 locus with predominant RNA size of 24	NA	NA	NA	NA	NA	NA	NA	1.74523923750563	0.0420653846062616
1	27601512	27602208	697	+	ShortStack	OtherRNA	NA	NA	Cluster_66227	NA	Cluster_66227	N	N	NA	NA	NA	NA	-4.10376154088509	0.0278018348526251
1	27602528	27603223	696	+	ShortStack	OtherRNA	NA	NA	Cluster_66228	NA	Cluster_66228	N	N	NA	NA	NA	NA	-4.4566557537016	0.0410524843539392
1	27603577	27603847	271	+	ShortStack	OtherRNA	NA	NA	Cluster_66229	NA	Cluster_66229	N	N	NA	NA	NA	NA	-5.32854211420046	0.0192956807848343
1	27604464	27605360	897	+	ShortStack	OtherRNA	NA	NA	Cluster_66230	NA	Cluster_66230	N	N	NA	NA	NA	NA	-4.90414378864846	0.00699735100550439
1	27606006	27606437	432	-	ShortStack	OtherRNA	NA	NA	Cluster_66231	NA	Cluster_66231	N	N	NA	NA	NA	NA	-5.23980949167961	0.0304903660783899
1	27608766	27609509	744	-	ShortStack	OtherRNA	NA	NA	Cluster_66235	NA	Cluster_66235	N	N	NA	NA	NA	NA	-5.87037060888068	0.00282500352421964
1	27609846	27611096	1251	-	ShortStack	OtherRNA	NA	NA	Cluster_66237	NA	Cluster_66237	N	N	NA	NA	NA	NA	-5.59905197627844	0.0037974993406633
1	27613738	27614993	1256	*	PlantSmallRNAgenes	siRNA24	NA	NA	osa-b1.0r1-11075	siRNA24 locus with predominant RNA size of 24	NA	NA	NA	NA	NA	NA	NA	2.07126937013376	0.0327259761312598
1	27622718	27624229	1512	*	PlantSmallRNAgenes	siRNA24	NA	NA	osa-b1.0r1-11080	siRNA24 locus with predominant RNA size of 24	NA	NA	NA	NA	NA	NA	NA	-1.22437454807096	0.0326010896602617
1	27636554	27638248	1695	*	PlantSmallRNAgenes	siRNA24	NA	NA	osa-b1.0r1-11083	siRNA24 locus with predominant RNA size of 24	NA	NA	NA	NA	NA	NA	NA	4.43571465661693	0.00900584405494744
1	27646620	27647459	840	*	PlantSmallRNAgenes	siRNA24	NA	NA	osa-b1.0r1-11091	siRNA24 locus with predominant RNA size of 24	NA	NA	NA	NA	NA	NA	NA	3.47016049519279	0.0415134790547891
1	27654529	27655666	1138	*	PlantSmallRNAgenes	siRNA24	NA	NA	osa-b1.0r1-11097	siRNA24 locus with predominant RNA size of 24	NA	NA	NA	NA	NA	NA	NA	1.91057862761533	0.00840990209047843
1	27668632	27669259	628	-	ShortStack	OtherRNA	NA	NA	Cluster_66281	NA	Cluster_66281	N	N	NA	NA	NA	NA	-4.42267065515641	0.000575724041617491
1	27671872	27672730	859	*	PlantSmallRNAgenes	siRNA24	NA	NA	osa-b1.0r1-11099	siRNA24 locus with predominant RNA size of 24	NA	NA	NA	NA	NA	NA	NA	2.42371548214396	0.0185050497545659
1	27702656	27704037	1382	*	PlantSmallRNAgenes	siRNA24	NA	NA	osa-b1.0r1-11108	siRNA24 locus with predominant RNA size of 24	NA	NA	NA	NA	NA	NA	NA	2.59745833524925	0.0295185535501458
1	27704877	27705564	688	*	PlantSmallRNAgenes	siRNA24	NA	NA	osa-b1.0r1-11109	siRNA24 locus with predominant RNA size of 24	NA	NA	NA	NA	NA	NA	NA	-1.56718761649124	0.0343609445525303
1	27713423	27713760	338	+	PlantSmallRNAgenes	siRNA24	NA	NA	osa-b1.0r1-11114	siRNA24 locus with predominant RNA size of 24	NA	NA	NA	NA	NA	NA	NA	-2.66360205292433	8.72375387160846e-08
1	27724285	27724629	345	*	PlantSmallRNAgenes	siRNA24	NA	NA	osa-b1.0r1-11116	siRNA24 locus with predominant RNA size of 24	NA	NA	NA	NA	NA	NA	NA	2.10792404937107	0.0396634460820357
1	27740038	27741854	1817	*	PlantSmallRNAgenes	siRNA24	NA	NA	osa-b1.0r1-11117	siRNA24 locus with predominant RNA size of 24	NA	NA	NA	NA	NA	NA	NA	3.67826564859103	9.09263778780384e-05
1	27745818	27746318	501	-	PlantSmallRNAgenes	OtherRNA	NA	NA	osa-b1.0r1-11119	OtherRNA locus with < 80% of RNAs between 20-24 nts in size	NA	NA	NA	NA	NA	NA	NA	-4.19342501287108	0.000321761032352272
1	27747989	27748723	735	*	PlantSmallRNAgenes	siRNA24	NA	NA	osa-b1.0r1-11120	siRNA24 locus with predominant RNA size of 24	NA	NA	NA	NA	NA	NA	NA	-3.00168245796711	2.33136119396725e-06
1	27748918	27749325	408	-	PlantSmallRNAgenes	OtherRNA	NA	NA	osa-b1.0r1-11121	OtherRNA locus with < 80% of RNAs between 20-24 nts in size	NA	NA	NA	NA	NA	NA	NA	-5.86675255611612	3.99758555852328e-08
1	27763469	27763778	310	*	PlantSmallRNAgenes	siRNA24	NA	NA	osa-b1.0r1-11125	siRNA24 locus with predominant RNA size of 24	NA	NA	NA	NA	NA	NA	NA	-2.08369358407919	0.0262389711661201
1	27774176	27775847	1672	*	PlantSmallRNAgenes	siRNA24	NA	NA	osa-b1.0r1-11134	siRNA24 locus with predominant RNA size of 24	NA	NA	NA	NA	NA	NA	NA	1.75031547408456	0.0262804582787997
1	27783002	27784298	1297	*	PlantSmallRNAgenes	siRNA24	NA	NA	osa-b1.0r1-11136	siRNA24 locus with predominant RNA size of 24	NA	NA	NA	NA	NA	NA	NA	3.61626595003734	0.0166091653032589
1	27815884	27816342	459	*	Pln24NT	24nt_Locus	NA	NA	cluster9321	NA	NA	NA	NA	cluster9321	cluster9321	T	1	3.12254811174922	0.00515639849057792
1	27827248	27828163	916	*	PlantSmallRNAgenes	siRNA24	NA	NA	osa-b1.0r1-11154	siRNA24 locus with predominant RNA size of 24	NA	NA	NA	NA	NA	NA	NA	3.16127270624914	0.0026371473001054
1	27830635	27830998	364	*	PlantSmallRNAgenes	siRNA24	NA	NA	osa-b1.0r1-11157	siRNA24 locus with predominant RNA size of 24	NA	NA	NA	NA	NA	NA	NA	3.87113800770066	0.0222533021871232
1	27831132	27832140	1009	*	PlantSmallRNAgenes	siRNA24	NA	NA	osa-b1.0r1-11158	siRNA24 locus with predominant RNA size of 24	NA	NA	NA	NA	NA	NA	NA	-1.70632954542496	0.0235963958071496
1	27853125	27854237	1113	*	PlantSmallRNAgenes	siRNA24	NA	NA	osa-b1.0r1-11169	siRNA24 locus with predominant RNA size of 24	NA	NA	NA	NA	NA	NA	NA	3.30705122392142	0.0377791460265397
1	27863181	27863198	18	+	PlantSmallRNAgenes	OtherRNA	NA	NA	osa-b1.0r1-11175	OtherRNA locus with < 80% of RNAs between 20-24 nts in size	NA	NA	NA	NA	NA	NA	NA	-9.16687013425594	0.00661347307190258
1	27872048	27872934	887	*	PlantSmallRNAgenes	siRNA24	NA	NA	osa-b1.0r1-11180	siRNA24 locus with predominant RNA size of 24	NA	NA	NA	NA	NA	NA	NA	3.25424185158606	0.026138252340344
1	27874908	27877802	2895	*	PlantSmallRNAgenes	siRNA24	NA	NA	osa-b1.0r1-11181	siRNA24 locus with predominant RNA size of 24	NA	NA	NA	NA	NA	NA	NA	1.34015841200715	0.0422624244417087
1	27950972	27951837	866	*	PlantSmallRNAgenes	siRNA24	NA	NA	osa-b1.0r1-11208	siRNA24 locus with predominant RNA size of 24	NA	NA	NA	NA	NA	NA	NA	-2.04049348578338	0.00326939462848499
1	27986992	27987332	341	+	ShortStack	OtherRNA	NA	NA	Cluster_66502	NA	Cluster_66502	N	N	NA	NA	NA	NA	-4.65689651673773	0.0452287759175969
1	27989493	27989941	449	+	ShortStack	OtherRNA	NA	NA	Cluster_66504	NA	Cluster_66504	N	N	NA	NA	NA	NA	-4.70034466122677	0.0234346343425023
1	28000704	28001883	1180	*	PlantSmallRNAgenes	siRNA24	NA	NA	osa-b1.0r1-11236	siRNA24 locus with predominant RNA size of 24	NA	NA	NA	NA	NA	NA	NA	2.0556217745882	0.0471006100804782
1	28068020	28068809	790	*	PlantSmallRNAgenes	siRNA24	NA	NA	osa-b1.0r1-11254	siRNA24 locus with predominant RNA size of 24	NA	NA	NA	NA	NA	NA	NA	-1.20949991642553	0.032610111666811
1	28081625	28082173	549	+	PlantSmallRNAgenes	OtherRNA	NA	NA	osa-b1.0r1-11260	OtherRNA locus with < 80% of RNAs between 20-24 nts in size	NA	NA	NA	NA	NA	NA	NA	-3.145361690016	0.00367212308145754
1	28085844	28086271	428	-	ShortStack	OtherRNA	NA	NA	Cluster_66568	NA	Cluster_66568	N	N	NA	NA	NA	NA	-6.91778362474895	0.000777648594407506
1	28086692	28086998	307	*	PlantSmallRNAgenes	siRNA24	NA	NA	osa-b1.0r1-11262	siRNA24 locus with predominant RNA size of 24	NA	NA	NA	NA	NA	NA	NA	-1.74664786175951	0.0184329785017607
1	28091850	28093382	1533	-	ShortStack	OtherRNA	NA	NA	Cluster_66575	NA	Cluster_66575	N	N	NA	NA	NA	NA	-5.51905895510153	0.000142122580617114
1	28094252	28095652	1401	-	PlantSmallRNAgenes	OtherRNA	NA	NA	osa-b1.0r1-11267	OtherRNA locus with < 80% of RNAs between 20-24 nts in size	NA	NA	NA	NA	NA	NA	NA	-4.1759786314467	0.000196068456784578
1	28098113	28098528	416	-	PlantSmallRNAgenes	OtherRNA	NA	NA	osa-b1.0r1-11270	OtherRNA locus with < 80% of RNAs between 20-24 nts in size	NA	NA	NA	NA	NA	NA	NA	-3.67379519335438	0.0416097810990666
1	28098869	28099115	247	-	PlantSmallRNAgenes	OtherRNA	NA	NA	osa-b1.0r1-11271	OtherRNA locus with < 80% of RNAs between 20-24 nts in size	NA	NA	NA	NA	NA	NA	NA	-5.09219603960449	0.00365779450276743
1	28100880	28101220	341	-	ShortStack	OtherRNA	NA	NA	Cluster_66584	NA	Cluster_66584	N	N	NA	NA	NA	NA	-5.43802971186859	0.00614742393267829
1	28102694	28102937	244	-	PlantSmallRNAgenes	OtherRNA	NA	NA	osa-b1.0r1-11273	OtherRNA locus with < 80% of RNAs between 20-24 nts in size	NA	NA	NA	NA	NA	NA	NA	-5.18387605005799	0.0257173841379789
1	28128638	28129073	436	+	ShortStack	OtherRNA	NA	NA	Cluster_66600	NA	Cluster_66600	N	N	NA	NA	NA	NA	-4.37759649361156	0.0369121142194438
1	28130234	28130617	384	+	PlantSmallRNAgenes	OtherRNA	NA	NA	osa-b1.0r1-11287	OtherRNA locus with < 80% of RNAs between 20-24 nts in size	NA	NA	NA	NA	NA	NA	NA	-4.79857357803104	2.40458288311162e-11
1	28145747	28146176	430	*	PlantSmallRNAgenes	siRNA24	NA	NA	osa-b1.0r1-11293	siRNA24 locus with predominant RNA size of 24	NA	NA	NA	NA	NA	NA	NA	4.86452400476193	0.00402115590611627
1	28156640	28157044	405	*	PlantSmallRNAgenes	siRNA24	NA	NA	osa-b1.0r1-11298	siRNA24 locus with predominant RNA size of 24	NA	NA	NA	NA	NA	NA	NA	3.11054115435446	0.0294240212281867
1	28173854	28174124	271	+	ShortStack	OtherRNA	NA	NA	Cluster_66619	NA	Cluster_66619	N	N	NA	NA	NA	NA	-5.72913336339342	0.0161115287683334
1	28175602	28176072	471	+	ShortStack	OtherRNA	NA	NA	Cluster_66621	NA	Cluster_66621	N	N	NA	NA	NA	NA	-5.08401653122724	0.00140459886865696
1	28199259	28206603	7345	*	PlantSmallRNAgenes	siRNA24	NA	NA	osa-b1.0r1-11311	siRNA24 locus with predominant RNA size of 24	NA	NA	NA	NA	NA	NA	NA	3.23995301155821	0.00462585742316542
1	28207264	28216682	9419	*	PlantSmallRNAgenes	siRNA24	NA	NA	osa-b1.0r1-11313	siRNA24 locus with predominant RNA size of 24	NA	NA	NA	NA	NA	NA	NA	4.34426739964207	0.00706848119938585
1	28246321	28246599	279	*	PlantSmallRNAgenes	siRNA24	NA	NA	osa-b1.0r1-11325	siRNA24 locus with predominant RNA size of 24	NA	NA	NA	NA	NA	NA	NA	-7.47134725854364	1.97766433520805e-05
1	28330812	28331779	968	+	PlantSmallRNAgenes	OtherRNA	NA	NA	osa-b1.0r1-11354	OtherRNA locus with < 80% of RNAs between 20-24 nts in size	NA	NA	NA	NA	NA	NA	NA	-2.3135123413464	0.00531417186557292
1	28332883	28333307	425	+	ShortStack	OtherRNA	NA	NA	Cluster_66706	NA	Cluster_66706	N	N	NA	NA	NA	NA	-3.09407245856396	0.00381520493730219
1	28348125	28348653	529	+	ShortStack	OtherRNA	NA	NA	Cluster_66716	NA	Cluster_66716	N	N	NA	NA	NA	NA	-5.16399533125403	0.0430069302307081
1	28353399	28354188	790	*	PlantSmallRNAgenes	siRNA24	NA	NA	osa-b1.0r1-11364	siRNA24 locus with predominant RNA size of 24	NA	NA	NA	NA	NA	NA	NA	5.87494640970965	0.00019114561928192
1	28356008	28357043	1036	*	PlantSmallRNAgenes	siRNA24	NA	NA	osa-b1.0r1-11365	siRNA24 locus with predominant RNA size of 24	NA	NA	NA	NA	NA	NA	NA	-1.67011492909635	0.0160445763265605
1	28380708	28381157	450	*	PlantSmallRNAgenes	siRNA24	NA	NA	osa-b1.0r1-11375	siRNA24 locus with predominant RNA size of 24	NA	NA	NA	NA	NA	NA	NA	-2.82530205478773	5.69450688545788e-05
1	28381684	28382708	1025	+	PlantSmallRNAgenes	OtherRNA	NA	NA	osa-b1.0r1-11376	OtherRNA locus with < 80% of RNAs between 20-24 nts in size	NA	NA	NA	NA	NA	NA	NA	-3.04667131186184	4.79983481652798e-06
1	28399520	28400064	545	*	PlantSmallRNAgenes	siRNA24	NA	NA	osa-b1.0r1-11383	siRNA24 locus with predominant RNA size of 24	NA	NA	NA	NA	NA	NA	NA	4.09865823352914	0.028632163349306
1	28424630	28425868	1239	*	PlantSmallRNAgenes	siRNA24	NA	NA	osa-b1.0r1-11400	siRNA24 locus with predominant RNA size of 24	NA	NA	NA	NA	NA	NA	NA	2.32513413478428	0.026441901849612
1	28434679	28435143	465	*	PlantSmallRNAgenes	siRNA24	NA	NA	osa-b1.0r1-11407	siRNA24 locus with predominant RNA size of 24	NA	NA	NA	NA	NA	NA	NA	4.76143230997317	0.00876375178879058
1	28441178	28442268	1091	*	PlantSmallRNAgenes	siRNA24	NA	NA	osa-b1.0r1-11412	siRNA24 locus with predominant RNA size of 24	NA	NA	NA	NA	NA	NA	NA	3.12691799707767	0.0237931469039523
1	28453778	28454179	402	-	ShortStack	OtherRNA	NA	NA	Cluster_66795	NA	Cluster_66795	N	N	NA	NA	NA	NA	-5.35482610697025	0.00920718653867267
1	28455918	28456452	535	-	ShortStack	OtherRNA	NA	NA	Cluster_66797	NA	Cluster_66797	N	N	NA	NA	NA	NA	-4.45104579074577	0.0248860151200161
1	28462195	28462853	659	*	PlantSmallRNAgenes	siRNA24	NA	NA	osa-b1.0r1-11421	siRNA24 locus with predominant RNA size of 24	NA	NA	NA	NA	NA	NA	NA	2.59443750201031	0.0141165447308596
1	28478584	28478993	410	*	PlantSmallRNAgenes	siRNA24	NA	NA	osa-b1.0r1-11432	siRNA24 locus with predominant RNA size of 24	NA	NA	NA	NA	NA	NA	NA	2.82685988922938	0.0222428832585485
1	28482674	28483596	923	-	ShortStack	OtherRNA	NA	NA	Cluster_66820	NA	Cluster_66820	N	N	NA	NA	NA	NA	-5.66038156458491	0.00881397275059813
1	28488543	28488862	320	*	PlantSmallRNAgenes	siRNA24	NA	NA	osa-b1.0r1-11434	siRNA24 locus with predominant RNA size of 24	NA	NA	NA	NA	NA	NA	NA	-5.16131711507447	0.00477643819490471
1	28496776	28497955	1180	*	PlantSmallRNAgenes	siRNA24	NA	NA	osa-b1.0r1-11440	siRNA24 locus with predominant RNA size of 24	NA	NA	NA	NA	NA	NA	NA	2.09690072269636	0.0412104085984967
1	28503570	28504026	457	*	PlantSmallRNAgenes	siRNA24	NA	NA	osa-b1.0r1-11446	siRNA24 locus with predominant RNA size of 24	NA	NA	NA	NA	NA	NA	NA	-2.9361707332158	0.00376803184746238
1	28512549	28512918	370	*	PlantSmallRNAgenes	siRNA24	NA	NA	osa-b1.0r1-11451	siRNA24 locus with predominant RNA size of 24	NA	NA	NA	NA	NA	NA	NA	-2.38079977536663	0.00101352527200054
1	28516180	28518512	2333	*	PlantSmallRNAgenes	siRNA24	NA	NA	osa-b1.0r1-11453	siRNA24 locus with predominant RNA size of 24	NA	NA	NA	NA	NA	NA	NA	1.8854475886775	0.0367193514941455
1	28554315	28555766	1452	*	PlantSmallRNAgenes	siRNA24	NA	NA	osa-b1.0r1-11464	siRNA24 locus with predominant RNA size of 24	NA	NA	NA	NA	NA	NA	NA	1.73465776550534	0.0291404889058523
1	28589604	28590825	1222	*	PlantSmallRNAgenes	siRNA24	NA	NA	osa-b1.0r1-11475	siRNA24 locus with predominant RNA size of 24	NA	NA	NA	NA	NA	NA	NA	2.89609078072551	0.0451417469416254
1	28597144	28601148	4005	*	PlantSmallRNAgenes	siRNA24	NA	NA	osa-b1.0r1-11477	siRNA24 locus with predominant RNA size of 24	NA	NA	NA	NA	NA	NA	NA	3.56530333929477	0.000885681878672455
1	28607474	28608214	741	*	PlantSmallRNAgenes	siRNA24	NA	NA	osa-b1.0r1-11480	siRNA24 locus with predominant RNA size of 24	NA	NA	NA	NA	NA	NA	NA	2.5708156695446	0.0164103014071391
1	28620464	28621210	747	-	ShortStack	OtherRNA	NA	NA	Cluster_66910	NA	Cluster_66910	N	N	NA	NA	NA	NA	-5.04948013357052	0.00829745663515211
1	28628947	28631139	2193	*	PlantSmallRNAgenes	siRNA24	NA	NA	osa-b1.0r1-11493	siRNA24 locus with predominant RNA size of 24	NA	NA	NA	NA	NA	NA	NA	2.35369706527272	0.00937525133348861
1	28660825	28661828	1004	*	PlantSmallRNAgenes	siRNA24	NA	NA	osa-b1.0r1-11507	siRNA24 locus with predominant RNA size of 24	NA	NA	NA	NA	NA	NA	NA	1.62684282480151	0.02008509525168
1	28681119	28682054	936	*	PlantSmallRNAgenes	siRNA24	NA	NA	osa-b1.0r1-11513	siRNA24 locus with predominant RNA size of 24	NA	NA	NA	NA	NA	NA	NA	3.22553802578654	0.00140472880526195
1	28739150	28739783	634	*	PlantSmallRNAgenes	siRNA24	NA	NA	osa-b1.0r1-11533	siRNA24 locus with predominant RNA size of 24	NA	NA	NA	NA	NA	NA	NA	-3.7625318102675	0.00428164366636093
1	28740987	28741312	326	*	PlantSmallRNAgenes	siRNA24	NA	NA	osa-b1.0r1-11534	siRNA24 locus with predominant RNA size of 24	NA	NA	NA	NA	NA	NA	NA	-5.89610807952816	0.00317027286714162
1	28766540	28767250	711	*	PlantSmallRNAgenes	siRNA24	NA	NA	osa-b1.0r1-11541	siRNA24 locus with predominant RNA size of 24	NA	NA	NA	NA	NA	NA	NA	4.69700736974678	0.0241889856559821
1	28770565	28770961	397	*	PlantSmallRNAgenes	siRNA24	NA	NA	osa-b1.0r1-11545	siRNA24 locus with predominant RNA size of 24	NA	NA	NA	NA	NA	NA	NA	-2.880653952312	0.0202488476747678
1	28793806	28794020	215	*	PlantSmallRNAgenes	siRNA24	NA	NA	osa-b1.0r1-11561	siRNA24 locus with predominant RNA size of 24	NA	NA	NA	NA	NA	NA	NA	-2.90533867460915	0.0471018750918788
1	28830014	28830766	753	+	ShortStack	OtherRNA	NA	NA	Cluster_67054	NA	Cluster_67054	N	N	NA	NA	NA	NA	-5.34486912590615	0.00777536659834223
1	28851482	28852702	1221	*	PlantSmallRNAgenes	siRNA24	NA	NA	osa-b1.0r1-11584	siRNA24 locus with predominant RNA size of 24	NA	NA	NA	NA	NA	NA	NA	2.77819453292339	0.0496656424964372
1	28854457	28856021	1565	*	PlantSmallRNAgenes	siRNA24	NA	NA	osa-b1.0r1-11586	siRNA24 locus with predominant RNA size of 24	NA	NA	NA	NA	NA	NA	NA	5.58836263095263	0.00297746251993828
1	28927328	28928048	721	+	PlantSmallRNAgenes	siRNA24	NA	NA	osa-b1.0r1-11612	siRNA24 locus with predominant RNA size of 24	NA	NA	NA	NA	NA	NA	NA	-2.17776385831113	0.0341881182347766
1	28939669	28940521	853	-	ShortStack	OtherRNA	NA	NA	Cluster_67125	NA	Cluster_67125	N	N	NA	NA	NA	NA	-5.004602322214	0.00725345150167085
1	28973962	28974452	491	+	ShortStack	OtherRNA	NA	NA	Cluster_67153	NA	Cluster_67153	N	N	NA	NA	NA	NA	-5.09024625599462	0.0425416114653577
1	28992897	28993438	542	*	PlantSmallRNAgenes	siRNA24	NA	NA	osa-b1.0r1-11635	siRNA24 locus with predominant RNA size of 24	NA	NA	NA	NA	NA	NA	NA	2.41024163372202	0.00219939115198676
1	29018378	29020555	2178	*	PlantSmallRNAgenes	siRNA24	NA	NA	osa-b1.0r1-11639	siRNA24 locus with predominant RNA size of 24	NA	NA	NA	NA	NA	NA	NA	2.6693865583886	0.013565788549304
1	29041576	29042502	927	*	PlantSmallRNAgenes	siRNA24	NA	NA	osa-b1.0r1-11648	siRNA24 locus with predominant RNA size of 24	NA	NA	NA	NA	NA	NA	NA	4.08549248325851	0.0315657100134087
1	29048199	29050324	2126	*	PlantSmallRNAgenes	siRNA24	NA	NA	osa-b1.0r1-11651	siRNA24 locus with predominant RNA size of 24	NA	NA	NA	NA	NA	NA	NA	3.58386149617323	0.0492497248550694
1	29053123	29056503	3381	*	PlantSmallRNAgenes	siRNA24	NA	NA	osa-b1.0r1-11652	siRNA24 locus with predominant RNA size of 24	NA	NA	NA	NA	NA	NA	NA	5.89718508361067	0.000100973830344276
1	29061140	29063270	2131	*	PlantSmallRNAgenes	siRNA24	NA	NA	osa-b1.0r1-11654	siRNA24 locus with predominant RNA size of 24	NA	NA	NA	NA	NA	NA	NA	2.77087432769771	0.00479413225452384
1	29075124	29075455	332	-	ShortStack	OtherRNA	NA	NA	Cluster_67212	NA	Cluster_67212	N	N	NA	NA	NA	NA	-5.77495070622476	0.0185561898833185
1	29109300	29109707	408	*	PlantSmallRNAgenes	siRNA24	NA	NA	osa-b1.0r1-11678	siRNA24 locus with predominant RNA size of 24	NA	NA	NA	NA	NA	NA	NA	4.38074766673412	0.019852831134617
1	29120289	29120937	649	*	PlantSmallRNAgenes	siRNA24	NA	NA	osa-b1.0r1-11680	siRNA24 locus with predominant RNA size of 24	NA	NA	NA	NA	NA	NA	NA	2.91429966491278	0.00822206612232684
1	29144259	29144814	556	*	PlantSmallRNAgenes	siRNA24	NA	NA	osa-b1.0r1-11692	siRNA24 locus with predominant RNA size of 24	NA	NA	NA	NA	NA	NA	NA	5.02227203423337	0.00334132731241129
1	29156942	29157757	816	+	PlantSmallRNAgenes	siRNA24	NA	NA	osa-b1.0r1-11698	siRNA24 locus with predominant RNA size of 24	NA	NA	NA	NA	NA	NA	NA	3.38796091739115	0.0401662331500544
1	29169488	29169801	314	+	ShortStack	OtherRNA	NA	NA	Cluster_67265	NA	Cluster_67265	N	N	NA	NA	NA	NA	-5.42878458411774	0.013524494192683
1	29170981	29171367	387	*	PlantSmallRNAgenes	siRNA24	NA	NA	osa-b1.0r1-11706	siRNA24 locus with predominant RNA size of 24	NA	NA	NA	NA	NA	NA	NA	-2.90387905407834	8.21643032736032e-08
1	29196473	29196893	421	-	PlantSmallRNAgenes	OtherRNA	NA	NA	osa-b1.0r1-11716	OtherRNA locus with < 80% of RNAs between 20-24 nts in size	NA	NA	NA	NA	NA	NA	NA	-4.14446754659391	2.57899148915623e-09
1	29214368	29216606	2239	*	PlantSmallRNAgenes	siRNA24	NA	NA	osa-b1.0r1-11724	siRNA24 locus with predominant RNA size of 24	NA	NA	NA	NA	NA	NA	NA	2.10604370225831	0.000392159284833829
1	29224802	29226551	1750	*	PlantSmallRNAgenes	siRNA24	NA	NA	osa-b1.0r1-11727	siRNA24 locus with predominant RNA size of 24	NA	NA	NA	NA	NA	NA	NA	3.20362750052407	0.000269052048639684
1	29228314	29229059	746	*	PlantSmallRNAgenes	siRNA24	NA	NA	osa-b1.0r1-11730	siRNA24 locus with predominant RNA size of 24	NA	NA	NA	NA	NA	NA	NA	4.74651594080158	0.049683390027773
1	29231124	29231534	411	*	PlantSmallRNAgenes	siRNA24	NA	NA	osa-b1.0r1-11732	siRNA24 locus with predominant RNA size of 24	NA	NA	NA	NA	NA	NA	NA	-2.10295057895897	0.00162498763118211
1	29233036	29233389	354	-	PlantSmallRNAgenes	OtherRNA	NA	NA	osa-b1.0r1-11733	OtherRNA locus with < 80% of RNAs between 20-24 nts in size	NA	NA	NA	NA	NA	NA	NA	4.31274486797453	0.0399525942850278
1	29233514	29233956	443	-	PlantSmallRNAgenes	OtherRNA	NA	NA	osa-b1.0r1-11734	OtherRNA locus with < 80% of RNAs between 20-24 nts in size	NA	NA	NA	NA	NA	NA	NA	3.99959879615487	0.0257412609438644
1	29279027	29279793	767	*	PlantSmallRNAgenes	siRNA24	NA	NA	osa-b1.0r1-11755	siRNA24 locus with predominant RNA size of 24	NA	NA	NA	NA	NA	NA	NA	-1.79629171783563	0.0182853367301758
1	29295889	29298046	2158	*	PlantSmallRNAgenes	siRNA24	NA	NA	osa-b1.0r1-11757	siRNA24 locus with predominant RNA size of 24	NA	NA	NA	NA	NA	NA	NA	4.01705453736697	0.000514995095116164
1	29304566	29305447	882	*	PlantSmallRNAgenes	siRNA24	NA	NA	osa-b1.0r1-11758	siRNA24 locus with predominant RNA size of 24	NA	NA	NA	NA	NA	NA	NA	4.42428206859715	0.0297961760404073
1	29311269	29312208	940	+	ShortStack	OtherRNA	NA	NA	Cluster_67348	NA	Cluster_67348	N	N	NA	NA	NA	NA	-5.2290297274869	0.00464041109993909
1	29317467	29318144	678	+	ShortStack	OtherRNA	NA	NA	Cluster_67352	NA	Cluster_67352	N	N	NA	NA	NA	NA	-5.00483106127888	0.0227143165805595
1	29326091	29326223	133	+	PlantSmallRNAgenes	OtherRNA	NA	NA	osa-b1.0r1-11764	OtherRNA locus with < 80% of RNAs between 20-24 nts in size	NA	NA	NA	NA	NA	NA	NA	-6.31838637203445	1.09349335399562e-13
1	29334966	29335310	345	*	PlantSmallRNAgenes	siRNA24	NA	NA	osa-b1.0r1-11769	siRNA24 locus with predominant RNA size of 24	NA	NA	NA	NA	NA	NA	NA	-2.15855932167941	0.00336932771995829
1	29368279	29368674	396	*	PlantSmallRNAgenes	siRNA24	NA	NA	osa-b1.0r1-11780	siRNA24 locus with predominant RNA size of 24	NA	NA	NA	NA	NA	NA	NA	-2.17191106350731	0.0156652510101332
1	29379447	29380599	1153	*	PlantSmallRNAgenes	siRNA24	NA	NA	osa-b1.0r1-11786	siRNA24 locus with predominant RNA size of 24	NA	NA	NA	NA	NA	NA	NA	1.65868837332898	0.047962834122002
1	29394325	29394560	236	*	PlantSmallRNAgenes	siRNA24	NA	NA	osa-b1.0r1-11793	siRNA24 locus with predominant RNA size of 24	NA	NA	NA	NA	NA	NA	NA	3.21766270141469	0.0423762776586909
1	29402083	29403166	1084	*	PlantSmallRNAgenes	siRNA24	NA	NA	osa-b1.0r1-11797	siRNA24 locus with predominant RNA size of 24	NA	NA	NA	NA	NA	NA	NA	5.15533959274714	0.00537041784562246
1	29450785	29452032	1248	*	PlantSmallRNAgenes	siRNA24	NA	NA	osa-b1.0r1-11809	siRNA24 locus with predominant RNA size of 24	NA	NA	NA	NA	NA	NA	NA	-1.31962773534844	0.0303162674784204
1	29481392	29482428	1037	+	ShortStack	OtherRNA	NA	NA	Cluster_67447	NA	Cluster_67447	N	N	NA	NA	NA	NA	-4.7652209880959	0.0411170585414134
1	29495423	29496213	791	*	PlantSmallRNAgenes	siRNA24	NA	NA	osa-b1.0r1-11827	siRNA24 locus with predominant RNA size of 24	NA	NA	NA	NA	NA	NA	NA	4.51108013701936	0.0128747351682098
1	29497281	29498088	808	*	PlantSmallRNAgenes	siRNA24	NA	NA	osa-b1.0r1-11828	siRNA24 locus with predominant RNA size of 24	NA	NA	NA	NA	NA	NA	NA	-1.40908689785282	0.0203000090820153
1	29506549	29506735	187	+	ShortStack	OtherRNA	NA	NA	Cluster_67464	NA	Cluster_67464	N	N	NA	NA	NA	NA	-3.95165073590562	0.0395696047601293
1	29549067	29549600	534	*	PlantSmallRNAgenes	siRNA24	NA	NA	osa-b1.0r1-11849	siRNA24 locus with predominant RNA size of 24	NA	NA	NA	NA	NA	NA	NA	4.47594781103298	0.00734195495331276
1	29560188	29563241	3054	+	PlantSmallRNAgenes	OtherRNA	NA	NA	osa-b1.0r1-11857	OtherRNA locus with < 80% of RNAs between 20-24 nts in size	NA	NA	NA	NA	NA	NA	NA	-4.29974058184588	2.13659062685781e-07
1	29564997	29567085	2089	+	PlantSmallRNAgenes	OtherRNA	NA	NA	osa-b1.0r1-11860	OtherRNA locus with < 80% of RNAs between 20-24 nts in size	NA	NA	NA	NA	NA	NA	NA	-4.71670575708544	5.63832868392465e-06
1	29567490	29568416	927	*	PlantSmallRNAgenes	siRNA24	NA	NA	osa-b1.0r1-11861	siRNA24 locus with predominant RNA size of 24	NA	NA	NA	NA	NA	NA	NA	-1.99066737391198	0.00134962624902704
1	29586504	29587999	1496	*	PlantSmallRNAgenes	siRNA24	NA	NA	osa-b1.0r1-11868	siRNA24 locus with predominant RNA size of 24	NA	NA	NA	NA	NA	NA	NA	2.71391099484147	0.0154789465531969
1	29637089	29637461	373	*	PlantSmallRNAgenes	siRNA24	NA	NA	osa-b1.0r1-11887	siRNA24 locus with predominant RNA size of 24	NA	NA	NA	NA	NA	NA	NA	3.00401244730806	0.0438246016492785
1	29643658	29644994	1337	*	PlantSmallRNAgenes	siRNA24	NA	NA	osa-b1.0r1-11889	siRNA24 locus with predominant RNA size of 24	NA	NA	NA	NA	NA	NA	NA	2.26185150565721	0.0362709876768863
1	29714406	29714720	315	*	PlantSmallRNAgenes	siRNA24	NA	NA	osa-b1.0r1-11910	siRNA24 locus with predominant RNA size of 24	NA	NA	NA	NA	NA	NA	NA	2.54298511671013	0.0268895613270691
1	29719420	29719876	457	*	PlantSmallRNAgenes	siRNA24	NA	NA	osa-b1.0r1-11914	siRNA24 locus with predominant RNA size of 24	NA	NA	NA	NA	NA	NA	NA	3.86069602650338	0.0280843291582186
1	29759935	29760367	433	*	PlantSmallRNAgenes	siRNA24	NA	NA	osa-b1.0r1-11932	siRNA24 locus with predominant RNA size of 24	NA	NA	NA	NA	NA	NA	NA	-3.15309350516805	4.94514076258737e-05
1	29807266	29807638	373	-	PlantSmallRNAgenes	siRNA24	NA	NA	osa-b1.0r1-11945	siRNA24 locus with predominant RNA size of 24	NA	NA	NA	NA	NA	NA	NA	-2.6155290904696	0.00015783152722749
1	29821794	29821952	159	*	PlantSmallRNAgenes	siRNA24	NA	NA	osa-b1.0r1-11949	siRNA24 locus with predominant RNA size of 24	NA	NA	NA	NA	NA	NA	NA	-4.67416739358351	0.00567504042240811
1	29836035	29836696	662	*	PlantSmallRNAgenes	siRNA24	NA	NA	osa-b1.0r1-11958	siRNA24 locus with predominant RNA size of 24	NA	NA	NA	NA	NA	NA	NA	-1.77457155711408	0.0223424655536639
1	29842737	29844060	1324	-	ShortStack	OtherRNA	NA	NA	Cluster_67657	NA	Cluster_67657	N	N	NA	NA	NA	NA	-5.71466933445857	0.00041822679813907
1	29844555	29844949	395	-	ShortStack	OtherRNA	NA	NA	Cluster_67658	NA	Cluster_67658	N	N	NA	NA	NA	NA	-4.42004153210515	0.00594806682942885
1	29845241	29845838	598	-	ShortStack	OtherRNA	NA	NA	Cluster_67659	NA	Cluster_67659	N	N	NA	NA	NA	NA	-4.58117363299497	0.0368818257025759
1	29848508	29848865	358	*	PlantSmallRNAgenes	siRNA24	NA	NA	osa-b1.0r1-11963	siRNA24 locus with predominant RNA size of 24	NA	NA	NA	NA	NA	NA	NA	-1.89603934819049	0.00612456927467494
1	29879434	29880450	1017	*	PlantSmallRNAgenes	siRNA24	NA	NA	osa-b1.0r1-11976	siRNA24 locus with predominant RNA size of 24	NA	NA	NA	NA	NA	NA	NA	3.28384389691332	0.0182260170434565
1	29894914	29894934	21	*	ShortStack	OtherRNA	NA	NA	Cluster_67695	NA	Cluster_67695	N	N	NA	NA	NA	NA	-6.17535954534885	0.000191651125120253
1	29897523	29897812	290	+	ShortStack	OtherRNA	NA	NA	Cluster_67698	NA	Cluster_67698	N	N	NA	NA	NA	NA	-4.81195488788907	0.0446530696247101
1	29897920	29898357	438	+	ShortStack	OtherRNA	NA	NA	Cluster_67699	NA	Cluster_67699	N	N	NA	NA	NA	NA	-4.94959476791459	0.0210264691652361
1	29924338	29925608	1271	*	PlantSmallRNAgenes	siRNA24	NA	NA	osa-b1.0r1-12004	siRNA24 locus with predominant RNA size of 24	NA	NA	NA	NA	NA	NA	NA	2.86950951988603	0.0395932750506542
1	29960117	29960551	435	*	PlantSmallRNAgenes	siRNA24	NA	NA	osa-b1.0r1-12020	siRNA24 locus with predominant RNA size of 24	NA	NA	NA	NA	NA	NA	NA	-3.10978257861921	1.36960390979447e-06
1	29963304	29963772	469	*	PlantSmallRNAgenes	siRNA24	NA	NA	osa-b1.0r1-12021	siRNA24 locus with predominant RNA size of 24	NA	NA	NA	NA	NA	NA	NA	-2.47304551814718	0.0117950082156934
1	29963868	29964961	1094	*	PlantSmallRNAgenes	siRNA24	NA	NA	osa-b1.0r1-12022	siRNA24 locus with predominant RNA size of 24	NA	NA	NA	NA	NA	NA	NA	1.80898988036848	0.0151980617208581
1	29965615	29965986	372	-	ShortStack	OtherRNA	NA	NA	Cluster_67754	NA	Cluster_67754	N	N	NA	NA	NA	NA	-5.16306334925084	0.0431158985879915
1	29968582	29969153	572	-	ShortStack	OtherRNA	NA	NA	Cluster_67757	NA	Cluster_67757	N	N	NA	NA	NA	NA	-5.95071275773602	0.00278155746369933
1	29975257	29975727	471	*	PlantSmallRNAgenes	siRNA24	NA	NA	osa-b1.0r1-12030	siRNA24 locus with predominant RNA size of 24	NA	NA	NA	NA	NA	NA	NA	4.64484190369893	0.00985691747418983
1	29977718	29978238	521	*	PlantSmallRNAgenes	siRNA24	NA	NA	osa-b1.0r1-12033	siRNA24 locus with predominant RNA size of 24	NA	NA	NA	NA	NA	NA	NA	3.33549612589782	0.0221347186047263
1	29989918	29990370	453	*	PlantSmallRNAgenes	siRNA24	NA	NA	osa-b1.0r1-12045	siRNA24 locus with predominant RNA size of 24	NA	NA	NA	NA	NA	NA	NA	-5.32104261478825	0.00694811610798775
1	30024813	30026471	1659	-	PlantSmallRNAgenes	OtherRNA	NA	NA	osa-b1.0r1-12055	OtherRNA locus with < 80% of RNAs between 20-24 nts in size	NA	NA	NA	NA	NA	NA	NA	-4.18602091580874	0.0242193579098239
1	30041450	30042007	558	*	PlantSmallRNAgenes	siRNA24	NA	NA	osa-b1.0r1-12060	siRNA24 locus with predominant RNA size of 24	NA	NA	NA	NA	NA	NA	NA	-2.404265923884	0.000427448987825522
1	30044876	30045205	330	*	PlantSmallRNAgenes	siRNA24	NA	NA	osa-b1.0r1-12061	siRNA24 locus with predominant RNA size of 24	NA	NA	NA	NA	NA	NA	NA	-1.62625981135989	0.0348984531917894
1	30061178	30062127	950	*	PlantSmallRNAgenes	siRNA24	NA	NA	osa-b1.0r1-12067	siRNA24 locus with predominant RNA size of 24	NA	NA	NA	NA	NA	NA	NA	2.09658501536199	0.0325012740282709
1	30101479	30102816	1338	*	PlantSmallRNAgenes	OtherRNA	NA	NA	osa-b1.0r1-12083	OtherRNA locus with < 80% of RNAs between 20-24 nts in size	NA	NA	NA	NA	NA	NA	NA	-1.64852804323588	0.0496151735863916
1	30148907	30149355	449	*	PlantSmallRNAgenes	siRNA24	NA	NA	osa-b1.0r1-12099	siRNA24 locus with predominant RNA size of 24	NA	NA	NA	NA	NA	NA	NA	-1.59892600196999	0.0212621790515079
1	30166346	30166694	349	+	PlantSmallRNAgenes	OtherRNA	NA	NA	osa-b1.0r1-12107	OtherRNA locus with < 80% of RNAs between 20-24 nts in size	NA	NA	NA	NA	NA	NA	NA	-6.5467142784602	0.0172731681739682
1	30167473	30167955	483	+	ShortStack	OtherRNA	NA	NA	Cluster_67881	NA	Cluster_67881	N	N	NA	NA	NA	NA	-6.08753292714247	0.000405217210168529
1	30168578	30168701	124	+	ShortStack	OtherRNA	NA	NA	Cluster_67883	NA	Cluster_67883	N	N	NA	NA	NA	NA	-5.87877502772674	0.0374526630136033
1	30169510	30169677	168	+	ShortStack	OtherRNA	NA	NA	Cluster_67885	NA	Cluster_67885	N	N	NA	NA	NA	NA	-6.74702350332281	0.00152713183267508
1	30170949	30171229	281	+	ShortStack	OtherRNA	NA	NA	Cluster_67888	NA	Cluster_67888	N	N	NA	NA	NA	NA	-6.72402753650399	0.000185134114281497
1	30171244	30171624	381	+	PlantSmallRNAgenes	OtherRNA	NA	NA	osa-b1.0r1-12110	OtherRNA locus with < 80% of RNAs between 20-24 nts in size	NA	NA	NA	NA	NA	NA	NA	-7.81459821787	3.23901782110256e-07
1	30172453	30172779	327	-	PlantSmallRNAgenes	siRNA24	NA	NA	osa-b1.0r1-12111	siRNA24 locus with predominant RNA size of 24	NA	NA	NA	NA	NA	NA	NA	5.44811179720755	0.000448134099818173
1	30203479	30205141	1663	*	PlantSmallRNAgenes	siRNA24	NA	NA	osa-b1.0r1-12123	siRNA24 locus with predominant RNA size of 24	NA	NA	NA	NA	NA	NA	NA	3.11818161759289	0.0480880042900243
1	30210427	30210518	92	+	PlantSmallRNAgenes	OtherRNA	NA	NA	osa-b1.0r1-12125	OtherRNA locus with < 80% of RNAs between 20-24 nts in size	NA	NA	NA	NA	NA	NA	NA	-8.2085754647117	0.00546953587732236
1	30223146	30223346	201	+	PlantSmallRNAgenes	OtherRNA	NA	NA	osa-b1.0r1-12129	OtherRNA locus with < 80% of RNAs between 20-24 nts in size	NA	NA	NA	NA	NA	NA	NA	-5.94485381544919	0.00126005444350604
1	30232629	30233218	590	*	PlantSmallRNAgenes	siRNA24	NA	NA	osa-b1.0r1-12134	siRNA24 locus with predominant RNA size of 24	NA	NA	NA	NA	NA	NA	NA	2.26889817961713	0.0226114259738951
1	30244862	30246717	1856	*	PlantSmallRNAgenes	siRNA24	NA	NA	osa-b1.0r1-12142	siRNA24 locus with predominant RNA size of 24	NA	NA	NA	NA	NA	NA	NA	2.90305541557281	0.0168952322455123
1	30281958	30282914	957	*	PlantSmallRNAgenes	siRNA24	NA	NA	osa-b1.0r1-12151	siRNA24 locus with predominant RNA size of 24	NA	NA	NA	NA	NA	NA	NA	4.18063603533302	0.0265572530813447
1	30291284	30291668	385	*	PlantSmallRNAgenes	siRNA24	NA	NA	osa-b1.0r1-12156	siRNA24 locus with predominant RNA size of 24	NA	NA	NA	NA	NA	NA	NA	-3.35944350374086	0.0349002161722979
1	30298100	30298554	455	*	PlantSmallRNAgenes	siRNA24	NA	NA	osa-b1.0r1-12159	siRNA24 locus with predominant RNA size of 24	NA	NA	NA	NA	NA	NA	NA	-1.18279750326533	0.0429622219657472
1	30309321	30309732	412	*	PlantSmallRNAgenes	siRNA24	NA	NA	osa-b1.0r1-12168	siRNA24 locus with predominant RNA size of 24	NA	NA	NA	NA	NA	NA	NA	2.40627416854289	0.0104261752413676
1	30324094	30325067	974	-	ShortStack	OtherRNA	NA	NA	Cluster_67999	NA	Cluster_67999	N	N	NA	NA	NA	NA	-5.04317076467249	0.0116242157005726
1	30338094	30338719	626	*	PlantSmallRNAgenes	siRNA24	NA	NA	osa-b1.0r1-12181	siRNA24 locus with predominant RNA size of 24	NA	NA	NA	NA	NA	NA	NA	4.63449993325421	0.00847876189823898
1	30350354	30351750	1397	*	PlantSmallRNAgenes	siRNA24	NA	NA	osa-b1.0r1-12185	siRNA24 locus with predominant RNA size of 24	NA	NA	NA	NA	NA	NA	NA	2.35988688265042	0.0130087091923529
1	30358626	30358963	338	*	PlantSmallRNAgenes	siRNA21	NA	NA	osa-b1.0r1-12188	siRNA21 locus with predominant RNA size of 21	NA	NA	NA	NA	NA	NA	NA	-4.43102780847348	6.75813885835402e-07
1	30364122	30364318	197	-	ShortStack	OtherRNA	NA	NA	Cluster_68020	NA	Cluster_68020	N	N	NA	NA	NA	NA	-5.66314208633532	0.0178268277744036
1	30380802	30381126	325	+	PlantSmallRNAgenes	siRNA21	NA	NA	osa-b1.0r1-12196	siRNA21 locus with predominant RNA size of 21	NA	NA	NA	NA	NA	NA	NA	-3.02820699277833	0.0476505069198575
1	30428580	30428919	340	+	ShortStack	OtherRNA	NA	NA	Cluster_68066	NA	Cluster_68066	N	N	NA	NA	NA	NA	-6.0054194406698	0.00183118650220604
1	30455332	30455685	354	*	PlantSmallRNAgenes	siRNA24	NA	NA	osa-b1.0r1-12221	siRNA24 locus with predominant RNA size of 24	NA	NA	NA	NA	NA	NA	NA	-3.63877630592667	0.00490986635788136
1	30461345	30462016	672	+	ShortStack	OtherRNA	NA	NA	Cluster_68084	NA	Cluster_68084	N	N	NA	NA	NA	NA	-5.40935185168272	0.00489925341891524
1	30463750	30464036	287	+	ShortStack	OtherRNA	NA	NA	Cluster_68086	NA	Cluster_68086	N	N	NA	NA	NA	NA	-6.44221850905708	0.011900984476264
1	30483205	30484553	1349	*	PlantSmallRNAgenes	siRNA24	NA	NA	osa-b1.0r1-12237	siRNA24 locus with predominant RNA size of 24	NA	NA	NA	NA	NA	NA	NA	3.37109309555031	0.0345410881977041
1	30487275	30487499	225	-	PlantSmallRNAgenes	siRNA24	NA	NA	osa-b1.0r1-12238	siRNA24 locus with predominant RNA size of 24	NA	NA	NA	NA	NA	NA	NA	-3.12220385890488	0.000586766767926772
1	30517288	30517933	646	*	PlantSmallRNAgenes	siRNA24	NA	NA	osa-b1.0r1-12246	siRNA24 locus with predominant RNA size of 24	NA	NA	NA	NA	NA	NA	NA	-1.39986022834638	0.0107269179535334
1	30522213	30522359	147	*	PlantSmallRNAgenes	siRNA24	NA	NA	osa-b1.0r1-12248	siRNA24 locus with predominant RNA size of 24	NA	NA	NA	NA	NA	NA	NA	-3.48737215684796	0.0102179028921332
1	30551553	30555591	4039	*	PlantSmallRNAgenes	siRNA24	NA	NA	osa-b1.0r1-12254	siRNA24 locus with predominant RNA size of 24	NA	NA	NA	NA	NA	NA	NA	6.29900713948413	5.93267460752705e-05
1	30574486	30574822	337	*	PlantSmallRNAgenes	siRNA24	NA	NA	osa-b1.0r1-12261	siRNA24 locus with predominant RNA size of 24	NA	NA	NA	NA	NA	NA	NA	-2.00190781814724	0.00576025536584871
1	30614530	30615953	1424	*	PlantSmallRNAgenes	siRNA24	NA	NA	osa-b1.0r1-12273	siRNA24 locus with predominant RNA size of 24	NA	NA	NA	NA	NA	NA	NA	4.32504160367793	0.00171168722483879
1	30653851	30655188	1338	*	PlantSmallRNAgenes	siRNA24	NA	NA	osa-b1.0r1-12288	siRNA24 locus with predominant RNA size of 24	NA	NA	NA	NA	NA	NA	NA	-2.36447296883946	0.0103188753698196
1	30658325	30659864	1540	*	PlantSmallRNAgenes	siRNA24	NA	NA	osa-b1.0r1-12289	siRNA24 locus with predominant RNA size of 24	NA	NA	NA	NA	NA	NA	NA	4.44933538555313	0.0192923854010567
1	30677900	30678744	845	*	PlantSmallRNAgenes	siRNA24	NA	NA	osa-b1.0r1-12304	siRNA24 locus with predominant RNA size of 24	NA	NA	NA	NA	NA	NA	NA	3.37553530074487	0.0277260110996465
1	30681807	30682100	294	-	PlantSmallRNAgenes	siRNA24	NA	NA	osa-b1.0r1-12307	siRNA24 locus with predominant RNA size of 24	NA	NA	NA	NA	NA	NA	NA	-2.31826762140921	0.00655560413280633
1	30720485	30720801	317	*	PlantSmallRNAgenes	siRNA24	NA	NA	osa-b1.0r1-12321	siRNA24 locus with predominant RNA size of 24	NA	NA	NA	NA	NA	NA	NA	-3.12633410517601	0.00612733367013784
1	30721410	30722513	1104	*	PlantSmallRNAgenes	siRNA24	NA	NA	osa-b1.0r1-12324	siRNA24 locus with predominant RNA size of 24	NA	NA	NA	NA	NA	NA	NA	3.23604535239766	0.0399525942850278
1	30726133	30727522	1390	*	PlantSmallRNAgenes	siRNA24	NA	NA	osa-b1.0r1-12326	siRNA24 locus with predominant RNA size of 24	NA	NA	NA	NA	NA	NA	NA	2.37862457372006	0.00625801189715829
1	30731963	30732347	385	*	PlantSmallRNAgenes	siRNA24	NA	NA	osa-b1.0r1-12327	siRNA24 locus with predominant RNA size of 24	NA	NA	NA	NA	NA	NA	NA	-2.8684960605529	0.0205158527350254
1	30739439	30740626	1188	+	PlantSmallRNAgenes	OtherRNA	NA	NA	osa-b1.0r1-12334	OtherRNA locus with < 80% of RNAs between 20-24 nts in size	NA	NA	NA	NA	NA	NA	NA	-2.43190173323085	0.0161283217119042
1	30741807	30741973	167	+	PlantSmallRNAgenes	OtherRNA	NA	NA	osa-b1.0r1-12335	OtherRNA locus with < 80% of RNAs between 20-24 nts in size	NA	NA	NA	NA	NA	NA	NA	-2.97983779292126	0.000280189018678963
1	30747198	30748339	1142	*	PlantSmallRNAgenes	siRNA24	NA	NA	osa-b1.0r1-12337	siRNA24 locus with predominant RNA size of 24	NA	NA	NA	NA	NA	NA	NA	2.05094683921454	0.0321630176810365
1	30808042	30812437	4396	*	PlantSmallRNAgenes	siRNA24	NA	NA	osa-b1.0r1-12362	siRNA24 locus with predominant RNA size of 24	NA	NA	NA	NA	NA	NA	NA	2.40154019811733	0.0460648127581226
1	30847580	30848352	773	*	PlantSmallRNAgenes	siRNA24	NA	NA	osa-b1.0r1-12377	siRNA24 locus with predominant RNA size of 24	NA	NA	NA	NA	NA	NA	NA	3.39393338317317	0.0136262021371084
1	30850010	30850374	365	*	PlantSmallRNAgenes	siRNA24	NA	NA	osa-b1.0r1-12379	siRNA24 locus with predominant RNA size of 24	NA	NA	NA	NA	NA	NA	NA	-2.42720933411127	0.0155377801281056
1	30856185	30856764	580	*	PlantSmallRNAgenes	siRNA24	NA	NA	osa-b1.0r1-12381	siRNA24 locus with predominant RNA size of 24	NA	NA	NA	NA	NA	NA	NA	-3.68729280589251	0.00015389634884303
1	30884424	30886348	1925	*	PlantSmallRNAgenes	OtherRNA	NA	NA	osa-b1.0r1-12395	OtherRNA locus with < 80% of RNAs between 20-24 nts in size	NA	NA	NA	NA	NA	NA	NA	-5.66683806019441	2.6818318111146e-07
1	30888425	30888732	308	+	PlantSmallRNAgenes	siRNA24	NA	NA	osa-b1.0r1-12397	siRNA24 locus with predominant RNA size of 24	NA	NA	NA	NA	NA	NA	NA	-5.13388021780886	0.0199565341901316
1	30901930	30902350	421	*	PlantSmallRNAgenes	siRNA24	NA	NA	osa-b1.0r1-12403	siRNA24 locus with predominant RNA size of 24	NA	NA	NA	NA	NA	NA	NA	-4.30977844803827	0.00811225052496098
1	30910346	30910676	331	*	PlantSmallRNAgenes	siRNA24	NA	NA	osa-b1.0r1-12409	siRNA24 locus with predominant RNA size of 24	NA	NA	NA	NA	NA	NA	NA	-2.92564323379785	0.00560160893912521
1	30937701	30938112	412	*	PlantSmallRNAgenes	siRNA24	NA	NA	osa-b1.0r1-12419	siRNA24 locus with predominant RNA size of 24	NA	NA	NA	NA	NA	NA	NA	-5.07922131772893	0.0288971689119648
1	30938937	30939284	348	*	PlantSmallRNAgenes	siRNA24	NA	NA	osa-b1.0r1-12420	siRNA24 locus with predominant RNA size of 24	NA	NA	NA	NA	NA	NA	NA	-2.1207732233562	0.0357455851348109
1	30941020	30941381	362	*	PlantSmallRNAgenes	siRNA24	NA	NA	osa-b1.0r1-12422	siRNA24 locus with predominant RNA size of 24	NA	NA	NA	NA	NA	NA	NA	-4.74829428312958	0.000954898980598144
1	30961330	30961617	288	*	PlantSmallRNAgenes	siRNA24	NA	NA	osa-b1.0r1-12429	siRNA24 locus with predominant RNA size of 24	NA	NA	NA	NA	NA	NA	NA	-2.11166143026553	0.0322284385376313
1	30974622	30974988	367	*	PlantSmallRNAgenes	siRNA24	NA	NA	osa-b1.0r1-12437	siRNA24 locus with predominant RNA size of 24	NA	NA	NA	NA	NA	NA	NA	-2.12516004937005	0.0236722085225825
1	30987233	30988411	1179	*	PlantSmallRNAgenes	siRNA24	NA	NA	osa-b1.0r1-12440	siRNA24 locus with predominant RNA size of 24	NA	NA	NA	NA	NA	NA	NA	2.26317463147599	0.0176271879396368
1	30989413	30991519	2107	*	PlantSmallRNAgenes	siRNA24	NA	NA	osa-b1.0r1-12441	siRNA24 locus with predominant RNA size of 24	NA	NA	NA	NA	NA	NA	NA	2.41325832068922	0.0213812239399518
1	31035106	31035431	326	-	PlantSmallRNAgenes	siRNA24	NA	NA	osa-b1.0r1-12456	siRNA24 locus with predominant RNA size of 24	NA	NA	NA	NA	NA	NA	NA	-2.24128668235876	0.00249389810276887
1	31036517	31036859	343	*	PlantSmallRNAgenes	siRNA24	NA	NA	osa-b1.0r1-12457	siRNA24 locus with predominant RNA size of 24	NA	NA	NA	NA	NA	NA	NA	-2.14401852929974	0.0118208712558346
1	31038787	31040175	1389	*	PlantSmallRNAgenes	siRNA24	NA	NA	osa-b1.0r1-12461	siRNA24 locus with predominant RNA size of 24	NA	NA	NA	NA	NA	NA	NA	-1.74663445079598	0.0353881867217375
1	31061913	31062272	360	*	PlantSmallRNAgenes	siRNA24	NA	NA	osa-b1.0r1-12474	siRNA24 locus with predominant RNA size of 24	NA	NA	NA	NA	NA	NA	NA	-1.85889189093313	0.0401678548039937
1	31098878	31099261	384	*	PlantSmallRNAgenes	siRNA24	NA	NA	osa-b1.0r1-12480	siRNA24 locus with predominant RNA size of 24	NA	NA	NA	NA	NA	NA	NA	-3.31601842138539	0.00014030403871916
1	31111247	31111917	671	-	ShortStack	OtherRNA	NA	NA	Cluster_68461	NA	Cluster_68461	N	N	NA	NA	NA	NA	-3.70440554734597	0.0114327644965582
1	31122401	31123214	814	*	PlantSmallRNAgenes	siRNA24	NA	NA	osa-b1.0r1-12488	siRNA24 locus with predominant RNA size of 24	NA	NA	NA	NA	NA	NA	NA	5.36857076909908	0.00719482349793383
1	31132808	31133066	259	+	PlantSmallRNAgenes	OtherRNA	NA	NA	osa-b1.0r1-12492	OtherRNA locus with < 80% of RNAs between 20-24 nts in size	NA	NA	NA	NA	NA	NA	NA	-7.04813782175929	1.17756567255565e-18
1	31160743	31161486	744	*	PlantSmallRNAgenes	siRNA24	NA	NA	osa-b1.0r1-12505	siRNA24 locus with predominant RNA size of 24	NA	NA	NA	NA	NA	NA	NA	4.94164487785191	0.0103188753698196
1	31168970	31169019	50	+	PlantSmallRNAgenes	OtherRNA	NA	NA	osa-b1.0r1-12509	OtherRNA locus with < 80% of RNAs between 20-24 nts in size	NA	NA	NA	NA	NA	NA	NA	-4.68709954866992	0.00148782581790634
1	31183272	31184652	1381	*	PlantSmallRNAgenes	siRNA24	NA	NA	osa-b1.0r1-12514	siRNA24 locus with predominant RNA size of 24	NA	NA	NA	NA	NA	NA	NA	3.20888917464997	0.000104656175645511
1	31200225	31201627	1403	*	PlantSmallRNAgenes	siRNA24	NA	NA	osa-b1.0r1-12520	siRNA24 locus with predominant RNA size of 24	NA	NA	NA	NA	NA	NA	NA	3.24756223199842	0.0347902491624423
1	31223890	31224803	914	*	PlantSmallRNAgenes	siRNA24	NA	NA	osa-b1.0r1-12523	siRNA24 locus with predominant RNA size of 24	NA	NA	NA	NA	NA	NA	NA	4.03847448539031	0.0445596479945733
1	31263026	31264085	1060	*	PlantSmallRNAgenes	siRNA24	NA	NA	osa-b1.0r1-12541	siRNA24 locus with predominant RNA size of 24	NA	NA	NA	NA	NA	NA	NA	4.50162032812176	0.0161962085367361
1	31264390	31265368	979	*	PlantSmallRNAgenes	siRNA24	NA	NA	osa-b1.0r1-12542	siRNA24 locus with predominant RNA size of 24	NA	NA	NA	NA	NA	NA	NA	3.59449586795131	0.0398974783331407
1	31271748	31272077	330	*	PlantSmallRNAgenes	siRNA24	NA	NA	osa-b1.0r1-12548	siRNA24 locus with predominant RNA size of 24	NA	NA	NA	NA	NA	NA	NA	-2.00266698602654	0.00532895196140329
1	31298515	31300174	1660	-	ShortStack	OtherRNA	NA	NA	Cluster_68583	NA	Cluster_68583	N	N	NA	NA	NA	NA	-4.86196378375188	0.000998229762960406
1	31333733	31333947	215	-	ShortStack	OtherRNA	NA	NA	Cluster_68597	NA	Cluster_68597	N	N	NA	NA	NA	NA	-4.57387803241308	0.042421474906852
1	31339458	31339634	177	+	PlantSmallRNAgenes	siRNA24	NA	NA	osa-b1.0r1-12563	siRNA24 locus with predominant RNA size of 24	NA	NA	NA	NA	NA	NA	NA	-5.621462682204	0.0119668879161828
1	31351772	31352997	1226	+	ShortStack	OtherRNA	NA	NA	Cluster_68619	NA	Cluster_68619	N	N	NA	NA	NA	NA	-6.29497828495416	0.000167507922182736
1	31355126	31356144	1019	*	PlantSmallRNAgenes	siRNA24	NA	NA	osa-b1.0r1-12570	siRNA24 locus with predominant RNA size of 24	NA	NA	NA	NA	NA	NA	NA	3.12291049129258	0.0105753824772765
1	31375516	31375893	378	-	PlantSmallRNAgenes	OtherRNA	NA	NA	osa-b1.0r1-12577	OtherRNA locus with < 80% of RNAs between 20-24 nts in size	NA	NA	NA	NA	NA	NA	NA	-5.45874457638135	0.00509975180339012
1	31376384	31377538	1155	-	ShortStack	OtherRNA	NA	NA	Cluster_68635	NA	Cluster_68635	N	N	NA	NA	NA	NA	-4.19068298552526	0.0275686629214612
1	31380480	31383053	2574	*	PlantSmallRNAgenes	siRNA24	NA	NA	osa-b1.0r1-12580	siRNA24 locus with predominant RNA size of 24	NA	NA	NA	NA	NA	NA	NA	1.7664057702398	0.00887402693437141
1	31384668	31385851	1184	*	PlantSmallRNAgenes	siRNA24	NA	NA	osa-b1.0r1-12582	siRNA24 locus with predominant RNA size of 24	NA	NA	NA	NA	NA	NA	NA	2.66265981286229	0.00393401971523367
1	31393080	31394547	1468	*	PlantSmallRNAgenes	siRNA24	NA	NA	osa-b1.0r1-12587	siRNA24 locus with predominant RNA size of 24	NA	NA	NA	NA	NA	NA	NA	1.71429606523413	0.0145185945197859
1	31408192	31408863	672	*	ShortStack	OtherRNA	NA	NA	Cluster_68651	NA	Cluster_68651	N	N	NA	NA	NA	NA	-6.12890140363513	0.00407517403020627
1	31409092	31409864	773	-	PlantSmallRNAgenes	OtherRNA	NA	NA	osa-b1.0r1-12591	OtherRNA locus with < 80% of RNAs between 20-24 nts in size	NA	NA	NA	NA	NA	NA	NA	-4.82020632492881	4.800202650008e-05
1	31410082	31410782	701	-	ShortStack	OtherRNA	NA	NA	Cluster_68654	NA	Cluster_68654	N	N	NA	NA	NA	NA	-5.12584449412108	0.000392159284833829
1	31416186	31416973	788	*	PlantSmallRNAgenes	siRNA24	NA	NA	osa-b1.0r1-12596	siRNA24 locus with predominant RNA size of 24	NA	NA	NA	NA	NA	NA	NA	-1.65642471576403	0.0416218294199
1	31421176	31421859	684	*	PlantSmallRNAgenes	siRNA24	NA	NA	osa-b1.0r1-12601	siRNA24 locus with predominant RNA size of 24	NA	NA	NA	NA	NA	NA	NA	2.56206922680185	0.0329099007742596
1	31430840	31431509	670	*	PlantSmallRNAgenes	siRNA24	NA	NA	osa-b1.0r1-12604	siRNA24 locus with predominant RNA size of 24	NA	NA	NA	NA	NA	NA	NA	-2.38579556344418	0.0404911968049013
1	31523652	31523763	112	+	PlantSmallRNAgenes	OtherRNA	NA	NA	osa-b1.0r1-12635	OtherRNA locus with < 80% of RNAs between 20-24 nts in size	NA	NA	NA	NA	NA	NA	NA	-8.06723678914675	0.0455998389017452
1	31558215	31558349	135	-	PlantSmallRNAgenes	OtherRNA	NA	NA	osa-b1.0r1-12638	OtherRNA locus with < 80% of RNAs between 20-24 nts in size	NA	NA	NA	NA	NA	NA	NA	-1.34340267325857	0.0381558969765273
1	31558532	31558906	375	-	PlantSmallRNAgenes	OtherRNA	NA	NA	osa-b1.0r1-12639	OtherRNA locus with < 80% of RNAs between 20-24 nts in size	NA	NA	NA	NA	NA	NA	NA	-4.35039296550837	4.72010951171417e-16
1	31559550	31559809	260	-	PlantSmallRNAgenes	OtherRNA	NA	NA	osa-b1.0r1-12640	OtherRNA locus with < 80% of RNAs between 20-24 nts in size	NA	NA	NA	NA	NA	NA	NA	-4.82457293100519	0.0379243581059541
1	31565802	31566164	363	*	PlantSmallRNAgenes	siRNA24	NA	NA	osa-b1.0r1-12643	siRNA24 locus with predominant RNA size of 24	NA	NA	NA	NA	NA	NA	NA	-2.68268940119599	6.65589738549339e-07
1	31585600	31585839	240	-	PlantSmallRNAgenes	OtherRNA	NA	NA	osa-b1.0r1-12645	OtherRNA locus with < 80% of RNAs between 20-24 nts in size	NA	NA	NA	NA	NA	NA	NA	-5.46681661611711	0.00941721348650049
1	31588190	31588327	138	-	PlantSmallRNAgenes	OtherRNA	NA	NA	osa-b1.0r1-12647	OtherRNA locus with < 80% of RNAs between 20-24 nts in size	NA	NA	NA	NA	NA	NA	NA	-3.19324731624237	1.32034819763734e-05
1	31589074	31590319	1246	-	PlantSmallRNAgenes	siRNA24	NA	NA	osa-b1.0r1-12648	siRNA24 locus with predominant RNA size of 24	NA	NA	NA	NA	NA	NA	NA	4.15714965041561	2.67911246295583e-07
1	31651646	31652444	799	*	ShortStack	OtherRNA	NA	NA	Cluster_68784	NA	Cluster_68784	N	N	NA	NA	NA	NA	-4.64340453675661	0.0136163931109027
1	31654610	31654849	240	-	ShortStack	OtherRNA	NA	NA	Cluster_68786	NA	Cluster_68786	N	N	NA	NA	NA	NA	-4.70618480939234	0.0364691335912692
1	31689982	31690957	976	*	PlantSmallRNAgenes	siRNA24	NA	NA	osa-b1.0r1-12677	siRNA24 locus with predominant RNA size of 24	NA	NA	NA	NA	NA	NA	NA	2.10753419205189	0.0113601986034281
1	31692046	31693069	1024	*	PlantSmallRNAgenes	OtherRNA	NA	NA	osa-b1.0r1-12679	OtherRNA locus with < 80% of RNAs between 20-24 nts in size	NA	NA	NA	NA	NA	NA	NA	4.4444040709713	0.0166996887722145
1	31704121	31705186	1066	*	PlantSmallRNAgenes	siRNA24	NA	NA	osa-b1.0r1-12683	siRNA24 locus with predominant RNA size of 24	NA	NA	NA	NA	NA	NA	NA	3.52857040295614	0.00285224411735135
1	31741571	31741760	190	-	PlantSmallRNAgenes	OtherRNA	NA	NA	osa-b1.0r1-12696	OtherRNA locus with < 80% of RNAs between 20-24 nts in size	NA	NA	NA	NA	NA	NA	NA	-3.31896607268142	5.02802677260911e-06
1	31753914	31755721	1808	*	PlantSmallRNAgenes	siRNA24	NA	NA	osa-b1.0r1-12703	siRNA24 locus with predominant RNA size of 24	NA	NA	NA	NA	NA	NA	NA	1.34389430621869	0.0272099190226488
1	31785626	31786417	792	*	PlantSmallRNAgenes	siRNA24	NA	NA	osa-b1.0r1-12723	siRNA24 locus with predominant RNA size of 24	NA	NA	NA	NA	NA	NA	NA	3.18787600328059	0.0417737401187987
1	31799469	31800361	893	*	PlantSmallRNAgenes	siRNA24	NA	NA	osa-b1.0r1-12729	siRNA24 locus with predominant RNA size of 24	NA	NA	NA	NA	NA	NA	NA	2.19222345280505	0.00953587016860922
1	31818706	31820501	1796	*	PlantSmallRNAgenes	siRNA24	NA	NA	osa-b1.0r1-12739	siRNA24 locus with predominant RNA size of 24	NA	NA	NA	NA	NA	NA	NA	2.32763436377729	0.0292743424964296
1	31821682	31822640	959	*	PlantSmallRNAgenes	siRNA24	NA	NA	osa-b1.0r1-12741	siRNA24 locus with predominant RNA size of 24	NA	NA	NA	NA	NA	NA	NA	3.11894199656477	0.000986898122313575
1	31852896	31853488	593	*	PlantSmallRNAgenes	siRNA24	NA	NA	osa-b1.0r1-12750	siRNA24 locus with predominant RNA size of 24	NA	NA	NA	NA	NA	NA	NA	3.43609109412563	0.043341451072931
1	31857938	31858361	424	*	PlantSmallRNAgenes	siRNA24	NA	NA	osa-b1.0r1-12753	siRNA24 locus with predominant RNA size of 24	NA	NA	NA	NA	NA	NA	NA	2.35716383084153	0.0422816749054856
1	31858803	31859209	407	*	PlantSmallRNAgenes	siRNA24	NA	NA	osa-b1.0r1-12754	siRNA24 locus with predominant RNA size of 24	NA	NA	NA	NA	NA	NA	NA	2.1534542561796	0.0236377508741421
1	31865813	31866252	440	*	PlantSmallRNAgenes	siRNA24	NA	NA	osa-b1.0r1-12757	siRNA24 locus with predominant RNA size of 24	NA	NA	NA	NA	NA	NA	NA	4.25569968198598	0.0416540858603682
1	31899840	31900172	333	*	PlantSmallRNAgenes	siRNA24	NA	NA	osa-b1.0r1-12772	siRNA24 locus with predominant RNA size of 24	NA	NA	NA	NA	NA	NA	NA	2.40357316552645	0.0225405250064377
1	31930253	31931224	972	-	PlantSmallRNAgenes	OtherRNA	NA	NA	osa-b1.0r1-12790	OtherRNA locus with < 80% of RNAs between 20-24 nts in size	NA	NA	NA	NA	NA	NA	NA	-1.86465692592271	0.0201807848764489
1	31937797	31938286	490	*	PlantSmallRNAgenes	siRNA24	NA	NA	osa-b1.0r1-12792	siRNA24 locus with predominant RNA size of 24	NA	NA	NA	NA	NA	NA	NA	4.2422769746628	0.049605549470942
1	31968688	31969324	637	*	PlantSmallRNAgenes	siRNA24	NA	NA	osa-b1.0r1-12806	siRNA24 locus with predominant RNA size of 24	NA	NA	NA	NA	NA	NA	NA	-2.82707358106302	6.34964439618723e-08
1	31982987	31983150	164	-	PlantSmallRNAgenes	OtherRNA	NA	NA	osa-b1.0r1-12809	OtherRNA locus with < 80% of RNAs between 20-24 nts in size	NA	NA	NA	NA	NA	NA	NA	-5.45549146854973	0.0119924680994167
1	32023418	32024912	1495	*	PlantSmallRNAgenes	siRNA24	NA	NA	osa-b1.0r1-12822	siRNA24 locus with predominant RNA size of 24	NA	NA	NA	NA	NA	NA	NA	2.43446922421394	0.000491933923379426
1	32059458	32060116	659	-	ShortStack	OtherRNA	NA	NA	Cluster_69058	NA	Cluster_69058	N	N	NA	NA	NA	NA	-5.43250130677581	0.021670263057916
1	32063887	32064747	861	*	PlantSmallRNAgenes	siRNA21	NA	NA	osa-b1.0r1-12839	siRNA21 locus with predominant RNA size of 21	NA	NA	NA	NA	NA	NA	NA	-5.36285223416689	0.037327478037678
1	32069335	32069622	288	*	PlantSmallRNAgenes	siRNA21	NA	NA	osa-b1.0r1-12841	siRNA21 locus with predominant RNA size of 21	NA	NA	NA	NA	NA	NA	NA	-9.70405914200707	3.38751193344157e-12
1	32071269	32071729	461	*	PlantSmallRNAgenes	siRNA24	NA	NA	osa-b1.0r1-12844	siRNA24 locus with predominant RNA size of 24	NA	NA	NA	NA	NA	NA	NA	-3.26909343723666	1.77487034977647e-07
1	32076738	32077104	367	+	PlantSmallRNAgenes	OtherRNA	NA	NA	osa-b1.0r1-12846	OtherRNA locus with < 80% of RNAs between 20-24 nts in size	NA	NA	NA	NA	NA	NA	NA	3.59053336212844	0.00458681543766992
1	32077185	32077464	280	+	PlantSmallRNAgenes	OtherRNA	NA	NA	osa-b1.0r1-12847	OtherRNA locus with < 80% of RNAs between 20-24 nts in size	NA	NA	NA	NA	NA	NA	NA	3.82456686718297	0.022770894759455
1	32077545	32078038	494	+	PlantSmallRNAgenes	OtherRNA	NA	NA	osa-b1.0r1-12848	OtherRNA locus with < 80% of RNAs between 20-24 nts in size	NA	NA	NA	NA	NA	NA	NA	4.14180269581881	0.000953238504578858
1	32078125	32078700	576	+	PlantSmallRNAgenes	OtherRNA	NA	NA	osa-b1.0r1-12849	OtherRNA locus with < 80% of RNAs between 20-24 nts in size	NA	NA	NA	NA	NA	NA	NA	4.96429646420868	0.00383971512034516
1	32153113	32153393	281	*	PlantSmallRNAgenes	siRNA24	NA	NA	osa-b1.0r1-12877	siRNA24 locus with predominant RNA size of 24	NA	NA	NA	NA	NA	NA	NA	-2.79646271426097	0.0470876532338484
1	32175002	32175446	445	*	PlantSmallRNAgenes	siRNA24	NA	NA	osa-b1.0r1-12891	siRNA24 locus with predominant RNA size of 24	NA	NA	NA	NA	NA	NA	NA	-1.95793287716321	0.010112825731148
1	32179201	32179435	235	-	ShortStack	OtherRNA	NA	NA	Cluster_69142	NA	Cluster_69142	N	N	NA	NA	NA	NA	-3.89892197519405	7.94874179519844e-07
1	32258051	32258811	761	*	PlantSmallRNAgenes	siRNA24	NA	NA	osa-b1.0r1-12917	siRNA24 locus with predominant RNA size of 24	NA	NA	NA	NA	NA	NA	NA	3.62626356311656	0.0473798928169884
1	32272832	32273753	922	*	PlantSmallRNAgenes	siRNA24	NA	NA	osa-b1.0r1-12924	siRNA24 locus with predominant RNA size of 24	NA	NA	NA	NA	NA	NA	NA	3.45778059512116	0.00527361707688079
1	32289121	32289825	705	-	ShortStack	OtherRNA	NA	NA	Cluster_69198	NA	Cluster_69198	N	N	NA	NA	NA	NA	-5.65385218507516	0.00112971052795968
1	32302222	32303024	803	+	ShortStack	OtherRNA	NA	NA	Cluster_69209	NA	Cluster_69209	N	N	NA	NA	NA	NA	-5.1228320123933	0.0122055756137126
1	32305722	32306854	1133	*	PlantSmallRNAgenes	siRNA24	NA	NA	osa-b1.0r1-12941	siRNA24 locus with predominant RNA size of 24	NA	NA	NA	NA	NA	NA	NA	3.71897142079706	0.0195754474198235
1	32309599	32313433	3835	*	PlantSmallRNAgenes	siRNA24	NA	NA	osa-b1.0r1-12942	siRNA24 locus with predominant RNA size of 24	NA	NA	NA	NA	NA	NA	NA	1.90090397766683	0.0314356103854546
1	32327846	32330831	2986	-	ShortStack	OtherRNA	NA	NA	Cluster_69216	NA	Cluster_69216	N	N	NA	NA	NA	NA	-5.18491448768845	1.27586712785909e-11
1	32339266	32340024	759	+	PlantSmallRNAgenes	OtherRNA	NA	NA	osa-b1.0r1-12948	OtherRNA locus with < 80% of RNAs between 20-24 nts in size	NA	NA	NA	NA	NA	NA	NA	-6.41952813056783	1.44330203753313e-08
1	32367833	32368330	498	+	ShortStack	OtherRNA	NA	NA	Cluster_69242	NA	Cluster_69242	N	N	NA	NA	NA	NA	-5.12821475519597	0.0176804975901759
1	32370812	32371784	973	+	ShortStack	OtherRNA	NA	NA	Cluster_69247	NA	Cluster_69247	N	N	NA	NA	NA	NA	-7.14286507136057	2.49485791926445e-05
1	32392323	32392696	374	*	PlantSmallRNAgenes	siRNA24	NA	NA	osa-b1.0r1-12967	siRNA24 locus with predominant RNA size of 24	NA	NA	NA	NA	NA	NA	NA	2.82732607720347	0.0265949366238364
1	32437652	32438111	460	+	ShortStack	OtherRNA	NA	NA	Cluster_69289	NA	Cluster_69289	N	N	NA	NA	NA	NA	-5.33048900084003	0.0452993629533284
1	32438189	32439379	1191	+	ShortStack	OtherRNA	NA	NA	Cluster_69290	NA	Cluster_69290	N	N	NA	NA	NA	NA	-5.21877283558364	4.71241498357891e-05
1	32480489	32480979	491	*	PlantSmallRNAgenes	siRNA24	NA	NA	osa-b1.0r1-12999	siRNA24 locus with predominant RNA size of 24	NA	NA	NA	NA	NA	NA	NA	-2.8701187339916	0.0105038938527333
1	32483312	32483771	460	*	PlantSmallRNAgenes	siRNA24	NA	NA	osa-b1.0r1-13003	siRNA24 locus with predominant RNA size of 24	NA	NA	NA	NA	NA	NA	NA	4.0440758741423	0.00464882648314157
1	32496668	32498093	1426	*	PlantSmallRNAgenes	siRNA24	NA	NA	osa-b1.0r1-13009	siRNA24 locus with predominant RNA size of 24	NA	NA	NA	NA	NA	NA	NA	2.68213417246534	0.0415949131150226
1	32541659	32542387	729	*	PlantSmallRNAgenes	siRNA24	NA	NA	osa-b1.0r1-13030	siRNA24 locus with predominant RNA size of 24	NA	NA	NA	NA	NA	NA	NA	3.54893615633807	0.00380824431278365
1	32547746	32548016	271	*	PlantSmallRNAgenes	siRNA24	NA	NA	osa-b1.0r1-13032	siRNA24 locus with predominant RNA size of 24	NA	NA	NA	NA	NA	NA	NA	-3.34833116807256	6.91496722089387e-08
1	32549459	32552115	2657	*	PlantSmallRNAgenes	siRNA24	NA	NA	osa-b1.0r1-13035	siRNA24 locus with predominant RNA size of 24	NA	NA	NA	NA	NA	NA	NA	2.04831969532696	0.0391265734835274
1	32575903	32577398	1496	*	PlantSmallRNAgenes	siRNA24	NA	NA	osa-b1.0r1-13041	siRNA24 locus with predominant RNA size of 24	NA	NA	NA	NA	NA	NA	NA	2.03195675810478	0.00522506429047127
1	32597233	32597967	735	*	PlantSmallRNAgenes	siRNA24	NA	NA	osa-b1.0r1-13048	siRNA24 locus with predominant RNA size of 24	NA	NA	NA	NA	NA	NA	NA	-1.61451337981732	0.0152959997304786
1	32654457	32654957	501	+	ShortStack	OtherRNA	NA	NA	Cluster_69425	NA	Cluster_69425	N	N	NA	NA	NA	NA	-4.07997886183785	0.0404920367033746
1	32690693	32692186	1494	*	PlantSmallRNAgenes	siRNA24	NA	NA	osa-b1.0r1-13072	siRNA24 locus with predominant RNA size of 24	NA	NA	NA	NA	NA	NA	NA	2.31586825635148	0.000546804885141222
1	32694607	32694628	22	*	PlantSmallRNAgenes	OtherRNA	NA	NA	osa-b1.0r1-13073	OtherRNA locus with < 80% of RNAs between 20-24 nts in size	NA	NA	NA	NA	NA	NA	NA	-5.99855075497135	0.000162982815344989
1	32707738	32709355	1618	-	PlantSmallRNAgenes	OtherRNA	NA	NA	osa-b1.0r1-13074	OtherRNA locus with < 80% of RNAs between 20-24 nts in size	NA	NA	NA	NA	NA	NA	NA	-10.2277889984857	3.36164743170317e-12
1	32711715	32713029	1315	*	PlantSmallRNAgenes	siRNA24	NA	NA	osa-b1.0r1-13077	siRNA24 locus with predominant RNA size of 24	NA	NA	NA	NA	NA	NA	NA	3.67582044461989	0.00221213224477454
1	32729222	32730203	982	*	PlantSmallRNAgenes	siRNA24	NA	NA	osa-b1.0r1-13087	siRNA24 locus with predominant RNA size of 24	NA	NA	NA	NA	NA	NA	NA	1.66220394915492	0.0405244752948708
1	32733764	32735049	1286	*	PlantSmallRNAgenes	siRNA24	NA	NA	osa-b1.0r1-13088	siRNA24 locus with predominant RNA size of 24	NA	NA	NA	NA	NA	NA	NA	1.67845373251003	0.0126597866041829
1	32742351	32743471	1121	*	PlantSmallRNAgenes	siRNA24	NA	NA	osa-b1.0r1-13090	siRNA24 locus with predominant RNA size of 24	NA	NA	NA	NA	NA	NA	NA	4.6040609965441	0.00517290401025925
1	32744410	32744971	562	*	PlantSmallRNAgenes	siRNA24	NA	NA	osa-b1.0r1-13091	siRNA24 locus with predominant RNA size of 24	NA	NA	NA	NA	NA	NA	NA	-2.45237008449251	0.00456782126748861
1	32749979	32750640	662	*	PlantSmallRNAgenes	siRNA24	NA	NA	osa-b1.0r1-13092	siRNA24 locus with predominant RNA size of 24	NA	NA	NA	NA	NA	NA	NA	4.21464921013737	0.0100910298489544
1	32758861	32758958	98	+	ShortStack	siRNA24	NA	NA	Cluster_69481	NA	Cluster_69481	24	N	NA	NA	NA	NA	-5.74534761809595	0.00634913914808014
1	32765091	32766821	1731	*	PlantSmallRNAgenes	siRNA24	NA	NA	osa-b1.0r1-13100	siRNA24 locus with predominant RNA size of 24	NA	NA	NA	NA	NA	NA	NA	2.26632562880001	0.0160862553732294
1	32770181	32770810	630	+	ShortStack	OtherRNA	NA	NA	Cluster_69489	NA	Cluster_69489	N	N	NA	NA	NA	NA	-4.87075354278521	0.0375750162340859
1	32771670	32772559	890	+	ShortStack	OtherRNA	NA	NA	Cluster_69490	NA	Cluster_69490	N	N	NA	NA	NA	NA	-5.80968313263758	0.0223090751263205
1	32783899	32784710	812	*	PlantSmallRNAgenes	siRNA24	NA	NA	osa-b1.0r1-13102	siRNA24 locus with predominant RNA size of 24	NA	NA	NA	NA	NA	NA	NA	2.78456292116391	0.00794986439296808
1	32784781	32785683	903	*	PlantSmallRNAgenes	siRNA24	NA	NA	osa-b1.0r1-13103	siRNA24 locus with predominant RNA size of 24	NA	NA	NA	NA	NA	NA	NA	3.36747185232083	0.0117172678561194
1	32809034	32809611	578	*	PlantSmallRNAgenes	siRNA24	NA	NA	osa-b1.0r1-13114	siRNA24 locus with predominant RNA size of 24	NA	NA	NA	NA	NA	NA	NA	2.26564915022516	0.0231085177544505
1	32855414	32855783	370	-	PlantSmallRNAgenes	OtherRNA	NA	NA	osa-b1.0r1-13130	OtherRNA locus with < 80% of RNAs between 20-24 nts in size	NA	NA	NA	NA	NA	NA	NA	-6.69588531912642	2.25852374607948e-05
1	32881757	32883344	1588	*	PlantSmallRNAgenes	siRNA24	NA	NA	osa-b1.0r1-13141	siRNA24 locus with predominant RNA size of 24	NA	NA	NA	NA	NA	NA	NA	2.28082100000963	0.0308846135353839
1	32936242	32937948	1707	*	PlantSmallRNAgenes	siRNA24	NA	NA	osa-b1.0r1-13154	siRNA24 locus with predominant RNA size of 24	NA	NA	NA	NA	NA	NA	NA	3.4193713386873	0.00196357870862579
1	32942423	32944219	1797	*	PlantSmallRNAgenes	siRNA24	NA	NA	osa-b1.0r1-13157	siRNA24 locus with predominant RNA size of 24	NA	NA	NA	NA	NA	NA	NA	1.58189674275463	0.0371463055837562
1	32964666	32965240	575	+	PlantSmallRNAgenes	siRNA24	NA	NA	osa-b1.0r1-13166	siRNA24 locus with predominant RNA size of 24	NA	NA	NA	NA	NA	NA	NA	-2.43521352729127	0.000457288440706808
1	33001402	33001953	552	-	ShortStack	OtherRNA	NA	NA	Cluster_69620	NA	Cluster_69620	N	N	NA	NA	NA	NA	-5.31632626072022	0.0106617240145448
1	33031470	33033204	1735	+	PlantSmallRNAgenes	OtherRNA	NA	NA	osa-b1.0r1-13184	OtherRNA locus with < 80% of RNAs between 20-24 nts in size	NA	NA	NA	NA	NA	NA	NA	-7.74046122101996	0.000782987896478779
1	33064302	33064720	419	+	ShortStack	OtherRNA	NA	NA	Cluster_69654	NA	Cluster_69654	N	N	NA	NA	NA	NA	-5.09045385765198	0.0192883239387919
1	33070858	33071887	1030	*	PlantSmallRNAgenes	siRNA24	NA	NA	osa-b1.0r1-13197	siRNA24 locus with predominant RNA size of 24	NA	NA	NA	NA	NA	NA	NA	-1.98837866872817	0.00608969823690552
1	33096379	33097848	1470	*	PlantSmallRNAgenes	siRNA24	NA	NA	osa-b1.0r1-13208	siRNA24 locus with predominant RNA size of 24	NA	NA	NA	NA	NA	NA	NA	2.87224505006434	0.0242757619051208
1	33115703	33116186	484	*	PlantSmallRNAgenes	siRNA24	NA	NA	osa-b1.0r1-13215	siRNA24 locus with predominant RNA size of 24	NA	NA	NA	NA	NA	NA	NA	-2.51882099556724	0.00220805565372839
1	33135498	33135674	177	*	PlantSmallRNAgenes	siRNA21	NA	NA	osa-b1.0r1-13223	siRNA21 locus with predominant RNA size of 21	NA	NA	NA	NA	NA	NA	NA	-4.07938512832342	0.00151422034865611
1	33136301	33136841	541	*	PlantSmallRNAgenes	siRNA24	NA	NA	osa-b1.0r1-13224	siRNA24 locus with predominant RNA size of 24	NA	NA	NA	NA	NA	NA	NA	-2.74756534634961	0.00276263270741753
1	33143462	33143930	469	+	ShortStack	OtherRNA	NA	NA	Cluster_69705	NA	Cluster_69705	N	N	NA	NA	NA	NA	-6.47142661269183	0.00507702762615151
1	33149242	33149507	266	-	ShortStack	OtherRNA	NA	NA	Cluster_69710	NA	Cluster_69710	N	N	NA	NA	NA	NA	-5.6806971020038	0.0157876395928005
1	33153143	33153347	205	-	PlantSmallRNAgenes	OtherRNA	NA	NA	osa-b1.0r1-13229	OtherRNA locus with < 80% of RNAs between 20-24 nts in size	NA	NA	NA	NA	NA	NA	NA	-2.97659696962596	0.0035540280926975
1	33166386	33167879	1494	*	PlantSmallRNAgenes	siRNA24	NA	NA	osa-b1.0r1-13236	siRNA24 locus with predominant RNA size of 24	NA	NA	NA	NA	NA	NA	NA	2.48319752614056	0.00387063806203195
1	33178464	33178853	390	+	PlantSmallRNAgenes	siRNA24	NA	NA	osa-b1.0r1-13240	siRNA24 locus with predominant RNA size of 24	NA	NA	NA	NA	NA	NA	NA	-2.109835188756	0.000281977982912312
1	33179402	33179738	337	+	PlantSmallRNAgenes	siRNA24	NA	NA	osa-b1.0r1-13241	siRNA24 locus with predominant RNA size of 24	NA	NA	NA	NA	NA	NA	NA	-2.4238963928835	0.023605450362883
1	33186617	33187195	579	-	ShortStack	OtherRNA	NA	NA	Cluster_69739	NA	Cluster_69739	N	N	NA	NA	NA	NA	-4.04436201913857	0.0463152577656771
1	33226337	33226729	393	*	PlantSmallRNAgenes	siRNA24	NA	NA	osa-b1.0r1-13253	siRNA24 locus with predominant RNA size of 24	NA	NA	NA	NA	NA	NA	NA	-2.98762294494429	0.0493234739454296
1	33251976	33254095	2120	-	PlantSmallRNAgenes	siRNA24	NA	NA	osa-b1.0r1-13260	siRNA24 locus with predominant RNA size of 24	NA	NA	NA	NA	NA	NA	NA	-2.23190284525028	3.28686007689698e-05
1	33256995	33257415	421	*	PlantSmallRNAgenes	siRNA24	NA	NA	osa-b1.0r1-13261	siRNA24 locus with predominant RNA size of 24	NA	NA	NA	NA	NA	NA	NA	-3.82114572143265	0.0244800403053258
1	33263957	33264062	106	+	PlantSmallRNAgenes	siRNA24	NA	NA	osa-b1.0r1-13267	siRNA24 locus with predominant RNA size of 24	NA	NA	NA	NA	NA	NA	NA	-5.76927256006883	0.0166571894247316
1	33267387	33267677	291	+	PlantSmallRNAgenes	OtherRNA	NA	NA	osa-b1.0r1-13269	OtherRNA locus with < 80% of RNAs between 20-24 nts in size	NA	NA	NA	NA	NA	NA	NA	-6.31052987971017	0.00121049816728544
1	33267772	33268264	493	+	PlantSmallRNAgenes	OtherRNA	NA	NA	osa-b1.0r1-13270	OtherRNA locus with < 80% of RNAs between 20-24 nts in size	NA	NA	NA	NA	NA	NA	NA	-5.22027134826319	0.0027663285330452
1	33276495	33277853	1359	*	PlantSmallRNAgenes	siRNA24	NA	NA	osa-b1.0r1-13273	siRNA24 locus with predominant RNA size of 24	NA	NA	NA	NA	NA	NA	NA	3.96703627317789	0.0287915505585581
1	33302284	33302800	517	+	PlantSmallRNAgenes	siRNA24	NA	NA	osa-b1.0r1-13292	siRNA24 locus with predominant RNA size of 24	NA	NA	NA	NA	NA	NA	NA	-2.65264965151373	8.45434761594982e-07
1	33327913	33328311	399	*	PlantSmallRNAgenes	siRNA24	NA	NA	osa-b1.0r1-13304	siRNA24 locus with predominant RNA size of 24	NA	NA	NA	NA	NA	NA	NA	-3.10932412045012	1.57581632644234e-05
1	33342493	33342994	502	*	PlantSmallRNAgenes	siRNA24	NA	NA	osa-b1.0r1-13312	siRNA24 locus with predominant RNA size of 24	NA	NA	NA	NA	NA	NA	NA	4.28059766126943	0.0352078217548864
1	33370344	33371433	1090	-	ShortStack	OtherRNA	NA	NA	Cluster_69855	NA	Cluster_69855	N	N	NA	NA	NA	NA	-4.41431656405475	0.0259386060777697
1	33386720	33387801	1082	*	PlantSmallRNAgenes	siRNA24	NA	NA	osa-b1.0r1-13328	siRNA24 locus with predominant RNA size of 24	NA	NA	NA	NA	NA	NA	NA	4.54158250384028	0.0118183128884348
1	33404121	33405564	1444	*	PlantSmallRNAgenes	siRNA24	NA	NA	osa-b1.0r1-13335	siRNA24 locus with predominant RNA size of 24	NA	NA	NA	NA	NA	NA	NA	4.08512725572411	0.0157487272954681
1	33451659	33452772	1114	*	PlantSmallRNAgenes	siRNA24	NA	NA	osa-b1.0r1-13352	siRNA24 locus with predominant RNA size of 24	NA	NA	NA	NA	NA	NA	NA	2.38004098555342	0.0448637446217345
1	33464268	33464744	477	*	PlantSmallRNAgenes	siRNA24	NA	NA	osa-b1.0r1-13355	siRNA24 locus with predominant RNA size of 24	NA	NA	NA	NA	NA	NA	NA	2.41115491061026	0.00344780340739017
1	33505123	33505476	354	-	PlantSmallRNAgenes	OtherRNA	NA	NA	osa-b1.0r1-13370	OtherRNA locus with < 80% of RNAs between 20-24 nts in size	NA	NA	NA	NA	NA	NA	NA	-5.80458062621286	1.15429756411486e-08
1	33505729	33505796	68	-	PlantSmallRNAgenes	OtherRNA	NA	NA	osa-b1.0r1-13371	OtherRNA locus with < 80% of RNAs between 20-24 nts in size	NA	NA	NA	NA	NA	NA	NA	-7.06309207909614	8.22543847672852e-19
1	33506053	33507064	1012	+	PlantSmallRNAgenes	OtherRNA	NA	NA	osa-b1.0r1-13372	OtherRNA locus with < 80% of RNAs between 20-24 nts in size	NA	NA	NA	NA	NA	NA	NA	-2.95968882946317	1.22954460908984e-05
1	33516020	33522745	6726	+	PlantSmallRNAgenes	OtherRNA	NA	NA	osa-b1.0r1-13380	OtherRNA locus with < 80% of RNAs between 20-24 nts in size	NA	NA	NA	NA	NA	NA	NA	-7.02164317929526	4.17896121070875e-45
1	33522935	33522999	65	-	PlantSmallRNAgenes	OtherRNA	NA	NA	osa-b1.0r1-13381	OtherRNA locus with < 80% of RNAs between 20-24 nts in size	NA	NA	NA	NA	NA	NA	NA	-6.04403251548278	0.00760339711047026
1	33523522	33523597	76	-	PlantSmallRNAgenes	OtherRNA	NA	NA	osa-b1.0r1-13382	OtherRNA locus with < 80% of RNAs between 20-24 nts in size	NA	NA	NA	NA	NA	NA	NA	-7.50719994204737	4.00115946101608e-05
1	33525548	33525659	112	*	ShortStack	OtherRNA	NA	NA	Cluster_69959	NA	Cluster_69959	N	N	NA	NA	NA	NA	-4.40714274288775	0.0264954753430032
1	33531609	33532081	473	*	PlantSmallRNAgenes	OtherRNA	NA	NA	osa-b1.0r1-13387	OtherRNA locus with < 80% of RNAs between 20-24 nts in size	NA	NA	NA	NA	NA	NA	NA	5.82647572269251	0.0429496328276455
1	33534550	33539771	5222	-	PlantSmallRNAgenes	OtherRNA	NA	NA	osa-b1.0r1-13389	OtherRNA locus with < 80% of RNAs between 20-24 nts in size	NA	NA	NA	NA	NA	NA	NA	-3.2105722476358	2.47737399344752e-09
1	33544308	33546968	2661	+	PlantSmallRNAgenes	OtherRNA	NA	NA	osa-b1.0r1-13394	OtherRNA locus with < 80% of RNAs between 20-24 nts in size	NA	NA	NA	NA	NA	NA	NA	-2.6593124949709	0.000478509495129274
1	33549154	33552565	3412	+	PlantSmallRNAgenes	OtherRNA	NA	NA	osa-b1.0r1-13396	OtherRNA locus with < 80% of RNAs between 20-24 nts in size	NA	NA	NA	NA	NA	NA	NA	-4.18722363947398	1.12568686847945e-12
1	33553175	33553374	200	*	PlantSmallRNAgenes	OtherRNA	NA	NA	osa-b1.0r1-13398	OtherRNA locus with < 80% of RNAs between 20-24 nts in size	NA	NA	NA	NA	NA	NA	NA	-3.45733125282742	5.60198227277626e-05
1	33554489	33554607	119	+	PlantSmallRNAgenes	OtherRNA	NA	NA	osa-b1.0r1-13400	OtherRNA locus with < 80% of RNAs between 20-24 nts in size	NA	NA	NA	NA	NA	NA	NA	-6.67133729642694	1.61129521327416e-05
1	33561592	33561655	64	+	PlantSmallRNAgenes	OtherRNA	NA	NA	osa-b1.0r1-13404	OtherRNA locus with < 80% of RNAs between 20-24 nts in size	NA	NA	NA	NA	NA	NA	NA	-11.8260677102006	2.28861500345723e-16
1	33566312	33566823	512	*	ShortStack	OtherRNA	NA	NA	Cluster_69994	NA	Cluster_69994	N	N	NA	NA	NA	NA	-5.83464102365615	0.0468625003905432
1	33567295	33567365	71	+	PlantSmallRNAgenes	OtherRNA	NA	NA	osa-b1.0r1-13409	OtherRNA locus with < 80% of RNAs between 20-24 nts in size	NA	NA	NA	NA	NA	NA	NA	-7.09782354730042	0.00100935620408647
1	33569800	33569886	87	+	PlantSmallRNAgenes	OtherRNA	NA	NA	osa-b1.0r1-13412	OtherRNA locus with < 80% of RNAs between 20-24 nts in size	NA	NA	NA	NA	NA	NA	NA	-5.56283525927259	3.6629600506645e-13
1	33573003	33573808	806	+	PlantSmallRNAgenes	OtherRNA	NA	NA	osa-b1.0r1-13415	OtherRNA locus with < 80% of RNAs between 20-24 nts in size	NA	NA	NA	NA	NA	NA	NA	-5.65227970382105	4.62163537082635e-14
1	33574505	33574912	408	+	PlantSmallRNAgenes	OtherRNA	NA	NA	osa-b1.0r1-13416	OtherRNA locus with < 80% of RNAs between 20-24 nts in size	NA	NA	NA	NA	NA	NA	NA	-5.48121804103276	0.00581094997816119
1	33578536	33578588	53	+	PlantSmallRNAgenes	OtherRNA	NA	NA	osa-b1.0r1-13417	OtherRNA locus with < 80% of RNAs between 20-24 nts in size	NA	NA	NA	NA	NA	NA	NA	-7.40532247929165	0.00154746875807517
1	33582302	33587993	5692	*	PlantSmallRNAgenes	OtherRNA	NA	NA	osa-b1.0r1-13423	OtherRNA locus with < 80% of RNAs between 20-24 nts in size	NA	NA	NA	NA	NA	NA	NA	-4.02075679467609	6.76769533615576e-07
1	33588600	33588984	385	+	PlantSmallRNAgenes	OtherRNA	NA	NA	osa-b1.0r1-13424	OtherRNA locus with < 80% of RNAs between 20-24 nts in size	NA	NA	NA	NA	NA	NA	NA	-9.31727682186541	0.00338847990318602
1	33592157	33593478	1322	*	PlantSmallRNAgenes	siRNA24	NA	NA	osa-b1.0r1-13426	siRNA24 locus with predominant RNA size of 24	NA	NA	NA	NA	NA	NA	NA	3.12218910503325	0.0030530012903076
1	33612662	33613337	676	-	ShortStack	OtherRNA	NA	NA	Cluster_70034	NA	Cluster_70034	N	N	NA	NA	NA	NA	-3.55788693493542	0.0452259994148389
1	33616030	33616245	216	+	ShortStack	OtherRNA	NA	NA	Cluster_70038	NA	Cluster_70038	N	N	NA	NA	NA	NA	-9.54171418673814	6.66231509454166e-08
1	33655351	33655796	446	*	PlantSmallRNAgenes	siRNA24	NA	NA	osa-b1.0r1-13453	siRNA24 locus with predominant RNA size of 24	NA	NA	NA	NA	NA	NA	NA	-3.56073664174562	0.0152657796778156
1	33656338	33657101	764	*	PlantSmallRNAgenes	siRNA24	NA	NA	osa-b1.0r1-13455	siRNA24 locus with predominant RNA size of 24	NA	NA	NA	NA	NA	NA	NA	-2.29794981972882	0.0235253875610325
1	33663187	33663561	375	*	PlantSmallRNAgenes	siRNA24	NA	NA	osa-b1.0r1-13458	siRNA24 locus with predominant RNA size of 24	NA	NA	NA	NA	NA	NA	NA	-2.4530224257789	0.000341254398816448
1	33666532	33667705	1174	*	PlantSmallRNAgenes	siRNA24	NA	NA	osa-b1.0r1-13460	siRNA24 locus with predominant RNA size of 24	NA	NA	NA	NA	NA	NA	NA	3.1915542729421	0.00549273841444292
1	33715567	33716772	1206	*	PlantSmallRNAgenes	siRNA24	NA	NA	osa-b1.0r1-13478	siRNA24 locus with predominant RNA size of 24	NA	NA	NA	NA	NA	NA	NA	4.19849949531074	0.0264494267633613
1	33729091	33730287	1197	*	PlantSmallRNAgenes	siRNA24	NA	NA	osa-b1.0r1-13487	siRNA24 locus with predominant RNA size of 24	NA	NA	NA	NA	NA	NA	NA	2.30753797463917	0.000669248633516152
1	33735713	33737065	1353	*	PlantSmallRNAgenes	siRNA24	NA	NA	osa-b1.0r1-13488	siRNA24 locus with predominant RNA size of 24	NA	NA	NA	NA	NA	NA	NA	1.59361304893255	0.0201156502613517
1	33738310	33738845	536	*	PlantSmallRNAgenes	siRNA24	NA	NA	osa-b1.0r1-13489	siRNA24 locus with predominant RNA size of 24	NA	NA	NA	NA	NA	NA	NA	4.9615796060124	0.0208567752376989
1	33769350	33770092	743	*	PlantSmallRNAgenes	siRNA24	NA	NA	osa-b1.0r1-13498	siRNA24 locus with predominant RNA size of 24	NA	NA	NA	NA	NA	NA	NA	-1.87549070496434	0.0488344921603902
1	33770391	33770598	208	*	PlantSmallRNAgenes	siRNA24	NA	NA	osa-b1.0r1-13499	siRNA24 locus with predominant RNA size of 24	NA	NA	NA	NA	NA	NA	NA	-7.366350956831	4.91078822536708e-05
1	33777943	33778239	297	*	PlantSmallRNAgenes	siRNA24	NA	NA	osa-b1.0r1-13505	siRNA24 locus with predominant RNA size of 24	NA	NA	NA	NA	NA	NA	NA	-2.00551794810766	0.00379363706207334
1	33795634	33796550	917	*	PlantSmallRNAgenes	siRNA24	NA	NA	osa-b1.0r1-13515	siRNA24 locus with predominant RNA size of 24	NA	NA	NA	NA	NA	NA	NA	3.75787474625406	0.0462297235470961
1	33820229	33820607	379	*	PlantSmallRNAgenes	siRNA24	NA	NA	osa-b1.0r1-13527	siRNA24 locus with predominant RNA size of 24	NA	NA	NA	NA	NA	NA	NA	-2.56713199791294	0.000693064687770306
1	33821693	33824561	2869	*	PlantSmallRNAgenes	siRNA24	NA	NA	osa-b1.0r1-13528	siRNA24 locus with predominant RNA size of 24	NA	NA	NA	NA	NA	NA	NA	4.08456616035847	0.000517086781341816
1	33832523	33833543	1021	*	PlantSmallRNAgenes	siRNA24	NA	NA	osa-b1.0r1-13531	siRNA24 locus with predominant RNA size of 24	NA	NA	NA	NA	NA	NA	NA	3.98977392599678	0.0306708773274028
1	33840740	33841188	449	*	PlantSmallRNAgenes	siRNA24	NA	NA	osa-b1.0r1-13534	siRNA24 locus with predominant RNA size of 24	NA	NA	NA	NA	NA	NA	NA	-2.18871887848996	0.00739322218304638
1	33867707	33868718	1012	*	PlantSmallRNAgenes	siRNA24	NA	NA	osa-b1.0r1-13541	siRNA24 locus with predominant RNA size of 24	NA	NA	NA	NA	NA	NA	NA	2.35346859942889	0.0408817071217831
1	33871191	33871775	585	+	ShortStack	OtherRNA	NA	NA	Cluster_70202	NA	Cluster_70202	N	N	NA	NA	NA	NA	-6.32034701231023	0.00795073042546383
1	33904457	33905053	597	*	PlantSmallRNAgenes	siRNA24	NA	NA	osa-b1.0r1-13552	siRNA24 locus with predominant RNA size of 24	NA	NA	NA	NA	NA	NA	NA	3.49213235427458	0.0420104544484875
1	33906833	33907767	935	*	PlantSmallRNAgenes	siRNA24	NA	NA	osa-b1.0r1-13554	siRNA24 locus with predominant RNA size of 24	NA	NA	NA	NA	NA	NA	NA	2.98375574938789	0.0352881845801707
1	33933057	33933363	307	*	PlantSmallRNAgenes	siRNA24	NA	NA	osa-b1.0r1-13560	siRNA24 locus with predominant RNA size of 24	NA	NA	NA	NA	NA	NA	NA	-3.08178671745836	2.19840006112423e-09
1	34004281	34004592	312	*	PlantSmallRNAgenes	siRNA24	NA	NA	osa-b1.0r1-13584	siRNA24 locus with predominant RNA size of 24	NA	NA	NA	NA	NA	NA	NA	4.89294070952053	0.00874845421664007
1	34027924	34029126	1203	*	PlantSmallRNAgenes	siRNA24	NA	NA	osa-b1.0r1-13589	siRNA24 locus with predominant RNA size of 24	NA	NA	NA	NA	NA	NA	NA	4.39460902131049	0.0391811780442177
1	34030122	34030729	608	*	PlantSmallRNAgenes	siRNA24	NA	NA	osa-b1.0r1-13590	siRNA24 locus with predominant RNA size of 24	NA	NA	NA	NA	NA	NA	NA	2.78691790193255	0.00706088611030304
1	34030837	34031514	678	*	PlantSmallRNAgenes	siRNA24	NA	NA	osa-b1.0r1-13591	siRNA24 locus with predominant RNA size of 24	NA	NA	NA	NA	NA	NA	NA	3.77476706942247	0.0277905884637304
1	34033200	34033575	376	+	PlantSmallRNAgenes	OtherRNA	NA	NA	osa-b1.0r1-13594	OtherRNA locus with < 80% of RNAs between 20-24 nts in size	NA	NA	NA	NA	NA	NA	NA	-5.09169363714137	0.00347038695771076
1	34033761	34034063	303	+	PlantSmallRNAgenes	OtherRNA	NA	NA	osa-b1.0r1-13595	OtherRNA locus with < 80% of RNAs between 20-24 nts in size	NA	NA	NA	NA	NA	NA	NA	-4.46731558016753	7.95054686098962e-05
1	34034433	34034722	290	+	PlantSmallRNAgenes	OtherRNA	NA	NA	osa-b1.0r1-13596	OtherRNA locus with < 80% of RNAs between 20-24 nts in size	NA	NA	NA	NA	NA	NA	NA	-7.65974571629677	6.75813885835402e-07
1	34036889	34037814	926	*	PlantSmallRNAgenes	siRNA24	NA	NA	osa-b1.0r1-13597	siRNA24 locus with predominant RNA size of 24	NA	NA	NA	NA	NA	NA	NA	3.37807849949146	0.0256438767381202
1	34066330	34066769	440	*	Pln24NT	24nt_Locus	NA	NA	cluster11202	NA	NA	NA	NA	cluster11202	cluster11202	T	16	3.93947808085151	0.0313479618503693
1	34092781	34094172	1392	*	PlantSmallRNAgenes	siRNA24	NA	NA	osa-b1.0r1-13609	siRNA24 locus with predominant RNA size of 24	NA	NA	NA	NA	NA	NA	NA	5.19688184921813	0.00187061727349107
1	34139086	34139341	256	-	PlantSmallRNAgenes	OtherRNA	NA	NA	osa-b1.0r1-13628	OtherRNA locus with < 80% of RNAs between 20-24 nts in size	NA	NA	NA	NA	NA	NA	NA	-7.68099526871814	4.43507271643839e-07
1	34179759	34180121	363	*	PlantSmallRNAgenes	siRNA24	NA	NA	osa-b1.0r1-13642	siRNA24 locus with predominant RNA size of 24	NA	NA	NA	NA	NA	NA	NA	2.08832497934847	0.00032629051602358
1	34181151	34182664	1514	*	PlantSmallRNAgenes	siRNA24	NA	NA	osa-b1.0r1-13643	siRNA24 locus with predominant RNA size of 24	NA	NA	NA	NA	NA	NA	NA	2.80205935158409	0.00135604173239686
1	34203177	34203309	133	-	PlantSmallRNAgenes	OtherRNA	NA	NA	osa-b1.0r1-13652	OtherRNA locus with < 80% of RNAs between 20-24 nts in size	NA	NA	NA	NA	NA	NA	NA	-2.43625177262349	0.00277042039116466
1	34223379	34224288	910	*	PlantSmallRNAgenes	siRNA24	NA	NA	osa-b1.0r1-13663	siRNA24 locus with predominant RNA size of 24	NA	NA	NA	NA	NA	NA	NA	4.46378772417617	0.0298260726528321
1	34225437	34226576	1140	*	PlantSmallRNAgenes	siRNA24	NA	NA	osa-b1.0r1-13667	siRNA24 locus with predominant RNA size of 24	NA	NA	NA	NA	NA	NA	NA	3.2359687179485	0.0370336653304353
1	34229041	34230632	1592	*	PlantSmallRNAgenes	siRNA21	NA	NA	osa-b1.0r1-13669	siRNA21 locus with predominant RNA size of 21	NA	NA	NA	NA	NA	NA	NA	4.28390639652954	0.00942759542883445
1	34284772	34287876	3105	*	PlantSmallRNAgenes	siRNA21	NA	NA	osa-b1.0r1-13698	siRNA21 locus with predominant RNA size of 21	NA	NA	NA	NA	NA	NA	NA	2.970442672416	0.000798450287168137
1	34289605	34290443	839	*	PlantSmallRNAgenes	siRNA21	NA	NA	osa-b1.0r1-13700	siRNA21 locus with predominant RNA size of 21	NA	NA	NA	NA	NA	NA	NA	3.13835474569371	0.00456079336156399
1	34291989	34292944	956	*	PlantSmallRNAgenes	siRNA24	NA	NA	osa-b1.0r1-13702	siRNA24 locus with predominant RNA size of 24	NA	NA	NA	NA	NA	NA	NA	3.60443488993785	0.0190373573012043
1	34300120	34300635	516	*	PlantSmallRNAgenes	siRNA24	NA	NA	osa-b1.0r1-13704	siRNA24 locus with predominant RNA size of 24	NA	NA	NA	NA	NA	NA	NA	-1.8081027481588	0.00647841499586627
1	34316863	34317856	994	*	PlantSmallRNAgenes	siRNA24	NA	NA	osa-b1.0r1-13710	siRNA24 locus with predominant RNA size of 24	NA	NA	NA	NA	NA	NA	NA	-1.44768827376262	0.0310640714465506
1	34318983	34320915	1933	*	PlantSmallRNAgenes	siRNA24	NA	NA	osa-b1.0r1-13711	siRNA24 locus with predominant RNA size of 24	NA	NA	NA	NA	NA	NA	NA	1.64347646034805	0.0363217623860513
1	34351243	34352278	1036	*	PlantSmallRNAgenes	siRNA24	NA	NA	osa-b1.0r1-13725	siRNA24 locus with predominant RNA size of 24	NA	NA	NA	NA	NA	NA	NA	5.46033154346189	0.00132265796010453
1	34353165	34353772	608	*	PlantSmallRNAgenes	siRNA24	NA	NA	osa-b1.0r1-13727	siRNA24 locus with predominant RNA size of 24	NA	NA	NA	NA	NA	NA	NA	-2.91200616696892	4.23588344426598e-10
1	34370978	34372235	1258	*	PlantSmallRNAgenes	OtherRNA	NA	NA	osa-b1.0r1-13737	OtherRNA locus with < 80% of RNAs between 20-24 nts in size	NA	NA	NA	NA	NA	NA	NA	-2.47350194583611	0.00307398544162981
1	34380668	34380781	114	+	PlantSmallRNAgenes	OtherRNA	NA	NA	osa-b1.0r1-13745	OtherRNA locus with < 80% of RNAs between 20-24 nts in size	NA	NA	NA	NA	NA	NA	NA	-6.40280384263783	0.000143908663197074
1	34396805	34397264	460	*	PlantSmallRNAgenes	siRNA24	NA	NA	osa-b1.0r1-13756	siRNA24 locus with predominant RNA size of 24	NA	NA	NA	NA	NA	NA	NA	5.15383566968833	0.00238191903805321
1	34400157	34401149	993	*	PlantSmallRNAgenes	siRNA24	NA	NA	osa-b1.0r1-13758	siRNA24 locus with predominant RNA size of 24	NA	NA	NA	NA	NA	NA	NA	4.60114623100851	0.00503133712667581
1	34404456	34406235	1780	*	PlantSmallRNAgenes	siRNA24	NA	NA	osa-b1.0r1-13762	siRNA24 locus with predominant RNA size of 24	NA	NA	NA	NA	NA	NA	NA	1.95304305027598	0.0138481791791901
1	34455968	34456551	584	*	PlantSmallRNAgenes	siRNA24	NA	NA	osa-b1.0r1-13776	siRNA24 locus with predominant RNA size of 24	NA	NA	NA	NA	NA	NA	NA	-2.43922611197585	0.00520980532895613
1	34466415	34467735	1321	*	PlantSmallRNAgenes	siRNA24	NA	NA	osa-b1.0r1-13780	siRNA24 locus with predominant RNA size of 24	NA	NA	NA	NA	NA	NA	NA	2.85814247502968	0.00329258642634701
1	34489803	34490323	521	*	PlantSmallRNAgenes	siRNA24	NA	NA	osa-b1.0r1-13785	siRNA24 locus with predominant RNA size of 24	NA	NA	NA	NA	NA	NA	NA	-3.99402731335329	3.43810949689164e-08
1	34496548	34497182	635	*	PlantSmallRNAgenes	siRNA24	NA	NA	osa-b1.0r1-13787	siRNA24 locus with predominant RNA size of 24	NA	NA	NA	NA	NA	NA	NA	-3.03874030086273	1.15429756411486e-08
1	34497462	34498083	622	*	PlantSmallRNAgenes	siRNA24	NA	NA	osa-b1.0r1-13788	siRNA24 locus with predominant RNA size of 24	NA	NA	NA	NA	NA	NA	NA	-3.9108423915554	0.0385962127960672
1	34501595	34502248	654	*	PlantSmallRNAgenes	siRNA24	NA	NA	osa-b1.0r1-13791	siRNA24 locus with predominant RNA size of 24	NA	NA	NA	NA	NA	NA	NA	-1.65762526072788	0.00810983107618748
1	34511620	34511656	37	+	PlantSmallRNAgenes	OtherRNA	NA	NA	osa-b1.0r1-13799	OtherRNA locus with < 80% of RNAs between 20-24 nts in size	NA	NA	NA	NA	NA	NA	NA	-6.75071001612689	0.000817663543582244
1	34514260	34514855	596	*	PlantSmallRNAgenes	siRNA24	NA	NA	osa-b1.0r1-13801	siRNA24 locus with predominant RNA size of 24	NA	NA	NA	NA	NA	NA	NA	-2.67203619607315	0.00144658689077733
1	34521633	34524133	2501	*	PlantSmallRNAgenes	siRNA24	NA	NA	osa-b1.0r1-13802	siRNA24 locus with predominant RNA size of 24	NA	NA	NA	NA	NA	NA	NA	2.63990755630354	0.0323715904277642
1	34532324	34533642	1319	+	ShortStack	OtherRNA	NA	NA	Cluster_70586	NA	Cluster_70586	N	N	NA	NA	NA	NA	-5.59408320950959	0.00170070770098217
1	34551562	34551706	145	-	PlantSmallRNAgenes	OtherRNA	NA	NA	osa-b1.0r1-13816	OtherRNA locus with < 80% of RNAs between 20-24 nts in size	NA	NA	NA	NA	NA	NA	NA	-2.01901498686334	0.0146195370723821
1	34555887	34556252	366	*	PlantSmallRNAgenes	siRNA24	NA	NA	osa-b1.0r1-13818	siRNA24 locus with predominant RNA size of 24	NA	NA	NA	NA	NA	NA	NA	-3.00760019865644	8.92214063058086e-05
1	34570414	34570845	432	*	PlantSmallRNAgenes	siRNA24	NA	NA	osa-b1.0r1-13825	siRNA24 locus with predominant RNA size of 24	NA	NA	NA	NA	NA	NA	NA	-2.71997909224554	1.47220025520717e-06
1	34572518	34573653	1136	*	PlantSmallRNAgenes	OtherRNA	NA	NA	osa-b1.0r1-13826	OtherRNA locus with < 80% of RNAs between 20-24 nts in size	NA	NA	NA	NA	NA	NA	NA	2.41836231186456	0.0129290371592648
1	34581739	34581810	72	+	PlantSmallRNAgenes	OtherRNA	NA	NA	osa-b1.0r1-13829	OtherRNA locus with < 80% of RNAs between 20-24 nts in size	NA	NA	NA	NA	NA	NA	NA	-4.20056749770136	0.00838437401493314
1	34583276	34583520	245	+	ShortStack	OtherRNA	NA	NA	Cluster_70620	NA	Cluster_70620	N	N	NA	NA	NA	NA	-6.12175440548831	0.00339098957495498
1	34615907	34616256	350	+	ShortStack	OtherRNA	NA	NA	Cluster_70638	NA	Cluster_70638	N	N	NA	NA	NA	NA	-4.76497665532289	0.0374971346633303
1	34682868	34683293	426	+	PlantSmallRNAgenes	OtherRNA	NA	NA	osa-b1.0r1-13864	OtherRNA locus with < 80% of RNAs between 20-24 nts in size	NA	NA	NA	NA	NA	NA	NA	-2.27280195665224	0.00141852351649595
1	34697214	34698529	1316	*	PlantSmallRNAgenes	siRNA24	NA	NA	osa-b1.0r1-13869	siRNA24 locus with predominant RNA size of 24	NA	NA	NA	NA	NA	NA	NA	3.31191897030837	0.00741109551237216
1	34700065	34701823	1759	*	PlantSmallRNAgenes	siRNA24	NA	NA	osa-b1.0r1-13870	siRNA24 locus with predominant RNA size of 24	NA	NA	NA	NA	NA	NA	NA	2.30165392695282	0.00707280995579382
1	34723725	34724402	678	*	PlantSmallRNAgenes	siRNA24	NA	NA	osa-b1.0r1-13876	siRNA24 locus with predominant RNA size of 24	NA	NA	NA	NA	NA	NA	NA	2.02960597093489	0.0151198132368348
1	34767416	34767960	545	*	PlantSmallRNAgenes	siRNA24	NA	NA	osa-b1.0r1-13889	siRNA24 locus with predominant RNA size of 24	NA	NA	NA	NA	NA	NA	NA	2.64300510536794	0.00400953667982316
1	34784410	34784844	435	*	PlantSmallRNAgenes	siRNA24	NA	NA	osa-b1.0r1-13903	siRNA24 locus with predominant RNA size of 24	NA	NA	NA	NA	NA	NA	NA	-1.49785752299745	0.00802747474099968
1	34800175	34800928	754	*	PlantSmallRNAgenes	siRNA24	NA	NA	osa-b1.0r1-13913	siRNA24 locus with predominant RNA size of 24	NA	NA	NA	NA	NA	NA	NA	1.59713575152282	0.0376232030925517
1	34805221	34805644	424	+	ShortStack	OtherRNA	NA	NA	Cluster_70762	NA	Cluster_70762	N	N	NA	NA	NA	NA	-3.54531097695565	0.0206883188907192
1	34805657	34805879	223	+	PlantSmallRNAgenes	OtherRNA	NA	NA	osa-b1.0r1-13915	OtherRNA locus with < 80% of RNAs between 20-24 nts in size	NA	NA	NA	NA	NA	NA	NA	-3.87714104322585	0.00970971483381535
1	34806013	34806428	416	+	PlantSmallRNAgenes	OtherRNA	NA	NA	osa-b1.0r1-13916	OtherRNA locus with < 80% of RNAs between 20-24 nts in size	NA	NA	NA	NA	NA	NA	NA	-5.95340494628053	0.000315419403712041
1	34806831	34807000	170	+	PlantSmallRNAgenes	OtherRNA	NA	NA	osa-b1.0r1-13917	OtherRNA locus with < 80% of RNAs between 20-24 nts in size	NA	NA	NA	NA	NA	NA	NA	-6.42001036829299	0.00347371338712625
1	34817776	34818434	659	*	PlantSmallRNAgenes	siRNA24	NA	NA	osa-b1.0r1-13923	siRNA24 locus with predominant RNA size of 24	NA	NA	NA	NA	NA	NA	NA	3.56459319793221	0.0489290272777178
1	34820730	34821214	485	*	PlantSmallRNAgenes	siRNA24	NA	NA	osa-b1.0r1-13925	siRNA24 locus with predominant RNA size of 24	NA	NA	NA	NA	NA	NA	NA	-4.53839865624854	5.05596960452684e-07
1	34838658	34839100	443	+	PlantSmallRNAgenes	siRNA21	NA	NA	osa-b1.0r1-13929	siRNA21 locus with predominant RNA size of 21	NA	NA	NA	NA	NA	NA	NA	-5.12718125669915	1.82185276183523e-06
1	34847534	34848742	1209	*	PlantSmallRNAgenes	siRNA24	NA	NA	osa-b1.0r1-13935	siRNA24 locus with predominant RNA size of 24	NA	NA	NA	NA	NA	NA	NA	2.464725411301	0.00960099257729271
1	34851575	34852248	674	*	PlantSmallRNAgenes	siRNA24	NA	NA	osa-b1.0r1-13938	siRNA24 locus with predominant RNA size of 24	NA	NA	NA	NA	NA	NA	NA	1.67420281130529	0.01647134582539
1	34868731	34869702	972	-	ShortStack	OtherRNA	NA	NA	Cluster_70806	NA	Cluster_70806	N	N	NA	NA	NA	NA	-5.55201908833465	0.0048374143088206
1	34887543	34887976	434	*	PlantSmallRNAgenes	siRNA24	NA	NA	osa-b1.0r1-13954	siRNA24 locus with predominant RNA size of 24	NA	NA	NA	NA	NA	NA	NA	-1.89488871034024	0.0365369567194175
1	34894412	34894883	472	*	PlantSmallRNAgenes	siRNA24	NA	NA	osa-b1.0r1-13955	siRNA24 locus with predominant RNA size of 24	NA	NA	NA	NA	NA	NA	NA	2.43152062044039	0.0355347444225052
1	34896407	34896730	324	*	PlantSmallRNAgenes	siRNA24	NA	NA	osa-b1.0r1-13957	siRNA24 locus with predominant RNA size of 24	NA	NA	NA	NA	NA	NA	NA	-3.82501548568355	0.0416830115400245
1	34941453	34941802	350	+	PlantSmallRNAgenes	OtherRNA	NA	NA	osa-b1.0r1-13970	OtherRNA locus with < 80% of RNAs between 20-24 nts in size	NA	NA	NA	NA	NA	NA	NA	-2.9128230840661	0.02435948192091
1	34941948	34943183	1236	+	PlantSmallRNAgenes	OtherRNA	NA	NA	osa-b1.0r1-13971	OtherRNA locus with < 80% of RNAs between 20-24 nts in size	NA	NA	NA	NA	NA	NA	NA	-5.12543178702714	1.26953088548298e-12
1	34963997	34964814	818	*	PlantSmallRNAgenes	siRNA24	NA	NA	osa-b1.0r1-13974	siRNA24 locus with predominant RNA size of 24	NA	NA	NA	NA	NA	NA	NA	3.27170712624672	0.0177842906479861
1	34970444	34975259	4816	*	PlantSmallRNAgenes	siRNA24	NA	NA	osa-b1.0r1-13978	siRNA24 locus with predominant RNA size of 24	NA	NA	NA	NA	NA	NA	NA	1.52869849242846	0.0385322600801048
1	34983716	34984428	713	*	PlantSmallRNAgenes	siRNA24	NA	NA	osa-b1.0r1-13981	siRNA24 locus with predominant RNA size of 24	NA	NA	NA	NA	NA	NA	NA	3.93600178970777	0.0241696404221444
1	34987637	34988633	997	*	PlantSmallRNAgenes	siRNA24	NA	NA	osa-b1.0r1-13984	siRNA24 locus with predominant RNA size of 24	NA	NA	NA	NA	NA	NA	NA	3.81192985168849	0.00474247580706381
1	35005657	35005942	286	*	PlantSmallRNAgenes	siRNA24	NA	NA	osa-b1.0r1-13994	siRNA24 locus with predominant RNA size of 24	NA	NA	NA	NA	NA	NA	NA	-1.73070900350825	0.00805717430509576
1	35075358	35077249	1892	*	PlantSmallRNAgenes	siRNA24	NA	NA	osa-b1.0r1-14023	siRNA24 locus with predominant RNA size of 24	NA	NA	NA	NA	NA	NA	NA	2.10546856359538	0.0181391605455485
1	35096472	35096749	278	*	ShortStack	OtherRNA	NA	NA	Cluster_70952	NA	Cluster_70952	N	N	NA	NA	NA	NA	-4.58996919371616	0.0317858439565569
1	35111220	35114247	3028	*	PlantSmallRNAgenes	siRNA24	NA	NA	osa-b1.0r1-14041	siRNA24 locus with predominant RNA size of 24	NA	NA	NA	NA	NA	NA	NA	4.55012610313853	0.00542947405180382
1	35118853	35119861	1009	*	PlantSmallRNAgenes	siRNA24	NA	NA	osa-b1.0r1-14043	siRNA24 locus with predominant RNA size of 24	NA	NA	NA	NA	NA	NA	NA	4.02000923599557	0.0275705554303492
1	35124573	35125170	598	*	PlantSmallRNAgenes	siRNA24	NA	NA	osa-b1.0r1-14046	siRNA24 locus with predominant RNA size of 24	NA	NA	NA	NA	NA	NA	NA	3.11821883654407	0.00429584551195399
1	35183928	35184284	357	*	PlantSmallRNAgenes	siRNA24	NA	NA	osa-b1.0r1-14066	siRNA24 locus with predominant RNA size of 24	NA	NA	NA	NA	NA	NA	NA	-1.69700253671885	0.029841992627277
1	35186210	35186661	452	*	PlantSmallRNAgenes	OtherRNA	NA	NA	osa-b1.0r1-14068	OtherRNA locus with < 80% of RNAs between 20-24 nts in size	NA	NA	NA	NA	NA	NA	NA	-4.87900193988552	0.030089931946425
1	35199312	35200580	1269	*	PlantSmallRNAgenes	siRNA24	NA	NA	osa-b1.0r1-14079	siRNA24 locus with predominant RNA size of 24	NA	NA	NA	NA	NA	NA	NA	4.18593195082481	0.0346030016879331
1	35249072	35250196	1125	*	PlantSmallRNAgenes	siRNA24	NA	NA	osa-b1.0r1-14099	siRNA24 locus with predominant RNA size of 24	NA	NA	NA	NA	NA	NA	NA	4.48949956308232	0.0151348051842932
1	35253031	35254523	1493	*	PlantSmallRNAgenes	siRNA24	NA	NA	osa-b1.0r1-14102	siRNA24 locus with predominant RNA size of 24	NA	NA	NA	NA	NA	NA	NA	4.20935021038396	0.0263723675380505
1	35310821	35311831	1011	*	PlantSmallRNAgenes	siRNA24	NA	NA	osa-b1.0r1-14116	siRNA24 locus with predominant RNA size of 24	NA	NA	NA	NA	NA	NA	NA	5.18093207520586	0.00585898565937812
1	35327740	35328163	424	*	PlantSmallRNAgenes	siRNA24	NA	NA	osa-b1.0r1-14123	siRNA24 locus with predominant RNA size of 24	NA	NA	NA	NA	NA	NA	NA	-2.83436529646046	0.0149862809828529
1	35347289	35347703	415	+	PlantSmallRNAgenes	siRNA24	NA	NA	osa-b1.0r1-14131	siRNA24 locus with predominant RNA size of 24	NA	NA	NA	NA	NA	NA	NA	-2.46476275600104	0.0474729757398985
1	35429435	35430807	1373	*	PlantSmallRNAgenes	siRNA24	NA	NA	osa-b1.0r1-14155	siRNA24 locus with predominant RNA size of 24	NA	NA	NA	NA	NA	NA	NA	-2.02906483598944	0.00372762227652895
1	35476013	35476171	159	*	PlantSmallRNAgenes	siRNA24	NA	NA	osa-b1.0r1-14174	siRNA24 locus with predominant RNA size of 24	NA	NA	NA	NA	NA	NA	NA	-3.86278572554594	0.000387862183828309
1	35485001	35485088	88	+	PlantSmallRNAgenes	OtherRNA	NA	NA	osa-b1.0r1-14177	OtherRNA locus with < 80% of RNAs between 20-24 nts in size	NA	NA	NA	NA	NA	NA	NA	-33.5804149297618	2.53347742585524e-09
1	35544818	35545601	784	*	PlantSmallRNAgenes	siRNA24	NA	NA	osa-b1.0r1-14199	siRNA24 locus with predominant RNA size of 24	NA	NA	NA	NA	NA	NA	NA	3.09082867032003	0.0450326928003447
1	35557333	35557950	618	*	ShortStack	siRNA24	NA	NA	Cluster_71222	NA	Cluster_71222	24	N	NA	NA	NA	NA	3.86453397050416	0.00980959466205143
1	35578644	35581371	2728	*	PlantSmallRNAgenes	siRNA24	NA	NA	osa-b1.0r1-14219	siRNA24 locus with predominant RNA size of 24	NA	NA	NA	NA	NA	NA	NA	3.22924439930995	0.0243592337322146
1	35604683	35605487	805	*	PlantSmallRNAgenes	siRNA24	NA	NA	osa-b1.0r1-14229	siRNA24 locus with predominant RNA size of 24	NA	NA	NA	NA	NA	NA	NA	3.68085799312742	0.025915858911655
1	35627320	35627794	475	+	PlantSmallRNAgenes	siRNA24	NA	NA	osa-b1.0r1-14236	siRNA24 locus with predominant RNA size of 24	NA	NA	NA	NA	NA	NA	NA	-2.37186124655634	0.0130501305449081
1	35633742	35634720	979	*	PlantSmallRNAgenes	siRNA24	NA	NA	osa-b1.0r1-14239	siRNA24 locus with predominant RNA size of 24	NA	NA	NA	NA	NA	NA	NA	2.7490968343078	0.0152349367342046
1	35641782	35642688	907	*	PlantSmallRNAgenes	siRNA24	NA	NA	osa-b1.0r1-14242	siRNA24 locus with predominant RNA size of 24	NA	NA	NA	NA	NA	NA	NA	2.82845224277776	0.0380954719739485
1	35681614	35682120	507	*	PlantSmallRNAgenes	siRNA24	NA	NA	osa-b1.0r1-14262	siRNA24 locus with predominant RNA size of 24	NA	NA	NA	NA	NA	NA	NA	-2.51754723620621	0.00265000122815903
1	35694007	35694693	687	*	PlantSmallRNAgenes	siRNA24	NA	NA	osa-b1.0r1-14264	siRNA24 locus with predominant RNA size of 24	NA	NA	NA	NA	NA	NA	NA	-2.21284287883842	0.000419444201789035
1	35710056	35710550	495	-	ShortStack	OtherRNA	NA	NA	Cluster_71308	NA	Cluster_71308	N	N	NA	NA	NA	NA	-4.58595280453967	0.0251086721362893
1	35715282	35715614	333	*	PlantSmallRNAgenes	siRNA24	NA	NA	osa-b1.0r1-14271	siRNA24 locus with predominant RNA size of 24	NA	NA	NA	NA	NA	NA	NA	-5.02714846813732	0.0106189781031678
1	35718885	35719620	736	*	PlantSmallRNAgenes	siRNA24	NA	NA	osa-b1.0r1-14275	siRNA24 locus with predominant RNA size of 24	NA	NA	NA	NA	NA	NA	NA	5.99708691862359	0.000269471544597524
1	35731974	35732280	307	*	PlantSmallRNAgenes	siRNA24	NA	NA	osa-b1.0r1-14282	siRNA24 locus with predominant RNA size of 24	NA	NA	NA	NA	NA	NA	NA	-2.99508977674554	0.0103188753698196
1	35749703	35750714	1012	*	PlantSmallRNAgenes	siRNA24	NA	NA	osa-b1.0r1-14286	siRNA24 locus with predominant RNA size of 24	NA	NA	NA	NA	NA	NA	NA	2.85536215609443	0.0431476013434306
1	35758129	35758196	68	-	PlantSmallRNAgenes	siRNA22	NA	NA	osa-b1.0r1-14291	siRNA22 locus with predominant RNA size of 22	NA	NA	NA	NA	NA	NA	NA	-6.16413331189148	0.00378089733805665
1	35760503	35760848	346	-	ShortStack	OtherRNA	NA	NA	Cluster_71341	NA	Cluster_71341	N	N	NA	NA	NA	NA	-4.75663377069457	0.0102698040828077
1	35764707	35764946	240	-	PlantSmallRNAgenes	OtherRNA	NA	NA	osa-b1.0r1-14297	OtherRNA locus with < 80% of RNAs between 20-24 nts in size	NA	NA	NA	NA	NA	NA	NA	-2.15840192193844	0.000738633373458434
1	35765927	35767289	1363	*	PlantSmallRNAgenes	siRNA24	NA	NA	osa-b1.0r1-14298	siRNA24 locus with predominant RNA size of 24	NA	NA	NA	NA	NA	NA	NA	4.01643608065757	0.00110228588667974
1	35794263	35795093	831	*	PlantSmallRNAgenes	siRNA24	NA	NA	osa-b1.0r1-14308	siRNA24 locus with predominant RNA size of 24	NA	NA	NA	NA	NA	NA	NA	2.81624587805445	0.00307398544162981
1	35798427	35798606	180	-	PlantSmallRNAgenes	OtherRNA	NA	NA	osa-b1.0r1-14311	OtherRNA locus with < 80% of RNAs between 20-24 nts in size	NA	NA	NA	NA	NA	NA	NA	-6.57838093571693	3.72444024854252e-18
1	35838629	35839608	980	*	PlantSmallRNAgenes	siRNA24	NA	NA	osa-b1.0r1-14322	siRNA24 locus with predominant RNA size of 24	NA	NA	NA	NA	NA	NA	NA	3.05766003497416	0.00788632281658883
1	35865445	35866768	1324	*	PlantSmallRNAgenes	siRNA24	NA	NA	osa-b1.0r1-14330	siRNA24 locus with predominant RNA size of 24	NA	NA	NA	NA	NA	NA	NA	3.42639517111574	0.0351469990364817
1	35871566	35873197	1632	-	PlantSmallRNAgenes	OtherRNA	NA	NA	osa-b1.0r1-14333	OtherRNA locus with < 80% of RNAs between 20-24 nts in size	NA	NA	NA	NA	NA	NA	NA	-3.83465591706344	9.79273439095285e-05
1	35914043	35914584	542	*	PlantSmallRNAgenes	siRNA24	NA	NA	osa-b1.0r1-14347	siRNA24 locus with predominant RNA size of 24	NA	NA	NA	NA	NA	NA	NA	-1.79942929962121	0.00146607354152049
1	35917414	35918132	719	-	PlantSmallRNAgenes	OtherRNA	NA	NA	osa-b1.0r1-14350	OtherRNA locus with < 80% of RNAs between 20-24 nts in size	NA	NA	NA	NA	NA	NA	NA	-6.50404593757726	0.00051909149387445
1	35967526	35967787	262	*	PlantSmallRNAgenes	siRNA24	NA	NA	osa-b1.0r1-14360	siRNA24 locus with predominant RNA size of 24	NA	NA	NA	NA	NA	NA	NA	-1.79019241182439	0.000635490616858637
1	35972670	35973187	518	*	PlantSmallRNAgenes	siRNA24	NA	NA	osa-b1.0r1-14363	siRNA24 locus with predominant RNA size of 24	NA	NA	NA	NA	NA	NA	NA	4.7393380203849	0.0438826931964188
1	35993320	35993763	444	*	PlantSmallRNAgenes	siRNA24	NA	NA	osa-b1.0r1-14371	siRNA24 locus with predominant RNA size of 24	NA	NA	NA	NA	NA	NA	NA	5.11958094788508	0.00179223902567717
1	36001239	36002101	863	+	ShortStack	OtherRNA	NA	NA	Cluster_71480	NA	Cluster_71480	N	N	NA	NA	NA	NA	-3.6380746922116	0.0210815207682661
1	36010051	36011348	1298	*	PlantSmallRNAgenes	siRNA24	NA	NA	osa-b1.0r1-14376	siRNA24 locus with predominant RNA size of 24	NA	NA	NA	NA	NA	NA	NA	3.07243273382328	0.00622488301514926
1	36013973	36014468	496	*	PlantSmallRNAgenes	OtherRNA	NA	NA	osa-b1.0r1-14377	OtherRNA locus with < 80% of RNAs between 20-24 nts in size	NA	NA	NA	NA	NA	NA	NA	-5.35389172679257	0.0105560419986753
1	36016342	36016639	298	+	PlantSmallRNAgenes	OtherRNA	NA	NA	osa-b1.0r1-14379	OtherRNA locus with < 80% of RNAs between 20-24 nts in size	NA	NA	NA	NA	NA	NA	NA	-8.40738629284171	6.36354243282606e-23
1	36051491	36052751	1261	*	PlantSmallRNAgenes	siRNA24	NA	NA	osa-b1.0r1-14397	siRNA24 locus with predominant RNA size of 24	NA	NA	NA	NA	NA	NA	NA	4.00386423347963	6.67132760839696e-05
1	36084704	36084935	232	-	PlantSmallRNAgenes	OtherRNA	NA	NA	osa-b1.0r1-14406	OtherRNA locus with < 80% of RNAs between 20-24 nts in size	NA	NA	NA	NA	NA	NA	NA	-3.83186369017008	1.94849441601123e-09
1	36092329	36092794	466	*	PlantSmallRNAgenes	siRNA24	NA	NA	osa-b1.0r1-14410	siRNA24 locus with predominant RNA size of 24	NA	NA	NA	NA	NA	NA	NA	-1.89757391002406	0.00941714723390306
1	36114515	36115001	487	*	PlantSmallRNAgenes	siRNA24	NA	NA	osa-b1.0r1-14419	siRNA24 locus with predominant RNA size of 24	NA	NA	NA	NA	NA	NA	NA	6.01754036378866	0.00027222938603339
1	36128677	36129316	640	+	PlantSmallRNAgenes	siRNA24	NA	NA	osa-b1.0r1-14426	siRNA24 locus with predominant RNA size of 24	NA	NA	NA	NA	NA	NA	NA	-2.80776078592189	0.000221218573925127
1	36135811	36136512	702	+	ShortStack	OtherRNA	NA	NA	Cluster_71562	NA	Cluster_71562	N	N	NA	NA	NA	NA	-5.64944056337699	0.0015554751328962
1	36151029	36151541	513	*	PlantSmallRNAgenes	siRNA24	NA	NA	osa-b1.0r1-14429	siRNA24 locus with predominant RNA size of 24	NA	NA	NA	NA	NA	NA	NA	-2.10743991174216	0.0394559160842364
1	36154040	36155113	1074	*	PlantSmallRNAgenes	siRNA24	NA	NA	osa-b1.0r1-14431	siRNA24 locus with predominant RNA size of 24	NA	NA	NA	NA	NA	NA	NA	2.17717240578513	0.00922670492637651
1	36159227	36159603	377	*	PlantSmallRNAgenes	OtherRNA	NA	NA	osa-b1.0r1-14435	OtherRNA locus with < 80% of RNAs between 20-24 nts in size	NA	NA	NA	NA	NA	NA	NA	-4.49100439197395	0.0344582224970765
1	36160072	36160403	332	+	ShortStack	OtherRNA	NA	NA	Cluster_71576	NA	Cluster_71576	N	N	NA	NA	NA	NA	-5.79196957635886	0.00334150736913576
1	36191269	36191953	685	*	PlantSmallRNAgenes	siRNA24	NA	NA	osa-b1.0r1-14445	siRNA24 locus with predominant RNA size of 24	NA	NA	NA	NA	NA	NA	NA	4.30407012570188	0.0107818170704148
1	36192524	36192918	395	*	PlantSmallRNAgenes	siRNA24	NA	NA	osa-b1.0r1-14446	siRNA24 locus with predominant RNA size of 24	NA	NA	NA	NA	NA	NA	NA	4.83008454175086	0.00957257018335261
1	36248125	36248651	527	*	PlantSmallRNAgenes	siRNA24	NA	NA	osa-b1.0r1-14473	siRNA24 locus with predominant RNA size of 24	NA	NA	NA	NA	NA	NA	NA	-1.73473019943769	0.0254261827360475
1	36297147	36298618	1472	-	ShortStack	OtherRNA	NA	NA	Cluster_71653	NA	Cluster_71653	N	N	NA	NA	NA	NA	-5.80460019259906	0.0167744534198527
1	36298794	36299077	284	*	PlantSmallRNAgenes	siRNA24	NA	NA	osa-b1.0r1-14490	siRNA24 locus with predominant RNA size of 24	NA	NA	NA	NA	NA	NA	NA	-5.11902421655329	0.00838575135983361
1	36304727	36305150	424	*	PlantSmallRNAgenes	siRNA24	NA	NA	osa-b1.0r1-14493	siRNA24 locus with predominant RNA size of 24	NA	NA	NA	NA	NA	NA	NA	-1.88071253273856	0.0234712869773923
1	36322477	36324846	2370	*	PlantSmallRNAgenes	siRNA24	NA	NA	osa-b1.0r1-14501	siRNA24 locus with predominant RNA size of 24	NA	NA	NA	NA	NA	NA	NA	3.9403198622996	2.31832109641058e-05
1	36345135	36346390	1256	+	PlantSmallRNAgenes	OtherRNA	NA	NA	osa-b1.0r1-14506	OtherRNA locus with < 80% of RNAs between 20-24 nts in size	NA	NA	NA	NA	NA	NA	NA	-3.46176154249989	0.00335852935338063
1	36375392	36375641	250	*	PlantSmallRNAgenes	siRNA24	NA	NA	osa-b1.0r1-14514	siRNA24 locus with predominant RNA size of 24	NA	NA	NA	NA	NA	NA	NA	-2.74868569619127	0.0333898925417178
1	36392881	36394412	1532	*	PlantSmallRNAgenes	siRNA24	NA	NA	osa-b1.0r1-14521	siRNA24 locus with predominant RNA size of 24	NA	NA	NA	NA	NA	NA	NA	4.70409173148617	0.000595581717132863
1	36396677	36397893	1217	+	PlantSmallRNAgenes	OtherRNA	NA	NA	osa-b1.0r1-14522	OtherRNA locus with < 80% of RNAs between 20-24 nts in size	NA	NA	NA	NA	NA	NA	NA	-2.28009013429588	0.0401617172683453
1	36402237	36403486	1250	*	PlantSmallRNAgenes	siRNA24	NA	NA	osa-b1.0r1-14523	siRNA24 locus with predominant RNA size of 24	NA	NA	NA	NA	NA	NA	NA	1.49872551556117	0.0389774088626471
1	36427825	36428033	209	-	PlantSmallRNAgenes	OtherRNA	NA	NA	osa-b1.0r1-14532	OtherRNA locus with < 80% of RNAs between 20-24 nts in size	NA	NA	NA	NA	NA	NA	NA	-4.65383538897916	0.0412709822924898
1	36470995	36472487	1493	*	PlantSmallRNAgenes	siRNA24	NA	NA	osa-b1.0r1-14547	siRNA24 locus with predominant RNA size of 24	NA	NA	NA	NA	NA	NA	NA	4.03187690382929	0.00844909589573604
1	36476728	36478074	1347	*	PlantSmallRNAgenes	siRNA24	NA	NA	osa-b1.0r1-14550	siRNA24 locus with predominant RNA size of 24	NA	NA	NA	NA	NA	NA	NA	1.6587753300193	0.025109727556027
1	36522787	36524392	1606	*	PlantSmallRNAgenes	siRNA24	NA	NA	osa-b1.0r1-14569	siRNA24 locus with predominant RNA size of 24	NA	NA	NA	NA	NA	NA	NA	3.15990882243935	0.010479202685275
1	36529267	36530154	888	+	PlantSmallRNAgenes	OtherRNA	NA	NA	osa-b1.0r1-14573	OtherRNA locus with < 80% of RNAs between 20-24 nts in size	NA	NA	NA	NA	NA	NA	NA	-2.76957876144993	0.0306170475529488
1	36538928	36539369	442	+	PlantSmallRNAgenes	siRNA24	NA	NA	osa-b1.0r1-14579	siRNA24 locus with predominant RNA size of 24	NA	NA	NA	NA	NA	NA	NA	4.07278212015277	0.0387956479008938
1	36540553	36540727	175	+	ShortStack	OtherRNA	NA	NA	Cluster_71790	NA	Cluster_71790	N	N	NA	NA	NA	NA	-5.4427995274184	0.0177594904148198
1	36633208	36633729	522	*	PlantSmallRNAgenes	siRNA24	NA	NA	osa-b1.0r1-14603	siRNA24 locus with predominant RNA size of 24	NA	NA	NA	NA	NA	NA	NA	4.24460002148936	0.00871444303089163
1	36650806	36651201	396	-	PlantSmallRNAgenes	siRNA21	NA	NA	osa-b1.0r1-14610	siRNA21 locus with predominant RNA size of 21	NA	NA	NA	NA	NA	NA	NA	-5.36115071317872	3.92154073720922e-06
1	36651448	36651777	330	*	PlantSmallRNAgenes	siRNA21	NA	NA	osa-b1.0r1-14611	siRNA21 locus with predominant RNA size of 21	NA	NA	NA	NA	NA	NA	NA	-5.41029526604376	3.41986315331159e-06
1	36654898	36655930	1033	*	PlantSmallRNAgenes	siRNA24	NA	NA	osa-b1.0r1-14613	siRNA24 locus with predominant RNA size of 24	NA	NA	NA	NA	NA	NA	NA	2.6189975541376	0.0380557866861467
1	36727132	36727885	754	*	PlantSmallRNAgenes	siRNA24	NA	NA	osa-b1.0r1-14648	siRNA24 locus with predominant RNA size of 24	NA	NA	NA	NA	NA	NA	NA	2.12153521225771	0.0302476105374154
1	36735642	36735788	147	+	PlantSmallRNAgenes	OtherRNA	NA	NA	osa-b1.0r1-14652	OtherRNA locus with < 80% of RNAs between 20-24 nts in size	NA	NA	NA	NA	NA	NA	NA	-1.68245962044366	0.0173259165450193
1	36736399	36736692	294	-	PlantSmallRNAgenes	OtherRNA	NA	NA	osa-b1.0r1-14654	OtherRNA locus with < 80% of RNAs between 20-24 nts in size	NA	NA	NA	NA	NA	NA	NA	-7.94342923129247	0.0242172844801082
1	36736767	36736999	233	-	PlantSmallRNAgenes	OtherRNA	NA	NA	osa-b1.0r1-14655	OtherRNA locus with < 80% of RNAs between 20-24 nts in size	NA	NA	NA	NA	NA	NA	NA	-6.6361068429669	0.0217089520728814
1	36737786	36738068	283	*	PlantSmallRNAgenes	siRNA24	NA	NA	osa-b1.0r1-14656	siRNA24 locus with predominant RNA size of 24	NA	NA	NA	NA	NA	NA	NA	-5.53849957554651	0.000201479015291524
1	36749871	36750545	675	+	PlantSmallRNAgenes	OtherRNA	NA	NA	osa-b1.0r1-14663	OtherRNA locus with < 80% of RNAs between 20-24 nts in size	NA	NA	NA	NA	NA	NA	NA	-5.63941893256444	0.00400103181764446
1	36795384	36796031	648	+	ShortStack	OtherRNA	NA	NA	Cluster_71920	NA	Cluster_71920	N	N	NA	NA	NA	NA	-5.15850158117521	0.0361378250589383
1	36796628	36797103	476	*	PlantSmallRNAgenes	siRNA24	NA	NA	osa-b1.0r1-14685	siRNA24 locus with predominant RNA size of 24	NA	NA	NA	NA	NA	NA	NA	-1.73343846382283	0.0185449287074374
1	36797897	36798716	820	*	PlantSmallRNAgenes	siRNA24	NA	NA	osa-b1.0r1-14686	siRNA24 locus with predominant RNA size of 24	NA	NA	NA	NA	NA	NA	NA	-2.89857195705413	3.62658631975487e-06
1	36800554	36802399	1846	*	PlantSmallRNAgenes	siRNA24	NA	NA	osa-b1.0r1-14687	siRNA24 locus with predominant RNA size of 24	NA	NA	NA	NA	NA	NA	NA	4.5404169153057	0.0227566848835099
1	36881950	36882631	682	*	PlantSmallRNAgenes	siRNA24	NA	NA	osa-b1.0r1-14704	siRNA24 locus with predominant RNA size of 24	NA	NA	NA	NA	NA	NA	NA	4.27820495653453	0.022888289166509
1	36936831	36937708	878	*	PlantSmallRNAgenes	siRNA24	NA	NA	osa-b1.0r1-14726	siRNA24 locus with predominant RNA size of 24	NA	NA	NA	NA	NA	NA	NA	2.68432011597402	0.00799860081184446
1	36952395	36952603	209	*	PlantSmallRNAgenes	siRNA24	NA	NA	osa-b1.0r1-14733	siRNA24 locus with predominant RNA size of 24	NA	NA	NA	NA	NA	NA	NA	-2.59721266669441	0.0397576358386852
1	36986893	36987093	201	+	PlantSmallRNAgenes	siRNA24	NA	NA	osa-b1.0r1-14750	siRNA24 locus with predominant RNA size of 24	NA	NA	NA	NA	NA	NA	NA	-2.38926305261402	0.00467151265555593
1	37016617	37017173	557	*	PlantSmallRNAgenes	siRNA24	NA	NA	osa-b1.0r1-14759	siRNA24 locus with predominant RNA size of 24	NA	NA	NA	NA	NA	NA	NA	-2.27986661485535	1.73890262230413e-05
1	37023207	37023844	638	*	ShortStack	OtherRNA	NA	NA	Cluster_72044	NA	Cluster_72044	N	N	NA	NA	NA	NA	-5.64578226154514	0.00592467811640566
1	37089336	37090577	1242	-	PlantSmallRNAgenes	siRNA24	NA	NA	osa-b1.0r1-14787	siRNA24 locus with predominant RNA size of 24	NA	NA	NA	NA	NA	NA	NA	-2.28564655419579	0.000268105212768209
1	37092870	37092950	81	+	PlantSmallRNAgenes	OtherRNA	NA	NA	osa-b1.0r1-14791	OtherRNA locus with < 80% of RNAs between 20-24 nts in size	NA	NA	NA	NA	NA	NA	NA	-5.67770945696947	0.00169425301329352
1	37107100	37107630	531	*	PlantSmallRNAgenes	siRNA24	NA	NA	osa-b1.0r1-14802	siRNA24 locus with predominant RNA size of 24	NA	NA	NA	NA	NA	NA	NA	1.61700878584475	0.0308846135353839
1	37128253	37130299	2047	*	PlantSmallRNAgenes	siRNA24	NA	NA	osa-b1.0r1-14812	siRNA24 locus with predominant RNA size of 24	NA	NA	NA	NA	NA	NA	NA	4.05843516057218	0.00307299063156736
1	37138744	37139563	820	*	PlantSmallRNAgenes	siRNA24	NA	NA	osa-b1.0r1-14817	siRNA24 locus with predominant RNA size of 24	NA	NA	NA	NA	NA	NA	NA	2.66191404383301	0.00603136422575327
1	37139788	37140229	442	*	PlantSmallRNAgenes	siRNA24	NA	NA	osa-b1.0r1-14818	siRNA24 locus with predominant RNA size of 24	NA	NA	NA	NA	NA	NA	NA	-2.41960821770322	0.00266778816211324
1	37143873	37145093	1221	*	PlantSmallRNAgenes	siRNA24	NA	NA	osa-b1.0r1-14820	siRNA24 locus with predominant RNA size of 24	NA	NA	NA	NA	NA	NA	NA	2.78125901314273	0.0259496773837424
1	37150162	37150499	338	+	PlantSmallRNAgenes	siRNA24	NA	NA	osa-b1.0r1-14823	siRNA24 locus with predominant RNA size of 24	NA	NA	NA	NA	NA	NA	NA	2.74768344660628	0.0212227898761262
1	37157765	37158303	539	*	PlantSmallRNAgenes	siRNA24	NA	NA	osa-b1.0r1-14827	siRNA24 locus with predominant RNA size of 24	NA	NA	NA	NA	NA	NA	NA	2.70157363531283	0.0382957802237583
[truncated: 17,486 more rows]
