# Supplementary material for: Spatiotemporal expression profile of novel and known small RNAs throughout rice plant development focussing on seed tissues
Source: BMC Genomics. 2022 Jan 11;23:44. doi: 10.1186/s12864-021-08264-z (PMC8750796; doi:10.1186/s12864-021-08264-z)
Supplement: Supplementary file 11 — Additional file 11. CSV files of differentially expressed sRNAs between the different tissues, of the format x_vs_y.csv, indicating that log2 fold changes are calculated relative to y. [file 12864_2021_8264_MOESM11_ESM.zip › data/end_vs_ER.csv]

seqnames	start	end	width	strand	source	type	score	phase	Name	description	ID	DicerCall	MIRNA	id	name	overlapTE	expGEOstudies	log2FoldChange	padj
1	57907	58231	325	*	PlantSmallRNAgenes	siRNA24	NA	NA	osa-b1.0r1-15	siRNA24 locus with predominant RNA size of 24	NA	NA	NA	NA	NA	NA	NA	-2.22892238638411	0.0263781009945865
1	79902	82231	2330	*	PlantSmallRNAgenes	siRNA24	NA	NA	osa-b1.0r1-21	siRNA24 locus with predominant RNA size of 24	NA	NA	NA	NA	NA	NA	NA	2.25789105585543	0.00648326287736208
1	138194	138407	214	*	PlantSmallRNAgenes	siRNA21	NA	NA	osa-b1.0r1-30	siRNA21 locus with predominant RNA size of 21	NA	NA	NA	NA	NA	NA	NA	12.8667396509745	2.20139124670962e-18
1	139958	141630	1673	*	PlantSmallRNAgenes	siRNA21	NA	NA	osa-b1.0r1-32	siRNA21 locus with predominant RNA size of 21	NA	NA	NA	NA	NA	NA	NA	11.2053166025124	1.47813096541506e-30
1	144750	145259	510	*	PlantSmallRNAgenes	OtherRNA	NA	NA	osa-b1.0r1-33	OtherRNA locus with < 80% of RNAs between 20-24 nts in size	NA	NA	NA	NA	NA	NA	NA	-2.25193190766427	0.000375309934575559
1	224630	224856	227	*	PlantSmallRNAgenes	siRNA24	NA	NA	osa-b1.0r1-60	siRNA24 locus with predominant RNA size of 24	NA	NA	NA	NA	NA	NA	NA	-4.34710369892051	0.0267686067008965
1	242210	242395	186	*	PlantSmallRNAgenes	siRNA21	NA	NA	osa-b1.0r1-74	siRNA21 locus with predominant RNA size of 21	NA	NA	NA	NA	NA	NA	NA	8.06290775074769	7.792571021236e-08
1	242624	242969	346	*	PlantSmallRNAgenes	siRNA21	NA	NA	osa-b1.0r1-76	siRNA21 locus with predominant RNA size of 21	NA	NA	NA	NA	NA	NA	NA	7.031139202339	1.19959358872755e-05
1	269753	270389	637	*	PlantSmallRNAgenes	siRNA24	NA	NA	osa-b1.0r1-83	siRNA24 locus with predominant RNA size of 24	NA	NA	NA	NA	NA	NA	NA	3.22538066053107	0.0411857988222486
1	411878	412534	657	*	PlantSmallRNAgenes	siRNA24	NA	NA	osa-b1.0r1-134	siRNA24 locus with predominant RNA size of 24	NA	NA	NA	NA	NA	NA	NA	-4.86149581021668	8.6330202634831e-07
1	415948	416187	240	+	PlantSmallRNAgenes	OtherRNA	NA	NA	osa-b1.0r1-136	OtherRNA locus with < 80% of RNAs between 20-24 nts in size	NA	NA	NA	NA	NA	NA	NA	-5.11639220404022	0.0280250965275762
1	494011	494739	729	*	PlantSmallRNAgenes	siRNA24	NA	NA	osa-b1.0r1-165	siRNA24 locus with predominant RNA size of 24	NA	NA	NA	NA	NA	NA	NA	6.81958056502922	2.02147739203821e-05
1	597074	597681	608	*	PlantSmallRNAgenes	siRNA24	NA	NA	osa-b1.0r1-202	siRNA24 locus with predominant RNA size of 24	NA	NA	NA	NA	NA	NA	NA	-2.9007273557512	0.000988948575419026
1	690567	691232	666	*	PlantSmallRNAgenes	siRNA24	NA	NA	osa-b1.0r1-243	siRNA24 locus with predominant RNA size of 24	NA	NA	NA	NA	NA	NA	NA	5.00348274613891	0.0179290716236813
1	703310	709714	6405	*	PlantSmallRNAgenes	siRNA22	NA	NA	osa-b1.0r1-249	siRNA22 locus with predominant RNA size of 22	NA	NA	NA	NA	NA	NA	NA	-1.85798530062436	0.0010294579084471
1	712598	713864	1267	*	ShortStack	siRNA24	NA	NA	Cluster_49254	NA	Cluster_49254	24	N	NA	NA	NA	NA	6.18646359729632	0.000317159167943915
1	991200	992499	1300	*	PlantSmallRNAgenes	siRNA24	NA	NA	osa-b1.0r1-332	siRNA24 locus with predominant RNA size of 24	NA	NA	NA	NA	NA	NA	NA	3.17244175968283	0.0366111341345955
1	997299	997658	360	*	PlantSmallRNAgenes	siRNA24	NA	NA	osa-b1.0r1-337	siRNA24 locus with predominant RNA size of 24	NA	NA	NA	NA	NA	NA	NA	-4.38546045976008	0.0113602324231687
1	1039446	1039796	351	*	PlantSmallRNAgenes	siRNA24	NA	NA	osa-b1.0r1-350	siRNA24 locus with predominant RNA size of 24	NA	NA	NA	NA	NA	NA	NA	-2.90778546835835	0.0283539969804224
1	1109073	1109708	636	*	PlantSmallRNAgenes	siRNA24	NA	NA	osa-b1.0r1-375	siRNA24 locus with predominant RNA size of 24	NA	NA	NA	NA	NA	NA	NA	-2.03217791962156	0.014876221416568
1	1120492	1121090	599	*	PlantSmallRNAgenes	siRNA24	NA	NA	osa-b1.0r1-384	siRNA24 locus with predominant RNA size of 24	NA	NA	NA	NA	NA	NA	NA	5.95524934542848	0.00041735753525773
1	1161801	1163266	1466	*	PlantSmallRNAgenes	siRNA24	NA	NA	osa-b1.0r1-403	siRNA24 locus with predominant RNA size of 24	NA	NA	NA	NA	NA	NA	NA	1.33772708069944	0.0352603825717025
1	1269488	1270533	1046	*	PlantSmallRNAgenes	siRNA24	NA	NA	osa-b1.0r1-443	siRNA24 locus with predominant RNA size of 24	NA	NA	NA	NA	NA	NA	NA	6.92103285350147	9.0097252565301e-06
1	1283261	1283333	73	+	ShortStack	OtherRNA	NA	NA	Cluster_49565	NA	Cluster_49565	N	N	NA	NA	NA	NA	-5.90291349941827	0.001695220594831
1	1293341	1293915	575	-	PlantSmallRNAgenes	siRNA24	NA	NA	osa-b1.0r1-455	siRNA24 locus with predominant RNA size of 24	NA	NA	NA	NA	NA	NA	NA	5.01315321360716	0.00145247326984586
1	1315739	1316450	712	*	PlantSmallRNAgenes	siRNA24	NA	NA	osa-b1.0r1-472	siRNA24 locus with predominant RNA size of 24	NA	NA	NA	NA	NA	NA	NA	4.41388285362877	0.0488566642559966
1	1347623	1348723	1101	-	PlantSmallRNAgenes	OtherRNA	NA	NA	osa-b1.0r1-495	OtherRNA locus with < 80% of RNAs between 20-24 nts in size	NA	NA	NA	NA	NA	NA	NA	-3.84114266294719	0.00121022645514858
1	1445312	1446736	1425	*	PlantSmallRNAgenes	siRNA24	NA	NA	osa-b1.0r1-538	siRNA24 locus with predominant RNA size of 24	NA	NA	NA	NA	NA	NA	NA	-4.11329685727652	0.0135549990566047
1	1546463	1546903	441	*	PlantSmallRNAgenes	siRNA24	NA	NA	osa-b1.0r1-562	siRNA24 locus with predominant RNA size of 24	NA	NA	NA	NA	NA	NA	NA	1.63790523514404	0.0359592019944879
1	1594763	1597755	2993	*	PlantSmallRNAgenes	siRNA24	NA	NA	osa-b1.0r1-573	siRNA24 locus with predominant RNA size of 24	NA	NA	NA	NA	NA	NA	NA	3.72450572033297	2.26460760796952e-08
1	1673851	1673926	76	-	PlantSmallRNAgenes	OtherRNA	NA	NA	osa-b1.0r1-612	OtherRNA locus with < 80% of RNAs between 20-24 nts in size	NA	NA	NA	NA	NA	NA	NA	2.21656809945787	0.0131903118299514
1	1674872	1675076	205	-	ShortStack	OtherRNA	NA	NA	Cluster_49783	NA	Cluster_49783	N	N	NA	NA	NA	NA	5.7117935641268	0.00624950208675721
1	1692627	1693015	389	*	PlantSmallRNAgenes	siRNA24	NA	NA	osa-b1.0r1-620	siRNA24 locus with predominant RNA size of 24	NA	NA	NA	NA	NA	NA	NA	-3.84146311905568	0.0474478242521756
1	1697106	1697950	845	*	PlantSmallRNAgenes	siRNA24	NA	NA	osa-b1.0r1-622	siRNA24 locus with predominant RNA size of 24	NA	NA	NA	NA	NA	NA	NA	3.96838920111907	0.00324911061506549
1	1893920	1894252	333	*	PlantSmallRNAgenes	siRNA24	NA	NA	osa-b1.0r1-706	siRNA24 locus with predominant RNA size of 24	NA	NA	NA	NA	NA	NA	NA	-2.02478874526675	0.0493734362302076
1	1903109	1904232	1124	+	ShortStack	OtherRNA	NA	NA	Cluster_49921	NA	Cluster_49921	N	N	NA	NA	NA	NA	-4.10369079512515	0.0244984442961844
1	1904349	1905185	837	+	ShortStack	OtherRNA	NA	NA	Cluster_49922	NA	Cluster_49922	N	N	NA	NA	NA	NA	-4.58220016455849	0.0484660169269875
1	1927578	1928068	491	*	PlantSmallRNAgenes	siRNA24	NA	NA	osa-b1.0r1-713	siRNA24 locus with predominant RNA size of 24	NA	NA	NA	NA	NA	NA	NA	-5.60889373987709	0.00112163133780457
1	1930626	1931882	1257	*	PlantSmallRNAgenes	OtherRNA	NA	NA	osa-b1.0r1-714	OtherRNA locus with < 80% of RNAs between 20-24 nts in size	NA	NA	NA	NA	NA	NA	NA	-3.42434559810966	0.025586563898589
1	1946936	1948415	1480	*	PlantSmallRNAgenes	siRNA24	NA	NA	osa-b1.0r1-724	siRNA24 locus with predominant RNA size of 24	NA	NA	NA	NA	NA	NA	NA	2.00195019213018	0.016406005923949
1	1948796	1949217	422	-	PlantSmallRNAgenes	OtherRNA	NA	NA	osa-b1.0r1-725	OtherRNA locus with < 80% of RNAs between 20-24 nts in size	NA	NA	NA	NA	NA	NA	NA	5.47277960744836	0.0116297473729857
1	2072695	2073573	879	+	ShortStack	OtherRNA	NA	NA	Cluster_50029	NA	Cluster_50029	N	N	NA	NA	NA	NA	-5.27534435904709	0.00221073674516107
1	2112422	2113262	841	*	PlantSmallRNAgenes	siRNA24	NA	NA	osa-b1.0r1-792	siRNA24 locus with predominant RNA size of 24	NA	NA	NA	NA	NA	NA	NA	-6.09636121610377	0.00029669845263461
1	2120525	2122023	1499	+	PlantSmallRNAgenes	OtherRNA	NA	NA	osa-b1.0r1-797	OtherRNA locus with < 80% of RNAs between 20-24 nts in size	NA	NA	NA	NA	NA	NA	NA	7.48233977693237	1.42916965176097e-06
1	2122059	2122307	249	+	ShortStack	OtherRNA	NA	NA	Cluster_50061	NA	Cluster_50061	N	N	NA	NA	NA	NA	6.0734984596914	0.000393968039427727
1	2174746	2175247	502	*	PlantSmallRNAgenes	siRNA24	NA	NA	osa-b1.0r1-825	siRNA24 locus with predominant RNA size of 24	NA	NA	NA	NA	NA	NA	NA	-3.75098707241103	0.010327599763447
1	2277955	2279182	1228	+	PlantSmallRNAgenes	OtherRNA	NA	NA	osa-b1.0r1-859	OtherRNA locus with < 80% of RNAs between 20-24 nts in size	NA	NA	NA	NA	NA	NA	NA	-3.82460373043671	0.0160520878816344
1	2315407	2316001	595	*	PlantSmallRNAgenes	siRNA24	NA	NA	osa-b1.0r1-873	siRNA24 locus with predominant RNA size of 24	NA	NA	NA	NA	NA	NA	NA	2.21676064497339	0.0247494423563786
1	2385798	2386328	531	-	PlantSmallRNAgenes	siRNA24	NA	NA	osa-b1.0r1-912	siRNA24 locus with predominant RNA size of 24	NA	NA	NA	NA	NA	NA	NA	3.65923879357626	0.00420168383614541
1	2528667	2529891	1225	*	PlantSmallRNAgenes	siRNA24	NA	NA	osa-b1.0r1-972	siRNA24 locus with predominant RNA size of 24	NA	NA	NA	NA	NA	NA	NA	1.74818488899544	0.0421452957736482
1	2545506	2547378	1873	*	PlantSmallRNAgenes	siRNA24	NA	NA	osa-b1.0r1-981	siRNA24 locus with predominant RNA size of 24	NA	NA	NA	NA	NA	NA	NA	4.43603911170844	0.000151866209236425
1	2551361	2551719	359	*	PlantSmallRNAgenes	siRNA24	NA	NA	osa-b1.0r1-985	siRNA24 locus with predominant RNA size of 24	NA	NA	NA	NA	NA	NA	NA	-2.47385912291268	0.0335582448600377
1	2554531	2560707	6177	*	PlantSmallRNAgenes	siRNA24	NA	NA	osa-b1.0r1-988	siRNA24 locus with predominant RNA size of 24	NA	NA	NA	NA	NA	NA	NA	6.13073992477372	8.9293113813813e-21
1	2564830	2565361	532	+	ShortStack	OtherRNA	NA	NA	Cluster_50257	NA	Cluster_50257	N	N	NA	NA	NA	NA	4.87508485409422	0.0231317772239354
1	2583788	2585035	1248	*	PlantSmallRNAgenes	siRNA24	NA	NA	osa-b1.0r1-992	siRNA24 locus with predominant RNA size of 24	NA	NA	NA	NA	NA	NA	NA	2.74961845585202	0.000420983890821727
1	2617719	2617736	18	+	PlantSmallRNAgenes	OtherRNA	NA	NA	osa-b1.0r1-1009	OtherRNA locus with < 80% of RNAs between 20-24 nts in size	NA	NA	NA	NA	NA	NA	NA	3.93194301538119	0.0304280047720515
1	2645867	2647264	1398	*	PlantSmallRNAgenes	siRNA24	NA	NA	osa-b1.0r1-1021	siRNA24 locus with predominant RNA size of 24	NA	NA	NA	NA	NA	NA	NA	4.93477207409782	0.00125543078838398
1	2649412	2651260	1849	*	PlantSmallRNAgenes	siRNA24	NA	NA	osa-b1.0r1-1023	siRNA24 locus with predominant RNA size of 24	NA	NA	NA	NA	NA	NA	NA	3.92019973972993	0.00682872052317377
1	2658699	2659368	670	*	PlantSmallRNAgenes	siRNA24	NA	NA	osa-b1.0r1-1026	siRNA24 locus with predominant RNA size of 24	NA	NA	NA	NA	NA	NA	NA	4.52823712079692	0.0278098738500753
1	2895964	2896803	840	*	PlantSmallRNAgenes	siRNA24	NA	NA	osa-b1.0r1-1108	siRNA24 locus with predominant RNA size of 24	NA	NA	NA	NA	NA	NA	NA	-2.78981954206782	0.00740577594318158
1	2901190	2901659	470	*	PlantSmallRNAgenes	siRNA24	NA	NA	osa-b1.0r1-1110	siRNA24 locus with predominant RNA size of 24	NA	NA	NA	NA	NA	NA	NA	-4.10798635362367	0.00925901432480493
1	3094337	3096200	1864	*	PlantSmallRNAgenes	siRNA24	NA	NA	osa-b1.0r1-1175	siRNA24 locus with predominant RNA size of 24	NA	NA	NA	NA	NA	NA	NA	2.31772418709207	0.00989952629610353
1	3107168	3107825	658	*	PlantSmallRNAgenes	siRNA24	NA	NA	osa-b1.0r1-1179	siRNA24 locus with predominant RNA size of 24	NA	NA	NA	NA	NA	NA	NA	-3.1864673438428	0.0139836876866846
1	3289297	3290446	1150	*	PlantSmallRNAgenes	siRNA24	NA	NA	osa-b1.0r1-1249	siRNA24 locus with predominant RNA size of 24	NA	NA	NA	NA	NA	NA	NA	3.80694638223256	0.0255495070619699
1	3392515	3393778	1264	*	PlantSmallRNAgenes	siRNA24	NA	NA	osa-b1.0r1-1296	siRNA24 locus with predominant RNA size of 24	NA	NA	NA	NA	NA	NA	NA	1.84626573551001	0.0105524080478657
1	3441265	3442667	1403	*	PlantSmallRNAgenes	siRNA24	NA	NA	osa-b1.0r1-1317	siRNA24 locus with predominant RNA size of 24	NA	NA	NA	NA	NA	NA	NA	2.44401665316989	0.0445111717938729
1	3485401	3485762	362	*	PlantSmallRNAgenes	siRNA24	NA	NA	osa-b1.0r1-1324	siRNA24 locus with predominant RNA size of 24	NA	NA	NA	NA	NA	NA	NA	-5.63505066206674	0.0358458466944086
1	3518596	3518613	18	-	PlantSmallRNAgenes	OtherRNA	NA	NA	osa-b1.0r1-1336	OtherRNA locus with < 80% of RNAs between 20-24 nts in size	NA	NA	NA	NA	NA	NA	NA	-7.02068085819863	3.63316014538919e-06
1	3531856	3532122	267	*	PlantSmallRNAgenes	siRNA24	NA	NA	osa-b1.0r1-1342	siRNA24 locus with predominant RNA size of 24	NA	NA	NA	NA	NA	NA	NA	-2.67797848031838	0.000808829037582574
1	3565103	3565220	118	*	ShortStack	OtherRNA	NA	NA	Cluster_50691	NA	Cluster_50691	N	N	NA	NA	NA	NA	8.2296244711062	3.11624552809515e-08
1	3636099	3637297	1199	-	PlantSmallRNAgenes	siRNA24	NA	NA	osa-b1.0r1-1388	siRNA24 locus with predominant RNA size of 24	NA	NA	NA	NA	NA	NA	NA	-3.0788079803596	1.1947228841866e-08
1	3688961	3689361	401	*	PlantSmallRNAgenes	siRNA24	NA	NA	osa-b1.0r1-1403	siRNA24 locus with predominant RNA size of 24	NA	NA	NA	NA	NA	NA	NA	-3.2892498615763	0.0162086553566017
1	3699976	3703441	3466	*	PlantSmallRNAgenes	siRNA24	NA	NA	osa-b1.0r1-1407	siRNA24 locus with predominant RNA size of 24	NA	NA	NA	NA	NA	NA	NA	7.09176471323875	2.31434560803484e-24
1	3722452	3722468	17	-	ShortStack	OtherRNA	NA	NA	Cluster_50766	NA	Cluster_50766	N	N	NA	NA	NA	NA	-6.00869757574025	0.000149412784027403
1	3734406	3734864	459	+	PlantSmallRNAgenes	siRNA24	NA	NA	osa-b1.0r1-1419	siRNA24 locus with predominant RNA size of 24	NA	NA	NA	NA	NA	NA	NA	-2.70200376722481	0.00485344612083071
1	3734908	3735151	244	+	PlantSmallRNAgenes	OtherRNA	NA	NA	osa-b1.0r1-1420	OtherRNA locus with < 80% of RNAs between 20-24 nts in size	NA	NA	NA	NA	NA	NA	NA	-11.4997868978359	0.000418756751766078
1	3736083	3736258	176	-	PlantSmallRNAgenes	OtherRNA	NA	NA	osa-b1.0r1-1422	OtherRNA locus with < 80% of RNAs between 20-24 nts in size	NA	NA	NA	NA	NA	NA	NA	-7.59253322718099	2.41359451506773e-07
1	3798564	3799392	829	*	PlantSmallRNAgenes	siRNA24	NA	NA	osa-b1.0r1-1447	siRNA24 locus with predominant RNA size of 24	NA	NA	NA	NA	NA	NA	NA	-5.16246210422732	0.00303555825110019
1	3800796	3801343	548	*	PlantSmallRNAgenes	siRNA24	NA	NA	osa-b1.0r1-1449	siRNA24 locus with predominant RNA size of 24	NA	NA	NA	NA	NA	NA	NA	2.05911146626008	0.02388435377743
1	3803748	3804421	674	*	PlantSmallRNAgenes	siRNA24	NA	NA	osa-b1.0r1-1451	siRNA24 locus with predominant RNA size of 24	NA	NA	NA	NA	NA	NA	NA	-4.7069058664815	0.0159969397887716
1	3813524	3814533	1010	*	PlantSmallRNAgenes	siRNA24	NA	NA	osa-b1.0r1-1454	siRNA24 locus with predominant RNA size of 24	NA	NA	NA	NA	NA	NA	NA	-5.14031820914606	0.00214217096504792
1	3911772	3912264	493	*	PlantSmallRNAgenes	siRNA24	NA	NA	osa-b1.0r1-1494	siRNA24 locus with predominant RNA size of 24	NA	NA	NA	NA	NA	NA	NA	-4.48473906185963	0.0260676691133736
1	3923926	3924401	476	*	PlantSmallRNAgenes	siRNA24	NA	NA	osa-b1.0r1-1498	siRNA24 locus with predominant RNA size of 24	NA	NA	NA	NA	NA	NA	NA	-1.6887123289963	0.0259683062744907
1	4008650	4008932	283	*	PlantSmallRNAgenes	siRNA24	NA	NA	osa-b1.0r1-1536	siRNA24 locus with predominant RNA size of 24	NA	NA	NA	NA	NA	NA	NA	-3.7638977313622	0.0402621562392024
1	4017956	4019292	1337	*	PlantSmallRNAgenes	siRNA24	NA	NA	osa-b1.0r1-1546	siRNA24 locus with predominant RNA size of 24	NA	NA	NA	NA	NA	NA	NA	2.98007594954688	0.0131784621185899
1	4024854	4027455	2602	*	PlantSmallRNAgenes	siRNA24	NA	NA	osa-b1.0r1-1551	siRNA24 locus with predominant RNA size of 24	NA	NA	NA	NA	NA	NA	NA	3.66033252450372	0.000134668519697112
1	4036658	4037296	639	-	ShortStack	OtherRNA	NA	NA	Cluster_50975	NA	Cluster_50975	N	N	NA	NA	NA	NA	5.98879109537108	0.00907008431399856
1	4099842	4100064	223	*	PlantSmallRNAgenes	siRNA24	NA	NA	osa-b1.0r1-1580	siRNA24 locus with predominant RNA size of 24	NA	NA	NA	NA	NA	NA	NA	4.66072986904577	0.0290180510380121
1	4110437	4112094	1658	-	ShortStack	OtherRNA	NA	NA	Cluster_51018	NA	Cluster_51018	N	N	NA	NA	NA	NA	-2.30253116177207	0.0348875107623082
1	4152445	4154678	2234	*	PlantSmallRNAgenes	OtherRNA	NA	NA	osa-b1.0r1-1590	OtherRNA locus with < 80% of RNAs between 20-24 nts in size	NA	NA	NA	NA	NA	NA	NA	2.5657925165392	0.013998467055259
1	4183988	4184876	889	*	PlantSmallRNAgenes	siRNA24	NA	NA	osa-b1.0r1-1603	siRNA24 locus with predominant RNA size of 24	NA	NA	NA	NA	NA	NA	NA	-1.83646740967236	0.0431444950263844
1	4232098	4233433	1336	-	PlantSmallRNAgenes	siRNA24	NA	NA	osa-b1.0r1-1626	siRNA24 locus with predominant RNA size of 24	NA	NA	NA	NA	NA	NA	NA	2.982776271779	0.0345156522046729
1	4260718	4264051	3334	*	PlantSmallRNAgenes	siRNA24	NA	NA	osa-b1.0r1-1638	siRNA24 locus with predominant RNA size of 24	NA	NA	NA	NA	NA	NA	NA	5.47656149461293	1.61025435058999e-16
1	4264446	4266921	2476	*	PlantSmallRNAgenes	siRNA24	NA	NA	osa-b1.0r1-1639	siRNA24 locus with predominant RNA size of 24	NA	NA	NA	NA	NA	NA	NA	10.8611250782722	3.39793395807679e-14
1	4269563	4269641	79	*	PlantSmallRNAgenes	siRNA21	NA	NA	osa-b1.0r1-1643	siRNA21 locus with predominant RNA size of 21	NA	NA	NA	NA	NA	NA	NA	6.74767927962729	8.14300597600763e-05
1	4270086	4270184	99	*	PlantSmallRNAgenes	siRNA21	NA	NA	osa-b1.0r1-1644	siRNA21 locus with predominant RNA size of 21	NA	NA	NA	NA	NA	NA	NA	7.17069760295633	6.96730482449836e-06
1	4329447	4329961	515	-	PlantSmallRNAgenes	OtherRNA	NA	NA	osa-b1.0r1-1671	OtherRNA locus with < 80% of RNAs between 20-24 nts in size	NA	NA	NA	NA	NA	NA	NA	-2.32583845961697	0.00980744947305967
1	4330873	4332421	1549	-	PlantSmallRNAgenes	OtherRNA	NA	NA	osa-b1.0r1-1674	OtherRNA locus with < 80% of RNAs between 20-24 nts in size	NA	NA	NA	NA	NA	NA	NA	-2.21906812724228	0.00357971740969286
1	4333563	4334036	474	-	PlantSmallRNAgenes	OtherRNA	NA	NA	osa-b1.0r1-1676	OtherRNA locus with < 80% of RNAs between 20-24 nts in size	NA	NA	NA	NA	NA	NA	NA	-4.21997007680369	0.0162233830981373
1	4335379	4335655	277	-	PlantSmallRNAgenes	OtherRNA	NA	NA	osa-b1.0r1-1677	OtherRNA locus with < 80% of RNAs between 20-24 nts in size	NA	NA	NA	NA	NA	NA	NA	-3.25790884481025	0.00447311059300535
1	4438962	4439606	645	*	PlantSmallRNAgenes	siRNA24	NA	NA	osa-b1.0r1-1716	siRNA24 locus with predominant RNA size of 24	NA	NA	NA	NA	NA	NA	NA	-1.75420488073215	0.0345577267357472
1	4505817	4506923	1107	*	PlantSmallRNAgenes	siRNA24	NA	NA	osa-b1.0r1-1733	siRNA24 locus with predominant RNA size of 24	NA	NA	NA	NA	NA	NA	NA	4.57433312804004	0.0353901732389132
1	4516132	4516919	788	-	ShortStack	OtherRNA	NA	NA	Cluster_51298	NA	Cluster_51298	N	N	NA	NA	NA	NA	4.50735944370958	0.0259676352355458
1	4566672	4567335	664	+	ShortStack	OtherRNA	NA	NA	Cluster_51331	NA	Cluster_51331	N	N	NA	NA	NA	NA	-4.37359720646049	0.0171408999087885
1	4567415	4568389	975	+	ShortStack	OtherRNA	NA	NA	Cluster_51332	NA	Cluster_51332	N	N	NA	NA	NA	NA	-5.76100796337887	0.000375471831453982
1	4572933	4573127	195	-	PlantSmallRNAgenes	siRNA21	NA	NA	osa-b1.0r1-1757	siRNA21 locus with predominant RNA size of 21	NA	NA	NA	NA	NA	NA	NA	-4.98805039362003	0.0156912708457626
1	4573220	4573353	134	-	PlantSmallRNAgenes	siRNA21	NA	NA	osa-b1.0r1-1758	siRNA21 locus with predominant RNA size of 21	NA	NA	NA	NA	NA	NA	NA	-8.64387755429821	1.28121976463035e-09
1	4594618	4595618	1001	*	PlantSmallRNAgenes	siRNA24	NA	NA	osa-b1.0r1-1772	siRNA24 locus with predominant RNA size of 24	NA	NA	NA	NA	NA	NA	NA	-2.82076530592899	0.00514870822572609
1	4646426	4648475	2050	+	PlantSmallRNAgenes	OtherRNA	NA	NA	osa-b1.0r1-1795	OtherRNA locus with < 80% of RNAs between 20-24 nts in size	NA	NA	NA	NA	NA	NA	NA	-2.74796877754022	0.000205432689299981
1	4746281	4746820	540	*	PlantSmallRNAgenes	siRNA24	NA	NA	osa-b1.0r1-1829	siRNA24 locus with predominant RNA size of 24	NA	NA	NA	NA	NA	NA	NA	-3.20185695962139	5.82288565756475e-05
1	4803798	4804249	452	*	PlantSmallRNAgenes	siRNA24	NA	NA	osa-b1.0r1-1848	siRNA24 locus with predominant RNA size of 24	NA	NA	NA	NA	NA	NA	NA	-1.83807781549212	0.0301425573630801
1	4816326	4816667	342	+	PlantSmallRNAgenes	siRNA24	NA	NA	osa-b1.0r1-1859	siRNA24 locus with predominant RNA size of 24	NA	NA	NA	NA	NA	NA	NA	-5.38597754758992	0.00172320656802937
1	4826298	4826316	19	-	PlantSmallRNAgenes	OtherRNA	NA	NA	osa-b1.0r1-1865	OtherRNA locus with < 80% of RNAs between 20-24 nts in size	NA	NA	NA	NA	NA	NA	NA	2.02989989180553	0.0094157008191236
1	5005554	5006741	1188	-	PlantSmallRNAgenes	OtherRNA	NA	NA	osa-b1.0r1-1956	OtherRNA locus with < 80% of RNAs between 20-24 nts in size	NA	NA	NA	NA	NA	NA	NA	7.58203619093447	0.000799472888369744
1	5060527	5061123	597	-	ShortStack	OtherRNA	NA	NA	Cluster_51630	NA	Cluster_51630	N	N	NA	NA	NA	NA	-4.19610197232445	0.0477539360617279
1	5077549	5078942	1394	*	PlantSmallRNAgenes	siRNA24	NA	NA	osa-b1.0r1-1983	siRNA24 locus with predominant RNA size of 24	NA	NA	NA	NA	NA	NA	NA	-2.99414454120833	0.0106335652260699
1	5104496	5104825	330	-	PlantSmallRNAgenes	siRNA24	NA	NA	osa-b1.0r1-1999	siRNA24 locus with predominant RNA size of 24	NA	NA	NA	NA	NA	NA	NA	1.59387774696995	0.0139341932922659
1	5126160	5126578	419	*	PlantSmallRNAgenes	siRNA24	NA	NA	osa-b1.0r1-2007	siRNA24 locus with predominant RNA size of 24	NA	NA	NA	NA	NA	NA	NA	2.42974781405957	0.039049009691895
1	5152435	5152718	284	*	PlantSmallRNAgenes	siRNA24	NA	NA	osa-b1.0r1-2031	siRNA24 locus with predominant RNA size of 24	NA	NA	NA	NA	NA	NA	NA	-3.91307507342017	0.0302080077937313
1	5190371	5191428	1058	*	PlantSmallRNAgenes	siRNA24	NA	NA	osa-b1.0r1-2056	siRNA24 locus with predominant RNA size of 24	NA	NA	NA	NA	NA	NA	NA	3.66867517645721	0.0435136935989423
1	5287084	5287434	351	*	PlantSmallRNAgenes	siRNA24	NA	NA	osa-b1.0r1-2093	siRNA24 locus with predominant RNA size of 24	NA	NA	NA	NA	NA	NA	NA	3.04070642182417	0.000286008091981904
1	5344968	5345641	674	*	PlantSmallRNAgenes	siRNA24	NA	NA	osa-b1.0r1-2114	siRNA24 locus with predominant RNA size of 24	NA	NA	NA	NA	NA	NA	NA	2.22284884548857	0.0353315267006113
1	5421111	5421506	396	*	PlantSmallRNAgenes	siRNA24	NA	NA	osa-b1.0r1-2154	siRNA24 locus with predominant RNA size of 24	NA	NA	NA	NA	NA	NA	NA	-3.98820580923155	0.0357255640604814
1	5433551	5433815	265	*	PlantSmallRNAgenes	siRNA24	NA	NA	osa-b1.0r1-2160	siRNA24 locus with predominant RNA size of 24	NA	NA	NA	NA	NA	NA	NA	-5.33231867925908	0.00153760182284395
1	5450915	5451332	418	*	PlantSmallRNAgenes	siRNA24	NA	NA	osa-b1.0r1-2164	siRNA24 locus with predominant RNA size of 24	NA	NA	NA	NA	NA	NA	NA	-4.29209223985859	0.0321410327521401
1	5577296	5589307	12012	*	PlantSmallRNAgenes	siRNA24	NA	NA	osa-b1.0r1-2225	siRNA24 locus with predominant RNA size of 24	NA	NA	NA	NA	NA	NA	NA	9.32559296899232	3.95325309098244e-42
1	5589841	5590843	1003	*	PlantSmallRNAgenes	siRNA24	NA	NA	osa-b1.0r1-2227	siRNA24 locus with predominant RNA size of 24	NA	NA	NA	NA	NA	NA	NA	4.3974891510942	0.003630614399548
1	5593399	5593718	320	*	ShortStack	siRNA21	NA	NA	Cluster_51968	NA	Cluster_51968	21	N	NA	NA	NA	NA	5.37772756889863	0.0313138144163788
1	5594237	5596578	2342	*	PlantSmallRNAgenes	siRNA21	NA	NA	osa-b1.0r1-2228	siRNA21 locus with predominant RNA size of 21	NA	NA	NA	NA	NA	NA	NA	10.2037762246074	1.02569953365276e-14
1	5599463	5601188	1726	*	PlantSmallRNAgenes	siRNA24	NA	NA	osa-b1.0r1-2230	siRNA24 locus with predominant RNA size of 24	NA	NA	NA	NA	NA	NA	NA	1.36401496971596	0.0240576671384959
1	5601712	5602336	625	*	PlantSmallRNAgenes	siRNA24	NA	NA	osa-b1.0r1-2231	siRNA24 locus with predominant RNA size of 24	NA	NA	NA	NA	NA	NA	NA	4.78235069108116	0.0487249567365513
1	5604610	5607518	2909	*	PlantSmallRNAgenes	siRNA24	NA	NA	osa-b1.0r1-2234	siRNA24 locus with predominant RNA size of 24	NA	NA	NA	NA	NA	NA	NA	4.51841558296569	5.59879232934861e-14
1	5633226	5633922	697	*	PlantSmallRNAgenes	siRNA24	NA	NA	osa-b1.0r1-2251	siRNA24 locus with predominant RNA size of 24	NA	NA	NA	NA	NA	NA	NA	-2.60456666847353	0.0325813543502733
1	5668941	5669909	969	-	ShortStack	OtherRNA	NA	NA	Cluster_52031	NA	Cluster_52031	N	N	NA	NA	NA	NA	1.98425164925417	0.0453514145680224
1	5715480	5715896	417	+	PlantSmallRNAgenes	siRNA24	NA	NA	osa-b1.0r1-2304	siRNA24 locus with predominant RNA size of 24	NA	NA	NA	NA	NA	NA	NA	-4.60173969152849	0.0102121384819337
1	5724767	5725998	1232	*	PlantSmallRNAgenes	siRNA24	NA	NA	osa-b1.0r1-2309	siRNA24 locus with predominant RNA size of 24	NA	NA	NA	NA	NA	NA	NA	2.55778808528578	0.0375552111998772
1	5729646	5729915	270	-	PlantSmallRNAgenes	OtherRNA	NA	NA	osa-b1.0r1-2311	OtherRNA locus with < 80% of RNAs between 20-24 nts in size	NA	NA	NA	NA	NA	NA	NA	9.0828320139438	7.33203478270279e-07
1	5734786	5736769	1984	*	PlantSmallRNAgenes	siRNA24	NA	NA	osa-b1.0r1-2313	siRNA24 locus with predominant RNA size of 24	NA	NA	NA	NA	NA	NA	NA	5.7652379698739	3.37557541054847e-14
1	5758352	5760309	1958	*	PlantSmallRNAgenes	siRNA24	NA	NA	osa-b1.0r1-2327	siRNA24 locus with predominant RNA size of 24	NA	NA	NA	NA	NA	NA	NA	2.4608346625301	0.0144114248033854
1	5772782	5773126	345	*	PlantSmallRNAgenes	siRNA24	NA	NA	osa-b1.0r1-2329	siRNA24 locus with predominant RNA size of 24	NA	NA	NA	NA	NA	NA	NA	3.78490571566272	0.0173035626169627
1	5790220	5790746	527	+	ShortStack	OtherRNA	NA	NA	Cluster_52127	NA	Cluster_52127	N	N	NA	NA	NA	NA	5.07366506780114	0.0168992587148205
1	5961199	5962358	1160	*	PlantSmallRNAgenes	siRNA24	NA	NA	osa-b1.0r1-2417	siRNA24 locus with predominant RNA size of 24	NA	NA	NA	NA	NA	NA	NA	3.94631137220753	0.0482713609107678
1	5964015	5966257	2243	*	PlantSmallRNAgenes	siRNA24	NA	NA	osa-b1.0r1-2419	siRNA24 locus with predominant RNA size of 24	NA	NA	NA	NA	NA	NA	NA	2.44908602772942	0.00234921283138742
1	6014947	6016190	1244	*	PlantSmallRNAgenes	siRNA24	NA	NA	osa-b1.0r1-2446	siRNA24 locus with predominant RNA size of 24	NA	NA	NA	NA	NA	NA	NA	2.47936519245677	0.0127801558429004
1	6062215	6063091	877	*	PlantSmallRNAgenes	siRNA24	NA	NA	osa-b1.0r1-2472	siRNA24 locus with predominant RNA size of 24	NA	NA	NA	NA	NA	NA	NA	2.57714957257234	0.0171109261897147
1	6127304	6127635	332	*	PlantSmallRNAgenes	siRNA24	NA	NA	osa-b1.0r1-2502	siRNA24 locus with predominant RNA size of 24	NA	NA	NA	NA	NA	NA	NA	-3.87017991588572	0.0334319622146668
1	6267309	6268103	795	+	ShortStack	OtherRNA	NA	NA	Cluster_52432	NA	Cluster_52432	N	N	NA	NA	NA	NA	4.67608529050355	0.00025164628917755
1	6282302	6283520	1219	*	PlantSmallRNAgenes	siRNA24	NA	NA	osa-b1.0r1-2566	siRNA24 locus with predominant RNA size of 24	NA	NA	NA	NA	NA	NA	NA	-3.23747513772946	0.0271669894460722
1	6287207	6288103	897	*	PlantSmallRNAgenes	siRNA24	NA	NA	osa-b1.0r1-2570	siRNA24 locus with predominant RNA size of 24	NA	NA	NA	NA	NA	NA	NA	-2.27295113032537	0.00532900515561816
1	6302838	6303237	400	+	PlantSmallRNAgenes	siRNA21	NA	NA	osa-b1.0r1-2581	siRNA21 locus with predominant RNA size of 21	NA	NA	NA	NA	NA	NA	NA	5.35809666210289	7.96838281256007e-11
1	6303736	6304334	599	*	PlantSmallRNAgenes	siRNA24	NA	NA	osa-b1.0r1-2582	siRNA24 locus with predominant RNA size of 24	NA	NA	NA	NA	NA	NA	NA	7.62559576515419	4.23203645116947e-09
1	6308113	6308463	351	+	PlantSmallRNAgenes	siRNA24	NA	NA	osa-b1.0r1-2586	siRNA24 locus with predominant RNA size of 24	NA	NA	NA	NA	NA	NA	NA	-4.19242532087367	0.0449640359566079
1	6312196	6312535	340	*	PlantSmallRNAgenes	siRNA24	NA	NA	osa-b1.0r1-2587	siRNA24 locus with predominant RNA size of 24	NA	NA	NA	NA	NA	NA	NA	5.30920090002786	0.00918967275897519
1	6315668	6316633	966	*	PlantSmallRNAgenes	siRNA24	NA	NA	osa-b1.0r1-2591	siRNA24 locus with predominant RNA size of 24	NA	NA	NA	NA	NA	NA	NA	3.35249509001004	0.0298971792931697
1	6325705	6327570	1866	*	PlantSmallRNAgenes	siRNA24	NA	NA	osa-b1.0r1-2596	siRNA24 locus with predominant RNA size of 24	NA	NA	NA	NA	NA	NA	NA	3.12921706432906	0.0160548502828827
1	6331991	6334828	2838	*	PlantSmallRNAgenes	siRNA24	NA	NA	osa-b1.0r1-2600	siRNA24 locus with predominant RNA size of 24	NA	NA	NA	NA	NA	NA	NA	2.01395968804016	0.0178352843540606
1	6378820	6379276	457	*	PlantSmallRNAgenes	siRNA24	NA	NA	osa-b1.0r1-2626	siRNA24 locus with predominant RNA size of 24	NA	NA	NA	NA	NA	NA	NA	5.24209045733111	0.018585814168774
1	6451432	6451685	254	+	PlantSmallRNAgenes	OtherRNA	NA	NA	osa-b1.0r1-2662	OtherRNA locus with < 80% of RNAs between 20-24 nts in size	NA	NA	NA	NA	NA	NA	NA	3.03590297493864	0.00432231399491766
1	6455327	6455769	443	+	PlantSmallRNAgenes	OtherRNA	NA	NA	osa-b1.0r1-2664	OtherRNA locus with < 80% of RNAs between 20-24 nts in size	NA	NA	NA	NA	NA	NA	NA	6.11224402492753	0.000708504109548771
1	6479219	6483010	3792	*	Pln24NT	24nt_Locus	NA	NA	cluster2301	NA	NA	NA	NA	cluster2301	cluster2301	T	8	3.83578718520917	0.00325153282795551
1	6489002	6489268	267	*	PlantSmallRNAgenes	siRNA24	NA	NA	osa-b1.0r1-2681	siRNA24 locus with predominant RNA size of 24	NA	NA	NA	NA	NA	NA	NA	-4.84038175466811	0.00422757682503923
1	6494119	6494495	377	*	PlantSmallRNAgenes	siRNA24	NA	NA	osa-b1.0r1-2687	siRNA24 locus with predominant RNA size of 24	NA	NA	NA	NA	NA	NA	NA	-3.43546910541169	0.000108824013285557
1	6527940	6528017	78	-	PlantSmallRNAgenes	OtherRNA	NA	NA	osa-b1.0r1-2697	OtherRNA locus with < 80% of RNAs between 20-24 nts in size	NA	NA	NA	NA	NA	NA	NA	-1.68538820262616	0.049961376920726
1	6587153	6588009	857	-	ShortStack	OtherRNA	NA	NA	Cluster_52683	NA	Cluster_52683	N	N	NA	NA	NA	NA	-2.58045904434729	0.0422820099440226
1	6605551	6605790	240	*	PlantSmallRNAgenes	siRNA24	NA	NA	osa-b1.0r1-2725	siRNA24 locus with predominant RNA size of 24	NA	NA	NA	NA	NA	NA	NA	-2.89056508238205	0.0253354651425206
1	6618055	6618422	368	*	PlantSmallRNAgenes	siRNA24	NA	NA	osa-b1.0r1-2734	siRNA24 locus with predominant RNA size of 24	NA	NA	NA	NA	NA	NA	NA	-3.33250721889467	0.0468235126385905
1	6621696	6624072	2377	*	PlantSmallRNAgenes	siRNA24	NA	NA	osa-b1.0r1-2736	siRNA24 locus with predominant RNA size of 24	NA	NA	NA	NA	NA	NA	NA	2.57802804084617	0.00728468221677996
1	6671039	6671376	338	*	PlantSmallRNAgenes	siRNA24	NA	NA	osa-b1.0r1-2748	siRNA24 locus with predominant RNA size of 24	NA	NA	NA	NA	NA	NA	NA	-3.09733824434123	0.0458282455804888
1	6704983	6705348	366	*	PlantSmallRNAgenes	siRNA24	NA	NA	osa-b1.0r1-2765	siRNA24 locus with predominant RNA size of 24	NA	NA	NA	NA	NA	NA	NA	-4.5119610044831	0.00627094902128905
1	6780309	6781224	916	*	PlantSmallRNAgenes	siRNA24	NA	NA	osa-b1.0r1-2781	siRNA24 locus with predominant RNA size of 24	NA	NA	NA	NA	NA	NA	NA	-2.70883652083457	0.00180640861511551
1	6821451	6821990	540	*	PlantSmallRNAgenes	siRNA24	NA	NA	osa-b1.0r1-2798	siRNA24 locus with predominant RNA size of 24	NA	NA	NA	NA	NA	NA	NA	-2.34384179406704	0.0240811776879142
1	6874916	6875292	377	*	PlantSmallRNAgenes	siRNA24	NA	NA	osa-b1.0r1-2826	siRNA24 locus with predominant RNA size of 24	NA	NA	NA	NA	NA	NA	NA	-4.1846549254653	0.0284886650999889
1	6988063	6988742	680	*	PlantSmallRNAgenes	siRNA24	NA	NA	osa-b1.0r1-2878	siRNA24 locus with predominant RNA size of 24	NA	NA	NA	NA	NA	NA	NA	-2.30913366288233	0.0342368554034344
1	7000547	7000990	444	*	PlantSmallRNAgenes	siRNA24	NA	NA	osa-b1.0r1-2884	siRNA24 locus with predominant RNA size of 24	NA	NA	NA	NA	NA	NA	NA	-3.89415181903772	0.0474974294817301
1	7047599	7048129	531	*	PlantSmallRNAgenes	siRNA24	NA	NA	osa-b1.0r1-2911	siRNA24 locus with predominant RNA size of 24	NA	NA	NA	NA	NA	NA	NA	-2.57930300290256	0.034364317973709
1	7109968	7110327	360	*	PlantSmallRNAgenes	siRNA24	NA	NA	osa-b1.0r1-2941	siRNA24 locus with predominant RNA size of 24	NA	NA	NA	NA	NA	NA	NA	-3.09592162176953	0.0488245976985499
1	7140733	7141345	613	*	PlantSmallRNAgenes	siRNA24	NA	NA	osa-b1.0r1-2955	siRNA24 locus with predominant RNA size of 24	NA	NA	NA	NA	NA	NA	NA	2.26210369269603	0.01924311214697
1	7152483	7155028	2546	*	PlantSmallRNAgenes	siRNA24	NA	NA	osa-b1.0r1-2963	siRNA24 locus with predominant RNA size of 24	NA	NA	NA	NA	NA	NA	NA	5.86808015642222	3.88169156003399e-21
1	7155083	7157317	2235	*	PlantSmallRNAgenes	siRNA24	NA	NA	osa-b1.0r1-2964	siRNA24 locus with predominant RNA size of 24	NA	NA	NA	NA	NA	NA	NA	4.0947613471271	1.85111560788193e-07
1	7160010	7166268	6259	*	PlantSmallRNAgenes	siRNA21	NA	NA	osa-b1.0r1-2966	siRNA21 locus with predominant RNA size of 21	NA	NA	NA	NA	NA	NA	NA	10.4218692242099	1.27890523020993e-32
1	7170689	7173609	2921	*	PlantSmallRNAgenes	siRNA24	NA	NA	osa-b1.0r1-2970	siRNA24 locus with predominant RNA size of 24	NA	NA	NA	NA	NA	NA	NA	6.19508217040976	1.38127185530391e-23
1	7193346	7193849	504	*	PlantSmallRNAgenes	siRNA24	NA	NA	osa-b1.0r1-2978	siRNA24 locus with predominant RNA size of 24	NA	NA	NA	NA	NA	NA	NA	-3.22080592994349	0.0116012015370956
1	7217747	7219644	1898	*	PlantSmallRNAgenes	siRNA24	NA	NA	osa-b1.0r1-2985	siRNA24 locus with predominant RNA size of 24	NA	NA	NA	NA	NA	NA	NA	5.78103143657928	0.0087883519653101
1	7228795	7230642	1848	-	PlantSmallRNAgenes	OtherRNA	NA	NA	osa-b1.0r1-2991	OtherRNA locus with < 80% of RNAs between 20-24 nts in size	NA	NA	NA	NA	NA	NA	NA	-1.58832558131933	0.0412636301234842
1	7245948	7246305	358	*	PlantSmallRNAgenes	siRNA24	NA	NA	osa-b1.0r1-3004	siRNA24 locus with predominant RNA size of 24	NA	NA	NA	NA	NA	NA	NA	-2.43037135546168	0.0167189732431751
1	7286784	7287267	484	*	PlantSmallRNAgenes	siRNA24	NA	NA	osa-b1.0r1-3020	siRNA24 locus with predominant RNA size of 24	NA	NA	NA	NA	NA	NA	NA	-1.2528532065015	0.0368982753153495
1	7307387	7307749	363	+	PlantSmallRNAgenes	siRNA24	NA	NA	osa-b1.0r1-3031	siRNA24 locus with predominant RNA size of 24	NA	NA	NA	NA	NA	NA	NA	-2.16963107248844	0.0117107849654528
1	7324733	7325044	312	*	PlantSmallRNAgenes	siRNA24	NA	NA	osa-b1.0r1-3045	siRNA24 locus with predominant RNA size of 24	NA	NA	NA	NA	NA	NA	NA	-2.43013509447838	0.0127666658466819
1	7443559	7444452	894	*	PlantSmallRNAgenes	siRNA24	NA	NA	osa-b1.0r1-3089	siRNA24 locus with predominant RNA size of 24	NA	NA	NA	NA	NA	NA	NA	5.86121405681804	0.000492035048066414
1	7446707	7447193	487	-	ShortStack	siRNA21	NA	NA	Cluster_53264	NA	Cluster_53264	21	N	NA	NA	NA	NA	6.41382769475975	3.32760611711079e-05
1	7450889	7450936	48	-	PlantSmallRNAgenes	OtherRNA	NA	NA	osa-b1.0r1-3095	OtherRNA locus with < 80% of RNAs between 20-24 nts in size	NA	NA	NA	NA	NA	NA	NA	-5.07994612807446	0.038924281985673
1	7492446	7492729	284	*	PlantSmallRNAgenes	siRNA24	NA	NA	osa-b1.0r1-3110	siRNA24 locus with predominant RNA size of 24	NA	NA	NA	NA	NA	NA	NA	-3.38575570016203	0.0498088546323841
1	7493475	7494131	657	*	PlantSmallRNAgenes	siRNA24	NA	NA	osa-b1.0r1-3111	siRNA24 locus with predominant RNA size of 24	NA	NA	NA	NA	NA	NA	NA	-3.88945417730066	0.0294568296830927
1	7512764	7512986	223	+	PlantSmallRNAgenes	OtherRNA	NA	NA	osa-b1.0r1-3116	OtherRNA locus with < 80% of RNAs between 20-24 nts in size	NA	NA	NA	NA	NA	NA	NA	2.82743698110409	0.00554381732383202
1	7515589	7516272	684	*	PlantSmallRNAgenes	siRNA24	NA	NA	osa-b1.0r1-3118	siRNA24 locus with predominant RNA size of 24	NA	NA	NA	NA	NA	NA	NA	-4.48217793601539	0.0089778070802281
1	7537333	7537566	234	*	PlantSmallRNAgenes	siRNA24	NA	NA	osa-b1.0r1-3128	siRNA24 locus with predominant RNA size of 24	NA	NA	NA	NA	NA	NA	NA	6.86473663056441	4.86764560297963e-05
1	7537640	7539669	2030	*	PlantSmallRNAgenes	siRNA24	NA	NA	osa-b1.0r1-3129	siRNA24 locus with predominant RNA size of 24	NA	NA	NA	NA	NA	NA	NA	5.51695927167747	8.01878845993692e-22
1	7541504	7543849	2346	*	PlantSmallRNAgenes	siRNA24	NA	NA	osa-b1.0r1-3131	siRNA24 locus with predominant RNA size of 24	NA	NA	NA	NA	NA	NA	NA	7.19832151849433	1.05620466993038e-08
1	7543928	7546686	2759	*	PlantSmallRNAgenes	siRNA24	NA	NA	osa-b1.0r1-3132	siRNA24 locus with predominant RNA size of 24	NA	NA	NA	NA	NA	NA	NA	8.34345428608074	3.98520163317145e-22
1	7656879	7659591	2713	*	PlantSmallRNAgenes	siRNA21	NA	NA	osa-b1.0r1-3188	siRNA21 locus with predominant RNA size of 21	NA	NA	NA	NA	NA	NA	NA	-3.09613285388922	5.07082150606856e-08
1	7723436	7724358	923	*	PlantSmallRNAgenes	siRNA24	NA	NA	osa-b1.0r1-3218	siRNA24 locus with predominant RNA size of 24	NA	NA	NA	NA	NA	NA	NA	-2.19184543683746	0.0493598443881957
1	7749151	7754022	4872	*	PlantSmallRNAgenes	siRNA24	NA	NA	osa-b1.0r1-3232	siRNA24 locus with predominant RNA size of 24	NA	NA	NA	NA	NA	NA	NA	2.88051263489062	3.21044659621923e-07
1	7763101	7763376	276	*	PlantSmallRNAgenes	OtherRNA	NA	NA	osa-b1.0r1-3239	OtherRNA locus with < 80% of RNAs between 20-24 nts in size	NA	NA	NA	NA	NA	NA	NA	9.82041824006698	3.92786132393941e-06
1	7791970	7793808	1839	*	PlantSmallRNAgenes	siRNA24	NA	NA	osa-b1.0r1-3258	siRNA24 locus with predominant RNA size of 24	NA	NA	NA	NA	NA	NA	NA	4.50212170382648	0.0417201614211447
1	7835698	7835912	215	-	PlantSmallRNAgenes	siRNA24	NA	NA	osa-b1.0r1-3275	siRNA24 locus with predominant RNA size of 24	NA	NA	NA	NA	NA	NA	NA	6.74164790596659	0.000120418870522251
1	7839074	7839509	436	*	PlantSmallRNAgenes	siRNA24	NA	NA	osa-b1.0r1-3278	siRNA24 locus with predominant RNA size of 24	NA	NA	NA	NA	NA	NA	NA	-1.82182336470451	0.0487039619415085
1	7882801	7885519	2719	*	PlantSmallRNAgenes	siRNA24	NA	NA	osa-b1.0r1-3292	siRNA24 locus with predominant RNA size of 24	NA	NA	NA	NA	NA	NA	NA	-1.47637863437489	0.0345891004413475
1	7917200	7918108	909	*	PlantSmallRNAgenes	siRNA24	NA	NA	osa-b1.0r1-3304	siRNA24 locus with predominant RNA size of 24	NA	NA	NA	NA	NA	NA	NA	2.8723517728646	0.0139485299855163
1	7983754	7984650	897	*	PlantSmallRNAgenes	siRNA24	NA	NA	osa-b1.0r1-3343	siRNA24 locus with predominant RNA size of 24	NA	NA	NA	NA	NA	NA	NA	5.2465937135311	0.00980744947305967
1	8084005	8084777	773	+	ShortStack	OtherRNA	NA	NA	Cluster_53696	NA	Cluster_53696	N	N	NA	NA	NA	NA	-6.27263704081331	7.39552863795032e-05
1	8085261	8087029	1769	+	ShortStack	OtherRNA	NA	NA	Cluster_53698	NA	Cluster_53698	N	N	NA	NA	NA	NA	-6.40296896038776	3.04739484161464e-05
1	8129702	8130358	657	*	PlantSmallRNAgenes	siRNA24	NA	NA	osa-b1.0r1-3400	siRNA24 locus with predominant RNA size of 24	NA	NA	NA	NA	NA	NA	NA	-3.14523514874442	2.9499279914165e-06
1	8185296	8186322	1027	*	PlantSmallRNAgenes	siRNA24	NA	NA	osa-b1.0r1-3426	siRNA24 locus with predominant RNA size of 24	NA	NA	NA	NA	NA	NA	NA	3.60345375676824	0.0327455501249302
1	8190137	8190871	735	*	PlantSmallRNAgenes	siRNA24	NA	NA	osa-b1.0r1-3431	siRNA24 locus with predominant RNA size of 24	NA	NA	NA	NA	NA	NA	NA	2.45887960590817	0.0463751962083921
1	8243114	8243372	259	*	PlantSmallRNAgenes	siRNA24	NA	NA	osa-b1.0r1-3457	siRNA24 locus with predominant RNA size of 24	NA	NA	NA	NA	NA	NA	NA	-4.58373192836751	0.02419880152477
1	8244188	8244690	503	+	PlantSmallRNAgenes	siRNA24	NA	NA	osa-b1.0r1-3458	siRNA24 locus with predominant RNA size of 24	NA	NA	NA	NA	NA	NA	NA	-2.16227342184338	0.00494002528164094
1	8318423	8318981	559	*	PlantSmallRNAgenes	siRNA24	NA	NA	osa-b1.0r1-3482	siRNA24 locus with predominant RNA size of 24	NA	NA	NA	NA	NA	NA	NA	-3.73636770102545	0.0498224713200043
1	8340060	8340410	351	*	PlantSmallRNAgenes	siRNA24	NA	NA	osa-b1.0r1-3494	siRNA24 locus with predominant RNA size of 24	NA	NA	NA	NA	NA	NA	NA	-1.76504267066164	0.00640175407372842
1	8343099	8344390	1292	*	PlantSmallRNAgenes	siRNA24	NA	NA	osa-b1.0r1-3497	siRNA24 locus with predominant RNA size of 24	NA	NA	NA	NA	NA	NA	NA	2.89221951234702	0.00564911829642795
1	8393876	8394267	392	*	PlantSmallRNAgenes	siRNA24	NA	NA	osa-b1.0r1-3515	siRNA24 locus with predominant RNA size of 24	NA	NA	NA	NA	NA	NA	NA	-2.76093053503481	0.00100445696143547
1	8419092	8420670	1579	*	PlantSmallRNAgenes	siRNA24	NA	NA	osa-b1.0r1-3530	siRNA24 locus with predominant RNA size of 24	NA	NA	NA	NA	NA	NA	NA	-3.40235775832038	0.00156347508640711
1	8421030	8421674	645	-	ShortStack	OtherRNA	NA	NA	Cluster_53926	NA	Cluster_53926	N	N	NA	NA	NA	NA	2.7177460329868	0.0250699742931224
1	8451684	8452092	409	*	PlantSmallRNAgenes	siRNA24	NA	NA	osa-b1.0r1-3552	siRNA24 locus with predominant RNA size of 24	NA	NA	NA	NA	NA	NA	NA	-3.61846240733601	0.0159611338207105
1	8479702	8480610	909	*	PlantSmallRNAgenes	siRNA24	NA	NA	osa-b1.0r1-3567	siRNA24 locus with predominant RNA size of 24	NA	NA	NA	NA	NA	NA	NA	-2.41300593182174	0.00500017782906968
1	8501768	8503908	2141	*	PlantSmallRNAgenes	siRNA24	NA	NA	osa-b1.0r1-3576	siRNA24 locus with predominant RNA size of 24	NA	NA	NA	NA	NA	NA	NA	1.53116323642733	0.0433961052266265
1	8528761	8529315	555	*	ShortStack	siRNA24	NA	NA	Cluster_54026	NA	Cluster_54026	24	N	NA	NA	NA	NA	5.71171372250019	0.00372944914000612
1	8545866	8546871	1006	-	PlantSmallRNAgenes	OtherRNA	NA	NA	osa-b1.0r1-3592	OtherRNA locus with < 80% of RNAs between 20-24 nts in size	NA	NA	NA	NA	NA	NA	NA	-4.13377540839687	2.05123045794153e-06
1	8594098	8594239	142	-	ShortStack	OtherRNA	NA	NA	Cluster_54073	NA	Cluster_54073	N	N	NA	NA	NA	NA	-5.60964883230411	0.0096008269302369
1	8599627	8604129	4503	*	PlantSmallRNAgenes	siRNA24	NA	NA	osa-b1.0r1-3612	siRNA24 locus with predominant RNA size of 24	NA	NA	NA	NA	NA	NA	NA	10.9727236176497	1.04631164308887e-46
1	8621330	8621662	333	*	ShortStack	siRNA24	NA	NA	Cluster_54080	NA	Cluster_54080	24	N	NA	NA	NA	NA	6.33923572009534	0.00254432480494773
1	8668295	8669228	934	*	PlantSmallRNAgenes	siRNA24	NA	NA	osa-b1.0r1-3623	siRNA24 locus with predominant RNA size of 24	NA	NA	NA	NA	NA	NA	NA	-1.90272295323888	0.0098831193329823
1	8674603	8674874	272	-	PlantSmallRNAgenes	siRNA24	NA	NA	osa-b1.0r1-3628	siRNA24 locus with predominant RNA size of 24	NA	NA	NA	NA	NA	NA	NA	-4.23988969181298	0.0236139726638686
1	8722830	8723162	333	+	PlantSmallRNAgenes	OtherRNA	NA	NA	osa-b1.0r1-3649	OtherRNA locus with < 80% of RNAs between 20-24 nts in size	NA	NA	NA	NA	NA	NA	NA	-2.38332023172823	0.00135909605966166
1	8793026	8793599	574	-	PlantSmallRNAgenes	OtherRNA	NA	NA	osa-b1.0r1-3677	OtherRNA locus with < 80% of RNAs between 20-24 nts in size	NA	NA	NA	NA	NA	NA	NA	-1.9970318597838	0.0382065822931139
1	8822987	8824618	1632	*	PlantSmallRNAgenes	siRNA24	NA	NA	osa-b1.0r1-3689	siRNA24 locus with predominant RNA size of 24	NA	NA	NA	NA	NA	NA	NA	5.56860268932008	0.00112298634293309
1	8855770	8857468	1699	*	PlantSmallRNAgenes	siRNA24	NA	NA	osa-b1.0r1-3709	siRNA24 locus with predominant RNA size of 24	NA	NA	NA	NA	NA	NA	NA	2.49213966429884	0.000716185779185929
1	8909861	8910924	1064	*	PlantSmallRNAgenes	siRNA24	NA	NA	osa-b1.0r1-3726	siRNA24 locus with predominant RNA size of 24	NA	NA	NA	NA	NA	NA	NA	1.73008546654413	0.0402890411256936
1	8911400	8911713	314	+	PlantSmallRNAgenes	siRNA24	NA	NA	osa-b1.0r1-3727	siRNA24 locus with predominant RNA size of 24	NA	NA	NA	NA	NA	NA	NA	-2.94035913192961	0.0321684578469876
1	9024314	9024688	375	*	PlantSmallRNAgenes	siRNA24	NA	NA	osa-b1.0r1-3783	siRNA24 locus with predominant RNA size of 24	NA	NA	NA	NA	NA	NA	NA	-4.37294496826135	0.0234239045554424
1	9025019	9025703	685	-	ShortStack	OtherRNA	NA	NA	Cluster_54329	NA	Cluster_54329	N	N	NA	NA	NA	NA	3.95958121948946	0.00893064382063154
1	9026105	9026479	375	-	ShortStack	OtherRNA	NA	NA	Cluster_54330	NA	Cluster_54330	N	N	NA	NA	NA	NA	6.20674977433091	0.00115279028566624
1	9038852	9044871	6020	*	PlantSmallRNAgenes	siRNA24	NA	NA	osa-b1.0r1-3794	siRNA24 locus with predominant RNA size of 24	NA	NA	NA	NA	NA	NA	NA	6.23981747648108	9.34018118271458e-16
1	9061057	9061864	808	*	PlantSmallRNAgenes	siRNA24	NA	NA	osa-b1.0r1-3800	siRNA24 locus with predominant RNA size of 24	NA	NA	NA	NA	NA	NA	NA	-1.43230126374454	0.0457568507847961
1	9088886	9089256	371	*	PlantSmallRNAgenes	siRNA24	NA	NA	osa-b1.0r1-3809	siRNA24 locus with predominant RNA size of 24	NA	NA	NA	NA	NA	NA	NA	-3.98856193573189	0.0223676298107026
1	9107935	9108177	243	*	PlantSmallRNAgenes	siRNA24	NA	NA	osa-b1.0r1-3823	siRNA24 locus with predominant RNA size of 24	NA	NA	NA	NA	NA	NA	NA	5.46517535451374	0.00226432590861168
1	9121426	9122793	1368	*	PlantSmallRNAgenes	siRNA24	NA	NA	osa-b1.0r1-3830	siRNA24 locus with predominant RNA size of 24	NA	NA	NA	NA	NA	NA	NA	3.3961861064616	0.0096686081483924
1	9170550	9171392	843	*	PlantSmallRNAgenes	siRNA24	NA	NA	osa-b1.0r1-3857	siRNA24 locus with predominant RNA size of 24	NA	NA	NA	NA	NA	NA	NA	-2.68825932754888	0.00244406753117868
1	9211838	9213385	1548	*	PlantSmallRNAgenes	siRNA24	NA	NA	osa-b1.0r1-3876	siRNA24 locus with predominant RNA size of 24	NA	NA	NA	NA	NA	NA	NA	-1.79670614007536	0.0086359749684999
1	9222635	9223751	1117	*	PlantSmallRNAgenes	siRNA24	NA	NA	osa-b1.0r1-3881	siRNA24 locus with predominant RNA size of 24	NA	NA	NA	NA	NA	NA	NA	-3.35226412596892	0.0240542252095523
1	9239893	9240296	404	*	PlantSmallRNAgenes	siRNA24	NA	NA	osa-b1.0r1-3887	siRNA24 locus with predominant RNA size of 24	NA	NA	NA	NA	NA	NA	NA	-4.40092428770188	0.0343857945320351
1	9250100	9250541	442	*	PlantSmallRNAgenes	siRNA24	NA	NA	osa-b1.0r1-3895	siRNA24 locus with predominant RNA size of 24	NA	NA	NA	NA	NA	NA	NA	-2.29256732895264	0.0328755657183589
1	9255186	9257303	2118	*	PlantSmallRNAgenes	siRNA24	NA	NA	osa-b1.0r1-3899	siRNA24 locus with predominant RNA size of 24	NA	NA	NA	NA	NA	NA	NA	2.29716635864517	0.000461449921521645
1	9311753	9312531	779	*	PlantSmallRNAgenes	siRNA24	NA	NA	osa-b1.0r1-3913	siRNA24 locus with predominant RNA size of 24	NA	NA	NA	NA	NA	NA	NA	-2.21436291543074	0.0289134750170514
1	9313244	9314100	857	*	PlantSmallRNAgenes	siRNA24	NA	NA	osa-b1.0r1-3914	siRNA24 locus with predominant RNA size of 24	NA	NA	NA	NA	NA	NA	NA	-2.12397867432737	0.00959177055744364
1	9390675	9392842	2168	*	PlantSmallRNAgenes	siRNA24	NA	NA	osa-b1.0r1-3935	siRNA24 locus with predominant RNA size of 24	NA	NA	NA	NA	NA	NA	NA	1.96517705604612	0.0137593202416389
1	9435960	9441482	5523	*	PlantSmallRNAgenes	siRNA24	NA	NA	osa-b1.0r1-3952	siRNA24 locus with predominant RNA size of 24	NA	NA	NA	NA	NA	NA	NA	5.32266277156233	1.44054850164933e-22
1	9464300	9464746	447	*	PlantSmallRNAgenes	siRNA24	NA	NA	osa-b1.0r1-3961	siRNA24 locus with predominant RNA size of 24	NA	NA	NA	NA	NA	NA	NA	-3.17804673805537	0.00358385843537178
1	9520275	9520694	420	*	PlantSmallRNAgenes	OtherRNA	NA	NA	osa-b1.0r1-3981	OtherRNA locus with < 80% of RNAs between 20-24 nts in size	NA	NA	NA	NA	NA	NA	NA	8.78882031852357	0.000119507196527353
1	9552855	9553061	207	*	ShortStack	siRNA24	NA	NA	Cluster_54652	NA	Cluster_54652	24	N	NA	NA	NA	NA	-3.90239071554815	0.0400472410215997
1	9583469	9584204	736	*	PlantSmallRNAgenes	siRNA24	NA	NA	osa-b1.0r1-4005	siRNA24 locus with predominant RNA size of 24	NA	NA	NA	NA	NA	NA	NA	-3.20531681617011	0.014309617659381
1	9593721	9594838	1118	*	PlantSmallRNAgenes	siRNA24	NA	NA	osa-b1.0r1-4014	siRNA24 locus with predominant RNA size of 24	NA	NA	NA	NA	NA	NA	NA	1.8650072915108	0.0107710956717996
1	9618926	9620171	1246	*	PlantSmallRNAgenes	siRNA21	NA	NA	osa-b1.0r1-4025	siRNA21 locus with predominant RNA size of 21	NA	NA	NA	NA	NA	NA	NA	7.61795840836806	1.83414047592764e-13
1	9620350	9620672	323	*	PlantSmallRNAgenes	siRNA21	NA	NA	osa-b1.0r1-4026	siRNA21 locus with predominant RNA size of 21	NA	NA	NA	NA	NA	NA	NA	12.9000112201106	0.00147894981143586
1	9620954	9621455	502	*	PlantSmallRNAgenes	siRNA21	NA	NA	osa-b1.0r1-4027	siRNA21 locus with predominant RNA size of 21	NA	NA	NA	NA	NA	NA	NA	9.84700449164135	2.98214968263827e-12
1	9622930	9623416	487	*	PlantSmallRNAgenes	siRNA21	NA	NA	osa-b1.0r1-4029	siRNA21 locus with predominant RNA size of 21	NA	NA	NA	NA	NA	NA	NA	10.7636530847067	2.60015613650017e-14
1	9623501	9624884	1384	*	PlantSmallRNAgenes	siRNA24	NA	NA	osa-b1.0r1-4030	siRNA24 locus with predominant RNA size of 24	NA	NA	NA	NA	NA	NA	NA	5.15680845126995	4.73038890877213e-07
1	9640696	9642131	1436	*	PlantSmallRNAgenes	siRNA24	NA	NA	osa-b1.0r1-4040	siRNA24 locus with predominant RNA size of 24	NA	NA	NA	NA	NA	NA	NA	4.52721673953335	0.0232060931454441
1	9659295	9659432	138	-	PlantSmallRNAgenes	siRNA23	NA	NA	osa-b1.0r1-4048	siRNA23 locus with predominant RNA size of 23	NA	NA	NA	NA	NA	NA	NA	-3.75257494666593	0.0402990887491771
1	9659568	9659709	142	-	PlantSmallRNAgenes	OtherRNA	NA	NA	osa-b1.0r1-4049	OtherRNA locus with < 80% of RNAs between 20-24 nts in size	NA	NA	NA	NA	NA	NA	NA	1.8210047246175	0.0192182746702834
1	9662657	9664957	2301	*	PlantSmallRNAgenes	siRNA24	NA	NA	osa-b1.0r1-4054	siRNA24 locus with predominant RNA size of 24	NA	NA	NA	NA	NA	NA	NA	3.43216113365181	0.000749741918220943
1	9698180	9698581	402	*	PlantSmallRNAgenes	siRNA24	NA	NA	osa-b1.0r1-4064	siRNA24 locus with predominant RNA size of 24	NA	NA	NA	NA	NA	NA	NA	5.76993582327006	0.00226681194743154
1	9701413	9702211	799	*	PlantSmallRNAgenes	siRNA24	NA	NA	osa-b1.0r1-4067	siRNA24 locus with predominant RNA size of 24	NA	NA	NA	NA	NA	NA	NA	-2.80717923508528	0.00131577866321398
1	9725976	9727084	1109	*	PlantSmallRNAgenes	siRNA24	NA	NA	osa-b1.0r1-4082	siRNA24 locus with predominant RNA size of 24	NA	NA	NA	NA	NA	NA	NA	5.36737960179998	2.1349842501134e-14
1	9727249	9727703	455	*	PlantSmallRNAgenes	siRNA24	NA	NA	osa-b1.0r1-4083	siRNA24 locus with predominant RNA size of 24	NA	NA	NA	NA	NA	NA	NA	1.41819500076186	0.0415574950747357
1	9788727	9790968	2242	*	PlantSmallRNAgenes	siRNA24	NA	NA	osa-b1.0r1-4117	siRNA24 locus with predominant RNA size of 24	NA	NA	NA	NA	NA	NA	NA	3.6382776869939	0.0102863570369859
1	9837752	9845804	8053	*	Pln24NT	24nt_Locus	NA	NA	cluster3419	NA	NA	NA	NA	cluster3419	cluster3419	T	9	4.03171744551942	0.0199223688914354
1	9904229	9904827	599	*	PlantSmallRNAgenes	siRNA24	NA	NA	osa-b1.0r1-4153	siRNA24 locus with predominant RNA size of 24	NA	NA	NA	NA	NA	NA	NA	-1.64015549830528	0.0484080948550804
1	9926290	9928870	2581	*	PlantSmallRNAgenes	siRNA24	NA	NA	osa-b1.0r1-4168	siRNA24 locus with predominant RNA size of 24	NA	NA	NA	NA	NA	NA	NA	3.18168363621974	9.51089538354316e-05
1	9947812	9948264	453	*	PlantSmallRNAgenes	siRNA24	NA	NA	osa-b1.0r1-4172	siRNA24 locus with predominant RNA size of 24	NA	NA	NA	NA	NA	NA	NA	-1.81490893178771	0.0373291182564205
1	10062064	10062679	616	*	PlantSmallRNAgenes	siRNA24	NA	NA	osa-b1.0r1-4233	siRNA24 locus with predominant RNA size of 24	NA	NA	NA	NA	NA	NA	NA	7.2963775861142	4.5636392795551e-06
1	10064531	10065493	963	*	PlantSmallRNAgenes	siRNA24	NA	NA	osa-b1.0r1-4236	siRNA24 locus with predominant RNA size of 24	NA	NA	NA	NA	NA	NA	NA	7.3985973277491	6.91494600053876e-13
1	10152578	10154345	1768	*	PlantSmallRNAgenes	siRNA24	NA	NA	osa-b1.0r1-4271	siRNA24 locus with predominant RNA size of 24	NA	NA	NA	NA	NA	NA	NA	2.08608691016519	0.0190327143022519
1	10154846	10156348	1503	*	PlantSmallRNAgenes	siRNA24	NA	NA	osa-b1.0r1-4272	siRNA24 locus with predominant RNA size of 24	NA	NA	NA	NA	NA	NA	NA	2.64096439477653	0.00176053323385314
1	10167936	10168674	739	-	PlantSmallRNAgenes	OtherRNA	NA	NA	osa-b1.0r1-4279	OtherRNA locus with < 80% of RNAs between 20-24 nts in size	NA	NA	NA	NA	NA	NA	NA	-7.29430516476445	0.000100854587332201
1	10168806	10168995	190	-	PlantSmallRNAgenes	OtherRNA	NA	NA	osa-b1.0r1-4280	OtherRNA locus with < 80% of RNAs between 20-24 nts in size	NA	NA	NA	NA	NA	NA	NA	-5.26067508614899	0.0150550690947643
1	10210988	10211491	504	*	PlantSmallRNAgenes	siRNA24	NA	NA	osa-b1.0r1-4299	siRNA24 locus with predominant RNA size of 24	NA	NA	NA	NA	NA	NA	NA	-2.98488783962536	0.0081193977371932
1	10275303	10275774	472	*	PlantSmallRNAgenes	siRNA24	NA	NA	osa-b1.0r1-4318	siRNA24 locus with predominant RNA size of 24	NA	NA	NA	NA	NA	NA	NA	-3.37745985393379	0.038503314225274
1	10284323	10285306	984	*	PlantSmallRNAgenes	siRNA24	NA	NA	osa-b1.0r1-4323	siRNA24 locus with predominant RNA size of 24	NA	NA	NA	NA	NA	NA	NA	4.15977718601365	0.0403306796856023
1	10411795	10419576	7782	*	Pln24NT	24nt_Locus	NA	NA	cluster3611	NA	NA	NA	NA	cluster3611	cluster3611	T	14	5.04507861563543	0.026929286579196
1	10447699	10449218	1520	*	PlantSmallRNAgenes	siRNA24	NA	NA	osa-b1.0r1-4392	siRNA24 locus with predominant RNA size of 24	NA	NA	NA	NA	NA	NA	NA	5.25984367376452	0.00082385962039522
1	10480078	10480891	814	*	ShortStack	siRNA24	NA	NA	Cluster_55276	NA	Cluster_55276	24	N	NA	NA	NA	NA	3.82811928304267	0.0459833134589919
1	10501165	10504906	3742	*	PlantSmallRNAgenes	siRNA24	NA	NA	osa-b1.0r1-4419	siRNA24 locus with predominant RNA size of 24	NA	NA	NA	NA	NA	NA	NA	1.64733226348024	0.0205785444877771
1	10521948	10522058	111	+	PlantSmallRNAgenes	OtherRNA	NA	NA	osa-b1.0r1-4426	OtherRNA locus with < 80% of RNAs between 20-24 nts in size	NA	NA	NA	NA	NA	NA	NA	2.61773139598893	0.00234203508648208
1	10561162	10562456	1295	-	PlantSmallRNAgenes	OtherRNA	NA	NA	osa-b1.0r1-4446	OtherRNA locus with < 80% of RNAs between 20-24 nts in size	NA	NA	NA	NA	NA	NA	NA	-2.90738402544005	0.017987229788667
1	10591917	10592541	625	*	PlantSmallRNAgenes	siRNA24	NA	NA	osa-b1.0r1-4456	siRNA24 locus with predominant RNA size of 24	NA	NA	NA	NA	NA	NA	NA	-1.84478949039816	0.0280927095727423
1	10616520	10617414	895	*	PlantSmallRNAgenes	siRNA24	NA	NA	osa-b1.0r1-4473	siRNA24 locus with predominant RNA size of 24	NA	NA	NA	NA	NA	NA	NA	6.27888796062218	0.000259907080430056
1	10627013	10627544	532	+	PlantSmallRNAgenes	OtherRNA	NA	NA	osa-b1.0r1-4484	OtherRNA locus with < 80% of RNAs between 20-24 nts in size	NA	NA	NA	NA	NA	NA	NA	6.0008438401995	0.000622945976326889
1	10629486	10631008	1523	*	PlantSmallRNAgenes	siRNA24	NA	NA	osa-b1.0r1-4485	siRNA24 locus with predominant RNA size of 24	NA	NA	NA	NA	NA	NA	NA	3.0815823525881	0.00119211355311994
1	10649585	10650054	470	*	PlantSmallRNAgenes	siRNA24	NA	NA	osa-b1.0r1-4496	siRNA24 locus with predominant RNA size of 24	NA	NA	NA	NA	NA	NA	NA	-5.87485409631794	0.000117897906177422
1	10718773	10721035	2263	*	PlantSmallRNAgenes	siRNA24	NA	NA	osa-b1.0r1-4534	siRNA24 locus with predominant RNA size of 24	NA	NA	NA	NA	NA	NA	NA	5.77412360302074	0.00018660797256106
1	10748703	10749706	1004	-	PlantSmallRNAgenes	OtherRNA	NA	NA	osa-b1.0r1-4536	OtherRNA locus with < 80% of RNAs between 20-24 nts in size	NA	NA	NA	NA	NA	NA	NA	-6.74073374159966	0.0217615258676518
1	10909636	10910668	1033	*	PlantSmallRNAgenes	siRNA24	NA	NA	osa-b1.0r1-4598	siRNA24 locus with predominant RNA size of 24	NA	NA	NA	NA	NA	NA	NA	3.69565189160799	0.0158011453274906
1	10911309	10911738	430	+	ShortStack	OtherRNA	NA	NA	Cluster_55558	NA	Cluster_55558	N	N	NA	NA	NA	NA	7.37110159524197	2.62144244286194e-06
1	10922374	10924102	1729	*	PlantSmallRNAgenes	siRNA24	NA	NA	osa-b1.0r1-4605	siRNA24 locus with predominant RNA size of 24	NA	NA	NA	NA	NA	NA	NA	5.34402455630999	2.16993226075247e-08
1	10924216	10928185	3970	*	PlantSmallRNAgenes	siRNA24	NA	NA	osa-b1.0r1-4606	siRNA24 locus with predominant RNA size of 24	NA	NA	NA	NA	NA	NA	NA	6.2263256845177	2.66447769447878e-16
1	10984512	10985065	554	*	PlantSmallRNAgenes	siRNA24	NA	NA	osa-b1.0r1-4630	siRNA24 locus with predominant RNA size of 24	NA	NA	NA	NA	NA	NA	NA	4.2558857565223	0.00550572428354622
1	10985198	10985359	162	*	PlantSmallRNAgenes	siRNA21	NA	NA	osa-b1.0r1-4631	siRNA21 locus with predominant RNA size of 21	NA	NA	NA	NA	NA	NA	NA	7.11000144593103	8.75107290838184e-06
1	10987339	10987985	647	*	PlantSmallRNAgenes	siRNA24	NA	NA	osa-b1.0r1-4633	siRNA24 locus with predominant RNA size of 24	NA	NA	NA	NA	NA	NA	NA	2.77505860211971	6.37918747254428e-06
1	10988391	10988625	235	*	PlantSmallRNAgenes	siRNA21	NA	NA	osa-b1.0r1-4634	siRNA21 locus with predominant RNA size of 21	NA	NA	NA	NA	NA	NA	NA	3.43763431023988	1.44640461723377e-06
1	10989146	10989541	396	*	PlantSmallRNAgenes	siRNA24	NA	NA	osa-b1.0r1-4635	siRNA24 locus with predominant RNA size of 24	NA	NA	NA	NA	NA	NA	NA	-2.01851865480969	0.0391828757283731
1	11070584	11070918	335	*	PlantSmallRNAgenes	siRNA24	NA	NA	osa-b1.0r1-4669	siRNA24 locus with predominant RNA size of 24	NA	NA	NA	NA	NA	NA	NA	-4.0597285544331	0.000569583068175069
1	11071763	11072468	706	*	PlantSmallRNAgenes	siRNA24	NA	NA	osa-b1.0r1-4670	siRNA24 locus with predominant RNA size of 24	NA	NA	NA	NA	NA	NA	NA	-2.70946126395106	4.06494164201403e-05
1	11152340	11153380	1041	*	PlantSmallRNAgenes	siRNA24	NA	NA	osa-b1.0r1-4693	siRNA24 locus with predominant RNA size of 24	NA	NA	NA	NA	NA	NA	NA	-2.33992535705066	0.0177204480020634
1	11187812	11191965	4154	*	PlantSmallRNAgenes	siRNA24	NA	NA	osa-b1.0r1-4715	siRNA24 locus with predominant RNA size of 24	NA	NA	NA	NA	NA	NA	NA	3.32531565625202	2.06682467916622e-09
1	11194176	11200855	6680	*	PlantSmallRNAgenes	siRNA24	NA	NA	osa-b1.0r1-4717	siRNA24 locus with predominant RNA size of 24	NA	NA	NA	NA	NA	NA	NA	5.42384559195296	1.96444192364329e-18
1	11209835	11211678	1844	*	PlantSmallRNAgenes	siRNA24	NA	NA	osa-b1.0r1-4723	siRNA24 locus with predominant RNA size of 24	NA	NA	NA	NA	NA	NA	NA	1.66190809717042	0.0287609561159078
1	11281105	11282664	1560	*	PlantSmallRNAgenes	siRNA24	NA	NA	osa-b1.0r1-4754	siRNA24 locus with predominant RNA size of 24	NA	NA	NA	NA	NA	NA	NA	3.17315048247814	0.0114946500978595
1	11315144	11316206	1063	*	PlantSmallRNAgenes	siRNA24	NA	NA	osa-b1.0r1-4766	siRNA24 locus with predominant RNA size of 24	NA	NA	NA	NA	NA	NA	NA	6.19681686687906	0.000127393103741681
1	11341122	11341948	827	*	PlantSmallRNAgenes	siRNA24	NA	NA	osa-b1.0r1-4774	siRNA24 locus with predominant RNA size of 24	NA	NA	NA	NA	NA	NA	NA	5.15121203685262	0.00660748764193225
1	11360783	11364843	4061	*	PlantSmallRNAgenes	siRNA24	NA	NA	osa-b1.0r1-4786	siRNA24 locus with predominant RNA size of 24	NA	NA	NA	NA	NA	NA	NA	6.95673167759249	2.86910687453893e-20
1	11367548	11367996	449	+	PlantSmallRNAgenes	siRNA24	NA	NA	osa-b1.0r1-4788	siRNA24 locus with predominant RNA size of 24	NA	NA	NA	NA	NA	NA	NA	-2.40383360495504	0.00226506190833443
1	11424938	11425397	460	*	PlantSmallRNAgenes	siRNA24	NA	NA	osa-b1.0r1-4805	siRNA24 locus with predominant RNA size of 24	NA	NA	NA	NA	NA	NA	NA	-2.2378804921778	0.0200018729612726
1	11468726	11476648	7923	*	PlantSmallRNAgenes	siRNA24	NA	NA	osa-b1.0r1-4825	siRNA24 locus with predominant RNA size of 24	NA	NA	NA	NA	NA	NA	NA	5.4603196952693	9.23519898666824e-18
1	11493626	11494573	948	*	PlantSmallRNAgenes	siRNA24	NA	NA	osa-b1.0r1-4830	siRNA24 locus with predominant RNA size of 24	NA	NA	NA	NA	NA	NA	NA	3.50382817064231	0.0359385919375971
1	11497301	11498433	1133	*	PlantSmallRNAgenes	siRNA24	NA	NA	osa-b1.0r1-4831	siRNA24 locus with predominant RNA size of 24	NA	NA	NA	NA	NA	NA	NA	2.06772184640927	0.0100014083828258
1	11498634	11500324	1691	*	PlantSmallRNAgenes	siRNA24	NA	NA	osa-b1.0r1-4832	siRNA24 locus with predominant RNA size of 24	NA	NA	NA	NA	NA	NA	NA	1.9996701805843	0.0283558678956181
1	11509507	11510941	1435	*	PlantSmallRNAgenes	siRNA24	NA	NA	osa-b1.0r1-4838	siRNA24 locus with predominant RNA size of 24	NA	NA	NA	NA	NA	NA	NA	4.19878078496857	0.000285624707547704
1	11511728	11514760	3033	*	PlantSmallRNAgenes	siRNA24	NA	NA	osa-b1.0r1-4839	siRNA24 locus with predominant RNA size of 24	NA	NA	NA	NA	NA	NA	NA	1.81188607443888	0.0254003515535557
1	11515943	11517278	1336	*	PlantSmallRNAgenes	siRNA24	NA	NA	osa-b1.0r1-4840	siRNA24 locus with predominant RNA size of 24	NA	NA	NA	NA	NA	NA	NA	2.15714036231628	0.0275058011346384
1	11531953	11535634	3682	*	PlantSmallRNAgenes	siRNA24	NA	NA	osa-b1.0r1-4845	siRNA24 locus with predominant RNA size of 24	NA	NA	NA	NA	NA	NA	NA	1.66429214873296	0.0446594441095163
1	11535714	11536720	1007	*	PlantSmallRNAgenes	siRNA24	NA	NA	osa-b1.0r1-4846	siRNA24 locus with predominant RNA size of 24	NA	NA	NA	NA	NA	NA	NA	6.45314348864808	0.0132756386321061
1	11559065	11560905	1841	*	PlantSmallRNAgenes	siRNA24	NA	NA	osa-b1.0r1-4858	siRNA24 locus with predominant RNA size of 24	NA	NA	NA	NA	NA	NA	NA	1.74958039423207	0.0411625010242193
1	11599779	11600786	1008	*	PlantSmallRNAgenes	siRNA24	NA	NA	osa-b1.0r1-4875	siRNA24 locus with predominant RNA size of 24	NA	NA	NA	NA	NA	NA	NA	4.79189530166018	0.010582600888023
1	11621563	11622043	481	+	ShortStack	OtherRNA	NA	NA	Cluster_56013	NA	Cluster_56013	N	N	NA	NA	NA	NA	5.16588011187368	0.0111104530446772
1	11623632	11624031	400	*	Pln24NT	24nt_Locus	NA	NA	cluster4052	NA	NA	NA	NA	cluster4052	cluster4052	T	9	5.81450927692856	0.0109572459287457
1	11637478	11638350	873	*	PlantSmallRNAgenes	siRNA24	NA	NA	osa-b1.0r1-4889	siRNA24 locus with predominant RNA size of 24	NA	NA	NA	NA	NA	NA	NA	1.37201893088145	0.024804117188694
1	11736479	11738123	1645	*	PlantSmallRNAgenes	siRNA24	NA	NA	osa-b1.0r1-4930	siRNA24 locus with predominant RNA size of 24	NA	NA	NA	NA	NA	NA	NA	2.69519530122532	0.00529190689496124
1	11780878	11781988	1111	*	PlantSmallRNAgenes	siRNA24	NA	NA	osa-b1.0r1-4959	siRNA24 locus with predominant RNA size of 24	NA	NA	NA	NA	NA	NA	NA	2.30796949914303	0.0188961953206303
1	11785638	11786879	1242	*	PlantSmallRNAgenes	siRNA24	NA	NA	osa-b1.0r1-4960	siRNA24 locus with predominant RNA size of 24	NA	NA	NA	NA	NA	NA	NA	-2.90351752323365	0.00403333360351432
1	11798616	11799333	718	*	PlantSmallRNAgenes	siRNA24	NA	NA	osa-b1.0r1-4969	siRNA24 locus with predominant RNA size of 24	NA	NA	NA	NA	NA	NA	NA	2.41248842010627	0.000139081972957629
1	11829691	11830154	464	*	PlantSmallRNAgenes	siRNA24	NA	NA	osa-b1.0r1-4974	siRNA24 locus with predominant RNA size of 24	NA	NA	NA	NA	NA	NA	NA	5.6179250183057	0.0385048562362439
1	11939243	11939670	428	*	PlantSmallRNAgenes	siRNA24	NA	NA	osa-b1.0r1-5016	siRNA24 locus with predominant RNA size of 24	NA	NA	NA	NA	NA	NA	NA	-2.4643006846681	0.0124284615490044
1	11985093	11985697	605	*	PlantSmallRNAgenes	siRNA24	NA	NA	osa-b1.0r1-5037	siRNA24 locus with predominant RNA size of 24	NA	NA	NA	NA	NA	NA	NA	3.38873056888546	0.00028982714331002
1	11992356	11993486	1131	*	PlantSmallRNAgenes	siRNA24	NA	NA	osa-b1.0r1-5041	siRNA24 locus with predominant RNA size of 24	NA	NA	NA	NA	NA	NA	NA	3.03600991245777	0.00384290297181737
1	11993621	11994250	630	*	PlantSmallRNAgenes	siRNA24	NA	NA	osa-b1.0r1-5042	siRNA24 locus with predominant RNA size of 24	NA	NA	NA	NA	NA	NA	NA	4.79640433381989	0.0180616657433377
1	12033455	12034714	1260	*	PlantSmallRNAgenes	siRNA24	NA	NA	osa-b1.0r1-5048	siRNA24 locus with predominant RNA size of 24	NA	NA	NA	NA	NA	NA	NA	3.05739925809088	0.000491438054293002
1	12053581	12059657	6077	*	Pln24NT	24nt_Locus	NA	NA	cluster4197	NA	NA	NA	NA	cluster4197	cluster4197	T	11	3.78058066253885	0.0399399058864827
1	12070510	12071444	935	*	PlantSmallRNAgenes	siRNA24	NA	NA	osa-b1.0r1-5058	siRNA24 locus with predominant RNA size of 24	NA	NA	NA	NA	NA	NA	NA	4.40995078353127	0.00653911196387692
1	12078858	12079586	729	*	PlantSmallRNAgenes	siRNA24	NA	NA	osa-b1.0r1-5064	siRNA24 locus with predominant RNA size of 24	NA	NA	NA	NA	NA	NA	NA	-3.03200425634653	0.0428627099208992
1	12112207	12112569	363	*	PlantSmallRNAgenes	siRNA24	NA	NA	osa-b1.0r1-5078	siRNA24 locus with predominant RNA size of 24	NA	NA	NA	NA	NA	NA	NA	-4.23503368555905	0.0194041893093072
1	12132741	12134191	1451	*	PlantSmallRNAgenes	siRNA24	NA	NA	osa-b1.0r1-5088	siRNA24 locus with predominant RNA size of 24	NA	NA	NA	NA	NA	NA	NA	2.53854792853278	0.00310667538488341
1	12141510	12145456	3947	*	PlantSmallRNAgenes	siRNA24	NA	NA	osa-b1.0r1-5095	siRNA24 locus with predominant RNA size of 24	NA	NA	NA	NA	NA	NA	NA	5.14822924004466	1.44554543308719e-12
1	12148451	12148902	452	*	PlantSmallRNAgenes	siRNA24	NA	NA	osa-b1.0r1-5099	siRNA24 locus with predominant RNA size of 24	NA	NA	NA	NA	NA	NA	NA	5.51158287716527	0.00491830233617655
1	12149090	12150133	1044	*	PlantSmallRNAgenes	siRNA24	NA	NA	osa-b1.0r1-5100	siRNA24 locus with predominant RNA size of 24	NA	NA	NA	NA	NA	NA	NA	2.6203926330021	0.0237758347890558
1	12171283	12171738	456	+	PlantSmallRNAgenes	siRNA24	NA	NA	osa-b1.0r1-5114	siRNA24 locus with predominant RNA size of 24	NA	NA	NA	NA	NA	NA	NA	5.50007804657078	0.00337585298344035
1	12204252	12204873	622	*	PlantSmallRNAgenes	siRNA24	NA	NA	osa-b1.0r1-5128	siRNA24 locus with predominant RNA size of 24	NA	NA	NA	NA	NA	NA	NA	-3.7045487328447	0.0360142513971597
1	12210130	12211449	1320	*	PlantSmallRNAgenes	siRNA24	NA	NA	osa-b1.0r1-5132	siRNA24 locus with predominant RNA size of 24	NA	NA	NA	NA	NA	NA	NA	2.71085131601251	0.0337027151071989
1	12213264	12214006	743	*	PlantSmallRNAgenes	siRNA24	NA	NA	osa-b1.0r1-5134	siRNA24 locus with predominant RNA size of 24	NA	NA	NA	NA	NA	NA	NA	-2.41333111045066	0.000169964801000175
1	12273974	12274292	319	-	PlantSmallRNAgenes	siRNA24	NA	NA	osa-b1.0r1-5160	siRNA24 locus with predominant RNA size of 24	NA	NA	NA	NA	NA	NA	NA	-4.72720458695446	0.00729388204980171
1	12284838	12285893	1056	*	PlantSmallRNAgenes	siRNA24	NA	NA	osa-b1.0r1-5166	siRNA24 locus with predominant RNA size of 24	NA	NA	NA	NA	NA	NA	NA	6.36568738902049	0.000291865127057282
1	12286505	12287311	807	*	PlantSmallRNAgenes	siRNA24	NA	NA	osa-b1.0r1-5167	siRNA24 locus with predominant RNA size of 24	NA	NA	NA	NA	NA	NA	NA	5.28946960326222	2.75614540768285e-06
1	12326358	12326499	142	+	ShortStack	OtherRNA	NA	NA	Cluster_56458	NA	Cluster_56458	N	N	NA	NA	NA	NA	-5.68968873597963	0.0152208226366193
1	12337331	12338291	961	*	PlantSmallRNAgenes	siRNA24	NA	NA	osa-b1.0r1-5187	siRNA24 locus with predominant RNA size of 24	NA	NA	NA	NA	NA	NA	NA	3.51376614026127	0.00337411222621975
1	12353108	12353850	743	*	PlantSmallRNAgenes	siRNA24	NA	NA	osa-b1.0r1-5197	siRNA24 locus with predominant RNA size of 24	NA	NA	NA	NA	NA	NA	NA	-3.18265366394345	3.55172552958331e-07
1	12359643	12360045	403	*	PlantSmallRNAgenes	siRNA24	NA	NA	osa-b1.0r1-5202	siRNA24 locus with predominant RNA size of 24	NA	NA	NA	NA	NA	NA	NA	3.53512402184399	0.00495460490871698
1	12362662	12363588	927	*	PlantSmallRNAgenes	OtherRNA	NA	NA	osa-b1.0r1-5205	OtherRNA locus with < 80% of RNAs between 20-24 nts in size	NA	NA	NA	NA	NA	NA	NA	3.85255805771282	4.76960210090304e-09
1	12363702	12366059	2358	-	PlantSmallRNAgenes	OtherRNA	NA	NA	osa-b1.0r1-5206	OtherRNA locus with < 80% of RNAs between 20-24 nts in size	NA	NA	NA	NA	NA	NA	NA	-3.2884723517058	1.02061975278842e-08
1	12366159	12366315	157	-	PlantSmallRNAgenes	OtherRNA	NA	NA	osa-b1.0r1-5207	OtherRNA locus with < 80% of RNAs between 20-24 nts in size	NA	NA	NA	NA	NA	NA	NA	-3.60143416789826	0.00395386976083858
1	12398406	12399084	679	*	PlantSmallRNAgenes	siRNA24	NA	NA	osa-b1.0r1-5216	siRNA24 locus with predominant RNA size of 24	NA	NA	NA	NA	NA	NA	NA	-3.13506948166881	0.0445667275465014
1	12412045	12414023	1979	*	PlantSmallRNAgenes	siRNA24	NA	NA	osa-b1.0r1-5225	siRNA24 locus with predominant RNA size of 24	NA	NA	NA	NA	NA	NA	NA	2.39123340176203	0.0171109261897147
1	12427567	12427917	351	*	PlantSmallRNAgenes	siRNA24	NA	NA	osa-b1.0r1-5232	siRNA24 locus with predominant RNA size of 24	NA	NA	NA	NA	NA	NA	NA	3.03596201802758	0.0173537455777189
1	12506728	12507764	1037	*	ShortStack	siRNA24	NA	NA	Cluster_56561	NA	Cluster_56561	24	N	NA	NA	NA	NA	4.41073757356468	0.0322362275602721
1	12625668	12626644	977	*	PlantSmallRNAgenes	siRNA24	NA	NA	osa-b1.0r1-5292	siRNA24 locus with predominant RNA size of 24	NA	NA	NA	NA	NA	NA	NA	1.86601176620041	0.0240542252095523
1	12640865	12641284	420	*	PlantSmallRNAgenes	siRNA24	NA	NA	osa-b1.0r1-5297	siRNA24 locus with predominant RNA size of 24	NA	NA	NA	NA	NA	NA	NA	-2.09420553019063	0.0409694823356335
1	12741385	12741764	380	*	PlantSmallRNAgenes	siRNA24	NA	NA	osa-b1.0r1-5342	siRNA24 locus with predominant RNA size of 24	NA	NA	NA	NA	NA	NA	NA	-2.2417631706406	0.0107576001327208
1	12753651	12755240	1590	*	PlantSmallRNAgenes	siRNA24	NA	NA	osa-b1.0r1-5346	siRNA24 locus with predominant RNA size of 24	NA	NA	NA	NA	NA	NA	NA	4.0929655089833	0.000818950537799208
1	12767988	12770000	2013	*	PlantSmallRNAgenes	siRNA24	NA	NA	osa-b1.0r1-5353	siRNA24 locus with predominant RNA size of 24	NA	NA	NA	NA	NA	NA	NA	1.84584629008832	0.0102668707727538
1	12818085	12820231	2147	*	Pln24NT	24nt_Locus	NA	NA	cluster4472	NA	NA	NA	NA	cluster4472	cluster4472	T	13	4.01370216276678	0.0192431674797923
1	12820399	12824229	3831	*	Pln24NT	24nt_Locus	NA	NA	cluster4473	NA	NA	NA	NA	cluster4473	cluster4473	T	10	5.60797511846836	0.00269033824302757
1	12859476	12860319	844	*	PlantSmallRNAgenes	siRNA24	NA	NA	osa-b1.0r1-5374	siRNA24 locus with predominant RNA size of 24	NA	NA	NA	NA	NA	NA	NA	3.11222760036208	0.00303073163378293
1	12877037	12877810	774	*	PlantSmallRNAgenes	siRNA24	NA	NA	osa-b1.0r1-5384	siRNA24 locus with predominant RNA size of 24	NA	NA	NA	NA	NA	NA	NA	-1.97648881623834	0.0052098827779606
1	12905741	12909220	3480	*	PlantSmallRNAgenes	siRNA24	NA	NA	osa-b1.0r1-5408	siRNA24 locus with predominant RNA size of 24	NA	NA	NA	NA	NA	NA	NA	-1.77761030558674	0.0033822258630786
1	12910911	12914230	3320	+	PlantSmallRNAgenes	siRNA24	NA	NA	osa-b1.0r1-5410	siRNA24 locus with predominant RNA size of 24	NA	NA	NA	NA	NA	NA	NA	-2.16413568052836	0.00219183109725716
1	12925072	12925594	523	*	PlantSmallRNAgenes	siRNA24	NA	NA	osa-b1.0r1-5414	siRNA24 locus with predominant RNA size of 24	NA	NA	NA	NA	NA	NA	NA	-5.5885322525178	0.000321064943727685
1	12994513	12995990	1478	*	PlantSmallRNAgenes	siRNA24	NA	NA	osa-b1.0r1-5443	siRNA24 locus with predominant RNA size of 24	NA	NA	NA	NA	NA	NA	NA	3.25719526157335	0.000838715917920261
1	12998452	12998879	428	*	PlantSmallRNAgenes	siRNA24	NA	NA	osa-b1.0r1-5445	siRNA24 locus with predominant RNA size of 24	NA	NA	NA	NA	NA	NA	NA	5.32991599827946	0.0340754607967386
1	12998947	12999268	322	*	PlantSmallRNAgenes	siRNA24	NA	NA	osa-b1.0r1-5446	siRNA24 locus with predominant RNA size of 24	NA	NA	NA	NA	NA	NA	NA	6.03164452820177	0.00585232534834851
1	13002192	13003025	834	*	ShortStack	siRNA24	NA	NA	Cluster_56877	NA	Cluster_56877	24	N	NA	NA	NA	NA	5.10463061119592	0.0243480872603502
1	13048490	13049355	866	*	PlantSmallRNAgenes	siRNA24	NA	NA	osa-b1.0r1-5450	siRNA24 locus with predominant RNA size of 24	NA	NA	NA	NA	NA	NA	NA	2.30607616879419	0.0388994289157357
1	13071091	13073412	2322	*	Pln24NT	24nt_Locus	NA	NA	cluster4561	NA	NA	NA	NA	cluster4561	cluster4561	T	12	4.30117570092455	0.00312776630988016
1	13101386	13107229	5844	*	Pln24NT	24nt_Locus	NA	NA	cluster4569	NA	NA	NA	NA	cluster4569	cluster4569	T	10	5.94563526655028	0.00580534548031568
1	13110720	13111229	510	*	PlantSmallRNAgenes	siRNA24	NA	NA	osa-b1.0r1-5456	siRNA24 locus with predominant RNA size of 24	NA	NA	NA	NA	NA	NA	NA	3.7635330366158	0.0148638535146462
1	13121966	13124115	2150	*	PlantSmallRNAgenes	siRNA24	NA	NA	osa-b1.0r1-5460	siRNA24 locus with predominant RNA size of 24	NA	NA	NA	NA	NA	NA	NA	2.34329041969361	0.00555018052448899
1	13126884	13127499	616	*	PlantSmallRNAgenes	siRNA24	NA	NA	osa-b1.0r1-5463	siRNA24 locus with predominant RNA size of 24	NA	NA	NA	NA	NA	NA	NA	3.71388794998598	0.0265107559644608
1	13133214	13134580	1367	*	Pln24NT	24nt_Locus	NA	NA	cluster4576	NA	NA	NA	NA	cluster4576	cluster4576	F	1	5.53677799855871	0.00736134928357044
1	13199554	13200233	680	*	PlantSmallRNAgenes	siRNA24	NA	NA	osa-b1.0r1-5493	siRNA24 locus with predominant RNA size of 24	NA	NA	NA	NA	NA	NA	NA	-1.61878672439834	0.0384995872243789
1	13238746	13240827	2082	*	PlantSmallRNAgenes	siRNA24	NA	NA	osa-b1.0r1-5510	siRNA24 locus with predominant RNA size of 24	NA	NA	NA	NA	NA	NA	NA	2.22170498195296	0.0417501510603186
1	13262550	13264847	2298	*	PlantSmallRNAgenes	siRNA24	NA	NA	osa-b1.0r1-5515	siRNA24 locus with predominant RNA size of 24	NA	NA	NA	NA	NA	NA	NA	-3.689865793713	5.8461723462624e-07
1	13287782	13287800	19	+	PlantSmallRNAgenes	OtherRNA	NA	NA	osa-b1.0r1-5524	OtherRNA locus with < 80% of RNAs between 20-24 nts in size	NA	NA	NA	NA	NA	NA	NA	-5.88045431221158	0.00516907679213063
1	13357638	13358385	748	*	PlantSmallRNAgenes	siRNA24	NA	NA	osa-b1.0r1-5550	siRNA24 locus with predominant RNA size of 24	NA	NA	NA	NA	NA	NA	NA	-2.48745723737332	0.00147584636357558
1	13358879	13359691	813	*	PlantSmallRNAgenes	siRNA24	NA	NA	osa-b1.0r1-5551	siRNA24 locus with predominant RNA size of 24	NA	NA	NA	NA	NA	NA	NA	-2.28802107399757	0.000607629683107644
1	13394454	13396197	1744	*	PlantSmallRNAgenes	siRNA24	NA	NA	osa-b1.0r1-5569	siRNA24 locus with predominant RNA size of 24	NA	NA	NA	NA	NA	NA	NA	3.00701548420562	0.0161905918109204
1	13433946	13434519	574	*	PlantSmallRNAgenes	siRNA24	NA	NA	osa-b1.0r1-5599	siRNA24 locus with predominant RNA size of 24	NA	NA	NA	NA	NA	NA	NA	2.9668171790143	0.0140171920321793
1	13468500	13470127	1628	*	PlantSmallRNAgenes	siRNA24	NA	NA	osa-b1.0r1-5615	siRNA24 locus with predominant RNA size of 24	NA	NA	NA	NA	NA	NA	NA	4.65545668422588	0.0114772811593213
1	13478858	13480588	1731	*	PlantSmallRNAgenes	siRNA24	NA	NA	osa-b1.0r1-5624	siRNA24 locus with predominant RNA size of 24	NA	NA	NA	NA	NA	NA	NA	3.63047291840977	0.00665365155078143
1	13531832	13532835	1004	*	PlantSmallRNAgenes	siRNA24	NA	NA	osa-b1.0r1-5647	siRNA24 locus with predominant RNA size of 24	NA	NA	NA	NA	NA	NA	NA	3.96161711444293	0.0083843832330118
1	13585333	13586541	1209	*	PlantSmallRNAgenes	siRNA24	NA	NA	osa-b1.0r1-5674	siRNA24 locus with predominant RNA size of 24	NA	NA	NA	NA	NA	NA	NA	2.88747880393435	0.00659666859074937
1	13602391	13603427	1037	*	PlantSmallRNAgenes	siRNA24	NA	NA	osa-b1.0r1-5692	siRNA24 locus with predominant RNA size of 24	NA	NA	NA	NA	NA	NA	NA	5.28453808859544	0.0148388143475804
1	13655491	13656498	1008	*	PlantSmallRNAgenes	siRNA24	NA	NA	osa-b1.0r1-5713	siRNA24 locus with predominant RNA size of 24	NA	NA	NA	NA	NA	NA	NA	2.8484981928092	0.0218668834790487
1	13779294	13779681	388	-	PlantSmallRNAgenes	OtherRNA	NA	NA	osa-b1.0r1-5742	OtherRNA locus with < 80% of RNAs between 20-24 nts in size	NA	NA	NA	NA	NA	NA	NA	6.86904177246871	2.85493463897636e-05
1	13786628	13787129	502	*	PlantSmallRNAgenes	siRNA21	NA	NA	osa-b1.0r1-5746	siRNA21 locus with predominant RNA size of 21	NA	NA	NA	NA	NA	NA	NA	14.5124924911076	9.55031324039004e-20
1	13788318	13790666	2349	*	PlantSmallRNAgenes	siRNA21	NA	NA	osa-b1.0r1-5748	siRNA21 locus with predominant RNA size of 21	NA	NA	NA	NA	NA	NA	NA	11.9730250713734	1.64881695197006e-32
1	13792317	13793187	871	*	PlantSmallRNAgenes	siRNA24	NA	NA	osa-b1.0r1-5749	siRNA24 locus with predominant RNA size of 24	NA	NA	NA	NA	NA	NA	NA	-4.53672569799208	0.0229043241578446
1	13849858	13850459	602	*	PlantSmallRNAgenes	siRNA24	NA	NA	osa-b1.0r1-5768	siRNA24 locus with predominant RNA size of 24	NA	NA	NA	NA	NA	NA	NA	2.3309054109732	0.025443125615013
1	13883229	13884057	829	*	PlantSmallRNAgenes	siRNA24	NA	NA	osa-b1.0r1-5777	siRNA24 locus with predominant RNA size of 24	NA	NA	NA	NA	NA	NA	NA	2.15237924206517	0.0489591025043881
1	13886499	13887113	615	*	PlantSmallRNAgenes	siRNA24	NA	NA	osa-b1.0r1-5780	siRNA24 locus with predominant RNA size of 24	NA	NA	NA	NA	NA	NA	NA	-2.8176143063088	0.043246684813706
1	13896552	13896945	394	+	PlantSmallRNAgenes	OtherRNA	NA	NA	osa-b1.0r1-5783	OtherRNA locus with < 80% of RNAs between 20-24 nts in size	NA	NA	NA	NA	NA	NA	NA	2.0811498681398	0.000137329411442666
1	13902190	13903717	1528	*	PlantSmallRNAgenes	siRNA24	NA	NA	osa-b1.0r1-5787	siRNA24 locus with predominant RNA size of 24	NA	NA	NA	NA	NA	NA	NA	-2.58107894264126	0.00288440421302619
1	13910938	13911506	569	*	PlantSmallRNAgenes	siRNA24	NA	NA	osa-b1.0r1-5793	siRNA24 locus with predominant RNA size of 24	NA	NA	NA	NA	NA	NA	NA	-2.31833003761461	0.0306114054628468
1	13942037	13942384	348	*	PlantSmallRNAgenes	siRNA24	NA	NA	osa-b1.0r1-5810	siRNA24 locus with predominant RNA size of 24	NA	NA	NA	NA	NA	NA	NA	-4.50271285740671	0.00961710997902326
1	13947256	13948060	805	*	PlantSmallRNAgenes	siRNA24	NA	NA	osa-b1.0r1-5813	siRNA24 locus with predominant RNA size of 24	NA	NA	NA	NA	NA	NA	NA	2.18834540636558	0.0409925903457334
1	13951751	13952858	1108	*	PlantSmallRNAgenes	siRNA24	NA	NA	osa-b1.0r1-5818	siRNA24 locus with predominant RNA size of 24	NA	NA	NA	NA	NA	NA	NA	10.9424254924782	4.414992650886e-14
1	13953054	13953821	768	*	PlantSmallRNAgenes	siRNA24	NA	NA	osa-b1.0r1-5819	siRNA24 locus with predominant RNA size of 24	NA	NA	NA	NA	NA	NA	NA	10.1766430333288	1.45883123985783e-13
1	13954213	13954572	360	*	PlantSmallRNAgenes	siRNA24	NA	NA	osa-b1.0r1-5820	siRNA24 locus with predominant RNA size of 24	NA	NA	NA	NA	NA	NA	NA	9.71899381218591	1.23930392491337e-11
1	13954750	13955478	729	*	PlantSmallRNAgenes	siRNA24	NA	NA	osa-b1.0r1-5821	siRNA24 locus with predominant RNA size of 24	NA	NA	NA	NA	NA	NA	NA	6.25553790166244	5.24105023322551e-14
1	13955697	13956372	676	*	PlantSmallRNAgenes	siRNA24	NA	NA	osa-b1.0r1-5823	siRNA24 locus with predominant RNA size of 24	NA	NA	NA	NA	NA	NA	NA	10.0021383446851	6.39912078011773e-05
1	13956500	13956715	216	*	PlantSmallRNAgenes	siRNA24	NA	NA	osa-b1.0r1-5824	siRNA24 locus with predominant RNA size of 24	NA	NA	NA	NA	NA	NA	NA	10.1356330929239	4.6368765855226e-13
1	13956847	13957724	878	*	PlantSmallRNAgenes	siRNA24	NA	NA	osa-b1.0r1-5825	siRNA24 locus with predominant RNA size of 24	NA	NA	NA	NA	NA	NA	NA	9.32097327967927	5.61020224884256e-11
1	13983862	13984124	263	*	PlantSmallRNAgenes	OtherRNA	NA	NA	osa-b1.0r1-5836	OtherRNA locus with < 80% of RNAs between 20-24 nts in size	NA	NA	NA	NA	NA	NA	NA	-2.70263121922636	0.0374267590400745
1	14011507	14012408	902	*	PlantSmallRNAgenes	siRNA24	NA	NA	osa-b1.0r1-5854	siRNA24 locus with predominant RNA size of 24	NA	NA	NA	NA	NA	NA	NA	1.35327131936296	0.0143611577054014
1	14012533	14012965	433	*	ShortStack	OtherRNA	NA	NA	Cluster_57541	NA	Cluster_57541	N	N	NA	NA	NA	NA	6.64290766135516	1.19417087068228e-05
1	14017896	14018239	344	*	PlantSmallRNAgenes	OtherRNA	NA	NA	osa-b1.0r1-5855	OtherRNA locus with < 80% of RNAs between 20-24 nts in size	NA	NA	NA	NA	NA	NA	NA	7.62551548210501	2.58269546400664e-07
1	14018753	14019405	653	*	PlantSmallRNAgenes	OtherRNA	NA	NA	osa-b1.0r1-5856	OtherRNA locus with < 80% of RNAs between 20-24 nts in size	NA	NA	NA	NA	NA	NA	NA	4.69161602368982	1.60439882795827e-08
1	14055741	14056759	1019	*	PlantSmallRNAgenes	siRNA24	NA	NA	osa-b1.0r1-5878	siRNA24 locus with predominant RNA size of 24	NA	NA	NA	NA	NA	NA	NA	3.46380743297296	0.033295924855174
1	14068161	14068703	543	*	PlantSmallRNAgenes	siRNA24	NA	NA	osa-b1.0r1-5884	siRNA24 locus with predominant RNA size of 24	NA	NA	NA	NA	NA	NA	NA	-2.54204342721443	0.0455411374090611
1	14075825	14077475	1651	*	PlantSmallRNAgenes	siRNA24	NA	NA	osa-b1.0r1-5889	siRNA24 locus with predominant RNA size of 24	NA	NA	NA	NA	NA	NA	NA	2.04476275125957	0.0484335145704099
1	14123907	14127714	3808	*	Pln24NT	24nt_Locus	NA	NA	cluster4933	NA	NA	NA	NA	cluster4933	cluster4933	T	9	5.42444259223444	0.0237150579456032
1	14137450	14140433	2984	+	PlantSmallRNAgenes	OtherRNA	NA	NA	osa-b1.0r1-5910	OtherRNA locus with < 80% of RNAs between 20-24 nts in size	NA	NA	NA	NA	NA	NA	NA	5.17791968130401	0.0233737490992156
1	14221774	14224257	2484	*	PlantSmallRNAgenes	siRNA24	NA	NA	osa-b1.0r1-5957	siRNA24 locus with predominant RNA size of 24	NA	NA	NA	NA	NA	NA	NA	2.47557742986236	0.00113227223860669
1	14234574	14235975	1402	*	PlantSmallRNAgenes	siRNA24	NA	NA	osa-b1.0r1-5962	siRNA24 locus with predominant RNA size of 24	NA	NA	NA	NA	NA	NA	NA	3.5159694198573	0.000427027623693569
1	14252160	14252774	615	*	PlantSmallRNAgenes	siRNA24	NA	NA	osa-b1.0r1-5965	siRNA24 locus with predominant RNA size of 24	NA	NA	NA	NA	NA	NA	NA	-2.12780693389705	0.00117043221551372
1	14333177	14340074	6898	*	PlantSmallRNAgenes	siRNA24	NA	NA	osa-b1.0r1-5999	siRNA24 locus with predominant RNA size of 24	NA	NA	NA	NA	NA	NA	NA	6.84009531980679	6.01880508789676e-18
1	14401141	14403528	2388	*	PlantSmallRNAgenes	siRNA24	NA	NA	osa-b1.0r1-6036	siRNA24 locus with predominant RNA size of 24	NA	NA	NA	NA	NA	NA	NA	2.36840621190309	0.000634980109934535
1	14411909	14413027	1119	*	PlantSmallRNAgenes	siRNA24	NA	NA	osa-b1.0r1-6041	siRNA24 locus with predominant RNA size of 24	NA	NA	NA	NA	NA	NA	NA	5.18451912832239	0.0200816022529854
1	14414540	14415681	1142	*	PlantSmallRNAgenes	siRNA24	NA	NA	osa-b1.0r1-6043	siRNA24 locus with predominant RNA size of 24	NA	NA	NA	NA	NA	NA	NA	7.09813808571637	1.69593034975292e-06
1	14415769	14420050	4282	*	PlantSmallRNAgenes	siRNA24	NA	NA	osa-b1.0r1-6044	siRNA24 locus with predominant RNA size of 24	NA	NA	NA	NA	NA	NA	NA	10.4366562768173	4.414992650886e-14
1	14420112	14420683	572	*	PlantSmallRNAgenes	siRNA24	NA	NA	osa-b1.0r1-6045	siRNA24 locus with predominant RNA size of 24	NA	NA	NA	NA	NA	NA	NA	6.4095342743435	0.000541955768830553
1	14420759	14422471	1713	*	PlantSmallRNAgenes	siRNA24	NA	NA	osa-b1.0r1-6046	siRNA24 locus with predominant RNA size of 24	NA	NA	NA	NA	NA	NA	NA	8.52735112784175	2.44464607351081e-09
1	14423162	14423334	173	+	PlantSmallRNAgenes	siRNA24	NA	NA	osa-b1.0r1-6048	siRNA24 locus with predominant RNA size of 24	NA	NA	NA	NA	NA	NA	NA	8.38106288480668	3.27603631170068e-09
1	14426638	14427917	1280	*	PlantSmallRNAgenes	siRNA24	NA	NA	osa-b1.0r1-6050	siRNA24 locus with predominant RNA size of 24	NA	NA	NA	NA	NA	NA	NA	7.04998318203866	2.3252231593706e-06
1	14429056	14430074	1019	*	PlantSmallRNAgenes	siRNA24	NA	NA	osa-b1.0r1-6052	siRNA24 locus with predominant RNA size of 24	NA	NA	NA	NA	NA	NA	NA	6.12253964652287	6.67108810536531e-06
1	14430113	14431524	1412	*	PlantSmallRNAgenes	siRNA24	NA	NA	osa-b1.0r1-6053	siRNA24 locus with predominant RNA size of 24	NA	NA	NA	NA	NA	NA	NA	7.02707954246077	2.61473364508587e-06
1	14436926	14437948	1023	*	PlantSmallRNAgenes	siRNA24	NA	NA	osa-b1.0r1-6057	siRNA24 locus with predominant RNA size of 24	NA	NA	NA	NA	NA	NA	NA	-1.63004844691276	0.0392406699050038
1	14446718	14446800	83	*	PlantSmallRNAgenes	OtherRNA	NA	NA	osa-b1.0r1-6063	OtherRNA locus with < 80% of RNAs between 20-24 nts in size	NA	NA	NA	NA	NA	NA	NA	-2.16876164864356	0.0308523959264444
1	14447365	14447835	471	+	PlantSmallRNAgenes	OtherRNA	NA	NA	osa-b1.0r1-6064	OtherRNA locus with < 80% of RNAs between 20-24 nts in size	NA	NA	NA	NA	NA	NA	NA	-4.40746277018154	0.00291008866703605
1	14451603	14453469	1867	+	PlantSmallRNAgenes	OtherRNA	NA	NA	osa-b1.0r1-6065	OtherRNA locus with < 80% of RNAs between 20-24 nts in size	NA	NA	NA	NA	NA	NA	NA	-4.89299071952417	6.36486439031322e-07
1	14458568	14459632	1065	*	PlantSmallRNAgenes	siRNA24	NA	NA	osa-b1.0r1-6068	siRNA24 locus with predominant RNA size of 24	NA	NA	NA	NA	NA	NA	NA	4.09229993453206	0.0494735850897831
1	14462558	14463587	1030	*	PlantSmallRNAgenes	siRNA24	NA	NA	osa-b1.0r1-6070	siRNA24 locus with predominant RNA size of 24	NA	NA	NA	NA	NA	NA	NA	3.70877546712944	0.0363998244285507
1	14488229	14488601	373	*	PlantSmallRNAgenes	siRNA24	NA	NA	osa-b1.0r1-6084	siRNA24 locus with predominant RNA size of 24	NA	NA	NA	NA	NA	NA	NA	-3.3505382479642	0.000360263826670658
1	14515565	14517390	1826	*	PlantSmallRNAgenes	siRNA24	NA	NA	osa-b1.0r1-6097	siRNA24 locus with predominant RNA size of 24	NA	NA	NA	NA	NA	NA	NA	1.66188621512642	0.0071240804284328
1	14594053	14595823	1771	*	PlantSmallRNAgenes	siRNA24	NA	NA	osa-b1.0r1-6111	siRNA24 locus with predominant RNA size of 24	NA	NA	NA	NA	NA	NA	NA	2.4938543601447	0.00340147017011905
1	14595868	14597661	1794	*	PlantSmallRNAgenes	siRNA24	NA	NA	osa-b1.0r1-6112	siRNA24 locus with predominant RNA size of 24	NA	NA	NA	NA	NA	NA	NA	3.30900187690512	0.000647277618005659
1	14607433	14610030	2598	*	PlantSmallRNAgenes	siRNA24	NA	NA	osa-b1.0r1-6114	siRNA24 locus with predominant RNA size of 24	NA	NA	NA	NA	NA	NA	NA	4.65967550622198	0.00116012181687956
1	14640024	14641757	1734	*	PlantSmallRNAgenes	siRNA24	NA	NA	osa-b1.0r1-6129	siRNA24 locus with predominant RNA size of 24	NA	NA	NA	NA	NA	NA	NA	4.470241379251	0.0166265537389255
1	14683400	14684074	675	*	PlantSmallRNAgenes	siRNA24	NA	NA	osa-b1.0r1-6147	siRNA24 locus with predominant RNA size of 24	NA	NA	NA	NA	NA	NA	NA	-2.12453579798671	0.0130968241307117
1	14794830	14795183	354	*	PlantSmallRNAgenes	siRNA24	NA	NA	osa-b1.0r1-6194	siRNA24 locus with predominant RNA size of 24	NA	NA	NA	NA	NA	NA	NA	-3.0904926544937	0.0167189732431751
1	14829285	14830582	1298	*	PlantSmallRNAgenes	siRNA24	NA	NA	osa-b1.0r1-6206	siRNA24 locus with predominant RNA size of 24	NA	NA	NA	NA	NA	NA	NA	2.72789607472841	0.00967451687600913
1	14879241	14880629	1389	*	PlantSmallRNAgenes	siRNA24	NA	NA	osa-b1.0r1-6214	siRNA24 locus with predominant RNA size of 24	NA	NA	NA	NA	NA	NA	NA	3.74753077236363	0.0228225444106443
1	14940151	14941080	930	*	PlantSmallRNAgenes	siRNA24	NA	NA	osa-b1.0r1-6243	siRNA24 locus with predominant RNA size of 24	NA	NA	NA	NA	NA	NA	NA	4.20642788051129	0.00107376882164056
1	14948010	14950257	2248	*	PlantSmallRNAgenes	siRNA24	NA	NA	osa-b1.0r1-6246	siRNA24 locus with predominant RNA size of 24	NA	NA	NA	NA	NA	NA	NA	2.4480806038153	0.0160941658360627
1	14953192	14955349	2158	*	PlantSmallRNAgenes	siRNA24	NA	NA	osa-b1.0r1-6249	siRNA24 locus with predominant RNA size of 24	NA	NA	NA	NA	NA	NA	NA	4.61135296684437	0.000910584460915889
1	14959453	14963567	4115	*	PlantSmallRNAgenes	siRNA24	NA	NA	osa-b1.0r1-6250	siRNA24 locus with predominant RNA size of 24	NA	NA	NA	NA	NA	NA	NA	3.90116361215762	1.15551094350827e-12
1	15015535	15016018	484	*	PlantSmallRNAgenes	siRNA24	NA	NA	osa-b1.0r1-6265	siRNA24 locus with predominant RNA size of 24	NA	NA	NA	NA	NA	NA	NA	2.9906512369418	0.00181974419964574
1	15016906	15017485	580	*	PlantSmallRNAgenes	siRNA24	NA	NA	osa-b1.0r1-6268	siRNA24 locus with predominant RNA size of 24	NA	NA	NA	NA	NA	NA	NA	-3.21928814380154	0.00405909067711807
1	15025246	15026320	1075	*	PlantSmallRNAgenes	siRNA24	NA	NA	osa-b1.0r1-6271	siRNA24 locus with predominant RNA size of 24	NA	NA	NA	NA	NA	NA	NA	7.24085689702599	1.3276274323501e-06
1	15055799	15058865	3067	*	Pln24NT	24nt_Locus	NA	NA	cluster5229	NA	NA	NA	NA	cluster5229	cluster5229	T	9	5.71705151932291	0.00132922104499453
1	15160932	15161741	810	*	PlantSmallRNAgenes	OtherRNA	NA	NA	osa-b1.0r1-6309	OtherRNA locus with < 80% of RNAs between 20-24 nts in size	NA	NA	NA	NA	NA	NA	NA	-2.58090083976837	0.0370625760553562
1	15168430	15169934	1505	*	PlantSmallRNAgenes	siRNA24	NA	NA	osa-b1.0r1-6312	siRNA24 locus with predominant RNA size of 24	NA	NA	NA	NA	NA	NA	NA	1.84226150875732	0.0120564676036713
1	15190353	15192121	1769	*	PlantSmallRNAgenes	siRNA24	NA	NA	osa-b1.0r1-6324	siRNA24 locus with predominant RNA size of 24	NA	NA	NA	NA	NA	NA	NA	2.88935105454222	0.000138741371876091
1	15223853	15225161	1309	*	Pln24NT	24nt_Locus	NA	NA	cluster5282	NA	NA	NA	NA	cluster5282	cluster5282	F	2	5.37984347217401	0.00731192608272491
1	15225800	15227216	1417	*	PlantSmallRNAgenes	siRNA24	NA	NA	osa-b1.0r1-6328	siRNA24 locus with predominant RNA size of 24	NA	NA	NA	NA	NA	NA	NA	5.25492780141784	7.7136577589616e-06
1	15285604	15287213	1610	*	PlantSmallRNAgenes	siRNA24	NA	NA	osa-b1.0r1-6349	siRNA24 locus with predominant RNA size of 24	NA	NA	NA	NA	NA	NA	NA	2.42910105614473	0.04964884559567
1	15289429	15290591	1163	*	PlantSmallRNAgenes	siRNA24	NA	NA	osa-b1.0r1-6351	siRNA24 locus with predominant RNA size of 24	NA	NA	NA	NA	NA	NA	NA	-2.27463709617572	0.0100918960778771
1	15296200	15298039	1840	*	PlantSmallRNAgenes	siRNA24	NA	NA	osa-b1.0r1-6354	siRNA24 locus with predominant RNA size of 24	NA	NA	NA	NA	NA	NA	NA	5.60437646518105	0.00153760182284395
1	15327914	15328861	948	*	PlantSmallRNAgenes	siRNA24	NA	NA	osa-b1.0r1-6359	siRNA24 locus with predominant RNA size of 24	NA	NA	NA	NA	NA	NA	NA	3.78471903776954	0.000142695732973341
1	15335908	15338082	2175	*	PlantSmallRNAgenes	siRNA24	NA	NA	osa-b1.0r1-6363	siRNA24 locus with predominant RNA size of 24	NA	NA	NA	NA	NA	NA	NA	-1.565556621839	0.0381175812264517
1	15352160	15353268	1109	*	PlantSmallRNAgenes	siRNA24	NA	NA	osa-b1.0r1-6367	siRNA24 locus with predominant RNA size of 24	NA	NA	NA	NA	NA	NA	NA	2.15607237567832	0.0298944216349354
1	15360844	15361204	361	*	PlantSmallRNAgenes	siRNA24	NA	NA	osa-b1.0r1-6373	siRNA24 locus with predominant RNA size of 24	NA	NA	NA	NA	NA	NA	NA	2.54846113796143	0.043620329636039
1	15401637	15402090	454	*	PlantSmallRNAgenes	siRNA24	NA	NA	osa-b1.0r1-6391	siRNA24 locus with predominant RNA size of 24	NA	NA	NA	NA	NA	NA	NA	-4.60285243317093	0.0387806491149159
1	15408354	15408939	586	*	PlantSmallRNAgenes	siRNA24	NA	NA	osa-b1.0r1-6394	siRNA24 locus with predominant RNA size of 24	NA	NA	NA	NA	NA	NA	NA	3.51675759920017	0.00955460573048682
1	15411499	15412066	568	+	ShortStack	OtherRNA	NA	NA	Cluster_58473	NA	Cluster_58473	N	N	NA	NA	NA	NA	7.77206179616509	0.00211493040786393
1	15424807	15426677	1871	*	PlantSmallRNAgenes	siRNA24	NA	NA	osa-b1.0r1-6400	siRNA24 locus with predominant RNA size of 24	NA	NA	NA	NA	NA	NA	NA	2.58936020748697	0.0202956828460937
1	15451142	15451661	520	*	PlantSmallRNAgenes	siRNA24	NA	NA	osa-b1.0r1-6418	siRNA24 locus with predominant RNA size of 24	NA	NA	NA	NA	NA	NA	NA	-2.31289182124028	0.00815031366710781
1	15541571	15542002	432	*	PlantSmallRNAgenes	siRNA24	NA	NA	osa-b1.0r1-6459	siRNA24 locus with predominant RNA size of 24	NA	NA	NA	NA	NA	NA	NA	3.6145593354879	0.0240550434696294
1	15567474	15568554	1081	*	PlantSmallRNAgenes	siRNA24	NA	NA	osa-b1.0r1-6470	siRNA24 locus with predominant RNA size of 24	NA	NA	NA	NA	NA	NA	NA	3.65436080967277	0.0227062332495617
1	15583779	15586249	2471	*	PlantSmallRNAgenes	siRNA24	NA	NA	osa-b1.0r1-6475	siRNA24 locus with predominant RNA size of 24	NA	NA	NA	NA	NA	NA	NA	1.70804585010144	0.0138715705725241
1	15643266	15643869	604	*	PlantSmallRNAgenes	siRNA24	NA	NA	osa-b1.0r1-6486	siRNA24 locus with predominant RNA size of 24	NA	NA	NA	NA	NA	NA	NA	7.23728338605294	0.000605898103649666
1	15656126	15663795	7670	*	Pln24NT	24nt_Locus	NA	NA	cluster5435	NA	NA	NA	NA	cluster5435	cluster5435	T	9	4.58555557451505	0.0127338938388866
1	15714030	15714297	268	*	PlantSmallRNAgenes	siRNA24	NA	NA	osa-b1.0r1-6506	siRNA24 locus with predominant RNA size of 24	NA	NA	NA	NA	NA	NA	NA	5.07394531379192	0.00846138887189433
1	15726303	15727139	837	*	PlantSmallRNAgenes	siRNA24	NA	NA	osa-b1.0r1-6511	siRNA24 locus with predominant RNA size of 24	NA	NA	NA	NA	NA	NA	NA	4.44472136915023	0.000231623139991201
1	15735382	15735859	478	*	PlantSmallRNAgenes	siRNA24	NA	NA	osa-b1.0r1-6513	siRNA24 locus with predominant RNA size of 24	NA	NA	NA	NA	NA	NA	NA	5.21650446007868	0.00525023904368211
1	15743361	15744184	824	*	PlantSmallRNAgenes	siRNA24	NA	NA	osa-b1.0r1-6515	siRNA24 locus with predominant RNA size of 24	NA	NA	NA	NA	NA	NA	NA	4.85350661102425	0.000840421844686154
1	15803258	15805766	2509	*	PlantSmallRNAgenes	siRNA24	NA	NA	osa-b1.0r1-6539	siRNA24 locus with predominant RNA size of 24	NA	NA	NA	NA	NA	NA	NA	3.98960496417355	6.42155091037594e-06
1	15825256	15826204	949	*	PlantSmallRNAgenes	siRNA24	NA	NA	osa-b1.0r1-6550	siRNA24 locus with predominant RNA size of 24	NA	NA	NA	NA	NA	NA	NA	6.5165673175381	5.55582493853849e-05
1	15876859	15880286	3428	*	Pln24NT	24nt_Locus	NA	NA	cluster5510	NA	NA	NA	NA	cluster5510	cluster5510	T	14	5.19992724986897	0.000590953003757639
1	15886083	15887145	1063	*	PlantSmallRNAgenes	siRNA24	NA	NA	osa-b1.0r1-6564	siRNA24 locus with predominant RNA size of 24	NA	NA	NA	NA	NA	NA	NA	4.88298958317563	0.0105448960544199
1	15887683	15888276	594	*	PlantSmallRNAgenes	siRNA24	NA	NA	osa-b1.0r1-6567	siRNA24 locus with predominant RNA size of 24	NA	NA	NA	NA	NA	NA	NA	3.42442954543273	0.000569583068175069
1	15915789	15915919	131	*	PlantSmallRNAgenes	siRNA24	NA	NA	osa-b1.0r1-6572	siRNA24 locus with predominant RNA size of 24	NA	NA	NA	NA	NA	NA	NA	-4.05530852795576	0.0487695274737808
1	16003395	16004040	646	*	PlantSmallRNAgenes	siRNA24	NA	NA	osa-b1.0r1-6609	siRNA24 locus with predominant RNA size of 24	NA	NA	NA	NA	NA	NA	NA	-3.39599056725888	0.0202060754968343
1	16037411	16038150	740	*	PlantSmallRNAgenes	siRNA24	NA	NA	osa-b1.0r1-6621	siRNA24 locus with predominant RNA size of 24	NA	NA	NA	NA	NA	NA	NA	-5.33220724457513	0.00165285507652681
1	16076475	16076818	344	*	PlantSmallRNAgenes	siRNA24	NA	NA	osa-b1.0r1-6633	siRNA24 locus with predominant RNA size of 24	NA	NA	NA	NA	NA	NA	NA	4.45049114319858	0.0393380788300113
1	16102527	16103070	544	*	PlantSmallRNAgenes	siRNA24	NA	NA	osa-b1.0r1-6647	siRNA24 locus with predominant RNA size of 24	NA	NA	NA	NA	NA	NA	NA	5.32655713964938	0.0144991315560829
1	16130573	16132586	2014	*	PlantSmallRNAgenes	siRNA24	NA	NA	osa-b1.0r1-6660	siRNA24 locus with predominant RNA size of 24	NA	NA	NA	NA	NA	NA	NA	-2.81892860822682	9.23348451797032e-05
1	16190859	16199613	8755	*	Pln24NT	24nt_Locus	NA	NA	cluster5630	NA	NA	NA	NA	cluster5630	cluster5630	T	14	4.93103995945963	0.0149415088054204
1	16225387	16225839	453	*	PlantSmallRNAgenes	siRNA24	NA	NA	osa-b1.0r1-6682	siRNA24 locus with predominant RNA size of 24	NA	NA	NA	NA	NA	NA	NA	6.06607968418364	0.000794264236023295
1	16301621	16302460	840	*	PlantSmallRNAgenes	siRNA24	NA	NA	osa-b1.0r1-6705	siRNA24 locus with predominant RNA size of 24	NA	NA	NA	NA	NA	NA	NA	3.48965507416886	0.0492748755114195
1	16306681	16307460	780	*	PlantSmallRNAgenes	siRNA24	NA	NA	osa-b1.0r1-6709	siRNA24 locus with predominant RNA size of 24	NA	NA	NA	NA	NA	NA	NA	5.67441427219743	0.0118261109680376
1	16313356	16313680	325	*	ShortStack	siRNA24	NA	NA	Cluster_59023	NA	Cluster_59023	24	N	NA	NA	NA	NA	5.99231397115133	0.00471254054739482
1	16314524	16315309	786	*	PlantSmallRNAgenes	siRNA24	NA	NA	osa-b1.0r1-6710	siRNA24 locus with predominant RNA size of 24	NA	NA	NA	NA	NA	NA	NA	3.49355916260618	0.0449131174077567
1	16315343	16315952	610	*	PlantSmallRNAgenes	siRNA24	NA	NA	osa-b1.0r1-6711	siRNA24 locus with predominant RNA size of 24	NA	NA	NA	NA	NA	NA	NA	4.48865834951045	0.0337027151071989
1	16318805	16320246	1442	*	PlantSmallRNAgenes	siRNA24	NA	NA	osa-b1.0r1-6713	siRNA24 locus with predominant RNA size of 24	NA	NA	NA	NA	NA	NA	NA	3.53266101390071	0.000319183902082722
1	16337719	16338149	431	+	PlantSmallRNAgenes	siRNA24	NA	NA	osa-b1.0r1-6723	siRNA24 locus with predominant RNA size of 24	NA	NA	NA	NA	NA	NA	NA	-4.72890595468083	0.044575183527911
1	16345022	16346535	1514	*	PlantSmallRNAgenes	siRNA24	NA	NA	osa-b1.0r1-6726	siRNA24 locus with predominant RNA size of 24	NA	NA	NA	NA	NA	NA	NA	3.2157155975559	0.00533584197987798
1	16362703	16363879	1177	*	PlantSmallRNAgenes	siRNA24	NA	NA	osa-b1.0r1-6731	siRNA24 locus with predominant RNA size of 24	NA	NA	NA	NA	NA	NA	NA	5.28669254752063	0.00294936184199889
1	16408856	16409064	209	+	PlantSmallRNAgenes	OtherRNA	NA	NA	osa-b1.0r1-6740	OtherRNA locus with < 80% of RNAs between 20-24 nts in size	NA	NA	NA	NA	NA	NA	NA	-4.95204339693359	0.0207006231529235
1	16418449	16423906	5458	*	Pln24NT	24nt_Locus	NA	NA	cluster5697	NA	NA	NA	NA	cluster5697	cluster5697	T	13	4.83351435134273	0.00140287850921912
1	16436980	16440261	3282	*	PlantSmallRNAgenes	siRNA24	NA	NA	osa-b1.0r1-6747	siRNA24 locus with predominant RNA size of 24	NA	NA	NA	NA	NA	NA	NA	3.79778301328704	3.72173850601374e-06
1	16442778	16443738	961	*	Pln24NT	24nt_Locus	NA	NA	cluster5704	NA	NA	NA	NA	cluster5704	cluster5704	T	4	4.95569267419552	0.0173035626169627
1	16486666	16488683	2018	*	PlantSmallRNAgenes	siRNA24	NA	NA	osa-b1.0r1-6762	siRNA24 locus with predominant RNA size of 24	NA	NA	NA	NA	NA	NA	NA	2.46370067477149	0.0371829442987978
1	16565891	16566741	851	*	PlantSmallRNAgenes	siRNA24	NA	NA	osa-b1.0r1-6786	siRNA24 locus with predominant RNA size of 24	NA	NA	NA	NA	NA	NA	NA	5.59649624781665	0.00342614361291857
1	16615212	16616028	817	*	PlantSmallRNAgenes	siRNA24	NA	NA	osa-b1.0r1-6801	siRNA24 locus with predominant RNA size of 24	NA	NA	NA	NA	NA	NA	NA	4.88095338857724	0.028337633091198
1	16666227	16666465	239	*	PlantSmallRNAgenes	siRNA24	NA	NA	osa-b1.0r1-6812	siRNA24 locus with predominant RNA size of 24	NA	NA	NA	NA	NA	NA	NA	6.60353878973885	0.000295033835168504
1	16677583	16678926	1344	*	PlantSmallRNAgenes	siRNA24	NA	NA	osa-b1.0r1-6814	siRNA24 locus with predominant RNA size of 24	NA	NA	NA	NA	NA	NA	NA	4.95324034136523	0.0100989953010866
1	16712959	16715099	2141	*	PlantSmallRNAgenes	siRNA24	NA	NA	osa-b1.0r1-6832	siRNA24 locus with predominant RNA size of 24	NA	NA	NA	NA	NA	NA	NA	1.87342996226672	0.0342469035264338
1	16721064	16721332	269	*	PlantSmallRNAgenes	siRNA21	NA	NA	osa-b1.0r1-6837	siRNA21 locus with predominant RNA size of 21	NA	NA	NA	NA	NA	NA	NA	6.54879381106026	0.000330394547106255
1	16721881	16722071	191	*	PlantSmallRNAgenes	siRNA21	NA	NA	osa-b1.0r1-6840	siRNA21 locus with predominant RNA size of 21	NA	NA	NA	NA	NA	NA	NA	6.98108065962768	1.84695888929657e-05
1	16724528	16724896	369	*	PlantSmallRNAgenes	siRNA24	NA	NA	osa-b1.0r1-6844	siRNA24 locus with predominant RNA size of 24	NA	NA	NA	NA	NA	NA	NA	5.66506086934977	0.00102752902887838
1	16909447	16909979	533	*	PlantSmallRNAgenes	siRNA24	NA	NA	osa-b1.0r1-6875	siRNA24 locus with predominant RNA size of 24	NA	NA	NA	NA	NA	NA	NA	6.23082630960378	0.0391890835248101
1	16911584	16911766	183	*	PlantSmallRNAgenes	siRNA24	NA	NA	osa-b1.0r1-6876	siRNA24 locus with predominant RNA size of 24	NA	NA	NA	NA	NA	NA	NA	7.29565076475843	6.86909733928551e-05
1	16945151	16945645	495	*	PlantSmallRNAgenes	siRNA24	NA	NA	osa-b1.0r1-6887	siRNA24 locus with predominant RNA size of 24	NA	NA	NA	NA	NA	NA	NA	6.65699231350696	0.000377673782186713
1	16948383	16948696	314	*	ShortStack	siRNA24	NA	NA	Cluster_59348	NA	Cluster_59348	24	N	NA	NA	NA	NA	6.76323653338451	0.000104507977040649
1	17002554	17005350	2797	*	Pln24NT	24nt_Locus	NA	NA	cluster5808	NA	NA	NA	NA	cluster5808	cluster5808	T	9	4.16369614523243	0.00755461077692773
1	17035354	17035437	84	-	PlantSmallRNAgenes	OtherRNA	NA	NA	osa-b1.0r1-6911	OtherRNA locus with < 80% of RNAs between 20-24 nts in size	NA	NA	NA	NA	NA	NA	NA	-6.16024818853355	0.0297155612403323
1	17041179	17043388	2210	*	PlantSmallRNAgenes	siRNA24	NA	NA	osa-b1.0r1-6913	siRNA24 locus with predominant RNA size of 24	NA	NA	NA	NA	NA	NA	NA	4.02444796688466	8.91986393216739e-05
1	17045240	17051001	5762	*	Pln24NT	24nt_Locus	NA	NA	cluster5825	NA	NA	NA	NA	cluster5825	cluster5825	T	11	4.04697253597382	0.0228490604333414
1	17117682	17118122	441	*	PlantSmallRNAgenes	siRNA24	NA	NA	osa-b1.0r1-6929	siRNA24 locus with predominant RNA size of 24	NA	NA	NA	NA	NA	NA	NA	6.22390038191922	0.000110958979575355
1	17123108	17134077	10970	*	Pln24NT	24nt_Locus	NA	NA	cluster5848	NA	NA	NA	NA	cluster5848	cluster5848	T	6	3.24061361694002	0.0119660573821549
1	17231202	17231990	789	*	PlantSmallRNAgenes	siRNA24	NA	NA	osa-b1.0r1-6958	siRNA24 locus with predominant RNA size of 24	NA	NA	NA	NA	NA	NA	NA	2.4113176483747	0.0125287657115547
1	17235549	17239472	3924	*	PlantSmallRNAgenes	siRNA24	NA	NA	osa-b1.0r1-6962	siRNA24 locus with predominant RNA size of 24	NA	NA	NA	NA	NA	NA	NA	5.30145677782888	8.12338341719989e-06
1	17263806	17264349	544	*	PlantSmallRNAgenes	siRNA24	NA	NA	osa-b1.0r1-6974	siRNA24 locus with predominant RNA size of 24	NA	NA	NA	NA	NA	NA	NA	4.35428992255921	6.27271721684044e-05
1	17288405	17289949	1545	*	Pln24NT	24nt_Locus	NA	NA	cluster5890	NA	NA	NA	NA	cluster5890	cluster5890	T	13	4.69215855941713	0.0297632483173614
1	17335072	17336213	1142	*	PlantSmallRNAgenes	OtherRNA	NA	NA	osa-b1.0r1-7001	OtherRNA locus with < 80% of RNAs between 20-24 nts in size	NA	NA	NA	NA	NA	NA	NA	4.50175988050208	0.0491949335327346
1	17352899	17353522	624	*	PlantSmallRNAgenes	siRNA24	NA	NA	osa-b1.0r1-7011	siRNA24 locus with predominant RNA size of 24	NA	NA	NA	NA	NA	NA	NA	4.76123942267394	0.031725421318715
1	17392957	17394328	1372	*	PlantSmallRNAgenes	siRNA24	NA	NA	osa-b1.0r1-7023	siRNA24 locus with predominant RNA size of 24	NA	NA	NA	NA	NA	NA	NA	2.03141673673267	0.0146468013043749
1	17433864	17434041	178	+	PlantSmallRNAgenes	siRNA24	NA	NA	osa-b1.0r1-7037	siRNA24 locus with predominant RNA size of 24	NA	NA	NA	NA	NA	NA	NA	4.49017965053247	0.0465001097183047
1	17450374	17450936	563	*	ShortStack	siRNA24	NA	NA	Cluster_59652	NA	Cluster_59652	24	N	NA	NA	NA	NA	4.89283648054706	0.0241155587961887
1	17452274	17453730	1457	*	PlantSmallRNAgenes	siRNA24	NA	NA	osa-b1.0r1-7046	siRNA24 locus with predominant RNA size of 24	NA	NA	NA	NA	NA	NA	NA	4.25657196716891	0.0236275544019019
1	17460415	17461377	963	-	PlantSmallRNAgenes	siRNA24	NA	NA	osa-b1.0r1-7048	siRNA24 locus with predominant RNA size of 24	NA	NA	NA	NA	NA	NA	NA	-3.8799352450675	0.0075002004004012
1	17478570	17478793	224	*	PlantSmallRNAgenes	siRNA24	NA	NA	osa-b1.0r1-7056	siRNA24 locus with predominant RNA size of 24	NA	NA	NA	NA	NA	NA	NA	-3.81205344596964	0.0373475388462373
1	17479103	17480080	978	*	PlantSmallRNAgenes	siRNA24	NA	NA	osa-b1.0r1-7057	siRNA24 locus with predominant RNA size of 24	NA	NA	NA	NA	NA	NA	NA	-2.70200613405705	8.4624254394398e-05
1	17515270	17515861	592	*	PlantSmallRNAgenes	siRNA24	NA	NA	osa-b1.0r1-7075	siRNA24 locus with predominant RNA size of 24	NA	NA	NA	NA	NA	NA	NA	-3.27770311678971	0.0127801558429004
1	17629013	17630860	1848	*	PlantSmallRNAgenes	siRNA24	NA	NA	osa-b1.0r1-7120	siRNA24 locus with predominant RNA size of 24	NA	NA	NA	NA	NA	NA	NA	2.37047001608799	0.0107990407910319
1	17706541	17707842	1302	*	PlantSmallRNAgenes	siRNA24	NA	NA	osa-b1.0r1-7139	siRNA24 locus with predominant RNA size of 24	NA	NA	NA	NA	NA	NA	NA	1.85774517212436	0.0122628026674286
1	17718195	17718698	504	*	PlantSmallRNAgenes	siRNA24	NA	NA	osa-b1.0r1-7143	siRNA24 locus with predominant RNA size of 24	NA	NA	NA	NA	NA	NA	NA	4.59688574338661	0.027189245633194
1	17794849	17796538	1690	*	PlantSmallRNAgenes	siRNA24	NA	NA	osa-b1.0r1-7170	siRNA24 locus with predominant RNA size of 24	NA	NA	NA	NA	NA	NA	NA	1.87664273159541	0.0263004759971635
1	17802171	17802614	444	*	ShortStack	siRNA24	NA	NA	Cluster_59870	NA	Cluster_59870	24	N	NA	NA	NA	NA	5.38167449519049	0.0278353929793727
1	17802829	17804558	1730	*	PlantSmallRNAgenes	siRNA24	NA	NA	osa-b1.0r1-7176	siRNA24 locus with predominant RNA size of 24	NA	NA	NA	NA	NA	NA	NA	6.10783544358943	0.000865211281670015
1	17846627	17851244	4618	*	Pln24NT	24nt_Locus	NA	NA	cluster6062	NA	NA	NA	NA	cluster6062	cluster6062	T	14	5.06803719953127	0.017580305185922
1	17861104	17861619	516	*	PlantSmallRNAgenes	siRNA24	NA	NA	osa-b1.0r1-7189	siRNA24 locus with predominant RNA size of 24	NA	NA	NA	NA	NA	NA	NA	-3.84356462979957	0.0305805382537934
1	17867028	17873774	6747	*	Pln24NT	24nt_Locus	NA	NA	cluster6070	NA	NA	NA	NA	cluster6070	cluster6070	T	17	5.07693449618616	0.0405785989335882
1	17910463	17911123	661	-	PlantSmallRNAgenes	OtherRNA	NA	NA	osa-b1.0r1-7206	OtherRNA locus with < 80% of RNAs between 20-24 nts in size	NA	NA	NA	NA	NA	NA	NA	4.56693844954058	0.00210665685683346
1	18037054	18037739	686	*	PlantSmallRNAgenes	siRNA24	NA	NA	osa-b1.0r1-7264	siRNA24 locus with predominant RNA size of 24	NA	NA	NA	NA	NA	NA	NA	3.34312455912681	0.0219048109138654
1	18078153	18078777	625	*	PlantSmallRNAgenes	siRNA24	NA	NA	osa-b1.0r1-7278	siRNA24 locus with predominant RNA size of 24	NA	NA	NA	NA	NA	NA	NA	-2.65962601958382	0.000177469469018043
1	18095741	18096101	361	*	PlantSmallRNAgenes	siRNA24	NA	NA	osa-b1.0r1-7285	siRNA24 locus with predominant RNA size of 24	NA	NA	NA	NA	NA	NA	NA	4.99078952272939	0.0321129060197963
1	18160133	18161958	1826	*	PlantSmallRNAgenes	siRNA24	NA	NA	osa-b1.0r1-7301	siRNA24 locus with predominant RNA size of 24	NA	NA	NA	NA	NA	NA	NA	4.52997353971528	0.0116083318977207
1	18173571	18176480	2910	*	PlantSmallRNAgenes	siRNA24	NA	NA	osa-b1.0r1-7303	siRNA24 locus with predominant RNA size of 24	NA	NA	NA	NA	NA	NA	NA	1.76382491165389	0.008567326694179
1	18193816	18194149	334	*	PlantSmallRNAgenes	siRNA24	NA	NA	osa-b1.0r1-7305	siRNA24 locus with predominant RNA size of 24	NA	NA	NA	NA	NA	NA	NA	-4.4141660270563	0.0486833736021389
1	18196910	18197948	1039	*	PlantSmallRNAgenes	siRNA24	NA	NA	osa-b1.0r1-7307	siRNA24 locus with predominant RNA size of 24	NA	NA	NA	NA	NA	NA	NA	6.06028777607231	0.00138206067184339
1	18216009	18216399	391	*	PlantSmallRNAgenes	siRNA24	NA	NA	osa-b1.0r1-7318	siRNA24 locus with predominant RNA size of 24	NA	NA	NA	NA	NA	NA	NA	4.71369838976181	0.0413315154148064
1	18219028	18219954	927	*	PlantSmallRNAgenes	siRNA24	NA	NA	osa-b1.0r1-7320	siRNA24 locus with predominant RNA size of 24	NA	NA	NA	NA	NA	NA	NA	4.90745923373114	0.00520073754884598
1	18225720	18226292	573	*	PlantSmallRNAgenes	siRNA24	NA	NA	osa-b1.0r1-7325	siRNA24 locus with predominant RNA size of 24	NA	NA	NA	NA	NA	NA	NA	4.52609277023002	0.0420267705381174
1	18240597	18242524	1928	*	PlantSmallRNAgenes	siRNA24	NA	NA	osa-b1.0r1-7330	siRNA24 locus with predominant RNA size of 24	NA	NA	NA	NA	NA	NA	NA	3.92871186232353	1.48022118784405e-07
1	18296367	18297727	1361	*	PlantSmallRNAgenes	siRNA24	NA	NA	osa-b1.0r1-7350	siRNA24 locus with predominant RNA size of 24	NA	NA	NA	NA	NA	NA	NA	4.1288637055832	0.00907214302907491
1	18340793	18343688	2896	*	PlantSmallRNAgenes	siRNA24	NA	NA	osa-b1.0r1-7366	siRNA24 locus with predominant RNA size of 24	NA	NA	NA	NA	NA	NA	NA	2.81683428697569	0.000358116134628181
1	18382344	18383301	958	*	PlantSmallRNAgenes	siRNA24	NA	NA	osa-b1.0r1-7385	siRNA24 locus with predominant RNA size of 24	NA	NA	NA	NA	NA	NA	NA	3.96747835613416	0.000936491568033639
1	18387320	18388291	972	*	PlantSmallRNAgenes	siRNA24	NA	NA	osa-b1.0r1-7388	siRNA24 locus with predominant RNA size of 24	NA	NA	NA	NA	NA	NA	NA	1.77101296873544	0.0221640585299537
1	18399441	18399928	488	-	PlantSmallRNAgenes	siRNA24	NA	NA	osa-b1.0r1-7389	siRNA24 locus with predominant RNA size of 24	NA	NA	NA	NA	NA	NA	NA	1.20638079649954	0.042336535484695
1	18426930	18427339	410	*	ShortStack	siRNA24	NA	NA	Cluster_60307	NA	Cluster_60307	24	N	NA	NA	NA	NA	5.53794194911707	0.0132955720207987
1	18427451	18428257	807	*	ShortStack	siRNA24	NA	NA	Cluster_60308	NA	Cluster_60308	24	N	NA	NA	NA	NA	6.97091112068073	0.00606250261854585
1	18428876	18429465	590	*	ShortStack	OtherRNA	NA	NA	Cluster_60310	NA	Cluster_60310	N	N	NA	NA	NA	NA	3.2719393123465	0.00410984850105735
1	18430778	18431117	340	*	ShortStack	siRNA24	NA	NA	Cluster_60312	NA	Cluster_60312	24	N	NA	NA	NA	NA	5.64974071153235	0.0294305150066779
1	18433739	18434097	359	*	ShortStack	siRNA24	NA	NA	Cluster_60318	NA	Cluster_60318	24	N	NA	NA	NA	NA	5.70040160007695	0.0352353529130653
1	18441714	18442132	419	*	PlantSmallRNAgenes	siRNA24	NA	NA	osa-b1.0r1-7406	siRNA24 locus with predominant RNA size of 24	NA	NA	NA	NA	NA	NA	NA	-5.09901861073981	0.00214451969982482
1	18445313	18446864	1552	*	PlantSmallRNAgenes	siRNA24	NA	NA	osa-b1.0r1-7409	siRNA24 locus with predominant RNA size of 24	NA	NA	NA	NA	NA	NA	NA	2.63682398333632	0.00947844636381947
1	18472224	18472793	570	*	ShortStack	siRNA24	NA	NA	Cluster_60347	NA	Cluster_60347	24	N	NA	NA	NA	NA	3.46787392884695	0.0183600944026383
1	18516961	18518999	2039	*	PlantSmallRNAgenes	siRNA24	NA	NA	osa-b1.0r1-7435	siRNA24 locus with predominant RNA size of 24	NA	NA	NA	NA	NA	NA	NA	7.54141867658597	6.12164588319483e-17
1	18519084	18520462	1379	*	PlantSmallRNAgenes	siRNA24	NA	NA	osa-b1.0r1-7436	siRNA24 locus with predominant RNA size of 24	NA	NA	NA	NA	NA	NA	NA	3.45964608128333	0.00599675949749834
1	18614525	18616587	2063	*	PlantSmallRNAgenes	siRNA24	NA	NA	osa-b1.0r1-7464	siRNA24 locus with predominant RNA size of 24	NA	NA	NA	NA	NA	NA	NA	3.07388990132724	0.00570727661435926
1	18647972	18649082	1111	*	Pln24NT	24nt_Locus	NA	NA	cluster6290	NA	NA	NA	NA	cluster6290	cluster6290	T	6	5.73691438084012	0.0286712830736759
1	18665417	18667485	2069	*	PlantSmallRNAgenes	siRNA24	NA	NA	osa-b1.0r1-7493	siRNA24 locus with predominant RNA size of 24	NA	NA	NA	NA	NA	NA	NA	2.41862233088063	0.00933886177950613
1	18678001	18679258	1258	*	PlantSmallRNAgenes	OtherRNA	NA	NA	osa-b1.0r1-7499	OtherRNA locus with < 80% of RNAs between 20-24 nts in size	NA	NA	NA	NA	NA	NA	NA	12.2221588153281	0.00576119212200009
1	18689009	18689660	652	+	PlantSmallRNAgenes	OtherRNA	NA	NA	osa-b1.0r1-7505	OtherRNA locus with < 80% of RNAs between 20-24 nts in size	NA	NA	NA	NA	NA	NA	NA	-11.7080389702072	0.00176517942369256
1	18695130	18700476	5347	*	Pln24NT	24nt_Locus	NA	NA	cluster6306	NA	NA	NA	NA	cluster6306	cluster6306	T	13	5.13324472642378	0.00597098668165061
1	18714054	18715965	1912	*	Pln24NT	24nt_Locus	NA	NA	cluster6315	NA	NA	NA	NA	cluster6315	cluster6315	F	13	5.19943212023977	0.00900334425218697
1	18749237	18752688	3452	*	PlantSmallRNAgenes	siRNA24	NA	NA	osa-b1.0r1-7518	siRNA24 locus with predominant RNA size of 24	NA	NA	NA	NA	NA	NA	NA	1.84294874292696	0.0113781882479165
1	18829491	18831471	1981	*	PlantSmallRNAgenes	siRNA24	NA	NA	osa-b1.0r1-7549	siRNA24 locus with predominant RNA size of 24	NA	NA	NA	NA	NA	NA	NA	2.91451399429212	0.00077811606750302
1	18863065	18863329	265	+	PlantSmallRNAgenes	OtherRNA	NA	NA	osa-b1.0r1-7562	OtherRNA locus with < 80% of RNAs between 20-24 nts in size	NA	NA	NA	NA	NA	NA	NA	-4.01851575981074	0.00907841463770382
1	18869667	18870709	1043	*	PlantSmallRNAgenes	siRNA24	NA	NA	osa-b1.0r1-7564	siRNA24 locus with predominant RNA size of 24	NA	NA	NA	NA	NA	NA	NA	3.74910855709086	0.0152641091763736
1	18888028	18889027	1000	*	PlantSmallRNAgenes	siRNA24	NA	NA	osa-b1.0r1-7568	siRNA24 locus with predominant RNA size of 24	NA	NA	NA	NA	NA	NA	NA	2.7561246464401	0.0349621226291576
1	18892666	18893666	1001	*	PlantSmallRNAgenes	siRNA24	NA	NA	osa-b1.0r1-7572	siRNA24 locus with predominant RNA size of 24	NA	NA	NA	NA	NA	NA	NA	3.60657454696551	0.0288370901007774
1	18895948	18897514	1567	*	Pln24NT	24nt_Locus	NA	NA	cluster6383	NA	NA	NA	NA	cluster6383	cluster6383	T	3	5.73191439952961	0.00775371047173775
1	18921491	18923486	1996	*	PlantSmallRNAgenes	siRNA24	NA	NA	osa-b1.0r1-7581	siRNA24 locus with predominant RNA size of 24	NA	NA	NA	NA	NA	NA	NA	1.45755817790898	0.03959232214293
1	18999778	19000293	516	*	PlantSmallRNAgenes	siRNA24	NA	NA	osa-b1.0r1-7610	siRNA24 locus with predominant RNA size of 24	NA	NA	NA	NA	NA	NA	NA	-4.38617309281607	0.00142999943091623
1	19001614	19001941	328	-	PlantSmallRNAgenes	siRNA24	NA	NA	osa-b1.0r1-7612	siRNA24 locus with predominant RNA size of 24	NA	NA	NA	NA	NA	NA	NA	5.36713937890021	0.026990762903658
1	19002766	19003737	972	*	PlantSmallRNAgenes	siRNA24	NA	NA	osa-b1.0r1-7614	siRNA24 locus with predominant RNA size of 24	NA	NA	NA	NA	NA	NA	NA	-3.08218163749018	0.0180307888247872
1	19004910	19005265	356	*	PlantSmallRNAgenes	siRNA24	NA	NA	osa-b1.0r1-7615	siRNA24 locus with predominant RNA size of 24	NA	NA	NA	NA	NA	NA	NA	-4.97893756265106	0.00146331671203013
1	19008988	19009612	625	*	PlantSmallRNAgenes	siRNA24	NA	NA	osa-b1.0r1-7618	siRNA24 locus with predominant RNA size of 24	NA	NA	NA	NA	NA	NA	NA	-5.4625982114232	0.000422966365953238
1	19025867	19027386	1520	*	PlantSmallRNAgenes	siRNA24	NA	NA	osa-b1.0r1-7630	siRNA24 locus with predominant RNA size of 24	NA	NA	NA	NA	NA	NA	NA	5.32563080572298	0.00201791747292895
1	19028679	19030740	2062	*	PlantSmallRNAgenes	siRNA24	NA	NA	osa-b1.0r1-7632	siRNA24 locus with predominant RNA size of 24	NA	NA	NA	NA	NA	NA	NA	2.09406846055797	0.0377329125653
1	19033446	19036645	3200	*	PlantSmallRNAgenes	siRNA24	NA	NA	osa-b1.0r1-7634	siRNA24 locus with predominant RNA size of 24	NA	NA	NA	NA	NA	NA	NA	4.7621781722445	4.18354696994825e-07
1	19071201	19071541	341	*	PlantSmallRNAgenes	siRNA24	NA	NA	osa-b1.0r1-7664	siRNA24 locus with predominant RNA size of 24	NA	NA	NA	NA	NA	NA	NA	-4.32320245500549	0.023562827772124
1	19103253	19104222	970	*	PlantSmallRNAgenes	siRNA24	NA	NA	osa-b1.0r1-7675	siRNA24 locus with predominant RNA size of 24	NA	NA	NA	NA	NA	NA	NA	3.7784388564976	0.0392904982877652
1	19126696	19128492	1797	*	PlantSmallRNAgenes	siRNA24	NA	NA	osa-b1.0r1-7685	siRNA24 locus with predominant RNA size of 24	NA	NA	NA	NA	NA	NA	NA	4.4028205812249	0.0051968520499094
1	19175863	19176555	693	*	PlantSmallRNAgenes	siRNA24	NA	NA	osa-b1.0r1-7700	siRNA24 locus with predominant RNA size of 24	NA	NA	NA	NA	NA	NA	NA	-3.00384425846531	0.0193959330024716
1	19198045	19199735	1691	*	PlantSmallRNAgenes	siRNA24	NA	NA	osa-b1.0r1-7703	siRNA24 locus with predominant RNA size of 24	NA	NA	NA	NA	NA	NA	NA	2.42165107901688	0.00281128804371363
1	19207474	19212366	4893	*	Pln24NT	24nt_Locus	NA	NA	cluster6486	NA	NA	NA	NA	cluster6486	cluster6486	T	15	5.71780705527328	0.00198846473437946
1	19248235	19248612	378	*	PlantSmallRNAgenes	siRNA24	NA	NA	osa-b1.0r1-7717	siRNA24 locus with predominant RNA size of 24	NA	NA	NA	NA	NA	NA	NA	-1.69843062737105	0.0290984279504165
1	19261799	19264768	2970	*	PlantSmallRNAgenes	siRNA24	NA	NA	osa-b1.0r1-7722	siRNA24 locus with predominant RNA size of 24	NA	NA	NA	NA	NA	NA	NA	2.43861595121006	0.0229304983039268
1	19322571	19322637	67	-	ShortStack	siRNA21	NA	NA	Cluster_60869	NA	Cluster_60869	21	N	NA	NA	NA	NA	4.69901981623906	0.0236857511208663
1	19329811	19330804	994	*	PlantSmallRNAgenes	siRNA24	NA	NA	osa-b1.0r1-7763	siRNA24 locus with predominant RNA size of 24	NA	NA	NA	NA	NA	NA	NA	5.27396961894032	0.00023031817706079
1	19335014	19335724	711	*	PlantSmallRNAgenes	siRNA24	NA	NA	osa-b1.0r1-7769	siRNA24 locus with predominant RNA size of 24	NA	NA	NA	NA	NA	NA	NA	3.98621927071792	0.0423171279806806
1	19370370	19371443	1074	*	PlantSmallRNAgenes	siRNA24	NA	NA	osa-b1.0r1-7784	siRNA24 locus with predominant RNA size of 24	NA	NA	NA	NA	NA	NA	NA	6.73592301893071	1.16310962627264e-05
1	19373186	19373898	713	*	PlantSmallRNAgenes	siRNA24	NA	NA	osa-b1.0r1-7786	siRNA24 locus with predominant RNA size of 24	NA	NA	NA	NA	NA	NA	NA	3.17071721919791	0.0169608419605603
1	19461289	19462156	868	*	PlantSmallRNAgenes	siRNA24	NA	NA	osa-b1.0r1-7811	siRNA24 locus with predominant RNA size of 24	NA	NA	NA	NA	NA	NA	NA	6.3337160103261	0.000282078329889711
1	19598010	19598026	17	+	PlantSmallRNAgenes	OtherRNA	NA	NA	osa-b1.0r1-7849	OtherRNA locus with < 80% of RNAs between 20-24 nts in size	NA	NA	NA	NA	NA	NA	NA	-5.52446158079119	0.0198891408121972
1	19600032	19600577	546	*	ShortStack	siRNA24	NA	NA	Cluster_61032	NA	Cluster_61032	24	N	NA	NA	NA	NA	5.3914766795987	0.00536074671668764
1	19680579	19680795	217	+	PlantSmallRNAgenes	OtherRNA	NA	NA	osa-b1.0r1-7858	OtherRNA locus with < 80% of RNAs between 20-24 nts in size	NA	NA	NA	NA	NA	NA	NA	2.57865491961011	0.000224026081491184
1	19695426	19696419	994	*	PlantSmallRNAgenes	siRNA21	NA	NA	osa-b1.0r1-7864	siRNA21 locus with predominant RNA size of 21	NA	NA	NA	NA	NA	NA	NA	3.40252238732041	0.000257587132086957
1	19783668	19785764	2097	*	Pln24NT	24nt_Locus	NA	NA	cluster6659	NA	NA	NA	NA	cluster6659	cluster6659	T	3	5.84882421371519	0.00262421655784652
1	19793854	19794164	311	*	ShortStack	siRNA24	NA	NA	Cluster_61105	NA	Cluster_61105	24	N	NA	NA	NA	NA	6.32806348188356	0.00179986956880088
1	19842100	19844248	2149	+	PlantSmallRNAgenes	OtherRNA	NA	NA	osa-b1.0r1-7890	OtherRNA locus with < 80% of RNAs between 20-24 nts in size	NA	NA	NA	NA	NA	NA	NA	5.59113737520894	1.31282565386728e-06
1	19854765	19858819	4055	*	PlantSmallRNAgenes	siRNA24	NA	NA	osa-b1.0r1-7895	siRNA24 locus with predominant RNA size of 24	NA	NA	NA	NA	NA	NA	NA	2.43038664044449	0.000344293290287914
1	19858939	19859874	936	*	PlantSmallRNAgenes	siRNA24	NA	NA	osa-b1.0r1-7896	siRNA24 locus with predominant RNA size of 24	NA	NA	NA	NA	NA	NA	NA	2.58686138859274	0.00315702048831983
1	19863635	19866396	2762	*	PlantSmallRNAgenes	siRNA24	NA	NA	osa-b1.0r1-7898	siRNA24 locus with predominant RNA size of 24	NA	NA	NA	NA	NA	NA	NA	2.96532148517396	0.00149828670173712
1	19880027	19880468	442	*	PlantSmallRNAgenes	siRNA21	NA	NA	osa-b1.0r1-7908	siRNA21 locus with predominant RNA size of 21	NA	NA	NA	NA	NA	NA	NA	3.50511511183766	2.66406430290164e-05
1	19891909	19892480	572	*	PlantSmallRNAgenes	siRNA24	NA	NA	osa-b1.0r1-7911	siRNA24 locus with predominant RNA size of 24	NA	NA	NA	NA	NA	NA	NA	3.85660106956392	0.000130488442622364
1	19896124	19899171	3048	*	PlantSmallRNAgenes	siRNA24	NA	NA	osa-b1.0r1-7915	siRNA24 locus with predominant RNA size of 24	NA	NA	NA	NA	NA	NA	NA	2.31463292643712	0.00900334425218697
1	19955364	19955702	339	*	PlantSmallRNAgenes	siRNA24	NA	NA	osa-b1.0r1-7940	siRNA24 locus with predominant RNA size of 24	NA	NA	NA	NA	NA	NA	NA	-4.83223683228545	0.00346191342085633
1	20028497	20029219	723	*	PlantSmallRNAgenes	siRNA24	NA	NA	osa-b1.0r1-7966	siRNA24 locus with predominant RNA size of 24	NA	NA	NA	NA	NA	NA	NA	5.0812280976003	0.0047901181611555
1	20033503	20035022	1520	*	PlantSmallRNAgenes	OtherRNA	NA	NA	osa-b1.0r1-7969	OtherRNA locus with < 80% of RNAs between 20-24 nts in size	NA	NA	NA	NA	NA	NA	NA	-4.23186273049703	0.0106804363535332
1	20104141	20107579	3439	*	PlantSmallRNAgenes	siRNA24	NA	NA	osa-b1.0r1-8008	siRNA24 locus with predominant RNA size of 24	NA	NA	NA	NA	NA	NA	NA	3.18432521901651	0.000181214030831169
1	20129661	20130436	776	*	PlantSmallRNAgenes	siRNA24	NA	NA	osa-b1.0r1-8017	siRNA24 locus with predominant RNA size of 24	NA	NA	NA	NA	NA	NA	NA	-4.27692641745963	0.0186689265043078
1	20174730	20176837	2108	*	PlantSmallRNAgenes	siRNA24	NA	NA	osa-b1.0r1-8028	siRNA24 locus with predominant RNA size of 24	NA	NA	NA	NA	NA	NA	NA	5.98727959215667	0.000478763056294911
1	20254595	20255063	469	*	PlantSmallRNAgenes	siRNA24	NA	NA	osa-b1.0r1-8047	siRNA24 locus with predominant RNA size of 24	NA	NA	NA	NA	NA	NA	NA	4.58453205682224	0.0275266539998842
1	20261191	20267038	5848	*	PlantSmallRNAgenes	siRNA24	NA	NA	osa-b1.0r1-8051	siRNA24 locus with predominant RNA size of 24	NA	NA	NA	NA	NA	NA	NA	4.65134294349642	7.39495491236387e-12
1	20270507	20272066	1560	*	PlantSmallRNAgenes	siRNA24	NA	NA	osa-b1.0r1-8052	siRNA24 locus with predominant RNA size of 24	NA	NA	NA	NA	NA	NA	NA	3.70081725580236	0.0302892260863035
1	20274560	20275706	1147	*	PlantSmallRNAgenes	siRNA24	NA	NA	osa-b1.0r1-8053	siRNA24 locus with predominant RNA size of 24	NA	NA	NA	NA	NA	NA	NA	5.16695094778794	0.00588911557565977
1	20294612	20296485	1874	*	PlantSmallRNAgenes	siRNA24	NA	NA	osa-b1.0r1-8059	siRNA24 locus with predominant RNA size of 24	NA	NA	NA	NA	NA	NA	NA	2.67133123120515	0.000510968394856089
1	20319567	20320959	1393	*	PlantSmallRNAgenes	siRNA24	NA	NA	osa-b1.0r1-8068	siRNA24 locus with predominant RNA size of 24	NA	NA	NA	NA	NA	NA	NA	2.69416099130552	0.0276119308936263
1	20345299	20345671	373	*	PlantSmallRNAgenes	siRNA24	NA	NA	osa-b1.0r1-8079	siRNA24 locus with predominant RNA size of 24	NA	NA	NA	NA	NA	NA	NA	-4.93378651531883	0.00337585298344035
1	20346937	20348152	1216	*	PlantSmallRNAgenes	siRNA24	NA	NA	osa-b1.0r1-8080	siRNA24 locus with predominant RNA size of 24	NA	NA	NA	NA	NA	NA	NA	-4.1695965738578	0.0225874115532824
1	20439959	20440303	345	*	PlantSmallRNAgenes	OtherRNA	NA	NA	osa-b1.0r1-8124	OtherRNA locus with < 80% of RNAs between 20-24 nts in size	NA	NA	NA	NA	NA	NA	NA	5.2218522757731	0.00263039376667116
1	20445552	20446240	689	-	PlantSmallRNAgenes	OtherRNA	NA	NA	osa-b1.0r1-8130	OtherRNA locus with < 80% of RNAs between 20-24 nts in size	NA	NA	NA	NA	NA	NA	NA	7.28860900713444	3.52866440918926e-05
1	20480687	20483074	2388	*	PlantSmallRNAgenes	siRNA24	NA	NA	osa-b1.0r1-8156	siRNA24 locus with predominant RNA size of 24	NA	NA	NA	NA	NA	NA	NA	2.47242661594676	0.0187659174817394
1	20508445	20510371	1927	*	PlantSmallRNAgenes	siRNA24	NA	NA	osa-b1.0r1-8163	siRNA24 locus with predominant RNA size of 24	NA	NA	NA	NA	NA	NA	NA	2.72123206149842	0.00738097307181963
1	20555928	20556527	600	*	PlantSmallRNAgenes	siRNA24	NA	NA	osa-b1.0r1-8180	siRNA24 locus with predominant RNA size of 24	NA	NA	NA	NA	NA	NA	NA	6.08633661974418	0.00137507684598207
1	20599239	20600229	991	-	PlantSmallRNAgenes	OtherRNA	NA	NA	osa-b1.0r1-8195	OtherRNA locus with < 80% of RNAs between 20-24 nts in size	NA	NA	NA	NA	NA	NA	NA	-2.82213847703405	0.00427045374170921
1	20600622	20602261	1640	-	PlantSmallRNAgenes	OtherRNA	NA	NA	osa-b1.0r1-8196	OtherRNA locus with < 80% of RNAs between 20-24 nts in size	NA	NA	NA	NA	NA	NA	NA	-2.21506057235548	0.0110183064054834
1	20602824	20603539	716	*	PlantSmallRNAgenes	siRNA24	NA	NA	osa-b1.0r1-8197	siRNA24 locus with predominant RNA size of 24	NA	NA	NA	NA	NA	NA	NA	-2.87032828780125	0.0469449113682119
1	20643129	20643918	790	*	PlantSmallRNAgenes	siRNA24	NA	NA	osa-b1.0r1-8220	siRNA24 locus with predominant RNA size of 24	NA	NA	NA	NA	NA	NA	NA	-3.81642422523631	0.00830012979609467
1	20671587	20672069	483	*	PlantSmallRNAgenes	siRNA24	NA	NA	osa-b1.0r1-8236	siRNA24 locus with predominant RNA size of 24	NA	NA	NA	NA	NA	NA	NA	4.85672863646644	0.00627123542650032
1	20708842	20709965	1124	*	PlantSmallRNAgenes	siRNA24	NA	NA	osa-b1.0r1-8244	siRNA24 locus with predominant RNA size of 24	NA	NA	NA	NA	NA	NA	NA	2.03695263485417	0.0307625211741836
1	20742554	20745866	3313	*	PlantSmallRNAgenes	siRNA24	NA	NA	osa-b1.0r1-8254	siRNA24 locus with predominant RNA size of 24	NA	NA	NA	NA	NA	NA	NA	1.89247018998436	0.00582675984314617
1	20809777	20814687	4911	*	PlantSmallRNAgenes	siRNA24	NA	NA	osa-b1.0r1-8275	siRNA24 locus with predominant RNA size of 24	NA	NA	NA	NA	NA	NA	NA	3.74793756589241	1.92262694724007e-08
1	20820760	20822379	1620	*	PlantSmallRNAgenes	siRNA24	NA	NA	osa-b1.0r1-8276	siRNA24 locus with predominant RNA size of 24	NA	NA	NA	NA	NA	NA	NA	2.16119309545797	0.00507742569178762
1	20863147	20865201	2055	*	PlantSmallRNAgenes	siRNA24	NA	NA	osa-b1.0r1-8296	siRNA24 locus with predominant RNA size of 24	NA	NA	NA	NA	NA	NA	NA	5.70091964514199	1.25589111235768e-13
1	20868641	20870258	1618	*	PlantSmallRNAgenes	siRNA24	NA	NA	osa-b1.0r1-8297	siRNA24 locus with predominant RNA size of 24	NA	NA	NA	NA	NA	NA	NA	5.54812234809305	0.00169231291912221
1	20874217	20874682	466	+	PlantSmallRNAgenes	siRNA24	NA	NA	osa-b1.0r1-8301	siRNA24 locus with predominant RNA size of 24	NA	NA	NA	NA	NA	NA	NA	6.89672698302203	8.14300597600763e-05
1	20947180	20948396	1217	*	PlantSmallRNAgenes	siRNA24	NA	NA	osa-b1.0r1-8336	siRNA24 locus with predominant RNA size of 24	NA	NA	NA	NA	NA	NA	NA	-2.61397855495835	0.0355818056017594
1	21008537	21015551	7015	*	PlantSmallRNAgenes	siRNA24	NA	NA	osa-b1.0r1-8353	siRNA24 locus with predominant RNA size of 24	NA	NA	NA	NA	NA	NA	NA	4.84262533642387	1.85161530068613e-08
1	21058134	21058825	692	*	PlantSmallRNAgenes	siRNA24	NA	NA	osa-b1.0r1-8373	siRNA24 locus with predominant RNA size of 24	NA	NA	NA	NA	NA	NA	NA	-2.76644041484211	0.000511994569700504
1	21063825	21066456	2632	*	PlantSmallRNAgenes	siRNA24	NA	NA	osa-b1.0r1-8375	siRNA24 locus with predominant RNA size of 24	NA	NA	NA	NA	NA	NA	NA	3.42966178538513	6.04324753293236e-06
1	21079844	21081198	1355	*	PlantSmallRNAgenes	siRNA24	NA	NA	osa-b1.0r1-8380	siRNA24 locus with predominant RNA size of 24	NA	NA	NA	NA	NA	NA	NA	4.31588819322204	0.0060044323751153
1	21099327	21101245	1919	*	PlantSmallRNAgenes	siRNA24	NA	NA	osa-b1.0r1-8386	siRNA24 locus with predominant RNA size of 24	NA	NA	NA	NA	NA	NA	NA	2.74738204204714	0.00537222262734103
1	21231529	21231679	151	+	PlantSmallRNAgenes	OtherRNA	NA	NA	osa-b1.0r1-8429	OtherRNA locus with < 80% of RNAs between 20-24 nts in size	NA	NA	NA	NA	NA	NA	NA	4.53161999511925	0.00051090627773269
1	21232069	21232208	140	+	PlantSmallRNAgenes	OtherRNA	NA	NA	osa-b1.0r1-8430	OtherRNA locus with < 80% of RNAs between 20-24 nts in size	NA	NA	NA	NA	NA	NA	NA	3.61250252626481	0.0388797529789903
1	21233525	21233915	391	+	PlantSmallRNAgenes	OtherRNA	NA	NA	osa-b1.0r1-8432	OtherRNA locus with < 80% of RNAs between 20-24 nts in size	NA	NA	NA	NA	NA	NA	NA	1.96260705701415	0.0124266109302721
1	21233992	21234258	267	+	PlantSmallRNAgenes	OtherRNA	NA	NA	osa-b1.0r1-8433	OtherRNA locus with < 80% of RNAs between 20-24 nts in size	NA	NA	NA	NA	NA	NA	NA	3.04206728172992	0.00207916614834228
1	21235096	21235825	730	*	PlantSmallRNAgenes	siRNA24	NA	NA	osa-b1.0r1-8435	siRNA24 locus with predominant RNA size of 24	NA	NA	NA	NA	NA	NA	NA	2.4437581710359	0.0185979974871425
1	21260435	21260768	334	*	PlantSmallRNAgenes	siRNA24	NA	NA	osa-b1.0r1-8446	siRNA24 locus with predominant RNA size of 24	NA	NA	NA	NA	NA	NA	NA	-4.3203809769808	0.0286180879357697
1	21262911	21263239	329	*	PlantSmallRNAgenes	siRNA24	NA	NA	osa-b1.0r1-8449	siRNA24 locus with predominant RNA size of 24	NA	NA	NA	NA	NA	NA	NA	-4.66024255087941	0.0114876377217485
1	21265707	21266432	726	-	ShortStack	OtherRNA	NA	NA	Cluster_62016	NA	Cluster_62016	N	N	NA	NA	NA	NA	4.40676598128428	0.000788395184072406
1	21267577	21267940	364	-	ShortStack	OtherRNA	NA	NA	Cluster_62018	NA	Cluster_62018	N	N	NA	NA	NA	NA	4.94426764463501	0.0134331828942343
1	21284989	21286101	1113	*	PlantSmallRNAgenes	siRNA24	NA	NA	osa-b1.0r1-8461	siRNA24 locus with predominant RNA size of 24	NA	NA	NA	NA	NA	NA	NA	2.07292819761308	0.0483937334271775
1	21305980	21307294	1315	*	PlantSmallRNAgenes	siRNA24	NA	NA	osa-b1.0r1-8467	siRNA24 locus with predominant RNA size of 24	NA	NA	NA	NA	NA	NA	NA	1.87438757662872	0.00758570034729633
1	21340951	21341435	485	*	PlantSmallRNAgenes	siRNA24	NA	NA	osa-b1.0r1-8473	siRNA24 locus with predominant RNA size of 24	NA	NA	NA	NA	NA	NA	NA	-3.59803407813685	0.00232356491289844
1	21360194	21360646	453	*	PlantSmallRNAgenes	siRNA24	NA	NA	osa-b1.0r1-8480	siRNA24 locus with predominant RNA size of 24	NA	NA	NA	NA	NA	NA	NA	-1.87074605716816	0.0440612000090436
1	21364214	21365230	1017	*	PlantSmallRNAgenes	siRNA24	NA	NA	osa-b1.0r1-8484	siRNA24 locus with predominant RNA size of 24	NA	NA	NA	NA	NA	NA	NA	3.89017623490716	0.00495460490871698
1	21386131	21388136	2006	*	PlantSmallRNAgenes	siRNA24	NA	NA	osa-b1.0r1-8489	siRNA24 locus with predominant RNA size of 24	NA	NA	NA	NA	NA	NA	NA	4.01517735241617	0.0349239066485964
1	21420935	21421789	855	*	PlantSmallRNAgenes	siRNA24	NA	NA	osa-b1.0r1-8508	siRNA24 locus with predominant RNA size of 24	NA	NA	NA	NA	NA	NA	NA	4.1446934612551	0.0136132695156152
1	21531542	21532526	985	*	PlantSmallRNAgenes	siRNA24	NA	NA	osa-b1.0r1-8550	siRNA24 locus with predominant RNA size of 24	NA	NA	NA	NA	NA	NA	NA	3.38379911253821	0.0136064259069265
1	21560161	21561142	982	*	PlantSmallRNAgenes	siRNA24	NA	NA	osa-b1.0r1-8565	siRNA24 locus with predominant RNA size of 24	NA	NA	NA	NA	NA	NA	NA	2.55574276989317	0.0188286432499228
1	21604971	21606579	1609	*	PlantSmallRNAgenes	siRNA24	NA	NA	osa-b1.0r1-8586	siRNA24 locus with predominant RNA size of 24	NA	NA	NA	NA	NA	NA	NA	4.287980025885	0.025058623065313
1	21620785	21621206	422	+	PlantSmallRNAgenes	siRNA24	NA	NA	osa-b1.0r1-8588	siRNA24 locus with predominant RNA size of 24	NA	NA	NA	NA	NA	NA	NA	2.2203812732714	0.0299138276137424
1	21707571	21708824	1254	*	PlantSmallRNAgenes	siRNA24	NA	NA	osa-b1.0r1-8628	siRNA24 locus with predominant RNA size of 24	NA	NA	NA	NA	NA	NA	NA	2.76578402944009	4.25193801695225e-06
1	21740113	21741258	1146	*	PlantSmallRNAgenes	siRNA24	NA	NA	osa-b1.0r1-8648	siRNA24 locus with predominant RNA size of 24	NA	NA	NA	NA	NA	NA	NA	2.80404604634612	0.0347742279892837
1	21750537	21751499	963	*	PlantSmallRNAgenes	siRNA24	NA	NA	osa-b1.0r1-8653	siRNA24 locus with predominant RNA size of 24	NA	NA	NA	NA	NA	NA	NA	5.06995853058776	0.0424702166257489
1	21751851	21754797	2947	*	PlantSmallRNAgenes	siRNA24	NA	NA	osa-b1.0r1-8654	siRNA24 locus with predominant RNA size of 24	NA	NA	NA	NA	NA	NA	NA	3.19225419897526	0.000113176244336819
1	21760348	21760705	358	*	PlantSmallRNAgenes	siRNA24	NA	NA	osa-b1.0r1-8658	siRNA24 locus with predominant RNA size of 24	NA	NA	NA	NA	NA	NA	NA	4.92838232947325	0.013925479189248
1	21782176	21782671	496	*	PlantSmallRNAgenes	siRNA24	NA	NA	osa-b1.0r1-8660	siRNA24 locus with predominant RNA size of 24	NA	NA	NA	NA	NA	NA	NA	2.01847974795761	0.0433104136141212
1	21804506	21808884	4379	*	PlantSmallRNAgenes	siRNA24	NA	NA	osa-b1.0r1-8670	siRNA24 locus with predominant RNA size of 24	NA	NA	NA	NA	NA	NA	NA	2.66047820981791	7.96130403217404e-06
1	21815071	21816492	1422	*	PlantSmallRNAgenes	siRNA24	NA	NA	osa-b1.0r1-8672	siRNA24 locus with predominant RNA size of 24	NA	NA	NA	NA	NA	NA	NA	3.9532839367434	0.000977134342554892
1	21822947	21825082	2136	*	PlantSmallRNAgenes	siRNA24	NA	NA	osa-b1.0r1-8675	siRNA24 locus with predominant RNA size of 24	NA	NA	NA	NA	NA	NA	NA	3.42148262728598	0.000135895959713865
1	21845769	21847450	1682	*	PlantSmallRNAgenes	siRNA24	NA	NA	osa-b1.0r1-8682	siRNA24 locus with predominant RNA size of 24	NA	NA	NA	NA	NA	NA	NA	2.56713677702218	0.0147844959779097
1	21850708	21852325	1618	*	PlantSmallRNAgenes	siRNA24	NA	NA	osa-b1.0r1-8684	siRNA24 locus with predominant RNA size of 24	NA	NA	NA	NA	NA	NA	NA	4.90323009144167	0.00801051226876801
1	21873040	21873874	835	*	PlantSmallRNAgenes	siRNA24	NA	NA	osa-b1.0r1-8689	siRNA24 locus with predominant RNA size of 24	NA	NA	NA	NA	NA	NA	NA	2.6837867250513	0.0152193063661941
1	21886272	21886574	303	*	PlantSmallRNAgenes	siRNA24	NA	NA	osa-b1.0r1-8693	siRNA24 locus with predominant RNA size of 24	NA	NA	NA	NA	NA	NA	NA	3.81564280202075	0.00747846993876814
1	21952877	21953421	545	*	PlantSmallRNAgenes	siRNA24	NA	NA	osa-b1.0r1-8727	siRNA24 locus with predominant RNA size of 24	NA	NA	NA	NA	NA	NA	NA	4.55574351799148	0.0133275276788173
1	21953642	21955619	1978	*	PlantSmallRNAgenes	siRNA24	NA	NA	osa-b1.0r1-8728	siRNA24 locus with predominant RNA size of 24	NA	NA	NA	NA	NA	NA	NA	5.26708499151888	1.99693338002681e-09
1	21999937	22000712	776	+	PlantSmallRNAgenes	siRNA24	NA	NA	osa-b1.0r1-8747	siRNA24 locus with predominant RNA size of 24	NA	NA	NA	NA	NA	NA	NA	2.15775034271667	0.00350336121407177
1	22007620	22007948	329	*	PlantSmallRNAgenes	siRNA24	NA	NA	osa-b1.0r1-8754	siRNA24 locus with predominant RNA size of 24	NA	NA	NA	NA	NA	NA	NA	-3.25933975049471	0.0333660087569769
1	22019474	22020338	865	*	PlantSmallRNAgenes	siRNA24	NA	NA	osa-b1.0r1-8765	siRNA24 locus with predominant RNA size of 24	NA	NA	NA	NA	NA	NA	NA	2.72437129157637	0.0463534129892059
1	22025116	22025405	290	-	PlantSmallRNAgenes	siRNA24	NA	NA	osa-b1.0r1-8767	siRNA24 locus with predominant RNA size of 24	NA	NA	NA	NA	NA	NA	NA	2.88974543887812	0.00200664147345107
1	22108546	22109130	585	*	PlantSmallRNAgenes	siRNA24	NA	NA	osa-b1.0r1-8800	siRNA24 locus with predominant RNA size of 24	NA	NA	NA	NA	NA	NA	NA	3.60237567874272	0.048991710871506
1	22137960	22138722	763	+	ShortStack	OtherRNA	NA	NA	Cluster_62644	NA	Cluster_62644	N	N	NA	NA	NA	NA	-4.92131380575327	0.0235670724610865
1	22190724	22191713	990	*	PlantSmallRNAgenes	siRNA24	NA	NA	osa-b1.0r1-8829	siRNA24 locus with predominant RNA size of 24	NA	NA	NA	NA	NA	NA	NA	2.57021778360241	0.0134600142952446
1	22209590	22211512	1923	*	Pln24NT	24nt_Locus	NA	NA	cluster7466	NA	NA	NA	NA	cluster7466	cluster7466	T	9	7.04545786004018	6.41414156090303e-06
1	22221222	22221749	528	*	PlantSmallRNAgenes	siRNA24	NA	NA	osa-b1.0r1-8849	siRNA24 locus with predominant RNA size of 24	NA	NA	NA	NA	NA	NA	NA	-3.44736211872155	0.000303683632421479
1	22252529	22253219	691	*	PlantSmallRNAgenes	siRNA24	NA	NA	osa-b1.0r1-8860	siRNA24 locus with predominant RNA size of 24	NA	NA	NA	NA	NA	NA	NA	3.37478444252858	0.0298489973310385
1	22305787	22306259	473	*	PlantSmallRNAgenes	siRNA24	NA	NA	osa-b1.0r1-8881	siRNA24 locus with predominant RNA size of 24	NA	NA	NA	NA	NA	NA	NA	4.17510872554297	0.0389816905994545
1	22308876	22309184	309	*	PlantSmallRNAgenes	siRNA24	NA	NA	osa-b1.0r1-8883	siRNA24 locus with predominant RNA size of 24	NA	NA	NA	NA	NA	NA	NA	6.30491944346135	0.000959101440343299
1	22309438	22309673	236	*	PlantSmallRNAgenes	siRNA24	NA	NA	osa-b1.0r1-8884	siRNA24 locus with predominant RNA size of 24	NA	NA	NA	NA	NA	NA	NA	6.76198200636551	5.57003188028613e-05
1	22341744	22343037	1294	*	PlantSmallRNAgenes	siRNA24	NA	NA	osa-b1.0r1-8897	siRNA24 locus with predominant RNA size of 24	NA	NA	NA	NA	NA	NA	NA	-2.23740944738743	0.00198841026679499
1	22460177	22460488	312	*	PlantSmallRNAgenes	siRNA24	NA	NA	osa-b1.0r1-8948	siRNA24 locus with predominant RNA size of 24	NA	NA	NA	NA	NA	NA	NA	-1.64352687528325	0.00752140980441275
1	22466250	22466565	316	*	PlantSmallRNAgenes	siRNA24	NA	NA	osa-b1.0r1-8954	siRNA24 locus with predominant RNA size of 24	NA	NA	NA	NA	NA	NA	NA	-3.47068657607419	0.00378756767378153
1	22474494	22476294	1801	*	PlantSmallRNAgenes	siRNA21	NA	NA	osa-b1.0r1-8955	siRNA21 locus with predominant RNA size of 21	NA	NA	NA	NA	NA	NA	NA	11.7567140354097	4.63214971115814e-29
1	22478185	22478253	69	*	PlantSmallRNAgenes	siRNA21	NA	NA	osa-b1.0r1-8956	siRNA21 locus with predominant RNA size of 21	NA	NA	NA	NA	NA	NA	NA	6.97520932296809	3.47627303470557e-05
1	22487155	22487495	341	*	PlantSmallRNAgenes	siRNA24	NA	NA	osa-b1.0r1-8961	siRNA24 locus with predominant RNA size of 24	NA	NA	NA	NA	NA	NA	NA	-2.45191143127447	0.0440157981874655
1	22490940	22491412	473	*	PlantSmallRNAgenes	siRNA24	NA	NA	osa-b1.0r1-8964	siRNA24 locus with predominant RNA size of 24	NA	NA	NA	NA	NA	NA	NA	-4.88190064245905	0.0048975910483273
1	22730177	22730622	446	*	PlantSmallRNAgenes	siRNA24	NA	NA	osa-b1.0r1-9067	siRNA24 locus with predominant RNA size of 24	NA	NA	NA	NA	NA	NA	NA	1.40715366363311	0.0262748437644642
1	22788154	22788334	181	*	PlantSmallRNAgenes	siRNA24	NA	NA	osa-b1.0r1-9095	siRNA24 locus with predominant RNA size of 24	NA	NA	NA	NA	NA	NA	NA	6.1310146059846	0.00239662230348913
1	22814402	22814774	373	+	PlantSmallRNAgenes	OtherRNA	NA	NA	osa-b1.0r1-9112	OtherRNA locus with < 80% of RNAs between 20-24 nts in size	NA	NA	NA	NA	NA	NA	NA	-2.16491620803403	0.00507291560090981
1	22833170	22836483	3314	*	PlantSmallRNAgenes	siRNA24	NA	NA	osa-b1.0r1-9121	siRNA24 locus with predominant RNA size of 24	NA	NA	NA	NA	NA	NA	NA	7.15658734453544	1.77473957829735e-21
1	22836617	22839900	3284	*	PlantSmallRNAgenes	siRNA24	NA	NA	osa-b1.0r1-9122	siRNA24 locus with predominant RNA size of 24	NA	NA	NA	NA	NA	NA	NA	9.89532244931916	2.8331472315137e-17
1	22877180	22877330	151	*	ShortStack	OtherRNA	NA	NA	Cluster_63165	NA	Cluster_63165	N	N	NA	NA	NA	NA	4.77078785223526	0.0176736916136002
1	22977772	22978305	534	*	PlantSmallRNAgenes	siRNA24	NA	NA	osa-b1.0r1-9200	siRNA24 locus with predominant RNA size of 24	NA	NA	NA	NA	NA	NA	NA	-2.63504575114947	0.0450580402776266
1	23009710	23011014	1305	*	PlantSmallRNAgenes	siRNA24	NA	NA	osa-b1.0r1-9204	siRNA24 locus with predominant RNA size of 24	NA	NA	NA	NA	NA	NA	NA	5.47785381361057	0.000940301101281185
1	23011630	23013111	1482	*	PlantSmallRNAgenes	siRNA24	NA	NA	osa-b1.0r1-9205	siRNA24 locus with predominant RNA size of 24	NA	NA	NA	NA	NA	NA	NA	3.629147697929	0.0384160639132689
1	23106799	23107620	822	*	PlantSmallRNAgenes	siRNA24	NA	NA	osa-b1.0r1-9241	siRNA24 locus with predominant RNA size of 24	NA	NA	NA	NA	NA	NA	NA	-3.8734377207163	0.0352458906751308
1	23158213	23159144	932	*	PlantSmallRNAgenes	siRNA24	NA	NA	osa-b1.0r1-9250	siRNA24 locus with predominant RNA size of 24	NA	NA	NA	NA	NA	NA	NA	2.93871916490382	0.0287334767608925
1	23160650	23161509	860	*	PlantSmallRNAgenes	siRNA24	NA	NA	osa-b1.0r1-9251	siRNA24 locus with predominant RNA size of 24	NA	NA	NA	NA	NA	NA	NA	1.91849148708185	0.043517333515538
1	23299483	23299923	441	*	PlantSmallRNAgenes	siRNA24	NA	NA	osa-b1.0r1-9297	siRNA24 locus with predominant RNA size of 24	NA	NA	NA	NA	NA	NA	NA	2.50445780274476	0.00220046220015112
1	23310653	23311837	1185	*	PlantSmallRNAgenes	siRNA24	NA	NA	osa-b1.0r1-9301	siRNA24 locus with predominant RNA size of 24	NA	NA	NA	NA	NA	NA	NA	4.59591320301462	0.0392254839481591
1	23314267	23315995	1729	*	PlantSmallRNAgenes	siRNA24	NA	NA	osa-b1.0r1-9304	siRNA24 locus with predominant RNA size of 24	NA	NA	NA	NA	NA	NA	NA	3.04125116753512	0.0075626609122956
1	23323519	23323923	405	+	PlantSmallRNAgenes	OtherRNA	NA	NA	osa-b1.0r1-9305	OtherRNA locus with < 80% of RNAs between 20-24 nts in size	NA	NA	NA	NA	NA	NA	NA	2.0466205385742	0.00168757207372536
1	23325232	23327088	1857	*	PlantSmallRNAgenes	siRNA24	NA	NA	osa-b1.0r1-9306	siRNA24 locus with predominant RNA size of 24	NA	NA	NA	NA	NA	NA	NA	2.83464820518409	0.000115211682380089
1	23336912	23337134	223	+	ShortStack	OtherRNA	NA	NA	Cluster_63437	NA	Cluster_63437	N	N	NA	NA	NA	NA	4.759744551938	0.0127666658466819
1	23380826	23381403	578	*	ShortStack	siRNA24	NA	NA	Cluster_63452	NA	Cluster_63452	24	N	NA	NA	NA	NA	6.83843116604044	3.89686973892036e-05
1	23381942	23382014	73	*	PlantSmallRNAgenes	siRNA24	NA	NA	osa-b1.0r1-9333	siRNA24 locus with predominant RNA size of 24	NA	NA	NA	NA	NA	NA	NA	6.25583272013677	0.00213280651664468
1	23382100	23382670	571	*	PlantSmallRNAgenes	siRNA24	NA	NA	osa-b1.0r1-9334	siRNA24 locus with predominant RNA size of 24	NA	NA	NA	NA	NA	NA	NA	7.74299488819694	9.19055714360323e-08
1	23383716	23388626	4911	*	PlantSmallRNAgenes	siRNA24	NA	NA	osa-b1.0r1-9335	siRNA24 locus with predominant RNA size of 24	NA	NA	NA	NA	NA	NA	NA	9.48108847610395	1.03467806741543e-28
1	23392622	23393222	601	*	ShortStack	siRNA21	NA	NA	Cluster_63461	NA	Cluster_63461	21	N	NA	NA	NA	NA	3.33022759325556	0.019398017769106
1	23395733	23399109	3377	*	PlantSmallRNAgenes	siRNA24	NA	NA	osa-b1.0r1-9343	siRNA24 locus with predominant RNA size of 24	NA	NA	NA	NA	NA	NA	NA	8.65168455542772	1.06788354662024e-28
1	23399193	23400624	1432	*	PlantSmallRNAgenes	siRNA24	NA	NA	osa-b1.0r1-9344	siRNA24 locus with predominant RNA size of 24	NA	NA	NA	NA	NA	NA	NA	9.44501101227669	2.49914994553122e-14
1	23401095	23403528	2434	*	PlantSmallRNAgenes	siRNA24	NA	NA	osa-b1.0r1-9346	siRNA24 locus with predominant RNA size of 24	NA	NA	NA	NA	NA	NA	NA	9.14292019807957	1.11309829977697e-13
1	23410600	23411223	624	*	PlantSmallRNAgenes	siRNA21	NA	NA	osa-b1.0r1-9348	siRNA21 locus with predominant RNA size of 21	NA	NA	NA	NA	NA	NA	NA	10.2018731981704	2.93439033022222e-15
1	23447728	23448640	913	*	Pln24NT	24nt_Locus	NA	NA	cluster7885	NA	NA	NA	NA	cluster7885	cluster7885	F	3	-5.5583198616773	0.00203980729310663
1	23515010	23516733	1724	+	ShortStack	OtherRNA	NA	NA	Cluster_63528	NA	Cluster_63528	N	N	NA	NA	NA	NA	6.70550482286114	1.82168791730497e-12
1	23538620	23539720	1101	*	PlantSmallRNAgenes	siRNA24	NA	NA	osa-b1.0r1-9405	siRNA24 locus with predominant RNA size of 24	NA	NA	NA	NA	NA	NA	NA	-4.45686804514066	0.0194991306782452
1	23644541	23644572	32	+	ShortStack	OtherRNA	NA	NA	Cluster_63593	NA	Cluster_63593	N	N	NA	NA	NA	NA	-5.30483157883591	0.00253726282537675
1	23676025	23676418	394	*	PlantSmallRNAgenes	siRNA24	NA	NA	osa-b1.0r1-9460	siRNA24 locus with predominant RNA size of 24	NA	NA	NA	NA	NA	NA	NA	4.46789288270552	0.0457385072935041
1	23692224	23692694	471	*	PlantSmallRNAgenes	siRNA24	NA	NA	osa-b1.0r1-9473	siRNA24 locus with predominant RNA size of 24	NA	NA	NA	NA	NA	NA	NA	-4.28487353999592	0.02419880152477
1	23695975	23696762	788	*	PlantSmallRNAgenes	siRNA24	NA	NA	osa-b1.0r1-9476	siRNA24 locus with predominant RNA size of 24	NA	NA	NA	NA	NA	NA	NA	4.52947117287928	0.0116164008085755
1	23711948	23712415	468	*	PlantSmallRNAgenes	siRNA24	NA	NA	osa-b1.0r1-9491	siRNA24 locus with predominant RNA size of 24	NA	NA	NA	NA	NA	NA	NA	-2.1433267008549	0.0479568282537992
1	23718527	23719058	532	*	PlantSmallRNAgenes	siRNA24	NA	NA	osa-b1.0r1-9496	siRNA24 locus with predominant RNA size of 24	NA	NA	NA	NA	NA	NA	NA	-2.84982301904261	0.000191024673034287
1	23742171	23742218	48	-	PlantSmallRNAgenes	OtherRNA	NA	NA	osa-b1.0r1-9509	OtherRNA locus with < 80% of RNAs between 20-24 nts in size	NA	NA	NA	NA	NA	NA	NA	-2.59848692527071	0.0003329624035658
1	23837517	23838283	767	*	PlantSmallRNAgenes	siRNA24	NA	NA	osa-b1.0r1-9557	siRNA24 locus with predominant RNA size of 24	NA	NA	NA	NA	NA	NA	NA	-4.72153417191638	0.0145461091782004
1	23928530	23929099	570	*	PlantSmallRNAgenes	siRNA24	NA	NA	osa-b1.0r1-9594	siRNA24 locus with predominant RNA size of 24	NA	NA	NA	NA	NA	NA	NA	-5.61188755586789	0.00078126517046798
1	23933436	23934062	627	*	PlantSmallRNAgenes	siRNA24	NA	NA	osa-b1.0r1-9595	siRNA24 locus with predominant RNA size of 24	NA	NA	NA	NA	NA	NA	NA	-2.35145727753409	0.0256905252019174
1	23967606	23968848	1243	*	PlantSmallRNAgenes	siRNA24	NA	NA	osa-b1.0r1-9613	siRNA24 locus with predominant RNA size of 24	NA	NA	NA	NA	NA	NA	NA	2.49015214424397	0.0387265008390109
1	23989165	23990338	1174	*	PlantSmallRNAgenes	siRNA24	NA	NA	osa-b1.0r1-9620	siRNA24 locus with predominant RNA size of 24	NA	NA	NA	NA	NA	NA	NA	-1.7285254058666	0.0450904324505602
1	24005022	24006700	1679	+	PlantSmallRNAgenes	OtherRNA	NA	NA	osa-b1.0r1-9631	OtherRNA locus with < 80% of RNAs between 20-24 nts in size	NA	NA	NA	NA	NA	NA	NA	-8.34982876071622	3.00231892675569e-08
1	24061247	24062970	1724	*	PlantSmallRNAgenes	siRNA24	NA	NA	osa-b1.0r1-9657	siRNA24 locus with predominant RNA size of 24	NA	NA	NA	NA	NA	NA	NA	2.68988995996244	0.00904027855817807
1	24074571	24074997	427	*	PlantSmallRNAgenes	siRNA24	NA	NA	osa-b1.0r1-9661	siRNA24 locus with predominant RNA size of 24	NA	NA	NA	NA	NA	NA	NA	-2.67296845516888	0.00323079965377173
1	24075115	24076759	1645	-	ShortStack	OtherRNA	NA	NA	Cluster_63912	NA	Cluster_63912	N	N	NA	NA	NA	NA	-3.93887460126356	0.00932059021918033
1	24079648	24080271	624	-	ShortStack	OtherRNA	NA	NA	Cluster_63916	NA	Cluster_63916	N	N	NA	NA	NA	NA	-4.79533106808467	0.00805509851533056
1	24084248	24084578	331	*	PlantSmallRNAgenes	siRNA24	NA	NA	osa-b1.0r1-9664	siRNA24 locus with predominant RNA size of 24	NA	NA	NA	NA	NA	NA	NA	-4.51638123249163	0.0185124646111199
1	24091695	24092033	339	*	PlantSmallRNAgenes	siRNA24	NA	NA	osa-b1.0r1-9668	siRNA24 locus with predominant RNA size of 24	NA	NA	NA	NA	NA	NA	NA	-5.2170972004874	0.00531381774949935
1	24107117	24108126	1010	-	ShortStack	OtherRNA	NA	NA	Cluster_63943	NA	Cluster_63943	N	N	NA	NA	NA	NA	-5.56086957091143	0.00173644186231476
1	24108169	24108647	479	-	ShortStack	OtherRNA	NA	NA	Cluster_63944	NA	Cluster_63944	N	N	NA	NA	NA	NA	-4.85618083174224	0.0289329624437454
1	24109969	24110889	921	-	ShortStack	OtherRNA	NA	NA	Cluster_63947	NA	Cluster_63947	N	N	NA	NA	NA	NA	-3.55973963515553	0.00846138887189433
1	24166197	24167337	1141	*	PlantSmallRNAgenes	siRNA24	NA	NA	osa-b1.0r1-9696	siRNA24 locus with predominant RNA size of 24	NA	NA	NA	NA	NA	NA	NA	-2.47923319943142	0.0208756837032106
1	24176386	24177283	898	*	PlantSmallRNAgenes	siRNA24	NA	NA	osa-b1.0r1-9700	siRNA24 locus with predominant RNA size of 24	NA	NA	NA	NA	NA	NA	NA	-1.91273342745357	0.0474351927889348
1	24190367	24191496	1130	*	PlantSmallRNAgenes	siRNA24	NA	NA	osa-b1.0r1-9707	siRNA24 locus with predominant RNA size of 24	NA	NA	NA	NA	NA	NA	NA	2.50804743260307	0.0336244169457293
1	24223347	24223733	387	*	PlantSmallRNAgenes	siRNA24	NA	NA	osa-b1.0r1-9721	siRNA24 locus with predominant RNA size of 24	NA	NA	NA	NA	NA	NA	NA	-6.70138966059446	0.00369906273607091
1	24229202	24231005	1804	*	PlantSmallRNAgenes	siRNA24	NA	NA	osa-b1.0r1-9726	siRNA24 locus with predominant RNA size of 24	NA	NA	NA	NA	NA	NA	NA	-1.56421901441623	0.00975360730096007
1	24235607	24237251	1645	*	PlantSmallRNAgenes	siRNA24	NA	NA	osa-b1.0r1-9728	siRNA24 locus with predominant RNA size of 24	NA	NA	NA	NA	NA	NA	NA	1.70311333656985	0.0462231325606951
1	24254039	24255179	1141	*	PlantSmallRNAgenes	siRNA24	NA	NA	osa-b1.0r1-9731	siRNA24 locus with predominant RNA size of 24	NA	NA	NA	NA	NA	NA	NA	3.13376909880673	0.0246296895499301
1	24338845	24339443	599	*	PlantSmallRNAgenes	siRNA24	NA	NA	osa-b1.0r1-9763	siRNA24 locus with predominant RNA size of 24	NA	NA	NA	NA	NA	NA	NA	4.90990951779246	0.00255814158195381
1	24372253	24373124	872	+	PlantSmallRNAgenes	siRNA24	NA	NA	osa-b1.0r1-9776	siRNA24 locus with predominant RNA size of 24	NA	NA	NA	NA	NA	NA	NA	2.04037859007235	0.0193598042298345
1	24373503	24373870	368	+	PlantSmallRNAgenes	OtherRNA	NA	NA	osa-b1.0r1-9777	OtherRNA locus with < 80% of RNAs between 20-24 nts in size	NA	NA	NA	NA	NA	NA	NA	3.1486884947426	0.00252919135986798
1	24387959	24389691	1733	*	PlantSmallRNAgenes	siRNA24	NA	NA	osa-b1.0r1-9782	siRNA24 locus with predominant RNA size of 24	NA	NA	NA	NA	NA	NA	NA	2.71314910165239	0.000321030651180162
1	24415591	24416224	634	*	PlantSmallRNAgenes	siRNA24	NA	NA	osa-b1.0r1-9794	siRNA24 locus with predominant RNA size of 24	NA	NA	NA	NA	NA	NA	NA	2.70769246014403	0.0405096686973016
1	24418121	24418622	502	*	PlantSmallRNAgenes	siRNA24	NA	NA	osa-b1.0r1-9796	siRNA24 locus with predominant RNA size of 24	NA	NA	NA	NA	NA	NA	NA	-2.6464241014226	0.0308523959264444
1	24513483	24514977	1495	*	PlantSmallRNAgenes	siRNA24	NA	NA	osa-b1.0r1-9832	siRNA24 locus with predominant RNA size of 24	NA	NA	NA	NA	NA	NA	NA	2.87591724111556	0.00223933542073604
1	24615684	24616128	445	+	PlantSmallRNAgenes	OtherRNA	NA	NA	osa-b1.0r1-9863	OtherRNA locus with < 80% of RNAs between 20-24 nts in size	NA	NA	NA	NA	NA	NA	NA	-2.45338479007011	0.000309355399712212
1	24656641	24657453	813	*	PlantSmallRNAgenes	siRNA24	NA	NA	osa-b1.0r1-9881	siRNA24 locus with predominant RNA size of 24	NA	NA	NA	NA	NA	NA	NA	4.55684385665487	0.043297843231419
1	24678134	24678744	611	*	PlantSmallRNAgenes	siRNA24	NA	NA	osa-b1.0r1-9893	siRNA24 locus with predominant RNA size of 24	NA	NA	NA	NA	NA	NA	NA	4.82795274334853	0.0365675020405611
1	24727431	24728144	714	*	PlantSmallRNAgenes	siRNA24	NA	NA	osa-b1.0r1-9921	siRNA24 locus with predominant RNA size of 24	NA	NA	NA	NA	NA	NA	NA	4.15022544687507	0.0112188223741016
1	24900070	24900676	607	*	PlantSmallRNAgenes	siRNA24	NA	NA	osa-b1.0r1-9996	siRNA24 locus with predominant RNA size of 24	NA	NA	NA	NA	NA	NA	NA	-2.18902044921976	0.0282785126843762
1	24973520	24974088	569	*	PlantSmallRNAgenes	siRNA24	NA	NA	osa-b1.0r1-10032	siRNA24 locus with predominant RNA size of 24	NA	NA	NA	NA	NA	NA	NA	2.85399754029408	0.00159045055108323
1	24998360	24998382	23	-	PlantSmallRNAgenes	OtherRNA	NA	NA	osa-b1.0r1-10042	OtherRNA locus with < 80% of RNAs between 20-24 nts in size	NA	NA	NA	NA	NA	NA	NA	-6.72450352552681	3.11112912146532e-05
1	25112291	25113062	772	*	PlantSmallRNAgenes	siRNA24	NA	NA	osa-b1.0r1-10083	siRNA24 locus with predominant RNA size of 24	NA	NA	NA	NA	NA	NA	NA	2.86564561373318	0.00306115635783666
1	25114108	25114894	787	+	ShortStack	OtherRNA	NA	NA	Cluster_64629	NA	Cluster_64629	N	N	NA	NA	NA	NA	-4.57115378534558	0.0284639634190193
1	25117132	25117496	365	+	ShortStack	OtherRNA	NA	NA	Cluster_64634	NA	Cluster_64634	N	N	NA	NA	NA	NA	-4.63701040654055	0.0190694049577637
1	25150570	25151336	767	*	PlantSmallRNAgenes	siRNA24	NA	NA	osa-b1.0r1-10099	siRNA24 locus with predominant RNA size of 24	NA	NA	NA	NA	NA	NA	NA	-1.83167812271788	0.00582699839192622
1	25164092	25165752	1661	*	PlantSmallRNAgenes	siRNA24	NA	NA	osa-b1.0r1-10106	siRNA24 locus with predominant RNA size of 24	NA	NA	NA	NA	NA	NA	NA	2.57084654646119	0.012471646651644
1	25166048	25166449	402	*	PlantSmallRNAgenes	siRNA24	NA	NA	osa-b1.0r1-10107	siRNA24 locus with predominant RNA size of 24	NA	NA	NA	NA	NA	NA	NA	4.51666336431524	0.0415646725999601
1	25221958	25223757	1800	*	PlantSmallRNAgenes	siRNA24	NA	NA	osa-b1.0r1-10124	siRNA24 locus with predominant RNA size of 24	NA	NA	NA	NA	NA	NA	NA	1.81279829579676	0.0442291628686205
1	25237084	25237132	49	+	PlantSmallRNAgenes	OtherRNA	NA	NA	osa-b1.0r1-10128	OtherRNA locus with < 80% of RNAs between 20-24 nts in size	NA	NA	NA	NA	NA	NA	NA	-4.84169939170505	0.0486942693969353
1	25251581	25255298	3718	*	PlantSmallRNAgenes	siRNA24	NA	NA	osa-b1.0r1-10140	siRNA24 locus with predominant RNA size of 24	NA	NA	NA	NA	NA	NA	NA	4.77401259860551	8.70130631641722e-10
1	25278973	25280053	1081	*	PlantSmallRNAgenes	siRNA24	NA	NA	osa-b1.0r1-10160	siRNA24 locus with predominant RNA size of 24	NA	NA	NA	NA	NA	NA	NA	4.96321412854019	0.0217025772273277
1	25290963	25290979	17	+	PlantSmallRNAgenes	OtherRNA	NA	NA	osa-b1.0r1-10167	OtherRNA locus with < 80% of RNAs between 20-24 nts in size	NA	NA	NA	NA	NA	NA	NA	-8.39288674869344	0.000207137432172648
1	25299706	25300005	300	*	PlantSmallRNAgenes	siRNA24	NA	NA	osa-b1.0r1-10170	siRNA24 locus with predominant RNA size of 24	NA	NA	NA	NA	NA	NA	NA	6.03398944648322	0.00514133315471889
1	25300429	25301391	963	*	PlantSmallRNAgenes	siRNA24	NA	NA	osa-b1.0r1-10171	siRNA24 locus with predominant RNA size of 24	NA	NA	NA	NA	NA	NA	NA	3.56585019550527	0.0384657241757375
1	25304003	25307775	3773	*	PlantSmallRNAgenes	siRNA24	NA	NA	osa-b1.0r1-10173	siRNA24 locus with predominant RNA size of 24	NA	NA	NA	NA	NA	NA	NA	5.3670025776186	0.00017372740070453
1	25307832	25310519	2688	*	PlantSmallRNAgenes	siRNA24	NA	NA	osa-b1.0r1-10174	siRNA24 locus with predominant RNA size of 24	NA	NA	NA	NA	NA	NA	NA	7.32082671139928	1.18374210191636e-06
1	25311582	25315355	3774	*	PlantSmallRNAgenes	siRNA24	NA	NA	osa-b1.0r1-10176	siRNA24 locus with predominant RNA size of 24	NA	NA	NA	NA	NA	NA	NA	2.90156282473051	2.22810559330691e-08
1	25329698	25329909	212	-	PlantSmallRNAgenes	OtherRNA	NA	NA	osa-b1.0r1-10183	OtherRNA locus with < 80% of RNAs between 20-24 nts in size	NA	NA	NA	NA	NA	NA	NA	-4.00060743727753	0.0047901181611555
1	25357645	25357794	150	+	PlantSmallRNAgenes	OtherRNA	NA	NA	osa-b1.0r1-10198	OtherRNA locus with < 80% of RNAs between 20-24 nts in size	NA	NA	NA	NA	NA	NA	NA	4.64449157129216	0.000272265884965807
1	25359970	25360175	206	+	ShortStack	OtherRNA	NA	NA	Cluster_64821	NA	Cluster_64821	N	N	NA	NA	NA	NA	5.98008348656285	0.000394551973428719
1	25361525	25361910	386	+	PlantSmallRNAgenes	OtherRNA	NA	NA	osa-b1.0r1-10199	OtherRNA locus with < 80% of RNAs between 20-24 nts in size	NA	NA	NA	NA	NA	NA	NA	7.23449892281612	3.08828615701322e-06
1	25426954	25429015	2062	*	PlantSmallRNAgenes	siRNA24	NA	NA	osa-b1.0r1-10223	siRNA24 locus with predominant RNA size of 24	NA	NA	NA	NA	NA	NA	NA	-1.83127999553928	0.0254884123737973
1	25483214	25484053	840	*	PlantSmallRNAgenes	siRNA24	NA	NA	osa-b1.0r1-10251	siRNA24 locus with predominant RNA size of 24	NA	NA	NA	NA	NA	NA	NA	6.02286558015882	0.000226993139047137
1	25555102	25555643	542	*	ShortStack	siRNA24	NA	NA	Cluster_64953	NA	Cluster_64953	24	N	NA	NA	NA	NA	5.25782081813274	0.00381076768801976
1	25595988	25597866	1879	*	PlantSmallRNAgenes	siRNA24	NA	NA	osa-b1.0r1-10298	siRNA24 locus with predominant RNA size of 24	NA	NA	NA	NA	NA	NA	NA	2.18137013159706	0.00638216800568162
1	25600570	25600996	427	*	PlantSmallRNAgenes	siRNA24	NA	NA	osa-b1.0r1-10302	siRNA24 locus with predominant RNA size of 24	NA	NA	NA	NA	NA	NA	NA	-4.31524825147248	0.0288508765714095
1	25681575	25682889	1315	+	ShortStack	OtherRNA	NA	NA	Cluster_65042	NA	Cluster_65042	N	N	NA	NA	NA	NA	-3.12387871969237	0.00918428971851334
1	25770782	25771087	306	*	PlantSmallRNAgenes	siRNA24	NA	NA	osa-b1.0r1-10371	siRNA24 locus with predominant RNA size of 24	NA	NA	NA	NA	NA	NA	NA	-3.87798792418141	0.0284516346199312
1	25782979	25783680	702	*	PlantSmallRNAgenes	siRNA24	NA	NA	osa-b1.0r1-10377	siRNA24 locus with predominant RNA size of 24	NA	NA	NA	NA	NA	NA	NA	-3.92985834516537	0.0453587036155339
1	25817509	25818007	499	*	PlantSmallRNAgenes	siRNA24	NA	NA	osa-b1.0r1-10389	siRNA24 locus with predominant RNA size of 24	NA	NA	NA	NA	NA	NA	NA	2.82457083700659	0.0361271310502386
1	25818506	25818888	383	*	PlantSmallRNAgenes	siRNA24	NA	NA	osa-b1.0r1-10390	siRNA24 locus with predominant RNA size of 24	NA	NA	NA	NA	NA	NA	NA	-3.9421008525229	0.0235476624086835
1	25866668	25867697	1030	*	PlantSmallRNAgenes	siRNA24	NA	NA	osa-b1.0r1-10410	siRNA24 locus with predominant RNA size of 24	NA	NA	NA	NA	NA	NA	NA	1.90970621814517	0.0151245180630424
1	25879202	25879584	383	+	PlantSmallRNAgenes	siRNA24	NA	NA	osa-b1.0r1-10417	siRNA24 locus with predominant RNA size of 24	NA	NA	NA	NA	NA	NA	NA	2.74395915097277	0.0354792632416377
1	25883796	25884197	402	*	PlantSmallRNAgenes	siRNA24	NA	NA	osa-b1.0r1-10418	siRNA24 locus with predominant RNA size of 24	NA	NA	NA	NA	NA	NA	NA	-5.3274105847321	0.000955041242504821
1	25970059	25972414	2356	*	PlantSmallRNAgenes	siRNA24	NA	NA	osa-b1.0r1-10448	siRNA24 locus with predominant RNA size of 24	NA	NA	NA	NA	NA	NA	NA	1.99324977862432	0.0449540614320599
1	26000908	26001163	256	*	PlantSmallRNAgenes	siRNA24	NA	NA	osa-b1.0r1-10456	siRNA24 locus with predominant RNA size of 24	NA	NA	NA	NA	NA	NA	NA	4.55364627142172	1.31469113099784e-06
1	26001680	26001881	202	*	PlantSmallRNAgenes	siRNA24	NA	NA	osa-b1.0r1-10457	siRNA24 locus with predominant RNA size of 24	NA	NA	NA	NA	NA	NA	NA	-4.93298233372473	0.00813333474428974
1	26098362	26098978	617	*	PlantSmallRNAgenes	siRNA24	NA	NA	osa-b1.0r1-10493	siRNA24 locus with predominant RNA size of 24	NA	NA	NA	NA	NA	NA	NA	-1.8648093580544	0.029749939615252
1	26119303	26119602	300	*	PlantSmallRNAgenes	siRNA24	NA	NA	osa-b1.0r1-10501	siRNA24 locus with predominant RNA size of 24	NA	NA	NA	NA	NA	NA	NA	-4.70162357035287	0.0210811443330383
1	26129398	26129703	306	-	PlantSmallRNAgenes	siRNA24	NA	NA	osa-b1.0r1-10503	siRNA24 locus with predominant RNA size of 24	NA	NA	NA	NA	NA	NA	NA	5.47586116210175	0.019750412370592
1	26153165	26153993	829	*	PlantSmallRNAgenes	siRNA24	NA	NA	osa-b1.0r1-10509	siRNA24 locus with predominant RNA size of 24	NA	NA	NA	NA	NA	NA	NA	3.38278096070674	0.0366245001405198
1	26154330	26155696	1367	*	PlantSmallRNAgenes	siRNA24	NA	NA	osa-b1.0r1-10510	siRNA24 locus with predominant RNA size of 24	NA	NA	NA	NA	NA	NA	NA	4.797263838299	0.000121835005935932
1	26248761	26249336	576	-	PlantSmallRNAgenes	siRNA24	NA	NA	osa-b1.0r1-10555	siRNA24 locus with predominant RNA size of 24	NA	NA	NA	NA	NA	NA	NA	1.58017224700432	0.00480802024004103
1	26276173	26277829	1657	*	PlantSmallRNAgenes	siRNA24	NA	NA	osa-b1.0r1-10564	siRNA24 locus with predominant RNA size of 24	NA	NA	NA	NA	NA	NA	NA	2.87088335895317	0.000480419327570925
1	26325838	26326138	301	*	PlantSmallRNAgenes	siRNA24	NA	NA	osa-b1.0r1-10584	siRNA24 locus with predominant RNA size of 24	NA	NA	NA	NA	NA	NA	NA	-4.04771972939702	0.0352603825717025
1	26430449	26430790	342	*	PlantSmallRNAgenes	siRNA24	NA	NA	osa-b1.0r1-10629	siRNA24 locus with predominant RNA size of 24	NA	NA	NA	NA	NA	NA	NA	-2.10922913452642	0.00609755797447181
1	26481702	26482434	733	*	PlantSmallRNAgenes	siRNA24	NA	NA	osa-b1.0r1-10653	siRNA24 locus with predominant RNA size of 24	NA	NA	NA	NA	NA	NA	NA	-4.2286165536947	0.0435329654756305
1	26541585	26542356	772	*	PlantSmallRNAgenes	siRNA24	NA	NA	osa-b1.0r1-10681	siRNA24 locus with predominant RNA size of 24	NA	NA	NA	NA	NA	NA	NA	3.88822585193257	0.00557824617816999
1	26558646	26559390	745	*	ShortStack	siRNA24	NA	NA	Cluster_65604	NA	Cluster_65604	24	N	NA	NA	NA	NA	5.14469378401635	0.0161081985966861
1	26560683	26562103	1421	*	PlantSmallRNAgenes	siRNA24	NA	NA	osa-b1.0r1-10686	siRNA24 locus with predominant RNA size of 24	NA	NA	NA	NA	NA	NA	NA	7.52418635672864	0.00926441409439802
1	26562185	26562570	386	*	PlantSmallRNAgenes	siRNA24	NA	NA	osa-b1.0r1-10687	siRNA24 locus with predominant RNA size of 24	NA	NA	NA	NA	NA	NA	NA	7.23757105296341	5.88724160051427e-06
1	26563219	26563892	674	*	PlantSmallRNAgenes	siRNA24	NA	NA	osa-b1.0r1-10689	siRNA24 locus with predominant RNA size of 24	NA	NA	NA	NA	NA	NA	NA	10.0556294115075	7.65762032505888e-13
1	26579273	26582425	3153	*	PlantSmallRNAgenes	OtherRNA	NA	NA	osa-b1.0r1-10694	OtherRNA locus with < 80% of RNAs between 20-24 nts in size	NA	NA	NA	NA	NA	NA	NA	2.733452778952	6.68753509912129e-07
1	26616713	26617415	703	+	PlantSmallRNAgenes	OtherRNA	NA	NA	osa-b1.0r1-10706	OtherRNA locus with < 80% of RNAs between 20-24 nts in size	NA	NA	NA	NA	NA	NA	NA	-5.27011116422117	0.00395386976083858
1	26727657	26729802	2146	*	PlantSmallRNAgenes	siRNA24	NA	NA	osa-b1.0r1-10754	siRNA24 locus with predominant RNA size of 24	NA	NA	NA	NA	NA	NA	NA	2.34493310347449	0.0236776954385554
1	26768274	26769415	1142	*	PlantSmallRNAgenes	siRNA24	NA	NA	osa-b1.0r1-10774	siRNA24 locus with predominant RNA size of 24	NA	NA	NA	NA	NA	NA	NA	4.64726559744513	0.0140641754246558
1	26803811	26804344	534	*	PlantSmallRNAgenes	OtherRNA	NA	NA	osa-b1.0r1-10785	OtherRNA locus with < 80% of RNAs between 20-24 nts in size	NA	NA	NA	NA	NA	NA	NA	1.72313308507562	0.00281989517895138
1	26867219	26867876	658	*	PlantSmallRNAgenes	siRNA24	NA	NA	osa-b1.0r1-10809	siRNA24 locus with predominant RNA size of 24	NA	NA	NA	NA	NA	NA	NA	-2.928667772352	0.0436944274131005
1	26909466	26911754	2289	*	PlantSmallRNAgenes	siRNA24	NA	NA	osa-b1.0r1-10824	siRNA24 locus with predominant RNA size of 24	NA	NA	NA	NA	NA	NA	NA	4.45060440445541	0.0176203760061731
1	26923194	26923459	266	*	PlantSmallRNAgenes	siRNA21	NA	NA	osa-b1.0r1-10828	siRNA21 locus with predominant RNA size of 21	NA	NA	NA	NA	NA	NA	NA	4.53545163190178	0.00881530875703953
1	26924710	26931607	6898	*	PlantSmallRNAgenes	siRNA24	NA	NA	osa-b1.0r1-10832	siRNA24 locus with predominant RNA size of 24	NA	NA	NA	NA	NA	NA	NA	10.1819281501896	1.81537381431457e-42
1	26934528	26938741	4214	*	Pln24NT	24nt_Locus	NA	NA	cluster9049	NA	NA	NA	NA	cluster9049	cluster9049	T	16	4.91455749803466	0.0126356128767366
1	26939424	26939723	300	*	ShortStack	siRNA24	NA	NA	Cluster_65846	NA	Cluster_65846	24	N	NA	NA	NA	NA	6.0937790704139	0.00457256124826666
1	26969499	26970554	1056	*	PlantSmallRNAgenes	siRNA24	NA	NA	osa-b1.0r1-10837	siRNA24 locus with predominant RNA size of 24	NA	NA	NA	NA	NA	NA	NA	-4.74240021006852	0.000542959085574376
1	27013709	27014303	595	*	ShortStack	OtherRNA	NA	NA	Cluster_65859	NA	Cluster_65859	N	N	NA	NA	NA	NA	4.58817545313415	0.0387233275219714
1	27080336	27081024	689	*	PlantSmallRNAgenes	siRNA24	NA	NA	osa-b1.0r1-10882	siRNA24 locus with predominant RNA size of 24	NA	NA	NA	NA	NA	NA	NA	-5.78190378348079	0.000211561917487804
1	27085770	27086138	369	-	ShortStack	OtherRNA	NA	NA	Cluster_65901	NA	Cluster_65901	N	N	NA	NA	NA	NA	6.20855348426576	0.00145913877909671
1	27087294	27087399	106	-	ShortStack	OtherRNA	NA	NA	Cluster_65902	NA	Cluster_65902	N	N	NA	NA	NA	NA	6.89878537447117	3.33389513763404e-05
1	27091453	27091803	351	-	ShortStack	OtherRNA	NA	NA	Cluster_65910	NA	Cluster_65910	N	N	NA	NA	NA	NA	6.04043028735557	0.000275319316784069
1	27133727	27133955	229	-	ShortStack	OtherRNA	NA	NA	Cluster_65950	NA	Cluster_65950	N	N	NA	NA	NA	NA	4.28311342074439	0.0242243923356347
1	27236027	27236279	253	-	PlantSmallRNAgenes	OtherRNA	NA	NA	osa-b1.0r1-10950	OtherRNA locus with < 80% of RNAs between 20-24 nts in size	NA	NA	NA	NA	NA	NA	NA	-2.51529347834588	1.98590080566274e-05
1	27276698	27276714	17	+	ShortStack	OtherRNA	NA	NA	Cluster_66044	NA	Cluster_66044	N	N	NA	NA	NA	NA	-4.93311113001431	0.00851698645009446
1	27278494	27278906	413	*	PlantSmallRNAgenes	siRNA24	NA	NA	osa-b1.0r1-10960	siRNA24 locus with predominant RNA size of 24	NA	NA	NA	NA	NA	NA	NA	-4.89227118527079	0.00453175329058622
1	27303264	27303719	456	-	PlantSmallRNAgenes	OtherRNA	NA	NA	osa-b1.0r1-10975	OtherRNA locus with < 80% of RNAs between 20-24 nts in size	NA	NA	NA	NA	NA	NA	NA	2.40192836184476	0.041939379056053
1	27422011	27422506	496	*	PlantSmallRNAgenes	siRNA24	NA	NA	osa-b1.0r1-11011	siRNA24 locus with predominant RNA size of 24	NA	NA	NA	NA	NA	NA	NA	-5.09431490018352	0.00296837548981074
1	27481202	27481583	382	*	PlantSmallRNAgenes	siRNA24	NA	NA	osa-b1.0r1-11027	siRNA24 locus with predominant RNA size of 24	NA	NA	NA	NA	NA	NA	NA	-3.6653823708173	0.0184156566180902
1	27490940	27491345	406	*	PlantSmallRNAgenes	siRNA24	NA	NA	osa-b1.0r1-11034	siRNA24 locus with predominant RNA size of 24	NA	NA	NA	NA	NA	NA	NA	-4.44537590812894	0.018976283809254
1	27528951	27529969	1019	*	PlantSmallRNAgenes	siRNA24	NA	NA	osa-b1.0r1-11052	siRNA24 locus with predominant RNA size of 24	NA	NA	NA	NA	NA	NA	NA	3.39810430456441	0.00308636829508554
1	27540304	27540575	272	+	PlantSmallRNAgenes	OtherRNA	NA	NA	osa-b1.0r1-11061	OtherRNA locus with < 80% of RNAs between 20-24 nts in size	NA	NA	NA	NA	NA	NA	NA	5.11879739873429	0.0153386716075125
1	27546366	27547244	879	*	PlantSmallRNAgenes	siRNA24	NA	NA	osa-b1.0r1-11065	siRNA24 locus with predominant RNA size of 24	NA	NA	NA	NA	NA	NA	NA	4.53351451941341	0.0440013131851922
1	27578904	27579733	830	*	PlantSmallRNAgenes	siRNA24	NA	NA	osa-b1.0r1-11071	siRNA24 locus with predominant RNA size of 24	NA	NA	NA	NA	NA	NA	NA	2.05890512407706	0.023368297956593
1	27613738	27614993	1256	*	PlantSmallRNAgenes	siRNA24	NA	NA	osa-b1.0r1-11075	siRNA24 locus with predominant RNA size of 24	NA	NA	NA	NA	NA	NA	NA	2.05083781948988	0.0088431380521832
1	27712719	27713160	442	*	PlantSmallRNAgenes	siRNA24	NA	NA	osa-b1.0r1-11113	siRNA24 locus with predominant RNA size of 24	NA	NA	NA	NA	NA	NA	NA	-4.05365993103853	0.0389536366584461
1	27740038	27741854	1817	*	PlantSmallRNAgenes	siRNA24	NA	NA	osa-b1.0r1-11117	siRNA24 locus with predominant RNA size of 24	NA	NA	NA	NA	NA	NA	NA	3.01015039169545	0.00391694676078282
1	27748918	27749325	408	-	PlantSmallRNAgenes	OtherRNA	NA	NA	osa-b1.0r1-11121	OtherRNA locus with < 80% of RNAs between 20-24 nts in size	NA	NA	NA	NA	NA	NA	NA	-4.9377139422881	2.14136240247478e-05
1	27820217	27820816	600	*	PlantSmallRNAgenes	siRNA24	NA	NA	osa-b1.0r1-11152	siRNA24 locus with predominant RNA size of 24	NA	NA	NA	NA	NA	NA	NA	6.36584095032326	0.000596428586650593
1	27850178	27851841	1664	*	PlantSmallRNAgenes	siRNA24	NA	NA	osa-b1.0r1-11167	siRNA24 locus with predominant RNA size of 24	NA	NA	NA	NA	NA	NA	NA	6.55455242120441	2.60429282181081e-13
1	27851917	27852441	525	*	PlantSmallRNAgenes	siRNA24	NA	NA	osa-b1.0r1-11168	siRNA24 locus with predominant RNA size of 24	NA	NA	NA	NA	NA	NA	NA	7.69005698937087	1.00517824127703e-06
1	27857612	27859440	1829	*	PlantSmallRNAgenes	siRNA24	NA	NA	osa-b1.0r1-11172	siRNA24 locus with predominant RNA size of 24	NA	NA	NA	NA	NA	NA	NA	5.34564346921966	0.000132966899613363
1	27859499	27859972	474	*	PlantSmallRNAgenes	siRNA24	NA	NA	osa-b1.0r1-11173	siRNA24 locus with predominant RNA size of 24	NA	NA	NA	NA	NA	NA	NA	5.14103295349611	0.0151245180630424
1	27860148	27860586	439	*	PlantSmallRNAgenes	siRNA24	NA	NA	osa-b1.0r1-11174	siRNA24 locus with predominant RNA size of 24	NA	NA	NA	NA	NA	NA	NA	5.77499400373412	0.00840967426213802
1	27950972	27951837	866	*	PlantSmallRNAgenes	siRNA24	NA	NA	osa-b1.0r1-11208	siRNA24 locus with predominant RNA size of 24	NA	NA	NA	NA	NA	NA	NA	-2.87061398564582	0.00121730777399027
1	28070571	28070939	369	*	PlantSmallRNAgenes	siRNA24	NA	NA	osa-b1.0r1-11256	siRNA24 locus with predominant RNA size of 24	NA	NA	NA	NA	NA	NA	NA	-4.72252173460572	0.00656830613555718
1	28177783	28180197	2415	*	PlantSmallRNAgenes	siRNA24	NA	NA	osa-b1.0r1-11302	siRNA24 locus with predominant RNA size of 24	NA	NA	NA	NA	NA	NA	NA	2.39501991197812	0.0047549673325925
1	28186621	28187607	987	*	PlantSmallRNAgenes	siRNA24	NA	NA	osa-b1.0r1-11305	siRNA24 locus with predominant RNA size of 24	NA	NA	NA	NA	NA	NA	NA	-3.75909743930359	0.0336635700191331
1	28197141	28198644	1504	*	PlantSmallRNAgenes	siRNA24	NA	NA	osa-b1.0r1-11309	siRNA24 locus with predominant RNA size of 24	NA	NA	NA	NA	NA	NA	NA	2.84758035921046	0.0135155060602963
1	28199259	28206603	7345	*	PlantSmallRNAgenes	siRNA24	NA	NA	osa-b1.0r1-11311	siRNA24 locus with predominant RNA size of 24	NA	NA	NA	NA	NA	NA	NA	6.94274028895091	4.40660231939248e-22
1	28206694	28207110	417	*	PlantSmallRNAgenes	siRNA24	NA	NA	osa-b1.0r1-11312	siRNA24 locus with predominant RNA size of 24	NA	NA	NA	NA	NA	NA	NA	5.64760783944922	0.0278017909948555
1	28207264	28216682	9419	*	PlantSmallRNAgenes	siRNA24	NA	NA	osa-b1.0r1-11313	siRNA24 locus with predominant RNA size of 24	NA	NA	NA	NA	NA	NA	NA	9.10140527959221	2.35275932172758e-13
1	28380708	28381157	450	*	PlantSmallRNAgenes	siRNA24	NA	NA	osa-b1.0r1-11375	siRNA24 locus with predominant RNA size of 24	NA	NA	NA	NA	NA	NA	NA	-4.54077205830062	0.00729934364435355
1	28381684	28382708	1025	+	PlantSmallRNAgenes	OtherRNA	NA	NA	osa-b1.0r1-11376	OtherRNA locus with < 80% of RNAs between 20-24 nts in size	NA	NA	NA	NA	NA	NA	NA	-2.26904814110641	0.00134337892740287
1	28392116	28392620	505	*	PlantSmallRNAgenes	siRNA24	NA	NA	osa-b1.0r1-11378	siRNA24 locus with predominant RNA size of 24	NA	NA	NA	NA	NA	NA	NA	-2.88969553226012	0.00725705156144984
1	28447637	28448435	799	-	ShortStack	OtherRNA	NA	NA	Cluster_66790	NA	Cluster_66790	N	N	NA	NA	NA	NA	-4.79227837813891	0.0352775763934351
1	28565076	28566395	1320	*	PlantSmallRNAgenes	siRNA24	NA	NA	osa-b1.0r1-11466	siRNA24 locus with predominant RNA size of 24	NA	NA	NA	NA	NA	NA	NA	-1.80416629830047	0.0481777061984809
1	28567955	28568550	596	*	PlantSmallRNAgenes	siRNA24	NA	NA	osa-b1.0r1-11467	siRNA24 locus with predominant RNA size of 24	NA	NA	NA	NA	NA	NA	NA	-3.9223348187487	0.00515632010785578
1	28594398	28595476	1079	*	PlantSmallRNAgenes	siRNA24	NA	NA	osa-b1.0r1-11476	siRNA24 locus with predominant RNA size of 24	NA	NA	NA	NA	NA	NA	NA	4.34066610573704	1.23052353315012e-12
1	28597144	28601148	4005	*	PlantSmallRNAgenes	siRNA24	NA	NA	osa-b1.0r1-11477	siRNA24 locus with predominant RNA size of 24	NA	NA	NA	NA	NA	NA	NA	6.64287546657512	2.21740335583565e-22
1	28785790	28785995	206	*	PlantSmallRNAgenes	siRNA24	NA	NA	osa-b1.0r1-11556	siRNA24 locus with predominant RNA size of 24	NA	NA	NA	NA	NA	NA	NA	10.2119863508162	4.75429990754228e-13
1	28888758	28888849	92	+	PlantSmallRNAgenes	OtherRNA	NA	NA	osa-b1.0r1-11595	OtherRNA locus with < 80% of RNAs between 20-24 nts in size	NA	NA	NA	NA	NA	NA	NA	1.68573758387479	0.00954887423145904
1	28939669	28940521	853	-	ShortStack	OtherRNA	NA	NA	Cluster_67125	NA	Cluster_67125	N	N	NA	NA	NA	NA	-3.64228876460441	0.00886775718433926
1	28963688	28964037	350	*	PlantSmallRNAgenes	siRNA24	NA	NA	osa-b1.0r1-11626	siRNA24 locus with predominant RNA size of 24	NA	NA	NA	NA	NA	NA	NA	-5.47568531368567	0.000639188459946504
1	28965648	28966850	1203	*	PlantSmallRNAgenes	siRNA24	NA	NA	osa-b1.0r1-11627	siRNA24 locus with predominant RNA size of 24	NA	NA	NA	NA	NA	NA	NA	-3.74399504420001	0.0017576773525616
1	28992897	28993438	542	*	PlantSmallRNAgenes	siRNA24	NA	NA	osa-b1.0r1-11635	siRNA24 locus with predominant RNA size of 24	NA	NA	NA	NA	NA	NA	NA	-2.21281345944619	0.000601893595406931
1	29018378	29020555	2178	*	PlantSmallRNAgenes	siRNA24	NA	NA	osa-b1.0r1-11639	siRNA24 locus with predominant RNA size of 24	NA	NA	NA	NA	NA	NA	NA	2.23565431359223	0.00410993299756876
1	29053123	29056503	3381	*	PlantSmallRNAgenes	siRNA24	NA	NA	osa-b1.0r1-11652	siRNA24 locus with predominant RNA size of 24	NA	NA	NA	NA	NA	NA	NA	4.20044189180845	6.63971449943038e-14
1	29065407	29066758	1352	*	PlantSmallRNAgenes	siRNA24	NA	NA	osa-b1.0r1-11656	siRNA24 locus with predominant RNA size of 24	NA	NA	NA	NA	NA	NA	NA	2.33359380216545	0.0261569178771916
1	29128449	29129336	888	*	PlantSmallRNAgenes	siRNA24	NA	NA	osa-b1.0r1-11684	siRNA24 locus with predominant RNA size of 24	NA	NA	NA	NA	NA	NA	NA	4.09959020974899	0.0291826823559624
1	29156942	29157757	816	+	PlantSmallRNAgenes	siRNA24	NA	NA	osa-b1.0r1-11698	siRNA24 locus with predominant RNA size of 24	NA	NA	NA	NA	NA	NA	NA	2.11387214763879	0.0112331542689738
1	29170981	29171367	387	*	PlantSmallRNAgenes	siRNA24	NA	NA	osa-b1.0r1-11706	siRNA24 locus with predominant RNA size of 24	NA	NA	NA	NA	NA	NA	NA	-2.02409164598934	0.00981424994629891
1	29196473	29196893	421	-	PlantSmallRNAgenes	OtherRNA	NA	NA	osa-b1.0r1-11716	OtherRNA locus with < 80% of RNAs between 20-24 nts in size	NA	NA	NA	NA	NA	NA	NA	-3.70349365021632	1.19356163306568e-06
1	29224802	29226551	1750	*	PlantSmallRNAgenes	siRNA24	NA	NA	osa-b1.0r1-11727	siRNA24 locus with predominant RNA size of 24	NA	NA	NA	NA	NA	NA	NA	2.88194822626189	0.0132517296242924
1	29231124	29231534	411	*	PlantSmallRNAgenes	siRNA24	NA	NA	osa-b1.0r1-11732	siRNA24 locus with predominant RNA size of 24	NA	NA	NA	NA	NA	NA	NA	-3.6144897404446	0.000131958134176147
1	29233036	29233389	354	-	PlantSmallRNAgenes	OtherRNA	NA	NA	osa-b1.0r1-11733	OtherRNA locus with < 80% of RNAs between 20-24 nts in size	NA	NA	NA	NA	NA	NA	NA	5.37117183808341	0.0131415365077068
1	29233514	29233956	443	-	PlantSmallRNAgenes	OtherRNA	NA	NA	osa-b1.0r1-11734	OtherRNA locus with < 80% of RNAs between 20-24 nts in size	NA	NA	NA	NA	NA	NA	NA	3.7198783720989	0.0338151090331368
1	29234871	29235801	931	*	PlantSmallRNAgenes	siRNA24	NA	NA	osa-b1.0r1-11737	siRNA24 locus with predominant RNA size of 24	NA	NA	NA	NA	NA	NA	NA	-1.95938963353637	0.0489470940650209
1	29262858	29263252	395	*	PlantSmallRNAgenes	siRNA24	NA	NA	osa-b1.0r1-11744	siRNA24 locus with predominant RNA size of 24	NA	NA	NA	NA	NA	NA	NA	-1.84543512625216	0.0133275276788173
1	29317467	29318144	678	+	ShortStack	OtherRNA	NA	NA	Cluster_67352	NA	Cluster_67352	N	N	NA	NA	NA	NA	4.70148905909597	0.0329501017070508
1	29325020	29325393	374	*	PlantSmallRNAgenes	siRNA24	NA	NA	osa-b1.0r1-11763	siRNA24 locus with predominant RNA size of 24	NA	NA	NA	NA	NA	NA	NA	-2.50690259948665	0.00926477834682428
1	29326091	29326223	133	+	PlantSmallRNAgenes	OtherRNA	NA	NA	osa-b1.0r1-11764	OtherRNA locus with < 80% of RNAs between 20-24 nts in size	NA	NA	NA	NA	NA	NA	NA	3.81878863919937	7.69775493463422e-08
1	29334966	29335310	345	*	PlantSmallRNAgenes	siRNA24	NA	NA	osa-b1.0r1-11769	siRNA24 locus with predominant RNA size of 24	NA	NA	NA	NA	NA	NA	NA	-2.03096677369796	0.0290926766585545
1	29450785	29452032	1248	*	PlantSmallRNAgenes	siRNA24	NA	NA	osa-b1.0r1-11809	siRNA24 locus with predominant RNA size of 24	NA	NA	NA	NA	NA	NA	NA	-2.18290251642979	0.000894307690792343
1	29497281	29498088	808	*	PlantSmallRNAgenes	siRNA24	NA	NA	osa-b1.0r1-11828	siRNA24 locus with predominant RNA size of 24	NA	NA	NA	NA	NA	NA	NA	-2.38064432339445	0.0143738623875022
1	29549067	29549600	534	*	PlantSmallRNAgenes	siRNA24	NA	NA	osa-b1.0r1-11849	siRNA24 locus with predominant RNA size of 24	NA	NA	NA	NA	NA	NA	NA	-3.24203401339975	0.0444946212641842
1	29595152	29595667	516	*	PlantSmallRNAgenes	siRNA24	NA	NA	osa-b1.0r1-11871	siRNA24 locus with predominant RNA size of 24	NA	NA	NA	NA	NA	NA	NA	-2.02261099271502	0.00370579783865768
1	29616929	29617672	744	*	PlantSmallRNAgenes	siRNA24	NA	NA	osa-b1.0r1-11878	siRNA24 locus with predominant RNA size of 24	NA	NA	NA	NA	NA	NA	NA	4.96496567166596	0.00509493206754897
1	29643658	29644994	1337	*	PlantSmallRNAgenes	siRNA24	NA	NA	osa-b1.0r1-11889	siRNA24 locus with predominant RNA size of 24	NA	NA	NA	NA	NA	NA	NA	2.17132596006876	0.0441923478839668
1	29678490	29678882	393	+	PlantSmallRNAgenes	siRNA24	NA	NA	osa-b1.0r1-11898	siRNA24 locus with predominant RNA size of 24	NA	NA	NA	NA	NA	NA	NA	-3.54989190611924	0.0432816055668016
1	29691350	29691990	641	*	Pln24NT	24nt_Locus	NA	NA	cluster9902	NA	NA	NA	NA	cluster9902	cluster9902	F	1	5.68872126628818	0.0106745668145405
1	29715530	29715849	320	*	PlantSmallRNAgenes	siRNA24	NA	NA	osa-b1.0r1-11911	siRNA24 locus with predominant RNA size of 24	NA	NA	NA	NA	NA	NA	NA	2.70351202935787	0.00384337778560921
1	29759935	29760367	433	*	PlantSmallRNAgenes	siRNA24	NA	NA	osa-b1.0r1-11932	siRNA24 locus with predominant RNA size of 24	NA	NA	NA	NA	NA	NA	NA	-4.73507626728723	0.00360869613512283
1	29825696	29826435	740	*	PlantSmallRNAgenes	siRNA24	NA	NA	osa-b1.0r1-11953	siRNA24 locus with predominant RNA size of 24	NA	NA	NA	NA	NA	NA	NA	-2.85882943551594	0.00789876514251252
1	29838702	29841294	2593	*	PlantSmallRNAgenes	siRNA24	NA	NA	osa-b1.0r1-11960	siRNA24 locus with predominant RNA size of 24	NA	NA	NA	NA	NA	NA	NA	1.92541797706477	0.000854851064128565
1	29848508	29848865	358	*	PlantSmallRNAgenes	siRNA24	NA	NA	osa-b1.0r1-11963	siRNA24 locus with predominant RNA size of 24	NA	NA	NA	NA	NA	NA	NA	-2.19648482741722	0.0056240741147873
1	29894914	29894934	21	*	ShortStack	OtherRNA	NA	NA	Cluster_67695	NA	Cluster_67695	N	N	NA	NA	NA	NA	3.00524150844602	0.00571660110401936
1	29917824	29918585	762	+	PlantSmallRNAgenes	siRNA24	NA	NA	osa-b1.0r1-11997	siRNA24 locus with predominant RNA size of 24	NA	NA	NA	NA	NA	NA	NA	4.93846684375815	0.00425105766315636
1	29960970	29961205	236	+	ShortStack	OtherRNA	NA	NA	Cluster_67748	NA	Cluster_67748	N	N	NA	NA	NA	NA	5.17231449139237	0.0454367768347327
1	29981626	29982350	725	*	PlantSmallRNAgenes	siRNA24	NA	NA	osa-b1.0r1-12038	siRNA24 locus with predominant RNA size of 24	NA	NA	NA	NA	NA	NA	NA	3.79799832308599	0.0205731021396026
1	29982474	29983103	630	-	PlantSmallRNAgenes	siRNA24	NA	NA	osa-b1.0r1-12039	siRNA24 locus with predominant RNA size of 24	NA	NA	NA	NA	NA	NA	NA	4.82015277554293	0.0139093997541361
1	29989918	29990370	453	*	PlantSmallRNAgenes	siRNA24	NA	NA	osa-b1.0r1-12045	siRNA24 locus with predominant RNA size of 24	NA	NA	NA	NA	NA	NA	NA	-4.79926067778244	0.0178732146672103
1	30001928	30002303	376	*	PlantSmallRNAgenes	siRNA24	NA	NA	osa-b1.0r1-12047	siRNA24 locus with predominant RNA size of 24	NA	NA	NA	NA	NA	NA	NA	-4.06726304257768	0.0436990004397639
1	30044876	30045205	330	*	PlantSmallRNAgenes	siRNA24	NA	NA	osa-b1.0r1-12061	siRNA24 locus with predominant RNA size of 24	NA	NA	NA	NA	NA	NA	NA	-1.88341575030645	0.0287609561159078
1	30072747	30073749	1003	*	PlantSmallRNAgenes	siRNA24	NA	NA	osa-b1.0r1-12071	siRNA24 locus with predominant RNA size of 24	NA	NA	NA	NA	NA	NA	NA	-4.22843431867531	0.0271724891443666
1	30148907	30149355	449	*	PlantSmallRNAgenes	siRNA24	NA	NA	osa-b1.0r1-12099	siRNA24 locus with predominant RNA size of 24	NA	NA	NA	NA	NA	NA	NA	-3.81373114199069	0.00726835283903328
1	30171244	30171624	381	+	PlantSmallRNAgenes	OtherRNA	NA	NA	osa-b1.0r1-12110	OtherRNA locus with < 80% of RNAs between 20-24 nts in size	NA	NA	NA	NA	NA	NA	NA	-5.42706700028052	0.000997113633551149
1	30172453	30172779	327	-	PlantSmallRNAgenes	siRNA24	NA	NA	osa-b1.0r1-12111	siRNA24 locus with predominant RNA size of 24	NA	NA	NA	NA	NA	NA	NA	-2.12032223960387	0.0491213904645289
1	30177426	30177662	237	-	ShortStack	OtherRNA	NA	NA	Cluster_67893	NA	Cluster_67893	N	N	NA	NA	NA	NA	5.71996616277592	0.00787014442138916
1	30177755	30178217	463	*	PlantSmallRNAgenes	siRNA24	NA	NA	osa-b1.0r1-12116	siRNA24 locus with predominant RNA size of 24	NA	NA	NA	NA	NA	NA	NA	-1.66494256038456	0.0366448559800508
1	30244862	30246717	1856	*	PlantSmallRNAgenes	siRNA24	NA	NA	osa-b1.0r1-12142	siRNA24 locus with predominant RNA size of 24	NA	NA	NA	NA	NA	NA	NA	5.92924876838106	0.000312779998961589
1	30398204	30398710	507	-	PlantSmallRNAgenes	OtherRNA	NA	NA	osa-b1.0r1-12201	OtherRNA locus with < 80% of RNAs between 20-24 nts in size	NA	NA	NA	NA	NA	NA	NA	-2.18732525066647	0.00639438066620334
1	30480622	30481223	602	-	ShortStack	OtherRNA	NA	NA	Cluster_68101	NA	Cluster_68101	N	N	NA	NA	NA	NA	-4.56660998307803	0.0417318462033567
1	30572820	30573458	639	*	PlantSmallRNAgenes	siRNA24	NA	NA	osa-b1.0r1-12260	siRNA24 locus with predominant RNA size of 24	NA	NA	NA	NA	NA	NA	NA	-4.37862417672685	0.0343119148695497
1	30574486	30574822	337	*	PlantSmallRNAgenes	siRNA24	NA	NA	osa-b1.0r1-12261	siRNA24 locus with predominant RNA size of 24	NA	NA	NA	NA	NA	NA	NA	-3.08695009930838	0.00485286505845917
1	30584572	30585066	495	*	PlantSmallRNAgenes	siRNA24	NA	NA	osa-b1.0r1-12264	siRNA24 locus with predominant RNA size of 24	NA	NA	NA	NA	NA	NA	NA	-4.47857047666459	0.0380946260600525
1	30649190	30651020	1831	*	PlantSmallRNAgenes	siRNA24	NA	NA	osa-b1.0r1-12284	siRNA24 locus with predominant RNA size of 24	NA	NA	NA	NA	NA	NA	NA	1.85891458934664	0.0210101051364394
1	30668203	30668671	469	-	PlantSmallRNAgenes	siRNA24	NA	NA	osa-b1.0r1-12296	siRNA24 locus with predominant RNA size of 24	NA	NA	NA	NA	NA	NA	NA	-3.87701958395948	0.0353904415601425
1	30684121	30684297	177	*	PlantSmallRNAgenes	siRNA24	NA	NA	osa-b1.0r1-12309	siRNA24 locus with predominant RNA size of 24	NA	NA	NA	NA	NA	NA	NA	4.91363060014508	0.0247797546674628
1	30698371	30698939	569	*	PlantSmallRNAgenes	siRNA24	NA	NA	osa-b1.0r1-12315	siRNA24 locus with predominant RNA size of 24	NA	NA	NA	NA	NA	NA	NA	6.16962023611699	0.0330670493892306
1	30721410	30722513	1104	*	PlantSmallRNAgenes	siRNA24	NA	NA	osa-b1.0r1-12324	siRNA24 locus with predominant RNA size of 24	NA	NA	NA	NA	NA	NA	NA	4.95198692635139	0.00555010888635484
1	30741807	30741973	167	+	PlantSmallRNAgenes	OtherRNA	NA	NA	osa-b1.0r1-12335	OtherRNA locus with < 80% of RNAs between 20-24 nts in size	NA	NA	NA	NA	NA	NA	NA	-6.1313847881514	9.97673841112301e-05
1	30747198	30748339	1142	*	PlantSmallRNAgenes	siRNA24	NA	NA	osa-b1.0r1-12337	siRNA24 locus with predominant RNA size of 24	NA	NA	NA	NA	NA	NA	NA	2.22818543872153	0.01610457001634
1	30769617	30771841	2225	*	PlantSmallRNAgenes	siRNA24	NA	NA	osa-b1.0r1-12349	siRNA24 locus with predominant RNA size of 24	NA	NA	NA	NA	NA	NA	NA	1.55919011938051	0.0141277576723687
1	30808042	30812437	4396	*	PlantSmallRNAgenes	siRNA24	NA	NA	osa-b1.0r1-12362	siRNA24 locus with predominant RNA size of 24	NA	NA	NA	NA	NA	NA	NA	4.57738171391591	8.76893709488757e-09
1	30845335	30845709	375	*	PlantSmallRNAgenes	siRNA24	NA	NA	osa-b1.0r1-12375	siRNA24 locus with predominant RNA size of 24	NA	NA	NA	NA	NA	NA	NA	-4.58757122142392	0.0272862457552319
1	30847580	30848352	773	*	PlantSmallRNAgenes	siRNA24	NA	NA	osa-b1.0r1-12377	siRNA24 locus with predominant RNA size of 24	NA	NA	NA	NA	NA	NA	NA	-1.95454011732731	0.0105787302554164
1	30848389	30848827	439	*	PlantSmallRNAgenes	siRNA24	NA	NA	osa-b1.0r1-12378	siRNA24 locus with predominant RNA size of 24	NA	NA	NA	NA	NA	NA	NA	-4.27807572419459	0.0242830528938838
1	30884424	30886348	1925	*	PlantSmallRNAgenes	OtherRNA	NA	NA	osa-b1.0r1-12395	OtherRNA locus with < 80% of RNAs between 20-24 nts in size	NA	NA	NA	NA	NA	NA	NA	-2.20128190138969	0.00670165755883178
1	30914570	30916613	2044	*	PlantSmallRNAgenes	siRNA24	NA	NA	osa-b1.0r1-12412	siRNA24 locus with predominant RNA size of 24	NA	NA	NA	NA	NA	NA	NA	1.98838714368537	0.00687717299109293
1	30989413	30991519	2107	*	PlantSmallRNAgenes	siRNA24	NA	NA	osa-b1.0r1-12441	siRNA24 locus with predominant RNA size of 24	NA	NA	NA	NA	NA	NA	NA	2.74867811740335	0.0147844959779097
1	31035106	31035431	326	-	PlantSmallRNAgenes	siRNA24	NA	NA	osa-b1.0r1-12456	siRNA24 locus with predominant RNA size of 24	NA	NA	NA	NA	NA	NA	NA	-5.53191380663468	0.000355207911166355
1	31036517	31036859	343	*	PlantSmallRNAgenes	siRNA24	NA	NA	osa-b1.0r1-12457	siRNA24 locus with predominant RNA size of 24	NA	NA	NA	NA	NA	NA	NA	-3.26784405495068	0.0408637042267238
1	31098878	31099261	384	*	PlantSmallRNAgenes	siRNA24	NA	NA	osa-b1.0r1-12480	siRNA24 locus with predominant RNA size of 24	NA	NA	NA	NA	NA	NA	NA	-4.47436202486735	0.0103619965773394
1	31132808	31133066	259	+	PlantSmallRNAgenes	OtherRNA	NA	NA	osa-b1.0r1-12492	OtherRNA locus with < 80% of RNAs between 20-24 nts in size	NA	NA	NA	NA	NA	NA	NA	-4.90911173771276	8.6251413467894e-10
1	31150070	31151107	1038	*	PlantSmallRNAgenes	siRNA24	NA	NA	osa-b1.0r1-12500	siRNA24 locus with predominant RNA size of 24	NA	NA	NA	NA	NA	NA	NA	6.3451964601433	0.000454034346183317
1	31151642	31151929	288	*	PlantSmallRNAgenes	siRNA24	NA	NA	osa-b1.0r1-12501	siRNA24 locus with predominant RNA size of 24	NA	NA	NA	NA	NA	NA	NA	6.50194248320747	0.000235957342411938
1	31169814	31170051	238	*	PlantSmallRNAgenes	siRNA24	NA	NA	osa-b1.0r1-12510	siRNA24 locus with predominant RNA size of 24	NA	NA	NA	NA	NA	NA	NA	2.76165128392109	0.0452304843070857
1	31231096	31231479	384	-	PlantSmallRNAgenes	siRNA24	NA	NA	osa-b1.0r1-12525	siRNA24 locus with predominant RNA size of 24	NA	NA	NA	NA	NA	NA	NA	-4.30210338033993	5.25839264196932e-06
1	31237224	31239065	1842	*	PlantSmallRNAgenes	siRNA24	NA	NA	osa-b1.0r1-12530	siRNA24 locus with predominant RNA size of 24	NA	NA	NA	NA	NA	NA	NA	2.66962743521759	0.0215640792581516
1	31271192	31271276	85	+	PlantSmallRNAgenes	OtherRNA	NA	NA	osa-b1.0r1-12547	OtherRNA locus with < 80% of RNAs between 20-24 nts in size	NA	NA	NA	NA	NA	NA	NA	-3.37345444856121	0.0168350378119766
1	31272334	31273004	671	+	ShortStack	OtherRNA	NA	NA	Cluster_68561	NA	Cluster_68561	N	N	NA	NA	NA	NA	-4.19391617050629	0.0453514145680224
1	31298515	31300174	1660	-	ShortStack	OtherRNA	NA	NA	Cluster_68583	NA	Cluster_68583	N	N	NA	NA	NA	NA	-3.3574351343491	0.0107585964989144
1	31339957	31340626	670	*	PlantSmallRNAgenes	siRNA24	NA	NA	osa-b1.0r1-12564	siRNA24 locus with predominant RNA size of 24	NA	NA	NA	NA	NA	NA	NA	-2.56473780990435	0.0451917556240144
1	31384668	31385851	1184	*	PlantSmallRNAgenes	siRNA24	NA	NA	osa-b1.0r1-12582	siRNA24 locus with predominant RNA size of 24	NA	NA	NA	NA	NA	NA	NA	2.09209381535221	0.00813066011694212
1	31389605	31390778	1174	*	PlantSmallRNAgenes	siRNA24	NA	NA	osa-b1.0r1-12586	siRNA24 locus with predominant RNA size of 24	NA	NA	NA	NA	NA	NA	NA	2.26065429410255	0.0322606438505511
1	31409092	31409864	773	-	PlantSmallRNAgenes	OtherRNA	NA	NA	osa-b1.0r1-12591	OtherRNA locus with < 80% of RNAs between 20-24 nts in size	NA	NA	NA	NA	NA	NA	NA	-2.91714911648618	0.0114744351514886
1	31410082	31410782	701	-	ShortStack	OtherRNA	NA	NA	Cluster_68654	NA	Cluster_68654	N	N	NA	NA	NA	NA	-5.68775405342065	0.000372354845113308
1	31430840	31431509	670	*	PlantSmallRNAgenes	siRNA24	NA	NA	osa-b1.0r1-12604	siRNA24 locus with predominant RNA size of 24	NA	NA	NA	NA	NA	NA	NA	-4.01674316014787	0.0387227138738618
1	31485798	31486606	809	+	PlantSmallRNAgenes	siRNA24	NA	NA	osa-b1.0r1-12620	siRNA24 locus with predominant RNA size of 24	NA	NA	NA	NA	NA	NA	NA	4.16154029080062	0.0481575042862565
1	31527889	31539632	11744	*	Pln24NT	24nt_Locus	NA	NA	cluster10486	NA	NA	NA	NA	cluster10486	cluster10486	T	15	2.83565094828447	0.0341632759988034
1	31565802	31566164	363	*	PlantSmallRNAgenes	siRNA24	NA	NA	osa-b1.0r1-12643	siRNA24 locus with predominant RNA size of 24	NA	NA	NA	NA	NA	NA	NA	-1.88618016375896	0.00962961044434262
1	31597920	31598998	1079	*	PlantSmallRNAgenes	siRNA24	NA	NA	osa-b1.0r1-12650	siRNA24 locus with predominant RNA size of 24	NA	NA	NA	NA	NA	NA	NA	-2.18344545374342	0.0117107849654528
1	31633620	31634699	1080	*	PlantSmallRNAgenes	siRNA24	NA	NA	osa-b1.0r1-12662	siRNA24 locus with predominant RNA size of 24	NA	NA	NA	NA	NA	NA	NA	2.33723432577664	0.0482448743698841
1	31670501	31672028	1528	*	PlantSmallRNAgenes	siRNA24	NA	NA	osa-b1.0r1-12673	siRNA24 locus with predominant RNA size of 24	NA	NA	NA	NA	NA	NA	NA	1.30888965323183	0.0386589561564522
1	31704121	31705186	1066	*	PlantSmallRNAgenes	siRNA24	NA	NA	osa-b1.0r1-12683	siRNA24 locus with predominant RNA size of 24	NA	NA	NA	NA	NA	NA	NA	1.70064706624703	0.0390410596637699
1	31741571	31741760	190	-	PlantSmallRNAgenes	OtherRNA	NA	NA	osa-b1.0r1-12696	OtherRNA locus with < 80% of RNAs between 20-24 nts in size	NA	NA	NA	NA	NA	NA	NA	1.6534780102791	0.0445111717938729
1	31778562	31778859	298	*	PlantSmallRNAgenes	siRNA24	NA	NA	osa-b1.0r1-12719	siRNA24 locus with predominant RNA size of 24	NA	NA	NA	NA	NA	NA	NA	-2.6489839372256	0.0151224501860026
1	31785626	31786417	792	*	PlantSmallRNAgenes	siRNA24	NA	NA	osa-b1.0r1-12723	siRNA24 locus with predominant RNA size of 24	NA	NA	NA	NA	NA	NA	NA	3.49622304549343	0.0163305030729844
1	31858803	31859209	407	*	PlantSmallRNAgenes	siRNA24	NA	NA	osa-b1.0r1-12754	siRNA24 locus with predominant RNA size of 24	NA	NA	NA	NA	NA	NA	NA	-4.37189860013154	0.00186681707185711
1	31868574	31869844	1271	*	PlantSmallRNAgenes	siRNA24	NA	NA	osa-b1.0r1-12759	siRNA24 locus with predominant RNA size of 24	NA	NA	NA	NA	NA	NA	NA	-2.12410248355573	0.0147694154499715
1	31899840	31900172	333	*	PlantSmallRNAgenes	siRNA24	NA	NA	osa-b1.0r1-12772	siRNA24 locus with predominant RNA size of 24	NA	NA	NA	NA	NA	NA	NA	-2.07119002354127	0.0491546542591913
1	31968688	31969324	637	*	PlantSmallRNAgenes	siRNA24	NA	NA	osa-b1.0r1-12806	siRNA24 locus with predominant RNA size of 24	NA	NA	NA	NA	NA	NA	NA	-1.36373326818143	0.0472793802122517
1	31984558	31986283	1726	*	PlantSmallRNAgenes	siRNA24	NA	NA	osa-b1.0r1-12812	siRNA24 locus with predominant RNA size of 24	NA	NA	NA	NA	NA	NA	NA	2.71448938828624	0.00935794558547438
1	31989188	31989258	71	+	PlantSmallRNAgenes	OtherRNA	NA	NA	osa-b1.0r1-12813	OtherRNA locus with < 80% of RNAs between 20-24 nts in size	NA	NA	NA	NA	NA	NA	NA	-4.77270678182498	0.0133669205245448
1	31997860	31998519	660	*	PlantSmallRNAgenes	siRNA24	NA	NA	osa-b1.0r1-12817	siRNA24 locus with predominant RNA size of 24	NA	NA	NA	NA	NA	NA	NA	-2.45282253437399	0.00767687986831687
1	32001305	32001466	162	-	ShortStack	OtherRNA	NA	NA	Cluster_69018	NA	Cluster_69018	N	N	NA	NA	NA	NA	5.19367676712894	0.00980329429162728
1	32025177	32025909	733	*	PlantSmallRNAgenes	siRNA24	NA	NA	osa-b1.0r1-12823	siRNA24 locus with predominant RNA size of 24	NA	NA	NA	NA	NA	NA	NA	-2.0307882257874	0.00169034728332402
1	32063087	32063588	502	*	PlantSmallRNAgenes	siRNA24	NA	NA	osa-b1.0r1-12838	siRNA24 locus with predominant RNA size of 24	NA	NA	NA	NA	NA	NA	NA	-1.4996722944511	0.0257041174687824
1	32063887	32064747	861	*	PlantSmallRNAgenes	siRNA21	NA	NA	osa-b1.0r1-12839	siRNA21 locus with predominant RNA size of 21	NA	NA	NA	NA	NA	NA	NA	6.25099172848269	0.0473739158545382
1	32076738	32077104	367	+	PlantSmallRNAgenes	OtherRNA	NA	NA	osa-b1.0r1-12846	OtherRNA locus with < 80% of RNAs between 20-24 nts in size	NA	NA	NA	NA	NA	NA	NA	9.85821848735197	3.57831108286527e-14
1	32077185	32077464	280	+	PlantSmallRNAgenes	OtherRNA	NA	NA	osa-b1.0r1-12847	OtherRNA locus with < 80% of RNAs between 20-24 nts in size	NA	NA	NA	NA	NA	NA	NA	11.2986461069569	2.1311186549889e-15
1	32077545	32078038	494	+	PlantSmallRNAgenes	OtherRNA	NA	NA	osa-b1.0r1-12848	OtherRNA locus with < 80% of RNAs between 20-24 nts in size	NA	NA	NA	NA	NA	NA	NA	10.5969837605781	4.06029273577021e-23
1	32078125	32078700	576	+	PlantSmallRNAgenes	OtherRNA	NA	NA	osa-b1.0r1-12849	OtherRNA locus with < 80% of RNAs between 20-24 nts in size	NA	NA	NA	NA	NA	NA	NA	12.6635808660689	9.1507788412046e-18
1	32147693	32148940	1248	*	PlantSmallRNAgenes	OtherRNA	NA	NA	osa-b1.0r1-12873	OtherRNA locus with < 80% of RNAs between 20-24 nts in size	NA	NA	NA	NA	NA	NA	NA	-1.92266105232857	0.00215344574081093
1	32152199	32152766	568	*	PlantSmallRNAgenes	siRNA24	NA	NA	osa-b1.0r1-12876	siRNA24 locus with predominant RNA size of 24	NA	NA	NA	NA	NA	NA	NA	-2.91572747708201	0.000169134529311093
1	32158352	32158740	389	*	PlantSmallRNAgenes	siRNA24	NA	NA	osa-b1.0r1-12881	siRNA24 locus with predominant RNA size of 24	NA	NA	NA	NA	NA	NA	NA	5.59674572802946	0.00453968037932593
1	32181864	32184060	2197	*	PlantSmallRNAgenes	siRNA24	NA	NA	osa-b1.0r1-12895	siRNA24 locus with predominant RNA size of 24	NA	NA	NA	NA	NA	NA	NA	-1.3770646097297	0.0309590734237514
1	32218841	32219279	439	*	PlantSmallRNAgenes	siRNA24	NA	NA	osa-b1.0r1-12909	siRNA24 locus with predominant RNA size of 24	NA	NA	NA	NA	NA	NA	NA	-2.19811466729184	0.0181652972440477
1	32259647	32260068	422	-	ShortStack	OtherRNA	NA	NA	Cluster_69180	NA	Cluster_69180	N	N	NA	NA	NA	NA	-4.86584130827618	0.0282792006447399
1	32296712	32297700	989	*	PlantSmallRNAgenes	siRNA24	NA	NA	osa-b1.0r1-12938	siRNA24 locus with predominant RNA size of 24	NA	NA	NA	NA	NA	NA	NA	1.61094295394394	0.0256364213021964
1	32297859	32298448	590	*	PlantSmallRNAgenes	siRNA24	NA	NA	osa-b1.0r1-12939	siRNA24 locus with predominant RNA size of 24	NA	NA	NA	NA	NA	NA	NA	6.95744774496241	2.55659701737955e-05
1	32305722	32306854	1133	*	PlantSmallRNAgenes	siRNA24	NA	NA	osa-b1.0r1-12941	siRNA24 locus with predominant RNA size of 24	NA	NA	NA	NA	NA	NA	NA	7.28880695413785	5.33408861168616e-09
1	32309599	32313433	3835	*	PlantSmallRNAgenes	siRNA24	NA	NA	osa-b1.0r1-12942	siRNA24 locus with predominant RNA size of 24	NA	NA	NA	NA	NA	NA	NA	7.1238038981771	5.07797657890591e-26
1	32372953	32374548	1596	*	PlantSmallRNAgenes	siRNA24	NA	NA	osa-b1.0r1-12961	siRNA24 locus with predominant RNA size of 24	NA	NA	NA	NA	NA	NA	NA	3.22867525476312	0.000752176371951305
1	32445781	32446635	855	*	PlantSmallRNAgenes	siRNA24	NA	NA	osa-b1.0r1-12985	siRNA24 locus with predominant RNA size of 24	NA	NA	NA	NA	NA	NA	NA	-1.32881433369543	0.0468141454564591
1	32456812	32457379	568	+	PlantSmallRNAgenes	OtherRNA	NA	NA	osa-b1.0r1-12988	OtherRNA locus with < 80% of RNAs between 20-24 nts in size	NA	NA	NA	NA	NA	NA	NA	1.67760541856977	0.0086325014193345
1	32460941	32461567	627	+	PlantSmallRNAgenes	OtherRNA	NA	NA	osa-b1.0r1-12991	OtherRNA locus with < 80% of RNAs between 20-24 nts in size	NA	NA	NA	NA	NA	NA	NA	3.95428781582534	9.54429051788095e-16
1	32480489	32480979	491	*	PlantSmallRNAgenes	siRNA24	NA	NA	osa-b1.0r1-12999	siRNA24 locus with predominant RNA size of 24	NA	NA	NA	NA	NA	NA	NA	-6.00591303227935	0.000252986483772872
1	32483312	32483771	460	*	PlantSmallRNAgenes	siRNA24	NA	NA	osa-b1.0r1-13003	siRNA24 locus with predominant RNA size of 24	NA	NA	NA	NA	NA	NA	NA	-5.55899799271166	0.000630804510801147
1	32490968	32491632	665	*	PlantSmallRNAgenes	siRNA24	NA	NA	osa-b1.0r1-13006	siRNA24 locus with predominant RNA size of 24	NA	NA	NA	NA	NA	NA	NA	-2.66267409638274	0.0221016306136208
1	32496668	32498093	1426	*	PlantSmallRNAgenes	siRNA24	NA	NA	osa-b1.0r1-13009	siRNA24 locus with predominant RNA size of 24	NA	NA	NA	NA	NA	NA	NA	4.68374095877216	0.00673233741815152
1	32525400	32525802	403	*	PlantSmallRNAgenes	siRNA24	NA	NA	osa-b1.0r1-13021	siRNA24 locus with predominant RNA size of 24	NA	NA	NA	NA	NA	NA	NA	-5.48399682379423	0.000905923816829456
1	32547746	32548016	271	*	PlantSmallRNAgenes	siRNA24	NA	NA	osa-b1.0r1-13032	siRNA24 locus with predominant RNA size of 24	NA	NA	NA	NA	NA	NA	NA	-3.72003215527265	0.0292497471278677
1	32683667	32684060	394	+	PlantSmallRNAgenes	siRNA24	NA	NA	osa-b1.0r1-13068	siRNA24 locus with predominant RNA size of 24	NA	NA	NA	NA	NA	NA	NA	-3.37725367282778	0.0287320762351228
1	32694607	32694628	22	*	PlantSmallRNAgenes	OtherRNA	NA	NA	osa-b1.0r1-13073	OtherRNA locus with < 80% of RNAs between 20-24 nts in size	NA	NA	NA	NA	NA	NA	NA	4.26425054786898	7.23950919060891e-05
1	32744410	32744971	562	*	PlantSmallRNAgenes	siRNA24	NA	NA	osa-b1.0r1-13091	siRNA24 locus with predominant RNA size of 24	NA	NA	NA	NA	NA	NA	NA	-2.08209133594454	0.0456363690219992
1	32830444	32830807	364	*	PlantSmallRNAgenes	siRNA24	NA	NA	osa-b1.0r1-13120	siRNA24 locus with predominant RNA size of 24	NA	NA	NA	NA	NA	NA	NA	-4.37471907426471	0.0263839485135891
1	32860009	32861058	1050	*	PlantSmallRNAgenes	siRNA24	NA	NA	osa-b1.0r1-13132	siRNA24 locus with predominant RNA size of 24	NA	NA	NA	NA	NA	NA	NA	-3.51520418451038	0.00365776181764247
1	33070858	33071887	1030	*	PlantSmallRNAgenes	siRNA24	NA	NA	osa-b1.0r1-13197	siRNA24 locus with predominant RNA size of 24	NA	NA	NA	NA	NA	NA	NA	-3.09374376632893	0.00296734341996179
1	33084176	33084671	496	*	PlantSmallRNAgenes	siRNA24	NA	NA	osa-b1.0r1-13204	siRNA24 locus with predominant RNA size of 24	NA	NA	NA	NA	NA	NA	NA	-4.16023158926655	0.0370834364369896
1	33114868	33115046	179	*	PlantSmallRNAgenes	siRNA21	NA	NA	osa-b1.0r1-13214	siRNA21 locus with predominant RNA size of 21	NA	NA	NA	NA	NA	NA	NA	4.10127603498998	0.00139889052483358
1	33135498	33135674	177	*	PlantSmallRNAgenes	siRNA21	NA	NA	osa-b1.0r1-13223	siRNA21 locus with predominant RNA size of 21	NA	NA	NA	NA	NA	NA	NA	3.43154073847522	0.000137513113756506
1	33153143	33153347	205	-	PlantSmallRNAgenes	OtherRNA	NA	NA	osa-b1.0r1-13229	OtherRNA locus with < 80% of RNAs between 20-24 nts in size	NA	NA	NA	NA	NA	NA	NA	-2.8534767252844	0.0067162489050679
1	33192687	33192927	241	-	ShortStack	OtherRNA	NA	NA	Cluster_69742	NA	Cluster_69742	N	N	NA	NA	NA	NA	-4.5393492240831	0.0417011023694259
1	33229521	33230022	502	*	PlantSmallRNAgenes	siRNA24	NA	NA	osa-b1.0r1-13255	siRNA24 locus with predominant RNA size of 24	NA	NA	NA	NA	NA	NA	NA	-2.56772737153027	0.0413103050484509
1	33239737	33239799	63	-	ShortStack	OtherRNA	NA	NA	Cluster_69768	NA	Cluster_69768	N	N	NA	NA	NA	NA	-7.43886092452555	0.00380744888640988
1	33323497	33324354	858	+	PlantSmallRNAgenes	siRNA24	NA	NA	osa-b1.0r1-13301	siRNA24 locus with predominant RNA size of 24	NA	NA	NA	NA	NA	NA	NA	4.26965901585176	0.0151064654176105
1	33325279	33325566	288	+	PlantSmallRNAgenes	siRNA24	NA	NA	osa-b1.0r1-13302	siRNA24 locus with predominant RNA size of 24	NA	NA	NA	NA	NA	NA	NA	3.39175541859367	0.0275266539998842
1	33327913	33328311	399	*	PlantSmallRNAgenes	siRNA24	NA	NA	osa-b1.0r1-13304	siRNA24 locus with predominant RNA size of 24	NA	NA	NA	NA	NA	NA	NA	-3.16420773633784	0.00472620613424338
1	33328813	33329198	386	*	PlantSmallRNAgenes	siRNA24	NA	NA	osa-b1.0r1-13305	siRNA24 locus with predominant RNA size of 24	NA	NA	NA	NA	NA	NA	NA	-4.43268138069233	0.0336680271944237
1	33414282	33414989	708	*	PlantSmallRNAgenes	siRNA24	NA	NA	osa-b1.0r1-13344	siRNA24 locus with predominant RNA size of 24	NA	NA	NA	NA	NA	NA	NA	1.7220913741335	0.0165613245302369
1	33424968	33442483	17516	*	Pln24NT	24nt_Locus	NA	NA	cluster11026	NA	NA	NA	NA	cluster11026	cluster11026	T	16	3.98404581393263	9.64104822406231e-05
1	33505729	33505796	68	-	PlantSmallRNAgenes	OtherRNA	NA	NA	osa-b1.0r1-13371	OtherRNA locus with < 80% of RNAs between 20-24 nts in size	NA	NA	NA	NA	NA	NA	NA	3.32555539150103	0.00187786307644289
1	33553175	33553374	200	*	PlantSmallRNAgenes	OtherRNA	NA	NA	osa-b1.0r1-13398	OtherRNA locus with < 80% of RNAs between 20-24 nts in size	NA	NA	NA	NA	NA	NA	NA	8.77581033921798	3.67299792178358e-09
1	33554489	33554607	119	+	PlantSmallRNAgenes	OtherRNA	NA	NA	osa-b1.0r1-13400	OtherRNA locus with < 80% of RNAs between 20-24 nts in size	NA	NA	NA	NA	NA	NA	NA	5.59883659774545	0.00495249606033473
1	33562595	33562740	146	-	ShortStack	OtherRNA	NA	NA	Cluster_69991	NA	Cluster_69991	N	N	NA	NA	NA	NA	4.48783865634684	0.0497148142004083
1	33566312	33566823	512	*	ShortStack	OtherRNA	NA	NA	Cluster_69994	NA	Cluster_69994	N	N	NA	NA	NA	NA	7.89420588607191	0.00599977810489035
1	33569800	33569886	87	+	PlantSmallRNAgenes	OtherRNA	NA	NA	osa-b1.0r1-13412	OtherRNA locus with < 80% of RNAs between 20-24 nts in size	NA	NA	NA	NA	NA	NA	NA	4.3053057004206	0.00356383804101158
1	33573003	33573808	806	+	PlantSmallRNAgenes	OtherRNA	NA	NA	osa-b1.0r1-13415	OtherRNA locus with < 80% of RNAs between 20-24 nts in size	NA	NA	NA	NA	NA	NA	NA	4.38728625579978	3.57511250243565e-06
1	33574000	33574241	242	*	ShortStack	OtherRNA	NA	NA	Cluster_70006	NA	Cluster_70006	N	N	NA	NA	NA	NA	9.18425912293019	0.0151730156672658
1	33588600	33588984	385	+	PlantSmallRNAgenes	OtherRNA	NA	NA	osa-b1.0r1-13424	OtherRNA locus with < 80% of RNAs between 20-24 nts in size	NA	NA	NA	NA	NA	NA	NA	7.50532594179351	0.0470074162694373
1	33610735	33611109	375	*	PlantSmallRNAgenes	siRNA24	NA	NA	osa-b1.0r1-13434	siRNA24 locus with predominant RNA size of 24	NA	NA	NA	NA	NA	NA	NA	2.48872212817644	0.0259668734051323
1	33660752	33661359	608	+	ShortStack	OtherRNA	NA	NA	Cluster_70073	NA	Cluster_70073	N	N	NA	NA	NA	NA	-4.57141681249141	0.0332482666187505
1	33710476	33710878	403	-	PlantSmallRNAgenes	siRNA24	NA	NA	osa-b1.0r1-13474	siRNA24 locus with predominant RNA size of 24	NA	NA	NA	NA	NA	NA	NA	-2.12278884615792	0.0267383591056003
1	33777943	33778239	297	*	PlantSmallRNAgenes	siRNA24	NA	NA	osa-b1.0r1-13505	siRNA24 locus with predominant RNA size of 24	NA	NA	NA	NA	NA	NA	NA	-5.247739554944	0.000743784275196859
1	33840740	33841188	449	*	PlantSmallRNAgenes	siRNA24	NA	NA	osa-b1.0r1-13534	siRNA24 locus with predominant RNA size of 24	NA	NA	NA	NA	NA	NA	NA	-2.50628629146104	0.0033135950657246
1	33924905	33926616	1712	*	PlantSmallRNAgenes	siRNA24	NA	NA	osa-b1.0r1-13559	siRNA24 locus with predominant RNA size of 24	NA	NA	NA	NA	NA	NA	NA	-2.18316002311895	0.000128517003701029
1	34030837	34031514	678	*	PlantSmallRNAgenes	siRNA24	NA	NA	osa-b1.0r1-13591	siRNA24 locus with predominant RNA size of 24	NA	NA	NA	NA	NA	NA	NA	3.98207510681321	0.0136698040309266
1	34033200	34033575	376	+	PlantSmallRNAgenes	OtherRNA	NA	NA	osa-b1.0r1-13594	OtherRNA locus with < 80% of RNAs between 20-24 nts in size	NA	NA	NA	NA	NA	NA	NA	-4.21320243140413	0.0170722920137992
1	34203177	34203309	133	-	PlantSmallRNAgenes	OtherRNA	NA	NA	osa-b1.0r1-13652	OtherRNA locus with < 80% of RNAs between 20-24 nts in size	NA	NA	NA	NA	NA	NA	NA	-2.96425831989901	0.000798027880467285
1	34255524	34256574	1051	*	PlantSmallRNAgenes	siRNA24	NA	NA	osa-b1.0r1-13678	siRNA24 locus with predominant RNA size of 24	NA	NA	NA	NA	NA	NA	NA	3.53006199248248	0.0490923460044764
1	34281027	34281421	395	-	PlantSmallRNAgenes	siRNA24	NA	NA	osa-b1.0r1-13694	siRNA24 locus with predominant RNA size of 24	NA	NA	NA	NA	NA	NA	NA	2.00820116251001	0.0216614736418184
1	34282316	34283825	1510	*	PlantSmallRNAgenes	siRNA24	NA	NA	osa-b1.0r1-13696	siRNA24 locus with predominant RNA size of 24	NA	NA	NA	NA	NA	NA	NA	4.55443430586962	0.0334364989873574
1	34325402	34326248	847	*	Pln24NT	24nt_Locus	NA	NA	cluster11294	NA	NA	NA	NA	cluster11294	cluster11294	F	1	-6.15475960276152	0.000986693043232846
1	34328525	34329636	1112	*	PlantSmallRNAgenes	siRNA24	NA	NA	osa-b1.0r1-13716	siRNA24 locus with predominant RNA size of 24	NA	NA	NA	NA	NA	NA	NA	2.88344593361467	0.0412638351138979
1	34353165	34353772	608	*	PlantSmallRNAgenes	siRNA24	NA	NA	osa-b1.0r1-13727	siRNA24 locus with predominant RNA size of 24	NA	NA	NA	NA	NA	NA	NA	-1.73675194958008	0.00296139997932831
1	34369645	34370781	1137	*	PlantSmallRNAgenes	OtherRNA	NA	NA	osa-b1.0r1-13735	OtherRNA locus with < 80% of RNAs between 20-24 nts in size	NA	NA	NA	NA	NA	NA	NA	2.41222074407561	0.0365891099669503
1	34450013	34450360	348	*	PlantSmallRNAgenes	siRNA24	NA	NA	osa-b1.0r1-13775	siRNA24 locus with predominant RNA size of 24	NA	NA	NA	NA	NA	NA	NA	-8.22508788791209	6.67921680958789e-09
1	34466415	34467735	1321	*	PlantSmallRNAgenes	siRNA24	NA	NA	osa-b1.0r1-13780	siRNA24 locus with predominant RNA size of 24	NA	NA	NA	NA	NA	NA	NA	1.60226520649458	0.0347773098603647
1	34499807	34501241	1435	*	PlantSmallRNAgenes	siRNA24	NA	NA	osa-b1.0r1-13790	siRNA24 locus with predominant RNA size of 24	NA	NA	NA	NA	NA	NA	NA	2.07768710413803	0.0263644885685007
1	34501595	34502248	654	*	PlantSmallRNAgenes	siRNA24	NA	NA	osa-b1.0r1-13791	siRNA24 locus with predominant RNA size of 24	NA	NA	NA	NA	NA	NA	NA	-1.50906378452163	0.025308723075247
1	34503201	34504249	1049	*	PlantSmallRNAgenes	siRNA24	NA	NA	osa-b1.0r1-13792	siRNA24 locus with predominant RNA size of 24	NA	NA	NA	NA	NA	NA	NA	-1.74427343592166	0.0249495292630485
1	34646252	34647169	918	*	PlantSmallRNAgenes	siRNA24	NA	NA	osa-b1.0r1-13848	siRNA24 locus with predominant RNA size of 24	NA	NA	NA	NA	NA	NA	NA	-3.02065630923755	0.00057340295522747
1	34723725	34724402	678	*	PlantSmallRNAgenes	siRNA24	NA	NA	osa-b1.0r1-13876	siRNA24 locus with predominant RNA size of 24	NA	NA	NA	NA	NA	NA	NA	2.40607624491789	0.0241132525956965
1	34730296	34730727	432	*	PlantSmallRNAgenes	siRNA24	NA	NA	osa-b1.0r1-13880	siRNA24 locus with predominant RNA size of 24	NA	NA	NA	NA	NA	NA	NA	-2.74574956691675	0.00240547055593038
1	34731430	34732138	709	*	PlantSmallRNAgenes	siRNA24	NA	NA	osa-b1.0r1-13881	siRNA24 locus with predominant RNA size of 24	NA	NA	NA	NA	NA	NA	NA	-2.79788633847447	0.0272319523356905
1	34782696	34783835	1140	*	PlantSmallRNAgenes	siRNA24	NA	NA	osa-b1.0r1-13902	siRNA24 locus with predominant RNA size of 24	NA	NA	NA	NA	NA	NA	NA	-2.55725996699397	0.0155126576347762
1	34838658	34839100	443	+	PlantSmallRNAgenes	siRNA21	NA	NA	osa-b1.0r1-13929	siRNA21 locus with predominant RNA size of 21	NA	NA	NA	NA	NA	NA	NA	-4.72862643346556	0.00523339991390347
1	34858060	34858776	717	*	PlantSmallRNAgenes	siRNA24	NA	NA	osa-b1.0r1-13940	siRNA24 locus with predominant RNA size of 24	NA	NA	NA	NA	NA	NA	NA	-4.54741731716906	0.00558232931088158
1	34941453	34941802	350	+	PlantSmallRNAgenes	OtherRNA	NA	NA	osa-b1.0r1-13970	OtherRNA locus with < 80% of RNAs between 20-24 nts in size	NA	NA	NA	NA	NA	NA	NA	2.03702697854629	0.0296227128798004
1	34941948	34943183	1236	+	PlantSmallRNAgenes	OtherRNA	NA	NA	osa-b1.0r1-13971	OtherRNA locus with < 80% of RNAs between 20-24 nts in size	NA	NA	NA	NA	NA	NA	NA	-3.49678647256295	9.38140730708374e-07
1	34948083	34948102	20	+	ShortStack	OtherRNA	NA	NA	Cluster_70851	NA	Cluster_70851	N	N	NA	NA	NA	NA	-6.9920493825545	5.13655397188402e-05
1	34970444	34975259	4816	*	PlantSmallRNAgenes	siRNA24	NA	NA	osa-b1.0r1-13978	siRNA24 locus with predominant RNA size of 24	NA	NA	NA	NA	NA	NA	NA	3.2571209704024	8.97636783386779e-06
1	34992893	34993795	903	*	PlantSmallRNAgenes	siRNA24	NA	NA	osa-b1.0r1-13988	siRNA24 locus with predominant RNA size of 24	NA	NA	NA	NA	NA	NA	NA	3.72376054625429	0.0442291628686205
1	35005657	35005942	286	*	PlantSmallRNAgenes	siRNA24	NA	NA	osa-b1.0r1-13994	siRNA24 locus with predominant RNA size of 24	NA	NA	NA	NA	NA	NA	NA	-2.67486642338572	0.00476077365630175
1	35052979	35053917	939	*	PlantSmallRNAgenes	siRNA24	NA	NA	osa-b1.0r1-14018	siRNA24 locus with predominant RNA size of 24	NA	NA	NA	NA	NA	NA	NA	5.22967537565804	0.00720588105640819
1	35096472	35096749	278	*	ShortStack	OtherRNA	NA	NA	Cluster_70952	NA	Cluster_70952	N	N	NA	NA	NA	NA	-4.98148417213	0.0123037033769698
1	35104109	35104708	600	*	PlantSmallRNAgenes	siRNA24	NA	NA	osa-b1.0r1-14037	siRNA24 locus with predominant RNA size of 24	NA	NA	NA	NA	NA	NA	NA	-3.62588064443515	0.020276658244547
1	35111220	35114247	3028	*	PlantSmallRNAgenes	siRNA24	NA	NA	osa-b1.0r1-14041	siRNA24 locus with predominant RNA size of 24	NA	NA	NA	NA	NA	NA	NA	2.2811685602554	0.0402990887491771
1	35186210	35186661	452	*	PlantSmallRNAgenes	OtherRNA	NA	NA	osa-b1.0r1-14068	OtherRNA locus with < 80% of RNAs between 20-24 nts in size	NA	NA	NA	NA	NA	NA	NA	-4.65994639041672	0.0359449296425726
1	35216357	35216698	342	*	PlantSmallRNAgenes	siRNA24	NA	NA	osa-b1.0r1-14084	siRNA24 locus with predominant RNA size of 24	NA	NA	NA	NA	NA	NA	NA	-3.2786071020443	0.00837396018616071
1	35217077	35217632	556	*	PlantSmallRNAgenes	siRNA24	NA	NA	osa-b1.0r1-14085	siRNA24 locus with predominant RNA size of 24	NA	NA	NA	NA	NA	NA	NA	4.93563995563639	0.0122705530959921
1	35242678	35243722	1045	*	PlantSmallRNAgenes	siRNA24	NA	NA	osa-b1.0r1-14097	siRNA24 locus with predominant RNA size of 24	NA	NA	NA	NA	NA	NA	NA	-4.41765688112023	0.0143467540471123
1	35249072	35250196	1125	*	PlantSmallRNAgenes	siRNA24	NA	NA	osa-b1.0r1-14099	siRNA24 locus with predominant RNA size of 24	NA	NA	NA	NA	NA	NA	NA	4.93355055801586	0.00961710997902326
1	35348032	35348745	714	+	ShortStack	OtherRNA	NA	NA	Cluster_71108	NA	Cluster_71108	N	N	NA	NA	NA	NA	-4.57059941862929	0.0276322994150083
1	35429435	35430807	1373	*	PlantSmallRNAgenes	siRNA24	NA	NA	osa-b1.0r1-14155	siRNA24 locus with predominant RNA size of 24	NA	NA	NA	NA	NA	NA	NA	2.12293138313173	0.0167189732431751
1	35561176	35561915	740	*	PlantSmallRNAgenes	siRNA24	NA	NA	osa-b1.0r1-14211	siRNA24 locus with predominant RNA size of 24	NA	NA	NA	NA	NA	NA	NA	-3.1539935928396	0.0436285252129937
1	35578644	35581371	2728	*	PlantSmallRNAgenes	siRNA24	NA	NA	osa-b1.0r1-14219	siRNA24 locus with predominant RNA size of 24	NA	NA	NA	NA	NA	NA	NA	2.23302452159808	0.00344279401953348
1	35664081	35664714	634	*	PlantSmallRNAgenes	siRNA24	NA	NA	osa-b1.0r1-14250	siRNA24 locus with predominant RNA size of 24	NA	NA	NA	NA	NA	NA	NA	-1.86995148707843	0.0138936790140577
1	35752533	35752577	45	*	PlantSmallRNAgenes	siRNA21	NA	NA	osa-b1.0r1-14289	siRNA21 locus with predominant RNA size of 21	NA	NA	NA	NA	NA	NA	NA	7.09703159352767	8.77532332677348e-06
1	35752772	35752826	55	+	ShortStack	siRNA21	NA	NA	Cluster_71338	NA	Cluster_71338	21	N	NA	NA	NA	NA	7.39160403469457	1.69593034975292e-06
1	35758826	35759180	355	*	PlantSmallRNAgenes	siRNA24	NA	NA	osa-b1.0r1-14292	siRNA24 locus with predominant RNA size of 24	NA	NA	NA	NA	NA	NA	NA	-3.84707761666151	0.0338074902813901
1	35891393	35891681	289	*	PlantSmallRNAgenes	siRNA24	NA	NA	osa-b1.0r1-14341	siRNA24 locus with predominant RNA size of 24	NA	NA	NA	NA	NA	NA	NA	-2.15465310225528	0.00458292342289305
1	35970058	35970645	588	*	PlantSmallRNAgenes	siRNA24	NA	NA	osa-b1.0r1-14361	siRNA24 locus with predominant RNA size of 24	NA	NA	NA	NA	NA	NA	NA	-4.76688531433914	0.0265463637224235
1	35976750	35978268	1519	*	PlantSmallRNAgenes	siRNA24	NA	NA	osa-b1.0r1-14365	siRNA24 locus with predominant RNA size of 24	NA	NA	NA	NA	NA	NA	NA	7.24403674979063	1.33914479460497e-06
1	36001239	36002101	863	+	ShortStack	OtherRNA	NA	NA	Cluster_71480	NA	Cluster_71480	N	N	NA	NA	NA	NA	3.64440528089441	4.83853757754612e-07
1	36084704	36084935	232	-	PlantSmallRNAgenes	OtherRNA	NA	NA	osa-b1.0r1-14406	OtherRNA locus with < 80% of RNAs between 20-24 nts in size	NA	NA	NA	NA	NA	NA	NA	-2.36230729863239	0.000328586597709581
1	36112523	36113925	1403	*	PlantSmallRNAgenes	siRNA24	NA	NA	osa-b1.0r1-14418	siRNA24 locus with predominant RNA size of 24	NA	NA	NA	NA	NA	NA	NA	2.84528912003844	0.00383964862265565
1	36135811	36136512	702	+	ShortStack	OtherRNA	NA	NA	Cluster_71562	NA	Cluster_71562	N	N	NA	NA	NA	NA	-4.48440633824545	0.0116083318977207
1	36197159	36197621	463	*	PlantSmallRNAgenes	siRNA24	NA	NA	osa-b1.0r1-14451	siRNA24 locus with predominant RNA size of 24	NA	NA	NA	NA	NA	NA	NA	-4.32022729188488	0.0379859631152778
1	36198173	36198549	377	*	PlantSmallRNAgenes	siRNA24	NA	NA	osa-b1.0r1-14452	siRNA24 locus with predominant RNA size of 24	NA	NA	NA	NA	NA	NA	NA	-5.20032505157006	0.00433639981862635
1	36240833	36241350	518	*	PlantSmallRNAgenes	siRNA24	NA	NA	osa-b1.0r1-14469	siRNA24 locus with predominant RNA size of 24	NA	NA	NA	NA	NA	NA	NA	2.04407105261259	0.00119035233589659
1	36250900	36251494	595	*	PlantSmallRNAgenes	siRNA24	NA	NA	osa-b1.0r1-14476	siRNA24 locus with predominant RNA size of 24	NA	NA	NA	NA	NA	NA	NA	-4.61216796238761	0.0151456001627821
1	36367760	36367947	188	-	PlantSmallRNAgenes	OtherRNA	NA	NA	osa-b1.0r1-14512	OtherRNA locus with < 80% of RNAs between 20-24 nts in size	NA	NA	NA	NA	NA	NA	NA	-1.70418535850993	0.0162086553566017
1	36375392	36375641	250	*	PlantSmallRNAgenes	siRNA24	NA	NA	osa-b1.0r1-14514	siRNA24 locus with predominant RNA size of 24	NA	NA	NA	NA	NA	NA	NA	-3.83090169826523	0.0367062642563248
1	36406161	36406756	596	*	PlantSmallRNAgenes	siRNA24	NA	NA	osa-b1.0r1-14524	siRNA24 locus with predominant RNA size of 24	NA	NA	NA	NA	NA	NA	NA	-5.89453172614804	0.000112437939451825
1	36466233	36466513	281	*	PlantSmallRNAgenes	siRNA24	NA	NA	osa-b1.0r1-14545	siRNA24 locus with predominant RNA size of 24	NA	NA	NA	NA	NA	NA	NA	-5.07846823189806	0.01660135592843
1	36476728	36478074	1347	*	PlantSmallRNAgenes	siRNA24	NA	NA	osa-b1.0r1-14550	siRNA24 locus with predominant RNA size of 24	NA	NA	NA	NA	NA	NA	NA	1.57665259661589	0.0251375711862343
1	36490399	36492015	1617	*	PlantSmallRNAgenes	siRNA24	NA	NA	osa-b1.0r1-14554	siRNA24 locus with predominant RNA size of 24	NA	NA	NA	NA	NA	NA	NA	-2.48951855321805	0.0215124655008159
1	36540553	36540727	175	+	ShortStack	OtherRNA	NA	NA	Cluster_71790	NA	Cluster_71790	N	N	NA	NA	NA	NA	-4.65465255961941	0.049281024114495
1	36557339	36566264	8926	*	Pln24NT	24nt_Locus	NA	NA	cluster11972	NA	NA	NA	NA	cluster11972	cluster11972	T	16	3.9498086646121	0.0432816055668016
1	36585037	36593960	8924	*	Pln24NT	24nt_Locus	NA	NA	cluster11979	NA	NA	NA	NA	cluster11979	cluster11979	T	12	4.69268599421623	0.0410045092558934
1	36617693	36618252	560	+	PlantSmallRNAgenes	siRNA24	NA	NA	osa-b1.0r1-14593	siRNA24 locus with predominant RNA size of 24	NA	NA	NA	NA	NA	NA	NA	2.89660935037708	0.000430502867605895
1	36650806	36651201	396	-	PlantSmallRNAgenes	siRNA21	NA	NA	osa-b1.0r1-14610	siRNA21 locus with predominant RNA size of 21	NA	NA	NA	NA	NA	NA	NA	4.80242746268278	4.62947568946325e-16
1	36651448	36651777	330	*	PlantSmallRNAgenes	siRNA21	NA	NA	osa-b1.0r1-14611	siRNA21 locus with predominant RNA size of 21	NA	NA	NA	NA	NA	NA	NA	4.37758677840317	4.41773822505817e-13
1	36691039	36691055	17	-	PlantSmallRNAgenes	OtherRNA	NA	NA	osa-b1.0r1-14640	OtherRNA locus with < 80% of RNAs between 20-24 nts in size	NA	NA	NA	NA	NA	NA	NA	-4.70717138270712	0.00558231563402649
1	36737786	36738068	283	*	PlantSmallRNAgenes	siRNA24	NA	NA	osa-b1.0r1-14656	siRNA24 locus with predominant RNA size of 24	NA	NA	NA	NA	NA	NA	NA	-3.88809581978027	0.0332321018243169
1	36747504	36748107	604	+	ShortStack	OtherRNA	NA	NA	Cluster_71889	NA	Cluster_71889	N	N	NA	NA	NA	NA	-5.27629671538824	0.00548339098952829
1	36766616	36767701	1086	*	PlantSmallRNAgenes	siRNA24	NA	NA	osa-b1.0r1-14670	siRNA24 locus with predominant RNA size of 24	NA	NA	NA	NA	NA	NA	NA	-4.38764025832052	0.0493258451853899
1	36782737	36783547	811	*	PlantSmallRNAgenes	siRNA24	NA	NA	osa-b1.0r1-14677	siRNA24 locus with predominant RNA size of 24	NA	NA	NA	NA	NA	NA	NA	5.34643725799831	0.00970827530402809
1	36938206	36939186	981	*	ShortStack	siRNA21	NA	NA	Cluster_71976	NA	Cluster_71976	21	N	NA	NA	NA	NA	8.08305574895515	2.07341573843231e-08
1	37016617	37017173	557	*	PlantSmallRNAgenes	siRNA24	NA	NA	osa-b1.0r1-14759	siRNA24 locus with predominant RNA size of 24	NA	NA	NA	NA	NA	NA	NA	-2.94871217780993	0.000221763185041048
1	37023207	37023844	638	*	ShortStack	OtherRNA	NA	NA	Cluster_72044	NA	Cluster_72044	N	N	NA	NA	NA	NA	5.48326784370269	0.00690563450124728
1	37050463	37050804	342	*	PlantSmallRNAgenes	siRNA24	NA	NA	osa-b1.0r1-14772	siRNA24 locus with predominant RNA size of 24	NA	NA	NA	NA	NA	NA	NA	-1.88342060144917	0.00209167382120708
1	37055814	37056057	244	*	PlantSmallRNAgenes	siRNA24	NA	NA	osa-b1.0r1-14777	siRNA24 locus with predominant RNA size of 24	NA	NA	NA	NA	NA	NA	NA	-3.72368188018029	0.0471761879176213
1	37056461	37057017	557	*	PlantSmallRNAgenes	siRNA24	NA	NA	osa-b1.0r1-14778	siRNA24 locus with predominant RNA size of 24	NA	NA	NA	NA	NA	NA	NA	-3.76172148734361	0.0484335145704099
1	37089336	37090577	1242	-	PlantSmallRNAgenes	siRNA24	NA	NA	osa-b1.0r1-14787	siRNA24 locus with predominant RNA size of 24	NA	NA	NA	NA	NA	NA	NA	-1.80037369543114	0.0272699655545407
1	37113834	37114164	331	+	PlantSmallRNAgenes	siRNA24	NA	NA	osa-b1.0r1-14807	siRNA24 locus with predominant RNA size of 24	NA	NA	NA	NA	NA	NA	NA	-4.89628698277299	0.00518568602264663
1	37136024	37136399	376	*	PlantSmallRNAgenes	siRNA24	NA	NA	osa-b1.0r1-14815	siRNA24 locus with predominant RNA size of 24	NA	NA	NA	NA	NA	NA	NA	-4.12648467830198	0.00674211237181269
1	37169424	37173455	4032	*	PlantSmallRNAgenes	siRNA24	NA	NA	osa-b1.0r1-14834	siRNA24 locus with predominant RNA size of 24	NA	NA	NA	NA	NA	NA	NA	8.30123623855127	2.00952181999557e-20
1	37176565	37177465	901	*	PlantSmallRNAgenes	siRNA24	NA	NA	osa-b1.0r1-14835	siRNA24 locus with predominant RNA size of 24	NA	NA	NA	NA	NA	NA	NA	2.08823543845396	0.000169134529311093
1	37239593	37240727	1135	+	PlantSmallRNAgenes	OtherRNA	NA	NA	osa-b1.0r1-14846	OtherRNA locus with < 80% of RNAs between 20-24 nts in size	NA	NA	NA	NA	NA	NA	NA	-4.37798324529474	0.0382338001849528
1	37248041	37248671	631	*	PlantSmallRNAgenes	siRNA21	NA	NA	osa-b1.0r1-14850	siRNA21 locus with predominant RNA size of 21	NA	NA	NA	NA	NA	NA	NA	2.5433004245861	0.000228010454543535
1	37248890	37249252	363	*	PlantSmallRNAgenes	siRNA21	NA	NA	osa-b1.0r1-14851	siRNA21 locus with predominant RNA size of 21	NA	NA	NA	NA	NA	NA	NA	3.39375656570625	2.45448636880081e-08
1	37313370	37313897	528	*	PlantSmallRNAgenes	siRNA21	NA	NA	osa-b1.0r1-14867	siRNA21 locus with predominant RNA size of 21	NA	NA	NA	NA	NA	NA	NA	-2.06689039776303	0.0240364213416759
1	37323210	37323851	642	*	PlantSmallRNAgenes	siRNA24	NA	NA	osa-b1.0r1-14871	siRNA24 locus with predominant RNA size of 24	NA	NA	NA	NA	NA	NA	NA	-2.09894385023483	0.0214835024420272
1	37391286	37391715	430	*	PlantSmallRNAgenes	siRNA24	NA	NA	osa-b1.0r1-14898	siRNA24 locus with predominant RNA size of 24	NA	NA	NA	NA	NA	NA	NA	1.53303625943423	0.0250179657638812
1	37411993	37413090	1098	-	ShortStack	OtherRNA	NA	NA	Cluster_72277	NA	Cluster_72277	N	N	NA	NA	NA	NA	-4.93596894186636	0.00378756767378153
1	37425537	37425876	340	*	PlantSmallRNAgenes	siRNA24	NA	NA	osa-b1.0r1-14910	siRNA24 locus with predominant RNA size of 24	NA	NA	NA	NA	NA	NA	NA	-3.25464550725176	0.0053302188240816
1	37453249	37453902	654	*	PlantSmallRNAgenes	siRNA24	NA	NA	osa-b1.0r1-14926	siRNA24 locus with predominant RNA size of 24	NA	NA	NA	NA	NA	NA	NA	-2.3235309271968	0.000999825981988707
1	37738187	37738503	317	*	PlantSmallRNAgenes	siRNA24	NA	NA	osa-b1.0r1-15029	siRNA24 locus with predominant RNA size of 24	NA	NA	NA	NA	NA	NA	NA	-4.92044842908496	0.00998410718825631
1	37756939	37757819	881	*	PlantSmallRNAgenes	siRNA24	NA	NA	osa-b1.0r1-15035	siRNA24 locus with predominant RNA size of 24	NA	NA	NA	NA	NA	NA	NA	-2.59048854211308	0.00162618572901197
1	37758425	37758699	275	*	PlantSmallRNAgenes	siRNA24	NA	NA	osa-b1.0r1-15036	siRNA24 locus with predominant RNA size of 24	NA	NA	NA	NA	NA	NA	NA	-5.2644018963276	0.00173581302443011
1	37788019	37788381	363	+	PlantSmallRNAgenes	siRNA24	NA	NA	osa-b1.0r1-15046	siRNA24 locus with predominant RNA size of 24	NA	NA	NA	NA	NA	NA	NA	-1.39783035750127	0.0272699655545407
1	37790481	37790940	460	+	PlantSmallRNAgenes	OtherRNA	NA	NA	osa-b1.0r1-15047	OtherRNA locus with < 80% of RNAs between 20-24 nts in size	NA	NA	NA	NA	NA	NA	NA	-5.00893896703166	0.00767166258681471
1	37791349	37792878	1530	+	PlantSmallRNAgenes	OtherRNA	NA	NA	osa-b1.0r1-15049	OtherRNA locus with < 80% of RNAs between 20-24 nts in size	NA	NA	NA	NA	NA	NA	NA	-3.51603904482403	0.00111130011425415
1	37858637	37859975	1339	*	PlantSmallRNAgenes	siRNA24	NA	NA	osa-b1.0r1-15071	siRNA24 locus with predominant RNA size of 24	NA	NA	NA	NA	NA	NA	NA	-1.90483330674839	0.000444777190701076
1	37902831	37902853	23	+	ShortStack	siRNA21	NA	NA	Cluster_72571	NA	Cluster_72571	21	N	NA	NA	NA	NA	-4.70239834921909	0.0179285001300924
1	37921667	37921801	135	-	ShortStack	OtherRNA	NA	NA	Cluster_72589	NA	Cluster_72589	N	N	NA	NA	NA	NA	6.62772379925105	0.000211012564693939
1	38022909	38023869	961	-	ShortStack	OtherRNA	NA	NA	Cluster_72647	NA	Cluster_72647	N	N	NA	NA	NA	NA	3.61710625733695	0.0237935367733934
1	38042554	38043379	826	*	PlantSmallRNAgenes	siRNA24	NA	NA	osa-b1.0r1-15140	siRNA24 locus with predominant RNA size of 24	NA	NA	NA	NA	NA	NA	NA	-1.86166315320402	0.00668322694880514
1	38062576	38063355	780	*	PlantSmallRNAgenes	siRNA24	NA	NA	osa-b1.0r1-15145	siRNA24 locus with predominant RNA size of 24	NA	NA	NA	NA	NA	NA	NA	-1.74972602818267	0.0265460062993219
1	38132636	38133116	481	*	PlantSmallRNAgenes	siRNA21	NA	NA	osa-b1.0r1-15177	siRNA21 locus with predominant RNA size of 21	NA	NA	NA	NA	NA	NA	NA	5.54863823837659	0.0459971827642373
1	38133487	38134763	1277	-	ShortStack	OtherRNA	NA	NA	Cluster_72708	NA	Cluster_72708	N	N	NA	NA	NA	NA	3.76767832079688	0.000922823686491935
1	38176476	38176753	278	*	PlantSmallRNAgenes	siRNA24	NA	NA	osa-b1.0r1-15195	siRNA24 locus with predominant RNA size of 24	NA	NA	NA	NA	NA	NA	NA	-4.19845597381255	0.0198684836268503
1	38195059	38195373	315	+	PlantSmallRNAgenes	siRNA24	NA	NA	osa-b1.0r1-15203	siRNA24 locus with predominant RNA size of 24	NA	NA	NA	NA	NA	NA	NA	3.02827365366078	0.0269031843169781
1	38209187	38210522	1336	*	PlantSmallRNAgenes	siRNA24	NA	NA	osa-b1.0r1-15206	siRNA24 locus with predominant RNA size of 24	NA	NA	NA	NA	NA	NA	NA	-4.76680297795798	0.00431789397259014
1	38222818	38223602	785	*	PlantSmallRNAgenes	siRNA24	NA	NA	osa-b1.0r1-15213	siRNA24 locus with predominant RNA size of 24	NA	NA	NA	NA	NA	NA	NA	-3.18309812021541	0.0155964574635427
1	38271020	38271320	301	*	PlantSmallRNAgenes	OtherRNA	NA	NA	osa-b1.0r1-15230	OtherRNA locus with < 80% of RNAs between 20-24 nts in size	NA	NA	NA	NA	NA	NA	NA	8.37057959255547	2.03753811141573e-08
1	38342089	38346100	4012	*	PlantSmallRNAgenes	OtherRNA	NA	NA	osa-b1.0r1-15255	OtherRNA locus with < 80% of RNAs between 20-24 nts in size	NA	NA	NA	NA	NA	NA	NA	9.05659856317592	7.87240677201432e-14
1	38346447	38346965	519	*	PlantSmallRNAgenes	siRNA24	NA	NA	osa-b1.0r1-15256	siRNA24 locus with predominant RNA size of 24	NA	NA	NA	NA	NA	NA	NA	8.49464883311532	2.01862998665775e-09
1	38358728	38358865	138	*	ShortStack	siRNA24	NA	NA	Cluster_72852	NA	Cluster_72852	24	N	NA	NA	NA	NA	6.64134757279471	0.00172668535987556
1	38362395	38362677	283	*	PlantSmallRNAgenes	siRNA24	NA	NA	osa-b1.0r1-15262	siRNA24 locus with predominant RNA size of 24	NA	NA	NA	NA	NA	NA	NA	3.40527148756183	0.0346298905044224
1	38403094	38403121	28	-	PlantSmallRNAgenes	siRNA24	NA	NA	osa-b1.0r1-15290	siRNA24 locus with predominant RNA size of 24	NA	NA	NA	NA	NA	NA	NA	-5.39352865165537	0.00921509125171344
1	38430853	38431209	357	*	PlantSmallRNAgenes	siRNA24	NA	NA	osa-b1.0r1-15298	siRNA24 locus with predominant RNA size of 24	NA	NA	NA	NA	NA	NA	NA	-3.4082247533851	0.0405308369281869
1	38495548	38495728	181	-	PlantSmallRNAgenes	OtherRNA	NA	NA	osa-b1.0r1-15317	OtherRNA locus with < 80% of RNAs between 20-24 nts in size	NA	NA	NA	NA	NA	NA	NA	-3.45058071915617	1.2416654365053e-08
1	38529255	38529427	173	*	PlantSmallRNAgenes	siRNA24	NA	NA	osa-b1.0r1-15331	siRNA24 locus with predominant RNA size of 24	NA	NA	NA	NA	NA	NA	NA	-4.467888428328	0.0435146422061377
1	38547503	38557211	9709	*	PlantSmallRNAgenes	siRNA24	NA	NA	osa-b1.0r1-15341	siRNA24 locus with predominant RNA size of 24	NA	NA	NA	NA	NA	NA	NA	1.12051261764445	0.0436167221836247
1	38603565	38604203	639	*	PlantSmallRNAgenes	siRNA24	NA	NA	osa-b1.0r1-15357	siRNA24 locus with predominant RNA size of 24	NA	NA	NA	NA	NA	NA	NA	2.4567389654781	0.042587812174117
1	38632068	38632581	514	*	ShortStack	OtherRNA	NA	NA	Cluster_73016	NA	Cluster_73016	N	N	NA	NA	NA	NA	5.58508047059585	0.0221777868768695
1	38662444	38662833	390	-	PlantSmallRNAgenes	OtherRNA	NA	NA	osa-b1.0r1-15375	OtherRNA locus with < 80% of RNAs between 20-24 nts in size	NA	NA	NA	NA	NA	NA	NA	-4.89406684540122	0.00900920656883358
1	38663768	38665393	1626	*	PlantSmallRNAgenes	siRNA24	NA	NA	osa-b1.0r1-15377	siRNA24 locus with predominant RNA size of 24	NA	NA	NA	NA	NA	NA	NA	2.74744268468784	0.00614760856226489
1	38668274	38668291	18	+	ShortStack	OtherRNA	NA	NA	Cluster_73042	NA	Cluster_73042	N	N	NA	NA	NA	NA	6.2702650654598	0.00271464779681561
1	38716970	38718268	1299	*	PlantSmallRNAgenes	siRNA24	NA	NA	osa-b1.0r1-15398	siRNA24 locus with predominant RNA size of 24	NA	NA	NA	NA	NA	NA	NA	-2.53896313332359	0.00445306894128724
1	38726436	38727194	759	*	PlantSmallRNAgenes	siRNA24	NA	NA	osa-b1.0r1-15400	siRNA24 locus with predominant RNA size of 24	NA	NA	NA	NA	NA	NA	NA	-2.42957615115491	0.0230517488189462
1	38966534	38967666	1133	-	PlantSmallRNAgenes	OtherRNA	NA	NA	osa-b1.0r1-15494	OtherRNA locus with < 80% of RNAs between 20-24 nts in size	NA	NA	NA	NA	NA	NA	NA	-3.49347521856226	0.0142441205008575
1	39068079	39068604	526	+	ShortStack	OtherRNA	NA	NA	Cluster_73260	NA	Cluster_73260	N	N	NA	NA	NA	NA	6.22467193997468	0.00230369670069252
1	39118401	39120862	2462	+	PlantSmallRNAgenes	OtherRNA	NA	NA	osa-b1.0r1-15557	OtherRNA locus with < 80% of RNAs between 20-24 nts in size	NA	NA	NA	NA	NA	NA	NA	2.3415797502481	0.013126854821259
1	39149377	39149852	476	*	PlantSmallRNAgenes	siRNA24	NA	NA	osa-b1.0r1-15569	siRNA24 locus with predominant RNA size of 24	NA	NA	NA	NA	NA	NA	NA	7.21415311284603	0.00152292083392101
1	39230653	39230921	269	*	PlantSmallRNAgenes	siRNA24	NA	NA	osa-b1.0r1-15617	siRNA24 locus with predominant RNA size of 24	NA	NA	NA	NA	NA	NA	NA	-4.18210808804171	0.0377447590544982
1	39247825	39248398	574	*	PlantSmallRNAgenes	siRNA24	NA	NA	osa-b1.0r1-15622	siRNA24 locus with predominant RNA size of 24	NA	NA	NA	NA	NA	NA	NA	-4.96930452208993	0.00646795913923158
1	39284445	39284885	441	*	PlantSmallRNAgenes	siRNA24	NA	NA	osa-b1.0r1-15633	siRNA24 locus with predominant RNA size of 24	NA	NA	NA	NA	NA	NA	NA	-2.10441564921216	0.0397681983851364
1	39316482	39316805	324	*	PlantSmallRNAgenes	siRNA24	NA	NA	osa-b1.0r1-15649	siRNA24 locus with predominant RNA size of 24	NA	NA	NA	NA	NA	NA	NA	-4.87183147005387	0.00425826350331179
1	39322602	39324062	1461	*	PlantSmallRNAgenes	siRNA24	NA	NA	osa-b1.0r1-15653	siRNA24 locus with predominant RNA size of 24	NA	NA	NA	NA	NA	NA	NA	2.93528622655285	1.23460647222178e-05
1	39333598	39334278	681	*	PlantSmallRNAgenes	siRNA24	NA	NA	osa-b1.0r1-15661	siRNA24 locus with predominant RNA size of 24	NA	NA	NA	NA	NA	NA	NA	-4.40827505623684	0.0210459078140645
1	39544223	39544757	535	+	ShortStack	OtherRNA	NA	NA	Cluster_73536	NA	Cluster_73536	N	N	NA	NA	NA	NA	-5.13028123950156	0.00277065667897365
1	39545986	39546843	858	*	PlantSmallRNAgenes	siRNA24	NA	NA	osa-b1.0r1-15733	siRNA24 locus with predominant RNA size of 24	NA	NA	NA	NA	NA	NA	NA	-2.59499310917239	0.000738035013685137
1	39587657	39588011	355	*	PlantSmallRNAgenes	siRNA24	NA	NA	osa-b1.0r1-15754	siRNA24 locus with predominant RNA size of 24	NA	NA	NA	NA	NA	NA	NA	-2.88094752353023	0.0368475180948722
1	39627662	39628358	697	*	ShortStack	OtherRNA	NA	NA	Cluster_73590	NA	Cluster_73590	N	N	NA	NA	NA	NA	3.56388538067714	0.0229054239612003
1	39635431	39636326	896	*	PlantSmallRNAgenes	siRNA24	NA	NA	osa-b1.0r1-15766	siRNA24 locus with predominant RNA size of 24	NA	NA	NA	NA	NA	NA	NA	-1.43868361507642	0.0310365322798105
1	39642938	39643363	426	*	PlantSmallRNAgenes	siRNA24	NA	NA	osa-b1.0r1-15769	siRNA24 locus with predominant RNA size of 24	NA	NA	NA	NA	NA	NA	NA	-4.02003366135208	0.0391607544586314
1	39722026	39722543	518	*	PlantSmallRNAgenes	siRNA24	NA	NA	osa-b1.0r1-15800	siRNA24 locus with predominant RNA size of 24	NA	NA	NA	NA	NA	NA	NA	-2.34657236924642	0.00905050350198536
1	39760527	39761585	1059	*	PlantSmallRNAgenes	siRNA24	NA	NA	osa-b1.0r1-15807	siRNA24 locus with predominant RNA size of 24	NA	NA	NA	NA	NA	NA	NA	3.75823925370566	0.000629360542926541
1	39922757	39922980	224	-	PlantSmallRNAgenes	OtherRNA	NA	NA	osa-b1.0r1-15876	OtherRNA locus with < 80% of RNAs between 20-24 nts in size	NA	NA	NA	NA	NA	NA	NA	-4.60852811344368	0.0246331338966431
1	39949927	39950328	402	+	ShortStack	OtherRNA	NA	NA	Cluster_73764	NA	Cluster_73764	N	N	NA	NA	NA	NA	5.64306956936696	0.00322022580762832
1	39988727	39989399	673	*	ShortStack	siRNA24	NA	NA	Cluster_73795	NA	Cluster_73795	24	N	NA	NA	NA	NA	7.12492833299359	7.56010185745973e-06
1	39989417	39990369	953	*	PlantSmallRNAgenes	siRNA24	NA	NA	osa-b1.0r1-15897	siRNA24 locus with predominant RNA size of 24	NA	NA	NA	NA	NA	NA	NA	1.30843461495173	0.0207602249697243
1	39990486	39991032	547	*	PlantSmallRNAgenes	siRNA24	NA	NA	osa-b1.0r1-15898	siRNA24 locus with predominant RNA size of 24	NA	NA	NA	NA	NA	NA	NA	6.02180099953852	0.0087828552101818
1	40005234	40006068	835	*	PlantSmallRNAgenes	siRNA24	NA	NA	osa-b1.0r1-15909	siRNA24 locus with predominant RNA size of 24	NA	NA	NA	NA	NA	NA	NA	-5.14918551744882	0.00535145675700504
1	40050053	40050499	447	*	PlantSmallRNAgenes	siRNA24	NA	NA	osa-b1.0r1-15927	siRNA24 locus with predominant RNA size of 24	NA	NA	NA	NA	NA	NA	NA	-2.63834177490147	0.0209489665457736
1	40051100	40055461	4362	*	PlantSmallRNAgenes	siRNA24	NA	NA	osa-b1.0r1-15928	siRNA24 locus with predominant RNA size of 24	NA	NA	NA	NA	NA	NA	NA	1.73223180112047	0.00616235185706771
1	40080449	40081904	1456	*	PlantSmallRNAgenes	siRNA24	NA	NA	osa-b1.0r1-15935	siRNA24 locus with predominant RNA size of 24	NA	NA	NA	NA	NA	NA	NA	3.30684043868933	0.0119508481337646
1	40126545	40127045	501	*	PlantSmallRNAgenes	siRNA24	NA	NA	osa-b1.0r1-15964	siRNA24 locus with predominant RNA size of 24	NA	NA	NA	NA	NA	NA	NA	-2.65691275306046	0.0229705241353669
1	40148053	40148546	494	-	ShortStack	OtherRNA	NA	NA	Cluster_73910	NA	Cluster_73910	N	N	NA	NA	NA	NA	4.07151584044577	0.0453760863899424
1	40301839	40302194	356	+	PlantSmallRNAgenes	siRNA24	NA	NA	osa-b1.0r1-16032	siRNA24 locus with predominant RNA size of 24	NA	NA	NA	NA	NA	NA	NA	5.59106498173475	0.000638855290840175
1	40317260	40317623	364	*	PlantSmallRNAgenes	siRNA24	NA	NA	osa-b1.0r1-16036	siRNA24 locus with predominant RNA size of 24	NA	NA	NA	NA	NA	NA	NA	2.30025193599691	0.0144481516413924
1	40324674	40324880	207	*	PlantSmallRNAgenes	siRNA24	NA	NA	osa-b1.0r1-16044	siRNA24 locus with predominant RNA size of 24	NA	NA	NA	NA	NA	NA	NA	-4.43153265339108	0.0254421215113337
1	40326569	40326946	378	*	PlantSmallRNAgenes	siRNA24	NA	NA	osa-b1.0r1-16046	siRNA24 locus with predominant RNA size of 24	NA	NA	NA	NA	NA	NA	NA	2.31370546193854	0.0429756030773331
1	40396589	40397140	552	*	PlantSmallRNAgenes	siRNA24	NA	NA	osa-b1.0r1-16080	siRNA24 locus with predominant RNA size of 24	NA	NA	NA	NA	NA	NA	NA	-2.87340206901752	0.000660317628808024
1	40404521	40406344	1824	-	ShortStack	OtherRNA	NA	NA	Cluster_74072	NA	Cluster_74072	N	N	NA	NA	NA	NA	-2.05243800652819	0.0266473477780076
1	40429843	40430153	311	+	PlantSmallRNAgenes	siRNA24	NA	NA	osa-b1.0r1-16095	siRNA24 locus with predominant RNA size of 24	NA	NA	NA	NA	NA	NA	NA	-3.1635227855102	0.0438704794955102
1	40436740	40438081	1342	*	PlantSmallRNAgenes	siRNA24	NA	NA	osa-b1.0r1-16099	siRNA24 locus with predominant RNA size of 24	NA	NA	NA	NA	NA	NA	NA	4.63852586176598	0.00174215521698719
1	40438594	40441578	2985	*	PlantSmallRNAgenes	siRNA24	NA	NA	osa-b1.0r1-16101	siRNA24 locus with predominant RNA size of 24	NA	NA	NA	NA	NA	NA	NA	10.8843051848552	4.38912892419878e-14
1	40512145	40512825	681	*	PlantSmallRNAgenes	siRNA24	NA	NA	osa-b1.0r1-16135	siRNA24 locus with predominant RNA size of 24	NA	NA	NA	NA	NA	NA	NA	6.19251954872306	0.000975121729990097
1	40512908	40513210	303	*	PlantSmallRNAgenes	siRNA24	NA	NA	osa-b1.0r1-16136	siRNA24 locus with predominant RNA size of 24	NA	NA	NA	NA	NA	NA	NA	6.93919893525208	1.41690252916088e-05
1	40530450	40531327	878	*	PlantSmallRNAgenes	siRNA24	NA	NA	osa-b1.0r1-16138	siRNA24 locus with predominant RNA size of 24	NA	NA	NA	NA	NA	NA	NA	5.01124684666636	7.70951101603416e-12
1	40531982	40532414	433	*	PlantSmallRNAgenes	siRNA24	NA	NA	osa-b1.0r1-16139	siRNA24 locus with predominant RNA size of 24	NA	NA	NA	NA	NA	NA	NA	5.69725552152129	0.00542015318670831
1	40539689	40545731	6043	*	PlantSmallRNAgenes	siRNA24	NA	NA	osa-b1.0r1-16146	siRNA24 locus with predominant RNA size of 24	NA	NA	NA	NA	NA	NA	NA	10.431243505539	1.90227829591523e-39
1	40573229	40574003	775	+	ShortStack	OtherRNA	NA	NA	Cluster_74185	NA	Cluster_74185	N	N	NA	NA	NA	NA	3.63814546317313	3.77711360525753e-05
1	40610625	40611132	508	-	PlantSmallRNAgenes	OtherRNA	NA	NA	osa-b1.0r1-16173	OtherRNA locus with < 80% of RNAs between 20-24 nts in size	NA	NA	NA	NA	NA	NA	NA	-3.54482877199264	0.0048975910483273
1	40629578	40630073	496	*	PlantSmallRNAgenes	siRNA24	NA	NA	osa-b1.0r1-16186	siRNA24 locus with predominant RNA size of 24	NA	NA	NA	NA	NA	NA	NA	1.78606674769651	0.0232541964016237
1	40641647	40642029	383	*	PlantSmallRNAgenes	siRNA24	NA	NA	osa-b1.0r1-16193	siRNA24 locus with predominant RNA size of 24	NA	NA	NA	NA	NA	NA	NA	3.81741867728849	0.0299307349800924
1	40690854	40691531	678	+	PlantSmallRNAgenes	siRNA24	NA	NA	osa-b1.0r1-16213	siRNA24 locus with predominant RNA size of 24	NA	NA	NA	NA	NA	NA	NA	-4.63464258720118	0.0171856212665596
1	40692597	40692866	270	*	PlantSmallRNAgenes	siRNA24	NA	NA	osa-b1.0r1-16215	siRNA24 locus with predominant RNA size of 24	NA	NA	NA	NA	NA	NA	NA	-3.07491621726337	0.0335894920268414
1	40714484	40714846	363	-	ShortStack	OtherRNA	NA	NA	Cluster_74277	NA	Cluster_74277	N	N	NA	NA	NA	NA	5.82389332867698	0.012394924895719
1	40716441	40717107	667	-	ShortStack	OtherRNA	NA	NA	Cluster_74280	NA	Cluster_74280	N	N	NA	NA	NA	NA	6.18563985595489	0.000422966365953238
1	40734995	40735584	590	*	PlantSmallRNAgenes	siRNA24	NA	NA	osa-b1.0r1-16234	siRNA24 locus with predominant RNA size of 24	NA	NA	NA	NA	NA	NA	NA	-3.34718343249625	0.0189420648051529
1	40778865	40778882	18	-	PlantSmallRNAgenes	OtherRNA	NA	NA	osa-b1.0r1-16249	OtherRNA locus with < 80% of RNAs between 20-24 nts in size	NA	NA	NA	NA	NA	NA	NA	-6.69709966051246	1.78077507319975e-05
1	40793750	40793926	177	-	PlantSmallRNAgenes	OtherRNA	NA	NA	osa-b1.0r1-16254	OtherRNA locus with < 80% of RNAs between 20-24 nts in size	NA	NA	NA	NA	NA	NA	NA	-21.7074234084835	8.42012007912745e-15
1	40832323	40832554	232	*	PlantSmallRNAgenes	siRNA24	NA	NA	osa-b1.0r1-16281	siRNA24 locus with predominant RNA size of 24	NA	NA	NA	NA	NA	NA	NA	-3.20694237192194	0.00137507684598207
1	40840504	40841722	1219	*	PlantSmallRNAgenes	siRNA24	NA	NA	osa-b1.0r1-16287	siRNA24 locus with predominant RNA size of 24	NA	NA	NA	NA	NA	NA	NA	2.80797513664157	0.038284806326744
1	40848032	40848742	711	*	PlantSmallRNAgenes	siRNA24	NA	NA	osa-b1.0r1-16293	siRNA24 locus with predominant RNA size of 24	NA	NA	NA	NA	NA	NA	NA	-3.08930753421009	0.00151375024413589
1	40885045	40886267	1223	*	PlantSmallRNAgenes	siRNA24	NA	NA	osa-b1.0r1-16309	siRNA24 locus with predominant RNA size of 24	NA	NA	NA	NA	NA	NA	NA	3.82138795213702	0.0429551146725192
1	40943257	40943603	347	*	PlantSmallRNAgenes	siRNA24	NA	NA	osa-b1.0r1-16331	siRNA24 locus with predominant RNA size of 24	NA	NA	NA	NA	NA	NA	NA	-4.43139490707548	0.0210994873803291
1	40967104	40967201	98	-	PlantSmallRNAgenes	OtherRNA	NA	NA	osa-b1.0r1-16342	OtherRNA locus with < 80% of RNAs between 20-24 nts in size	NA	NA	NA	NA	NA	NA	NA	-7.96766565992628	0.0169709805892148
1	40971324	40971959	636	*	PlantSmallRNAgenes	siRNA24	NA	NA	osa-b1.0r1-16343	siRNA24 locus with predominant RNA size of 24	NA	NA	NA	NA	NA	NA	NA	-3.43013648847236	0.00773129938775258
1	41023573	41024044	472	*	PlantSmallRNAgenes	siRNA24	NA	NA	osa-b1.0r1-16361	siRNA24 locus with predominant RNA size of 24	NA	NA	NA	NA	NA	NA	NA	-4.53713478341389	0.0153379514845176
1	41024145	41024392	248	*	PlantSmallRNAgenes	siRNA24	NA	NA	osa-b1.0r1-16362	siRNA24 locus with predominant RNA size of 24	NA	NA	NA	NA	NA	NA	NA	-4.08175890591464	0.0261507205827957
1	41049940	41050812	873	*	PlantSmallRNAgenes	siRNA24	NA	NA	osa-b1.0r1-16378	siRNA24 locus with predominant RNA size of 24	NA	NA	NA	NA	NA	NA	NA	-1.78606019227736	0.0372505434323974
1	41073849	41074384	536	*	PlantSmallRNAgenes	siRNA24	NA	NA	osa-b1.0r1-16382	siRNA24 locus with predominant RNA size of 24	NA	NA	NA	NA	NA	NA	NA	-2.35157944278621	0.0268642139153524
1	41111523	41111760	238	*	PlantSmallRNAgenes	siRNA24	NA	NA	osa-b1.0r1-16396	siRNA24 locus with predominant RNA size of 24	NA	NA	NA	NA	NA	NA	NA	-3.89118434127645	0.0421812706102519
1	41133136	41133152	17	+	PlantSmallRNAgenes	OtherRNA	NA	NA	osa-b1.0r1-16406	OtherRNA locus with < 80% of RNAs between 20-24 nts in size	NA	NA	NA	NA	NA	NA	NA	2.8567980907035	0.00394693495021296
1	41135891	41136040	150	+	PlantSmallRNAgenes	OtherRNA	NA	NA	osa-b1.0r1-16407	OtherRNA locus with < 80% of RNAs between 20-24 nts in size	NA	NA	NA	NA	NA	NA	NA	3.8001376975632	2.57308161214351e-13
1	41138978	41139079	102	+	PlantSmallRNAgenes	OtherRNA	NA	NA	osa-b1.0r1-16410	OtherRNA locus with < 80% of RNAs between 20-24 nts in size	NA	NA	NA	NA	NA	NA	NA	1.67238584822347	0.0330432536046009
1	41244973	41245612	640	*	PlantSmallRNAgenes	siRNA24	NA	NA	osa-b1.0r1-16449	siRNA24 locus with predominant RNA size of 24	NA	NA	NA	NA	NA	NA	NA	-2.17246169933954	0.0227569599151122
1	41297061	41297354	294	*	PlantSmallRNAgenes	siRNA24	NA	NA	osa-b1.0r1-16473	siRNA24 locus with predominant RNA size of 24	NA	NA	NA	NA	NA	NA	NA	-4.79307632946448	0.0135706206501378
1	41307287	41307686	400	-	PlantSmallRNAgenes	siRNA24	NA	NA	osa-b1.0r1-16475	siRNA24 locus with predominant RNA size of 24	NA	NA	NA	NA	NA	NA	NA	1.66371846966811	0.00909711175505567
1	41338077	41338637	561	*	PlantSmallRNAgenes	siRNA24	NA	NA	osa-b1.0r1-16493	siRNA24 locus with predominant RNA size of 24	NA	NA	NA	NA	NA	NA	NA	-3.28707912114264	0.0200869922368659
1	41349922	41350673	752	+	ShortStack	OtherRNA	NA	NA	Cluster_74666	NA	Cluster_74666	N	N	NA	NA	NA	NA	-4.54279389351647	0.0358536644394206
1	41382530	41382770	241	*	PlantSmallRNAgenes	siRNA24	NA	NA	osa-b1.0r1-16511	siRNA24 locus with predominant RNA size of 24	NA	NA	NA	NA	NA	NA	NA	-3.94166401297945	0.0256081625227971
1	41398908	41399135	228	-	ShortStack	OtherRNA	NA	NA	Cluster_74692	NA	Cluster_74692	N	N	NA	NA	NA	NA	5.2431543216233	0.00907008431399856
1	41455173	41456393	1221	+	PlantSmallRNAgenes	OtherRNA	NA	NA	osa-b1.0r1-16528	OtherRNA locus with < 80% of RNAs between 20-24 nts in size	NA	NA	NA	NA	NA	NA	NA	3.05447064166153	1.40498552255817e-06
1	41486082	41487368	1287	+	PlantSmallRNAgenes	OtherRNA	NA	NA	osa-b1.0r1-16535	OtherRNA locus with < 80% of RNAs between 20-24 nts in size	NA	NA	NA	NA	NA	NA	NA	2.79376567641414	1.19417087068228e-05
1	41496220	41498310	2091	*	PlantSmallRNAgenes	siRNA24	NA	NA	osa-b1.0r1-16539	siRNA24 locus with predominant RNA size of 24	NA	NA	NA	NA	NA	NA	NA	3.63317918958384	0.000283536916174559
1	41506497	41507753	1257	*	PlantSmallRNAgenes	siRNA24	NA	NA	osa-b1.0r1-16544	siRNA24 locus with predominant RNA size of 24	NA	NA	NA	NA	NA	NA	NA	-2.83440562204072	0.0143253258542977
1	41557742	41557892	151	+	PlantSmallRNAgenes	OtherRNA	NA	NA	osa-b1.0r1-16572	OtherRNA locus with < 80% of RNAs between 20-24 nts in size	NA	NA	NA	NA	NA	NA	NA	26.5714301987522	1.98281386344006e-19
1	41561193	41561753	561	*	PlantSmallRNAgenes	siRNA24	NA	NA	osa-b1.0r1-16575	siRNA24 locus with predominant RNA size of 24	NA	NA	NA	NA	NA	NA	NA	-2.48090869691959	0.00187610556333142
1	41605090	41606109	1020	*	PlantSmallRNAgenes	siRNA24	NA	NA	osa-b1.0r1-16584	siRNA24 locus with predominant RNA size of 24	NA	NA	NA	NA	NA	NA	NA	2.20565070326358	0.0169607952791559
1	41635193	41636857	1665	*	Pln24NT	24nt_Locus	NA	NA	cluster13461	NA	NA	NA	NA	cluster13461	cluster13461	T	17	4.3455913642335	0.0174901786165071
1	41705793	41706475	683	*	PlantSmallRNAgenes	siRNA24	NA	NA	osa-b1.0r1-16612	siRNA24 locus with predominant RNA size of 24	NA	NA	NA	NA	NA	NA	NA	-3.44126865160417	0.0330089231440668
1	41844456	41844899	444	*	PlantSmallRNAgenes	siRNA24	NA	NA	osa-b1.0r1-16671	siRNA24 locus with predominant RNA size of 24	NA	NA	NA	NA	NA	NA	NA	-4.53821631820086	0.013934889011901
1	41854872	41855519	648	*	PlantSmallRNAgenes	siRNA21	NA	NA	osa-b1.0r1-16677	siRNA21 locus with predominant RNA size of 21	NA	NA	NA	NA	NA	NA	NA	-2.76711432892662	0.00607497054909077
1	41918854	41919298	445	*	PlantSmallRNAgenes	siRNA24	NA	NA	osa-b1.0r1-16699	siRNA24 locus with predominant RNA size of 24	NA	NA	NA	NA	NA	NA	NA	-4.57212408574192	0.0116818911997474
1	41935909	41936506	598	*	PlantSmallRNAgenes	siRNA24	NA	NA	osa-b1.0r1-16703	siRNA24 locus with predominant RNA size of 24	NA	NA	NA	NA	NA	NA	NA	-2.81073017047487	0.00145745505341983
1	41941074	41941438	365	*	PlantSmallRNAgenes	siRNA24	NA	NA	osa-b1.0r1-16707	siRNA24 locus with predominant RNA size of 24	NA	NA	NA	NA	NA	NA	NA	-2.53713419187263	0.0239295378207001
1	41976725	41978090	1366	*	PlantSmallRNAgenes	OtherRNA	NA	NA	osa-b1.0r1-16722	OtherRNA locus with < 80% of RNAs between 20-24 nts in size	NA	NA	NA	NA	NA	NA	NA	-4.81033845817486	6.97933718942191e-06
1	41986092	41990321	4230	*	Pln24NT	24nt_Locus	NA	NA	cluster13589	NA	NA	NA	NA	cluster13589	cluster13589	T	4	3.61228241588649	0.0023324162216658
1	41996270	41997254	985	*	PlantSmallRNAgenes	siRNA24	NA	NA	osa-b1.0r1-16729	siRNA24 locus with predominant RNA size of 24	NA	NA	NA	NA	NA	NA	NA	4.16262356014342	0.00697858211012103
1	42014620	42015379	760	*	PlantSmallRNAgenes	siRNA24	NA	NA	osa-b1.0r1-16736	siRNA24 locus with predominant RNA size of 24	NA	NA	NA	NA	NA	NA	NA	-1.72629210733926	0.00540487965157388
1	42017054	42017438	385	*	PlantSmallRNAgenes	siRNA24	NA	NA	osa-b1.0r1-16737	siRNA24 locus with predominant RNA size of 24	NA	NA	NA	NA	NA	NA	NA	-2.58205347685689	0.0326848801767897
1	42026950	42027943	994	+	ShortStack	OtherRNA	NA	NA	Cluster_75050	NA	Cluster_75050	N	N	NA	NA	NA	NA	2.10570249087427	0.023800059087034
1	42161320	42162189	870	*	PlantSmallRNAgenes	siRNA24	NA	NA	osa-b1.0r1-16811	siRNA24 locus with predominant RNA size of 24	NA	NA	NA	NA	NA	NA	NA	-2.74593160229367	0.003359296798817
1	42215106	42216220	1115	*	PlantSmallRNAgenes	siRNA24	NA	NA	osa-b1.0r1-16834	siRNA24 locus with predominant RNA size of 24	NA	NA	NA	NA	NA	NA	NA	2.35108090646689	0.0127610352197846
1	42232847	42233386	540	*	PlantSmallRNAgenes	siRNA24	NA	NA	osa-b1.0r1-16838	siRNA24 locus with predominant RNA size of 24	NA	NA	NA	NA	NA	NA	NA	-4.55827822293437	0.0418899171545409
1	42353584	42353740	157	-	ShortStack	OtherRNA	NA	NA	Cluster_75287	NA	Cluster_75287	N	N	NA	NA	NA	NA	4.83111305519046	0.0488024079886991
1	42401102	42402262	1161	*	PlantSmallRNAgenes	siRNA24	NA	NA	osa-b1.0r1-16885	siRNA24 locus with predominant RNA size of 24	NA	NA	NA	NA	NA	NA	NA	-2.43048957898308	0.00668305103500343
1	42431361	42432788	1428	*	PlantSmallRNAgenes	siRNA24	NA	NA	osa-b1.0r1-16898	siRNA24 locus with predominant RNA size of 24	NA	NA	NA	NA	NA	NA	NA	-1.77017708367938	0.0136803671691476
1	42455010	42456211	1202	*	PlantSmallRNAgenes	siRNA24	NA	NA	osa-b1.0r1-16907	siRNA24 locus with predominant RNA size of 24	NA	NA	NA	NA	NA	NA	NA	-2.5258043383514	0.0363030049346247
1	42559858	42560505	648	*	PlantSmallRNAgenes	siRNA24	NA	NA	osa-b1.0r1-16935	siRNA24 locus with predominant RNA size of 24	NA	NA	NA	NA	NA	NA	NA	4.02947732993214	0.0462184043864961
1	42570002	42574807	4806	*	PlantSmallRNAgenes	siRNA24	NA	NA	osa-b1.0r1-16943	siRNA24 locus with predominant RNA size of 24	NA	NA	NA	NA	NA	NA	NA	5.56616054129075	2.21970412307109e-22
1	42598118	42599759	1642	*	PlantSmallRNAgenes	siRNA24	NA	NA	osa-b1.0r1-16947	siRNA24 locus with predominant RNA size of 24	NA	NA	NA	NA	NA	NA	NA	-1.65857387144066	0.00469433088022557
1	42671941	42672902	962	*	PlantSmallRNAgenes	siRNA24	NA	NA	osa-b1.0r1-16966	siRNA24 locus with predominant RNA size of 24	NA	NA	NA	NA	NA	NA	NA	-3.15251554223044	0.047481545365296
1	42765385	42766014	630	*	PlantSmallRNAgenes	siRNA24	NA	NA	osa-b1.0r1-16992	siRNA24 locus with predominant RNA size of 24	NA	NA	NA	NA	NA	NA	NA	5.27745372069561	0.0190241332659536
1	42782796	42783648	853	*	PlantSmallRNAgenes	siRNA24	NA	NA	osa-b1.0r1-17000	siRNA24 locus with predominant RNA size of 24	NA	NA	NA	NA	NA	NA	NA	3.20655489827658	0.0019532669624562
1	42924268	42924574	307	*	ShortStack	OtherRNA	NA	NA	Cluster_75584	NA	Cluster_75584	N	N	NA	NA	NA	NA	5.97505756075468	0.014638633376189
1	42944006	42944333	328	*	PlantSmallRNAgenes	siRNA24	NA	NA	osa-b1.0r1-17052	siRNA24 locus with predominant RNA size of 24	NA	NA	NA	NA	NA	NA	NA	4.48254743513074	0.0319200348758076
1	43047562	43047878	317	+	PlantSmallRNAgenes	OtherRNA	NA	NA	osa-b1.0r1-17077	OtherRNA locus with < 80% of RNAs between 20-24 nts in size	NA	NA	NA	NA	NA	NA	NA	-4.85116370751734	0.0362727490758686
1	43096410	43097205	796	+	PlantSmallRNAgenes	OtherRNA	NA	NA	osa-b1.0r1-17087	OtherRNA locus with < 80% of RNAs between 20-24 nts in size	NA	NA	NA	NA	NA	NA	NA	-7.65812732868362	1.25055139788809e-07
1	43097284	43097664	381	+	PlantSmallRNAgenes	OtherRNA	NA	NA	osa-b1.0r1-17088	OtherRNA locus with < 80% of RNAs between 20-24 nts in size	NA	NA	NA	NA	NA	NA	NA	-6.54874017776769	1.27054915451136e-05
1	43114675	43117240	2566	*	PlantSmallRNAgenes	OtherRNA	NA	NA	osa-b1.0r1-17098	OtherRNA locus with < 80% of RNAs between 20-24 nts in size	NA	NA	NA	NA	NA	NA	NA	-2.30045089229519	0.047163126202445
1	43143499	43143590	92	+	PlantSmallRNAgenes	OtherRNA	NA	NA	osa-b1.0r1-17106	OtherRNA locus with < 80% of RNAs between 20-24 nts in size	NA	NA	NA	NA	NA	NA	NA	-9.62270772133695	4.75383092098736e-05
1	43199525	43200649	1125	+	PlantSmallRNAgenes	siRNA24	NA	NA	osa-b1.0r1-17123	siRNA24 locus with predominant RNA size of 24	NA	NA	NA	NA	NA	NA	NA	-4.52150012391126	6.74063726265954e-06
1	43215378	43216852	1475	*	PlantSmallRNAgenes	siRNA24	NA	NA	osa-b1.0r1-17126	siRNA24 locus with predominant RNA size of 24	NA	NA	NA	NA	NA	NA	NA	2.32927699898745	0.00542144927998078
1	43238617	43239872	1256	*	PlantSmallRNAgenes	siRNA24	NA	NA	osa-b1.0r1-17138	siRNA24 locus with predominant RNA size of 24	NA	NA	NA	NA	NA	NA	NA	-2.503514712779	0.00622080500640878
1	43246516	43248584	2069	*	PlantSmallRNAgenes	siRNA24	NA	NA	osa-b1.0r1-17142	siRNA24 locus with predominant RNA size of 24	NA	NA	NA	NA	NA	NA	NA	2.72653335919923	0.0139599735169022
10	16963	20171	3209	*	Pln24NT	24nt_Locus	NA	NA	cluster13971	NA	NA	NA	NA	cluster13971	cluster13971	T	16	6.71087910168979	3.26583218574093e-05
10	28205	41043	12839	*	Pln24NT	24nt_Locus	NA	NA	cluster13974	NA	NA	NA	NA	cluster13974	cluster13974	T	16	6.5441925842513	0.000257587132086957
10	43199	44144	946	*	PlantSmallRNAgenes	siRNA24	NA	NA	osa-b1.0r1-17145	siRNA24 locus with predominant RNA size of 24	NA	NA	NA	NA	NA	NA	NA	5.38366709577057	0.00210493988076545
10	106526	107362	837	*	PlantSmallRNAgenes	siRNA24	NA	NA	osa-b1.0r1-17170	siRNA24 locus with predominant RNA size of 24	NA	NA	NA	NA	NA	NA	NA	4.16501031991625	0.0109910025016456
10	124773	125525	753	*	PlantSmallRNAgenes	siRNA24	NA	NA	osa-b1.0r1-17179	siRNA24 locus with predominant RNA size of 24	NA	NA	NA	NA	NA	NA	NA	7.19070544161067	1.17645012969045e-05
10	168594	169155	562	*	PlantSmallRNAgenes	siRNA24	NA	NA	osa-b1.0r1-17195	siRNA24 locus with predominant RNA size of 24	NA	NA	NA	NA	NA	NA	NA	3.33321941980878	0.0178732146672103
10	182218	184289	2072	*	PlantSmallRNAgenes	siRNA24	NA	NA	osa-b1.0r1-17203	siRNA24 locus with predominant RNA size of 24	NA	NA	NA	NA	NA	NA	NA	3.6510252342501	0.000969479782966786
10	367117	367635	519	*	PlantSmallRNAgenes	siRNA24	NA	NA	osa-b1.0r1-17274	siRNA24 locus with predominant RNA size of 24	NA	NA	NA	NA	NA	NA	NA	-2.43504209297852	0.0470797466529807
10	400705	401777	1073	*	PlantSmallRNAgenes	siRNA24	NA	NA	osa-b1.0r1-17292	siRNA24 locus with predominant RNA size of 24	NA	NA	NA	NA	NA	NA	NA	3.78531485384864	0.0267110713234095
10	402138	404290	2153	*	PlantSmallRNAgenes	siRNA24	NA	NA	osa-b1.0r1-17294	siRNA24 locus with predominant RNA size of 24	NA	NA	NA	NA	NA	NA	NA	3.76255449377349	3.35352981494433e-07
10	416472	419311	2840	*	PlantSmallRNAgenes	siRNA24	NA	NA	osa-b1.0r1-17297	siRNA24 locus with predominant RNA size of 24	NA	NA	NA	NA	NA	NA	NA	1.71641977506368	0.0131129768379276
10	460881	462160	1280	*	PlantSmallRNAgenes	siRNA24	NA	NA	osa-b1.0r1-17318	siRNA24 locus with predominant RNA size of 24	NA	NA	NA	NA	NA	NA	NA	1.93726818206334	0.0249393853797747
10	462413	462913	501	*	PlantSmallRNAgenes	siRNA24	NA	NA	osa-b1.0r1-17319	siRNA24 locus with predominant RNA size of 24	NA	NA	NA	NA	NA	NA	NA	-2.29581823863557	0.00254094050692523
10	488750	489058	309	+	PlantSmallRNAgenes	siRNA24	NA	NA	osa-b1.0r1-17334	siRNA24 locus with predominant RNA size of 24	NA	NA	NA	NA	NA	NA	NA	4.0923611282997	0.0337425919103851
10	494686	495859	1174	*	PlantSmallRNAgenes	siRNA24	NA	NA	osa-b1.0r1-17339	siRNA24 locus with predominant RNA size of 24	NA	NA	NA	NA	NA	NA	NA	6.21606619992631	0.000157571680426557
10	497272	498131	860	*	PlantSmallRNAgenes	siRNA24	NA	NA	osa-b1.0r1-17341	siRNA24 locus with predominant RNA size of 24	NA	NA	NA	NA	NA	NA	NA	6.15943862758279	0.000288218144781432
10	577819	579189	1371	*	Pln24NT	24nt_Locus	NA	NA	cluster14164	NA	NA	NA	NA	cluster14164	cluster14164	T	6	4.79485690833703	0.0152337033061666
10	580920	582425	1506	*	PlantSmallRNAgenes	siRNA24	NA	NA	osa-b1.0r1-17382	siRNA24 locus with predominant RNA size of 24	NA	NA	NA	NA	NA	NA	NA	1.71750474737154	0.0334319622146668
10	594141	594981	841	*	PlantSmallRNAgenes	siRNA24	NA	NA	osa-b1.0r1-17387	siRNA24 locus with predominant RNA size of 24	NA	NA	NA	NA	NA	NA	NA	6.49037926131651	0.000198677682651151
10	596399	603960	7562	*	Pln24NT	24nt_Locus	NA	NA	cluster14171	NA	NA	NA	NA	cluster14171	cluster14171	T	9	3.32323575021005	0.0381637587437379
10	608047	611679	3633	*	Pln24NT	24nt_Locus	NA	NA	cluster14174	NA	NA	NA	NA	cluster14174	cluster14174	T	14	5.17070551478361	0.0205381449630083
10	654406	655019	614	*	PlantSmallRNAgenes	siRNA24	NA	NA	osa-b1.0r1-17399	siRNA24 locus with predominant RNA size of 24	NA	NA	NA	NA	NA	NA	NA	3.82639155052254	0.0255153564076344
10	677085	677799	715	-	ShortStack	OtherRNA	NA	NA	Cluster_477	NA	Cluster_477	N	N	NA	NA	NA	NA	-5.25853299191645	0.00166474287685949
10	678338	678497	160	-	PlantSmallRNAgenes	OtherRNA	NA	NA	osa-b1.0r1-17413	OtherRNA locus with < 80% of RNAs between 20-24 nts in size	NA	NA	NA	NA	NA	NA	NA	-4.5589140125649	0.020178766255848
10	678630	678878	249	-	ShortStack	OtherRNA	NA	NA	Cluster_480	NA	Cluster_480	N	N	NA	NA	NA	NA	-4.2816736957	0.0270161387057232
10	705055	710614	5560	*	PlantSmallRNAgenes	siRNA24	NA	NA	osa-b1.0r1-17429	siRNA24 locus with predominant RNA size of 24	NA	NA	NA	NA	NA	NA	NA	6.24946908930785	4.21523616949216e-19
10	712331	714695	2365	*	PlantSmallRNAgenes	siRNA24	NA	NA	osa-b1.0r1-17433	siRNA24 locus with predominant RNA size of 24	NA	NA	NA	NA	NA	NA	NA	6.11767484210673	0.00023031817706079
10	725154	726206	1053	*	PlantSmallRNAgenes	siRNA24	NA	NA	osa-b1.0r1-17440	siRNA24 locus with predominant RNA size of 24	NA	NA	NA	NA	NA	NA	NA	2.16421186024535	0.0355678427268133
10	760374	761931	1558	*	PlantSmallRNAgenes	siRNA24	NA	NA	osa-b1.0r1-17452	siRNA24 locus with predominant RNA size of 24	NA	NA	NA	NA	NA	NA	NA	-4.04498378253242	0.0173595336074053
10	772729	773637	909	*	PlantSmallRNAgenes	siRNA24	NA	NA	osa-b1.0r1-17456	siRNA24 locus with predominant RNA size of 24	NA	NA	NA	NA	NA	NA	NA	-3.93284690252254	0.000890805162524522
10	786059	787085	1027	*	PlantSmallRNAgenes	siRNA24	NA	NA	osa-b1.0r1-17465	siRNA24 locus with predominant RNA size of 24	NA	NA	NA	NA	NA	NA	NA	3.69070207602956	0.0381986278776239
10	802037	803117	1081	*	PlantSmallRNAgenes	siRNA24	NA	NA	osa-b1.0r1-17472	siRNA24 locus with predominant RNA size of 24	NA	NA	NA	NA	NA	NA	NA	2.1079136966321	0.0371493378459117
10	922535	923429	895	*	PlantSmallRNAgenes	siRNA24	NA	NA	osa-b1.0r1-17534	siRNA24 locus with predominant RNA size of 24	NA	NA	NA	NA	NA	NA	NA	2.36355864024892	0.00549582020646602
10	956712	958040	1329	*	PlantSmallRNAgenes	siRNA24	NA	NA	osa-b1.0r1-17542	siRNA24 locus with predominant RNA size of 24	NA	NA	NA	NA	NA	NA	NA	4.37155208527656	0.00786441954345455
10	960577	961113	537	*	ShortStack	siRNA24	NA	NA	Cluster_673	NA	Cluster_673	24	N	NA	NA	NA	NA	6.01762158979956	0.00403278132047399
10	967788	968441	654	*	PlantSmallRNAgenes	siRNA24	NA	NA	osa-b1.0r1-17544	siRNA24 locus with predominant RNA size of 24	NA	NA	NA	NA	NA	NA	NA	5.81144637247537	0.0244982323531197
10	969277	971524	2248	*	Pln24NT	24nt_Locus	NA	NA	cluster14299	NA	NA	NA	NA	cluster14299	cluster14299	T	4	5.05231371490436	0.0310025853854884
10	1072189	1073069	881	*	PlantSmallRNAgenes	siRNA24	NA	NA	osa-b1.0r1-17582	siRNA24 locus with predominant RNA size of 24	NA	NA	NA	NA	NA	NA	NA	-1.37930699911891	0.0166320828525396
10	1075506	1075963	458	*	PlantSmallRNAgenes	siRNA24	NA	NA	osa-b1.0r1-17584	siRNA24 locus with predominant RNA size of 24	NA	NA	NA	NA	NA	NA	NA	-3.17764881909452	0.0435136935989423
10	1076314	1077176	863	*	PlantSmallRNAgenes	siRNA24	NA	NA	osa-b1.0r1-17586	siRNA24 locus with predominant RNA size of 24	NA	NA	NA	NA	NA	NA	NA	3.08126510557034	0.0396536570944588
10	1158586	1160547	1962	*	PlantSmallRNAgenes	siRNA24	NA	NA	osa-b1.0r1-17629	siRNA24 locus with predominant RNA size of 24	NA	NA	NA	NA	NA	NA	NA	2.43676373515318	0.0153556962530464
10	1179737	1180191	455	*	PlantSmallRNAgenes	siRNA24	NA	NA	osa-b1.0r1-17639	siRNA24 locus with predominant RNA size of 24	NA	NA	NA	NA	NA	NA	NA	6.17000678513913	0.00255359340266873
10	1180403	1181767	1365	*	PlantSmallRNAgenes	siRNA24	NA	NA	osa-b1.0r1-17640	siRNA24 locus with predominant RNA size of 24	NA	NA	NA	NA	NA	NA	NA	4.57071666178958	0.000330180073234861
10	1181972	1182528	557	*	PlantSmallRNAgenes	siRNA24	NA	NA	osa-b1.0r1-17641	siRNA24 locus with predominant RNA size of 24	NA	NA	NA	NA	NA	NA	NA	6.10063612773933	5.67225232508301e-09
10	1182567	1183234	668	*	PlantSmallRNAgenes	siRNA24	NA	NA	osa-b1.0r1-17642	siRNA24 locus with predominant RNA size of 24	NA	NA	NA	NA	NA	NA	NA	6.22409813638877	7.66533670778655e-05
10	1186558	1187271	714	*	PlantSmallRNAgenes	siRNA24	NA	NA	osa-b1.0r1-17644	siRNA24 locus with predominant RNA size of 24	NA	NA	NA	NA	NA	NA	NA	5.76707903809094	0.0309204618083209
10	1204150	1206780	2631	*	PlantSmallRNAgenes	siRNA24	NA	NA	osa-b1.0r1-17648	siRNA24 locus with predominant RNA size of 24	NA	NA	NA	NA	NA	NA	NA	3.09759173628838	0.00709523125795288
10	1365172	1365623	452	*	PlantSmallRNAgenes	siRNA24	NA	NA	osa-b1.0r1-17698	siRNA24 locus with predominant RNA size of 24	NA	NA	NA	NA	NA	NA	NA	4.82713397925983	0.0189059161682265
10	1419044	1419967	924	*	PlantSmallRNAgenes	siRNA24	NA	NA	osa-b1.0r1-17724	siRNA24 locus with predominant RNA size of 24	NA	NA	NA	NA	NA	NA	NA	4.19173444078127	0.0116297473729857
10	1427816	1428174	359	*	PlantSmallRNAgenes	siRNA24	NA	NA	osa-b1.0r1-17727	siRNA24 locus with predominant RNA size of 24	NA	NA	NA	NA	NA	NA	NA	-2.31408143066877	0.0208081710590212
10	1434049	1435790	1742	*	PlantSmallRNAgenes	siRNA24	NA	NA	osa-b1.0r1-17729	siRNA24 locus with predominant RNA size of 24	NA	NA	NA	NA	NA	NA	NA	6.03460048575816	0.00109687493706545
10	1446730	1447279	550	*	PlantSmallRNAgenes	siRNA24	NA	NA	osa-b1.0r1-17735	siRNA24 locus with predominant RNA size of 24	NA	NA	NA	NA	NA	NA	NA	5.30095741718364	9.29628868525533e-05
10	1566300	1568246	1947	*	PlantSmallRNAgenes	siRNA24	NA	NA	osa-b1.0r1-17789	siRNA24 locus with predominant RNA size of 24	NA	NA	NA	NA	NA	NA	NA	2.39078109487445	0.007279872871741
10	1598063	1598639	577	*	PlantSmallRNAgenes	siRNA24	NA	NA	osa-b1.0r1-17811	siRNA24 locus with predominant RNA size of 24	NA	NA	NA	NA	NA	NA	NA	3.85798816795252	0.0448473975823581
10	1639357	1641622	2266	*	PlantSmallRNAgenes	siRNA24	NA	NA	osa-b1.0r1-17839	siRNA24 locus with predominant RNA size of 24	NA	NA	NA	NA	NA	NA	NA	-1.77265924657703	0.0262004951446346
10	1719007	1720578	1572	*	Pln24NT	24nt_Locus	NA	NA	cluster14574	NA	NA	NA	NA	cluster14574	cluster14574	T	6	4.97692289770784	0.0115040711598371
10	1803909	1804426	518	*	PlantSmallRNAgenes	siRNA24	NA	NA	osa-b1.0r1-17895	siRNA24 locus with predominant RNA size of 24	NA	NA	NA	NA	NA	NA	NA	4.32758626915359	0.00557824617816999
10	1831132	1832331	1200	*	PlantSmallRNAgenes	siRNA24	NA	NA	osa-b1.0r1-17909	siRNA24 locus with predominant RNA size of 24	NA	NA	NA	NA	NA	NA	NA	5.01928731422915	0.00494947564127577
10	1837110	1837447	338	*	PlantSmallRNAgenes	siRNA24	NA	NA	osa-b1.0r1-17912	siRNA24 locus with predominant RNA size of 24	NA	NA	NA	NA	NA	NA	NA	-4.97085880492909	0.00483934837931795
10	1867816	1868591	776	*	PlantSmallRNAgenes	siRNA24	NA	NA	osa-b1.0r1-17926	siRNA24 locus with predominant RNA size of 24	NA	NA	NA	NA	NA	NA	NA	3.92002093303366	0.0332451297848259
10	1882696	1884331	1636	*	PlantSmallRNAgenes	siRNA24	NA	NA	osa-b1.0r1-17929	siRNA24 locus with predominant RNA size of 24	NA	NA	NA	NA	NA	NA	NA	5.52441416711633	0.00140287850921912
10	1900518	1902516	1999	*	PlantSmallRNAgenes	siRNA24	NA	NA	osa-b1.0r1-17937	siRNA24 locus with predominant RNA size of 24	NA	NA	NA	NA	NA	NA	NA	3.04902272250379	0.000428026339381801
10	1911908	1912180	273	*	PlantSmallRNAgenes	siRNA24	NA	NA	osa-b1.0r1-17941	siRNA24 locus with predominant RNA size of 24	NA	NA	NA	NA	NA	NA	NA	-2.0376190462592	0.0241728322981656
10	1943607	1945537	1931	*	PlantSmallRNAgenes	siRNA24	NA	NA	osa-b1.0r1-17955	siRNA24 locus with predominant RNA size of 24	NA	NA	NA	NA	NA	NA	NA	3.39340972886823	0.000582570699327569
10	1952226	1953857	1632	*	PlantSmallRNAgenes	siRNA24	NA	NA	osa-b1.0r1-17958	siRNA24 locus with predominant RNA size of 24	NA	NA	NA	NA	NA	NA	NA	3.9205706017743	1.563193937121e-08
10	1954203	1954704	502	*	PlantSmallRNAgenes	siRNA24	NA	NA	osa-b1.0r1-17959	siRNA24 locus with predominant RNA size of 24	NA	NA	NA	NA	NA	NA	NA	5.02941351361221	0.016227134506424
10	1962292	1962963	672	*	PlantSmallRNAgenes	siRNA24	NA	NA	osa-b1.0r1-17964	siRNA24 locus with predominant RNA size of 24	NA	NA	NA	NA	NA	NA	NA	5.78153820859755	0.0043198839326684
10	1976688	1977216	529	*	ShortStack	siRNA24	NA	NA	Cluster_1342	NA	Cluster_1342	24	N	NA	NA	NA	NA	6.09632474130907	0.00417736945332412
10	2021400	2021907	508	*	PlantSmallRNAgenes	siRNA24	NA	NA	osa-b1.0r1-17984	siRNA24 locus with predominant RNA size of 24	NA	NA	NA	NA	NA	NA	NA	1.78429738029721	0.0423356299809656
10	2090037	2090460	424	*	PlantSmallRNAgenes	siRNA24	NA	NA	osa-b1.0r1-18012	siRNA24 locus with predominant RNA size of 24	NA	NA	NA	NA	NA	NA	NA	-2.57015844225627	0.00409626399128936
10	2112779	2113694	916	*	PlantSmallRNAgenes	siRNA24	NA	NA	osa-b1.0r1-18027	siRNA24 locus with predominant RNA size of 24	NA	NA	NA	NA	NA	NA	NA	2.21597088920732	0.044657934240806
10	2125644	2126692	1049	*	PlantSmallRNAgenes	siRNA24	NA	NA	osa-b1.0r1-18032	siRNA24 locus with predominant RNA size of 24	NA	NA	NA	NA	NA	NA	NA	4.2964591050497	0.0160003057862773
10	2153923	2154926	1004	*	PlantSmallRNAgenes	siRNA24	NA	NA	osa-b1.0r1-18044	siRNA24 locus with predominant RNA size of 24	NA	NA	NA	NA	NA	NA	NA	-4.2831029524483	0.0163718269614969
10	2184093	2185280	1188	*	PlantSmallRNAgenes	siRNA24	NA	NA	osa-b1.0r1-18055	siRNA24 locus with predominant RNA size of 24	NA	NA	NA	NA	NA	NA	NA	2.54919544094604	0.000839860635904246
10	2236283	2236978	696	*	PlantSmallRNAgenes	siRNA24	NA	NA	osa-b1.0r1-18073	siRNA24 locus with predominant RNA size of 24	NA	NA	NA	NA	NA	NA	NA	-2.13666820110871	0.022323001404425
10	2280776	2282239	1464	*	PlantSmallRNAgenes	OtherRNA	NA	NA	osa-b1.0r1-18094	OtherRNA locus with < 80% of RNAs between 20-24 nts in size	NA	NA	NA	NA	NA	NA	NA	5.41904818478121	0.000164756470400558
10	2335390	2336736	1347	*	PlantSmallRNAgenes	siRNA24	NA	NA	osa-b1.0r1-18118	siRNA24 locus with predominant RNA size of 24	NA	NA	NA	NA	NA	NA	NA	5.87999600739578	0.000185676782579249
10	2375391	2376054	664	*	PlantSmallRNAgenes	siRNA24	NA	NA	osa-b1.0r1-18134	siRNA24 locus with predominant RNA size of 24	NA	NA	NA	NA	NA	NA	NA	6.76704035765413	1.90568609588954e-13
10	2377300	2377413	114	*	PlantSmallRNAgenes	siRNA21	NA	NA	osa-b1.0r1-18135	siRNA21 locus with predominant RNA size of 21	NA	NA	NA	NA	NA	NA	NA	8.42367027737767	2.70659438682861e-09
10	2377509	2377586	78	*	ShortStack	siRNA21	NA	NA	Cluster_1591	NA	Cluster_1591	21	N	NA	NA	NA	NA	5.84905363000883	0.0201824825844728
10	2384659	2385402	744	*	PlantSmallRNAgenes	siRNA24	NA	NA	osa-b1.0r1-18139	siRNA24 locus with predominant RNA size of 24	NA	NA	NA	NA	NA	NA	NA	2.43505556117599	0.0263644885685007
10	2387832	2388110	279	*	PlantSmallRNAgenes	siRNA24	NA	NA	osa-b1.0r1-18141	siRNA24 locus with predominant RNA size of 24	NA	NA	NA	NA	NA	NA	NA	5.74888108602856	0.0398803282909424
10	2399854	2402481	2628	*	PlantSmallRNAgenes	siRNA24	NA	NA	osa-b1.0r1-18144	siRNA24 locus with predominant RNA size of 24	NA	NA	NA	NA	NA	NA	NA	7.08245175291715	7.48957657237586e-17
10	2402854	2403848	995	*	PlantSmallRNAgenes	siRNA24	NA	NA	osa-b1.0r1-18145	siRNA24 locus with predominant RNA size of 24	NA	NA	NA	NA	NA	NA	NA	8.46780026905378	2.78705825359933e-09
10	2403939	2418847	14909	*	PlantSmallRNAgenes	siRNA24	NA	NA	osa-b1.0r1-18146	siRNA24 locus with predominant RNA size of 24	NA	NA	NA	NA	NA	NA	NA	11.0774753781625	5.80955592958882e-34
10	2419031	2420056	1026	*	PlantSmallRNAgenes	siRNA24	NA	NA	osa-b1.0r1-18147	siRNA24 locus with predominant RNA size of 24	NA	NA	NA	NA	NA	NA	NA	8.07773818208566	2.26460760796952e-08
10	2420421	2422439	2019	*	PlantSmallRNAgenes	siRNA24	NA	NA	osa-b1.0r1-18149	siRNA24 locus with predominant RNA size of 24	NA	NA	NA	NA	NA	NA	NA	7.59142287258297	9.07957385556866e-15
10	2425241	2425966	726	*	PlantSmallRNAgenes	siRNA21	NA	NA	osa-b1.0r1-18150	siRNA21 locus with predominant RNA size of 21	NA	NA	NA	NA	NA	NA	NA	12.5309469889761	3.45592673491505e-06
10	2450189	2450324	136	+	PlantSmallRNAgenes	OtherRNA	NA	NA	osa-b1.0r1-18164	OtherRNA locus with < 80% of RNAs between 20-24 nts in size	NA	NA	NA	NA	NA	NA	NA	1.77712010996257	0.0219628317456611
10	2454020	2455692	1673	-	ShortStack	OtherRNA	NA	NA	Cluster_1630	NA	Cluster_1630	N	N	NA	NA	NA	NA	-4.71957408925399	0.0457827056079491
10	2503508	2503859	352	*	PlantSmallRNAgenes	siRNA24	NA	NA	osa-b1.0r1-18196	siRNA24 locus with predominant RNA size of 24	NA	NA	NA	NA	NA	NA	NA	-4.31650685807861	0.00191630438926035
10	2513687	2513868	182	*	PlantSmallRNAgenes	siRNA24	NA	NA	osa-b1.0r1-18201	siRNA24 locus with predominant RNA size of 24	NA	NA	NA	NA	NA	NA	NA	6.19838056103866	0.00407779808503941
10	2682367	2684301	1935	*	PlantSmallRNAgenes	siRNA24	NA	NA	osa-b1.0r1-18263	siRNA24 locus with predominant RNA size of 24	NA	NA	NA	NA	NA	NA	NA	3.11048208800719	0.0349986934938397
10	2691772	2693094	1323	*	PlantSmallRNAgenes	siRNA24	NA	NA	osa-b1.0r1-18267	siRNA24 locus with predominant RNA size of 24	NA	NA	NA	NA	NA	NA	NA	4.3025180226708	0.0306078176870278
10	2705086	2707041	1956	*	PlantSmallRNAgenes	siRNA24	NA	NA	osa-b1.0r1-18276	siRNA24 locus with predominant RNA size of 24	NA	NA	NA	NA	NA	NA	NA	6.03562437098461	2.32020417505134e-14
10	2719521	2720674	1154	*	PlantSmallRNAgenes	siRNA24	NA	NA	osa-b1.0r1-18285	siRNA24 locus with predominant RNA size of 24	NA	NA	NA	NA	NA	NA	NA	6.93442148669306	4.6630659742547e-08
10	2720833	2721638	806	*	PlantSmallRNAgenes	siRNA24	NA	NA	osa-b1.0r1-18286	siRNA24 locus with predominant RNA size of 24	NA	NA	NA	NA	NA	NA	NA	7.89979898297052	5.67094275007237e-08
10	2727840	2728528	689	*	PlantSmallRNAgenes	siRNA24	NA	NA	osa-b1.0r1-18293	siRNA24 locus with predominant RNA size of 24	NA	NA	NA	NA	NA	NA	NA	8.2343286891047	8.0748311561183e-09
10	2728626	2733530	4905	*	PlantSmallRNAgenes	siRNA24	NA	NA	osa-b1.0r1-18294	siRNA24 locus with predominant RNA size of 24	NA	NA	NA	NA	NA	NA	NA	10.0388085456877	2.26139482605042e-22
10	2743392	2745229	1838	*	PlantSmallRNAgenes	siRNA24	NA	NA	osa-b1.0r1-18298	siRNA24 locus with predominant RNA size of 24	NA	NA	NA	NA	NA	NA	NA	9.31442778476352	2.04270706239106e-11
10	2803651	2804514	864	*	PlantSmallRNAgenes	siRNA24	NA	NA	osa-b1.0r1-18333	siRNA24 locus with predominant RNA size of 24	NA	NA	NA	NA	NA	NA	NA	3.51528175930373	0.000860043046149022
10	2813099	2814358	1260	*	PlantSmallRNAgenes	siRNA24	NA	NA	osa-b1.0r1-18339	siRNA24 locus with predominant RNA size of 24	NA	NA	NA	NA	NA	NA	NA	2.13982907949589	0.00323161195031974
10	2814805	2818419	3615	*	PlantSmallRNAgenes	siRNA24	NA	NA	osa-b1.0r1-18340	siRNA24 locus with predominant RNA size of 24	NA	NA	NA	NA	NA	NA	NA	4.34380266765652	3.78098326821817e-06
10	2882597	2883651	1055	*	PlantSmallRNAgenes	siRNA24	NA	NA	osa-b1.0r1-18379	siRNA24 locus with predominant RNA size of 24	NA	NA	NA	NA	NA	NA	NA	-3.5768150624161	0.0455699890050643
10	2901729	2906583	4855	*	PlantSmallRNAgenes	siRNA24	NA	NA	osa-b1.0r1-18391	siRNA24 locus with predominant RNA size of 24	NA	NA	NA	NA	NA	NA	NA	5.08780721153254	1.59250814378642e-19
10	2907747	2908881	1135	*	PlantSmallRNAgenes	siRNA24	NA	NA	osa-b1.0r1-18392	siRNA24 locus with predominant RNA size of 24	NA	NA	NA	NA	NA	NA	NA	2.09208647423932	0.0087828552101818
10	2919202	2919651	450	*	PlantSmallRNAgenes	siRNA24	NA	NA	osa-b1.0r1-18398	siRNA24 locus with predominant RNA size of 24	NA	NA	NA	NA	NA	NA	NA	3.02421112732563	0.0188401725059166
10	2935492	2937799	2308	*	PlantSmallRNAgenes	siRNA24	NA	NA	osa-b1.0r1-18409	siRNA24 locus with predominant RNA size of 24	NA	NA	NA	NA	NA	NA	NA	4.62174247999012	0.00104607536603462
10	2998320	2998974	655	*	PlantSmallRNAgenes	siRNA24	NA	NA	osa-b1.0r1-18439	siRNA24 locus with predominant RNA size of 24	NA	NA	NA	NA	NA	NA	NA	-4.00574370147063	0.00346450763255284
10	3026125	3027913	1789	*	PlantSmallRNAgenes	siRNA24	NA	NA	osa-b1.0r1-18458	siRNA24 locus with predominant RNA size of 24	NA	NA	NA	NA	NA	NA	NA	2.70153239382229	0.0252413537876542
10	3117498	3118147	650	-	ShortStack	OtherRNA	NA	NA	Cluster_2117	NA	Cluster_2117	N	N	NA	NA	NA	NA	2.78409740677828	0.0251880901736152
10	3174079	3174239	161	-	PlantSmallRNAgenes	OtherRNA	NA	NA	osa-b1.0r1-18511	OtherRNA locus with < 80% of RNAs between 20-24 nts in size	NA	NA	NA	NA	NA	NA	NA	6.45082027555288	0.00065694857191782
10	3265931	3275837	9907	*	Pln24NT	24nt_Locus	NA	NA	cluster15114	NA	NA	NA	NA	cluster15114	cluster15114	T	10	6.67734536827983	6.31541032552692e-05
10	3299141	3308446	9306	*	Pln24NT	24nt_Locus	NA	NA	cluster15122	NA	NA	NA	NA	cluster15122	cluster15122	T	14	4.62147888149668	0.0423735387612362
10	3392447	3392909	463	*	PlantSmallRNAgenes	siRNA24	NA	NA	osa-b1.0r1-18535	siRNA24 locus with predominant RNA size of 24	NA	NA	NA	NA	NA	NA	NA	-5.21084629562308	0.00353103481488611
10	3396349	3396737	389	*	PlantSmallRNAgenes	siRNA24	NA	NA	osa-b1.0r1-18537	siRNA24 locus with predominant RNA size of 24	NA	NA	NA	NA	NA	NA	NA	-4.68615479315195	0.01604829501724
10	3441470	3446891	5422	*	PlantSmallRNAgenes	siRNA24	NA	NA	osa-b1.0r1-18553	siRNA24 locus with predominant RNA size of 24	NA	NA	NA	NA	NA	NA	NA	5.35512241798007	3.8968960806019e-12
10	3471197	3471676	480	*	PlantSmallRNAgenes	siRNA24	NA	NA	osa-b1.0r1-18560	siRNA24 locus with predominant RNA size of 24	NA	NA	NA	NA	NA	NA	NA	-3.74604692708664	0.0411390998954735
10	3544502	3545145	644	*	PlantSmallRNAgenes	siRNA24	NA	NA	osa-b1.0r1-18591	siRNA24 locus with predominant RNA size of 24	NA	NA	NA	NA	NA	NA	NA	5.24909203555685	0.0127676942844835
10	3627236	3629308	2073	*	PlantSmallRNAgenes	siRNA24	NA	NA	osa-b1.0r1-18617	siRNA24 locus with predominant RNA size of 24	NA	NA	NA	NA	NA	NA	NA	2.77022292349053	0.000189633005274923
10	3634942	3635507	566	*	PlantSmallRNAgenes	siRNA24	NA	NA	osa-b1.0r1-18619	siRNA24 locus with predominant RNA size of 24	NA	NA	NA	NA	NA	NA	NA	4.03295200383108	0.0404881176544813
10	3648822	3649969	1148	*	PlantSmallRNAgenes	siRNA24	NA	NA	osa-b1.0r1-18625	siRNA24 locus with predominant RNA size of 24	NA	NA	NA	NA	NA	NA	NA	3.11871436552777	0.0428671781150233
10	3684757	3685646	890	*	Pln24NT	24nt_Locus	NA	NA	cluster15251	NA	NA	NA	NA	cluster15251	cluster15251	T	2	6.186393517609	0.00182819301277219
10	3691558	3692892	1335	*	PlantSmallRNAgenes	siRNA24	NA	NA	osa-b1.0r1-18644	siRNA24 locus with predominant RNA size of 24	NA	NA	NA	NA	NA	NA	NA	2.82837843494178	0.0474367219980987
10	3736813	3737364	552	*	ShortStack	siRNA24	NA	NA	Cluster_2385	NA	Cluster_2385	24	N	NA	NA	NA	NA	6.57702910495555	0.000156994075031834
10	3739954	3740692	739	*	ShortStack	siRNA24	NA	NA	Cluster_2391	NA	Cluster_2391	24	N	NA	NA	NA	NA	5.98156053794033	0.00669840899740097
10	3741066	3741279	214	*	ShortStack	siRNA24	NA	NA	Cluster_2392	NA	Cluster_2392	24	N	NA	NA	NA	NA	5.87526635963555	0.0128391258956693
10	3742510	3743021	512	*	PlantSmallRNAgenes	siRNA24	NA	NA	osa-b1.0r1-18665	siRNA24 locus with predominant RNA size of 24	NA	NA	NA	NA	NA	NA	NA	6.33292790345889	0.000398572776818958
10	3746183	3746951	769	*	PlantSmallRNAgenes	siRNA24	NA	NA	osa-b1.0r1-18667	siRNA24 locus with predominant RNA size of 24	NA	NA	NA	NA	NA	NA	NA	5.30706401029522	0.00222136879124989
10	3752336	3752896	561	*	ShortStack	siRNA24	NA	NA	Cluster_2400	NA	Cluster_2400	24	N	NA	NA	NA	NA	3.0217326039905	0.0313886538817153
10	3757297	3758479	1183	*	PlantSmallRNAgenes	siRNA24	NA	NA	osa-b1.0r1-18671	siRNA24 locus with predominant RNA size of 24	NA	NA	NA	NA	NA	NA	NA	2.29039565468008	0.0486721674327686
10	3767986	3769653	1668	*	PlantSmallRNAgenes	siRNA24	NA	NA	osa-b1.0r1-18675	siRNA24 locus with predominant RNA size of 24	NA	NA	NA	NA	NA	NA	NA	3.95157340394654	0.0238448085410066
10	3806792	3807931	1140	*	PlantSmallRNAgenes	siRNA24	NA	NA	osa-b1.0r1-18694	siRNA24 locus with predominant RNA size of 24	NA	NA	NA	NA	NA	NA	NA	3.08775928659289	0.00673233741815152
10	3851664	3852502	839	*	PlantSmallRNAgenes	siRNA24	NA	NA	osa-b1.0r1-18710	siRNA24 locus with predominant RNA size of 24	NA	NA	NA	NA	NA	NA	NA	-4.2380064905198	0.0161072642009676
10	3862602	3863860	1259	*	PlantSmallRNAgenes	siRNA24	NA	NA	osa-b1.0r1-18718	siRNA24 locus with predominant RNA size of 24	NA	NA	NA	NA	NA	NA	NA	3.57021080640237	0.0161614609101038
10	3867606	3868206	601	*	PlantSmallRNAgenes	siRNA24	NA	NA	osa-b1.0r1-18721	siRNA24 locus with predominant RNA size of 24	NA	NA	NA	NA	NA	NA	NA	2.43440948878865	0.0483394970514738
10	3900189	3901953	1765	*	PlantSmallRNAgenes	siRNA24	NA	NA	osa-b1.0r1-18735	siRNA24 locus with predominant RNA size of 24	NA	NA	NA	NA	NA	NA	NA	-2.81005588011292	9.2881037512698e-05
10	3929580	3930207	628	+	PlantSmallRNAgenes	siRNA21	NA	NA	osa-b1.0r1-18755	siRNA21 locus with predominant RNA size of 21	NA	NA	NA	NA	NA	NA	NA	2.81752920855286	0.000881985628523615
10	3930271	3930732	462	+	PlantSmallRNAgenes	siRNA24	NA	NA	osa-b1.0r1-18756	siRNA24 locus with predominant RNA size of 24	NA	NA	NA	NA	NA	NA	NA	4.36140304705298	0.0184054320668861
10	3937599	3938545	947	*	PlantSmallRNAgenes	siRNA24	NA	NA	osa-b1.0r1-18758	siRNA24 locus with predominant RNA size of 24	NA	NA	NA	NA	NA	NA	NA	-3.47086641491206	0.0010019161019739
10	3960644	3964136	3493	*	PlantSmallRNAgenes	siRNA22	NA	NA	osa-b1.0r1-18775	siRNA22 locus with predominant RNA size of 22	NA	NA	NA	NA	NA	NA	NA	2.16217025014584	0.00101349596528802
10	3965553	3967374	1822	-	PlantSmallRNAgenes	siRNA22	NA	NA	osa-b1.0r1-18779	siRNA22 locus with predominant RNA size of 22	NA	NA	NA	NA	NA	NA	NA	2.9651391146041	3.90251206044534e-05
10	3984838	3986963	2126	*	PlantSmallRNAgenes	siRNA24	NA	NA	osa-b1.0r1-18784	siRNA24 locus with predominant RNA size of 24	NA	NA	NA	NA	NA	NA	NA	3.14556402888411	1.3873994191827e-06
10	4100886	4102294	1409	*	PlantSmallRNAgenes	siRNA24	NA	NA	osa-b1.0r1-18827	siRNA24 locus with predominant RNA size of 24	NA	NA	NA	NA	NA	NA	NA	4.12315519706239	0.00326408766621389
10	4103141	4105329	2189	*	Pln24NT	24nt_Locus	NA	NA	cluster15404	NA	NA	NA	NA	cluster15404	cluster15404	T	5	5.84658701092314	0.00630797946550307
10	4140169	4146602	6434	*	Pln24NT	24nt_Locus	NA	NA	cluster15414	NA	NA	NA	NA	cluster15414	cluster15414	T	10	5.15575145031103	0.00808522387913174
10	4183586	4190019	6434	*	Pln24NT	24nt_Locus	NA	NA	cluster15425	NA	NA	NA	NA	cluster15425	cluster15425	T	10	4.8183142103241	0.0175018717436059
10	4238740	4240008	1269	*	PlantSmallRNAgenes	siRNA24	NA	NA	osa-b1.0r1-18864	siRNA24 locus with predominant RNA size of 24	NA	NA	NA	NA	NA	NA	NA	5.14542425237123	0.0110661706711122
10	4243637	4246334	2698	*	Pln24NT	24nt_Locus	NA	NA	cluster15443	NA	NA	NA	NA	cluster15443	cluster15443	T	17	3.69979163274833	0.0485494823731534
10	4259527	4259840	314	*	PlantSmallRNAgenes	siRNA24	NA	NA	osa-b1.0r1-18875	siRNA24 locus with predominant RNA size of 24	NA	NA	NA	NA	NA	NA	NA	-3.05954766714402	0.000598274839837614
10	4322161	4322687	527	*	PlantSmallRNAgenes	siRNA24	NA	NA	osa-b1.0r1-18907	siRNA24 locus with predominant RNA size of 24	NA	NA	NA	NA	NA	NA	NA	-6.02424578595335	7.46443406913701e-05
10	4336391	4337344	954	*	PlantSmallRNAgenes	siRNA24	NA	NA	osa-b1.0r1-18913	siRNA24 locus with predominant RNA size of 24	NA	NA	NA	NA	NA	NA	NA	-1.8953126573708	0.0187829971792865
10	4365814	4367259	1446	*	PlantSmallRNAgenes	siRNA24	NA	NA	osa-b1.0r1-18928	siRNA24 locus with predominant RNA size of 24	NA	NA	NA	NA	NA	NA	NA	2.06936446783905	0.0190694049577637
10	4396334	4398420	2087	*	PlantSmallRNAgenes	siRNA24	NA	NA	osa-b1.0r1-18932	siRNA24 locus with predominant RNA size of 24	NA	NA	NA	NA	NA	NA	NA	9.70088305484512	5.79294462747988e-12
10	4399374	4400483	1110	*	Pln24NT	24nt_Locus	NA	NA	cluster15500	NA	NA	NA	NA	cluster15500	cluster15500	T	2	5.65316093690766	0.0312639574198149
10	4468179	4469564	1386	*	PlantSmallRNAgenes	siRNA24	NA	NA	osa-b1.0r1-18954	siRNA24 locus with predominant RNA size of 24	NA	NA	NA	NA	NA	NA	NA	6.85307418583837	2.27396055092712e-05
10	4505428	4505950	523	*	PlantSmallRNAgenes	siRNA24	NA	NA	osa-b1.0r1-18974	siRNA24 locus with predominant RNA size of 24	NA	NA	NA	NA	NA	NA	NA	4.95884591577568	0.0380790015454988
10	4514927	4515645	719	*	ShortStack	OtherRNA	NA	NA	Cluster_2919	NA	Cluster_2919	N	N	NA	NA	NA	NA	4.135238146173	0.0194764345836817
10	4517069	4517652	584	*	PlantSmallRNAgenes	siRNA24	NA	NA	osa-b1.0r1-18983	siRNA24 locus with predominant RNA size of 24	NA	NA	NA	NA	NA	NA	NA	6.05546508210721	0.000367073293607336
10	4614557	4616738	2182	*	PlantSmallRNAgenes	OtherRNA	NA	NA	osa-b1.0r1-19021	OtherRNA locus with < 80% of RNAs between 20-24 nts in size	NA	NA	NA	NA	NA	NA	NA	4.22989819492922	1.42070836307461e-09
10	4638422	4639345	924	*	PlantSmallRNAgenes	siRNA24	NA	NA	osa-b1.0r1-19037	siRNA24 locus with predominant RNA size of 24	NA	NA	NA	NA	NA	NA	NA	1.57176162040373	0.0405618271921883
10	4676335	4679121	2787	*	PlantSmallRNAgenes	siRNA24	NA	NA	osa-b1.0r1-19057	siRNA24 locus with predominant RNA size of 24	NA	NA	NA	NA	NA	NA	NA	1.86399091853602	0.0185630350654462
10	4696630	4697377	748	+	PlantSmallRNAgenes	siRNA24	NA	NA	osa-b1.0r1-19064	siRNA24 locus with predominant RNA size of 24	NA	NA	NA	NA	NA	NA	NA	2.53173640823207	0.0379755686749712
10	4704212	4705643	1432	*	PlantSmallRNAgenes	siRNA24	NA	NA	osa-b1.0r1-19073	siRNA24 locus with predominant RNA size of 24	NA	NA	NA	NA	NA	NA	NA	3.72693721839268	2.84190861611562e-05
10	4706550	4708177	1628	*	PlantSmallRNAgenes	siRNA24	NA	NA	osa-b1.0r1-19074	siRNA24 locus with predominant RNA size of 24	NA	NA	NA	NA	NA	NA	NA	2.90498490704482	0.0037967067073911
10	4711542	4711789	248	*	Pln24NT	24nt_Locus	NA	NA	cluster15609	NA	NA	NA	NA	cluster15609	cluster15609	T	1	4.85303026360807	0.027347417868621
10	4737368	4737794	427	*	ShortStack	siRNA24	NA	NA	Cluster_3074	NA	Cluster_3074	24	N	NA	NA	NA	NA	5.91966564709584	0.00209167382120708
10	4739508	4740471	964	*	PlantSmallRNAgenes	siRNA24	NA	NA	osa-b1.0r1-19080	siRNA24 locus with predominant RNA size of 24	NA	NA	NA	NA	NA	NA	NA	5.1278561109998	0.0312298821323852
10	4740826	4743779	2954	*	PlantSmallRNAgenes	siRNA24	NA	NA	osa-b1.0r1-19081	siRNA24 locus with predominant RNA size of 24	NA	NA	NA	NA	NA	NA	NA	5.15764855838948	9.63903903515409e-08
10	4931988	4932736	749	*	PlantSmallRNAgenes	siRNA24	NA	NA	osa-b1.0r1-19165	siRNA24 locus with predominant RNA size of 24	NA	NA	NA	NA	NA	NA	NA	4.7337129368239	0.0114946500978595
10	4935763	4936318	556	*	ShortStack	siRNA24	NA	NA	Cluster_3186	NA	Cluster_3186	24	N	NA	NA	NA	NA	4.70151836364146	0.0200869922368659
10	4936395	4937051	657	*	ShortStack	siRNA24	NA	NA	Cluster_3187	NA	Cluster_3187	24	N	NA	NA	NA	NA	3.85825349168981	0.0223001062976001
10	4940664	4941552	889	*	PlantSmallRNAgenes	siRNA24	NA	NA	osa-b1.0r1-19168	siRNA24 locus with predominant RNA size of 24	NA	NA	NA	NA	NA	NA	NA	4.44002587256684	0.00719001802376001
10	4951547	4952895	1349	*	PlantSmallRNAgenes	siRNA24	NA	NA	osa-b1.0r1-19174	siRNA24 locus with predominant RNA size of 24	NA	NA	NA	NA	NA	NA	NA	2.53622877033307	0.0184148244020759
10	5002700	5003326	627	*	PlantSmallRNAgenes	siRNA24	NA	NA	osa-b1.0r1-19198	siRNA24 locus with predominant RNA size of 24	NA	NA	NA	NA	NA	NA	NA	7.2662305279846	4.5343974104306e-06
10	5016005	5021818	5814	*	Pln24NT	24nt_Locus	NA	NA	cluster15711	NA	NA	NA	NA	cluster15711	cluster15711	T	16	4.14343160930186	0.00680854298904218
10	5022051	5022983	933	*	PlantSmallRNAgenes	siRNA24	NA	NA	osa-b1.0r1-19202	siRNA24 locus with predominant RNA size of 24	NA	NA	NA	NA	NA	NA	NA	4.71746291493238	0.0265190884836311
10	5054127	5055109	983	*	PlantSmallRNAgenes	siRNA24	NA	NA	osa-b1.0r1-19213	siRNA24 locus with predominant RNA size of 24	NA	NA	NA	NA	NA	NA	NA	7.03992785958034	0.000418188164477126
10	5056074	5057272	1199	*	PlantSmallRNAgenes	siRNA24	NA	NA	osa-b1.0r1-19214	siRNA24 locus with predominant RNA size of 24	NA	NA	NA	NA	NA	NA	NA	2.41347019640192	0.0045358980582015
10	5157191	5157785	595	*	PlantSmallRNAgenes	siRNA24	NA	NA	osa-b1.0r1-19221	siRNA24 locus with predominant RNA size of 24	NA	NA	NA	NA	NA	NA	NA	3.74034213213477	0.0436377617048352
10	5162134	5163703	1570	*	PlantSmallRNAgenes	siRNA24	NA	NA	osa-b1.0r1-19222	siRNA24 locus with predominant RNA size of 24	NA	NA	NA	NA	NA	NA	NA	3.10403304378022	0.034174499093558
10	5234126	5235273	1148	*	PlantSmallRNAgenes	siRNA24	NA	NA	osa-b1.0r1-19247	siRNA24 locus with predominant RNA size of 24	NA	NA	NA	NA	NA	NA	NA	3.48174703220084	0.0232953383299625
10	5275054	5276028	975	*	PlantSmallRNAgenes	siRNA24	NA	NA	osa-b1.0r1-19267	siRNA24 locus with predominant RNA size of 24	NA	NA	NA	NA	NA	NA	NA	2.77049483413043	0.0492648775632696
10	5322376	5323380	1005	*	PlantSmallRNAgenes	siRNA24	NA	NA	osa-b1.0r1-19285	siRNA24 locus with predominant RNA size of 24	NA	NA	NA	NA	NA	NA	NA	4.68154105198786	0.0408942337164148
10	5361091	5365308	4218	*	PlantSmallRNAgenes	siRNA24	NA	NA	osa-b1.0r1-19299	siRNA24 locus with predominant RNA size of 24	NA	NA	NA	NA	NA	NA	NA	3.10899535257949	1.06636277861049e-06
10	5370102	5371552	1451	*	PlantSmallRNAgenes	siRNA24	NA	NA	osa-b1.0r1-19301	siRNA24 locus with predominant RNA size of 24	NA	NA	NA	NA	NA	NA	NA	2.07783422535694	0.0251313663324706
10	5528719	5532889	4171	*	PlantSmallRNAgenes	siRNA24	NA	NA	osa-b1.0r1-19360	siRNA24 locus with predominant RNA size of 24	NA	NA	NA	NA	NA	NA	NA	5.095257084292	0.00131210654843998
10	5564430	5566250	1821	*	PlantSmallRNAgenes	siRNA24	NA	NA	osa-b1.0r1-19372	siRNA24 locus with predominant RNA size of 24	NA	NA	NA	NA	NA	NA	NA	4.13252852597098	0.0203507174477863
10	5586807	5587621	815	*	PlantSmallRNAgenes	siRNA24	NA	NA	osa-b1.0r1-19378	siRNA24 locus with predominant RNA size of 24	NA	NA	NA	NA	NA	NA	NA	1.69000119778158	0.0275419928881507
10	5610619	5611461	843	*	PlantSmallRNAgenes	siRNA24	NA	NA	osa-b1.0r1-19385	siRNA24 locus with predominant RNA size of 24	NA	NA	NA	NA	NA	NA	NA	-3.38236517632975	0.0282761944204228
10	5672270	5674380	2111	*	PlantSmallRNAgenes	siRNA24	NA	NA	osa-b1.0r1-19407	siRNA24 locus with predominant RNA size of 24	NA	NA	NA	NA	NA	NA	NA	5.9817034560454	0.000226903829688076
10	5674908	5676124	1217	*	PlantSmallRNAgenes	siRNA24	NA	NA	osa-b1.0r1-19408	siRNA24 locus with predominant RNA size of 24	NA	NA	NA	NA	NA	NA	NA	2.7111740395345	0.00606250261854585
10	5682671	5689301	6631	*	PlantSmallRNAgenes	siRNA24	NA	NA	osa-b1.0r1-19414	siRNA24 locus with predominant RNA size of 24	NA	NA	NA	NA	NA	NA	NA	1.89078860673583	0.0104390886515933
10	5689788	5690581	794	*	PlantSmallRNAgenes	siRNA24	NA	NA	osa-b1.0r1-19415	siRNA24 locus with predominant RNA size of 24	NA	NA	NA	NA	NA	NA	NA	2.19719640306396	0.0352006258271868
10	5697991	5698514	524	*	PlantSmallRNAgenes	siRNA24	NA	NA	osa-b1.0r1-19419	siRNA24 locus with predominant RNA size of 24	NA	NA	NA	NA	NA	NA	NA	-1.68909907372073	0.0219628317456611
10	5725428	5727360	1933	*	PlantSmallRNAgenes	siRNA24	NA	NA	osa-b1.0r1-19435	siRNA24 locus with predominant RNA size of 24	NA	NA	NA	NA	NA	NA	NA	6.39284579523196	3.87682128094527e-16
10	5804538	5805864	1327	*	PlantSmallRNAgenes	siRNA24	NA	NA	osa-b1.0r1-19471	siRNA24 locus with predominant RNA size of 24	NA	NA	NA	NA	NA	NA	NA	4.27876670358052	0.000653661696796975
10	5832948	5833246	299	*	PlantSmallRNAgenes	siRNA24	NA	NA	osa-b1.0r1-19489	siRNA24 locus with predominant RNA size of 24	NA	NA	NA	NA	NA	NA	NA	-2.23686189317811	0.0108672702300481
10	5834315	5834741	427	*	PlantSmallRNAgenes	siRNA24	NA	NA	osa-b1.0r1-19490	siRNA24 locus with predominant RNA size of 24	NA	NA	NA	NA	NA	NA	NA	-2.37805734337682	0.000162250790958415
10	5899816	5900069	254	*	ShortStack	siRNA24	NA	NA	Cluster_3817	NA	Cluster_3817	24	N	NA	NA	NA	NA	5.29203256601348	0.0422335943520947
10	5912598	5913767	1170	*	PlantSmallRNAgenes	siRNA24	NA	NA	osa-b1.0r1-19513	siRNA24 locus with predominant RNA size of 24	NA	NA	NA	NA	NA	NA	NA	4.06540313235874	0.010807944927141
10	5925619	5934240	8622	*	PlantSmallRNAgenes	siRNA24	NA	NA	osa-b1.0r1-19520	siRNA24 locus with predominant RNA size of 24	NA	NA	NA	NA	NA	NA	NA	5.99911308973647	9.95775603686857e-18
10	5934741	5938927	4187	*	PlantSmallRNAgenes	siRNA24	NA	NA	osa-b1.0r1-19521	siRNA24 locus with predominant RNA size of 24	NA	NA	NA	NA	NA	NA	NA	6.77013064984809	6.41376246982797e-06
10	5964367	5965593	1227	*	PlantSmallRNAgenes	siRNA24	NA	NA	osa-b1.0r1-19530	siRNA24 locus with predominant RNA size of 24	NA	NA	NA	NA	NA	NA	NA	5.0841521736508	0.0107421563872098
10	5975039	5976010	972	*	PlantSmallRNAgenes	siRNA24	NA	NA	osa-b1.0r1-19534	siRNA24 locus with predominant RNA size of 24	NA	NA	NA	NA	NA	NA	NA	4.10640864937044	0.0333688903250996
10	6023686	6024804	1119	*	PlantSmallRNAgenes	siRNA24	NA	NA	osa-b1.0r1-19554	siRNA24 locus with predominant RNA size of 24	NA	NA	NA	NA	NA	NA	NA	5.49692287081346	0.00349517853138362
10	6084260	6084589	330	-	ShortStack	OtherRNA	NA	NA	Cluster_3941	NA	Cluster_3941	N	N	NA	NA	NA	NA	4.30951226282258	0.0314684986541224
10	6090318	6093194	2877	*	PlantSmallRNAgenes	siRNA24	NA	NA	osa-b1.0r1-19573	siRNA24 locus with predominant RNA size of 24	NA	NA	NA	NA	NA	NA	NA	2.98467605038067	0.00753839816599312
10	6097648	6097813	166	*	PlantSmallRNAgenes	siRNA24	NA	NA	osa-b1.0r1-19579	siRNA24 locus with predominant RNA size of 24	NA	NA	NA	NA	NA	NA	NA	-5.1219313674027	0.0135945691617019
10	6107449	6107641	193	+	ShortStack	OtherRNA	NA	NA	Cluster_3965	NA	Cluster_3965	N	N	NA	NA	NA	NA	5.11174748780002	0.0054137101849207
10	6136500	6137802	1303	*	PlantSmallRNAgenes	siRNA24	NA	NA	osa-b1.0r1-19594	siRNA24 locus with predominant RNA size of 24	NA	NA	NA	NA	NA	NA	NA	3.83243018878351	3.73903092380851e-07
10	6137966	6138809	844	*	PlantSmallRNAgenes	siRNA24	NA	NA	osa-b1.0r1-19595	siRNA24 locus with predominant RNA size of 24	NA	NA	NA	NA	NA	NA	NA	6.17509562883067	0.000472978554573445
10	6152815	6152963	149	-	PlantSmallRNAgenes	siRNA24	NA	NA	osa-b1.0r1-19602	siRNA24 locus with predominant RNA size of 24	NA	NA	NA	NA	NA	NA	NA	5.34058022266445	0.0290319525526335
10	6160027	6161091	1065	*	PlantSmallRNAgenes	siRNA24	NA	NA	osa-b1.0r1-19607	siRNA24 locus with predominant RNA size of 24	NA	NA	NA	NA	NA	NA	NA	4.19500990982761	0.00125030735694645
10	6164586	6166745	2160	*	PlantSmallRNAgenes	siRNA24	NA	NA	osa-b1.0r1-19609	siRNA24 locus with predominant RNA size of 24	NA	NA	NA	NA	NA	NA	NA	1.89265486561038	0.0070562746373634
10	6190355	6191356	1002	*	PlantSmallRNAgenes	OtherRNA	NA	NA	osa-b1.0r1-19618	OtherRNA locus with < 80% of RNAs between 20-24 nts in size	NA	NA	NA	NA	NA	NA	NA	5.87229251100726	0.000358531878344774
10	6214177	6215346	1170	*	PlantSmallRNAgenes	siRNA24	NA	NA	osa-b1.0r1-19625	siRNA24 locus with predominant RNA size of 24	NA	NA	NA	NA	NA	NA	NA	2.50512984105054	0.0184904885972671
10	6291741	6294080	2340	*	PlantSmallRNAgenes	siRNA24	NA	NA	osa-b1.0r1-19650	siRNA24 locus with predominant RNA size of 24	NA	NA	NA	NA	NA	NA	NA	1.77552343887355	0.0285094120015669
10	6358930	6359958	1029	*	PlantSmallRNAgenes	siRNA24	NA	NA	osa-b1.0r1-19663	siRNA24 locus with predominant RNA size of 24	NA	NA	NA	NA	NA	NA	NA	5.61980890557828	0.00521493799724291
10	6370102	6370819	718	+	PlantSmallRNAgenes	OtherRNA	NA	NA	osa-b1.0r1-19667	OtherRNA locus with < 80% of RNAs between 20-24 nts in size	NA	NA	NA	NA	NA	NA	NA	-6.99485929058664	1.75972985856699e-06
10	6413510	6414350	841	*	ShortStack	OtherRNA	NA	NA	Cluster_4150	NA	Cluster_4150	N	N	NA	NA	NA	NA	5.39306556558719	0.00310868005400553
10	6486830	6488735	1906	*	PlantSmallRNAgenes	siRNA24	NA	NA	osa-b1.0r1-19693	siRNA24 locus with predominant RNA size of 24	NA	NA	NA	NA	NA	NA	NA	2.71648542291698	0.0431056000780202
10	6531537	6532806	1270	*	PlantSmallRNAgenes	siRNA24	NA	NA	osa-b1.0r1-19718	siRNA24 locus with predominant RNA size of 24	NA	NA	NA	NA	NA	NA	NA	5.7819306039822	0.0493091115124178
10	6539154	6539586	433	*	PlantSmallRNAgenes	siRNA24	NA	NA	osa-b1.0r1-19725	siRNA24 locus with predominant RNA size of 24	NA	NA	NA	NA	NA	NA	NA	2.93653770426989	0.0363799665560438
10	6564426	6565768	1343	*	PlantSmallRNAgenes	siRNA24	NA	NA	osa-b1.0r1-19735	siRNA24 locus with predominant RNA size of 24	NA	NA	NA	NA	NA	NA	NA	5.31953448390607	0.00369683208598318
10	6596098	6598744	2647	*	PlantSmallRNAgenes	OtherRNA	NA	NA	osa-b1.0r1-19745	OtherRNA locus with < 80% of RNAs between 20-24 nts in size	NA	NA	NA	NA	NA	NA	NA	-5.15035180855794	8.1541811651423e-06
10	6611680	6618432	6753	*	Pln24NT	24nt_Locus	NA	NA	cluster16227	NA	NA	NA	NA	cluster16227	cluster16227	T	6	4.91110079594685	0.016907309731208
10	6647365	6648829	1465	*	PlantSmallRNAgenes	siRNA24	NA	NA	osa-b1.0r1-19756	siRNA24 locus with predominant RNA size of 24	NA	NA	NA	NA	NA	NA	NA	2.82971044691423	0.0147698047061046
10	6704488	6705691	1204	*	PlantSmallRNAgenes	siRNA24	NA	NA	osa-b1.0r1-19771	siRNA24 locus with predominant RNA size of 24	NA	NA	NA	NA	NA	NA	NA	4.26479375088279	0.0238988397955659
10	6717155	6717408	254	*	PlantSmallRNAgenes	siRNA24	NA	NA	osa-b1.0r1-19776	siRNA24 locus with predominant RNA size of 24	NA	NA	NA	NA	NA	NA	NA	3.31347477348397	0.000955340971092137
10	6723000	6724673	1674	*	PlantSmallRNAgenes	siRNA24	NA	NA	osa-b1.0r1-19780	siRNA24 locus with predominant RNA size of 24	NA	NA	NA	NA	NA	NA	NA	3.22134297366437	0.0399560275076109
10	6760047	6760455	409	*	PlantSmallRNAgenes	siRNA24	NA	NA	osa-b1.0r1-19804	siRNA24 locus with predominant RNA size of 24	NA	NA	NA	NA	NA	NA	NA	6.14304969032644	0.000934448209443758
10	6790622	6793920	3299	*	PlantSmallRNAgenes	siRNA24	NA	NA	osa-b1.0r1-19808	siRNA24 locus with predominant RNA size of 24	NA	NA	NA	NA	NA	NA	NA	3.10738749364995	0.00462016999582899
10	6799271	6799906	636	*	PlantSmallRNAgenes	siRNA24	NA	NA	osa-b1.0r1-19810	siRNA24 locus with predominant RNA size of 24	NA	NA	NA	NA	NA	NA	NA	1.91530198601165	0.0254884123737973
10	6884175	6884486	312	*	ShortStack	siRNA24	NA	NA	Cluster_4423	NA	Cluster_4423	24	N	NA	NA	NA	NA	5.73376483274588	0.00476327385562878
10	6893918	6895132	1215	*	PlantSmallRNAgenes	siRNA24	NA	NA	osa-b1.0r1-19846	siRNA24 locus with predominant RNA size of 24	NA	NA	NA	NA	NA	NA	NA	2.76048548597715	0.00827723992614499
10	6908182	6909418	1237	*	PlantSmallRNAgenes	siRNA24	NA	NA	osa-b1.0r1-19850	siRNA24 locus with predominant RNA size of 24	NA	NA	NA	NA	NA	NA	NA	6.53168939378461	1.33780086483088e-05
10	6915908	6918716	2809	*	Pln24NT	24nt_Locus	NA	NA	cluster16329	NA	NA	NA	NA	cluster16329	cluster16329	T	16	4.32392745565337	0.0277987387770984
10	7005305	7005455	151	*	PlantSmallRNAgenes	siRNA24	NA	NA	osa-b1.0r1-19871	siRNA24 locus with predominant RNA size of 24	NA	NA	NA	NA	NA	NA	NA	9.61235910205603	9.42108207051083e-12
10	7006235	7006762	528	*	PlantSmallRNAgenes	siRNA24	NA	NA	osa-b1.0r1-19872	siRNA24 locus with predominant RNA size of 24	NA	NA	NA	NA	NA	NA	NA	5.73058451260617	0.0285806834009999
10	7007064	7008490	1427	*	PlantSmallRNAgenes	siRNA24	NA	NA	osa-b1.0r1-19873	siRNA24 locus with predominant RNA size of 24	NA	NA	NA	NA	NA	NA	NA	2.83556637321364	0.0102147036168405
10	7117216	7118740	1525	*	PlantSmallRNAgenes	siRNA24	NA	NA	osa-b1.0r1-19889	siRNA24 locus with predominant RNA size of 24	NA	NA	NA	NA	NA	NA	NA	-2.69423339033129	0.00328219095345355
10	7123137	7126744	3608	*	PlantSmallRNAgenes	siRNA21	NA	NA	osa-b1.0r1-19890	siRNA21 locus with predominant RNA size of 21	NA	NA	NA	NA	NA	NA	NA	7.93210443183152	5.02725565438372e-13
10	7139287	7140554	1268	*	PlantSmallRNAgenes	siRNA21	NA	NA	osa-b1.0r1-19892	siRNA21 locus with predominant RNA size of 21	NA	NA	NA	NA	NA	NA	NA	12.3286913369345	6.84066790149277e-06
10	7140680	7141001	322	*	PlantSmallRNAgenes	siRNA24	NA	NA	osa-b1.0r1-19893	siRNA24 locus with predominant RNA size of 24	NA	NA	NA	NA	NA	NA	NA	4.19077811269009	7.0732803490264e-10
10	7245072	7246471	1400	*	PlantSmallRNAgenes	siRNA24	NA	NA	osa-b1.0r1-19902	siRNA24 locus with predominant RNA size of 24	NA	NA	NA	NA	NA	NA	NA	6.81013522177495	0.00428480736026017
10	7265969	7266171	203	*	PlantSmallRNAgenes	siRNA24	NA	NA	osa-b1.0r1-19911	siRNA24 locus with predominant RNA size of 24	NA	NA	NA	NA	NA	NA	NA	4.30786510775294	0.0402245787995591
10	7268598	7269399	802	*	PlantSmallRNAgenes	siRNA24	NA	NA	osa-b1.0r1-19913	siRNA24 locus with predominant RNA size of 24	NA	NA	NA	NA	NA	NA	NA	3.17660463990833	0.0392835708919317
10	7273155	7274420	1266	*	PlantSmallRNAgenes	siRNA24	NA	NA	osa-b1.0r1-19916	siRNA24 locus with predominant RNA size of 24	NA	NA	NA	NA	NA	NA	NA	5.11762348935744	0.000369423952039987
10	7297426	7298099	674	*	PlantSmallRNAgenes	siRNA24	NA	NA	osa-b1.0r1-19919	siRNA24 locus with predominant RNA size of 24	NA	NA	NA	NA	NA	NA	NA	5.79062182556935	0.0122998574727164
10	7298206	7304673	6468	*	PlantSmallRNAgenes	siRNA24	NA	NA	osa-b1.0r1-19920	siRNA24 locus with predominant RNA size of 24	NA	NA	NA	NA	NA	NA	NA	10.6189370806693	1.75962428539586e-15
10	7331218	7332466	1249	*	PlantSmallRNAgenes	siRNA24	NA	NA	osa-b1.0r1-19925	siRNA24 locus with predominant RNA size of 24	NA	NA	NA	NA	NA	NA	NA	6.4824016697241	5.10824774000713e-10
10	7332549	7333018	470	*	PlantSmallRNAgenes	siRNA24	NA	NA	osa-b1.0r1-19926	siRNA24 locus with predominant RNA size of 24	NA	NA	NA	NA	NA	NA	NA	7.48780077463143	8.09228308804738e-07
10	7333117	7334415	1299	*	PlantSmallRNAgenes	siRNA24	NA	NA	osa-b1.0r1-19927	siRNA24 locus with predominant RNA size of 24	NA	NA	NA	NA	NA	NA	NA	2.30115542376442	0.00534237274358431
10	7360279	7360585	307	*	ShortStack	siRNA24	NA	NA	Cluster_4614	NA	Cluster_4614	24	N	NA	NA	NA	NA	5.72753903015218	0.0100445961203986
10	7383800	7384984	1185	*	PlantSmallRNAgenes	siRNA24	NA	NA	osa-b1.0r1-19946	siRNA24 locus with predominant RNA size of 24	NA	NA	NA	NA	NA	NA	NA	3.73429362277676	6.36993441788829e-05
10	7385193	7385536	344	-	PlantSmallRNAgenes	siRNA24	NA	NA	osa-b1.0r1-19947	siRNA24 locus with predominant RNA size of 24	NA	NA	NA	NA	NA	NA	NA	-4.79420448830608	0.0215640792581516
10	7432696	7433342	647	*	ShortStack	siRNA24	NA	NA	Cluster_4668	NA	Cluster_4668	24	N	NA	NA	NA	NA	5.05114017308045	0.017539678415679
10	7520723	7522621	1899	*	PlantSmallRNAgenes	siRNA24	NA	NA	osa-b1.0r1-19995	siRNA24 locus with predominant RNA size of 24	NA	NA	NA	NA	NA	NA	NA	3.48071047647805	0.00962961044434262
10	7522720	7524244	1525	*	PlantSmallRNAgenes	siRNA24	NA	NA	osa-b1.0r1-19996	siRNA24 locus with predominant RNA size of 24	NA	NA	NA	NA	NA	NA	NA	2.94838163221301	0.000442660735806767
10	7524971	7525685	715	*	PlantSmallRNAgenes	siRNA24	NA	NA	osa-b1.0r1-19997	siRNA24 locus with predominant RNA size of 24	NA	NA	NA	NA	NA	NA	NA	-2.34915375538175	0.0257143407254706
10	7549902	7551753	1852	*	PlantSmallRNAgenes	siRNA24	NA	NA	osa-b1.0r1-20008	siRNA24 locus with predominant RNA size of 24	NA	NA	NA	NA	NA	NA	NA	6.10971366281919	8.51652729451474e-05
10	7599812	7600618	807	*	PlantSmallRNAgenes	siRNA24	NA	NA	osa-b1.0r1-20030	siRNA24 locus with predominant RNA size of 24	NA	NA	NA	NA	NA	NA	NA	4.2663265578056	0.03942425486445
10	7625377	7628330	2954	*	PlantSmallRNAgenes	siRNA24	NA	NA	osa-b1.0r1-20048	siRNA24 locus with predominant RNA size of 24	NA	NA	NA	NA	NA	NA	NA	4.60959121030191	0.0011008247522668
10	7634280	7635608	1329	*	PlantSmallRNAgenes	siRNA24	NA	NA	osa-b1.0r1-20051	siRNA24 locus with predominant RNA size of 24	NA	NA	NA	NA	NA	NA	NA	8.50598452343448	2.27528152606589e-09
10	7664238	7664414	177	-	PlantSmallRNAgenes	siRNA21	NA	NA	osa-b1.0r1-20060	siRNA21 locus with predominant RNA size of 21	NA	NA	NA	NA	NA	NA	NA	5.7391644189528	0.00846333260800716
10	7683684	7685136	1453	*	PlantSmallRNAgenes	siRNA24	NA	NA	osa-b1.0r1-20066	siRNA24 locus with predominant RNA size of 24	NA	NA	NA	NA	NA	NA	NA	3.14893344593543	0.0428673431897157
10	7709590	7710369	780	*	PlantSmallRNAgenes	siRNA24	NA	NA	osa-b1.0r1-20079	siRNA24 locus with predominant RNA size of 24	NA	NA	NA	NA	NA	NA	NA	5.66764497917551	0.0011328735309074
10	7712426	7714406	1981	*	PlantSmallRNAgenes	siRNA24	NA	NA	osa-b1.0r1-20081	siRNA24 locus with predominant RNA size of 24	NA	NA	NA	NA	NA	NA	NA	3.83742314800346	0.0123176391254307
10	7756272	7757042	771	*	PlantSmallRNAgenes	siRNA24	NA	NA	osa-b1.0r1-20086	siRNA24 locus with predominant RNA size of 24	NA	NA	NA	NA	NA	NA	NA	2.84396960452845	0.0427526375846501
10	7767516	7767841	326	*	PlantSmallRNAgenes	siRNA24	NA	NA	osa-b1.0r1-20091	siRNA24 locus with predominant RNA size of 24	NA	NA	NA	NA	NA	NA	NA	-6.30729469812613	2.66523582934432e-05
10	7781382	7783500	2119	*	PlantSmallRNAgenes	siRNA24	NA	NA	osa-b1.0r1-20097	siRNA24 locus with predominant RNA size of 24	NA	NA	NA	NA	NA	NA	NA	3.95505767684172	0.00147940337464863
10	7825874	7834463	8590	*	Pln24NT	24nt_Locus	NA	NA	cluster16629	NA	NA	NA	NA	cluster16629	cluster16629	T	15	2.91667349092621	0.0117537453892542
10	7865938	7868939	3002	*	Pln24NT	24nt_Locus	NA	NA	cluster16638	NA	NA	NA	NA	cluster16638	cluster16638	T	10	6.30681580736737	0.00117173539499336
10	7888721	7898691	9971	*	Pln24NT	24nt_Locus	NA	NA	cluster16647	NA	NA	NA	NA	cluster16647	cluster16647	T	14	3.33897907167821	0.00833487801415722
10	7943696	7945441	1746	*	PlantSmallRNAgenes	siRNA24	NA	NA	osa-b1.0r1-20130	siRNA24 locus with predominant RNA size of 24	NA	NA	NA	NA	NA	NA	NA	3.75120916869366	0.0223148411070074
10	7947943	7949109	1167	*	PlantSmallRNAgenes	siRNA24	NA	NA	osa-b1.0r1-20132	siRNA24 locus with predominant RNA size of 24	NA	NA	NA	NA	NA	NA	NA	1.49909031202629	0.0495907585842895
10	7967221	7968319	1099	*	PlantSmallRNAgenes	siRNA24	NA	NA	osa-b1.0r1-20139	siRNA24 locus with predominant RNA size of 24	NA	NA	NA	NA	NA	NA	NA	2.42887093530399	0.0107822588864273
10	8015445	8021574	6130	*	Pln24NT	24nt_Locus	NA	NA	cluster16690	NA	NA	NA	NA	cluster16690	cluster16690	T	16	6.34158857694179	0.0005536397445639
10	8053654	8067488	13835	*	Pln24NT	24nt_Locus	NA	NA	cluster16700	NA	NA	NA	NA	cluster16700	cluster16700	T	13	4.14708466211736	0.000897677941512269
10	8068873	8069872	1000	*	PlantSmallRNAgenes	siRNA24	NA	NA	osa-b1.0r1-20163	siRNA24 locus with predominant RNA size of 24	NA	NA	NA	NA	NA	NA	NA	2.46324656847209	0.0171109261897147
10	8357894	8363700	5807	*	Pln24NT	24nt_Locus	NA	NA	cluster16792	NA	NA	NA	NA	cluster16792	cluster16792	T	12	6.47926176189357	0.000546287011140909
10	8377167	8380919	3753	*	Pln24NT	24nt_Locus	NA	NA	cluster16799	NA	NA	NA	NA	cluster16799	cluster16799	T	11	6.01483227615149	0.00717963241572673
10	8418719	8419670	952	-	PlantSmallRNAgenes	siRNA24	NA	NA	osa-b1.0r1-20211	siRNA24 locus with predominant RNA size of 24	NA	NA	NA	NA	NA	NA	NA	5.99987433071459	0.0129327886060169
10	8424198	8425282	1085	*	PlantSmallRNAgenes	siRNA24	NA	NA	osa-b1.0r1-20214	siRNA24 locus with predominant RNA size of 24	NA	NA	NA	NA	NA	NA	NA	2.89333708255989	0.00357040835855834
10	8425779	8426834	1056	*	PlantSmallRNAgenes	siRNA24	NA	NA	osa-b1.0r1-20215	siRNA24 locus with predominant RNA size of 24	NA	NA	NA	NA	NA	NA	NA	3.9479035113693	0.0459833134589919
10	8465015	8466176	1162	*	PlantSmallRNAgenes	siRNA24	NA	NA	osa-b1.0r1-20219	siRNA24 locus with predominant RNA size of 24	NA	NA	NA	NA	NA	NA	NA	5.54552740783616	0.00138546094286345
10	8468462	8470665	2204	*	PlantSmallRNAgenes	siRNA24	NA	NA	osa-b1.0r1-20222	siRNA24 locus with predominant RNA size of 24	NA	NA	NA	NA	NA	NA	NA	5.31576447023846	0.00125380844567259
10	8519607	8520599	993	*	PlantSmallRNAgenes	siRNA24	NA	NA	osa-b1.0r1-20239	siRNA24 locus with predominant RNA size of 24	NA	NA	NA	NA	NA	NA	NA	4.22579131109315	0.00758413454592018
10	8526978	8532943	5966	*	Pln24NT	24nt_Locus	NA	NA	cluster16851	NA	NA	NA	NA	cluster16851	cluster16851	T	8	5.20684157599186	0.0133669205245448
10	8556200	8558138	1939	*	PlantSmallRNAgenes	siRNA24	NA	NA	osa-b1.0r1-20248	siRNA24 locus with predominant RNA size of 24	NA	NA	NA	NA	NA	NA	NA	4.9610570193262	0.00355919052950526
10	8570281	8570852	572	*	PlantSmallRNAgenes	siRNA24	NA	NA	osa-b1.0r1-20251	siRNA24 locus with predominant RNA size of 24	NA	NA	NA	NA	NA	NA	NA	-2.31664692816808	0.0236275544019019
10	8599565	8599879	315	*	PlantSmallRNAgenes	siRNA24	NA	NA	osa-b1.0r1-20259	siRNA24 locus with predominant RNA size of 24	NA	NA	NA	NA	NA	NA	NA	-4.0129804965277	0.0341632759988034
10	8641363	8642194	832	*	PlantSmallRNAgenes	siRNA24	NA	NA	osa-b1.0r1-20263	siRNA24 locus with predominant RNA size of 24	NA	NA	NA	NA	NA	NA	NA	2.49020476930403	0.0286712830736759
10	8698317	8698677	361	*	PlantSmallRNAgenes	siRNA24	NA	NA	osa-b1.0r1-20277	siRNA24 locus with predominant RNA size of 24	NA	NA	NA	NA	NA	NA	NA	5.79086043224285	0.0116050547772335
10	8702547	8705664	3118	*	Pln24NT	24nt_Locus	NA	NA	cluster16911	NA	NA	NA	NA	cluster16911	cluster16911	T	5	6.10006539706643	0.00242629524785693
10	8783882	8785290	1409	*	PlantSmallRNAgenes	siRNA24	NA	NA	osa-b1.0r1-20284	siRNA24 locus with predominant RNA size of 24	NA	NA	NA	NA	NA	NA	NA	3.62834081030411	0.00633462454824723
10	8801671	8802591	921	*	PlantSmallRNAgenes	siRNA24	NA	NA	osa-b1.0r1-20292	siRNA24 locus with predominant RNA size of 24	NA	NA	NA	NA	NA	NA	NA	6.48392397499384	1.93769207441794e-05
10	8805032	8807498	2467	*	PlantSmallRNAgenes	siRNA24	NA	NA	osa-b1.0r1-20294	siRNA24 locus with predominant RNA size of 24	NA	NA	NA	NA	NA	NA	NA	5.8600305284097	6.15860053871875e-06
10	8807551	8808661	1111	*	PlantSmallRNAgenes	siRNA24	NA	NA	osa-b1.0r1-20295	siRNA24 locus with predominant RNA size of 24	NA	NA	NA	NA	NA	NA	NA	6.05487984090642	0.000126697655820255
10	8809134	8810095	962	*	PlantSmallRNAgenes	siRNA24	NA	NA	osa-b1.0r1-20297	siRNA24 locus with predominant RNA size of 24	NA	NA	NA	NA	NA	NA	NA	7.05010602148902	3.6485215379168e-06
10	8812102	8812341	240	*	PlantSmallRNAgenes	siRNA24	NA	NA	osa-b1.0r1-20299	siRNA24 locus with predominant RNA size of 24	NA	NA	NA	NA	NA	NA	NA	6.91034157343167	7.48740035546338e-06
10	8849612	8850311	700	*	PlantSmallRNAgenes	siRNA21	NA	NA	osa-b1.0r1-20314	siRNA21 locus with predominant RNA size of 21	NA	NA	NA	NA	NA	NA	NA	11.0122272179214	0.00255110645596776
10	8864950	8865180	231	*	ShortStack	OtherRNA	NA	NA	Cluster_5333	NA	Cluster_5333	N	N	NA	NA	NA	NA	8.05994776843809	4.34016786488546e-08
10	8865450	8865720	271	*	PlantSmallRNAgenes	siRNA21	NA	NA	osa-b1.0r1-20317	siRNA21 locus with predominant RNA size of 21	NA	NA	NA	NA	NA	NA	NA	11.8334216184193	1.01516086841158e-05
10	8865803	8867310	1508	*	PlantSmallRNAgenes	siRNA21	NA	NA	osa-b1.0r1-20318	siRNA21 locus with predominant RNA size of 21	NA	NA	NA	NA	NA	NA	NA	12.2450119724147	9.77156588380847e-07
10	8869596	8870293	698	*	PlantSmallRNAgenes	siRNA24	NA	NA	osa-b1.0r1-20319	siRNA24 locus with predominant RNA size of 24	NA	NA	NA	NA	NA	NA	NA	3.80296990098018	0.0446603941810224
10	8882880	8883398	519	*	PlantSmallRNAgenes	siRNA24	NA	NA	osa-b1.0r1-20323	siRNA24 locus with predominant RNA size of 24	NA	NA	NA	NA	NA	NA	NA	5.39615243310992	0.0184042501909057
10	8916311	8918508	2198	*	PlantSmallRNAgenes	siRNA24	NA	NA	osa-b1.0r1-20339	siRNA24 locus with predominant RNA size of 24	NA	NA	NA	NA	NA	NA	NA	2.58004614082428	0.0364639823694322
10	8997301	8997768	468	*	PlantSmallRNAgenes	siRNA24	NA	NA	osa-b1.0r1-20369	siRNA24 locus with predominant RNA size of 24	NA	NA	NA	NA	NA	NA	NA	-4.96228533534887	0.00326073974683559
10	9004088	9004390	303	*	PlantSmallRNAgenes	siRNA24	NA	NA	osa-b1.0r1-20375	siRNA24 locus with predominant RNA size of 24	NA	NA	NA	NA	NA	NA	NA	5.93363707818028	0.0056240741147873
10	9027343	9033389	6047	*	Pln24NT	24nt_Locus	NA	NA	cluster17018	NA	NA	NA	NA	cluster17018	cluster17018	T	10	5.67104381107338	0.0140523945861692
10	9033695	9038889	5195	*	Pln24NT	24nt_Locus	NA	NA	cluster17019	NA	NA	NA	NA	cluster17019	cluster17019	T	10	4.10173722523605	0.00129750565187674
10	9081661	9083709	2049	*	PlantSmallRNAgenes	OtherRNA	NA	NA	osa-b1.0r1-20388	OtherRNA locus with < 80% of RNAs between 20-24 nts in size	NA	NA	NA	NA	NA	NA	NA	2.10404693284554	0.0258812109185897
10	9154218	9156691	2474	*	PlantSmallRNAgenes	siRNA24	NA	NA	osa-b1.0r1-20420	siRNA24 locus with predominant RNA size of 24	NA	NA	NA	NA	NA	NA	NA	4.61537242285674	2.62491234746827e-07
10	9156720	9157406	687	*	PlantSmallRNAgenes	siRNA24	NA	NA	osa-b1.0r1-20421	siRNA24 locus with predominant RNA size of 24	NA	NA	NA	NA	NA	NA	NA	4.4110576289104	0.00857903956902513
10	9232503	9235277	2775	*	PlantSmallRNAgenes	siRNA24	NA	NA	osa-b1.0r1-20453	siRNA24 locus with predominant RNA size of 24	NA	NA	NA	NA	NA	NA	NA	4.08242348464309	0.0308523959264444
10	9313378	9314379	1002	*	PlantSmallRNAgenes	siRNA24	NA	NA	osa-b1.0r1-20489	siRNA24 locus with predominant RNA size of 24	NA	NA	NA	NA	NA	NA	NA	4.79365186102927	0.016907309731208
10	9315529	9316304	776	+	PlantSmallRNAgenes	OtherRNA	NA	NA	osa-b1.0r1-20490	OtherRNA locus with < 80% of RNAs between 20-24 nts in size	NA	NA	NA	NA	NA	NA	NA	-5.03797205999272	0.00345626006763122
10	9343325	9347737	4413	*	PlantSmallRNAgenes	siRNA24	NA	NA	osa-b1.0r1-20500	siRNA24 locus with predominant RNA size of 24	NA	NA	NA	NA	NA	NA	NA	2.22853967691147	0.00177612080719123
10	9379201	9380308	1108	*	PlantSmallRNAgenes	siRNA24	NA	NA	osa-b1.0r1-20519	siRNA24 locus with predominant RNA size of 24	NA	NA	NA	NA	NA	NA	NA	4.91014182071373	0.00453731998394936
10	9387826	9388871	1046	*	PlantSmallRNAgenes	siRNA24	NA	NA	osa-b1.0r1-20524	siRNA24 locus with predominant RNA size of 24	NA	NA	NA	NA	NA	NA	NA	1.46780013861748	0.0488245976985499
10	9406808	9411456	4649	*	Pln24NT	24nt_Locus	NA	NA	cluster17153	NA	NA	NA	NA	cluster17153	cluster17153	T	14	5.77909307302956	0.000491438054293002
10	9489546	9490550	1005	*	PlantSmallRNAgenes	siRNA24	NA	NA	osa-b1.0r1-20550	siRNA24 locus with predominant RNA size of 24	NA	NA	NA	NA	NA	NA	NA	6.21890408808074	0.000752784081773735
10	9498657	9499788	1132	*	PlantSmallRNAgenes	siRNA24	NA	NA	osa-b1.0r1-20559	siRNA24 locus with predominant RNA size of 24	NA	NA	NA	NA	NA	NA	NA	2.65001322003919	0.00165993660586991
10	9500053	9501057	1005	*	PlantSmallRNAgenes	siRNA24	NA	NA	osa-b1.0r1-20560	siRNA24 locus with predominant RNA size of 24	NA	NA	NA	NA	NA	NA	NA	2.77123548558996	0.00170610555452221
10	9530005	9530940	936	*	ShortStack	siRNA24	NA	NA	Cluster_5743	NA	Cluster_5743	24	N	NA	NA	NA	NA	4.30197588155897	0.0412014759617913
10	9557467	9558581	1115	*	Pln24NT	24nt_Locus	NA	NA	cluster17207	NA	NA	NA	NA	cluster17207	cluster17207	T	2	6.22826332323672	0.000332918734030098
10	9584735	9585071	337	*	PlantSmallRNAgenes	siRNA24	NA	NA	osa-b1.0r1-20595	siRNA24 locus with predominant RNA size of 24	NA	NA	NA	NA	NA	NA	NA	5.31873450138799	0.0140601741646311
10	9599606	9600679	1074	*	PlantSmallRNAgenes	siRNA24	NA	NA	osa-b1.0r1-20599	siRNA24 locus with predominant RNA size of 24	NA	NA	NA	NA	NA	NA	NA	3.35640039254405	0.00912299285879839
10	9704764	9705430	667	*	PlantSmallRNAgenes	siRNA24	NA	NA	osa-b1.0r1-20642	siRNA24 locus with predominant RNA size of 24	NA	NA	NA	NA	NA	NA	NA	3.1750709806616	0.0375310184301379
10	9746288	9746403	116	*	PlantSmallRNAgenes	siRNA24	NA	NA	osa-b1.0r1-20661	siRNA24 locus with predominant RNA size of 24	NA	NA	NA	NA	NA	NA	NA	6.19347660059227	0.00303773698644316
10	9746694	9747194	501	*	PlantSmallRNAgenes	siRNA24	NA	NA	osa-b1.0r1-20662	siRNA24 locus with predominant RNA size of 24	NA	NA	NA	NA	NA	NA	NA	4.98369232257597	0.0427692565048187
10	9783096	9783937	842	*	PlantSmallRNAgenes	siRNA24	NA	NA	osa-b1.0r1-20678	siRNA24 locus with predominant RNA size of 24	NA	NA	NA	NA	NA	NA	NA	2.2044583065868	0.000946405125145096
10	9818595	9819061	467	*	PlantSmallRNAgenes	siRNA24	NA	NA	osa-b1.0r1-20687	siRNA24 locus with predominant RNA size of 24	NA	NA	NA	NA	NA	NA	NA	2.8264127329546	0.0204494883821257
10	9820255	9821651	1397	*	PlantSmallRNAgenes	siRNA24	NA	NA	osa-b1.0r1-20689	siRNA24 locus with predominant RNA size of 24	NA	NA	NA	NA	NA	NA	NA	4.00067196782028	0.00237577775528338
10	9842317	9843264	948	*	PlantSmallRNAgenes	siRNA24	NA	NA	osa-b1.0r1-20699	siRNA24 locus with predominant RNA size of 24	NA	NA	NA	NA	NA	NA	NA	4.94440996790928	0.0138215626385238
10	9843370	9843905	536	*	PlantSmallRNAgenes	siRNA24	NA	NA	osa-b1.0r1-20701	siRNA24 locus with predominant RNA size of 24	NA	NA	NA	NA	NA	NA	NA	4.86942721536967	0.0177204480020634
10	9884140	9884713	574	*	PlantSmallRNAgenes	siRNA24	NA	NA	osa-b1.0r1-20716	siRNA24 locus with predominant RNA size of 24	NA	NA	NA	NA	NA	NA	NA	5.35310969389717	0.00876271429758704
10	9895124	9895907	784	*	PlantSmallRNAgenes	siRNA24	NA	NA	osa-b1.0r1-20722	siRNA24 locus with predominant RNA size of 24	NA	NA	NA	NA	NA	NA	NA	3.33000919165346	0.0290234173204031
10	9941698	9943656	1959	*	PlantSmallRNAgenes	siRNA24	NA	NA	osa-b1.0r1-20743	siRNA24 locus with predominant RNA size of 24	NA	NA	NA	NA	NA	NA	NA	4.94712447470781	0.00864397933976597
10	9967500	9969411	1912	*	PlantSmallRNAgenes	siRNA24	NA	NA	osa-b1.0r1-20758	siRNA24 locus with predominant RNA size of 24	NA	NA	NA	NA	NA	NA	NA	2.63122364507978	0.00157927900038905
10	9972898	9974355	1458	*	PlantSmallRNAgenes	siRNA24	NA	NA	osa-b1.0r1-20761	siRNA24 locus with predominant RNA size of 24	NA	NA	NA	NA	NA	NA	NA	-2.37810302927502	0.00327411628376606
10	9994966	9995700	735	*	PlantSmallRNAgenes	siRNA24	NA	NA	osa-b1.0r1-20767	siRNA24 locus with predominant RNA size of 24	NA	NA	NA	NA	NA	NA	NA	-1.90300028170814	0.0435136935989423
10	10027529	10027859	331	*	PlantSmallRNAgenes	siRNA24	NA	NA	osa-b1.0r1-20783	siRNA24 locus with predominant RNA size of 24	NA	NA	NA	NA	NA	NA	NA	6.51572982772816	0.0146351708531402
10	10073082	10073810	729	*	Pln24NT	24nt_Locus	NA	NA	cluster17383	NA	NA	NA	NA	cluster17383	cluster17383	T	1	4.83598987689532	0.0405096686973016
10	10099961	10100521	561	*	PlantSmallRNAgenes	siRNA24	NA	NA	osa-b1.0r1-20804	siRNA24 locus with predominant RNA size of 24	NA	NA	NA	NA	NA	NA	NA	6.18084872011632	0.00191905262670557
10	10223773	10224756	984	*	PlantSmallRNAgenes	siRNA24	NA	NA	osa-b1.0r1-20852	siRNA24 locus with predominant RNA size of 24	NA	NA	NA	NA	NA	NA	NA	4.15565644715162	0.00153750326792825
10	10225237	10226680	1444	*	Pln24NT	24nt_Locus	NA	NA	cluster17428	NA	NA	NA	NA	cluster17428	cluster17428	T	3	5.69402187412386	0.00940783481165038
10	10257804	10260053	2250	*	PlantSmallRNAgenes	siRNA24	NA	NA	osa-b1.0r1-20871	siRNA24 locus with predominant RNA size of 24	NA	NA	NA	NA	NA	NA	NA	2.51009511362761	0.0382754916071767
10	10261985	10267124	5140	*	Pln24NT	24nt_Locus	NA	NA	cluster17440	NA	NA	NA	NA	cluster17440	cluster17440	T	17	3.76173422772959	0.0343198438337969
10	10327576	10328880	1305	*	PlantSmallRNAgenes	siRNA24	NA	NA	osa-b1.0r1-20902	siRNA24 locus with predominant RNA size of 24	NA	NA	NA	NA	NA	NA	NA	3.58503495021081	0.0342937086307769
10	10329372	10330586	1215	*	PlantSmallRNAgenes	siRNA24	NA	NA	osa-b1.0r1-20903	siRNA24 locus with predominant RNA size of 24	NA	NA	NA	NA	NA	NA	NA	2.32236508019344	0.00139630404035773
10	10342964	10344445	1482	*	PlantSmallRNAgenes	siRNA24	NA	NA	osa-b1.0r1-20909	siRNA24 locus with predominant RNA size of 24	NA	NA	NA	NA	NA	NA	NA	2.87711962059838	2.26387306330877e-05
10	10347124	10348146	1023	*	PlantSmallRNAgenes	siRNA24	NA	NA	osa-b1.0r1-20913	siRNA24 locus with predominant RNA size of 24	NA	NA	NA	NA	NA	NA	NA	5.36742090142832	0.00076256438929181
10	10409159	10410839	1681	*	PlantSmallRNAgenes	siRNA24	NA	NA	osa-b1.0r1-20940	siRNA24 locus with predominant RNA size of 24	NA	NA	NA	NA	NA	NA	NA	5.77554439087861	4.42917313213412e-17
10	10426550	10427432	883	*	PlantSmallRNAgenes	siRNA24	NA	NA	osa-b1.0r1-20948	siRNA24 locus with predominant RNA size of 24	NA	NA	NA	NA	NA	NA	NA	4.37379012217075	0.0270010796260273
10	10437959	10448172	10214	*	Pln24NT	24nt_Locus	NA	NA	cluster17490	NA	NA	NA	NA	cluster17490	cluster17490	T	16	4.03477686219866	2.01542301940704e-05
10	10476069	10477250	1182	*	PlantSmallRNAgenes	siRNA24	NA	NA	osa-b1.0r1-20964	siRNA24 locus with predominant RNA size of 24	NA	NA	NA	NA	NA	NA	NA	4.40164057097553	0.00256808049713981
10	10489323	10490933	1611	*	PlantSmallRNAgenes	siRNA24	NA	NA	osa-b1.0r1-20969	siRNA24 locus with predominant RNA size of 24	NA	NA	NA	NA	NA	NA	NA	3.64944961850281	0.00263753891192054
10	10588017	10588908	892	*	PlantSmallRNAgenes	siRNA24	NA	NA	osa-b1.0r1-21007	siRNA24 locus with predominant RNA size of 24	NA	NA	NA	NA	NA	NA	NA	4.47750403334664	0.0230677853656424
10	10605918	10608538	2621	*	PlantSmallRNAgenes	siRNA24	NA	NA	osa-b1.0r1-21011	siRNA24 locus with predominant RNA size of 24	NA	NA	NA	NA	NA	NA	NA	6.6093446201558	2.071020869241e-06
10	10615696	10616339	644	*	PlantSmallRNAgenes	siRNA24	NA	NA	osa-b1.0r1-21019	siRNA24 locus with predominant RNA size of 24	NA	NA	NA	NA	NA	NA	NA	5.97172455336915	0.00272328176571695
10	10621937	10626549	4613	*	Pln24NT	24nt_Locus	NA	NA	cluster17556	NA	NA	NA	NA	cluster17556	cluster17556	T	14	4.88781898385606	0.0147568739082321
10	10655353	10656036	684	*	PlantSmallRNAgenes	siRNA24	NA	NA	osa-b1.0r1-21036	siRNA24 locus with predominant RNA size of 24	NA	NA	NA	NA	NA	NA	NA	1.71714481578689	0.027068360668805
10	10666995	10670158	3164	*	PlantSmallRNAgenes	siRNA24	NA	NA	osa-b1.0r1-21043	siRNA24 locus with predominant RNA size of 24	NA	NA	NA	NA	NA	NA	NA	3.97040921021759	8.96212927480586e-05
10	10752336	10753177	842	*	PlantSmallRNAgenes	siRNA24	NA	NA	osa-b1.0r1-21086	siRNA24 locus with predominant RNA size of 24	NA	NA	NA	NA	NA	NA	NA	2.6087059683962	0.0347314168808114
10	10780374	10782026	1653	*	PlantSmallRNAgenes	siRNA24	NA	NA	osa-b1.0r1-21098	siRNA24 locus with predominant RNA size of 24	NA	NA	NA	NA	NA	NA	NA	4.31323014044778	0.0155302615611542
10	10789974	10790593	620	-	PlantSmallRNAgenes	OtherRNA	NA	NA	osa-b1.0r1-21105	OtherRNA locus with < 80% of RNAs between 20-24 nts in size	NA	NA	NA	NA	NA	NA	NA	22.1695274309737	1.02769694119909e-09
10	10793450	10793826	377	-	PlantSmallRNAgenes	OtherRNA	NA	NA	osa-b1.0r1-21108	OtherRNA locus with < 80% of RNAs between 20-24 nts in size	NA	NA	NA	NA	NA	NA	NA	22.2307731233711	5.8461723462624e-07
10	10800000	10800288	289	+	PlantSmallRNAgenes	OtherRNA	NA	NA	osa-b1.0r1-21115	OtherRNA locus with < 80% of RNAs between 20-24 nts in size	NA	NA	NA	NA	NA	NA	NA	2.7060219482779	0.0155274981905034
10	10808450	10809413	964	-	PlantSmallRNAgenes	OtherRNA	NA	NA	osa-b1.0r1-21123	OtherRNA locus with < 80% of RNAs between 20-24 nts in size	NA	NA	NA	NA	NA	NA	NA	10.079595864367	6.33110075146748e-12
10	10809567	10810179	613	-	PlantSmallRNAgenes	OtherRNA	NA	NA	osa-b1.0r1-21124	OtherRNA locus with < 80% of RNAs between 20-24 nts in size	NA	NA	NA	NA	NA	NA	NA	4.21552960582942	0.0278609883619
10	10811717	10813131	1415	-	PlantSmallRNAgenes	OtherRNA	NA	NA	osa-b1.0r1-21127	OtherRNA locus with < 80% of RNAs between 20-24 nts in size	NA	NA	NA	NA	NA	NA	NA	4.52297048942655	4.97881173127626e-07
10	10813299	10813768	470	*	PlantSmallRNAgenes	OtherRNA	NA	NA	osa-b1.0r1-21128	OtherRNA locus with < 80% of RNAs between 20-24 nts in size	NA	NA	NA	NA	NA	NA	NA	4.53713939885303	0.00598787062046204
10	10814915	10815027	113	*	PlantSmallRNAgenes	OtherRNA	NA	NA	osa-b1.0r1-21130	OtherRNA locus with < 80% of RNAs between 20-24 nts in size	NA	NA	NA	NA	NA	NA	NA	6.15303368385587	7.10422791427134e-05
10	10822911	10822995	85	+	PlantSmallRNAgenes	OtherRNA	NA	NA	osa-b1.0r1-21139	OtherRNA locus with < 80% of RNAs between 20-24 nts in size	NA	NA	NA	NA	NA	NA	NA	3.16649840283092	0.00167709029698175
10	10825006	10825331	326	-	PlantSmallRNAgenes	OtherRNA	NA	NA	osa-b1.0r1-21141	OtherRNA locus with < 80% of RNAs between 20-24 nts in size	NA	NA	NA	NA	NA	NA	NA	-6.63389274456954	0.008733719592184
10	10825953	10826134	182	*	PlantSmallRNAgenes	OtherRNA	NA	NA	osa-b1.0r1-21142	OtherRNA locus with < 80% of RNAs between 20-24 nts in size	NA	NA	NA	NA	NA	NA	NA	7.02414386732644	1.57910862397003e-06
10	10828800	10829320	521	*	PlantSmallRNAgenes	OtherRNA	NA	NA	osa-b1.0r1-21145	OtherRNA locus with < 80% of RNAs between 20-24 nts in size	NA	NA	NA	NA	NA	NA	NA	6.75564103621359	1.64035294300954e-06
10	10829823	10830014	192	-	ShortStack	OtherRNA	NA	NA	Cluster_6648	NA	Cluster_6648	N	N	NA	NA	NA	NA	5.5710090270928	0.0229799625669436
10	10832304	10833339	1036	-	PlantSmallRNAgenes	OtherRNA	NA	NA	osa-b1.0r1-21147	OtherRNA locus with < 80% of RNAs between 20-24 nts in size	NA	NA	NA	NA	NA	NA	NA	6.47553802769363	8.06201576741947e-07
10	10833710	10833840	131	+	ShortStack	OtherRNA	NA	NA	Cluster_6654	NA	Cluster_6654	N	N	NA	NA	NA	NA	4.11408404220389	0.00214691063932757
10	10836904	10840034	3131	+	PlantSmallRNAgenes	OtherRNA	NA	NA	osa-b1.0r1-21152	OtherRNA locus with < 80% of RNAs between 20-24 nts in size	NA	NA	NA	NA	NA	NA	NA	4.82699201702861	2.01571861567751e-09
10	10840965	10842264	1300	+	PlantSmallRNAgenes	OtherRNA	NA	NA	osa-b1.0r1-21153	OtherRNA locus with < 80% of RNAs between 20-24 nts in size	NA	NA	NA	NA	NA	NA	NA	5.81754295884004	2.40426380454176e-06
10	10853728	10853872	145	+	ShortStack	OtherRNA	NA	NA	Cluster_6674	NA	Cluster_6674	N	N	NA	NA	NA	NA	4.68646535897639	0.0284484116772282
10	10860100	10860533	434	*	PlantSmallRNAgenes	OtherRNA	NA	NA	osa-b1.0r1-21172	OtherRNA locus with < 80% of RNAs between 20-24 nts in size	NA	NA	NA	NA	NA	NA	NA	8.68531830645622	3.3627768520342e-05
10	10861376	10862026	651	+	PlantSmallRNAgenes	OtherRNA	NA	NA	osa-b1.0r1-21174	OtherRNA locus with < 80% of RNAs between 20-24 nts in size	NA	NA	NA	NA	NA	NA	NA	3.49389313588964	0.0267894351046057
10	10862400	10863612	1213	*	PlantSmallRNAgenes	OtherRNA	NA	NA	osa-b1.0r1-21175	OtherRNA locus with < 80% of RNAs between 20-24 nts in size	NA	NA	NA	NA	NA	NA	NA	4.71974064917715	3.30299228208713e-08
10	10869722	10869758	37	*	PlantSmallRNAgenes	OtherRNA	NA	NA	osa-b1.0r1-21182	OtherRNA locus with < 80% of RNAs between 20-24 nts in size	NA	NA	NA	NA	NA	NA	NA	6.17490587290296	0.000227197795776658
10	10871914	10872463	550	*	ShortStack	OtherRNA	NA	NA	Cluster_6692	NA	Cluster_6692	N	N	NA	NA	NA	NA	6.63374341282764	3.26583218574093e-05
10	10873226	10873826	601	*	PlantSmallRNAgenes	OtherRNA	NA	NA	osa-b1.0r1-21185	OtherRNA locus with < 80% of RNAs between 20-24 nts in size	NA	NA	NA	NA	NA	NA	NA	6.4304358389029	7.82054915094574e-18
10	10874538	10874614	77	*	PlantSmallRNAgenes	OtherRNA	NA	NA	osa-b1.0r1-21186	OtherRNA locus with < 80% of RNAs between 20-24 nts in size	NA	NA	NA	NA	NA	NA	NA	5.95570190730302	0.0011658185882332
10	10875073	10875418	346	*	PlantSmallRNAgenes	OtherRNA	NA	NA	osa-b1.0r1-21187	OtherRNA locus with < 80% of RNAs between 20-24 nts in size	NA	NA	NA	NA	NA	NA	NA	8.4064272489699	5.45755510102254e-06
10	10875512	10876326	815	+	PlantSmallRNAgenes	OtherRNA	NA	NA	osa-b1.0r1-21188	OtherRNA locus with < 80% of RNAs between 20-24 nts in size	NA	NA	NA	NA	NA	NA	NA	4.93650804656996	0.00334616958745317
10	10876450	10876934	485	*	PlantSmallRNAgenes	OtherRNA	NA	NA	osa-b1.0r1-21189	OtherRNA locus with < 80% of RNAs between 20-24 nts in size	NA	NA	NA	NA	NA	NA	NA	3.81453156111584	0.0340984485993838
10	10877055	10877338	284	+	PlantSmallRNAgenes	OtherRNA	NA	NA	osa-b1.0r1-21190	OtherRNA locus with < 80% of RNAs between 20-24 nts in size	NA	NA	NA	NA	NA	NA	NA	5.42040610281474	0.00124788398207522
10	10888570	10888942	373	*	PlantSmallRNAgenes	OtherRNA	NA	NA	osa-b1.0r1-21198	OtherRNA locus with < 80% of RNAs between 20-24 nts in size	NA	NA	NA	NA	NA	NA	NA	30.2234827582337	1.04549929049863e-07
10	10893050	10893559	510	*	PlantSmallRNAgenes	OtherRNA	NA	NA	osa-b1.0r1-21205	OtherRNA locus with < 80% of RNAs between 20-24 nts in size	NA	NA	NA	NA	NA	NA	NA	9.00543326397573	0.0171575335946181
10	10898400	10899385	986	+	PlantSmallRNAgenes	OtherRNA	NA	NA	osa-b1.0r1-21209	OtherRNA locus with < 80% of RNAs between 20-24 nts in size	NA	NA	NA	NA	NA	NA	NA	-10.793054283819	1.00517824127703e-06
10	10899500	10899986	487	+	PlantSmallRNAgenes	OtherRNA	NA	NA	osa-b1.0r1-21210	OtherRNA locus with < 80% of RNAs between 20-24 nts in size	NA	NA	NA	NA	NA	NA	NA	-31.9410064581028	1.38671704997852e-08
10	10903350	10903837	488	+	PlantSmallRNAgenes	OtherRNA	NA	NA	osa-b1.0r1-21217	OtherRNA locus with < 80% of RNAs between 20-24 nts in size	NA	NA	NA	NA	NA	NA	NA	-40.2586756951704	1.32375191227318e-13
10	10910500	10910779	280	*	PlantSmallRNAgenes	OtherRNA	NA	NA	osa-b1.0r1-21223	OtherRNA locus with < 80% of RNAs between 20-24 nts in size	NA	NA	NA	NA	NA	NA	NA	6.23239912755303	0.000519230397902271
10	10913964	10914357	394	+	PlantSmallRNAgenes	OtherRNA	NA	NA	osa-b1.0r1-21227	OtherRNA locus with < 80% of RNAs between 20-24 nts in size	NA	NA	NA	NA	NA	NA	NA	8.12013296621522	0.00123352109099284
10	10914543	10915016	474	*	ShortStack	OtherRNA	NA	NA	Cluster_6736	NA	Cluster_6736	N	N	NA	NA	NA	NA	5.365351271649	0.00146767559614095
10	10915165	10915432	268	*	ShortStack	OtherRNA	NA	NA	Cluster_6737	NA	Cluster_6737	N	N	NA	NA	NA	NA	6.793276268514	9.84265327929206e-06
10	10917418	10917847	430	*	PlantSmallRNAgenes	OtherRNA	NA	NA	osa-b1.0r1-21230	OtherRNA locus with < 80% of RNAs between 20-24 nts in size	NA	NA	NA	NA	NA	NA	NA	3.64425319964661	0.000566249347392652
10	10918170	10918256	87	*	ShortStack	OtherRNA	NA	NA	Cluster_6745	NA	Cluster_6745	N	N	NA	NA	NA	NA	5.64188336421823	0.00854742918787993
10	10918687	10918908	222	*	ShortStack	OtherRNA	NA	NA	Cluster_6746	NA	Cluster_6746	N	N	NA	NA	NA	NA	6.02147701479283	0.00232935830401233
10	10919508	10921195	1688	*	PlantSmallRNAgenes	OtherRNA	NA	NA	osa-b1.0r1-21231	OtherRNA locus with < 80% of RNAs between 20-24 nts in size	NA	NA	NA	NA	NA	NA	NA	6.59162733630471	1.83963557007684e-09
10	10952101	10952767	667	*	PlantSmallRNAgenes	siRNA24	NA	NA	osa-b1.0r1-21238	siRNA24 locus with predominant RNA size of 24	NA	NA	NA	NA	NA	NA	NA	-2.91353293131903	0.0262793806616341
10	10953264	10954289	1026	*	PlantSmallRNAgenes	siRNA24	NA	NA	osa-b1.0r1-21239	siRNA24 locus with predominant RNA size of 24	NA	NA	NA	NA	NA	NA	NA	2.09563275927642	0.0138751778025153
10	10986811	10987839	1029	*	PlantSmallRNAgenes	siRNA24	NA	NA	osa-b1.0r1-21256	siRNA24 locus with predominant RNA size of 24	NA	NA	NA	NA	NA	NA	NA	2.437593424092	0.0401722549521683
10	10997058	10997073	16	+	PlantSmallRNAgenes	OtherRNA	NA	NA	osa-b1.0r1-21258	OtherRNA locus with < 80% of RNAs between 20-24 nts in size	NA	NA	NA	NA	NA	NA	NA	-5.60078383351625	0.0106475883389791
10	11075466	11077189	1724	*	PlantSmallRNAgenes	siRNA24	NA	NA	osa-b1.0r1-21293	siRNA24 locus with predominant RNA size of 24	NA	NA	NA	NA	NA	NA	NA	1.98543178601977	0.0227609940560301
10	11129595	11130590	996	*	PlantSmallRNAgenes	siRNA24	NA	NA	osa-b1.0r1-21322	siRNA24 locus with predominant RNA size of 24	NA	NA	NA	NA	NA	NA	NA	4.50876196096337	0.022639368605254
10	11151910	11153937	2028	*	PlantSmallRNAgenes	siRNA24	NA	NA	osa-b1.0r1-21337	siRNA24 locus with predominant RNA size of 24	NA	NA	NA	NA	NA	NA	NA	3.12026488215409	0.0153253890624665
10	11186734	11187400	667	*	PlantSmallRNAgenes	siRNA21	NA	NA	osa-b1.0r1-21345	siRNA21 locus with predominant RNA size of 21	NA	NA	NA	NA	NA	NA	NA	4.70264604703184	1.5276033713119e-11
10	11188457	11189353	897	*	PlantSmallRNAgenes	siRNA24	NA	NA	osa-b1.0r1-21346	siRNA24 locus with predominant RNA size of 24	NA	NA	NA	NA	NA	NA	NA	2.72419944075013	5.46592904022961e-05
10	11208712	11212977	4266	*	PlantSmallRNAgenes	siRNA24	NA	NA	osa-b1.0r1-21354	siRNA24 locus with predominant RNA size of 24	NA	NA	NA	NA	NA	NA	NA	3.13301894168019	0.000104326711678573
10	11228549	11229320	772	+	ShortStack	siRNA24	NA	NA	Cluster_6960	NA	Cluster_6960	24	N	NA	NA	NA	NA	5.56016107150907	0.0197625306762741
10	11298838	11300874	2037	*	PlantSmallRNAgenes	siRNA24	NA	NA	osa-b1.0r1-21401	siRNA24 locus with predominant RNA size of 24	NA	NA	NA	NA	NA	NA	NA	-1.42785124338695	0.046238648040166
10	11329028	11330861	1834	*	PlantSmallRNAgenes	siRNA24	NA	NA	osa-b1.0r1-21408	siRNA24 locus with predominant RNA size of 24	NA	NA	NA	NA	NA	NA	NA	5.26782060740104	0.00141197756866681
10	11339786	11340599	814	*	PlantSmallRNAgenes	siRNA24	NA	NA	osa-b1.0r1-21415	siRNA24 locus with predominant RNA size of 24	NA	NA	NA	NA	NA	NA	NA	4.97792755300955	0.0251375711862343
10	11356404	11357700	1297	*	PlantSmallRNAgenes	siRNA24	NA	NA	osa-b1.0r1-21424	siRNA24 locus with predominant RNA size of 24	NA	NA	NA	NA	NA	NA	NA	3.24939224048395	0.0115367174318174
10	11408440	11409535	1096	*	PlantSmallRNAgenes	siRNA24	NA	NA	osa-b1.0r1-21450	siRNA24 locus with predominant RNA size of 24	NA	NA	NA	NA	NA	NA	NA	3.33660695147675	0.000381859412168228
10	11413466	11414327	862	*	PlantSmallRNAgenes	siRNA24	NA	NA	osa-b1.0r1-21453	siRNA24 locus with predominant RNA size of 24	NA	NA	NA	NA	NA	NA	NA	3.85650977158565	0.00198748387425307
10	11423153	11424716	1564	*	PlantSmallRNAgenes	siRNA24	NA	NA	osa-b1.0r1-21457	siRNA24 locus with predominant RNA size of 24	NA	NA	NA	NA	NA	NA	NA	3.74142130614218	0.000197984336623002
10	11448963	11449516	554	+	PlantSmallRNAgenes	OtherRNA	NA	NA	osa-b1.0r1-21464	OtherRNA locus with < 80% of RNAs between 20-24 nts in size	NA	NA	NA	NA	NA	NA	NA	5.50240663287304	8.4624254394398e-05
10	11474666	11477420	2755	*	Pln24NT	24nt_Locus	NA	NA	cluster17793	NA	NA	NA	NA	cluster17793	cluster17793	T	10	4.26364372994722	0.0401104782607058
10	11478830	11479460	631	*	PlantSmallRNAgenes	siRNA24	NA	NA	osa-b1.0r1-21470	siRNA24 locus with predominant RNA size of 24	NA	NA	NA	NA	NA	NA	NA	5.30492258689739	0.00488731016986611
10	11481217	11485886	4670	*	Pln24NT	24nt_Locus	NA	NA	cluster17796	NA	NA	NA	NA	cluster17796	cluster17796	T	12	5.62828703355906	0.00552254628426322
10	11495330	11495347	18	-	PlantSmallRNAgenes	OtherRNA	NA	NA	osa-b1.0r1-21472	OtherRNA locus with < 80% of RNAs between 20-24 nts in size	NA	NA	NA	NA	NA	NA	NA	-8.15615699760508	1.1214073016377e-08
10	11537762	11538956	1195	*	PlantSmallRNAgenes	siRNA24	NA	NA	osa-b1.0r1-21487	siRNA24 locus with predominant RNA size of 24	NA	NA	NA	NA	NA	NA	NA	2.62292457676537	0.0257022805852989
10	11577538	11578835	1298	*	PlantSmallRNAgenes	siRNA24	NA	NA	osa-b1.0r1-21514	siRNA24 locus with predominant RNA size of 24	NA	NA	NA	NA	NA	NA	NA	3.02788320607981	0.0302226576216433
10	11579521	11580523	1003	+	PlantSmallRNAgenes	OtherRNA	NA	NA	osa-b1.0r1-21516	OtherRNA locus with < 80% of RNAs between 20-24 nts in size	NA	NA	NA	NA	NA	NA	NA	-1.74992454063692	0.00998410718825631
10	11613688	11614243	556	*	PlantSmallRNAgenes	siRNA24	NA	NA	osa-b1.0r1-21534	siRNA24 locus with predominant RNA size of 24	NA	NA	NA	NA	NA	NA	NA	-4.85645147893849	0.00530477632596893
10	11695067	11695411	345	*	PlantSmallRNAgenes	siRNA24	NA	NA	osa-b1.0r1-21572	siRNA24 locus with predominant RNA size of 24	NA	NA	NA	NA	NA	NA	NA	1.52376726152915	0.0125844862153414
10	11696780	11698901	2122	*	PlantSmallRNAgenes	siRNA24	NA	NA	osa-b1.0r1-21574	siRNA24 locus with predominant RNA size of 24	NA	NA	NA	NA	NA	NA	NA	2.1810147515644	0.01776259174609
10	11709441	11709800	360	*	PlantSmallRNAgenes	siRNA24	NA	NA	osa-b1.0r1-21576	siRNA24 locus with predominant RNA size of 24	NA	NA	NA	NA	NA	NA	NA	2.24203313233007	0.0447103463744802
10	11726694	11727158	465	*	PlantSmallRNAgenes	siRNA24	NA	NA	osa-b1.0r1-21589	siRNA24 locus with predominant RNA size of 24	NA	NA	NA	NA	NA	NA	NA	-4.55611696345612	0.0436574787515129
10	11757238	11757973	736	-	PlantSmallRNAgenes	siRNA24	NA	NA	osa-b1.0r1-21610	siRNA24 locus with predominant RNA size of 24	NA	NA	NA	NA	NA	NA	NA	-1.49529017902399	0.0222702789430177
10	11777058	11778539	1482	*	PlantSmallRNAgenes	siRNA24	NA	NA	osa-b1.0r1-21616	siRNA24 locus with predominant RNA size of 24	NA	NA	NA	NA	NA	NA	NA	2.16745860519958	0.0298618497611534
10	11783250	11783569	320	*	PlantSmallRNAgenes	siRNA24	NA	NA	osa-b1.0r1-21618	siRNA24 locus with predominant RNA size of 24	NA	NA	NA	NA	NA	NA	NA	-4.38339179934335	0.0432725459111163
10	11789207	11789752	546	-	PlantSmallRNAgenes	siRNA24	NA	NA	osa-b1.0r1-21621	siRNA24 locus with predominant RNA size of 24	NA	NA	NA	NA	NA	NA	NA	3.59637733320741	1.15663247353447e-08
10	11793587	11794044	458	-	PlantSmallRNAgenes	siRNA24	NA	NA	osa-b1.0r1-21624	siRNA24 locus with predominant RNA size of 24	NA	NA	NA	NA	NA	NA	NA	2.87941234146707	0.0273162677975866
10	11795926	11796233	308	*	PlantSmallRNAgenes	siRNA24	NA	NA	osa-b1.0r1-21627	siRNA24 locus with predominant RNA size of 24	NA	NA	NA	NA	NA	NA	NA	-2.17962520625836	0.00504344903408414
10	11800416	11800856	441	*	PlantSmallRNAgenes	siRNA24	NA	NA	osa-b1.0r1-21630	siRNA24 locus with predominant RNA size of 24	NA	NA	NA	NA	NA	NA	NA	-1.82880954157131	0.00733820258616312
10	11841966	11842405	440	*	PlantSmallRNAgenes	siRNA24	NA	NA	osa-b1.0r1-21640	siRNA24 locus with predominant RNA size of 24	NA	NA	NA	NA	NA	NA	NA	3.73190609206975	0.0499537831025577
10	11845419	11845708	290	*	PlantSmallRNAgenes	siRNA24	NA	NA	osa-b1.0r1-21643	siRNA24 locus with predominant RNA size of 24	NA	NA	NA	NA	NA	NA	NA	4.79179894748133	0.0309138590914474
10	11849427	11850747	1321	*	PlantSmallRNAgenes	siRNA24	NA	NA	osa-b1.0r1-21646	siRNA24 locus with predominant RNA size of 24	NA	NA	NA	NA	NA	NA	NA	4.74228526771885	0.0183912267070815
10	11854722	11856274	1553	*	PlantSmallRNAgenes	siRNA24	NA	NA	osa-b1.0r1-21649	siRNA24 locus with predominant RNA size of 24	NA	NA	NA	NA	NA	NA	NA	4.76790469446258	0.0496402338768081
10	11859909	11860756	848	*	PlantSmallRNAgenes	siRNA24	NA	NA	osa-b1.0r1-21652	siRNA24 locus with predominant RNA size of 24	NA	NA	NA	NA	NA	NA	NA	2.83374875682911	0.015502752274772
10	11877491	11877905	415	*	PlantSmallRNAgenes	siRNA24	NA	NA	osa-b1.0r1-21662	siRNA24 locus with predominant RNA size of 24	NA	NA	NA	NA	NA	NA	NA	-2.55609741362861	0.0209115882909359
10	11967254	11968426	1173	*	PlantSmallRNAgenes	siRNA24	NA	NA	osa-b1.0r1-21708	siRNA24 locus with predominant RNA size of 24	NA	NA	NA	NA	NA	NA	NA	1.81350188757394	0.0155795839144971
10	12008486	12009646	1161	*	PlantSmallRNAgenes	siRNA24	NA	NA	osa-b1.0r1-21730	siRNA24 locus with predominant RNA size of 24	NA	NA	NA	NA	NA	NA	NA	4.08061636793602	0.0325162890283201
10	12012928	12014352	1425	*	PlantSmallRNAgenes	siRNA24	NA	NA	osa-b1.0r1-21732	siRNA24 locus with predominant RNA size of 24	NA	NA	NA	NA	NA	NA	NA	6.3782067835515	3.04644143720741e-13
10	12014424	12014976	553	*	PlantSmallRNAgenes	siRNA24	NA	NA	osa-b1.0r1-21733	siRNA24 locus with predominant RNA size of 24	NA	NA	NA	NA	NA	NA	NA	9.3216268034826	2.6282330690873e-11
10	12015092	12015881	790	*	PlantSmallRNAgenes	siRNA24	NA	NA	osa-b1.0r1-21734	siRNA24 locus with predominant RNA size of 24	NA	NA	NA	NA	NA	NA	NA	8.53674824798115	1.65126922642556e-09
10	12088190	12089727	1538	*	PlantSmallRNAgenes	siRNA24	NA	NA	osa-b1.0r1-21770	siRNA24 locus with predominant RNA size of 24	NA	NA	NA	NA	NA	NA	NA	3.53465898624697	0.00485344612083071
10	12090739	12092677	1939	*	PlantSmallRNAgenes	siRNA24	NA	NA	osa-b1.0r1-21772	siRNA24 locus with predominant RNA size of 24	NA	NA	NA	NA	NA	NA	NA	2.30857018027199	0.00870087586918582
10	12174139	12174544	406	*	PlantSmallRNAgenes	siRNA24	NA	NA	osa-b1.0r1-21809	siRNA24 locus with predominant RNA size of 24	NA	NA	NA	NA	NA	NA	NA	2.6970392846215	0.0302874970288566
10	12185627	12186747	1121	*	PlantSmallRNAgenes	siRNA24	NA	NA	osa-b1.0r1-21815	siRNA24 locus with predominant RNA size of 24	NA	NA	NA	NA	NA	NA	NA	-3.19308085009896	0.042587812174117
10	12249951	12251168	1218	*	PlantSmallRNAgenes	siRNA24	NA	NA	osa-b1.0r1-21843	siRNA24 locus with predominant RNA size of 24	NA	NA	NA	NA	NA	NA	NA	7.33577008202554	1.14886613248697e-06
10	12301208	12302725	1518	*	PlantSmallRNAgenes	siRNA24	NA	NA	osa-b1.0r1-21864	siRNA24 locus with predominant RNA size of 24	NA	NA	NA	NA	NA	NA	NA	4.17700177044067	0.0291228817861944
10	12311819	12313215	1397	*	PlantSmallRNAgenes	siRNA24	NA	NA	osa-b1.0r1-21867	siRNA24 locus with predominant RNA size of 24	NA	NA	NA	NA	NA	NA	NA	1.57006279184597	0.0328158693653655
10	12342433	12343463	1031	*	PlantSmallRNAgenes	siRNA24	NA	NA	osa-b1.0r1-21883	siRNA24 locus with predominant RNA size of 24	NA	NA	NA	NA	NA	NA	NA	2.94286153069172	0.00127158750460223
10	12353787	12360504	6718	*	Pln24NT	24nt_Locus	NA	NA	cluster18108	NA	NA	NA	NA	cluster18108	cluster18108	T	13	6.19019003645997	0.00214217096504792
10	12381144	12384231	3088	*	Pln24NT	24nt_Locus	NA	NA	cluster18116	NA	NA	NA	NA	cluster18116	cluster18116	T	7	4.33611424902953	0.0339868077359483
10	12460381	12460435	55	-	ShortStack	OtherRNA	NA	NA	Cluster_7846	NA	Cluster_7846	N	N	NA	NA	NA	NA	-4.8345029049222	0.0342808489020778
10	12497165	12497522	358	*	ShortStack	siRNA24	NA	NA	Cluster_7870	NA	Cluster_7870	24	N	NA	NA	NA	NA	5.31337134746551	0.00609318423361667
10	12498021	12498687	667	*	ShortStack	siRNA24	NA	NA	Cluster_7872	NA	Cluster_7872	24	N	NA	NA	NA	NA	6.20878577842251	0.00225535364000027
10	12499929	12501606	1678	*	PlantSmallRNAgenes	siRNA24	NA	NA	osa-b1.0r1-21917	siRNA24 locus with predominant RNA size of 24	NA	NA	NA	NA	NA	NA	NA	2.42560111401024	0.00541139999810259
10	12502081	12502397	317	*	PlantSmallRNAgenes	siRNA24	NA	NA	osa-b1.0r1-21918	siRNA24 locus with predominant RNA size of 24	NA	NA	NA	NA	NA	NA	NA	-6.43284232222575	2.08869469714843e-05
10	12506488	12508978	2491	*	PlantSmallRNAgenes	siRNA24	NA	NA	osa-b1.0r1-21922	siRNA24 locus with predominant RNA size of 24	NA	NA	NA	NA	NA	NA	NA	3.97578579147374	5.61877852358872e-09
10	12509059	12511440	2382	*	PlantSmallRNAgenes	siRNA24	NA	NA	osa-b1.0r1-21923	siRNA24 locus with predominant RNA size of 24	NA	NA	NA	NA	NA	NA	NA	5.04422351355599	0.000301153348995848
10	12514227	12518717	4491	*	Pln24NT	24nt_Locus	NA	NA	cluster18158	NA	NA	NA	NA	cluster18158	cluster18158	T	13	5.18481737101488	0.00529804472524223
10	12540266	12544869	4604	*	Pln24NT	24nt_Locus	NA	NA	cluster18166	NA	NA	NA	NA	cluster18166	cluster18166	T	7	5.75810555193858	0.00345893398480404
10	12562535	12562966	432	*	PlantSmallRNAgenes	siRNA24	NA	NA	osa-b1.0r1-21926	siRNA24 locus with predominant RNA size of 24	NA	NA	NA	NA	NA	NA	NA	4.7248202182286	0.0280250965275762
10	12563044	12564173	1130	*	PlantSmallRNAgenes	siRNA24	NA	NA	osa-b1.0r1-21927	siRNA24 locus with predominant RNA size of 24	NA	NA	NA	NA	NA	NA	NA	8.83165626388945	2.71483937162505e-10
10	12709784	12710504	721	*	PlantSmallRNAgenes	siRNA24	NA	NA	osa-b1.0r1-21942	siRNA24 locus with predominant RNA size of 24	NA	NA	NA	NA	NA	NA	NA	3.42513932123062	0.0488630108207157
10	12856907	12857767	861	*	PlantSmallRNAgenes	siRNA24	NA	NA	osa-b1.0r1-21998	siRNA24 locus with predominant RNA size of 24	NA	NA	NA	NA	NA	NA	NA	4.3387299419235	0.00681750154140216
10	12865219	12865434	216	+	PlantSmallRNAgenes	OtherRNA	NA	NA	osa-b1.0r1-22003	OtherRNA locus with < 80% of RNAs between 20-24 nts in size	NA	NA	NA	NA	NA	NA	NA	-3.8706844877058	0.000463020423933435
10	12870763	12871231	469	-	ShortStack	OtherRNA	NA	NA	Cluster_8028	NA	Cluster_8028	N	N	NA	NA	NA	NA	4.82409139177658	0.00194907834110695
10	12875143	12875841	699	*	PlantSmallRNAgenes	siRNA24	NA	NA	osa-b1.0r1-22006	siRNA24 locus with predominant RNA size of 24	NA	NA	NA	NA	NA	NA	NA	-1.72463324729729	0.0350999555574354
10	12881535	12882014	480	*	PlantSmallRNAgenes	siRNA24	NA	NA	osa-b1.0r1-22010	siRNA24 locus with predominant RNA size of 24	NA	NA	NA	NA	NA	NA	NA	-2.66897675427166	0.0147698047061046
10	12902414	12903371	958	*	PlantSmallRNAgenes	siRNA24	NA	NA	osa-b1.0r1-22021	siRNA24 locus with predominant RNA size of 24	NA	NA	NA	NA	NA	NA	NA	3.35832960192601	0.0064959933068436
10	12971993	12972503	511	+	ShortStack	OtherRNA	NA	NA	Cluster_8097	NA	Cluster_8097	N	N	NA	NA	NA	NA	5.495272596492	0.00235377329781724
10	12986938	12987369	432	*	PlantSmallRNAgenes	siRNA24	NA	NA	osa-b1.0r1-22058	siRNA24 locus with predominant RNA size of 24	NA	NA	NA	NA	NA	NA	NA	-4.00960516220611	0.0453016565174797
10	12996997	12997708	712	*	PlantSmallRNAgenes	siRNA21	NA	NA	osa-b1.0r1-22067	siRNA21 locus with predominant RNA size of 21	NA	NA	NA	NA	NA	NA	NA	9.56975399146204	8.0354903708584e-12
10	12998237	12998343	107	*	PlantSmallRNAgenes	siRNA21	NA	NA	osa-b1.0r1-22068	siRNA21 locus with predominant RNA size of 21	NA	NA	NA	NA	NA	NA	NA	6.58401630516763	0.000325071372517853
10	12998504	12998887	384	*	PlantSmallRNAgenes	siRNA21	NA	NA	osa-b1.0r1-22069	siRNA21 locus with predominant RNA size of 21	NA	NA	NA	NA	NA	NA	NA	7.75310367616451	5.81553520966456e-08
10	13002224	13005002	2779	*	PlantSmallRNAgenes	siRNA24	NA	NA	osa-b1.0r1-22073	siRNA24 locus with predominant RNA size of 24	NA	NA	NA	NA	NA	NA	NA	2.60617502333857	0.00435560997014392
10	13030042	13030417	376	*	PlantSmallRNAgenes	siRNA24	NA	NA	osa-b1.0r1-22080	siRNA24 locus with predominant RNA size of 24	NA	NA	NA	NA	NA	NA	NA	-3.52821833964987	0.0047156960333638
10	13030790	13031376	587	*	PlantSmallRNAgenes	siRNA24	NA	NA	osa-b1.0r1-22081	siRNA24 locus with predominant RNA size of 24	NA	NA	NA	NA	NA	NA	NA	-2.33688581022668	0.034178343086882
10	13077511	13078238	728	*	PlantSmallRNAgenes	siRNA24	NA	NA	osa-b1.0r1-22110	siRNA24 locus with predominant RNA size of 24	NA	NA	NA	NA	NA	NA	NA	2.43733707600756	0.0429756030773331
10	13079516	13080440	925	*	PlantSmallRNAgenes	siRNA24	NA	NA	osa-b1.0r1-22111	siRNA24 locus with predominant RNA size of 24	NA	NA	NA	NA	NA	NA	NA	-4.22944270051945	0.0181917090287851
10	13125611	13126820	1210	*	PlantSmallRNAgenes	siRNA24	NA	NA	osa-b1.0r1-22135	siRNA24 locus with predominant RNA size of 24	NA	NA	NA	NA	NA	NA	NA	2.72070350156276	0.00578609289912634
10	13174551	13179732	5182	*	PlantSmallRNAgenes	siRNA21	NA	NA	osa-b1.0r1-22162	siRNA21 locus with predominant RNA size of 21	NA	NA	NA	NA	NA	NA	NA	8.29902644905609	1.3296529145426e-14
10	13310563	13311678	1116	*	PlantSmallRNAgenes	siRNA24	NA	NA	osa-b1.0r1-22204	siRNA24 locus with predominant RNA size of 24	NA	NA	NA	NA	NA	NA	NA	2.69666299243674	0.00656830613555718
10	13315748	13325628	9881	*	Pln24NT	24nt_Locus	NA	NA	cluster18452	NA	NA	NA	NA	cluster18452	cluster18452	T	14	5.9488715289044	0.00234225571719208
10	13390266	13391155	890	*	PlantSmallRNAgenes	siRNA24	NA	NA	osa-b1.0r1-22245	siRNA24 locus with predominant RNA size of 24	NA	NA	NA	NA	NA	NA	NA	2.85716313942069	0.0122998574727164
10	13391506	13393155	1650	*	Pln24NT	24nt_Locus	NA	NA	cluster18476	NA	NA	NA	NA	cluster18476	cluster18476	T	2	5.87694672114107	0.00258397443244246
10	13397709	13401312	3604	*	PlantSmallRNAgenes	siRNA24	NA	NA	osa-b1.0r1-22248	siRNA24 locus with predominant RNA size of 24	NA	NA	NA	NA	NA	NA	NA	4.18166297150629	9.24074078394521e-07
10	13425164	13425844	681	*	PlantSmallRNAgenes	siRNA24	NA	NA	osa-b1.0r1-22254	siRNA24 locus with predominant RNA size of 24	NA	NA	NA	NA	NA	NA	NA	3.27536060035305	0.00706645176921057
10	13452200	13452520	321	*	PlantSmallRNAgenes	siRNA24	NA	NA	osa-b1.0r1-22271	siRNA24 locus with predominant RNA size of 24	NA	NA	NA	NA	NA	NA	NA	5.64085197212312	0.0335764164660982
10	13465097	13466512	1416	*	PlantSmallRNAgenes	siRNA24	NA	NA	osa-b1.0r1-22274	siRNA24 locus with predominant RNA size of 24	NA	NA	NA	NA	NA	NA	NA	4.3646177095267	0.000551224127065145
10	13479772	13480145	374	*	PlantSmallRNAgenes	siRNA24	NA	NA	osa-b1.0r1-22279	siRNA24 locus with predominant RNA size of 24	NA	NA	NA	NA	NA	NA	NA	-4.74380268493096	0.00365989150621164
10	13497315	13498951	1637	-	PlantSmallRNAgenes	OtherRNA	NA	NA	osa-b1.0r1-22281	OtherRNA locus with < 80% of RNAs between 20-24 nts in size	NA	NA	NA	NA	NA	NA	NA	12.4909247797464	3.99849487949836e-16
10	13499047	13499404	358	-	PlantSmallRNAgenes	OtherRNA	NA	NA	osa-b1.0r1-22282	OtherRNA locus with < 80% of RNAs between 20-24 nts in size	NA	NA	NA	NA	NA	NA	NA	11.5974753733159	3.2848172953216e-16
10	13532914	13533653	740	*	PlantSmallRNAgenes	siRNA24	NA	NA	osa-b1.0r1-22296	siRNA24 locus with predominant RNA size of 24	NA	NA	NA	NA	NA	NA	NA	4.56153258430094	0.011387872760994
10	13575981	13585213	9233	*	Pln24NT	24nt_Locus	NA	NA	cluster18523	NA	NA	NA	NA	cluster18523	cluster18523	T	11	3.29485278324036	0.0178190691497871
10	13595125	13595518	394	*	PlantSmallRNAgenes	siRNA24	NA	NA	osa-b1.0r1-22306	siRNA24 locus with predominant RNA size of 24	NA	NA	NA	NA	NA	NA	NA	-4.61387685535399	0.0132131074389798
10	13606603	13606734	132	-	PlantSmallRNAgenes	OtherRNA	NA	NA	osa-b1.0r1-22308	OtherRNA locus with < 80% of RNAs between 20-24 nts in size	NA	NA	NA	NA	NA	NA	NA	-8.85066717161613	0.00818986457949424
10	13627809	13629440	1632	*	PlantSmallRNAgenes	siRNA24	NA	NA	osa-b1.0r1-22324	siRNA24 locus with predominant RNA size of 24	NA	NA	NA	NA	NA	NA	NA	2.52193699684365	0.0136956681812091
10	13646216	13647456	1241	*	PlantSmallRNAgenes	siRNA24	NA	NA	osa-b1.0r1-22336	siRNA24 locus with predominant RNA size of 24	NA	NA	NA	NA	NA	NA	NA	4.92701713787103	0.000568488675955689
10	13647912	13650439	2528	*	PlantSmallRNAgenes	siRNA24	NA	NA	osa-b1.0r1-22337	siRNA24 locus with predominant RNA size of 24	NA	NA	NA	NA	NA	NA	NA	5.86658011558275	2.8331472315137e-17
10	13704899	13705141	243	*	PlantSmallRNAgenes	siRNA24	NA	NA	osa-b1.0r1-22364	siRNA24 locus with predominant RNA size of 24	NA	NA	NA	NA	NA	NA	NA	1.57629712581195	0.0280602795793221
10	13723351	13725435	2085	*	PlantSmallRNAgenes	siRNA24	NA	NA	osa-b1.0r1-22375	siRNA24 locus with predominant RNA size of 24	NA	NA	NA	NA	NA	NA	NA	3.48016177137048	0.0100478374147459
10	13725484	13725834	351	*	PlantSmallRNAgenes	siRNA24	NA	NA	osa-b1.0r1-22376	siRNA24 locus with predominant RNA size of 24	NA	NA	NA	NA	NA	NA	NA	3.24791594106652	0.0266066600484678
10	13749155	13760753	11599	*	PlantSmallRNAgenes	siRNA24	NA	NA	osa-b1.0r1-22389	siRNA24 locus with predominant RNA size of 24	NA	NA	NA	NA	NA	NA	NA	9.92707931834581	2.95937193469534e-30
10	13802542	13803095	554	*	PlantSmallRNAgenes	siRNA24	NA	NA	osa-b1.0r1-22408	siRNA24 locus with predominant RNA size of 24	NA	NA	NA	NA	NA	NA	NA	2.79065107887728	0.0109173457149925
10	13813698	13814000	303	*	PlantSmallRNAgenes	siRNA24	NA	NA	osa-b1.0r1-22412	siRNA24 locus with predominant RNA size of 24	NA	NA	NA	NA	NA	NA	NA	-4.41036537335135	0.0363799665560438
10	13823156	13823525	370	*	PlantSmallRNAgenes	siRNA24	NA	NA	osa-b1.0r1-22416	siRNA24 locus with predominant RNA size of 24	NA	NA	NA	NA	NA	NA	NA	-3.17630165501448	0.0447869728305858
10	13838339	13839574	1236	*	PlantSmallRNAgenes	siRNA24	NA	NA	osa-b1.0r1-22420	siRNA24 locus with predominant RNA size of 24	NA	NA	NA	NA	NA	NA	NA	-1.76003644575864	0.0454445324098922
10	13861878	13862753	876	*	PlantSmallRNAgenes	siRNA24	NA	NA	osa-b1.0r1-22428	siRNA24 locus with predominant RNA size of 24	NA	NA	NA	NA	NA	NA	NA	-3.11766308151938	0.0483274352655611
10	13885428	13886192	765	*	PlantSmallRNAgenes	siRNA24	NA	NA	osa-b1.0r1-22439	siRNA24 locus with predominant RNA size of 24	NA	NA	NA	NA	NA	NA	NA	-1.44243379418737	0.0465001097183047
10	13901066	13901650	585	*	PlantSmallRNAgenes	siRNA24	NA	NA	osa-b1.0r1-22446	siRNA24 locus with predominant RNA size of 24	NA	NA	NA	NA	NA	NA	NA	2.79383340223258	0.0371829442987978
10	14016346	14017373	1028	*	PlantSmallRNAgenes	siRNA24	NA	NA	osa-b1.0r1-22518	siRNA24 locus with predominant RNA size of 24	NA	NA	NA	NA	NA	NA	NA	4.9465460962295	0.00578131635170336
10	14021101	14022132	1032	*	PlantSmallRNAgenes	siRNA24	NA	NA	osa-b1.0r1-22522	siRNA24 locus with predominant RNA size of 24	NA	NA	NA	NA	NA	NA	NA	6.25995726463915	0.000255384423324795
10	14028965	14029922	958	*	PlantSmallRNAgenes	OtherRNA	NA	NA	osa-b1.0r1-22527	OtherRNA locus with < 80% of RNAs between 20-24 nts in size	NA	NA	NA	NA	NA	NA	NA	4.96717653902821	0.00194008360655417
10	14058788	14060448	1661	*	PlantSmallRNAgenes	siRNA24	NA	NA	osa-b1.0r1-22544	siRNA24 locus with predominant RNA size of 24	NA	NA	NA	NA	NA	NA	NA	3.04178120626144	0.00835203865134299
10	14067909	14068396	488	*	PlantSmallRNAgenes	siRNA24	NA	NA	osa-b1.0r1-22551	siRNA24 locus with predominant RNA size of 24	NA	NA	NA	NA	NA	NA	NA	5.29591441659855	0.0108669568750273
10	14070775	14071709	935	*	PlantSmallRNAgenes	siRNA24	NA	NA	osa-b1.0r1-22554	siRNA24 locus with predominant RNA size of 24	NA	NA	NA	NA	NA	NA	NA	3.70107097879129	0.0368471217663902
10	14075543	14076488	946	*	PlantSmallRNAgenes	siRNA24	NA	NA	osa-b1.0r1-22557	siRNA24 locus with predominant RNA size of 24	NA	NA	NA	NA	NA	NA	NA	6.55044683563458	3.26117859234414e-05
10	14112987	14113980	994	*	PlantSmallRNAgenes	siRNA24	NA	NA	osa-b1.0r1-22577	siRNA24 locus with predominant RNA size of 24	NA	NA	NA	NA	NA	NA	NA	3.32498158226818	0.0240576671384959
10	14145657	14146581	925	*	PlantSmallRNAgenes	siRNA24	NA	NA	osa-b1.0r1-22594	siRNA24 locus with predominant RNA size of 24	NA	NA	NA	NA	NA	NA	NA	5.40861044211098	0.0267264133309287
10	14170140	14171131	992	*	PlantSmallRNAgenes	siRNA24	NA	NA	osa-b1.0r1-22604	siRNA24 locus with predominant RNA size of 24	NA	NA	NA	NA	NA	NA	NA	4.23353199701331	4.48024061295417e-05
10	14237118	14237463	346	*	PlantSmallRNAgenes	siRNA24	NA	NA	osa-b1.0r1-22649	siRNA24 locus with predominant RNA size of 24	NA	NA	NA	NA	NA	NA	NA	-2.92238659132663	0.0011522288561918
10	14285389	14285865	477	*	PlantSmallRNAgenes	siRNA24	NA	NA	osa-b1.0r1-22666	siRNA24 locus with predominant RNA size of 24	NA	NA	NA	NA	NA	NA	NA	3.151266068503	0.0244304801474335
10	14315736	14316214	479	*	PlantSmallRNAgenes	siRNA24	NA	NA	osa-b1.0r1-22676	siRNA24 locus with predominant RNA size of 24	NA	NA	NA	NA	NA	NA	NA	-5.23429435498828	0.0035493924214695
10	14338535	14339795	1261	*	PlantSmallRNAgenes	siRNA24	NA	NA	osa-b1.0r1-22686	siRNA24 locus with predominant RNA size of 24	NA	NA	NA	NA	NA	NA	NA	2.60000797769997	0.00234104200414278
10	14389381	14389534	154	*	PlantSmallRNAgenes	siRNA24	NA	NA	osa-b1.0r1-22697	siRNA24 locus with predominant RNA size of 24	NA	NA	NA	NA	NA	NA	NA	4.95356389257109	0.035151727119904
10	14392687	14393509	823	*	PlantSmallRNAgenes	siRNA24	NA	NA	osa-b1.0r1-22700	siRNA24 locus with predominant RNA size of 24	NA	NA	NA	NA	NA	NA	NA	5.3023314439645	0.00384350368819224
10	14393609	14394115	507	*	PlantSmallRNAgenes	siRNA24	NA	NA	osa-b1.0r1-22701	siRNA24 locus with predominant RNA size of 24	NA	NA	NA	NA	NA	NA	NA	-4.10009131327711	0.0171471567829768
10	14394378	14394944	567	*	PlantSmallRNAgenes	siRNA24	NA	NA	osa-b1.0r1-22702	siRNA24 locus with predominant RNA size of 24	NA	NA	NA	NA	NA	NA	NA	-3.37151635526316	0.0259676352355458
10	14459676	14461511	1836	*	PlantSmallRNAgenes	siRNA24	NA	NA	osa-b1.0r1-22725	siRNA24 locus with predominant RNA size of 24	NA	NA	NA	NA	NA	NA	NA	2.63919746234776	0.0088698736519397
10	14520543	14521866	1324	*	PlantSmallRNAgenes	siRNA24	NA	NA	osa-b1.0r1-22746	siRNA24 locus with predominant RNA size of 24	NA	NA	NA	NA	NA	NA	NA	1.92818036546024	0.0382986034748838
10	14570883	14571469	587	+	PlantSmallRNAgenes	siRNA24	NA	NA	osa-b1.0r1-22768	siRNA24 locus with predominant RNA size of 24	NA	NA	NA	NA	NA	NA	NA	6.76773601454478	4.40616032214585e-05
10	14589377	14589913	537	*	PlantSmallRNAgenes	siRNA24	NA	NA	osa-b1.0r1-22782	siRNA24 locus with predominant RNA size of 24	NA	NA	NA	NA	NA	NA	NA	4.32279580749604	0.0467338961144252
10	14602535	14603515	981	+	ShortStack	OtherRNA	NA	NA	Cluster_9308	NA	Cluster_9308	N	N	NA	NA	NA	NA	3.83022264559304	4.56612477796624e-05
10	14612186	14614706	2521	*	PlantSmallRNAgenes	siRNA24	NA	NA	osa-b1.0r1-22791	siRNA24 locus with predominant RNA size of 24	NA	NA	NA	NA	NA	NA	NA	4.02203326552196	0.000272265157401032
10	14615065	14615786	722	*	PlantSmallRNAgenes	siRNA24	NA	NA	osa-b1.0r1-22792	siRNA24 locus with predominant RNA size of 24	NA	NA	NA	NA	NA	NA	NA	5.38655621231364	0.00386898077618511
10	14638274	14638639	366	+	PlantSmallRNAgenes	siRNA24	NA	NA	osa-b1.0r1-22809	siRNA24 locus with predominant RNA size of 24	NA	NA	NA	NA	NA	NA	NA	-1.76416557034282	0.00209197112907924
10	14642832	14643779	948	*	PlantSmallRNAgenes	siRNA24	NA	NA	osa-b1.0r1-22814	siRNA24 locus with predominant RNA size of 24	NA	NA	NA	NA	NA	NA	NA	-4.47282251340903	0.00647202128155281
10	14649279	14650049	771	*	PlantSmallRNAgenes	siRNA24	NA	NA	osa-b1.0r1-22818	siRNA24 locus with predominant RNA size of 24	NA	NA	NA	NA	NA	NA	NA	3.67344254379932	0.0242226582729764
10	14661654	14662837	1184	*	PlantSmallRNAgenes	siRNA24	NA	NA	osa-b1.0r1-22824	siRNA24 locus with predominant RNA size of 24	NA	NA	NA	NA	NA	NA	NA	3.62382098148361	0.0087883519653101
10	14676674	14676938	265	*	PlantSmallRNAgenes	siRNA24	NA	NA	osa-b1.0r1-22834	siRNA24 locus with predominant RNA size of 24	NA	NA	NA	NA	NA	NA	NA	6.41868728390105	0.00051927566051978
10	14683718	14684184	467	+	PlantSmallRNAgenes	OtherRNA	NA	NA	osa-b1.0r1-22837	OtherRNA locus with < 80% of RNAs between 20-24 nts in size	NA	NA	NA	NA	NA	NA	NA	-5.0797658975934	0.000809944327526732
10	14692065	14693307	1243	*	PlantSmallRNAgenes	siRNA24	NA	NA	osa-b1.0r1-22845	siRNA24 locus with predominant RNA size of 24	NA	NA	NA	NA	NA	NA	NA	-2.4814774273811	0.00116764827470865
10	14700375	14701018	644	*	PlantSmallRNAgenes	siRNA24	NA	NA	osa-b1.0r1-22852	siRNA24 locus with predominant RNA size of 24	NA	NA	NA	NA	NA	NA	NA	-4.02706516259541	0.0430462020186743
10	14721444	14721651	208	*	PlantSmallRNAgenes	siRNA24	NA	NA	osa-b1.0r1-22870	siRNA24 locus with predominant RNA size of 24	NA	NA	NA	NA	NA	NA	NA	-2.9463329595825	0.0496492130791935
10	14732195	14732376	182	*	PlantSmallRNAgenes	siRNA24	NA	NA	osa-b1.0r1-22878	siRNA24 locus with predominant RNA size of 24	NA	NA	NA	NA	NA	NA	NA	5.13108655218242	0.010046700151643
10	14900957	14901658	702	*	PlantSmallRNAgenes	siRNA24	NA	NA	osa-b1.0r1-22960	siRNA24 locus with predominant RNA size of 24	NA	NA	NA	NA	NA	NA	NA	2.50642079379634	0.0209667699686363
10	14919475	14920617	1143	*	PlantSmallRNAgenes	siRNA24	NA	NA	osa-b1.0r1-22973	siRNA24 locus with predominant RNA size of 24	NA	NA	NA	NA	NA	NA	NA	2.39899592813698	0.0102949080283125
10	14988308	14989272	965	*	PlantSmallRNAgenes	siRNA24	NA	NA	osa-b1.0r1-22999	siRNA24 locus with predominant RNA size of 24	NA	NA	NA	NA	NA	NA	NA	2.90554025174257	0.0355719031888376
10	15007675	15007963	289	*	PlantSmallRNAgenes	siRNA24	NA	NA	osa-b1.0r1-23004	siRNA24 locus with predominant RNA size of 24	NA	NA	NA	NA	NA	NA	NA	-4.68416497413962	0.01245216966892
10	15009261	15009833	573	*	PlantSmallRNAgenes	siRNA24	NA	NA	osa-b1.0r1-23005	siRNA24 locus with predominant RNA size of 24	NA	NA	NA	NA	NA	NA	NA	-4.14321807897198	0.0140730476406176
10	15012390	15012766	377	-	PlantSmallRNAgenes	siRNA24	NA	NA	osa-b1.0r1-23007	siRNA24 locus with predominant RNA size of 24	NA	NA	NA	NA	NA	NA	NA	-1.58347539948587	0.0430937208167588
10	15087886	15088373	488	*	ShortStack	siRNA24	NA	NA	Cluster_9650	NA	Cluster_9650	24	N	NA	NA	NA	NA	5.22046161566211	0.0125188230289914
10	15173331	15174951	1621	+	PlantSmallRNAgenes	OtherRNA	NA	NA	osa-b1.0r1-23069	OtherRNA locus with < 80% of RNAs between 20-24 nts in size	NA	NA	NA	NA	NA	NA	NA	6.50401613395674	3.3452956316373e-05
10	15185716	15186290	575	*	PlantSmallRNAgenes	siRNA24	NA	NA	osa-b1.0r1-23073	siRNA24 locus with predominant RNA size of 24	NA	NA	NA	NA	NA	NA	NA	-4.54495895663361	0.00699948169840007
10	15198807	15199344	538	*	PlantSmallRNAgenes	siRNA24	NA	NA	osa-b1.0r1-23079	siRNA24 locus with predominant RNA size of 24	NA	NA	NA	NA	NA	NA	NA	-1.92637804818715	0.0143343640018197
10	15202838	15204707	1870	*	PlantSmallRNAgenes	siRNA24	NA	NA	osa-b1.0r1-23080	siRNA24 locus with predominant RNA size of 24	NA	NA	NA	NA	NA	NA	NA	2.04599410561019	0.016227134506424
10	15254037	15255320	1284	*	PlantSmallRNAgenes	siRNA24	NA	NA	osa-b1.0r1-23101	siRNA24 locus with predominant RNA size of 24	NA	NA	NA	NA	NA	NA	NA	3.7071052233169	0.031917154455834
10	15255404	15255885	482	+	PlantSmallRNAgenes	OtherRNA	NA	NA	osa-b1.0r1-23102	OtherRNA locus with < 80% of RNAs between 20-24 nts in size	NA	NA	NA	NA	NA	NA	NA	4.74490199137621	1.47472889996939e-05
10	15345358	15346626	1269	-	ShortStack	OtherRNA	NA	NA	Cluster_9818	NA	Cluster_9818	N	N	NA	NA	NA	NA	4.49331605844138	0.00398139727328228
10	15352119	15353305	1187	*	PlantSmallRNAgenes	siRNA24	NA	NA	osa-b1.0r1-23146	siRNA24 locus with predominant RNA size of 24	NA	NA	NA	NA	NA	NA	NA	5.75803654238246	0.00176857249136868
10	15356076	15356689	614	*	PlantSmallRNAgenes	siRNA24	NA	NA	osa-b1.0r1-23148	siRNA24 locus with predominant RNA size of 24	NA	NA	NA	NA	NA	NA	NA	5.07191064793126	1.94791653203494e-05
10	15356897	15357693	797	*	PlantSmallRNAgenes	siRNA24	NA	NA	osa-b1.0r1-23149	siRNA24 locus with predominant RNA size of 24	NA	NA	NA	NA	NA	NA	NA	7.30584159000112	3.32356099139096e-06
10	15359013	15359088	76	*	PlantSmallRNAgenes	siRNA24	NA	NA	osa-b1.0r1-23150	siRNA24 locus with predominant RNA size of 24	NA	NA	NA	NA	NA	NA	NA	6.74582771590774	0.000113735827835761
10	15359745	15360356	612	*	PlantSmallRNAgenes	siRNA24	NA	NA	osa-b1.0r1-23151	siRNA24 locus with predominant RNA size of 24	NA	NA	NA	NA	NA	NA	NA	4.06734222413626	2.03009059214432e-06
10	15391482	15391866	385	+	PlantSmallRNAgenes	siRNA24	NA	NA	osa-b1.0r1-23160	siRNA24 locus with predominant RNA size of 24	NA	NA	NA	NA	NA	NA	NA	-2.24134295361758	0.0026008699728663
10	15460185	15461762	1578	*	PlantSmallRNAgenes	siRNA24	NA	NA	osa-b1.0r1-23184	siRNA24 locus with predominant RNA size of 24	NA	NA	NA	NA	NA	NA	NA	5.85316307625731	0.000154257102437889
10	15472188	15473172	985	*	PlantSmallRNAgenes	siRNA24	NA	NA	osa-b1.0r1-23188	siRNA24 locus with predominant RNA size of 24	NA	NA	NA	NA	NA	NA	NA	-2.42137651955803	0.000756933499640566
10	15498246	15499264	1019	*	PlantSmallRNAgenes	siRNA24	NA	NA	osa-b1.0r1-23201	siRNA24 locus with predominant RNA size of 24	NA	NA	NA	NA	NA	NA	NA	3.68303974741567	0.0312978244292867
10	15506829	15508611	1783	*	PlantSmallRNAgenes	siRNA24	NA	NA	osa-b1.0r1-23207	siRNA24 locus with predominant RNA size of 24	NA	NA	NA	NA	NA	NA	NA	3.04123237125449	0.00194753091699544
10	15509396	15510237	842	*	PlantSmallRNAgenes	siRNA24	NA	NA	osa-b1.0r1-23208	siRNA24 locus with predominant RNA size of 24	NA	NA	NA	NA	NA	NA	NA	5.25179897660032	0.00300345086874226
10	15535184	15535890	707	*	PlantSmallRNAgenes	siRNA24	NA	NA	osa-b1.0r1-23219	siRNA24 locus with predominant RNA size of 24	NA	NA	NA	NA	NA	NA	NA	4.3834381712101	0.0243480872603502
10	15588745	15588763	19	+	ShortStack	OtherRNA	NA	NA	Cluster_9968	NA	Cluster_9968	N	N	NA	NA	NA	NA	-6.24633048597484	0.000591514127025313
10	15651431	15654710	3280	*	PlantSmallRNAgenes	siRNA24	NA	NA	osa-b1.0r1-23256	siRNA24 locus with predominant RNA size of 24	NA	NA	NA	NA	NA	NA	NA	1.79892185396057	0.027878623803454
10	15709810	15710132	323	+	PlantSmallRNAgenes	siRNA24	NA	NA	osa-b1.0r1-23282	siRNA24 locus with predominant RNA size of 24	NA	NA	NA	NA	NA	NA	NA	5.67554903153988	0.0236857511208663
10	15741495	15741784	290	*	PlantSmallRNAgenes	siRNA24	NA	NA	osa-b1.0r1-23290	siRNA24 locus with predominant RNA size of 24	NA	NA	NA	NA	NA	NA	NA	-2.86540542325099	0.00228751689461859
10	15803688	15805663	1976	*	PlantSmallRNAgenes	siRNA24	NA	NA	osa-b1.0r1-23320	siRNA24 locus with predominant RNA size of 24	NA	NA	NA	NA	NA	NA	NA	2.60940234906385	0.00106368329032533
10	15810951	15811550	600	*	PlantSmallRNAgenes	siRNA24	NA	NA	osa-b1.0r1-23326	siRNA24 locus with predominant RNA size of 24	NA	NA	NA	NA	NA	NA	NA	-1.7224653059305	0.0157611445411007
10	15818569	15820534	1966	*	PlantSmallRNAgenes	siRNA24	NA	NA	osa-b1.0r1-23329	siRNA24 locus with predominant RNA size of 24	NA	NA	NA	NA	NA	NA	NA	2.76687802439905	0.0248153309802488
10	15866500	15869221	2722	*	PlantSmallRNAgenes	siRNA24	NA	NA	osa-b1.0r1-23360	siRNA24 locus with predominant RNA size of 24	NA	NA	NA	NA	NA	NA	NA	1.82303275099595	0.0380966498551179
10	15893751	15894552	802	*	ShortStack	OtherRNA	NA	NA	Cluster_10191	NA	Cluster_10191	N	N	NA	NA	NA	NA	-5.31839948748314	0.00172869277119519
10	15941454	15943103	1650	*	PlantSmallRNAgenes	siRNA24	NA	NA	osa-b1.0r1-23389	siRNA24 locus with predominant RNA size of 24	NA	NA	NA	NA	NA	NA	NA	2.3207072666465	0.0298400425954801
10	15984855	15991294	6440	*	PlantSmallRNAgenes	siRNA24	NA	NA	osa-b1.0r1-23402	siRNA24 locus with predominant RNA size of 24	NA	NA	NA	NA	NA	NA	NA	6.42779041065361	3.47231518863208e-16
10	15993916	15995171	1256	*	PlantSmallRNAgenes	siRNA24	NA	NA	osa-b1.0r1-23405	siRNA24 locus with predominant RNA size of 24	NA	NA	NA	NA	NA	NA	NA	4.13723684350469	0.0116842331664597
10	16003052	16005229	2178	*	PlantSmallRNAgenes	siRNA24	NA	NA	osa-b1.0r1-23411	siRNA24 locus with predominant RNA size of 24	NA	NA	NA	NA	NA	NA	NA	6.08231171027125	5.1772505621485e-09
10	16005408	16007065	1658	*	PlantSmallRNAgenes	siRNA24	NA	NA	osa-b1.0r1-23412	siRNA24 locus with predominant RNA size of 24	NA	NA	NA	NA	NA	NA	NA	8.83816947775184	6.26132696017879e-10
10	16036191	16038107	1917	-	PlantSmallRNAgenes	OtherRNA	NA	NA	osa-b1.0r1-23433	OtherRNA locus with < 80% of RNAs between 20-24 nts in size	NA	NA	NA	NA	NA	NA	NA	-6.35108008576735	7.95329950013289e-05
10	16053050	16055981	2932	*	Pln24NT	24nt_Locus	NA	NA	cluster19392	NA	NA	NA	NA	cluster19392	cluster19392	T	11	3.57838954756338	0.00306115635783666
10	16087406	16087823	418	*	PlantSmallRNAgenes	siRNA24	NA	NA	osa-b1.0r1-23469	siRNA24 locus with predominant RNA size of 24	NA	NA	NA	NA	NA	NA	NA	2.73210702619707	0.0310710548111819
10	16092010	16092558	549	*	PlantSmallRNAgenes	siRNA24	NA	NA	osa-b1.0r1-23473	siRNA24 locus with predominant RNA size of 24	NA	NA	NA	NA	NA	NA	NA	-3.37807256274144	0.0236878985714388
10	16130819	16132649	1831	*	PlantSmallRNAgenes	siRNA24	NA	NA	osa-b1.0r1-23488	siRNA24 locus with predominant RNA size of 24	NA	NA	NA	NA	NA	NA	NA	3.36514741421697	0.00239833030508256
10	16181232	16181342	111	+	PlantSmallRNAgenes	OtherRNA	NA	NA	osa-b1.0r1-23507	OtherRNA locus with < 80% of RNAs between 20-24 nts in size	NA	NA	NA	NA	NA	NA	NA	4.51723661412978	0.0378630159162452
10	16198838	16199105	268	*	PlantSmallRNAgenes	siRNA24	NA	NA	osa-b1.0r1-23512	siRNA24 locus with predominant RNA size of 24	NA	NA	NA	NA	NA	NA	NA	-3.5353380488718	0.0311091645543038
10	16210489	16211912	1424	*	PlantSmallRNAgenes	siRNA24	NA	NA	osa-b1.0r1-23514	siRNA24 locus with predominant RNA size of 24	NA	NA	NA	NA	NA	NA	NA	2.1073557840711	0.00048046117920461
10	16241809	16242689	881	*	PlantSmallRNAgenes	siRNA24	NA	NA	osa-b1.0r1-23525	siRNA24 locus with predominant RNA size of 24	NA	NA	NA	NA	NA	NA	NA	3.24152218981423	0.0171637766565072
10	16281819	16282333	515	*	PlantSmallRNAgenes	OtherRNA	NA	NA	osa-b1.0r1-23550	OtherRNA locus with < 80% of RNAs between 20-24 nts in size	NA	NA	NA	NA	NA	NA	NA	7.34609629833154	0.000903855963020209
10	16317594	16318001	408	*	PlantSmallRNAgenes	siRNA24	NA	NA	osa-b1.0r1-23583	siRNA24 locus with predominant RNA size of 24	NA	NA	NA	NA	NA	NA	NA	-2.16333902033998	0.0376351665153875
10	16359709	16360383	675	*	PlantSmallRNAgenes	siRNA24	NA	NA	osa-b1.0r1-23609	siRNA24 locus with predominant RNA size of 24	NA	NA	NA	NA	NA	NA	NA	5.5002126440074	0.0169355621944482
10	16387276	16388297	1022	*	PlantSmallRNAgenes	siRNA24	NA	NA	osa-b1.0r1-23625	siRNA24 locus with predominant RNA size of 24	NA	NA	NA	NA	NA	NA	NA	3.07148773079694	0.0260325527815512
10	16432371	16432847	477	*	PlantSmallRNAgenes	siRNA24	NA	NA	osa-b1.0r1-23647	siRNA24 locus with predominant RNA size of 24	NA	NA	NA	NA	NA	NA	NA	2.19342751487317	0.0122660140635538
10	16444973	16446801	1829	*	PlantSmallRNAgenes	siRNA24	NA	NA	osa-b1.0r1-23652	siRNA24 locus with predominant RNA size of 24	NA	NA	NA	NA	NA	NA	NA	3.27798135215553	0.000430932561766521
10	16474809	16475068	260	*	ShortStack	siRNA24	NA	NA	Cluster_10636	NA	Cluster_10636	24	N	NA	NA	NA	NA	5.82582620868245	0.0122078039659059
10	16476106	16477050	945	*	PlantSmallRNAgenes	siRNA24	NA	NA	osa-b1.0r1-23662	siRNA24 locus with predominant RNA size of 24	NA	NA	NA	NA	NA	NA	NA	4.42878158156418	0.00496527113496197
10	16479150	16479949	800	*	PlantSmallRNAgenes	OtherRNA	NA	NA	osa-b1.0r1-23663	OtherRNA locus with < 80% of RNAs between 20-24 nts in size	NA	NA	NA	NA	NA	NA	NA	1.42860324617597	0.035674494527756
10	16494018	16495312	1295	*	PlantSmallRNAgenes	siRNA24	NA	NA	osa-b1.0r1-23673	siRNA24 locus with predominant RNA size of 24	NA	NA	NA	NA	NA	NA	NA	3.88983017547131	0.00343524761686223
10	16506254	16507137	884	*	PlantSmallRNAgenes	siRNA24	NA	NA	osa-b1.0r1-23680	siRNA24 locus with predominant RNA size of 24	NA	NA	NA	NA	NA	NA	NA	4.33123531961162	0.0126356128767366
10	16607878	16608563	686	*	PlantSmallRNAgenes	siRNA24	NA	NA	osa-b1.0r1-23727	siRNA24 locus with predominant RNA size of 24	NA	NA	NA	NA	NA	NA	NA	-3.03782724240906	0.00334831336165242
10	16621072	16621679	608	*	PlantSmallRNAgenes	siRNA24	NA	NA	osa-b1.0r1-23740	siRNA24 locus with predominant RNA size of 24	NA	NA	NA	NA	NA	NA	NA	-3.20586557303694	0.0336287457371463
10	16640954	16641725	772	*	PlantSmallRNAgenes	siRNA24	NA	NA	osa-b1.0r1-23757	siRNA24 locus with predominant RNA size of 24	NA	NA	NA	NA	NA	NA	NA	4.88040632877779	0.0343497901906429
10	16663845	16664817	973	+	ShortStack	OtherRNA	NA	NA	Cluster_10804	NA	Cluster_10804	N	N	NA	NA	NA	NA	-5.57854383777821	0.000333083847944588
10	16686203	16686656	454	*	PlantSmallRNAgenes	siRNA24	NA	NA	osa-b1.0r1-23777	siRNA24 locus with predominant RNA size of 24	NA	NA	NA	NA	NA	NA	NA	-4.04427371086161	0.00756515344131923
10	16764132	16764313	182	-	PlantSmallRNAgenes	OtherRNA	NA	NA	osa-b1.0r1-23796	OtherRNA locus with < 80% of RNAs between 20-24 nts in size	NA	NA	NA	NA	NA	NA	NA	-5.3907983452905	0.0405785989335882
10	16765215	16765409	195	+	PlantSmallRNAgenes	siRNA24	NA	NA	osa-b1.0r1-23797	siRNA24 locus with predominant RNA size of 24	NA	NA	NA	NA	NA	NA	NA	-3.59876476269471	0.000122746104237568
10	16836951	16839470	2520	*	PlantSmallRNAgenes	siRNA24	NA	NA	osa-b1.0r1-23819	siRNA24 locus with predominant RNA size of 24	NA	NA	NA	NA	NA	NA	NA	2.04111446380794	0.0202930045741096
10	16896287	16896434	148	*	PlantSmallRNAgenes	siRNA24	NA	NA	osa-b1.0r1-23837	siRNA24 locus with predominant RNA size of 24	NA	NA	NA	NA	NA	NA	NA	-3.92552741901542	0.0246054002381901
10	16922375	16933807	11433	*	Pln24NT	24nt_Locus	NA	NA	cluster19753	NA	NA	NA	NA	cluster19753	cluster19753	T	13	4.84835625966577	0.012513660524867
10	16948626	16949575	950	*	PlantSmallRNAgenes	siRNA24	NA	NA	osa-b1.0r1-23851	siRNA24 locus with predominant RNA size of 24	NA	NA	NA	NA	NA	NA	NA	-4.44581415832049	0.00116373029750534
10	16957095	16957711	617	-	PlantSmallRNAgenes	siRNA24	NA	NA	osa-b1.0r1-23853	siRNA24 locus with predominant RNA size of 24	NA	NA	NA	NA	NA	NA	NA	-4.16722421318282	0.0196461751686265
10	17012186	17012535	350	*	ShortStack	siRNA24	NA	NA	Cluster_11039	NA	Cluster_11039	24	N	NA	NA	NA	NA	5.3724577267653	0.0177024507773461
10	17053561	17054802	1242	*	PlantSmallRNAgenes	siRNA24	NA	NA	osa-b1.0r1-23889	siRNA24 locus with predominant RNA size of 24	NA	NA	NA	NA	NA	NA	NA	-1.88438039835437	0.0287805743789721
10	17071458	17072201	744	+	ShortStack	OtherRNA	NA	NA	Cluster_11080	NA	Cluster_11080	N	N	NA	NA	NA	NA	6.32623055779139	0.00015073645462516
10	17078010	17079784	1775	*	PlantSmallRNAgenes	siRNA24	NA	NA	osa-b1.0r1-23895	siRNA24 locus with predominant RNA size of 24	NA	NA	NA	NA	NA	NA	NA	7.17594169452211	1.26052197340288e-06
10	17128975	17129760	786	*	PlantSmallRNAgenes	siRNA24	NA	NA	osa-b1.0r1-23912	siRNA24 locus with predominant RNA size of 24	NA	NA	NA	NA	NA	NA	NA	2.81122579255091	0.0489056794865311
10	17130519	17131066	548	*	PlantSmallRNAgenes	siRNA24	NA	NA	osa-b1.0r1-23914	siRNA24 locus with predominant RNA size of 24	NA	NA	NA	NA	NA	NA	NA	-1.50406234152846	0.0114054750808786
10	17131417	17131804	388	*	PlantSmallRNAgenes	siRNA24	NA	NA	osa-b1.0r1-23915	siRNA24 locus with predominant RNA size of 24	NA	NA	NA	NA	NA	NA	NA	-1.56290178142117	0.00952891362417872
10	17131925	17132359	435	-	PlantSmallRNAgenes	OtherRNA	NA	NA	osa-b1.0r1-23916	OtherRNA locus with < 80% of RNAs between 20-24 nts in size	NA	NA	NA	NA	NA	NA	NA	11.348547420845	2.39162387013322e-14
10	17146761	17147784	1024	*	PlantSmallRNAgenes	siRNA24	NA	NA	osa-b1.0r1-23918	siRNA24 locus with predominant RNA size of 24	NA	NA	NA	NA	NA	NA	NA	4.50062946534002	1.83830291519159e-05
10	17180810	17181797	988	+	PlantSmallRNAgenes	OtherRNA	NA	NA	osa-b1.0r1-23931	OtherRNA locus with < 80% of RNAs between 20-24 nts in size	NA	NA	NA	NA	NA	NA	NA	4.14542766237763	0.00595347880366709
10	17182106	17183250	1145	+	PlantSmallRNAgenes	OtherRNA	NA	NA	osa-b1.0r1-23933	OtherRNA locus with < 80% of RNAs between 20-24 nts in size	NA	NA	NA	NA	NA	NA	NA	4.33897863596109	0.00105641777743886
10	17227945	17228256	312	-	PlantSmallRNAgenes	OtherRNA	NA	NA	osa-b1.0r1-23947	OtherRNA locus with < 80% of RNAs between 20-24 nts in size	NA	NA	NA	NA	NA	NA	NA	-2.14444734535701	0.000642477932282727
10	17247163	17249814	2652	*	PlantSmallRNAgenes	siRNA24	NA	NA	osa-b1.0r1-23959	siRNA24 locus with predominant RNA size of 24	NA	NA	NA	NA	NA	NA	NA	2.92980564364464	0.00500229619482488
10	17314667	17314687	21	+	ShortStack	OtherRNA	NA	NA	Cluster_11241	NA	Cluster_11241	N	N	NA	NA	NA	NA	-6.54350782260653	6.3061988457114e-05
10	17349800	17350105	306	*	PlantSmallRNAgenes	siRNA24	NA	NA	osa-b1.0r1-23994	siRNA24 locus with predominant RNA size of 24	NA	NA	NA	NA	NA	NA	NA	-4.4584703569263	0.0129343242926535
10	17350370	17351212	843	+	PlantSmallRNAgenes	siRNA24	NA	NA	osa-b1.0r1-23995	siRNA24 locus with predominant RNA size of 24	NA	NA	NA	NA	NA	NA	NA	-1.48343504819411	0.0259968085596323
10	17371613	17372326	714	+	PlantSmallRNAgenes	OtherRNA	NA	NA	osa-b1.0r1-24005	OtherRNA locus with < 80% of RNAs between 20-24 nts in size	NA	NA	NA	NA	NA	NA	NA	4.68046107206928	0.0003960547205087
10	17379870	17380802	933	*	PlantSmallRNAgenes	siRNA24	NA	NA	osa-b1.0r1-24010	siRNA24 locus with predominant RNA size of 24	NA	NA	NA	NA	NA	NA	NA	3.09081264417495	0.0470797466529807
10	17386614	17387047	434	+	PlantSmallRNAgenes	siRNA24	NA	NA	osa-b1.0r1-24013	siRNA24 locus with predominant RNA size of 24	NA	NA	NA	NA	NA	NA	NA	-2.65386386541679	0.0120564676036713
10	17387961	17389041	1081	*	PlantSmallRNAgenes	siRNA24	NA	NA	osa-b1.0r1-24015	siRNA24 locus with predominant RNA size of 24	NA	NA	NA	NA	NA	NA	NA	4.35674436850041	0.00835428357930323
10	17472653	17473279	627	*	PlantSmallRNAgenes	siRNA24	NA	NA	osa-b1.0r1-24052	siRNA24 locus with predominant RNA size of 24	NA	NA	NA	NA	NA	NA	NA	-5.06998966457273	0.00356575171349858
10	17535499	17536363	865	*	ShortStack	siRNA24	NA	NA	Cluster_11395	NA	Cluster_11395	24	N	NA	NA	NA	NA	4.06870803233012	0.0318404993994936
10	17543923	17544521	599	*	PlantSmallRNAgenes	siRNA24	NA	NA	osa-b1.0r1-24092	siRNA24 locus with predominant RNA size of 24	NA	NA	NA	NA	NA	NA	NA	4.02008458894773	0.0235186338958581
10	17580605	17581190	586	*	PlantSmallRNAgenes	siRNA24	NA	NA	osa-b1.0r1-24110	siRNA24 locus with predominant RNA size of 24	NA	NA	NA	NA	NA	NA	NA	-2.97311347643814	0.0022024049282906
10	17608896	17609936	1041	+	ShortStack	OtherRNA	NA	NA	Cluster_11456	NA	Cluster_11456	N	N	NA	NA	NA	NA	-4.81249812538042	0.0101160528082784
10	17685386	17685884	499	*	PlantSmallRNAgenes	siRNA24	NA	NA	osa-b1.0r1-24154	siRNA24 locus with predominant RNA size of 24	NA	NA	NA	NA	NA	NA	NA	-3.02470216461326	0.0166265537389255
10	17706176	17707048	873	*	PlantSmallRNAgenes	siRNA24	NA	NA	osa-b1.0r1-24163	siRNA24 locus with predominant RNA size of 24	NA	NA	NA	NA	NA	NA	NA	5.01670383037368	0.00514985303247326
10	17745982	17746378	397	*	PlantSmallRNAgenes	siRNA24	NA	NA	osa-b1.0r1-24184	siRNA24 locus with predominant RNA size of 24	NA	NA	NA	NA	NA	NA	NA	-3.51218088273841	0.0238847441531269
10	17756257	17756483	227	+	ShortStack	OtherRNA	NA	NA	Cluster_11579	NA	Cluster_11579	N	N	NA	NA	NA	NA	5.30117505947778	0.0338151090331368
10	17772981	17773211	231	+	PlantSmallRNAgenes	OtherRNA	NA	NA	osa-b1.0r1-24190	OtherRNA locus with < 80% of RNAs between 20-24 nts in size	NA	NA	NA	NA	NA	NA	NA	-5.0901685625378	2.602543250499e-05
[truncated: 9,816 more rows]
