# Supplementary material for: Spatiotemporal expression profile of novel and known small RNAs throughout rice plant development focussing on seed tissues
Source: BMC Genomics. 2022 Jan 11;23:44. doi: 10.1186/s12864-021-08264-z (PMC8750796; doi:10.1186/s12864-021-08264-z)
Supplement: Supplementary file 11 — Additional file 11. CSV files of differentially expressed sRNAs between the different tissues, of the format x_vs_y.csv, indicating that log2 fold changes are calculated relative to y. [file 12864_2021_8264_MOESM11_ESM.zip › data/end_vs_ES.csv]

seqnames	start	end	width	strand	source	type	score	phase	Name	description	ID	DicerCall	MIRNA	id	name	overlapTE	expGEOstudies	log2FoldChange	padj
1	138194	138407	214	*	PlantSmallRNAgenes	siRNA21	NA	NA	osa-b1.0r1-30	siRNA21 locus with predominant RNA size of 21	NA	NA	NA	NA	NA	NA	NA	11.0331947057057	3.6385550558622e-10
1	139958	141630	1673	*	PlantSmallRNAgenes	siRNA21	NA	NA	osa-b1.0r1-32	siRNA21 locus with predominant RNA size of 21	NA	NA	NA	NA	NA	NA	NA	10.6662790383869	2.72673545169731e-21
1	144750	145259	510	*	PlantSmallRNAgenes	OtherRNA	NA	NA	osa-b1.0r1-33	OtherRNA locus with < 80% of RNAs between 20-24 nts in size	NA	NA	NA	NA	NA	NA	NA	-4.12162360201204	2.28486383159703e-10
1	168521	170381	1861	-	PlantSmallRNAgenes	OtherRNA	NA	NA	osa-b1.0r1-40	OtherRNA locus with < 80% of RNAs between 20-24 nts in size	NA	NA	NA	NA	NA	NA	NA	-4.04564764878854	0.000646564586141263
1	197050	197622	573	*	PlantSmallRNAgenes	siRNA24	NA	NA	osa-b1.0r1-52	siRNA24 locus with predominant RNA size of 24	NA	NA	NA	NA	NA	NA	NA	-1.97221458252176	0.0471477372077605
1	224630	224856	227	*	PlantSmallRNAgenes	siRNA24	NA	NA	osa-b1.0r1-60	siRNA24 locus with predominant RNA size of 24	NA	NA	NA	NA	NA	NA	NA	-4.47146762915111	0.0416729683599048
1	242210	242395	186	*	PlantSmallRNAgenes	siRNA21	NA	NA	osa-b1.0r1-74	siRNA21 locus with predominant RNA size of 21	NA	NA	NA	NA	NA	NA	NA	7.62872510179997	7.98643218327519e-05
1	242624	242969	346	*	PlantSmallRNAgenes	siRNA21	NA	NA	osa-b1.0r1-76	siRNA21 locus with predominant RNA size of 21	NA	NA	NA	NA	NA	NA	NA	6.59695605081626	0.00159653470269489
1	405724	406319	596	*	PlantSmallRNAgenes	siRNA24	NA	NA	osa-b1.0r1-130	siRNA24 locus with predominant RNA size of 24	NA	NA	NA	NA	NA	NA	NA	-2.70572713690603	0.0171967869607399
1	411878	412534	657	*	PlantSmallRNAgenes	siRNA24	NA	NA	osa-b1.0r1-134	siRNA24 locus with predominant RNA size of 24	NA	NA	NA	NA	NA	NA	NA	-4.46345456961433	3.87045563691616e-05
1	494011	494739	729	*	PlantSmallRNAgenes	siRNA24	NA	NA	osa-b1.0r1-165	siRNA24 locus with predominant RNA size of 24	NA	NA	NA	NA	NA	NA	NA	6.38537825681324	0.00222866747175449
1	752254	753242	989	*	PlantSmallRNAgenes	siRNA24	NA	NA	osa-b1.0r1-259	siRNA24 locus with predominant RNA size of 24	NA	NA	NA	NA	NA	NA	NA	-4.74938069831355	0.0370560844547977
1	991200	992499	1300	*	PlantSmallRNAgenes	siRNA24	NA	NA	osa-b1.0r1-332	siRNA24 locus with predominant RNA size of 24	NA	NA	NA	NA	NA	NA	NA	5.07640453750765	0.0250768419722733
1	997299	997658	360	*	PlantSmallRNAgenes	siRNA24	NA	NA	osa-b1.0r1-337	siRNA24 locus with predominant RNA size of 24	NA	NA	NA	NA	NA	NA	NA	-5.53763538896882	0.00143739549125519
1	1109073	1109708	636	*	PlantSmallRNAgenes	siRNA24	NA	NA	osa-b1.0r1-375	siRNA24 locus with predominant RNA size of 24	NA	NA	NA	NA	NA	NA	NA	-2.69572695246594	0.00197710215714706
1	1160948	1161475	528	*	PlantSmallRNAgenes	siRNA24	NA	NA	osa-b1.0r1-402	siRNA24 locus with predominant RNA size of 24	NA	NA	NA	NA	NA	NA	NA	-3.64598617933372	0.0353765867758088
1	1269488	1270533	1046	*	PlantSmallRNAgenes	siRNA24	NA	NA	osa-b1.0r1-443	siRNA24 locus with predominant RNA size of 24	NA	NA	NA	NA	NA	NA	NA	2.99658968388618	0.0253625067317896
1	1293341	1293915	575	-	PlantSmallRNAgenes	siRNA24	NA	NA	osa-b1.0r1-455	siRNA24 locus with predominant RNA size of 24	NA	NA	NA	NA	NA	NA	NA	3.52765698419529	0.0316660781287914
1	1336339	1336782	444	*	PlantSmallRNAgenes	siRNA24	NA	NA	osa-b1.0r1-486	siRNA24 locus with predominant RNA size of 24	NA	NA	NA	NA	NA	NA	NA	-4.30261317875343	0.04667246414685
1	1445312	1446736	1425	*	PlantSmallRNAgenes	siRNA24	NA	NA	osa-b1.0r1-538	siRNA24 locus with predominant RNA size of 24	NA	NA	NA	NA	NA	NA	NA	-4.14586721296548	0.0223768196222171
1	1594763	1597755	2993	*	PlantSmallRNAgenes	siRNA24	NA	NA	osa-b1.0r1-573	siRNA24 locus with predominant RNA size of 24	NA	NA	NA	NA	NA	NA	NA	2.79210710457039	0.000449089169990614
1	1673851	1673926	76	-	PlantSmallRNAgenes	OtherRNA	NA	NA	osa-b1.0r1-612	OtherRNA locus with < 80% of RNAs between 20-24 nts in size	NA	NA	NA	NA	NA	NA	NA	5.28466843895584	0.00792038507339396
1	1674872	1675076	205	-	ShortStack	OtherRNA	NA	NA	Cluster_49783	NA	Cluster_49783	N	N	NA	NA	NA	NA	5.27759487622875	0.0468941246440414
1	1760210	1760707	498	-	PlantSmallRNAgenes	OtherRNA	NA	NA	osa-b1.0r1-653	OtherRNA locus with < 80% of RNAs between 20-24 nts in size	NA	NA	NA	NA	NA	NA	NA	-4.81309418424726	0.0325754903384361
1	1800165	1800569	405	*	PlantSmallRNAgenes	siRNA24	NA	NA	osa-b1.0r1-674	siRNA24 locus with predominant RNA size of 24	NA	NA	NA	NA	NA	NA	NA	-4.21632519393726	0.00152384722021876
1	1927578	1928068	491	*	PlantSmallRNAgenes	siRNA24	NA	NA	osa-b1.0r1-713	siRNA24 locus with predominant RNA size of 24	NA	NA	NA	NA	NA	NA	NA	-4.63351258952973	0.0227671712512538
1	1930626	1931882	1257	*	PlantSmallRNAgenes	OtherRNA	NA	NA	osa-b1.0r1-714	OtherRNA locus with < 80% of RNAs between 20-24 nts in size	NA	NA	NA	NA	NA	NA	NA	-4.36565576842639	0.00538697655312047
1	1936085	1937040	956	*	PlantSmallRNAgenes	siRNA24	NA	NA	osa-b1.0r1-716	siRNA24 locus with predominant RNA size of 24	NA	NA	NA	NA	NA	NA	NA	4.71072777172252	0.0431014630570209
1	1946936	1948415	1480	*	PlantSmallRNAgenes	siRNA24	NA	NA	osa-b1.0r1-724	siRNA24 locus with predominant RNA size of 24	NA	NA	NA	NA	NA	NA	NA	2.65912915322265	0.0326665330507153
1	2120525	2122023	1499	+	PlantSmallRNAgenes	OtherRNA	NA	NA	osa-b1.0r1-797	OtherRNA locus with < 80% of RNAs between 20-24 nts in size	NA	NA	NA	NA	NA	NA	NA	4.96316294939962	0.000238122843197946
1	2122059	2122307	249	+	ShortStack	OtherRNA	NA	NA	Cluster_50061	NA	Cluster_50061	N	N	NA	NA	NA	NA	6.60110839658802	0.00216640401724602
1	2174746	2175247	502	*	PlantSmallRNAgenes	siRNA24	NA	NA	osa-b1.0r1-825	siRNA24 locus with predominant RNA size of 24	NA	NA	NA	NA	NA	NA	NA	-3.88043607259457	0.014699611736995
1	2289049	2289254	206	*	PlantSmallRNAgenes	siRNA24	NA	NA	osa-b1.0r1-863	siRNA24 locus with predominant RNA size of 24	NA	NA	NA	NA	NA	NA	NA	-5.67304384239802	0.0347369975020668
1	2385798	2386328	531	-	PlantSmallRNAgenes	siRNA24	NA	NA	osa-b1.0r1-912	siRNA24 locus with predominant RNA size of 24	NA	NA	NA	NA	NA	NA	NA	4.56682518995388	0.0313402750920384
1	2521816	2525822	4007	*	PlantSmallRNAgenes	siRNA24	NA	NA	osa-b1.0r1-969	siRNA24 locus with predominant RNA size of 24	NA	NA	NA	NA	NA	NA	NA	3.81557017657455	0.000265827981473451
1	2545506	2547378	1873	*	PlantSmallRNAgenes	siRNA24	NA	NA	osa-b1.0r1-981	siRNA24 locus with predominant RNA size of 24	NA	NA	NA	NA	NA	NA	NA	2.62240941936422	0.0208351366161344
1	2554531	2560707	6177	*	PlantSmallRNAgenes	siRNA24	NA	NA	osa-b1.0r1-988	siRNA24 locus with predominant RNA size of 24	NA	NA	NA	NA	NA	NA	NA	5.82407023067642	4.03665800060302e-13
1	2583788	2585035	1248	*	PlantSmallRNAgenes	siRNA24	NA	NA	osa-b1.0r1-992	siRNA24 locus with predominant RNA size of 24	NA	NA	NA	NA	NA	NA	NA	2.2784798415468	0.0223101380693945
1	2617719	2617736	18	+	PlantSmallRNAgenes	OtherRNA	NA	NA	osa-b1.0r1-1009	OtherRNA locus with < 80% of RNAs between 20-24 nts in size	NA	NA	NA	NA	NA	NA	NA	-3.32158168771799	0.000705100106415416
1	2645867	2647264	1398	*	PlantSmallRNAgenes	siRNA24	NA	NA	osa-b1.0r1-1021	siRNA24 locus with predominant RNA size of 24	NA	NA	NA	NA	NA	NA	NA	6.32756102136305	0.00261732690136017
1	2860352	2862387	2036	*	PlantSmallRNAgenes	siRNA24	NA	NA	osa-b1.0r1-1098	siRNA24 locus with predominant RNA size of 24	NA	NA	NA	NA	NA	NA	NA	5.07779840777816	0.0297911829987881
1	2867934	2868874	941	*	PlantSmallRNAgenes	siRNA24	NA	NA	osa-b1.0r1-1099	siRNA24 locus with predominant RNA size of 24	NA	NA	NA	NA	NA	NA	NA	4.99482309024189	0.0360104597832748
1	2985819	2986069	251	-	PlantSmallRNAgenes	OtherRNA	NA	NA	osa-b1.0r1-1139	OtherRNA locus with < 80% of RNAs between 20-24 nts in size	NA	NA	NA	NA	NA	NA	NA	-8.49461330178125	0.0134642493290248
1	3308495	3309563	1069	*	PlantSmallRNAgenes	siRNA24	NA	NA	osa-b1.0r1-1266	siRNA24 locus with predominant RNA size of 24	NA	NA	NA	NA	NA	NA	NA	5.203701750077	0.0199337916026058
1	3392515	3393778	1264	*	PlantSmallRNAgenes	siRNA24	NA	NA	osa-b1.0r1-1296	siRNA24 locus with predominant RNA size of 24	NA	NA	NA	NA	NA	NA	NA	3.07961687706879	0.00526684226350588
1	3431192	3431505	314	*	PlantSmallRNAgenes	siRNA24	NA	NA	osa-b1.0r1-1311	siRNA24 locus with predominant RNA size of 24	NA	NA	NA	NA	NA	NA	NA	-3.28139363775565	0.0027056697853332
1	3441265	3442667	1403	*	PlantSmallRNAgenes	siRNA24	NA	NA	osa-b1.0r1-1317	siRNA24 locus with predominant RNA size of 24	NA	NA	NA	NA	NA	NA	NA	5.92462580969222	0.00720104981423221
1	3479116	3481327	2212	-	PlantSmallRNAgenes	OtherRNA	NA	NA	osa-b1.0r1-1323	OtherRNA locus with < 80% of RNAs between 20-24 nts in size	NA	NA	NA	NA	NA	NA	NA	-2.58809340648721	0.00256595295681886
1	3486987	3487345	359	*	PlantSmallRNAgenes	siRNA24	NA	NA	osa-b1.0r1-1326	siRNA24 locus with predominant RNA size of 24	NA	NA	NA	NA	NA	NA	NA	-3.09799017723864	0.0292929748638306
1	3565103	3565220	118	*	ShortStack	OtherRNA	NA	NA	Cluster_50691	NA	Cluster_50691	N	N	NA	NA	NA	NA	7.7954402340514	4.6467411285633e-05
1	3636099	3637297	1199	-	PlantSmallRNAgenes	siRNA24	NA	NA	osa-b1.0r1-1388	siRNA24 locus with predominant RNA size of 24	NA	NA	NA	NA	NA	NA	NA	-3.87126050923809	1.67476502943559e-11
1	3699976	3703441	3466	*	PlantSmallRNAgenes	siRNA24	NA	NA	osa-b1.0r1-1407	siRNA24 locus with predominant RNA size of 24	NA	NA	NA	NA	NA	NA	NA	6.66646215402179	1.55559118042823e-15
1	3725885	3727795	1911	-	PlantSmallRNAgenes	OtherRNA	NA	NA	osa-b1.0r1-1416	OtherRNA locus with < 80% of RNAs between 20-24 nts in size	NA	NA	NA	NA	NA	NA	NA	-2.27423444350393	0.0144976362909006
1	3734908	3735151	244	+	PlantSmallRNAgenes	OtherRNA	NA	NA	osa-b1.0r1-1420	OtherRNA locus with < 80% of RNAs between 20-24 nts in size	NA	NA	NA	NA	NA	NA	NA	-11.1294469149792	0.00334779699613572
1	3798564	3799392	829	*	PlantSmallRNAgenes	siRNA24	NA	NA	osa-b1.0r1-1447	siRNA24 locus with predominant RNA size of 24	NA	NA	NA	NA	NA	NA	NA	-5.78158296834897	0.00158585078835476
1	3800796	3801343	548	*	PlantSmallRNAgenes	siRNA24	NA	NA	osa-b1.0r1-1449	siRNA24 locus with predominant RNA size of 24	NA	NA	NA	NA	NA	NA	NA	3.44707064321883	0.0135461765599539
1	3813524	3814533	1010	*	PlantSmallRNAgenes	siRNA24	NA	NA	osa-b1.0r1-1454	siRNA24 locus with predominant RNA size of 24	NA	NA	NA	NA	NA	NA	NA	-4.84562179346118	0.00883736699817102
1	4016611	4017147	537	*	PlantSmallRNAgenes	siRNA24	NA	NA	osa-b1.0r1-1545	siRNA24 locus with predominant RNA size of 24	NA	NA	NA	NA	NA	NA	NA	-4.78894320680079	0.00257381312861705
1	4022101	4022996	896	*	PlantSmallRNAgenes	siRNA24	NA	NA	osa-b1.0r1-1549	siRNA24 locus with predominant RNA size of 24	NA	NA	NA	NA	NA	NA	NA	5.10588580022912	0.0340982068662912
1	4024854	4027455	2602	*	PlantSmallRNAgenes	siRNA24	NA	NA	osa-b1.0r1-1551	siRNA24 locus with predominant RNA size of 24	NA	NA	NA	NA	NA	NA	NA	4.25359895669924	0.00605255217608142
1	4154820	4155249	430	*	PlantSmallRNAgenes	siRNA24	NA	NA	osa-b1.0r1-1591	siRNA24 locus with predominant RNA size of 24	NA	NA	NA	NA	NA	NA	NA	-3.341273321244	0.0113054797985183
1	4183988	4184876	889	*	PlantSmallRNAgenes	siRNA24	NA	NA	osa-b1.0r1-1603	siRNA24 locus with predominant RNA size of 24	NA	NA	NA	NA	NA	NA	NA	-2.76300928016715	0.00304913938030384
1	4260718	4264051	3334	*	PlantSmallRNAgenes	siRNA24	NA	NA	osa-b1.0r1-1638	siRNA24 locus with predominant RNA size of 24	NA	NA	NA	NA	NA	NA	NA	4.61100066555626	1.18707134252308e-09
1	4264446	4266921	2476	*	PlantSmallRNAgenes	siRNA24	NA	NA	osa-b1.0r1-1639	siRNA24 locus with predominant RNA size of 24	NA	NA	NA	NA	NA	NA	NA	9.98497441098838	5.1896134847404e-09
1	4269563	4269641	79	*	PlantSmallRNAgenes	siRNA21	NA	NA	osa-b1.0r1-1643	siRNA21 locus with predominant RNA size of 21	NA	NA	NA	NA	NA	NA	NA	6.31349831735913	0.00443261305549287
1	4270086	4270184	99	*	PlantSmallRNAgenes	siRNA21	NA	NA	osa-b1.0r1-1644	siRNA21 locus with predominant RNA size of 21	NA	NA	NA	NA	NA	NA	NA	6.73652095154588	0.00116628073538809
1	4276547	4276785	239	*	PlantSmallRNAgenes	siRNA24	NA	NA	osa-b1.0r1-1650	siRNA24 locus with predominant RNA size of 24	NA	NA	NA	NA	NA	NA	NA	-5.24564058267406	0.0198833689446724
1	4330873	4332421	1549	-	PlantSmallRNAgenes	OtherRNA	NA	NA	osa-b1.0r1-1674	OtherRNA locus with < 80% of RNAs between 20-24 nts in size	NA	NA	NA	NA	NA	NA	NA	-2.82236815766741	0.000641378285650623
1	4335379	4335655	277	-	PlantSmallRNAgenes	OtherRNA	NA	NA	osa-b1.0r1-1677	OtherRNA locus with < 80% of RNAs between 20-24 nts in size	NA	NA	NA	NA	NA	NA	NA	-4.28914258213153	0.000199996821568271
1	4573220	4573353	134	-	PlantSmallRNAgenes	siRNA21	NA	NA	osa-b1.0r1-1758	siRNA21 locus with predominant RNA size of 21	NA	NA	NA	NA	NA	NA	NA	-5.24159121665533	0.0028575896514072
1	4594618	4595618	1001	*	PlantSmallRNAgenes	siRNA24	NA	NA	osa-b1.0r1-1772	siRNA24 locus with predominant RNA size of 24	NA	NA	NA	NA	NA	NA	NA	-2.40825028867143	0.045002041304479
1	4646426	4648475	2050	+	PlantSmallRNAgenes	OtherRNA	NA	NA	osa-b1.0r1-1795	OtherRNA locus with < 80% of RNAs between 20-24 nts in size	NA	NA	NA	NA	NA	NA	NA	-2.29602848108871	0.0112660952061467
1	4725293	4725741	449	*	PlantSmallRNAgenes	siRNA24	NA	NA	osa-b1.0r1-1823	siRNA24 locus with predominant RNA size of 24	NA	NA	NA	NA	NA	NA	NA	-2.1989258938122	0.00272918985310384
1	4816326	4816667	342	+	PlantSmallRNAgenes	siRNA24	NA	NA	osa-b1.0r1-1859	siRNA24 locus with predominant RNA size of 24	NA	NA	NA	NA	NA	NA	NA	-5.64386336721971	0.00224140487911967
1	4831555	4831917	363	*	PlantSmallRNAgenes	siRNA24	NA	NA	osa-b1.0r1-1868	siRNA24 locus with predominant RNA size of 24	NA	NA	NA	NA	NA	NA	NA	-3.95734829670409	0.0384009661974409
1	4965946	4966293	348	*	PlantSmallRNAgenes	siRNA24	NA	NA	osa-b1.0r1-1935	siRNA24 locus with predominant RNA size of 24	NA	NA	NA	NA	NA	NA	NA	-4.23769764750866	0.0149243945985982
1	5152435	5152718	284	*	PlantSmallRNAgenes	siRNA24	NA	NA	osa-b1.0r1-2031	siRNA24 locus with predominant RNA size of 24	NA	NA	NA	NA	NA	NA	NA	-5.84661083651555	0.000605280566170768
1	5190371	5191428	1058	*	PlantSmallRNAgenes	siRNA24	NA	NA	osa-b1.0r1-2056	siRNA24 locus with predominant RNA size of 24	NA	NA	NA	NA	NA	NA	NA	5.05606088811822	0.0352071894731309
1	5193644	5193991	348	*	PlantSmallRNAgenes	siRNA24	NA	NA	osa-b1.0r1-2058	siRNA24 locus with predominant RNA size of 24	NA	NA	NA	NA	NA	NA	NA	5.28698516478477	0.0393972833892299
1	5287084	5287434	351	*	PlantSmallRNAgenes	siRNA24	NA	NA	osa-b1.0r1-2093	siRNA24 locus with predominant RNA size of 24	NA	NA	NA	NA	NA	NA	NA	2.29847552889118	0.0257859255685965
1	5338388	5338830	443	*	PlantSmallRNAgenes	siRNA24	NA	NA	osa-b1.0r1-2108	siRNA24 locus with predominant RNA size of 24	NA	NA	NA	NA	NA	NA	NA	-3.10374075537502	0.0438717219625169
1	5373092	5374778	1687	*	PlantSmallRNAgenes	siRNA24	NA	NA	osa-b1.0r1-2131	siRNA24 locus with predominant RNA size of 24	NA	NA	NA	NA	NA	NA	NA	-2.35020057272747	0.0145279761816248
1	5478541	5479825	1285	+	PlantSmallRNAgenes	OtherRNA	NA	NA	osa-b1.0r1-2174	OtherRNA locus with < 80% of RNAs between 20-24 nts in size	NA	NA	NA	NA	NA	NA	NA	-2.62854499955539	0.00875552328917111
1	5577296	5589307	12012	*	PlantSmallRNAgenes	siRNA24	NA	NA	osa-b1.0r1-2225	siRNA24 locus with predominant RNA size of 24	NA	NA	NA	NA	NA	NA	NA	9.12148872409983	2.35944189900191e-29
1	5589841	5590843	1003	*	PlantSmallRNAgenes	siRNA24	NA	NA	osa-b1.0r1-2227	siRNA24 locus with predominant RNA size of 24	NA	NA	NA	NA	NA	NA	NA	3.30651191713732	0.0478588305641307
1	5594237	5596578	2342	*	PlantSmallRNAgenes	siRNA21	NA	NA	osa-b1.0r1-2228	siRNA21 locus with predominant RNA size of 21	NA	NA	NA	NA	NA	NA	NA	8.13749126553244	1.45880068924251e-12
1	5601712	5602336	625	*	PlantSmallRNAgenes	siRNA24	NA	NA	osa-b1.0r1-2231	siRNA24 locus with predominant RNA size of 24	NA	NA	NA	NA	NA	NA	NA	8.17821229776375	0.011203531606252
1	5604610	5607518	2909	*	PlantSmallRNAgenes	siRNA24	NA	NA	osa-b1.0r1-2234	siRNA24 locus with predominant RNA size of 24	NA	NA	NA	NA	NA	NA	NA	4.3936641254038	2.36750611532841e-09
1	5637949	5638176	228	*	PlantSmallRNAgenes	siRNA24	NA	NA	osa-b1.0r1-2256	siRNA24 locus with predominant RNA size of 24	NA	NA	NA	NA	NA	NA	NA	-3.25921106951397	0.0296214634308967
1	5668941	5669909	969	-	ShortStack	OtherRNA	NA	NA	Cluster_52031	NA	Cluster_52031	N	N	NA	NA	NA	NA	3.38302477650594	0.0431145781643684
1	5681179	5681563	385	*	PlantSmallRNAgenes	siRNA24	NA	NA	osa-b1.0r1-2282	siRNA24 locus with predominant RNA size of 24	NA	NA	NA	NA	NA	NA	NA	-3.32239720223482	0.00545354513899317
1	5729646	5729915	270	-	PlantSmallRNAgenes	OtherRNA	NA	NA	osa-b1.0r1-2311	OtherRNA locus with < 80% of RNAs between 20-24 nts in size	NA	NA	NA	NA	NA	NA	NA	-4.20041941752697	0.00823178907675477
1	5734786	5736769	1984	*	PlantSmallRNAgenes	siRNA24	NA	NA	osa-b1.0r1-2313	siRNA24 locus with predominant RNA size of 24	NA	NA	NA	NA	NA	NA	NA	8.01864962280809	3.81891424295712e-06
1	5772782	5773126	345	*	PlantSmallRNAgenes	siRNA24	NA	NA	osa-b1.0r1-2329	siRNA24 locus with predominant RNA size of 24	NA	NA	NA	NA	NA	NA	NA	5.66543064531213	0.0147092992206774
1	5858396	5859542	1147	*	PlantSmallRNAgenes	siRNA24	NA	NA	osa-b1.0r1-2368	siRNA24 locus with predominant RNA size of 24	NA	NA	NA	NA	NA	NA	NA	4.19850897473203	0.0472410427488289
1	6060807	6061241	435	*	PlantSmallRNAgenes	siRNA24	NA	NA	osa-b1.0r1-2470	siRNA24 locus with predominant RNA size of 24	NA	NA	NA	NA	NA	NA	NA	-3.35918751691487	0.0140837526127279
1	6062215	6063091	877	*	PlantSmallRNAgenes	siRNA24	NA	NA	osa-b1.0r1-2472	siRNA24 locus with predominant RNA size of 24	NA	NA	NA	NA	NA	NA	NA	3.0345040200383	0.0469948710430258
1	6127304	6127635	332	*	PlantSmallRNAgenes	siRNA24	NA	NA	osa-b1.0r1-2502	siRNA24 locus with predominant RNA size of 24	NA	NA	NA	NA	NA	NA	NA	-5.27722440062477	0.003230188832325
1	6182460	6182821	362	*	PlantSmallRNAgenes	siRNA24	NA	NA	osa-b1.0r1-2522	siRNA24 locus with predominant RNA size of 24	NA	NA	NA	NA	NA	NA	NA	-2.68481290946417	0.0310776124785075
1	6213097	6213573	477	*	PlantSmallRNAgenes	siRNA24	NA	NA	osa-b1.0r1-2536	siRNA24 locus with predominant RNA size of 24	NA	NA	NA	NA	NA	NA	NA	4.64222593124972	0.0495611598022808
1	6267309	6268103	795	+	ShortStack	OtherRNA	NA	NA	Cluster_52432	NA	Cluster_52432	N	N	NA	NA	NA	NA	4.38918318608212	0.00994060552772928
1	6287207	6288103	897	*	PlantSmallRNAgenes	siRNA24	NA	NA	osa-b1.0r1-2570	siRNA24 locus with predominant RNA size of 24	NA	NA	NA	NA	NA	NA	NA	-4.13085247931662	4.33521661017332e-08
1	6302838	6303237	400	+	PlantSmallRNAgenes	siRNA21	NA	NA	osa-b1.0r1-2581	siRNA21 locus with predominant RNA size of 21	NA	NA	NA	NA	NA	NA	NA	4.96199929706248	1.93924735675877e-06
1	6303736	6304334	599	*	PlantSmallRNAgenes	siRNA24	NA	NA	osa-b1.0r1-2582	siRNA24 locus with predominant RNA size of 24	NA	NA	NA	NA	NA	NA	NA	5.62272893759892	1.94097353718332e-07
1	6308113	6308463	351	+	PlantSmallRNAgenes	siRNA24	NA	NA	osa-b1.0r1-2586	siRNA24 locus with predominant RNA size of 24	NA	NA	NA	NA	NA	NA	NA	-5.05718529471018	0.0234189174303112
1	6494119	6494495	377	*	PlantSmallRNAgenes	siRNA24	NA	NA	osa-b1.0r1-2687	siRNA24 locus with predominant RNA size of 24	NA	NA	NA	NA	NA	NA	NA	-2.66153642978797	0.0142145356820805
1	6527940	6528017	78	-	PlantSmallRNAgenes	OtherRNA	NA	NA	osa-b1.0r1-2697	OtherRNA locus with < 80% of RNAs between 20-24 nts in size	NA	NA	NA	NA	NA	NA	NA	-2.44156806879498	0.00710522964153551
1	6602516	6602935	420	*	PlantSmallRNAgenes	siRNA24	NA	NA	osa-b1.0r1-2721	siRNA24 locus with predominant RNA size of 24	NA	NA	NA	NA	NA	NA	NA	-2.60351166917453	0.0413086743041979
1	6671039	6671376	338	*	PlantSmallRNAgenes	siRNA24	NA	NA	osa-b1.0r1-2748	siRNA24 locus with predominant RNA size of 24	NA	NA	NA	NA	NA	NA	NA	-3.74006578961046	0.0212688085187164
1	7112160	7112485	326	*	PlantSmallRNAgenes	siRNA24	NA	NA	osa-b1.0r1-2943	siRNA24 locus with predominant RNA size of 24	NA	NA	NA	NA	NA	NA	NA	-2.41872853655671	0.0209428537760171
1	7143606	7144006	401	*	PlantSmallRNAgenes	siRNA24	NA	NA	osa-b1.0r1-2957	siRNA24 locus with predominant RNA size of 24	NA	NA	NA	NA	NA	NA	NA	-5.04061799358722	0.0120352569881939
1	7152483	7155028	2546	*	PlantSmallRNAgenes	siRNA24	NA	NA	osa-b1.0r1-2963	siRNA24 locus with predominant RNA size of 24	NA	NA	NA	NA	NA	NA	NA	6.97413703385938	2.36033394136662e-12
1	7155083	7157317	2235	*	PlantSmallRNAgenes	siRNA24	NA	NA	osa-b1.0r1-2964	siRNA24 locus with predominant RNA size of 24	NA	NA	NA	NA	NA	NA	NA	4.11074817196926	0.000174340911142968
1	7160010	7166268	6259	*	PlantSmallRNAgenes	siRNA21	NA	NA	osa-b1.0r1-2966	siRNA21 locus with predominant RNA size of 21	NA	NA	NA	NA	NA	NA	NA	10.3627298771505	2.54999453071194e-22
1	7170689	7173609	2921	*	PlantSmallRNAgenes	siRNA24	NA	NA	osa-b1.0r1-2970	siRNA24 locus with predominant RNA size of 24	NA	NA	NA	NA	NA	NA	NA	7.1413967120897	2.36419487964873e-14
1	7231825	7233209	1385	*	PlantSmallRNAgenes	siRNA24	NA	NA	osa-b1.0r1-2993	siRNA24 locus with predominant RNA size of 24	NA	NA	NA	NA	NA	NA	NA	-2.36199087414301	0.0466773027460642
1	7245948	7246305	358	*	PlantSmallRNAgenes	siRNA24	NA	NA	osa-b1.0r1-3004	siRNA24 locus with predominant RNA size of 24	NA	NA	NA	NA	NA	NA	NA	-2.7996243424905	0.011583550443311
1	7307387	7307749	363	+	PlantSmallRNAgenes	siRNA24	NA	NA	osa-b1.0r1-3031	siRNA24 locus with predominant RNA size of 24	NA	NA	NA	NA	NA	NA	NA	-3.60452016870936	1.38307398171112e-05
1	7357777	7358949	1173	*	PlantSmallRNAgenes	siRNA24	NA	NA	osa-b1.0r1-3054	siRNA24 locus with predominant RNA size of 24	NA	NA	NA	NA	NA	NA	NA	4.93340352215063	0.025427907382118
1	7365515	7365885	371	-	PlantSmallRNAgenes	OtherRNA	NA	NA	osa-b1.0r1-3057	OtherRNA locus with < 80% of RNAs between 20-24 nts in size	NA	NA	NA	NA	NA	NA	NA	-4.59366049779249	0.0039773110586407
1	7372059	7378979	6921	*	PlantSmallRNAgenes	OtherRNA	NA	NA	osa-b1.0r1-3059	OtherRNA locus with < 80% of RNAs between 20-24 nts in size	NA	NA	NA	NA	NA	NA	NA	3.205831434821	0.00966472846398457
1	7443559	7444452	894	*	PlantSmallRNAgenes	siRNA24	NA	NA	osa-b1.0r1-3089	siRNA24 locus with predominant RNA size of 24	NA	NA	NA	NA	NA	NA	NA	4.93555564288491	0.018829817664112
1	7446707	7447193	487	-	ShortStack	siRNA21	NA	NA	Cluster_53264	NA	Cluster_53264	21	N	NA	NA	NA	NA	5.50137013836765	0.00434903704094189
1	7450253	7450564	312	*	PlantSmallRNAgenes	siRNA24	NA	NA	osa-b1.0r1-3094	siRNA24 locus with predominant RNA size of 24	NA	NA	NA	NA	NA	NA	NA	4.93285178059686	0.0483968550282809
1	7468550	7469772	1223	*	PlantSmallRNAgenes	siRNA24	NA	NA	osa-b1.0r1-3101	siRNA24 locus with predominant RNA size of 24	NA	NA	NA	NA	NA	NA	NA	2.47763280914819	0.0367656567373922
1	7469916	7470685	770	*	PlantSmallRNAgenes	siRNA24	NA	NA	osa-b1.0r1-3102	siRNA24 locus with predominant RNA size of 24	NA	NA	NA	NA	NA	NA	NA	-3.12869821962307	0.0119728788318026
1	7515589	7516272	684	*	PlantSmallRNAgenes	siRNA24	NA	NA	osa-b1.0r1-3118	siRNA24 locus with predominant RNA size of 24	NA	NA	NA	NA	NA	NA	NA	-3.94900147044732	0.0434753694824947
1	7537333	7537566	234	*	PlantSmallRNAgenes	siRNA24	NA	NA	osa-b1.0r1-3128	siRNA24 locus with predominant RNA size of 24	NA	NA	NA	NA	NA	NA	NA	6.43054973103503	0.00334779699613572
1	7537640	7539669	2030	*	PlantSmallRNAgenes	siRNA24	NA	NA	osa-b1.0r1-3129	siRNA24 locus with predominant RNA size of 24	NA	NA	NA	NA	NA	NA	NA	6.47013172761009	5.06554423801992e-16
1	7541504	7543849	2346	*	PlantSmallRNAgenes	siRNA24	NA	NA	osa-b1.0r1-3131	siRNA24 locus with predominant RNA size of 24	NA	NA	NA	NA	NA	NA	NA	6.19112724689722	3.93063146749901e-06
1	7543928	7546686	2759	*	PlantSmallRNAgenes	siRNA24	NA	NA	osa-b1.0r1-3132	siRNA24 locus with predominant RNA size of 24	NA	NA	NA	NA	NA	NA	NA	7.22424525662405	1.04525532883583e-14
1	7656879	7659591	2713	*	PlantSmallRNAgenes	siRNA21	NA	NA	osa-b1.0r1-3188	siRNA21 locus with predominant RNA size of 21	NA	NA	NA	NA	NA	NA	NA	-4.58968721723607	1.1162464583047e-14
1	7723436	7724358	923	*	PlantSmallRNAgenes	siRNA24	NA	NA	osa-b1.0r1-3218	siRNA24 locus with predominant RNA size of 24	NA	NA	NA	NA	NA	NA	NA	-2.63624555565925	0.0301928468607474
1	7749151	7754022	4872	*	PlantSmallRNAgenes	siRNA24	NA	NA	osa-b1.0r1-3232	siRNA24 locus with predominant RNA size of 24	NA	NA	NA	NA	NA	NA	NA	3.13120765945186	2.26456214470911e-05
1	7761671	7762187	517	-	PlantSmallRNAgenes	OtherRNA	NA	NA	osa-b1.0r1-3238	OtherRNA locus with < 80% of RNAs between 20-24 nts in size	NA	NA	NA	NA	NA	NA	NA	-4.14843806090153	0.00381654822760327
1	7780437	7781230	794	*	PlantSmallRNAgenes	siRNA24	NA	NA	osa-b1.0r1-3247	siRNA24 locus with predominant RNA size of 24	NA	NA	NA	NA	NA	NA	NA	5.33785248827876	0.0191362183514067
1	7835698	7835912	215	-	PlantSmallRNAgenes	siRNA24	NA	NA	osa-b1.0r1-3275	siRNA24 locus with predominant RNA size of 24	NA	NA	NA	NA	NA	NA	NA	6.30746876221568	0.00537586413556161
1	7839074	7839509	436	*	PlantSmallRNAgenes	siRNA24	NA	NA	osa-b1.0r1-3278	siRNA24 locus with predominant RNA size of 24	NA	NA	NA	NA	NA	NA	NA	-3.15496578920601	0.000320987407971468
1	7870609	7873729	3121	*	PlantSmallRNAgenes	siRNA21	NA	NA	osa-b1.0r1-3287	siRNA21 locus with predominant RNA size of 21	NA	NA	NA	NA	NA	NA	NA	-2.0723397417479	0.00233078353524455
1	8084005	8084777	773	+	ShortStack	OtherRNA	NA	NA	Cluster_53696	NA	Cluster_53696	N	N	NA	NA	NA	NA	-6.12334514744976	0.000323683644488847
1	8085261	8087029	1769	+	ShortStack	OtherRNA	NA	NA	Cluster_53698	NA	Cluster_53698	N	N	NA	NA	NA	NA	-5.58599574872741	0.00117016714379478
1	8129702	8130358	657	*	PlantSmallRNAgenes	siRNA24	NA	NA	osa-b1.0r1-3400	siRNA24 locus with predominant RNA size of 24	NA	NA	NA	NA	NA	NA	NA	-2.21303874171402	0.0102324687830794
1	8161482	8161864	383	*	PlantSmallRNAgenes	siRNA24	NA	NA	osa-b1.0r1-3420	siRNA24 locus with predominant RNA size of 24	NA	NA	NA	NA	NA	NA	NA	-2.86534221554684	0.000356041517738304
1	8186536	8187229	694	-	PlantSmallRNAgenes	siRNA24	NA	NA	osa-b1.0r1-3427	siRNA24 locus with predominant RNA size of 24	NA	NA	NA	NA	NA	NA	NA	-5.420023560187	0.00597681721646515
1	8215114	8216496	1383	*	PlantSmallRNAgenes	siRNA24	NA	NA	osa-b1.0r1-3443	siRNA24 locus with predominant RNA size of 24	NA	NA	NA	NA	NA	NA	NA	5.08164987486348	0.0158097412985233
1	8244188	8244690	503	+	PlantSmallRNAgenes	siRNA24	NA	NA	osa-b1.0r1-3458	siRNA24 locus with predominant RNA size of 24	NA	NA	NA	NA	NA	NA	NA	-3.43292348392794	4.39270903806906e-06
1	8323107	8323963	857	*	PlantSmallRNAgenes	siRNA24	NA	NA	osa-b1.0r1-3487	siRNA24 locus with predominant RNA size of 24	NA	NA	NA	NA	NA	NA	NA	5.02246811811382	0.0278000726347074
1	8337643	8339217	1575	*	PlantSmallRNAgenes	siRNA24	NA	NA	osa-b1.0r1-3493	siRNA24 locus with predominant RNA size of 24	NA	NA	NA	NA	NA	NA	NA	-1.91824350277812	0.00841388496814904
1	8346608	8347768	1161	*	PlantSmallRNAgenes	siRNA24	NA	NA	osa-b1.0r1-3499	siRNA24 locus with predominant RNA size of 24	NA	NA	NA	NA	NA	NA	NA	4.18815351724902	0.0451579954203222
1	8393876	8394267	392	*	PlantSmallRNAgenes	siRNA24	NA	NA	osa-b1.0r1-3515	siRNA24 locus with predominant RNA size of 24	NA	NA	NA	NA	NA	NA	NA	-3.80557683022641	6.83913061923797e-06
1	8479702	8480610	909	*	PlantSmallRNAgenes	siRNA24	NA	NA	osa-b1.0r1-3567	siRNA24 locus with predominant RNA size of 24	NA	NA	NA	NA	NA	NA	NA	-2.27431722286645	0.0241226073730526
1	8528761	8529315	555	*	ShortStack	siRNA24	NA	NA	Cluster_54026	NA	Cluster_54026	24	N	NA	NA	NA	NA	5.27751695708767	0.0365702540254201
1	8545866	8546871	1006	-	PlantSmallRNAgenes	OtherRNA	NA	NA	osa-b1.0r1-3592	OtherRNA locus with < 80% of RNAs between 20-24 nts in size	NA	NA	NA	NA	NA	NA	NA	-2.56112602326428	0.0251130208596602
1	8599627	8604129	4503	*	PlantSmallRNAgenes	siRNA24	NA	NA	osa-b1.0r1-3612	siRNA24 locus with predominant RNA size of 24	NA	NA	NA	NA	NA	NA	NA	9.15434022566367	2.82462863885138e-34
1	8621330	8621662	333	*	ShortStack	siRNA24	NA	NA	Cluster_54080	NA	Cluster_54080	24	N	NA	NA	NA	NA	5.90504719836883	0.0272728300179628
1	8722830	8723162	333	+	PlantSmallRNAgenes	OtherRNA	NA	NA	osa-b1.0r1-3649	OtherRNA locus with < 80% of RNAs between 20-24 nts in size	NA	NA	NA	NA	NA	NA	NA	-2.54865022313375	0.00309295389009562
1	8792107	8793025	919	-	ShortStack	OtherRNA	NA	NA	Cluster_54181	NA	Cluster_54181	N	N	NA	NA	NA	NA	-2.87209570320048	0.0435713495688316
1	8793026	8793599	574	-	PlantSmallRNAgenes	OtherRNA	NA	NA	osa-b1.0r1-3677	OtherRNA locus with < 80% of RNAs between 20-24 nts in size	NA	NA	NA	NA	NA	NA	NA	-2.22021736988557	0.0402952747880736
1	8971684	8972338	655	*	PlantSmallRNAgenes	siRNA24	NA	NA	osa-b1.0r1-3759	siRNA24 locus with predominant RNA size of 24	NA	NA	NA	NA	NA	NA	NA	2.19731843793905	0.0423783406696009
1	9026105	9026479	375	-	ShortStack	OtherRNA	NA	NA	Cluster_54330	NA	Cluster_54330	N	N	NA	NA	NA	NA	5.77255729109119	0.0187198355125631
1	9038852	9044871	6020	*	PlantSmallRNAgenes	siRNA24	NA	NA	osa-b1.0r1-3794	siRNA24 locus with predominant RNA size of 24	NA	NA	NA	NA	NA	NA	NA	5.49295816785329	1.06311577111745e-09
1	9049077	9049486	410	*	PlantSmallRNAgenes	siRNA24	NA	NA	osa-b1.0r1-3796	siRNA24 locus with predominant RNA size of 24	NA	NA	NA	NA	NA	NA	NA	-6.53145345634829	0.0471825033872008
1	9087524	9087848	325	*	PlantSmallRNAgenes	siRNA24	NA	NA	osa-b1.0r1-3807	siRNA24 locus with predominant RNA size of 24	NA	NA	NA	NA	NA	NA	NA	-1.96344265147185	0.0179220254572148
1	9124511	9125072	562	*	PlantSmallRNAgenes	siRNA24	NA	NA	osa-b1.0r1-3834	siRNA24 locus with predominant RNA size of 24	NA	NA	NA	NA	NA	NA	NA	5.47784310750408	0.0413220836244112
1	9151103	9151450	348	*	PlantSmallRNAgenes	siRNA24	NA	NA	osa-b1.0r1-3847	siRNA24 locus with predominant RNA size of 24	NA	NA	NA	NA	NA	NA	NA	4.16544357893608	0.0406273463496861
1	9155112	9156093	982	*	PlantSmallRNAgenes	siRNA24	NA	NA	osa-b1.0r1-3851	siRNA24 locus with predominant RNA size of 24	NA	NA	NA	NA	NA	NA	NA	4.85420819427674	0.0403076836363666
1	9255186	9257303	2118	*	PlantSmallRNAgenes	siRNA24	NA	NA	osa-b1.0r1-3899	siRNA24 locus with predominant RNA size of 24	NA	NA	NA	NA	NA	NA	NA	3.43453269631493	0.00168752740683668
1	9435960	9441482	5523	*	PlantSmallRNAgenes	siRNA24	NA	NA	osa-b1.0r1-3952	siRNA24 locus with predominant RNA size of 24	NA	NA	NA	NA	NA	NA	NA	4.43281528764306	8.63034488210977e-13
1	9464300	9464746	447	*	PlantSmallRNAgenes	siRNA24	NA	NA	osa-b1.0r1-3961	siRNA24 locus with predominant RNA size of 24	NA	NA	NA	NA	NA	NA	NA	-3.01154385367752	0.0152803701939194
1	9593721	9594838	1118	*	PlantSmallRNAgenes	siRNA24	NA	NA	osa-b1.0r1-4014	siRNA24 locus with predominant RNA size of 24	NA	NA	NA	NA	NA	NA	NA	1.86239191819149	0.046322966747229
1	9618926	9620171	1246	*	PlantSmallRNAgenes	siRNA21	NA	NA	osa-b1.0r1-4025	siRNA21 locus with predominant RNA size of 21	NA	NA	NA	NA	NA	NA	NA	5.77845928565435	1.2002814339815e-06
1	9620350	9620672	323	*	PlantSmallRNAgenes	siRNA21	NA	NA	osa-b1.0r1-4026	siRNA21 locus with predominant RNA size of 21	NA	NA	NA	NA	NA	NA	NA	12.4656622109262	0.0114635196273867
1	9620954	9621455	502	*	PlantSmallRNAgenes	siRNA21	NA	NA	osa-b1.0r1-4027	siRNA21 locus with predominant RNA size of 21	NA	NA	NA	NA	NA	NA	NA	9.41282250150621	1.53468971286963e-07
1	9622930	9623416	487	*	PlantSmallRNAgenes	siRNA21	NA	NA	osa-b1.0r1-4029	siRNA21 locus with predominant RNA size of 21	NA	NA	NA	NA	NA	NA	NA	10.329468730962	6.80827058156555e-09
1	9623501	9624884	1384	*	PlantSmallRNAgenes	siRNA24	NA	NA	osa-b1.0r1-4030	siRNA24 locus with predominant RNA size of 24	NA	NA	NA	NA	NA	NA	NA	6.93765241569875	4.37581168422887e-08
1	9655319	9656317	999	-	PlantSmallRNAgenes	OtherRNA	NA	NA	osa-b1.0r1-4045	OtherRNA locus with < 80% of RNAs between 20-24 nts in size	NA	NA	NA	NA	NA	NA	NA	-3.20914090153524	2.0136573212533e-06
1	9660083	9660262	180	-	PlantSmallRNAgenes	OtherRNA	NA	NA	osa-b1.0r1-4050	OtherRNA locus with < 80% of RNAs between 20-24 nts in size	NA	NA	NA	NA	NA	NA	NA	-1.97744094072714	0.028643967547907
1	9660349	9660516	168	-	PlantSmallRNAgenes	OtherRNA	NA	NA	osa-b1.0r1-4051	OtherRNA locus with < 80% of RNAs between 20-24 nts in size	NA	NA	NA	NA	NA	NA	NA	-1.92327086677939	0.00751645577129887
1	9662657	9664957	2301	*	PlantSmallRNAgenes	siRNA24	NA	NA	osa-b1.0r1-4054	siRNA24 locus with predominant RNA size of 24	NA	NA	NA	NA	NA	NA	NA	4.02299951410792	0.0125621351354586
1	9701413	9702211	799	*	PlantSmallRNAgenes	siRNA24	NA	NA	osa-b1.0r1-4067	siRNA24 locus with predominant RNA size of 24	NA	NA	NA	NA	NA	NA	NA	-2.32289700523226	0.0286035730816576
1	9725976	9727084	1109	*	PlantSmallRNAgenes	siRNA24	NA	NA	osa-b1.0r1-4082	siRNA24 locus with predominant RNA size of 24	NA	NA	NA	NA	NA	NA	NA	6.10284876529879	5.58566013810217e-08
1	9773964	9774375	412	*	PlantSmallRNAgenes	siRNA24	NA	NA	osa-b1.0r1-4109	siRNA24 locus with predominant RNA size of 24	NA	NA	NA	NA	NA	NA	NA	-2.28909121834227	0.0480752395070359
1	9837752	9845804	8053	*	Pln24NT	24nt_Locus	NA	NA	cluster3419	NA	NA	NA	NA	cluster3419	cluster3419	T	9	5.48715632415816	0.0190926736320013
1	9849622	9850976	1355	*	PlantSmallRNAgenes	siRNA24	NA	NA	osa-b1.0r1-4133	siRNA24 locus with predominant RNA size of 24	NA	NA	NA	NA	NA	NA	NA	2.46025640236286	0.0250966934657102
1	9874379	9875866	1488	+	PlantSmallRNAgenes	OtherRNA	NA	NA	osa-b1.0r1-4143	OtherRNA locus with < 80% of RNAs between 20-24 nts in size	NA	NA	NA	NA	NA	NA	NA	-5.98526623078169	0.0116391267943954
1	9900372	9900815	444	+	PlantSmallRNAgenes	siRNA24	NA	NA	osa-b1.0r1-4149	siRNA24 locus with predominant RNA size of 24	NA	NA	NA	NA	NA	NA	NA	-3.32589890995896	0.00013282981029868
1	9926290	9928870	2581	*	PlantSmallRNAgenes	siRNA24	NA	NA	osa-b1.0r1-4168	siRNA24 locus with predominant RNA size of 24	NA	NA	NA	NA	NA	NA	NA	2.98442916588116	0.00510675508766216
1	9947812	9948264	453	*	PlantSmallRNAgenes	siRNA24	NA	NA	osa-b1.0r1-4172	siRNA24 locus with predominant RNA size of 24	NA	NA	NA	NA	NA	NA	NA	-2.19651172052674	0.0222073534011596
1	9962133	9962427	295	*	PlantSmallRNAgenes	siRNA24	NA	NA	osa-b1.0r1-4183	siRNA24 locus with predominant RNA size of 24	NA	NA	NA	NA	NA	NA	NA	-3.3793767457115	0.0372170077711841
1	10062064	10062679	616	*	PlantSmallRNAgenes	siRNA24	NA	NA	osa-b1.0r1-4233	siRNA24 locus with predominant RNA size of 24	NA	NA	NA	NA	NA	NA	NA	6.86219618503765	0.000897620548762654
1	10064531	10065493	963	*	PlantSmallRNAgenes	siRNA24	NA	NA	osa-b1.0r1-4236	siRNA24 locus with predominant RNA size of 24	NA	NA	NA	NA	NA	NA	NA	9.4137194726386	8.38452086075328e-08
1	10154846	10156348	1503	*	PlantSmallRNAgenes	siRNA24	NA	NA	osa-b1.0r1-4272	siRNA24 locus with predominant RNA size of 24	NA	NA	NA	NA	NA	NA	NA	3.52143697288134	0.00883944715654512
1	10210988	10211491	504	*	PlantSmallRNAgenes	siRNA24	NA	NA	osa-b1.0r1-4299	siRNA24 locus with predominant RNA size of 24	NA	NA	NA	NA	NA	NA	NA	-2.97898569165032	0.0186811632612794
1	10261261	10261771	511	-	PlantSmallRNAgenes	siRNA24	NA	NA	osa-b1.0r1-4315	siRNA24 locus with predominant RNA size of 24	NA	NA	NA	NA	NA	NA	NA	-4.8480700263051	0.0203177343177994
1	10262038	10263159	1122	*	PlantSmallRNAgenes	siRNA24	NA	NA	osa-b1.0r1-4316	siRNA24 locus with predominant RNA size of 24	NA	NA	NA	NA	NA	NA	NA	-1.96724340103569	0.0460022277700878
1	10275303	10275774	472	*	PlantSmallRNAgenes	siRNA24	NA	NA	osa-b1.0r1-4318	siRNA24 locus with predominant RNA size of 24	NA	NA	NA	NA	NA	NA	NA	-4.0260462538798	0.0202728593491672
1	10307760	10308274	515	*	PlantSmallRNAgenes	siRNA24	NA	NA	osa-b1.0r1-4332	siRNA24 locus with predominant RNA size of 24	NA	NA	NA	NA	NA	NA	NA	4.89389109134917	0.0438717219625169
1	10488570	10488996	427	+	PlantSmallRNAgenes	siRNA24	NA	NA	osa-b1.0r1-4412	siRNA24 locus with predominant RNA size of 24	NA	NA	NA	NA	NA	NA	NA	-1.49931727282007	0.0426489571506513
1	10577969	10580347	2379	*	Pln24NT	24nt_Locus	NA	NA	cluster3679	NA	NA	NA	NA	cluster3679	cluster3679	T	17	5.21989800882745	0.0358132203170732
1	10591917	10592541	625	*	PlantSmallRNAgenes	siRNA24	NA	NA	osa-b1.0r1-4456	siRNA24 locus with predominant RNA size of 24	NA	NA	NA	NA	NA	NA	NA	-1.95827751938713	0.0427404433414407
1	10616520	10617414	895	*	PlantSmallRNAgenes	siRNA24	NA	NA	osa-b1.0r1-4473	siRNA24 locus with predominant RNA size of 24	NA	NA	NA	NA	NA	NA	NA	4.38438489687378	0.0477205660582302
1	10649585	10650054	470	*	PlantSmallRNAgenes	siRNA24	NA	NA	osa-b1.0r1-4496	siRNA24 locus with predominant RNA size of 24	NA	NA	NA	NA	NA	NA	NA	-6.26286808562745	6.54343180407202e-05
1	10718773	10721035	2263	*	PlantSmallRNAgenes	siRNA24	NA	NA	osa-b1.0r1-4534	siRNA24 locus with predominant RNA size of 24	NA	NA	NA	NA	NA	NA	NA	3.33091123341175	0.0128739709269984
1	10911309	10911738	430	+	ShortStack	OtherRNA	NA	NA	Cluster_55558	NA	Cluster_55558	N	N	NA	NA	NA	NA	6.93692229889978	0.000661862109463394
1	10922374	10924102	1729	*	PlantSmallRNAgenes	siRNA24	NA	NA	osa-b1.0r1-4605	siRNA24 locus with predominant RNA size of 24	NA	NA	NA	NA	NA	NA	NA	4.70699150052928	4.41307561053732e-05
1	10924216	10928185	3970	*	PlantSmallRNAgenes	siRNA24	NA	NA	osa-b1.0r1-4606	siRNA24 locus with predominant RNA size of 24	NA	NA	NA	NA	NA	NA	NA	8.69643514742195	4.70387571646115e-07
1	10985198	10985359	162	*	PlantSmallRNAgenes	siRNA21	NA	NA	osa-b1.0r1-4631	siRNA21 locus with predominant RNA size of 21	NA	NA	NA	NA	NA	NA	NA	3.24492943776737	0.0234530705006968
1	10987339	10987985	647	*	PlantSmallRNAgenes	siRNA24	NA	NA	osa-b1.0r1-4633	siRNA24 locus with predominant RNA size of 24	NA	NA	NA	NA	NA	NA	NA	2.29179082678666	0.00326362388583129
1	10988391	10988625	235	*	PlantSmallRNAgenes	siRNA21	NA	NA	osa-b1.0r1-4634	siRNA21 locus with predominant RNA size of 21	NA	NA	NA	NA	NA	NA	NA	7.33950656937659	7.30639502250961e-05
1	11070584	11070918	335	*	PlantSmallRNAgenes	siRNA24	NA	NA	osa-b1.0r1-4669	siRNA24 locus with predominant RNA size of 24	NA	NA	NA	NA	NA	NA	NA	-3.97612710424254	0.00203285586117514
1	11071763	11072468	706	*	PlantSmallRNAgenes	siRNA24	NA	NA	osa-b1.0r1-4670	siRNA24 locus with predominant RNA size of 24	NA	NA	NA	NA	NA	NA	NA	-1.72522755504755	0.0482110785940548
1	11187812	11191965	4154	*	PlantSmallRNAgenes	siRNA24	NA	NA	osa-b1.0r1-4715	siRNA24 locus with predominant RNA size of 24	NA	NA	NA	NA	NA	NA	NA	3.94864996084717	1.96601684518253e-07
1	11194176	11200855	6680	*	PlantSmallRNAgenes	siRNA24	NA	NA	osa-b1.0r1-4717	siRNA24 locus with predominant RNA size of 24	NA	NA	NA	NA	NA	NA	NA	6.04435701317316	2.44006150670008e-11
1	11202560	11203403	844	-	PlantSmallRNAgenes	OtherRNA	NA	NA	osa-b1.0r1-4719	OtherRNA locus with < 80% of RNAs between 20-24 nts in size	NA	NA	NA	NA	NA	NA	NA	-7.38846415891486	0.00701361239513551
1	11315144	11316206	1063	*	PlantSmallRNAgenes	siRNA24	NA	NA	osa-b1.0r1-4766	siRNA24 locus with predominant RNA size of 24	NA	NA	NA	NA	NA	NA	NA	5.76260590113255	0.00648106344962176
1	11360783	11364843	4061	*	PlantSmallRNAgenes	siRNA24	NA	NA	osa-b1.0r1-4786	siRNA24 locus with predominant RNA size of 24	NA	NA	NA	NA	NA	NA	NA	6.96144431258683	6.0934047848026e-13
1	11367548	11367996	449	+	PlantSmallRNAgenes	siRNA24	NA	NA	osa-b1.0r1-4788	siRNA24 locus with predominant RNA size of 24	NA	NA	NA	NA	NA	NA	NA	-2.86795123325264	0.000600956430227067
1	11380586	11382002	1417	*	PlantSmallRNAgenes	siRNA24	NA	NA	osa-b1.0r1-4796	siRNA24 locus with predominant RNA size of 24	NA	NA	NA	NA	NA	NA	NA	5.11657882215905	0.0182305820702121
1	11468726	11476648	7923	*	PlantSmallRNAgenes	siRNA24	NA	NA	osa-b1.0r1-4825	siRNA24 locus with predominant RNA size of 24	NA	NA	NA	NA	NA	NA	NA	6.95496125272077	1.72144559329732e-12
1	11493626	11494573	948	*	PlantSmallRNAgenes	siRNA24	NA	NA	osa-b1.0r1-4830	siRNA24 locus with predominant RNA size of 24	NA	NA	NA	NA	NA	NA	NA	5.37709557220328	0.0248481385369155
1	11497301	11498433	1133	*	PlantSmallRNAgenes	siRNA24	NA	NA	osa-b1.0r1-4831	siRNA24 locus with predominant RNA size of 24	NA	NA	NA	NA	NA	NA	NA	3.32042913422191	0.0119562056645875
1	11511728	11514760	3033	*	PlantSmallRNAgenes	siRNA24	NA	NA	osa-b1.0r1-4839	siRNA24 locus with predominant RNA size of 24	NA	NA	NA	NA	NA	NA	NA	2.93030464016286	0.0193223626485682
1	11515943	11517278	1336	*	PlantSmallRNAgenes	siRNA24	NA	NA	osa-b1.0r1-4840	siRNA24 locus with predominant RNA size of 24	NA	NA	NA	NA	NA	NA	NA	3.51784097169268	0.0366932816965544
1	11531953	11535634	3682	*	PlantSmallRNAgenes	siRNA24	NA	NA	osa-b1.0r1-4845	siRNA24 locus with predominant RNA size of 24	NA	NA	NA	NA	NA	NA	NA	3.89009220570218	0.0130615844281419
1	11637478	11638350	873	*	PlantSmallRNAgenes	siRNA24	NA	NA	osa-b1.0r1-4889	siRNA24 locus with predominant RNA size of 24	NA	NA	NA	NA	NA	NA	NA	1.74391476244517	0.027434143809219
1	11951198	11952766	1569	*	PlantSmallRNAgenes	siRNA24	NA	NA	osa-b1.0r1-5027	siRNA24 locus with predominant RNA size of 24	NA	NA	NA	NA	NA	NA	NA	5.38357013690289	0.0109894977403397
1	11993621	11994250	630	*	PlantSmallRNAgenes	siRNA24	NA	NA	osa-b1.0r1-5042	siRNA24 locus with predominant RNA size of 24	NA	NA	NA	NA	NA	NA	NA	5.32400488485292	0.0343255298909511
1	12132741	12134191	1451	*	PlantSmallRNAgenes	siRNA24	NA	NA	osa-b1.0r1-5088	siRNA24 locus with predominant RNA size of 24	NA	NA	NA	NA	NA	NA	NA	2.67081031747782	0.0237840546787091
1	12141510	12145456	3947	*	PlantSmallRNAgenes	siRNA24	NA	NA	osa-b1.0r1-5095	siRNA24 locus with predominant RNA size of 24	NA	NA	NA	NA	NA	NA	NA	4.18798952503905	1.95806544810193e-07
1	12170307	12170542	236	*	PlantSmallRNAgenes	siRNA24	NA	NA	osa-b1.0r1-5112	siRNA24 locus with predominant RNA size of 24	NA	NA	NA	NA	NA	NA	NA	5.29346146319098	0.0455914425489018
1	12171283	12171738	456	+	PlantSmallRNAgenes	siRNA24	NA	NA	osa-b1.0r1-5114	siRNA24 locus with predominant RNA size of 24	NA	NA	NA	NA	NA	NA	NA	6.0276746506271	0.0100974042061778
1	12210130	12211449	1320	*	PlantSmallRNAgenes	siRNA24	NA	NA	osa-b1.0r1-5132	siRNA24 locus with predominant RNA size of 24	NA	NA	NA	NA	NA	NA	NA	5.47687799597535	0.0130034492262087
1	12213264	12214006	743	*	PlantSmallRNAgenes	siRNA24	NA	NA	osa-b1.0r1-5134	siRNA24 locus with predominant RNA size of 24	NA	NA	NA	NA	NA	NA	NA	-2.03955855638474	0.0092534668215441
1	12266666	12266849	184	*	PlantSmallRNAgenes	siRNA24	NA	NA	osa-b1.0r1-5155	siRNA24 locus with predominant RNA size of 24	NA	NA	NA	NA	NA	NA	NA	-2.95316539109237	0.0315741214548413
1	12273974	12274292	319	-	PlantSmallRNAgenes	siRNA24	NA	NA	osa-b1.0r1-5160	siRNA24 locus with predominant RNA size of 24	NA	NA	NA	NA	NA	NA	NA	-4.10678335154415	0.0476599351930981
1	12284838	12285893	1056	*	PlantSmallRNAgenes	siRNA24	NA	NA	osa-b1.0r1-5166	siRNA24 locus with predominant RNA size of 24	NA	NA	NA	NA	NA	NA	NA	5.93149760018245	0.00921490495099635
1	12286505	12287311	807	*	PlantSmallRNAgenes	siRNA24	NA	NA	osa-b1.0r1-5167	siRNA24 locus with predominant RNA size of 24	NA	NA	NA	NA	NA	NA	NA	3.05186233475778	0.00263201659427895
1	12337331	12338291	961	*	PlantSmallRNAgenes	siRNA24	NA	NA	osa-b1.0r1-5187	siRNA24 locus with predominant RNA size of 24	NA	NA	NA	NA	NA	NA	NA	3.46208897032331	0.0391310677290379
1	12353108	12353850	743	*	PlantSmallRNAgenes	siRNA24	NA	NA	osa-b1.0r1-5197	siRNA24 locus with predominant RNA size of 24	NA	NA	NA	NA	NA	NA	NA	-3.6960681957973	4.06331120413584e-08
1	12359643	12360045	403	*	PlantSmallRNAgenes	siRNA24	NA	NA	osa-b1.0r1-5202	siRNA24 locus with predominant RNA size of 24	NA	NA	NA	NA	NA	NA	NA	3.61093191790292	0.0207826527573444
1	12362662	12363588	927	*	PlantSmallRNAgenes	OtherRNA	NA	NA	osa-b1.0r1-5205	OtherRNA locus with < 80% of RNAs between 20-24 nts in size	NA	NA	NA	NA	NA	NA	NA	2.66361050696439	0.0010393624877533
1	12409542	12410812	1271	*	PlantSmallRNAgenes	siRNA24	NA	NA	osa-b1.0r1-5222	siRNA24 locus with predominant RNA size of 24	NA	NA	NA	NA	NA	NA	NA	5.56900332918311	0.00828375375091853
1	12427567	12427917	351	*	PlantSmallRNAgenes	siRNA24	NA	NA	osa-b1.0r1-5232	siRNA24 locus with predominant RNA size of 24	NA	NA	NA	NA	NA	NA	NA	4.3463251793981	0.045902434579608
1	12550214	12550230	17	-	PlantSmallRNAgenes	OtherRNA	NA	NA	osa-b1.0r1-5260	OtherRNA locus with < 80% of RNAs between 20-24 nts in size	NA	NA	NA	NA	NA	NA	NA	5.42121357095679	0.0409036325375326
1	12625668	12626644	977	*	PlantSmallRNAgenes	siRNA24	NA	NA	osa-b1.0r1-5292	siRNA24 locus with predominant RNA size of 24	NA	NA	NA	NA	NA	NA	NA	2.93247385202323	0.0311326707629732
1	12753651	12755240	1590	*	PlantSmallRNAgenes	siRNA24	NA	NA	osa-b1.0r1-5346	siRNA24 locus with predominant RNA size of 24	NA	NA	NA	NA	NA	NA	NA	2.66707439575017	0.0378967181965575
1	12767988	12770000	2013	*	PlantSmallRNAgenes	siRNA24	NA	NA	osa-b1.0r1-5353	siRNA24 locus with predominant RNA size of 24	NA	NA	NA	NA	NA	NA	NA	2.4035938478755	0.0202432784398814
1	12820399	12824229	3831	*	Pln24NT	24nt_Locus	NA	NA	cluster4473	NA	NA	NA	NA	cluster4473	cluster4473	T	10	6.13558050478278	0.00856716266812021
1	12859476	12860319	844	*	PlantSmallRNAgenes	siRNA24	NA	NA	osa-b1.0r1-5374	siRNA24 locus with predominant RNA size of 24	NA	NA	NA	NA	NA	NA	NA	6.14024215783214	0.0027077598654001
1	12872386	12873008	623	+	PlantSmallRNAgenes	OtherRNA	NA	NA	osa-b1.0r1-5381	OtherRNA locus with < 80% of RNAs between 20-24 nts in size	NA	NA	NA	NA	NA	NA	NA	-3.06531002210854	0.0196190728386234
1	12873362	12874270	909	+	PlantSmallRNAgenes	OtherRNA	NA	NA	osa-b1.0r1-5382	OtherRNA locus with < 80% of RNAs between 20-24 nts in size	NA	NA	NA	NA	NA	NA	NA	-3.51703073433357	0.000199391415986
1	12877037	12877810	774	*	PlantSmallRNAgenes	siRNA24	NA	NA	osa-b1.0r1-5384	siRNA24 locus with predominant RNA size of 24	NA	NA	NA	NA	NA	NA	NA	-2.3612552678901	0.00233078353524455
1	12886728	12887554	827	*	PlantSmallRNAgenes	siRNA24	NA	NA	osa-b1.0r1-5391	siRNA24 locus with predominant RNA size of 24	NA	NA	NA	NA	NA	NA	NA	4.97401639242154	0.0408083831616437
1	12921496	12923312	1817	-	PlantSmallRNAgenes	OtherRNA	NA	NA	osa-b1.0r1-5412	OtherRNA locus with < 80% of RNAs between 20-24 nts in size	NA	NA	NA	NA	NA	NA	NA	-2.27168701053615	0.000786013635181426
1	12994513	12995990	1478	*	PlantSmallRNAgenes	siRNA24	NA	NA	osa-b1.0r1-5443	siRNA24 locus with predominant RNA size of 24	NA	NA	NA	NA	NA	NA	NA	2.48826182275079	0.0361243593969416
1	13002192	13003025	834	*	ShortStack	siRNA24	NA	NA	Cluster_56877	NA	Cluster_56877	24	N	NA	NA	NA	NA	5.6322411548572	0.043023293652698
1	13071091	13073412	2322	*	Pln24NT	24nt_Locus	NA	NA	cluster4561	NA	NA	NA	NA	cluster4561	cluster4561	T	12	6.19541338884763	0.00466299747452903
1	13101386	13107229	5844	*	Pln24NT	24nt_Locus	NA	NA	cluster4569	NA	NA	NA	NA	cluster4569	cluster4569	T	10	5.5114341773404	0.0437454022642324
1	13110720	13111229	510	*	PlantSmallRNAgenes	siRNA24	NA	NA	osa-b1.0r1-5456	siRNA24 locus with predominant RNA size of 24	NA	NA	NA	NA	NA	NA	NA	5.70449635136427	0.0128294344008704
1	13198342	13198627	286	*	PlantSmallRNAgenes	siRNA24	NA	NA	osa-b1.0r1-5492	siRNA24 locus with predominant RNA size of 24	NA	NA	NA	NA	NA	NA	NA	-4.59216768270446	0.00208897839082817
1	13199554	13200233	680	*	PlantSmallRNAgenes	siRNA24	NA	NA	osa-b1.0r1-5493	siRNA24 locus with predominant RNA size of 24	NA	NA	NA	NA	NA	NA	NA	-2.85730053106864	0.000152178022629041
1	13236554	13236954	401	*	PlantSmallRNAgenes	siRNA24	NA	NA	osa-b1.0r1-5509	siRNA24 locus with predominant RNA size of 24	NA	NA	NA	NA	NA	NA	NA	4.9002983542614	0.0287810827355788
1	13357638	13358385	748	*	PlantSmallRNAgenes	siRNA24	NA	NA	osa-b1.0r1-5550	siRNA24 locus with predominant RNA size of 24	NA	NA	NA	NA	NA	NA	NA	-2.2437902913599	0.0160289469907041
1	13378092	13378559	468	*	PlantSmallRNAgenes	siRNA24	NA	NA	osa-b1.0r1-5560	siRNA24 locus with predominant RNA size of 24	NA	NA	NA	NA	NA	NA	NA	4.4451244703424	0.0315508686021364
1	13531832	13532835	1004	*	PlantSmallRNAgenes	siRNA24	NA	NA	osa-b1.0r1-5647	siRNA24 locus with predominant RNA size of 24	NA	NA	NA	NA	NA	NA	NA	5.35599690537135	0.0103907321582313
1	13601002	13602212	1211	*	PlantSmallRNAgenes	siRNA24	NA	NA	osa-b1.0r1-5690	siRNA24 locus with predominant RNA size of 24	NA	NA	NA	NA	NA	NA	NA	4.73362441335744	0.0336914013525546
1	13603667	13604497	831	*	PlantSmallRNAgenes	siRNA24	NA	NA	osa-b1.0r1-5694	siRNA24 locus with predominant RNA size of 24	NA	NA	NA	NA	NA	NA	NA	5.29604792260437	0.0363021907245943
1	13634992	13637270	2279	*	Pln24NT	24nt_Locus	NA	NA	cluster4754	NA	NA	NA	NA	cluster4754	cluster4754	T	17	4.89052784180613	0.0385667803920741
1	13638324	13638588	265	-	PlantSmallRNAgenes	siRNA23	NA	NA	osa-b1.0r1-5704	siRNA23 locus with predominant RNA size of 23	NA	NA	NA	NA	NA	NA	NA	-3.77273837139233	0.0324167188327039
1	13655491	13656498	1008	*	PlantSmallRNAgenes	siRNA24	NA	NA	osa-b1.0r1-5713	siRNA24 locus with predominant RNA size of 24	NA	NA	NA	NA	NA	NA	NA	5.8934221122265	0.00731968207895481
1	13779294	13779681	388	-	PlantSmallRNAgenes	OtherRNA	NA	NA	osa-b1.0r1-5742	OtherRNA locus with < 80% of RNAs between 20-24 nts in size	NA	NA	NA	NA	NA	NA	NA	3.00128990435898	0.0454852682364436
1	13786628	13787129	502	*	PlantSmallRNAgenes	siRNA21	NA	NA	osa-b1.0r1-5746	siRNA21 locus with predominant RNA size of 21	NA	NA	NA	NA	NA	NA	NA	10.4465120623855	8.95111117264301e-15
1	13788318	13790666	2349	*	PlantSmallRNAgenes	siRNA21	NA	NA	osa-b1.0r1-5748	siRNA21 locus with predominant RNA size of 21	NA	NA	NA	NA	NA	NA	NA	10.4423479509564	1.05376727826139e-21
1	13849858	13850459	602	*	PlantSmallRNAgenes	siRNA24	NA	NA	osa-b1.0r1-5768	siRNA24 locus with predominant RNA size of 24	NA	NA	NA	NA	NA	NA	NA	3.53272793597668	0.040894223282586
1	13910938	13911506	569	*	PlantSmallRNAgenes	siRNA24	NA	NA	osa-b1.0r1-5793	siRNA24 locus with predominant RNA size of 24	NA	NA	NA	NA	NA	NA	NA	-3.1852550928711	0.00348636650347097
1	13951751	13952858	1108	*	PlantSmallRNAgenes	siRNA24	NA	NA	osa-b1.0r1-5818	siRNA24 locus with predominant RNA size of 24	NA	NA	NA	NA	NA	NA	NA	10.5082246371208	8.06389049498434e-09
1	13953054	13953821	768	*	PlantSmallRNAgenes	siRNA24	NA	NA	osa-b1.0r1-5819	siRNA24 locus with predominant RNA size of 24	NA	NA	NA	NA	NA	NA	NA	11.5127107770789	5.1310426617208e-10
1	13954213	13954572	360	*	PlantSmallRNAgenes	siRNA24	NA	NA	osa-b1.0r1-5820	siRNA24 locus with predominant RNA size of 24	NA	NA	NA	NA	NA	NA	NA	10.2465941825194	1.01442627946354e-08
1	13954750	13955478	729	*	PlantSmallRNAgenes	siRNA24	NA	NA	osa-b1.0r1-5821	siRNA24 locus with predominant RNA size of 24	NA	NA	NA	NA	NA	NA	NA	6.92539638063521	3.7580703738685e-07
1	13955697	13956372	676	*	PlantSmallRNAgenes	siRNA24	NA	NA	osa-b1.0r1-5823	siRNA24 locus with predominant RNA size of 24	NA	NA	NA	NA	NA	NA	NA	9.56791260476184	0.00203285586117514
1	13956500	13956715	216	*	PlantSmallRNAgenes	siRNA24	NA	NA	osa-b1.0r1-5824	siRNA24 locus with predominant RNA size of 24	NA	NA	NA	NA	NA	NA	NA	9.70144273689245	4.79280620492895e-08
1	13956847	13957724	878	*	PlantSmallRNAgenes	siRNA24	NA	NA	osa-b1.0r1-5825	siRNA24 locus with predominant RNA size of 24	NA	NA	NA	NA	NA	NA	NA	9.84856446104113	3.02821075137468e-08
1	13984539	13986488	1950	*	PlantSmallRNAgenes	siRNA24	NA	NA	osa-b1.0r1-5837	siRNA24 locus with predominant RNA size of 24	NA	NA	NA	NA	NA	NA	NA	2.55896572757515	0.0395908381179968
1	14011507	14012408	902	*	PlantSmallRNAgenes	siRNA24	NA	NA	osa-b1.0r1-5854	siRNA24 locus with predominant RNA size of 24	NA	NA	NA	NA	NA	NA	NA	3.67990480701663	1.76836540728542e-06
1	14012533	14012965	433	*	ShortStack	OtherRNA	NA	NA	Cluster_57541	NA	Cluster_57541	N	N	NA	NA	NA	NA	4.0870482271238	0.00131551195100844
1	14017896	14018239	344	*	PlantSmallRNAgenes	OtherRNA	NA	NA	osa-b1.0r1-5855	OtherRNA locus with < 80% of RNAs between 20-24 nts in size	NA	NA	NA	NA	NA	NA	NA	5.78453584700413	0.00239300055573535
1	14018753	14019405	653	*	PlantSmallRNAgenes	OtherRNA	NA	NA	osa-b1.0r1-5856	OtherRNA locus with < 80% of RNAs between 20-24 nts in size	NA	NA	NA	NA	NA	NA	NA	4.67254276127912	6.13017031779842e-05
1	14029324	14029767	444	*	PlantSmallRNAgenes	siRNA24	NA	NA	osa-b1.0r1-5865	siRNA24 locus with predominant RNA size of 24	NA	NA	NA	NA	NA	NA	NA	5.33178957823457	0.0306410510065906
1	14075825	14077475	1651	*	PlantSmallRNAgenes	siRNA24	NA	NA	osa-b1.0r1-5889	siRNA24 locus with predominant RNA size of 24	NA	NA	NA	NA	NA	NA	NA	5.63352720156916	0.00720199229227613
1	14221774	14224257	2484	*	PlantSmallRNAgenes	siRNA24	NA	NA	osa-b1.0r1-5957	siRNA24 locus with predominant RNA size of 24	NA	NA	NA	NA	NA	NA	NA	2.43436373940278	0.0188387496847278
1	14252160	14252774	615	*	PlantSmallRNAgenes	siRNA24	NA	NA	osa-b1.0r1-5965	siRNA24 locus with predominant RNA size of 24	NA	NA	NA	NA	NA	NA	NA	-1.62967192928719	0.0492955165619211
1	14333177	14340074	6898	*	PlantSmallRNAgenes	siRNA24	NA	NA	osa-b1.0r1-5999	siRNA24 locus with predominant RNA size of 24	NA	NA	NA	NA	NA	NA	NA	6.34560066973026	1.27631901704166e-11
1	14398845	14400820	1976	*	PlantSmallRNAgenes	siRNA24	NA	NA	osa-b1.0r1-6035	siRNA24 locus with predominant RNA size of 24	NA	NA	NA	NA	NA	NA	NA	3.2609824129988	0.0138460977934786
1	14401141	14403528	2388	*	PlantSmallRNAgenes	siRNA24	NA	NA	osa-b1.0r1-6036	siRNA24 locus with predominant RNA size of 24	NA	NA	NA	NA	NA	NA	NA	3.59378968562185	0.00332937488105608
1	14414540	14415681	1142	*	PlantSmallRNAgenes	siRNA24	NA	NA	osa-b1.0r1-6043	siRNA24 locus with predominant RNA size of 24	NA	NA	NA	NA	NA	NA	NA	5.27612823199771	0.000326408120948397
1	14415769	14420050	4282	*	PlantSmallRNAgenes	siRNA24	NA	NA	osa-b1.0r1-6044	siRNA24 locus with predominant RNA size of 24	NA	NA	NA	NA	NA	NA	NA	6.2826286277244	2.58937622031129e-11
1	14420112	14420683	572	*	PlantSmallRNAgenes	siRNA24	NA	NA	osa-b1.0r1-6045	siRNA24 locus with predominant RNA size of 24	NA	NA	NA	NA	NA	NA	NA	5.97534298473917	0.0122779908473854
1	14420759	14422471	1713	*	PlantSmallRNAgenes	siRNA24	NA	NA	osa-b1.0r1-6046	siRNA24 locus with predominant RNA size of 24	NA	NA	NA	NA	NA	NA	NA	8.09315639516134	1.0870662017656e-05
1	14423162	14423334	173	+	PlantSmallRNAgenes	siRNA24	NA	NA	osa-b1.0r1-6048	siRNA24 locus with predominant RNA size of 24	NA	NA	NA	NA	NA	NA	NA	7.94687636033126	1.37837811067158e-05
1	14426638	14427917	1280	*	PlantSmallRNAgenes	siRNA24	NA	NA	osa-b1.0r1-6050	siRNA24 locus with predominant RNA size of 24	NA	NA	NA	NA	NA	NA	NA	7.57758787359866	5.67865178388236e-05
1	14429056	14430074	1019	*	PlantSmallRNAgenes	siRNA24	NA	NA	osa-b1.0r1-6052	siRNA24 locus with predominant RNA size of 24	NA	NA	NA	NA	NA	NA	NA	5.17424387828623	0.00067188969394105
1	14430113	14431524	1412	*	PlantSmallRNAgenes	siRNA24	NA	NA	osa-b1.0r1-6053	siRNA24 locus with predominant RNA size of 24	NA	NA	NA	NA	NA	NA	NA	4.63965052792642	0.000302260463326026
1	14446718	14446800	83	*	PlantSmallRNAgenes	OtherRNA	NA	NA	osa-b1.0r1-6063	OtherRNA locus with < 80% of RNAs between 20-24 nts in size	NA	NA	NA	NA	NA	NA	NA	-3.13847965566309	0.00223804816882036
1	14451603	14453469	1867	+	PlantSmallRNAgenes	OtherRNA	NA	NA	osa-b1.0r1-6065	OtherRNA locus with < 80% of RNAs between 20-24 nts in size	NA	NA	NA	NA	NA	NA	NA	-4.3926236291118	5.22668705101086e-05
1	14515565	14517390	1826	*	PlantSmallRNAgenes	siRNA24	NA	NA	osa-b1.0r1-6097	siRNA24 locus with predominant RNA size of 24	NA	NA	NA	NA	NA	NA	NA	2.01640518170675	0.0116154456171287
1	14594053	14595823	1771	*	PlantSmallRNAgenes	siRNA24	NA	NA	osa-b1.0r1-6111	siRNA24 locus with predominant RNA size of 24	NA	NA	NA	NA	NA	NA	NA	2.8619858585375	0.0161624567113191
1	14595868	14597661	1794	*	PlantSmallRNAgenes	siRNA24	NA	NA	osa-b1.0r1-6112	siRNA24 locus with predominant RNA size of 24	NA	NA	NA	NA	NA	NA	NA	3.25402314140777	0.0155209957637454
1	14607433	14610030	2598	*	PlantSmallRNAgenes	siRNA24	NA	NA	osa-b1.0r1-6114	siRNA24 locus with predominant RNA size of 24	NA	NA	NA	NA	NA	NA	NA	2.73638622584079	0.0369847122107003
1	14642772	14644648	1877	*	PlantSmallRNAgenes	siRNA24	NA	NA	osa-b1.0r1-6131	siRNA24 locus with predominant RNA size of 24	NA	NA	NA	NA	NA	NA	NA	5.05082445438827	0.0241772733455897
1	14678078	14678392	315	-	PlantSmallRNAgenes	siRNA24	NA	NA	osa-b1.0r1-6143	siRNA24 locus with predominant RNA size of 24	NA	NA	NA	NA	NA	NA	NA	3.7465212540642	0.0253808811657375
1	14730140	14732027	1888	*	PlantSmallRNAgenes	siRNA24	NA	NA	osa-b1.0r1-6162	siRNA24 locus with predominant RNA size of 24	NA	NA	NA	NA	NA	NA	NA	-3.96600225124375	0.00332404963095857
1	14732143	14732868	726	-	PlantSmallRNAgenes	siRNA24	NA	NA	osa-b1.0r1-6163	siRNA24 locus with predominant RNA size of 24	NA	NA	NA	NA	NA	NA	NA	-3.92748200110022	5.41918581914488e-05
1	14940151	14941080	930	*	PlantSmallRNAgenes	siRNA24	NA	NA	osa-b1.0r1-6243	siRNA24 locus with predominant RNA size of 24	NA	NA	NA	NA	NA	NA	NA	6.16446803142007	0.00268009067376961
1	14953192	14955349	2158	*	PlantSmallRNAgenes	siRNA24	NA	NA	osa-b1.0r1-6249	siRNA24 locus with predominant RNA size of 24	NA	NA	NA	NA	NA	NA	NA	3.60564334080543	0.0197134844981823
1	14959453	14963567	4115	*	PlantSmallRNAgenes	siRNA24	NA	NA	osa-b1.0r1-6250	siRNA24 locus with predominant RNA size of 24	NA	NA	NA	NA	NA	NA	NA	4.99650959572411	1.40985162596766e-11
1	15025246	15026320	1075	*	PlantSmallRNAgenes	siRNA24	NA	NA	osa-b1.0r1-6271	siRNA24 locus with predominant RNA size of 24	NA	NA	NA	NA	NA	NA	NA	6.80666276149585	0.0004943594545939
1	15055799	15058865	3067	*	Pln24NT	24nt_Locus	NA	NA	cluster5229	NA	NA	NA	NA	cluster5229	cluster5229	T	9	5.28284975591759	0.0223397628378624
1	15128669	15129773	1105	*	PlantSmallRNAgenes	siRNA24	NA	NA	osa-b1.0r1-6299	siRNA24 locus with predominant RNA size of 24	NA	NA	NA	NA	NA	NA	NA	5.32231603128072	0.0122967883110306
1	15168430	15169934	1505	*	PlantSmallRNAgenes	siRNA24	NA	NA	osa-b1.0r1-6312	siRNA24 locus with predominant RNA size of 24	NA	NA	NA	NA	NA	NA	NA	1.92631074382686	0.0499555939399559
1	15190353	15192121	1769	*	PlantSmallRNAgenes	siRNA24	NA	NA	osa-b1.0r1-6324	siRNA24 locus with predominant RNA size of 24	NA	NA	NA	NA	NA	NA	NA	3.65474523914709	0.0014190672461319
1	15225800	15227216	1417	*	PlantSmallRNAgenes	siRNA24	NA	NA	osa-b1.0r1-6328	siRNA24 locus with predominant RNA size of 24	NA	NA	NA	NA	NA	NA	NA	7.21591600960189	0.000181264297477025
1	15296200	15298039	1840	*	PlantSmallRNAgenes	siRNA24	NA	NA	osa-b1.0r1-6354	siRNA24 locus with predominant RNA size of 24	NA	NA	NA	NA	NA	NA	NA	5.1701767651465	0.024549689995918
1	15327914	15328861	948	*	PlantSmallRNAgenes	siRNA24	NA	NA	osa-b1.0r1-6359	siRNA24 locus with predominant RNA size of 24	NA	NA	NA	NA	NA	NA	NA	6.48607306525038	0.000913570650279778
1	15343709	15344042	334	*	PlantSmallRNAgenes	siRNA24	NA	NA	osa-b1.0r1-6364	siRNA24 locus with predominant RNA size of 24	NA	NA	NA	NA	NA	NA	NA	-3.21347737879862	0.0167707123970848
1	15408354	15408939	586	*	PlantSmallRNAgenes	siRNA24	NA	NA	osa-b1.0r1-6394	siRNA24 locus with predominant RNA size of 24	NA	NA	NA	NA	NA	NA	NA	5.99949193135654	0.00694599760958022
1	15411499	15412066	568	+	ShortStack	OtherRNA	NA	NA	Cluster_58473	NA	Cluster_58473	N	N	NA	NA	NA	NA	7.33785439025496	0.0203558898900392
1	15448698	15450116	1419	*	PlantSmallRNAgenes	siRNA24	NA	NA	osa-b1.0r1-6417	siRNA24 locus with predominant RNA size of 24	NA	NA	NA	NA	NA	NA	NA	2.17828789028936	0.0307025252846577
1	15506117	15508018	1902	*	PlantSmallRNAgenes	siRNA24	NA	NA	osa-b1.0r1-6440	siRNA24 locus with predominant RNA size of 24	NA	NA	NA	NA	NA	NA	NA	4.83313565123041	0.0321131855756495
1	15643266	15643869	604	*	PlantSmallRNAgenes	siRNA24	NA	NA	osa-b1.0r1-6486	siRNA24 locus with predominant RNA size of 24	NA	NA	NA	NA	NA	NA	NA	6.80308278122446	0.0111099370724528
1	15714030	15714297	268	*	PlantSmallRNAgenes	siRNA24	NA	NA	osa-b1.0r1-6506	siRNA24 locus with predominant RNA size of 24	NA	NA	NA	NA	NA	NA	NA	5.60154066865964	0.0197407918832985
1	15726303	15727139	837	*	PlantSmallRNAgenes	siRNA24	NA	NA	osa-b1.0r1-6511	siRNA24 locus with predominant RNA size of 24	NA	NA	NA	NA	NA	NA	NA	4.00230366471808	0.0107309933307793
1	15743361	15744184	824	*	PlantSmallRNAgenes	siRNA24	NA	NA	osa-b1.0r1-6515	siRNA24 locus with predominant RNA size of 24	NA	NA	NA	NA	NA	NA	NA	3.90620915331493	0.0183525709128167
1	15803258	15805766	2509	*	PlantSmallRNAgenes	siRNA24	NA	NA	osa-b1.0r1-6539	siRNA24 locus with predominant RNA size of 24	NA	NA	NA	NA	NA	NA	NA	5.59758668947068	0.00288455586001073
1	15825256	15826204	949	*	PlantSmallRNAgenes	siRNA24	NA	NA	osa-b1.0r1-6550	siRNA24 locus with predominant RNA size of 24	NA	NA	NA	NA	NA	NA	NA	4.68005608114256	0.0263621523547165
1	15876859	15880286	3428	*	Pln24NT	24nt_Locus	NA	NA	cluster5510	NA	NA	NA	NA	cluster5510	cluster5510	T	14	3.65651301168582	0.0168374678203208
1	15887683	15888276	594	*	PlantSmallRNAgenes	siRNA24	NA	NA	osa-b1.0r1-6567	siRNA24 locus with predominant RNA size of 24	NA	NA	NA	NA	NA	NA	NA	5.61894556371537	0.00497288107771313
1	16017221	16019653	2433	*	Pln24NT	24nt_Locus	NA	NA	cluster5564	NA	NA	NA	NA	cluster5564	cluster5564	T	10	5.41734473962511	0.0181590688470407
1	16037411	16038150	740	*	PlantSmallRNAgenes	siRNA24	NA	NA	osa-b1.0r1-6621	siRNA24 locus with predominant RNA size of 24	NA	NA	NA	NA	NA	NA	NA	-5.37333226393344	0.00358823534812985
1	16055277	16056181	905	+	ShortStack	OtherRNA	NA	NA	Cluster_58886	NA	Cluster_58886	N	N	NA	NA	NA	NA	-4.60631758940793	0.00533444941800008
1	16130573	16132586	2014	*	PlantSmallRNAgenes	siRNA24	NA	NA	osa-b1.0r1-6660	siRNA24 locus with predominant RNA size of 24	NA	NA	NA	NA	NA	NA	NA	-2.30308144723647	0.00902056530999528
1	16225387	16225839	453	*	PlantSmallRNAgenes	siRNA24	NA	NA	osa-b1.0r1-6682	siRNA24 locus with predominant RNA size of 24	NA	NA	NA	NA	NA	NA	NA	5.6318833922452	0.0161705343745691
1	16313356	16313680	325	*	ShortStack	siRNA24	NA	NA	Cluster_59023	NA	Cluster_59023	24	N	NA	NA	NA	NA	5.55812458211293	0.0391462246344122
1	16318805	16320246	1442	*	PlantSmallRNAgenes	siRNA24	NA	NA	osa-b1.0r1-6713	siRNA24 locus with predominant RNA size of 24	NA	NA	NA	NA	NA	NA	NA	3.53417252503767	0.0101975656171491
1	16418449	16423906	5458	*	Pln24NT	24nt_Locus	NA	NA	cluster5697	NA	NA	NA	NA	cluster5697	cluster5697	T	13	6.22536301015389	0.00286684217121374
1	16436980	16440261	3282	*	PlantSmallRNAgenes	siRNA24	NA	NA	osa-b1.0r1-6747	siRNA24 locus with predominant RNA size of 24	NA	NA	NA	NA	NA	NA	NA	3.95847210717966	0.00112478892775904
1	16442778	16443738	961	*	Pln24NT	24nt_Locus	NA	NA	cluster5704	NA	NA	NA	NA	cluster5704	cluster5704	T	4	5.48329545085345	0.0333707789491633
1	16486666	16488683	2018	*	PlantSmallRNAgenes	siRNA24	NA	NA	osa-b1.0r1-6762	siRNA24 locus with predominant RNA size of 24	NA	NA	NA	NA	NA	NA	NA	5.37378220320616	0.0125368987157846
1	16565891	16566741	851	*	PlantSmallRNAgenes	siRNA24	NA	NA	osa-b1.0r1-6786	siRNA24 locus with predominant RNA size of 24	NA	NA	NA	NA	NA	NA	NA	5.1623030971888	0.0358748998333399
1	16666227	16666465	239	*	PlantSmallRNAgenes	siRNA24	NA	NA	osa-b1.0r1-6812	siRNA24 locus with predominant RNA size of 24	NA	NA	NA	NA	NA	NA	NA	6.16936200776725	0.00875552328917111
1	16721064	16721332	269	*	PlantSmallRNAgenes	siRNA21	NA	NA	osa-b1.0r1-6837	siRNA21 locus with predominant RNA size of 21	NA	NA	NA	NA	NA	NA	NA	6.11461463257289	0.0093401597345389
1	16721881	16722071	191	*	PlantSmallRNAgenes	siRNA21	NA	NA	osa-b1.0r1-6840	siRNA21 locus with predominant RNA size of 21	NA	NA	NA	NA	NA	NA	NA	6.54690193151556	0.00201080425475487
1	16911584	16911766	183	*	PlantSmallRNAgenes	siRNA24	NA	NA	osa-b1.0r1-6876	siRNA24 locus with predominant RNA size of 24	NA	NA	NA	NA	NA	NA	NA	6.86146271647962	0.00350286781410104
1	16945151	16945645	495	*	PlantSmallRNAgenes	siRNA24	NA	NA	osa-b1.0r1-6887	siRNA24 locus with predominant RNA size of 24	NA	NA	NA	NA	NA	NA	NA	6.2228099305196	0.00975122162786966
1	16948383	16948696	314	*	ShortStack	siRNA24	NA	NA	Cluster_59348	NA	Cluster_59348	24	N	NA	NA	NA	NA	6.3290574120218	0.00500080872499747
1	17002554	17005350	2797	*	Pln24NT	24nt_Locus	NA	NA	cluster5808	NA	NA	NA	NA	cluster5808	cluster5808	T	9	6.04352206905488	0.00818196366049041
1	17041179	17043388	2210	*	PlantSmallRNAgenes	siRNA24	NA	NA	osa-b1.0r1-6913	siRNA24 locus with predominant RNA size of 24	NA	NA	NA	NA	NA	NA	NA	2.77030823358885	0.01288119664454
1	17045240	17051001	5762	*	Pln24NT	24nt_Locus	NA	NA	cluster5825	NA	NA	NA	NA	cluster5825	cluster5825	T	11	5.50756601290276	0.0211492976943852
1	17117682	17118122	441	*	PlantSmallRNAgenes	siRNA24	NA	NA	osa-b1.0r1-6929	siRNA24 locus with predominant RNA size of 24	NA	NA	NA	NA	NA	NA	NA	6.75150356593582	0.000883598321003427
1	17235549	17239472	3924	*	PlantSmallRNAgenes	siRNA24	NA	NA	osa-b1.0r1-6962	siRNA24 locus with predominant RNA size of 24	NA	NA	NA	NA	NA	NA	NA	5.92609685817352	0.00223273620379379
1	17263806	17264349	544	*	PlantSmallRNAgenes	siRNA24	NA	NA	osa-b1.0r1-6974	siRNA24 locus with predominant RNA size of 24	NA	NA	NA	NA	NA	NA	NA	3.86602924036235	0.00533685959163897
1	17349297	17352697	3401	+	PlantSmallRNAgenes	OtherRNA	NA	NA	osa-b1.0r1-7010	OtherRNA locus with < 80% of RNAs between 20-24 nts in size	NA	NA	NA	NA	NA	NA	NA	-3.86474857368024	9.51745973201192e-07
1	17460415	17461377	963	-	PlantSmallRNAgenes	siRNA24	NA	NA	osa-b1.0r1-7048	siRNA24 locus with predominant RNA size of 24	NA	NA	NA	NA	NA	NA	NA	-4.36516431709074	0.0042019426509907
1	17479103	17480080	978	*	PlantSmallRNAgenes	siRNA24	NA	NA	osa-b1.0r1-7057	siRNA24 locus with predominant RNA size of 24	NA	NA	NA	NA	NA	NA	NA	-2.20130063625714	0.00907002290031998
1	17589400	17590381	982	*	PlantSmallRNAgenes	siRNA24	NA	NA	osa-b1.0r1-7102	siRNA24 locus with predominant RNA size of 24	NA	NA	NA	NA	NA	NA	NA	-2.77340155930032	0.0141114454470733
1	17629013	17630860	1848	*	PlantSmallRNAgenes	siRNA24	NA	NA	osa-b1.0r1-7120	siRNA24 locus with predominant RNA size of 24	NA	NA	NA	NA	NA	NA	NA	2.61371861054414	0.0464118571341877
1	17846627	17851244	4618	*	Pln24NT	24nt_Locus	NA	NA	cluster6062	NA	NA	NA	NA	cluster6062	cluster6062	T	14	5.59562846229945	0.0338116690753689
1	17902061	17903944	1884	*	PlantSmallRNAgenes	siRNA24	NA	NA	osa-b1.0r1-7204	siRNA24 locus with predominant RNA size of 24	NA	NA	NA	NA	NA	NA	NA	4.25586242687636	0.0356543617094059
1	18006950	18007768	819	+	PlantSmallRNAgenes	OtherRNA	NA	NA	osa-b1.0r1-7247	OtherRNA locus with < 80% of RNAs between 20-24 nts in size	NA	NA	NA	NA	NA	NA	NA	2.24972346879843	0.0403377528835074
1	18037054	18037739	686	*	PlantSmallRNAgenes	siRNA24	NA	NA	osa-b1.0r1-7264	siRNA24 locus with predominant RNA size of 24	NA	NA	NA	NA	NA	NA	NA	5.29405373968574	0.0172852701118627
1	18173571	18176480	2910	*	PlantSmallRNAgenes	siRNA24	NA	NA	osa-b1.0r1-7303	siRNA24 locus with predominant RNA size of 24	NA	NA	NA	NA	NA	NA	NA	1.90392967967563	0.0243356343436525
1	18219028	18219954	927	*	PlantSmallRNAgenes	siRNA24	NA	NA	osa-b1.0r1-7320	siRNA24 locus with predominant RNA size of 24	NA	NA	NA	NA	NA	NA	NA	5.43504948312162	0.0138634911281173
1	18240597	18242524	1928	*	PlantSmallRNAgenes	siRNA24	NA	NA	osa-b1.0r1-7330	siRNA24 locus with predominant RNA size of 24	NA	NA	NA	NA	NA	NA	NA	3.01900850173521	0.00067188969394105
1	18340793	18343688	2896	*	PlantSmallRNAgenes	siRNA24	NA	NA	osa-b1.0r1-7366	siRNA24 locus with predominant RNA size of 24	NA	NA	NA	NA	NA	NA	NA	3.31717988117823	0.00495497448418667
1	18346231	18346613	383	-	PlantSmallRNAgenes	siRNA24	NA	NA	osa-b1.0r1-7369	siRNA24 locus with predominant RNA size of 24	NA	NA	NA	NA	NA	NA	NA	-4.75762988069405	0.0468212378769002
1	18382344	18383301	958	*	PlantSmallRNAgenes	siRNA24	NA	NA	osa-b1.0r1-7385	siRNA24 locus with predominant RNA size of 24	NA	NA	NA	NA	NA	NA	NA	6.35674801742273	0.0021049091399693
1	18385350	18386024	675	*	PlantSmallRNAgenes	siRNA24	NA	NA	osa-b1.0r1-7387	siRNA24 locus with predominant RNA size of 24	NA	NA	NA	NA	NA	NA	NA	4.78371071659477	0.0363285454891952
1	18427451	18428257	807	*	ShortStack	siRNA24	NA	NA	Cluster_60308	NA	Cluster_60308	24	N	NA	NA	NA	NA	6.53668816191166	0.0395356764558664
1	18441714	18442132	419	*	PlantSmallRNAgenes	siRNA24	NA	NA	osa-b1.0r1-7406	siRNA24 locus with predominant RNA size of 24	NA	NA	NA	NA	NA	NA	NA	-5.59949394257066	0.00130413654709292
1	18472224	18472793	570	*	ShortStack	siRNA24	NA	NA	Cluster_60347	NA	Cluster_60347	24	N	NA	NA	NA	NA	5.90696686758749	0.0106846350894935
1	18502359	18504311	1953	*	PlantSmallRNAgenes	siRNA24	NA	NA	osa-b1.0r1-7433	siRNA24 locus with predominant RNA size of 24	NA	NA	NA	NA	NA	NA	NA	-1.61370563744851	0.0219903841812983
1	18505507	18505622	116	-	PlantSmallRNAgenes	siRNA24	NA	NA	osa-b1.0r1-7434	siRNA24 locus with predominant RNA size of 24	NA	NA	NA	NA	NA	NA	NA	-3.255614854045	0.00288455586001073
1	18516961	18518999	2039	*	PlantSmallRNAgenes	siRNA24	NA	NA	osa-b1.0r1-7435	siRNA24 locus with predominant RNA size of 24	NA	NA	NA	NA	NA	NA	NA	6.73134183906536	4.10240588078135e-11
1	18665417	18667485	2069	*	PlantSmallRNAgenes	siRNA24	NA	NA	osa-b1.0r1-7493	siRNA24 locus with predominant RNA size of 24	NA	NA	NA	NA	NA	NA	NA	2.86431902514848	0.0306171321305345
1	18677567	18677852	286	*	PlantSmallRNAgenes	OtherRNA	NA	NA	osa-b1.0r1-7498	OtherRNA locus with < 80% of RNAs between 20-24 nts in size	NA	NA	NA	NA	NA	NA	NA	18.5036091384548	0.0142080267149627
1	18682605	18683331	727	-	PlantSmallRNAgenes	OtherRNA	NA	NA	osa-b1.0r1-7501	OtherRNA locus with < 80% of RNAs between 20-24 nts in size	NA	NA	NA	NA	NA	NA	NA	-3.80173688794302	0.0450018657786513
1	18695130	18700476	5347	*	Pln24NT	24nt_Locus	NA	NA	cluster6306	NA	NA	NA	NA	cluster6306	cluster6306	T	13	5.66084628863934	0.0152960401019426
1	18714054	18715965	1912	*	Pln24NT	24nt_Locus	NA	NA	cluster6315	NA	NA	NA	NA	cluster6315	cluster6315	F	13	5.72703638697839	0.020681447472209
1	18829491	18831471	1981	*	PlantSmallRNAgenes	siRNA24	NA	NA	osa-b1.0r1-7549	siRNA24 locus with predominant RNA size of 24	NA	NA	NA	NA	NA	NA	NA	3.63699210909527	0.00450097820546924
1	18892666	18893666	1001	*	PlantSmallRNAgenes	siRNA24	NA	NA	osa-b1.0r1-7572	siRNA24 locus with predominant RNA size of 24	NA	NA	NA	NA	NA	NA	NA	5.04678434776339	0.0253616090321559
1	18996619	18997888	1270	*	PlantSmallRNAgenes	OtherRNA	NA	NA	osa-b1.0r1-7607	OtherRNA locus with < 80% of RNAs between 20-24 nts in size	NA	NA	NA	NA	NA	NA	NA	-2.78739154049865	0.0277331259294846
1	19000440	19001047	608	*	PlantSmallRNAgenes	siRNA24	NA	NA	osa-b1.0r1-7611	siRNA24 locus with predominant RNA size of 24	NA	NA	NA	NA	NA	NA	NA	-3.39544045613172	0.025271479348353
1	19002766	19003737	972	*	PlantSmallRNAgenes	siRNA24	NA	NA	osa-b1.0r1-7614	siRNA24 locus with predominant RNA size of 24	NA	NA	NA	NA	NA	NA	NA	-3.23561446279615	0.0244440169392394
1	19004910	19005265	356	*	PlantSmallRNAgenes	siRNA24	NA	NA	osa-b1.0r1-7615	siRNA24 locus with predominant RNA size of 24	NA	NA	NA	NA	NA	NA	NA	-4.22997152692796	0.0174556827803701
1	19033446	19036645	3200	*	PlantSmallRNAgenes	siRNA24	NA	NA	osa-b1.0r1-7634	siRNA24 locus with predominant RNA size of 24	NA	NA	NA	NA	NA	NA	NA	4.49451983823397	0.000336347733409908
1	19056681	19057598	918	*	PlantSmallRNAgenes	siRNA24	NA	NA	osa-b1.0r1-7651	siRNA24 locus with predominant RNA size of 24	NA	NA	NA	NA	NA	NA	NA	-2.24108351674596	0.0201782546980164
1	19071201	19071541	341	*	PlantSmallRNAgenes	siRNA24	NA	NA	osa-b1.0r1-7664	siRNA24 locus with predominant RNA size of 24	NA	NA	NA	NA	NA	NA	NA	-4.6862118554908	0.0248481385369155
1	19126696	19128492	1797	*	PlantSmallRNAgenes	siRNA24	NA	NA	osa-b1.0r1-7685	siRNA24 locus with predominant RNA size of 24	NA	NA	NA	NA	NA	NA	NA	5.84402821658273	0.00718654197352277
1	19175863	19176555	693	*	PlantSmallRNAgenes	siRNA24	NA	NA	osa-b1.0r1-7700	siRNA24 locus with predominant RNA size of 24	NA	NA	NA	NA	NA	NA	NA	-2.95561421394388	0.0433486055720874
1	19329811	19330804	994	*	PlantSmallRNAgenes	siRNA24	NA	NA	osa-b1.0r1-7763	siRNA24 locus with predominant RNA size of 24	NA	NA	NA	NA	NA	NA	NA	4.22026758746237	0.00800325383688719
1	19370370	19371443	1074	*	PlantSmallRNAgenes	siRNA24	NA	NA	osa-b1.0r1-7784	siRNA24 locus with predominant RNA size of 24	NA	NA	NA	NA	NA	NA	NA	3.3911980396118	0.0182773744101778
1	19680579	19680795	217	+	PlantSmallRNAgenes	OtherRNA	NA	NA	osa-b1.0r1-7858	OtherRNA locus with < 80% of RNAs between 20-24 nts in size	NA	NA	NA	NA	NA	NA	NA	2.15436620203358	0.0153084199320913
1	19695426	19696419	994	*	PlantSmallRNAgenes	siRNA21	NA	NA	osa-b1.0r1-7864	siRNA21 locus with predominant RNA size of 21	NA	NA	NA	NA	NA	NA	NA	2.91170395952993	0.0140240434016819
1	19703919	19708489	4571	*	Pln24NT	24nt_Locus	NA	NA	cluster6630	NA	NA	NA	NA	cluster6630	cluster6630	T	12	4.99105003442238	0.0467615321610203
1	19793854	19794164	311	*	ShortStack	siRNA24	NA	NA	Cluster_61105	NA	Cluster_61105	24	N	NA	NA	NA	NA	5.89388600067338	0.0229687198284371
1	19824339	19824883	545	+	ShortStack	OtherRNA	NA	NA	Cluster_61110	NA	Cluster_61110	N	N	NA	NA	NA	NA	-4.82085161767737	0.0174530753330098
1	19842100	19844248	2149	+	PlantSmallRNAgenes	OtherRNA	NA	NA	osa-b1.0r1-7890	OtherRNA locus with < 80% of RNAs between 20-24 nts in size	NA	NA	NA	NA	NA	NA	NA	5.89616243528787	0.000358870478428239
1	19854765	19858819	4055	*	PlantSmallRNAgenes	siRNA24	NA	NA	osa-b1.0r1-7895	siRNA24 locus with predominant RNA size of 24	NA	NA	NA	NA	NA	NA	NA	2.25356069886395	0.00952921488060493
1	19858939	19859874	936	*	PlantSmallRNAgenes	siRNA24	NA	NA	osa-b1.0r1-7896	siRNA24 locus with predominant RNA size of 24	NA	NA	NA	NA	NA	NA	NA	2.72404317207164	0.0215449959090322
1	19863635	19866396	2762	*	PlantSmallRNAgenes	siRNA24	NA	NA	osa-b1.0r1-7898	siRNA24 locus with predominant RNA size of 24	NA	NA	NA	NA	NA	NA	NA	2.75400995291943	0.0253808811657375
1	19880027	19880468	442	*	PlantSmallRNAgenes	siRNA21	NA	NA	osa-b1.0r1-7908	siRNA21 locus with predominant RNA size of 21	NA	NA	NA	NA	NA	NA	NA	3.11680130123282	0.00246464486031092
1	19891909	19892480	572	*	PlantSmallRNAgenes	siRNA24	NA	NA	osa-b1.0r1-7911	siRNA24 locus with predominant RNA size of 24	NA	NA	NA	NA	NA	NA	NA	2.56991934002502	0.02297503192763
1	20129661	20130436	776	*	PlantSmallRNAgenes	siRNA24	NA	NA	osa-b1.0r1-8017	siRNA24 locus with predominant RNA size of 24	NA	NA	NA	NA	NA	NA	NA	-4.64205706254173	0.018716145504947
1	20261191	20267038	5848	*	PlantSmallRNAgenes	siRNA24	NA	NA	osa-b1.0r1-8051	siRNA24 locus with predominant RNA size of 24	NA	NA	NA	NA	NA	NA	NA	4.19149992136981	4.70465757500513e-07
1	20274560	20275706	1147	*	PlantSmallRNAgenes	siRNA24	NA	NA	osa-b1.0r1-8053	siRNA24 locus with predominant RNA size of 24	NA	NA	NA	NA	NA	NA	NA	5.6945516683101	0.0151571142958185
1	20297149	20298111	963	*	PlantSmallRNAgenes	siRNA24	NA	NA	osa-b1.0r1-8062	siRNA24 locus with predominant RNA size of 24	NA	NA	NA	NA	NA	NA	NA	5.07498665616464	0.0202526161284949
1	20326552	20328007	1456	*	PlantSmallRNAgenes	siRNA24	NA	NA	osa-b1.0r1-8073	siRNA24 locus with predominant RNA size of 24	NA	NA	NA	NA	NA	NA	NA	3.61020154672609	0.0311082333574329
1	20385669	20385835	167	-	PlantSmallRNAgenes	OtherRNA	NA	NA	osa-b1.0r1-8089	OtherRNA locus with < 80% of RNAs between 20-24 nts in size	NA	NA	NA	NA	NA	NA	NA	-3.50419684246967	0.000324125119711584
1	20445552	20446240	689	-	PlantSmallRNAgenes	OtherRNA	NA	NA	osa-b1.0r1-8130	OtherRNA locus with < 80% of RNAs between 20-24 nts in size	NA	NA	NA	NA	NA	NA	NA	-3.54510237972819	0.00782465437830108
1	20555928	20556527	600	*	PlantSmallRNAgenes	siRNA24	NA	NA	osa-b1.0r1-8180	siRNA24 locus with predominant RNA size of 24	NA	NA	NA	NA	NA	NA	NA	5.65214397647603	0.0209378072353457
1	20574215	20574532	318	+	ShortStack	OtherRNA	NA	NA	Cluster_61582	NA	Cluster_61582	N	N	NA	NA	NA	NA	-4.24333876454706	0.00851744812680977
1	20599239	20600229	991	-	PlantSmallRNAgenes	OtherRNA	NA	NA	osa-b1.0r1-8195	OtherRNA locus with < 80% of RNAs between 20-24 nts in size	NA	NA	NA	NA	NA	NA	NA	-3.00840304180265	0.00591663181399949
1	20600622	20602261	1640	-	PlantSmallRNAgenes	OtherRNA	NA	NA	osa-b1.0r1-8196	OtherRNA locus with < 80% of RNAs between 20-24 nts in size	NA	NA	NA	NA	NA	NA	NA	-2.67803035753797	0.0053619954609841
1	20671587	20672069	483	*	PlantSmallRNAgenes	siRNA24	NA	NA	osa-b1.0r1-8236	siRNA24 locus with predominant RNA size of 24	NA	NA	NA	NA	NA	NA	NA	5.3843169888583	0.0159716591826416
1	20792623	20793231	609	*	PlantSmallRNAgenes	siRNA24	NA	NA	osa-b1.0r1-8270	siRNA24 locus with predominant RNA size of 24	NA	NA	NA	NA	NA	NA	NA	5.38288156489979	0.0286744311108749
1	20805146	20805784	639	*	PlantSmallRNAgenes	siRNA24	NA	NA	osa-b1.0r1-8273	siRNA24 locus with predominant RNA size of 24	NA	NA	NA	NA	NA	NA	NA	-3.83526059990984	0.00415725211403833
1	20809777	20814687	4911	*	PlantSmallRNAgenes	siRNA24	NA	NA	osa-b1.0r1-8275	siRNA24 locus with predominant RNA size of 24	NA	NA	NA	NA	NA	NA	NA	4.29602499418756	9.47455159315971e-07
1	20820760	20822379	1620	*	PlantSmallRNAgenes	siRNA24	NA	NA	osa-b1.0r1-8276	siRNA24 locus with predominant RNA size of 24	NA	NA	NA	NA	NA	NA	NA	3.39645482555317	0.00921490495099635
1	20863147	20865201	2055	*	PlantSmallRNAgenes	siRNA24	NA	NA	osa-b1.0r1-8296	siRNA24 locus with predominant RNA size of 24	NA	NA	NA	NA	NA	NA	NA	5.93588502787718	1.27743712533571e-07
1	20874217	20874682	466	+	PlantSmallRNAgenes	siRNA24	NA	NA	osa-b1.0r1-8301	siRNA24 locus with predominant RNA size of 24	NA	NA	NA	NA	NA	NA	NA	5.06880378212812	0.0253808811657375
1	20949009	20949944	936	*	PlantSmallRNAgenes	siRNA24	NA	NA	osa-b1.0r1-8337	siRNA24 locus with predominant RNA size of 24	NA	NA	NA	NA	NA	NA	NA	4.66050434314205	0.0354847047725605
1	21008537	21015551	7015	*	PlantSmallRNAgenes	siRNA24	NA	NA	osa-b1.0r1-8353	siRNA24 locus with predominant RNA size of 24	NA	NA	NA	NA	NA	NA	NA	4.28735974703859	4.68301622181783e-05
1	21055152	21057031	1880	*	PlantSmallRNAgenes	OtherRNA	NA	NA	osa-b1.0r1-8372	OtherRNA locus with < 80% of RNAs between 20-24 nts in size	NA	NA	NA	NA	NA	NA	NA	2.20337503482033	0.0391913063861911
1	21063825	21066456	2632	*	PlantSmallRNAgenes	siRNA24	NA	NA	osa-b1.0r1-8375	siRNA24 locus with predominant RNA size of 24	NA	NA	NA	NA	NA	NA	NA	2.21713370804805	0.0115739133782489
1	21232069	21232208	140	+	PlantSmallRNAgenes	OtherRNA	NA	NA	osa-b1.0r1-8430	OtherRNA locus with < 80% of RNAs between 20-24 nts in size	NA	NA	NA	NA	NA	NA	NA	5.00361355023007	0.0319575300312804
1	21232362	21232719	358	+	PlantSmallRNAgenes	OtherRNA	NA	NA	osa-b1.0r1-8431	OtherRNA locus with < 80% of RNAs between 20-24 nts in size	NA	NA	NA	NA	NA	NA	NA	5.15165290490183	0.0148594339380485
1	21233992	21234258	267	+	PlantSmallRNAgenes	OtherRNA	NA	NA	osa-b1.0r1-8433	OtherRNA locus with < 80% of RNAs between 20-24 nts in size	NA	NA	NA	NA	NA	NA	NA	2.65378187898691	0.0363343269007314
1	21260435	21260768	334	*	PlantSmallRNAgenes	siRNA24	NA	NA	osa-b1.0r1-8446	siRNA24 locus with predominant RNA size of 24	NA	NA	NA	NA	NA	NA	NA	-4.81701249737215	0.024993423539222
1	21262911	21263239	329	*	PlantSmallRNAgenes	siRNA24	NA	NA	osa-b1.0r1-8449	siRNA24 locus with predominant RNA size of 24	NA	NA	NA	NA	NA	NA	NA	-4.4775306071623	0.0325676207994478
1	21267577	21267940	364	-	ShortStack	OtherRNA	NA	NA	Cluster_62018	NA	Cluster_62018	N	N	NA	NA	NA	NA	5.47186229673141	0.0276286688511218
1	21305980	21307294	1315	*	PlantSmallRNAgenes	siRNA24	NA	NA	osa-b1.0r1-8467	siRNA24 locus with predominant RNA size of 24	NA	NA	NA	NA	NA	NA	NA	3.12785297682955	0.0039171090341793
1	21556918	21557527	610	*	PlantSmallRNAgenes	siRNA24	NA	NA	osa-b1.0r1-8562	siRNA24 locus with predominant RNA size of 24	NA	NA	NA	NA	NA	NA	NA	-2.90042538141547	0.0147092992206774
1	21604971	21606579	1609	*	PlantSmallRNAgenes	siRNA24	NA	NA	osa-b1.0r1-8586	siRNA24 locus with predominant RNA size of 24	NA	NA	NA	NA	NA	NA	NA	4.81557262886472	0.0431281357955446
1	21703137	21703386	250	-	ShortStack	OtherRNA	NA	NA	Cluster_62333	NA	Cluster_62333	N	N	NA	NA	NA	NA	4.60630786708159	0.0344562322396073
1	21707571	21708824	1254	*	PlantSmallRNAgenes	siRNA24	NA	NA	osa-b1.0r1-8628	siRNA24 locus with predominant RNA size of 24	NA	NA	NA	NA	NA	NA	NA	4.40731410935912	5.86774949609289e-06
1	21751851	21754797	2947	*	PlantSmallRNAgenes	siRNA24	NA	NA	osa-b1.0r1-8654	siRNA24 locus with predominant RNA size of 24	NA	NA	NA	NA	NA	NA	NA	2.59569833061079	0.0124397677363643
1	21804506	21808884	4379	*	PlantSmallRNAgenes	siRNA24	NA	NA	osa-b1.0r1-8670	siRNA24 locus with predominant RNA size of 24	NA	NA	NA	NA	NA	NA	NA	2.33043539026617	0.00201356092693672
1	21822947	21825082	2136	*	PlantSmallRNAgenes	siRNA24	NA	NA	osa-b1.0r1-8675	siRNA24 locus with predominant RNA size of 24	NA	NA	NA	NA	NA	NA	NA	4.56296425288497	0.00369115454699174
1	21850708	21852325	1618	*	PlantSmallRNAgenes	siRNA24	NA	NA	osa-b1.0r1-8684	siRNA24 locus with predominant RNA size of 24	NA	NA	NA	NA	NA	NA	NA	5.43083127489056	0.0189256072738119
1	21886272	21886574	303	*	PlantSmallRNAgenes	siRNA24	NA	NA	osa-b1.0r1-8693	siRNA24 locus with predominant RNA size of 24	NA	NA	NA	NA	NA	NA	NA	4.3115631515866	0.0462425913523334
1	21916371	21917752	1382	*	PlantSmallRNAgenes	siRNA24	NA	NA	osa-b1.0r1-8707	siRNA24 locus with predominant RNA size of 24	NA	NA	NA	NA	NA	NA	NA	-2.23238002845634	0.0112884327839947
1	21952877	21953421	545	*	PlantSmallRNAgenes	siRNA24	NA	NA	osa-b1.0r1-8727	siRNA24 locus with predominant RNA size of 24	NA	NA	NA	NA	NA	NA	NA	6.0274985135424	0.0139586832980923
1	21953642	21955619	1978	*	PlantSmallRNAgenes	siRNA24	NA	NA	osa-b1.0r1-8728	siRNA24 locus with predominant RNA size of 24	NA	NA	NA	NA	NA	NA	NA	4.32678110759883	1.08788298638627e-05
1	22007620	22007948	329	*	PlantSmallRNAgenes	siRNA24	NA	NA	osa-b1.0r1-8754	siRNA24 locus with predominant RNA size of 24	NA	NA	NA	NA	NA	NA	NA	-3.40441224115231	0.0426125604525006
1	22025116	22025405	290	-	PlantSmallRNAgenes	siRNA24	NA	NA	osa-b1.0r1-8767	siRNA24 locus with predominant RNA size of 24	NA	NA	NA	NA	NA	NA	NA	2.39844077103351	0.0439978234881085
1	22209590	22211512	1923	*	Pln24NT	24nt_Locus	NA	NA	cluster7466	NA	NA	NA	NA	cluster7466	cluster7466	T	9	6.61126252540972	0.00116870333328066
1	22221222	22221749	528	*	PlantSmallRNAgenes	siRNA24	NA	NA	osa-b1.0r1-8849	siRNA24 locus with predominant RNA size of 24	NA	NA	NA	NA	NA	NA	NA	-2.53726974451265	0.0325439107225257
1	22252529	22253219	691	*	PlantSmallRNAgenes	siRNA24	NA	NA	osa-b1.0r1-8860	siRNA24 locus with predominant RNA size of 24	NA	NA	NA	NA	NA	NA	NA	5.31997965302874	0.0211492976943852
1	22308876	22309184	309	*	PlantSmallRNAgenes	siRNA24	NA	NA	osa-b1.0r1-8883	siRNA24 locus with predominant RNA size of 24	NA	NA	NA	NA	NA	NA	NA	5.87073144392772	0.0168250789192253
1	22309438	22309673	236	*	PlantSmallRNAgenes	siRNA24	NA	NA	osa-b1.0r1-8884	siRNA24 locus with predominant RNA size of 24	NA	NA	NA	NA	NA	NA	NA	4.01687932644864	0.0311082333574329
1	22333499	22333888	390	*	PlantSmallRNAgenes	siRNA24	NA	NA	osa-b1.0r1-8894	siRNA24 locus with predominant RNA size of 24	NA	NA	NA	NA	NA	NA	NA	-4.37547986940231	0.0153272863113576
1	22335960	22337174	1215	-	PlantSmallRNAgenes	siRNA24	NA	NA	osa-b1.0r1-8896	siRNA24 locus with predominant RNA size of 24	NA	NA	NA	NA	NA	NA	NA	-6.86195200287667	0.0188593660272153
1	22341744	22343037	1294	*	PlantSmallRNAgenes	siRNA24	NA	NA	osa-b1.0r1-8897	siRNA24 locus with predominant RNA size of 24	NA	NA	NA	NA	NA	NA	NA	-1.97375035634802	0.0242030946681753
1	22460820	22461310	491	*	PlantSmallRNAgenes	siRNA24	NA	NA	osa-b1.0r1-8949	siRNA24 locus with predominant RNA size of 24	NA	NA	NA	NA	NA	NA	NA	-4.16902067034133	0.0458002374206962
1	22466250	22466565	316	*	PlantSmallRNAgenes	siRNA24	NA	NA	osa-b1.0r1-8954	siRNA24 locus with predominant RNA size of 24	NA	NA	NA	NA	NA	NA	NA	-3.51105733336093	0.00753329760994071
1	22474494	22476294	1801	*	PlantSmallRNAgenes	siRNA21	NA	NA	osa-b1.0r1-8955	siRNA21 locus with predominant RNA size of 21	NA	NA	NA	NA	NA	NA	NA	10.3071160971952	1.3037511289298e-22
1	22478185	22478253	69	*	PlantSmallRNAgenes	siRNA21	NA	NA	osa-b1.0r1-8956	siRNA21 locus with predominant RNA size of 21	NA	NA	NA	NA	NA	NA	NA	6.54102635191387	0.00272918985310384
1	22487155	22487495	341	*	PlantSmallRNAgenes	siRNA24	NA	NA	osa-b1.0r1-8961	siRNA24 locus with predominant RNA size of 24	NA	NA	NA	NA	NA	NA	NA	-2.8748043254602	0.0287139885272596
1	22490940	22491412	473	*	PlantSmallRNAgenes	siRNA24	NA	NA	osa-b1.0r1-8964	siRNA24 locus with predominant RNA size of 24	NA	NA	NA	NA	NA	NA	NA	-4.6392961463944	0.017983146413825
1	22665525	22665980	456	*	PlantSmallRNAgenes	siRNA24	NA	NA	osa-b1.0r1-9048	siRNA24 locus with predominant RNA size of 24	NA	NA	NA	NA	NA	NA	NA	-5.06819703574253	0.043023293652698
1	22788154	22788334	181	*	PlantSmallRNAgenes	siRNA24	NA	NA	osa-b1.0r1-9095	siRNA24 locus with predominant RNA size of 24	NA	NA	NA	NA	NA	NA	NA	5.69682695924553	0.0274014920227464
1	22833170	22836483	3314	*	PlantSmallRNAgenes	siRNA24	NA	NA	osa-b1.0r1-9121	siRNA24 locus with predominant RNA size of 24	NA	NA	NA	NA	NA	NA	NA	9.39913906545001	1.99811145035948e-08
1	22836617	22839900	3284	*	PlantSmallRNAgenes	siRNA24	NA	NA	osa-b1.0r1-9122	siRNA24 locus with predominant RNA size of 24	NA	NA	NA	NA	NA	NA	NA	10.4900038692381	2.96879639785526e-09
1	22877180	22877330	151	*	ShortStack	OtherRNA	NA	NA	Cluster_63165	NA	Cluster_63165	N	N	NA	NA	NA	NA	5.29838292542827	0.0337740457043604
1	22877901	22878847	947	*	ShortStack	siRNA24	NA	NA	Cluster_63166	NA	Cluster_63166	24	N	NA	NA	NA	NA	4.95407551220455	0.0410135532991886
1	22954721	22956230	1510	-	PlantSmallRNAgenes	OtherRNA	NA	NA	osa-b1.0r1-9180	OtherRNA locus with < 80% of RNAs between 20-24 nts in size	NA	NA	NA	NA	NA	NA	NA	-3.67608571513787	0.0308872764418723
1	23009710	23011014	1305	*	PlantSmallRNAgenes	siRNA24	NA	NA	osa-b1.0r1-9204	siRNA24 locus with predominant RNA size of 24	NA	NA	NA	NA	NA	NA	NA	6.00544744737199	0.00408282058512936
1	23160650	23161509	860	*	PlantSmallRNAgenes	siRNA24	NA	NA	osa-b1.0r1-9251	siRNA24 locus with predominant RNA size of 24	NA	NA	NA	NA	NA	NA	NA	4.50744745437407	0.0264445132935321
1	23164552	23165732	1181	*	PlantSmallRNAgenes	siRNA24	NA	NA	osa-b1.0r1-9253	siRNA24 locus with predominant RNA size of 24	NA	NA	NA	NA	NA	NA	NA	4.38517687769035	0.0331352926922267
1	23299483	23299923	441	*	PlantSmallRNAgenes	siRNA24	NA	NA	osa-b1.0r1-9297	siRNA24 locus with predominant RNA size of 24	NA	NA	NA	NA	NA	NA	NA	2.70557007577184	0.0165094863208096
1	23314267	23315995	1729	*	PlantSmallRNAgenes	siRNA24	NA	NA	osa-b1.0r1-9304	siRNA24 locus with predominant RNA size of 24	NA	NA	NA	NA	NA	NA	NA	4.00395442434764	0.0478029657788391
1	23323519	23323923	405	+	PlantSmallRNAgenes	OtherRNA	NA	NA	osa-b1.0r1-9305	OtherRNA locus with < 80% of RNAs between 20-24 nts in size	NA	NA	NA	NA	NA	NA	NA	2.08646274872224	0.00931743102943633
1	23325232	23327088	1857	*	PlantSmallRNAgenes	siRNA24	NA	NA	osa-b1.0r1-9306	siRNA24 locus with predominant RNA size of 24	NA	NA	NA	NA	NA	NA	NA	2.97399995081493	0.00455188296788928
1	23380826	23381403	578	*	ShortStack	siRNA24	NA	NA	Cluster_63452	NA	Cluster_63452	24	N	NA	NA	NA	NA	6.40424412110128	0.00302884942047428
1	23381942	23382014	73	*	PlantSmallRNAgenes	siRNA24	NA	NA	osa-b1.0r1-9333	siRNA24 locus with predominant RNA size of 24	NA	NA	NA	NA	NA	NA	NA	5.82164518054171	0.025260261791401
1	23382100	23382670	571	*	PlantSmallRNAgenes	siRNA24	NA	NA	osa-b1.0r1-9334	siRNA24 locus with predominant RNA size of 24	NA	NA	NA	NA	NA	NA	NA	8.27059816270628	5.85011458412989e-06
1	23383716	23388626	4911	*	PlantSmallRNAgenes	siRNA24	NA	NA	osa-b1.0r1-9335	siRNA24 locus with predominant RNA size of 24	NA	NA	NA	NA	NA	NA	NA	9.43480147680355	3.237606186792e-18
1	23392622	23393222	601	*	ShortStack	siRNA21	NA	NA	Cluster_63461	NA	Cluster_63461	21	N	NA	NA	NA	NA	5.82308809395285	0.0107783557309652
1	23395733	23399109	3377	*	PlantSmallRNAgenes	siRNA24	NA	NA	osa-b1.0r1-9343	siRNA24 locus with predominant RNA size of 24	NA	NA	NA	NA	NA	NA	NA	9.4591271329542	3.78504747196076e-16
1	23399193	23400624	1432	*	PlantSmallRNAgenes	siRNA24	NA	NA	osa-b1.0r1-9344	siRNA24 locus with predominant RNA size of 24	NA	NA	NA	NA	NA	NA	NA	10.8731207522152	5.5652970108546e-10
1	23401095	23403528	2434	*	PlantSmallRNAgenes	siRNA24	NA	NA	osa-b1.0r1-9346	siRNA24 locus with predominant RNA size of 24	NA	NA	NA	NA	NA	NA	NA	9.10109673609565	4.07863504614521e-08
1	23410600	23411223	624	*	PlantSmallRNAgenes	siRNA21	NA	NA	osa-b1.0r1-9348	siRNA21 locus with predominant RNA size of 21	NA	NA	NA	NA	NA	NA	NA	11.5952577879713	8.4058042892013e-11
1	23447728	23448640	913	*	Pln24NT	24nt_Locus	NA	NA	cluster7885	NA	NA	NA	NA	cluster7885	cluster7885	F	3	-5.61600413346185	0.00452401122762211
1	23515010	23516733	1724	+	ShortStack	OtherRNA	NA	NA	Cluster_63528	NA	Cluster_63528	N	N	NA	NA	NA	NA	6.9452816411223	4.47724726809766e-07
1	23533468	23534128	661	*	PlantSmallRNAgenes	siRNA24	NA	NA	osa-b1.0r1-9402	siRNA24 locus with predominant RNA size of 24	NA	NA	NA	NA	NA	NA	NA	-1.7979034496468	0.017984587046747
1	23535435	23535924	490	*	PlantSmallRNAgenes	OtherRNA	NA	NA	osa-b1.0r1-9403	OtherRNA locus with < 80% of RNAs between 20-24 nts in size	NA	NA	NA	NA	NA	NA	NA	-2.32358037137336	0.00140478433715853
1	23538620	23539720	1101	*	PlantSmallRNAgenes	siRNA24	NA	NA	osa-b1.0r1-9405	siRNA24 locus with predominant RNA size of 24	NA	NA	NA	NA	NA	NA	NA	-4.85906948847077	0.0194713073190855
1	23607336	23608929	1594	+	PlantSmallRNAgenes	OtherRNA	NA	NA	osa-b1.0r1-9429	OtherRNA locus with < 80% of RNAs between 20-24 nts in size	NA	NA	NA	NA	NA	NA	NA	-9.08829677732825	0.000193327334938333
1	23667934	23668228	295	-	PlantSmallRNAgenes	siRNA24	NA	NA	osa-b1.0r1-9456	siRNA24 locus with predominant RNA size of 24	NA	NA	NA	NA	NA	NA	NA	-2.43336576314638	0.0344958968051383
1	23703562	23703948	387	*	PlantSmallRNAgenes	siRNA24	NA	NA	osa-b1.0r1-9481	siRNA24 locus with predominant RNA size of 24	NA	NA	NA	NA	NA	NA	NA	-3.58003170483102	0.0126353969967177
1	23718527	23719058	532	*	PlantSmallRNAgenes	siRNA24	NA	NA	osa-b1.0r1-9496	siRNA24 locus with predominant RNA size of 24	NA	NA	NA	NA	NA	NA	NA	-2.00780021591244	0.0406134273295607
1	23742171	23742218	48	-	PlantSmallRNAgenes	OtherRNA	NA	NA	osa-b1.0r1-9509	OtherRNA locus with < 80% of RNAs between 20-24 nts in size	NA	NA	NA	NA	NA	NA	NA	-3.15843726399564	4.2393846127628e-05
1	23837517	23838283	767	*	PlantSmallRNAgenes	siRNA24	NA	NA	osa-b1.0r1-9557	siRNA24 locus with predominant RNA size of 24	NA	NA	NA	NA	NA	NA	NA	-4.69856878881244	0.0307645482609742
1	24005022	24006700	1679	+	PlantSmallRNAgenes	OtherRNA	NA	NA	osa-b1.0r1-9631	OtherRNA locus with < 80% of RNAs between 20-24 nts in size	NA	NA	NA	NA	NA	NA	NA	-7.11182642156245	4.88174559018318e-05
1	24091695	24092033	339	*	PlantSmallRNAgenes	siRNA24	NA	NA	osa-b1.0r1-9668	siRNA24 locus with predominant RNA size of 24	NA	NA	NA	NA	NA	NA	NA	-4.73264163030314	0.0283824199271002
1	24372253	24373124	872	+	PlantSmallRNAgenes	siRNA24	NA	NA	osa-b1.0r1-9776	siRNA24 locus with predominant RNA size of 24	NA	NA	NA	NA	NA	NA	NA	3.05584314883066	0.0276487700416285
1	24513483	24514977	1495	*	PlantSmallRNAgenes	siRNA24	NA	NA	osa-b1.0r1-9832	siRNA24 locus with predominant RNA size of 24	NA	NA	NA	NA	NA	NA	NA	3.23558483325766	0.0192130364003944
1	24571928	24572346	419	*	PlantSmallRNAgenes	siRNA24	NA	NA	osa-b1.0r1-9849	siRNA24 locus with predominant RNA size of 24	NA	NA	NA	NA	NA	NA	NA	5.67213731683843	0.01198200828846
1	24970727	24971071	345	*	PlantSmallRNAgenes	siRNA24	NA	NA	osa-b1.0r1-10029	siRNA24 locus with predominant RNA size of 24	NA	NA	NA	NA	NA	NA	NA	-3.01026360713376	0.000999836416429942
1	25149341	25150167	827	*	PlantSmallRNAgenes	siRNA24	NA	NA	osa-b1.0r1-10098	siRNA24 locus with predominant RNA size of 24	NA	NA	NA	NA	NA	NA	NA	-2.34745273329129	0.00390141609352604
1	25159120	25160381	1262	*	PlantSmallRNAgenes	siRNA24	NA	NA	osa-b1.0r1-10103	siRNA24 locus with predominant RNA size of 24	NA	NA	NA	NA	NA	NA	NA	4.79255991439299	0.033212952690641
1	25242708	25243398	691	*	PlantSmallRNAgenes	siRNA24	NA	NA	osa-b1.0r1-10131	siRNA24 locus with predominant RNA size of 24	NA	NA	NA	NA	NA	NA	NA	-3.06571099339506	0.0319400734893757
1	25251581	25255298	3718	*	PlantSmallRNAgenes	siRNA24	NA	NA	osa-b1.0r1-10140	siRNA24 locus with predominant RNA size of 24	NA	NA	NA	NA	NA	NA	NA	4.27960045101804	9.40418939338527e-06
1	25299706	25300005	300	*	PlantSmallRNAgenes	siRNA24	NA	NA	osa-b1.0r1-10170	siRNA24 locus with predominant RNA size of 24	NA	NA	NA	NA	NA	NA	NA	5.59980334623446	0.0405352190618706
1	25304003	25307775	3773	*	PlantSmallRNAgenes	siRNA24	NA	NA	osa-b1.0r1-10173	siRNA24 locus with predominant RNA size of 24	NA	NA	NA	NA	NA	NA	NA	5.31707086561287	0.00701361239513551
1	25307832	25310519	2688	*	PlantSmallRNAgenes	siRNA24	NA	NA	osa-b1.0r1-10174	siRNA24 locus with predominant RNA size of 24	NA	NA	NA	NA	NA	NA	NA	6.8866374931838	0.00044895641759676
1	25311582	25315355	3774	*	PlantSmallRNAgenes	siRNA24	NA	NA	osa-b1.0r1-10176	siRNA24 locus with predominant RNA size of 24	NA	NA	NA	NA	NA	NA	NA	2.82240323674678	8.91295829041244e-06
1	25357645	25357794	150	+	PlantSmallRNAgenes	OtherRNA	NA	NA	osa-b1.0r1-10198	OtherRNA locus with < 80% of RNAs between 20-24 nts in size	NA	NA	NA	NA	NA	NA	NA	6.68156128792612	0.00112054620157037
1	25359970	25360175	206	+	ShortStack	OtherRNA	NA	NA	Cluster_64821	NA	Cluster_64821	N	N	NA	NA	NA	NA	6.50769226483601	0.00218191986086465
1	25361525	25361910	386	+	PlantSmallRNAgenes	OtherRNA	NA	NA	osa-b1.0r1-10199	OtherRNA locus with < 80% of RNAs between 20-24 nts in size	NA	NA	NA	NA	NA	NA	NA	6.8003150926778	0.000756999035118161
1	25429199	25429677	479	*	PlantSmallRNAgenes	siRNA24	NA	NA	osa-b1.0r1-10224	siRNA24 locus with predominant RNA size of 24	NA	NA	NA	NA	NA	NA	NA	-3.34828581909409	0.0171170478819267
1	25478696	25481999	3304	-	PlantSmallRNAgenes	OtherRNA	NA	NA	osa-b1.0r1-10248	OtherRNA locus with < 80% of RNAs between 20-24 nts in size	NA	NA	NA	NA	NA	NA	NA	4.90821260866201	0.0396421012137345
1	25483214	25484053	840	*	PlantSmallRNAgenes	siRNA24	NA	NA	osa-b1.0r1-10251	siRNA24 locus with predominant RNA size of 24	NA	NA	NA	NA	NA	NA	NA	5.14790215528176	0.0121289503046594
1	25595988	25597866	1879	*	PlantSmallRNAgenes	siRNA24	NA	NA	osa-b1.0r1-10298	siRNA24 locus with predominant RNA size of 24	NA	NA	NA	NA	NA	NA	NA	6.16708617850972	0.00161698680433388
1	25600570	25600996	427	*	PlantSmallRNAgenes	siRNA24	NA	NA	osa-b1.0r1-10302	siRNA24 locus with predominant RNA size of 24	NA	NA	NA	NA	NA	NA	NA	-5.14784327100705	0.0140819074834498
1	25704056	25705134	1079	+	PlantSmallRNAgenes	OtherRNA	NA	NA	osa-b1.0r1-10352	OtherRNA locus with < 80% of RNAs between 20-24 nts in size	NA	NA	NA	NA	NA	NA	NA	-2.80615707156013	0.00501646752475459
1	25770782	25771087	306	*	PlantSmallRNAgenes	siRNA24	NA	NA	osa-b1.0r1-10371	siRNA24 locus with predominant RNA size of 24	NA	NA	NA	NA	NA	NA	NA	-4.14178060407937	0.0305281890721819
1	25818506	25818888	383	*	PlantSmallRNAgenes	siRNA24	NA	NA	osa-b1.0r1-10390	siRNA24 locus with predominant RNA size of 24	NA	NA	NA	NA	NA	NA	NA	-4.24841949042498	0.0231715349461751
1	25883796	25884197	402	*	PlantSmallRNAgenes	siRNA24	NA	NA	osa-b1.0r1-10418	siRNA24 locus with predominant RNA size of 24	NA	NA	NA	NA	NA	NA	NA	-4.86778150988271	0.00747807453503896
1	26000908	26001163	256	*	PlantSmallRNAgenes	siRNA24	NA	NA	osa-b1.0r1-10456	siRNA24 locus with predominant RNA size of 24	NA	NA	NA	NA	NA	NA	NA	2.38045469488967	0.0149243945985982
1	26098362	26098978	617	*	PlantSmallRNAgenes	siRNA24	NA	NA	osa-b1.0r1-10493	siRNA24 locus with predominant RNA size of 24	NA	NA	NA	NA	NA	NA	NA	-2.33066690021206	0.0135475151612754
1	26154330	26155696	1367	*	PlantSmallRNAgenes	siRNA24	NA	NA	osa-b1.0r1-10510	siRNA24 locus with predominant RNA size of 24	NA	NA	NA	NA	NA	NA	NA	4.45778776212338	0.00695781459395949
1	26248761	26249336	576	-	PlantSmallRNAgenes	siRNA24	NA	NA	osa-b1.0r1-10555	siRNA24 locus with predominant RNA size of 24	NA	NA	NA	NA	NA	NA	NA	2.22104333398393	0.00258676530585873
1	26276173	26277829	1657	*	PlantSmallRNAgenes	siRNA24	NA	NA	osa-b1.0r1-10564	siRNA24 locus with predominant RNA size of 24	NA	NA	NA	NA	NA	NA	NA	2.40915065089507	0.0209344118363399
1	26326951	26328593	1643	*	PlantSmallRNAgenes	siRNA24	NA	NA	osa-b1.0r1-10585	siRNA24 locus with predominant RNA size of 24	NA	NA	NA	NA	NA	NA	NA	-1.56747922549534	0.0397248516286466
1	26426278	26427497	1220	*	PlantSmallRNAgenes	siRNA24	NA	NA	osa-b1.0r1-10626	siRNA24 locus with predominant RNA size of 24	NA	NA	NA	NA	NA	NA	NA	2.90549747587926	0.0346936505104649
1	26430449	26430790	342	*	PlantSmallRNAgenes	siRNA24	NA	NA	osa-b1.0r1-10629	siRNA24 locus with predominant RNA size of 24	NA	NA	NA	NA	NA	NA	NA	-2.54172443304841	0.00217696454924633
1	26560683	26562103	1421	*	PlantSmallRNAgenes	siRNA24	NA	NA	osa-b1.0r1-10686	siRNA24 locus with predominant RNA size of 24	NA	NA	NA	NA	NA	NA	NA	7.72218312335951	0.0336655574037521
1	26562185	26562570	386	*	PlantSmallRNAgenes	siRNA24	NA	NA	osa-b1.0r1-10687	siRNA24 locus with predominant RNA size of 24	NA	NA	NA	NA	NA	NA	NA	6.80338641637446	0.00104615685618003
1	26563219	26563892	674	*	PlantSmallRNAgenes	siRNA24	NA	NA	osa-b1.0r1-10689	siRNA24 locus with predominant RNA size of 24	NA	NA	NA	NA	NA	NA	NA	6.59468159700786	7.46361795853007e-09
1	26579273	26582425	3153	*	PlantSmallRNAgenes	OtherRNA	NA	NA	osa-b1.0r1-10694	OtherRNA locus with < 80% of RNAs between 20-24 nts in size	NA	NA	NA	NA	NA	NA	NA	2.94322097127358	4.15439129002098e-05
1	26616713	26617415	703	+	PlantSmallRNAgenes	OtherRNA	NA	NA	osa-b1.0r1-10706	OtherRNA locus with < 80% of RNAs between 20-24 nts in size	NA	NA	NA	NA	NA	NA	NA	-4.93902147356432	0.0175779831193411
1	26760344	26760696	353	+	PlantSmallRNAgenes	siRNA24	NA	NA	osa-b1.0r1-10769	siRNA24 locus with predominant RNA size of 24	NA	NA	NA	NA	NA	NA	NA	-3.29804537742965	0.0221754554359202
1	26923194	26923459	266	*	PlantSmallRNAgenes	siRNA21	NA	NA	osa-b1.0r1-10828	siRNA21 locus with predominant RNA size of 21	NA	NA	NA	NA	NA	NA	NA	6.00179303493021	0.0102534136146791
1	26924710	26931607	6898	*	PlantSmallRNAgenes	siRNA24	NA	NA	osa-b1.0r1-10832	siRNA24 locus with predominant RNA size of 24	NA	NA	NA	NA	NA	NA	NA	9.44204958295209	5.33496107655469e-29
1	26939424	26939723	300	*	ShortStack	siRNA24	NA	NA	Cluster_65846	NA	Cluster_65846	24	N	NA	NA	NA	NA	5.65959129255673	0.0380816654946044
1	26969499	26970554	1056	*	PlantSmallRNAgenes	siRNA24	NA	NA	osa-b1.0r1-10837	siRNA24 locus with predominant RNA size of 24	NA	NA	NA	NA	NA	NA	NA	-3.57380719838948	0.0283929372393219
1	27014405	27014923	519	-	ShortStack	OtherRNA	NA	NA	Cluster_65860	NA	Cluster_65860	N	N	NA	NA	NA	NA	5.14985981819085	0.0427993056170837
1	27030849	27031308	460	*	PlantSmallRNAgenes	siRNA24	NA	NA	osa-b1.0r1-10854	siRNA24 locus with predominant RNA size of 24	NA	NA	NA	NA	NA	NA	NA	3.20877024974765	0.0441524798996771
1	27080336	27081024	689	*	PlantSmallRNAgenes	siRNA24	NA	NA	osa-b1.0r1-10882	siRNA24 locus with predominant RNA size of 24	NA	NA	NA	NA	NA	NA	NA	-4.90164219321779	0.00639075453850923
1	27087294	27087399	106	-	ShortStack	OtherRNA	NA	NA	Cluster_65902	NA	Cluster_65902	N	N	NA	NA	NA	NA	6.46459495119257	0.00273411793414792
1	27091453	27091803	351	-	ShortStack	OtherRNA	NA	NA	Cluster_65910	NA	Cluster_65910	N	N	NA	NA	NA	NA	6.56804098671543	0.00168128685872541
1	27239872	27240105	234	+	PlantSmallRNAgenes	OtherRNA	NA	NA	osa-b1.0r1-10951	OtherRNA locus with < 80% of RNAs between 20-24 nts in size	NA	NA	NA	NA	NA	NA	NA	2.71808525539337	0.000628836720259495
1	27422011	27422506	496	*	PlantSmallRNAgenes	siRNA24	NA	NA	osa-b1.0r1-11011	siRNA24 locus with predominant RNA size of 24	NA	NA	NA	NA	NA	NA	NA	-4.64064353721695	0.0181124182474062
1	27472946	27473957	1012	*	PlantSmallRNAgenes	siRNA24	NA	NA	osa-b1.0r1-11022	siRNA24 locus with predominant RNA size of 24	NA	NA	NA	NA	NA	NA	NA	4.97247174749208	0.0465865066242217
1	27490940	27491345	406	*	PlantSmallRNAgenes	siRNA24	NA	NA	osa-b1.0r1-11034	siRNA24 locus with predominant RNA size of 24	NA	NA	NA	NA	NA	NA	NA	-5.49975538535911	0.00507579752638701
1	27528951	27529969	1019	*	PlantSmallRNAgenes	siRNA24	NA	NA	osa-b1.0r1-11052	siRNA24 locus with predominant RNA size of 24	NA	NA	NA	NA	NA	NA	NA	5.84548738367786	0.00439544468498609
1	27618059	27619255	1197	*	PlantSmallRNAgenes	siRNA24	NA	NA	osa-b1.0r1-11078	siRNA24 locus with predominant RNA size of 24	NA	NA	NA	NA	NA	NA	NA	-1.78919655126091	0.0173970912790276
1	27636023	27636415	393	+	PlantSmallRNAgenes	siRNA24	NA	NA	osa-b1.0r1-11082	siRNA24 locus with predominant RNA size of 24	NA	NA	NA	NA	NA	NA	NA	5.36492944231244	0.0163427069177127
1	27645970	27646338	369	-	PlantSmallRNAgenes	siRNA24	NA	NA	osa-b1.0r1-11090	siRNA24 locus with predominant RNA size of 24	NA	NA	NA	NA	NA	NA	NA	3.81139982515991	0.0143383516742629
1	27706577	27706944	368	*	PlantSmallRNAgenes	siRNA24	NA	NA	osa-b1.0r1-11110	siRNA24 locus with predominant RNA size of 24	NA	NA	NA	NA	NA	NA	NA	-2.48209437205262	0.0216942012073853
1	27712719	27713160	442	*	PlantSmallRNAgenes	siRNA24	NA	NA	osa-b1.0r1-11113	siRNA24 locus with predominant RNA size of 24	NA	NA	NA	NA	NA	NA	NA	-4.74430637789834	0.0237317551496836
1	27713423	27713760	338	+	PlantSmallRNAgenes	siRNA24	NA	NA	osa-b1.0r1-11114	siRNA24 locus with predominant RNA size of 24	NA	NA	NA	NA	NA	NA	NA	-2.9181869026053	0.00334779699613572
1	27748918	27749325	408	-	PlantSmallRNAgenes	OtherRNA	NA	NA	osa-b1.0r1-11121	OtherRNA locus with < 80% of RNAs between 20-24 nts in size	NA	NA	NA	NA	NA	NA	NA	-4.07416456984627	0.0030476240098213
1	27774176	27775847	1672	*	PlantSmallRNAgenes	siRNA24	NA	NA	osa-b1.0r1-11134	siRNA24 locus with predominant RNA size of 24	NA	NA	NA	NA	NA	NA	NA	-2.45119224009111	0.00616388337234977
1	27820217	27820816	600	*	PlantSmallRNAgenes	siRNA24	NA	NA	osa-b1.0r1-11152	siRNA24 locus with predominant RNA size of 24	NA	NA	NA	NA	NA	NA	NA	5.93164590600175	0.0130632098394858
1	27850178	27851841	1664	*	PlantSmallRNAgenes	siRNA24	NA	NA	osa-b1.0r1-11167	siRNA24 locus with predominant RNA size of 24	NA	NA	NA	NA	NA	NA	NA	7.89499154982414	5.2176735694913e-06
1	27851917	27852441	525	*	PlantSmallRNAgenes	siRNA24	NA	NA	osa-b1.0r1-11168	siRNA24 locus with predominant RNA size of 24	NA	NA	NA	NA	NA	NA	NA	7.25587439391305	0.000353139810165847
1	27857612	27859440	1829	*	PlantSmallRNAgenes	siRNA24	NA	NA	osa-b1.0r1-11172	siRNA24 locus with predominant RNA size of 24	NA	NA	NA	NA	NA	NA	NA	4.26897879867264	0.00524636295412878
1	27859499	27859972	474	*	PlantSmallRNAgenes	siRNA24	NA	NA	osa-b1.0r1-11173	siRNA24 locus with predominant RNA size of 24	NA	NA	NA	NA	NA	NA	NA	5.66863764233291	0.0302737574394212
1	28029385	28029829	445	*	PlantSmallRNAgenes	siRNA24	NA	NA	osa-b1.0r1-11248	siRNA24 locus with predominant RNA size of 24	NA	NA	NA	NA	NA	NA	NA	-4.13981205462501	0.0371840371552065
1	28130234	28130617	384	+	PlantSmallRNAgenes	OtherRNA	NA	NA	osa-b1.0r1-11287	OtherRNA locus with < 80% of RNAs between 20-24 nts in size	NA	NA	NA	NA	NA	NA	NA	3.37939286623411	0.000135832686271168
1	28186621	28187607	987	*	PlantSmallRNAgenes	siRNA24	NA	NA	osa-b1.0r1-11305	siRNA24 locus with predominant RNA size of 24	NA	NA	NA	NA	NA	NA	NA	-4.73738006503334	0.0087977896000749
1	28199259	28206603	7345	*	PlantSmallRNAgenes	siRNA24	NA	NA	osa-b1.0r1-11311	siRNA24 locus with predominant RNA size of 24	NA	NA	NA	NA	NA	NA	NA	7.60787906148638	3.59135945754145e-13
1	28207264	28216682	9419	*	PlantSmallRNAgenes	siRNA24	NA	NA	osa-b1.0r1-11313	siRNA24 locus with predominant RNA size of 24	NA	NA	NA	NA	NA	NA	NA	7.18078546241309	4.57132901255481e-12
1	28246321	28246599	279	*	PlantSmallRNAgenes	siRNA24	NA	NA	osa-b1.0r1-11325	siRNA24 locus with predominant RNA size of 24	NA	NA	NA	NA	NA	NA	NA	-4.53804190394689	0.0401595337487729
1	28379883	28380409	527	*	PlantSmallRNAgenes	siRNA24	NA	NA	osa-b1.0r1-11374	siRNA24 locus with predominant RNA size of 24	NA	NA	NA	NA	NA	NA	NA	-2.34942745681786	0.0357298702690178
1	28567955	28568550	596	*	PlantSmallRNAgenes	siRNA24	NA	NA	osa-b1.0r1-11467	siRNA24 locus with predominant RNA size of 24	NA	NA	NA	NA	NA	NA	NA	-3.49307321592837	0.0283824199271002
1	28571708	28572100	393	*	PlantSmallRNAgenes	siRNA24	NA	NA	osa-b1.0r1-11469	siRNA24 locus with predominant RNA size of 24	NA	NA	NA	NA	NA	NA	NA	-3.4037569639918	0.000147959436789694
1	28594398	28595476	1079	*	PlantSmallRNAgenes	siRNA24	NA	NA	osa-b1.0r1-11476	siRNA24 locus with predominant RNA size of 24	NA	NA	NA	NA	NA	NA	NA	5.66627711137937	3.04985038624998e-07
1	28597144	28601148	4005	*	PlantSmallRNAgenes	siRNA24	NA	NA	osa-b1.0r1-11477	siRNA24 locus with predominant RNA size of 24	NA	NA	NA	NA	NA	NA	NA	7.34665023907277	4.72537111207282e-13
1	28728399	28728704	306	*	PlantSmallRNAgenes	siRNA24	NA	NA	osa-b1.0r1-11531	siRNA24 locus with predominant RNA size of 24	NA	NA	NA	NA	NA	NA	NA	-2.89274997380069	0.0143507850375477
1	28785790	28785995	206	*	PlantSmallRNAgenes	siRNA24	NA	NA	osa-b1.0r1-11556	siRNA24 locus with predominant RNA size of 24	NA	NA	NA	NA	NA	NA	NA	7.43494717483614	7.2864592382416e-08
1	28869090	28870068	979	*	PlantSmallRNAgenes	siRNA24	NA	NA	osa-b1.0r1-11592	siRNA24 locus with predominant RNA size of 24	NA	NA	NA	NA	NA	NA	NA	5.78653764601273	0.00811329817573969
1	28948648	28949268	621	*	PlantSmallRNAgenes	siRNA24	NA	NA	osa-b1.0r1-11618	siRNA24 locus with predominant RNA size of 24	NA	NA	NA	NA	NA	NA	NA	5.21188395046647	0.0276122569645024
1	28963688	28964037	350	*	PlantSmallRNAgenes	siRNA24	NA	NA	osa-b1.0r1-11626	siRNA24 locus with predominant RNA size of 24	NA	NA	NA	NA	NA	NA	NA	-4.20081317526736	0.0315663432470183
1	28965648	28966850	1203	*	PlantSmallRNAgenes	siRNA24	NA	NA	osa-b1.0r1-11627	siRNA24 locus with predominant RNA size of 24	NA	NA	NA	NA	NA	NA	NA	-3.58725170442553	0.00700481042754684
1	29018378	29020555	2178	*	PlantSmallRNAgenes	siRNA24	NA	NA	osa-b1.0r1-11639	siRNA24 locus with predominant RNA size of 24	NA	NA	NA	NA	NA	NA	NA	4.06998721586235	0.00731591968579451
1	29053123	29056503	3381	*	PlantSmallRNAgenes	siRNA24	NA	NA	osa-b1.0r1-11652	siRNA24 locus with predominant RNA size of 24	NA	NA	NA	NA	NA	NA	NA	5.41302802519815	2.14893771322542e-11
1	29065407	29066758	1352	*	PlantSmallRNAgenes	siRNA24	NA	NA	osa-b1.0r1-11656	siRNA24 locus with predominant RNA size of 24	NA	NA	NA	NA	NA	NA	NA	4.40380653071011	0.0338225142599399
1	29156942	29157757	816	+	PlantSmallRNAgenes	siRNA24	NA	NA	osa-b1.0r1-11698	siRNA24 locus with predominant RNA size of 24	NA	NA	NA	NA	NA	NA	NA	2.46601466144568	0.0289327866283871
1	29170981	29171367	387	*	PlantSmallRNAgenes	siRNA24	NA	NA	osa-b1.0r1-11706	siRNA24 locus with predominant RNA size of 24	NA	NA	NA	NA	NA	NA	NA	-2.30026238283356	0.00832526350702879
1	29229544	29230227	684	*	PlantSmallRNAgenes	siRNA24	NA	NA	osa-b1.0r1-11731	siRNA24 locus with predominant RNA size of 24	NA	NA	NA	NA	NA	NA	NA	-1.8489887071202	0.0353878127900139
1	29231124	29231534	411	*	PlantSmallRNAgenes	siRNA24	NA	NA	osa-b1.0r1-11732	siRNA24 locus with predominant RNA size of 24	NA	NA	NA	NA	NA	NA	NA	-3.29422561354935	0.00223273620379379
1	29233514	29233956	443	-	PlantSmallRNAgenes	OtherRNA	NA	NA	osa-b1.0r1-11734	OtherRNA locus with < 80% of RNAs between 20-24 nts in size	NA	NA	NA	NA	NA	NA	NA	5.11065491069161	0.0289327866283871
1	29262858	29263252	395	*	PlantSmallRNAgenes	siRNA24	NA	NA	osa-b1.0r1-11744	siRNA24 locus with predominant RNA size of 24	NA	NA	NA	NA	NA	NA	NA	-1.98341856849088	0.0204531045577229
1	29326091	29326223	133	+	PlantSmallRNAgenes	OtherRNA	NA	NA	osa-b1.0r1-11764	OtherRNA locus with < 80% of RNAs between 20-24 nts in size	NA	NA	NA	NA	NA	NA	NA	3.90205968579282	3.54630083586153e-06
1	29378029	29378547	519	*	PlantSmallRNAgenes	siRNA24	NA	NA	osa-b1.0r1-11785	siRNA24 locus with predominant RNA size of 24	NA	NA	NA	NA	NA	NA	NA	-2.56486192567677	0.0367674469161465
1	29450785	29452032	1248	*	PlantSmallRNAgenes	siRNA24	NA	NA	osa-b1.0r1-11809	siRNA24 locus with predominant RNA size of 24	NA	NA	NA	NA	NA	NA	NA	-2.18947676695964	0.00413063929151697
1	29497281	29498088	808	*	PlantSmallRNAgenes	siRNA24	NA	NA	osa-b1.0r1-11828	siRNA24 locus with predominant RNA size of 24	NA	NA	NA	NA	NA	NA	NA	-3.30758290525998	0.000753656084237679
1	29549067	29549600	534	*	PlantSmallRNAgenes	siRNA24	NA	NA	osa-b1.0r1-11849	siRNA24 locus with predominant RNA size of 24	NA	NA	NA	NA	NA	NA	NA	-4.03010604124738	0.0168250789192253
1	29550157	29550795	639	*	PlantSmallRNAgenes	siRNA24	NA	NA	osa-b1.0r1-11850	siRNA24 locus with predominant RNA size of 24	NA	NA	NA	NA	NA	NA	NA	-2.12847850502209	0.025271479348353
1	29560188	29563241	3054	+	PlantSmallRNAgenes	OtherRNA	NA	NA	osa-b1.0r1-11857	OtherRNA locus with < 80% of RNAs between 20-24 nts in size	NA	NA	NA	NA	NA	NA	NA	-2.2658599276857	0.0165135208934537
1	29564997	29567085	2089	+	PlantSmallRNAgenes	OtherRNA	NA	NA	osa-b1.0r1-11860	OtherRNA locus with < 80% of RNAs between 20-24 nts in size	NA	NA	NA	NA	NA	NA	NA	-2.59521175493381	0.045950162183636
1	29715530	29715849	320	*	PlantSmallRNAgenes	siRNA24	NA	NA	osa-b1.0r1-11911	siRNA24 locus with predominant RNA size of 24	NA	NA	NA	NA	NA	NA	NA	3.90077472817219	0.0167203240546554
1	29759935	29760367	433	*	PlantSmallRNAgenes	siRNA24	NA	NA	osa-b1.0r1-11932	siRNA24 locus with predominant RNA size of 24	NA	NA	NA	NA	NA	NA	NA	-4.05040892365307	0.0294877494436955
1	29812573	29812876	304	*	PlantSmallRNAgenes	siRNA24	NA	NA	osa-b1.0r1-11946	siRNA24 locus with predominant RNA size of 24	NA	NA	NA	NA	NA	NA	NA	-1.752607387187	0.0347656771351929
1	29842737	29844060	1324	-	ShortStack	OtherRNA	NA	NA	Cluster_67657	NA	Cluster_67657	N	N	NA	NA	NA	NA	-2.63235399691485	0.00773675006718805
1	29844555	29844949	395	-	ShortStack	OtherRNA	NA	NA	Cluster_67658	NA	Cluster_67658	N	N	NA	NA	NA	NA	-2.96986460711092	0.0366007425354633
1	29845241	29845838	598	-	ShortStack	OtherRNA	NA	NA	Cluster_67659	NA	Cluster_67659	N	N	NA	NA	NA	NA	-5.4873089645147	0.0148123990825661
1	29894914	29894934	21	*	ShortStack	OtherRNA	NA	NA	Cluster_67695	NA	Cluster_67695	N	N	NA	NA	NA	NA	5.92048926918265	0.00422629082765843
1	29898855	29899132	278	*	PlantSmallRNAgenes	siRNA24	NA	NA	osa-b1.0r1-11985	siRNA24 locus with predominant RNA size of 24	NA	NA	NA	NA	NA	NA	NA	5.23804445576296	0.0240241327363203
1	29963304	29963772	469	*	PlantSmallRNAgenes	siRNA24	NA	NA	osa-b1.0r1-12021	siRNA24 locus with predominant RNA size of 24	NA	NA	NA	NA	NA	NA	NA	-3.75357191287142	0.00957690672564212
1	30001928	30002303	376	*	PlantSmallRNAgenes	siRNA24	NA	NA	osa-b1.0r1-12047	siRNA24 locus with predominant RNA size of 24	NA	NA	NA	NA	NA	NA	NA	-4.6989735353864	0.0304790556486339
1	30148907	30149355	449	*	PlantSmallRNAgenes	siRNA24	NA	NA	osa-b1.0r1-12099	siRNA24 locus with predominant RNA size of 24	NA	NA	NA	NA	NA	NA	NA	-3.70252321688672	0.0184098464999458
1	30167473	30167955	483	+	ShortStack	OtherRNA	NA	NA	Cluster_67881	NA	Cluster_67881	N	N	NA	NA	NA	NA	-4.07787786141688	0.0482840514650063
1	30171244	30171624	381	+	PlantSmallRNAgenes	OtherRNA	NA	NA	osa-b1.0r1-12110	OtherRNA locus with < 80% of RNAs between 20-24 nts in size	NA	NA	NA	NA	NA	NA	NA	-5.80377060389568	0.000850397954461763
1	30277987	30278203	217	+	PlantSmallRNAgenes	OtherRNA	NA	NA	osa-b1.0r1-12149	OtherRNA locus with < 80% of RNAs between 20-24 nts in size	NA	NA	NA	NA	NA	NA	NA	-1.43117259889623	0.0336953787479419
1	30358626	30358963	338	*	PlantSmallRNAgenes	siRNA21	NA	NA	osa-b1.0r1-12188	siRNA21 locus with predominant RNA size of 21	NA	NA	NA	NA	NA	NA	NA	-3.64657243284383	0.0121021808203407
1	30380802	30381126	325	+	PlantSmallRNAgenes	siRNA21	NA	NA	osa-b1.0r1-12196	siRNA21 locus with predominant RNA size of 21	NA	NA	NA	NA	NA	NA	NA	4.34792122927278	0.0451043058967443
1	30398204	30398710	507	-	PlantSmallRNAgenes	OtherRNA	NA	NA	osa-b1.0r1-12201	OtherRNA locus with < 80% of RNAs between 20-24 nts in size	NA	NA	NA	NA	NA	NA	NA	-2.94569283597708	0.000833282292966931
1	30517288	30517933	646	*	PlantSmallRNAgenes	siRNA24	NA	NA	osa-b1.0r1-12246	siRNA24 locus with predominant RNA size of 24	NA	NA	NA	NA	NA	NA	NA	-1.55000186168084	0.0192930481603082
1	30551553	30555591	4039	*	PlantSmallRNAgenes	siRNA24	NA	NA	osa-b1.0r1-12254	siRNA24 locus with predominant RNA size of 24	NA	NA	NA	NA	NA	NA	NA	3.6782149589465	0.0253808811657375
1	30572820	30573458	639	*	PlantSmallRNAgenes	siRNA24	NA	NA	osa-b1.0r1-12260	siRNA24 locus with predominant RNA size of 24	NA	NA	NA	NA	NA	NA	NA	-5.19507471173643	0.0191525940554464
1	30574486	30574822	337	*	PlantSmallRNAgenes	siRNA24	NA	NA	osa-b1.0r1-12261	siRNA24 locus with predominant RNA size of 24	NA	NA	NA	NA	NA	NA	NA	-3.5461362680726	0.00217818713347427
1	30600807	30601998	1192	*	PlantSmallRNAgenes	siRNA24	NA	NA	osa-b1.0r1-12270	siRNA24 locus with predominant RNA size of 24	NA	NA	NA	NA	NA	NA	NA	5.16642972557741	0.0246740842330656
1	30668203	30668671	469	-	PlantSmallRNAgenes	siRNA24	NA	NA	osa-b1.0r1-12296	siRNA24 locus with predominant RNA size of 24	NA	NA	NA	NA	NA	NA	NA	-4.48971877980383	0.0216731626443455
1	30741807	30741973	167	+	PlantSmallRNAgenes	OtherRNA	NA	NA	osa-b1.0r1-12335	OtherRNA locus with < 80% of RNAs between 20-24 nts in size	NA	NA	NA	NA	NA	NA	NA	-6.57798421109894	5.60083102470637e-05
1	30808042	30812437	4396	*	PlantSmallRNAgenes	siRNA24	NA	NA	osa-b1.0r1-12362	siRNA24 locus with predominant RNA size of 24	NA	NA	NA	NA	NA	NA	NA	4.75189586847122	4.37006209816708e-05
1	30848389	30848827	439	*	PlantSmallRNAgenes	siRNA24	NA	NA	osa-b1.0r1-12378	siRNA24 locus with predominant RNA size of 24	NA	NA	NA	NA	NA	NA	NA	-5.24424056353353	0.00802744205857151
1	30884424	30886348	1925	*	PlantSmallRNAgenes	OtherRNA	NA	NA	osa-b1.0r1-12395	OtherRNA locus with < 80% of RNAs between 20-24 nts in size	NA	NA	NA	NA	NA	NA	NA	-3.40038163013847	2.21616591306042e-05
1	30914570	30916613	2044	*	PlantSmallRNAgenes	siRNA24	NA	NA	osa-b1.0r1-12412	siRNA24 locus with predominant RNA size of 24	NA	NA	NA	NA	NA	NA	NA	1.9469772625801	0.0400991579775432
1	30939410	30939733	324	*	PlantSmallRNAgenes	siRNA24	NA	NA	osa-b1.0r1-12421	siRNA24 locus with predominant RNA size of 24	NA	NA	NA	NA	NA	NA	NA	-5.34269181838608	0.00536968875163
1	31035106	31035431	326	-	PlantSmallRNAgenes	siRNA24	NA	NA	osa-b1.0r1-12456	siRNA24 locus with predominant RNA size of 24	NA	NA	NA	NA	NA	NA	NA	-6.08383804394832	0.000124169996050715
1	31061913	31062272	360	*	PlantSmallRNAgenes	siRNA24	NA	NA	osa-b1.0r1-12474	siRNA24 locus with predominant RNA size of 24	NA	NA	NA	NA	NA	NA	NA	-3.91090495421747	0.0472011223927023
1	31150070	31151107	1038	*	PlantSmallRNAgenes	siRNA24	NA	NA	osa-b1.0r1-12500	siRNA24 locus with predominant RNA size of 24	NA	NA	NA	NA	NA	NA	NA	5.91099736578794	0.0114852815250272
1	31298515	31300174	1660	-	ShortStack	OtherRNA	NA	NA	Cluster_68583	NA	Cluster_68583	N	N	NA	NA	NA	NA	-3.25369014902152	0.0284221695884284
1	31384668	31385851	1184	*	PlantSmallRNAgenes	siRNA24	NA	NA	osa-b1.0r1-12582	siRNA24 locus with predominant RNA size of 24	NA	NA	NA	NA	NA	NA	NA	2.84126343634341	0.0186469960176152
1	31410082	31410782	701	-	ShortStack	OtherRNA	NA	NA	Cluster_68654	NA	Cluster_68654	N	N	NA	NA	NA	NA	-5.8095044889786	0.000646628817785739
1	31430840	31431509	670	*	PlantSmallRNAgenes	siRNA24	NA	NA	osa-b1.0r1-12604	siRNA24 locus with predominant RNA size of 24	NA	NA	NA	NA	NA	NA	NA	-5.13816627303421	0.0101858619723647
1	31588190	31588327	138	-	PlantSmallRNAgenes	OtherRNA	NA	NA	osa-b1.0r1-12647	OtherRNA locus with < 80% of RNAs between 20-24 nts in size	NA	NA	NA	NA	NA	NA	NA	2.13588487606561	0.0453021922169723
1	31597920	31598998	1079	*	PlantSmallRNAgenes	siRNA24	NA	NA	osa-b1.0r1-12650	siRNA24 locus with predominant RNA size of 24	NA	NA	NA	NA	NA	NA	NA	-2.22334219393629	0.0261351659883793
1	31741571	31741760	190	-	PlantSmallRNAgenes	OtherRNA	NA	NA	osa-b1.0r1-12696	OtherRNA locus with < 80% of RNAs between 20-24 nts in size	NA	NA	NA	NA	NA	NA	NA	2.41029129656379	0.00965630380716495
1	31785626	31786417	792	*	PlantSmallRNAgenes	siRNA24	NA	NA	osa-b1.0r1-12723	siRNA24 locus with predominant RNA size of 24	NA	NA	NA	NA	NA	NA	NA	5.4952654907072	0.01365728638518
1	31800801	31801174	374	*	PlantSmallRNAgenes	siRNA24	NA	NA	osa-b1.0r1-12730	siRNA24 locus with predominant RNA size of 24	NA	NA	NA	NA	NA	NA	NA	-3.86625100431417	0.0481336438011488
1	31858803	31859209	407	*	PlantSmallRNAgenes	siRNA24	NA	NA	osa-b1.0r1-12754	siRNA24 locus with predominant RNA size of 24	NA	NA	NA	NA	NA	NA	NA	-3.65266606611041	0.0244766429732156
1	31968688	31969324	637	*	PlantSmallRNAgenes	siRNA24	NA	NA	osa-b1.0r1-12806	siRNA24 locus with predominant RNA size of 24	NA	NA	NA	NA	NA	NA	NA	-1.63185072703795	0.0360146457621978
1	31984558	31986283	1726	*	PlantSmallRNAgenes	siRNA24	NA	NA	osa-b1.0r1-12812	siRNA24 locus with predominant RNA size of 24	NA	NA	NA	NA	NA	NA	NA	2.9864825106909	0.0458630730496085
1	32069335	32069622	288	*	PlantSmallRNAgenes	siRNA21	NA	NA	osa-b1.0r1-12841	siRNA21 locus with predominant RNA size of 21	NA	NA	NA	NA	NA	NA	NA	-6.11030868674798	0.000102790392457928
1	32076738	32077104	367	+	PlantSmallRNAgenes	OtherRNA	NA	NA	osa-b1.0r1-12846	OtherRNA locus with < 80% of RNAs between 20-24 nts in size	NA	NA	NA	NA	NA	NA	NA	9.76435135132095	1.01442627946354e-08
1	32077185	32077464	280	+	PlantSmallRNAgenes	OtherRNA	NA	NA	osa-b1.0r1-12847	OtherRNA locus with < 80% of RNAs between 20-24 nts in size	NA	NA	NA	NA	NA	NA	NA	10.8644400689823	1.24882859573441e-09
1	32077545	32078038	494	+	PlantSmallRNAgenes	OtherRNA	NA	NA	osa-b1.0r1-12848	OtherRNA locus with < 80% of RNAs between 20-24 nts in size	NA	NA	NA	NA	NA	NA	NA	11.8371592984735	2.86961291763789e-11
1	32078125	32078700	576	+	PlantSmallRNAgenes	OtherRNA	NA	NA	osa-b1.0r1-12849	OtherRNA locus with < 80% of RNAs between 20-24 nts in size	NA	NA	NA	NA	NA	NA	NA	12.2293618497568	2.61875793582243e-11
1	32110581	32110895	315	*	PlantSmallRNAgenes	siRNA24	NA	NA	osa-b1.0r1-12860	siRNA24 locus with predominant RNA size of 24	NA	NA	NA	NA	NA	NA	NA	-5.28822699936446	0.0074488175342126
1	32152199	32152766	568	*	PlantSmallRNAgenes	siRNA24	NA	NA	osa-b1.0r1-12876	siRNA24 locus with predominant RNA size of 24	NA	NA	NA	NA	NA	NA	NA	-2.83911792987007	0.00127838869321303
1	32179201	32179435	235	-	ShortStack	OtherRNA	NA	NA	Cluster_69142	NA	Cluster_69142	N	N	NA	NA	NA	NA	-2.71584515024191	0.0274283784785579
1	32297859	32298448	590	*	PlantSmallRNAgenes	siRNA24	NA	NA	osa-b1.0r1-12939	siRNA24 locus with predominant RNA size of 24	NA	NA	NA	NA	NA	NA	NA	6.52326887225047	0.00237185382373545
1	32305722	32306854	1133	*	PlantSmallRNAgenes	siRNA24	NA	NA	osa-b1.0r1-12941	siRNA24 locus with predominant RNA size of 24	NA	NA	NA	NA	NA	NA	NA	6.26166092962448	1.9799020864398e-06
1	32309599	32313433	3835	*	PlantSmallRNAgenes	siRNA24	NA	NA	osa-b1.0r1-12942	siRNA24 locus with predominant RNA size of 24	NA	NA	NA	NA	NA	NA	NA	8.58595827833252	1.05375277860386e-19
1	32346144	32346552	409	*	PlantSmallRNAgenes	siRNA24	NA	NA	osa-b1.0r1-12951	siRNA24 locus with predominant RNA size of 24	NA	NA	NA	NA	NA	NA	NA	-3.62021027419	0.0355637253579355
1	32372953	32374548	1596	*	PlantSmallRNAgenes	siRNA24	NA	NA	osa-b1.0r1-12961	siRNA24 locus with predominant RNA size of 24	NA	NA	NA	NA	NA	NA	NA	3.51943168670801	0.00841388496814904
1	32438189	32439379	1191	+	ShortStack	OtherRNA	NA	NA	Cluster_69290	NA	Cluster_69290	N	N	NA	NA	NA	NA	-4.03777199647129	0.018487144326676
1	32460941	32461567	627	+	PlantSmallRNAgenes	OtherRNA	NA	NA	osa-b1.0r1-12991	OtherRNA locus with < 80% of RNAs between 20-24 nts in size	NA	NA	NA	NA	NA	NA	NA	2.17449714877203	0.00069933782511772
1	32480489	32480979	491	*	PlantSmallRNAgenes	siRNA24	NA	NA	osa-b1.0r1-12999	siRNA24 locus with predominant RNA size of 24	NA	NA	NA	NA	NA	NA	NA	-4.36537215635898	0.0309970644283989
1	32483312	32483771	460	*	PlantSmallRNAgenes	siRNA24	NA	NA	osa-b1.0r1-13003	siRNA24 locus with predominant RNA size of 24	NA	NA	NA	NA	NA	NA	NA	-5.53779438600346	0.00166729434102259
1	32547746	32548016	271	*	PlantSmallRNAgenes	siRNA24	NA	NA	osa-b1.0r1-13032	siRNA24 locus with predominant RNA size of 24	NA	NA	NA	NA	NA	NA	NA	-4.17335806767153	0.0207826527573444
1	32683667	32684060	394	+	PlantSmallRNAgenes	siRNA24	NA	NA	osa-b1.0r1-13068	siRNA24 locus with predominant RNA size of 24	NA	NA	NA	NA	NA	NA	NA	-3.45725183009942	0.0424688230649556
1	32694607	32694628	22	*	PlantSmallRNAgenes	OtherRNA	NA	NA	osa-b1.0r1-13073	OtherRNA locus with < 80% of RNAs between 20-24 nts in size	NA	NA	NA	NA	NA	NA	NA	4.30669276817517	0.00601086680059486
1	32707738	32709355	1618	-	PlantSmallRNAgenes	OtherRNA	NA	NA	osa-b1.0r1-13074	OtherRNA locus with < 80% of RNAs between 20-24 nts in size	NA	NA	NA	NA	NA	NA	NA	-5.92910842516093	2.49870354639732e-07
1	32900207	32900783	577	*	PlantSmallRNAgenes	siRNA24	NA	NA	osa-b1.0r1-13144	siRNA24 locus with predominant RNA size of 24	NA	NA	NA	NA	NA	NA	NA	3.3391917907133	0.0466916786951402
1	32942423	32944219	1797	*	PlantSmallRNAgenes	siRNA24	NA	NA	osa-b1.0r1-13157	siRNA24 locus with predominant RNA size of 24	NA	NA	NA	NA	NA	NA	NA	2.59716768456939	0.0370078188487372
1	33082068	33083148	1081	*	PlantSmallRNAgenes	OtherRNA	NA	NA	osa-b1.0r1-13202	OtherRNA locus with < 80% of RNAs between 20-24 nts in size	NA	NA	NA	NA	NA	NA	NA	2.56645040480477	0.0416021007837439
1	33084176	33084671	496	*	PlantSmallRNAgenes	siRNA24	NA	NA	osa-b1.0r1-13204	siRNA24 locus with predominant RNA size of 24	NA	NA	NA	NA	NA	NA	NA	-4.51406640836495	0.0396224323301953
1	33114868	33115046	179	*	PlantSmallRNAgenes	siRNA21	NA	NA	osa-b1.0r1-13214	siRNA21 locus with predominant RNA size of 21	NA	NA	NA	NA	NA	NA	NA	3.64415731345863	0.0273667530572155
1	33135498	33135674	177	*	PlantSmallRNAgenes	siRNA21	NA	NA	osa-b1.0r1-13223	siRNA21 locus with predominant RNA size of 21	NA	NA	NA	NA	NA	NA	NA	5.24807351551632	0.00632406147068024
1	33153143	33153347	205	-	PlantSmallRNAgenes	OtherRNA	NA	NA	osa-b1.0r1-13229	OtherRNA locus with < 80% of RNAs between 20-24 nts in size	NA	NA	NA	NA	NA	NA	NA	-2.6189134477737	0.0391850732214086
1	33223170	33225220	2051	*	PlantSmallRNAgenes	siRNA24	NA	NA	osa-b1.0r1-13252	siRNA24 locus with predominant RNA size of 24	NA	NA	NA	NA	NA	NA	NA	-2.11257464179419	0.0274613063438114
1	33325279	33325566	288	+	PlantSmallRNAgenes	siRNA24	NA	NA	osa-b1.0r1-13302	siRNA24 locus with predominant RNA size of 24	NA	NA	NA	NA	NA	NA	NA	5.9535064892094	0.0126401162515022
1	33327913	33328311	399	*	PlantSmallRNAgenes	siRNA24	NA	NA	osa-b1.0r1-13304	siRNA24 locus with predominant RNA size of 24	NA	NA	NA	NA	NA	NA	NA	-2.84468103840232	0.0288369369882759
1	33367433	33368427	995	*	PlantSmallRNAgenes	siRNA24	NA	NA	osa-b1.0r1-13320	siRNA24 locus with predominant RNA size of 24	NA	NA	NA	NA	NA	NA	NA	-3.1248161044283	0.0167362221808516
1	33424968	33442483	17516	*	Pln24NT	24nt_Locus	NA	NA	cluster11026	NA	NA	NA	NA	cluster11026	cluster11026	T	16	3.67129209157392	0.00631631493880428
1	33505123	33505476	354	-	PlantSmallRNAgenes	OtherRNA	NA	NA	osa-b1.0r1-13370	OtherRNA locus with < 80% of RNAs between 20-24 nts in size	NA	NA	NA	NA	NA	NA	NA	-5.18940925487748	1.52707798404891e-05
1	33516020	33522745	6726	+	PlantSmallRNAgenes	OtherRNA	NA	NA	osa-b1.0r1-13380	OtherRNA locus with < 80% of RNAs between 20-24 nts in size	NA	NA	NA	NA	NA	NA	NA	-4.04392419016674	6.8280826976182e-12
1	33554489	33554607	119	+	PlantSmallRNAgenes	OtherRNA	NA	NA	osa-b1.0r1-13400	OtherRNA locus with < 80% of RNAs between 20-24 nts in size	NA	NA	NA	NA	NA	NA	NA	-3.43562771878358	0.0294971748144959
1	33561592	33561655	64	+	PlantSmallRNAgenes	OtherRNA	NA	NA	osa-b1.0r1-13404	OtherRNA locus with < 80% of RNAs between 20-24 nts in size	NA	NA	NA	NA	NA	NA	NA	-7.37493254413381	9.99096907647339e-10
1	33569800	33569886	87	+	PlantSmallRNAgenes	OtherRNA	NA	NA	osa-b1.0r1-13412	OtherRNA locus with < 80% of RNAs between 20-24 nts in size	NA	NA	NA	NA	NA	NA	NA	-4.45045430975162	2.00860750229717e-10
1	33571090	33571144	55	+	PlantSmallRNAgenes	OtherRNA	NA	NA	osa-b1.0r1-13413	OtherRNA locus with < 80% of RNAs between 20-24 nts in size	NA	NA	NA	NA	NA	NA	NA	-13.5815439784068	1.63947292979238e-05
1	33574505	33574912	408	+	PlantSmallRNAgenes	OtherRNA	NA	NA	osa-b1.0r1-13416	OtherRNA locus with < 80% of RNAs between 20-24 nts in size	NA	NA	NA	NA	NA	NA	NA	-5.70126009489531	0.00260336479586875
1	33588600	33588984	385	+	PlantSmallRNAgenes	OtherRNA	NA	NA	osa-b1.0r1-13424	OtherRNA locus with < 80% of RNAs between 20-24 nts in size	NA	NA	NA	NA	NA	NA	NA	-9.58148636801038	0.0123621518608142
1	33592157	33593478	1322	*	PlantSmallRNAgenes	siRNA24	NA	NA	osa-b1.0r1-13426	siRNA24 locus with predominant RNA size of 24	NA	NA	NA	NA	NA	NA	NA	4.50514643403858	0.0425810338238777
1	33616030	33616245	216	+	ShortStack	OtherRNA	NA	NA	Cluster_70038	NA	Cluster_70038	N	N	NA	NA	NA	NA	-6.08552178596852	0.000669939569828892
1	33663187	33663561	375	*	PlantSmallRNAgenes	siRNA24	NA	NA	osa-b1.0r1-13458	siRNA24 locus with predominant RNA size of 24	NA	NA	NA	NA	NA	NA	NA	2.87108709198896	0.00138270497904976
1	33710476	33710878	403	-	PlantSmallRNAgenes	siRNA24	NA	NA	osa-b1.0r1-13474	siRNA24 locus with predominant RNA size of 24	NA	NA	NA	NA	NA	NA	NA	-2.72003839466199	0.00757905014921696
1	33715567	33716772	1206	*	PlantSmallRNAgenes	siRNA24	NA	NA	osa-b1.0r1-13478	siRNA24 locus with predominant RNA size of 24	NA	NA	NA	NA	NA	NA	NA	5.22485390926612	0.0336620202700334
1	33777943	33778239	297	*	PlantSmallRNAgenes	siRNA24	NA	NA	osa-b1.0r1-13505	siRNA24 locus with predominant RNA size of 24	NA	NA	NA	NA	NA	NA	NA	-5.00947628668058	0.0029444926858481
1	33788880	33789266	387	*	PlantSmallRNAgenes	siRNA24	NA	NA	osa-b1.0r1-13512	siRNA24 locus with predominant RNA size of 24	NA	NA	NA	NA	NA	NA	NA	-2.40470108433178	0.0266815949143217
1	34139086	34139341	256	-	PlantSmallRNAgenes	OtherRNA	NA	NA	osa-b1.0r1-13628	OtherRNA locus with < 80% of RNAs between 20-24 nts in size	NA	NA	NA	NA	NA	NA	NA	-5.97062828896622	0.000339500906626686
1	34281027	34281421	395	-	PlantSmallRNAgenes	siRNA24	NA	NA	osa-b1.0r1-13694	siRNA24 locus with predominant RNA size of 24	NA	NA	NA	NA	NA	NA	NA	3.64053076637566	0.0240256688870485
1	34300120	34300635	516	*	PlantSmallRNAgenes	siRNA24	NA	NA	osa-b1.0r1-13704	siRNA24 locus with predominant RNA size of 24	NA	NA	NA	NA	NA	NA	NA	-2.19588243912054	0.018377601086903
1	34353165	34353772	608	*	PlantSmallRNAgenes	siRNA24	NA	NA	osa-b1.0r1-13727	siRNA24 locus with predominant RNA size of 24	NA	NA	NA	NA	NA	NA	NA	-2.54668452781476	2.30924059254123e-05
1	34360997	34361318	322	*	PlantSmallRNAgenes	siRNA24	NA	NA	osa-b1.0r1-13731	siRNA24 locus with predominant RNA size of 24	NA	NA	NA	NA	NA	NA	NA	4.13766944017947	0.0476024970294927
1	34369645	34370781	1137	*	PlantSmallRNAgenes	OtherRNA	NA	NA	osa-b1.0r1-13735	OtherRNA locus with < 80% of RNAs between 20-24 nts in size	NA	NA	NA	NA	NA	NA	NA	5.91676046429405	0.00619586548628466
1	34370978	34372235	1258	*	PlantSmallRNAgenes	OtherRNA	NA	NA	osa-b1.0r1-13737	OtherRNA locus with < 80% of RNAs between 20-24 nts in size	NA	NA	NA	NA	NA	NA	NA	5.54841861112201	0.00565268181658787
1	34374666	34376039	1374	*	PlantSmallRNAgenes	siRNA24	NA	NA	osa-b1.0r1-13740	siRNA24 locus with predominant RNA size of 24	NA	NA	NA	NA	NA	NA	NA	5.13097530965487	0.0186818618870481
1	34489803	34490323	521	*	PlantSmallRNAgenes	siRNA24	NA	NA	osa-b1.0r1-13785	siRNA24 locus with predominant RNA size of 24	NA	NA	NA	NA	NA	NA	NA	-2.5882015569094	0.0129595838168688
1	34496548	34497182	635	*	PlantSmallRNAgenes	siRNA24	NA	NA	osa-b1.0r1-13787	siRNA24 locus with predominant RNA size of 24	NA	NA	NA	NA	NA	NA	NA	-1.46468674156818	0.0480752395070359
1	34551562	34551706	145	-	PlantSmallRNAgenes	OtherRNA	NA	NA	osa-b1.0r1-13816	OtherRNA locus with < 80% of RNAs between 20-24 nts in size	NA	NA	NA	NA	NA	NA	NA	-2.77369660740394	0.0141621096450892
1	34704453	34704943	491	-	PlantSmallRNAgenes	siRNA24	NA	NA	osa-b1.0r1-13872	siRNA24 locus with predominant RNA size of 24	NA	NA	NA	NA	NA	NA	NA	-2.93579356342419	0.0341133250256729
1	34731430	34732138	709	*	PlantSmallRNAgenes	siRNA24	NA	NA	osa-b1.0r1-13881	siRNA24 locus with predominant RNA size of 24	NA	NA	NA	NA	NA	NA	NA	-5.19695218911863	3.50707923645284e-06
1	34800175	34800928	754	*	PlantSmallRNAgenes	siRNA24	NA	NA	osa-b1.0r1-13913	siRNA24 locus with predominant RNA size of 24	NA	NA	NA	NA	NA	NA	NA	-1.97563597633401	0.0340669834406526
1	34838658	34839100	443	+	PlantSmallRNAgenes	siRNA21	NA	NA	osa-b1.0r1-13929	siRNA21 locus with predominant RNA size of 21	NA	NA	NA	NA	NA	NA	NA	-4.36081147518417	0.0245394305524627
1	34858060	34858776	717	*	PlantSmallRNAgenes	siRNA24	NA	NA	osa-b1.0r1-13940	siRNA24 locus with predominant RNA size of 24	NA	NA	NA	NA	NA	NA	NA	-3.80578347688187	0.0444681622347372
1	34868731	34869702	972	-	ShortStack	OtherRNA	NA	NA	Cluster_70806	NA	Cluster_70806	N	N	NA	NA	NA	NA	-4.60749539053088	0.0407239129063649
1	34941948	34943183	1236	+	PlantSmallRNAgenes	OtherRNA	NA	NA	osa-b1.0r1-13971	OtherRNA locus with < 80% of RNAs between 20-24 nts in size	NA	NA	NA	NA	NA	NA	NA	2.12476874470991	0.0301014497857248
1	34970444	34975259	4816	*	PlantSmallRNAgenes	siRNA24	NA	NA	osa-b1.0r1-13978	siRNA24 locus with predominant RNA size of 24	NA	NA	NA	NA	NA	NA	NA	3.08706706828831	0.00151025784414108
1	35005657	35005942	286	*	PlantSmallRNAgenes	siRNA24	NA	NA	osa-b1.0r1-13994	siRNA24 locus with predominant RNA size of 24	NA	NA	NA	NA	NA	NA	NA	-2.27789691211217	0.0450864836866663
1	35216357	35216698	342	*	PlantSmallRNAgenes	siRNA24	NA	NA	osa-b1.0r1-14084	siRNA24 locus with predominant RNA size of 24	NA	NA	NA	NA	NA	NA	NA	-3.30747890730636	0.0161768497325571
1	35249072	35250196	1125	*	PlantSmallRNAgenes	siRNA24	NA	NA	osa-b1.0r1-14099	siRNA24 locus with predominant RNA size of 24	NA	NA	NA	NA	NA	NA	NA	5.461149175801	0.021738644826848
1	35485001	35485088	88	+	PlantSmallRNAgenes	OtherRNA	NA	NA	osa-b1.0r1-14177	OtherRNA locus with < 80% of RNAs between 20-24 nts in size	NA	NA	NA	NA	NA	NA	NA	22.4971492881062	0.00176775335397588
1	35561176	35561915	740	*	PlantSmallRNAgenes	siRNA24	NA	NA	osa-b1.0r1-14211	siRNA24 locus with predominant RNA size of 24	NA	NA	NA	NA	NA	NA	NA	-3.58085197350108	0.0324273578003183
1	35562553	35563245	693	*	PlantSmallRNAgenes	siRNA24	NA	NA	osa-b1.0r1-14212	siRNA24 locus with predominant RNA size of 24	NA	NA	NA	NA	NA	NA	NA	-2.34438267503828	0.0355299868046403
1	35578644	35581371	2728	*	PlantSmallRNAgenes	siRNA24	NA	NA	osa-b1.0r1-14219	siRNA24 locus with predominant RNA size of 24	NA	NA	NA	NA	NA	NA	NA	2.11392196824896	0.0294770110584902
1	35627320	35627794	475	+	PlantSmallRNAgenes	siRNA24	NA	NA	osa-b1.0r1-14236	siRNA24 locus with predominant RNA size of 24	NA	NA	NA	NA	NA	NA	NA	-3.79603435893986	0.0243867620099419
1	35664081	35664714	634	*	PlantSmallRNAgenes	siRNA24	NA	NA	osa-b1.0r1-14250	siRNA24 locus with predominant RNA size of 24	NA	NA	NA	NA	NA	NA	NA	-1.81824357948123	0.0428085834190407
1	35752533	35752577	45	*	PlantSmallRNAgenes	siRNA21	NA	NA	osa-b1.0r1-14289	siRNA21 locus with predominant RNA size of 21	NA	NA	NA	NA	NA	NA	NA	6.66285066383324	0.00134324597160166
1	35752772	35752826	55	+	ShortStack	siRNA21	NA	NA	Cluster_71338	NA	Cluster_71338	21	N	NA	NA	NA	NA	6.95742492964807	0.000524038521171386
1	35765927	35767289	1363	*	PlantSmallRNAgenes	siRNA24	NA	NA	osa-b1.0r1-14298	siRNA24 locus with predominant RNA size of 24	NA	NA	NA	NA	NA	NA	NA	4.91918212802431	0.0232404409785486
1	35891393	35891681	289	*	PlantSmallRNAgenes	siRNA24	NA	NA	osa-b1.0r1-14341	siRNA24 locus with predominant RNA size of 24	NA	NA	NA	NA	NA	NA	NA	-2.02763564580347	0.0246309373309168
1	35976750	35978268	1519	*	PlantSmallRNAgenes	siRNA24	NA	NA	osa-b1.0r1-14365	siRNA24 locus with predominant RNA size of 24	NA	NA	NA	NA	NA	NA	NA	7.77164060437922	3.8051283298421e-05
1	36001239	36002101	863	+	ShortStack	OtherRNA	NA	NA	Cluster_71480	NA	Cluster_71480	N	N	NA	NA	NA	NA	4.18803281143291	0.000103508949247027
1	36016342	36016639	298	+	PlantSmallRNAgenes	OtherRNA	NA	NA	osa-b1.0r1-14379	OtherRNA locus with < 80% of RNAs between 20-24 nts in size	NA	NA	NA	NA	NA	NA	NA	-3.82625110882176	4.41307561053732e-05
1	36029622	36030801	1180	*	PlantSmallRNAgenes	OtherRNA	NA	NA	osa-b1.0r1-14389	OtherRNA locus with < 80% of RNAs between 20-24 nts in size	NA	NA	NA	NA	NA	NA	NA	5.43522656605809	0.0247326346848531
1	36112523	36113925	1403	*	PlantSmallRNAgenes	siRNA24	NA	NA	osa-b1.0r1-14418	siRNA24 locus with predominant RNA size of 24	NA	NA	NA	NA	NA	NA	NA	3.16164893296242	0.0282431480891515
1	36160072	36160403	332	+	ShortStack	OtherRNA	NA	NA	Cluster_71576	NA	Cluster_71576	N	N	NA	NA	NA	NA	-5.10230373259243	0.0214727879977228
1	36197159	36197621	463	*	PlantSmallRNAgenes	siRNA24	NA	NA	osa-b1.0r1-14451	siRNA24 locus with predominant RNA size of 24	NA	NA	NA	NA	NA	NA	NA	-4.61566537840002	0.0455660422041903
1	36198173	36198549	377	*	PlantSmallRNAgenes	siRNA24	NA	NA	osa-b1.0r1-14452	siRNA24 locus with predominant RNA size of 24	NA	NA	NA	NA	NA	NA	NA	-4.43815248624905	0.0388296470865219
1	36240833	36241350	518	*	PlantSmallRNAgenes	siRNA24	NA	NA	osa-b1.0r1-14469	siRNA24 locus with predominant RNA size of 24	NA	NA	NA	NA	NA	NA	NA	3.70810092224335	0.00061507439130536
1	36367760	36367947	188	-	PlantSmallRNAgenes	OtherRNA	NA	NA	osa-b1.0r1-14512	OtherRNA locus with < 80% of RNAs between 20-24 nts in size	NA	NA	NA	NA	NA	NA	NA	2.4761370322083	0.0302678803143281
1	36396677	36397893	1217	+	PlantSmallRNAgenes	OtherRNA	NA	NA	osa-b1.0r1-14522	OtherRNA locus with < 80% of RNAs between 20-24 nts in size	NA	NA	NA	NA	NA	NA	NA	-5.45866348423214	0.00316697968185103
1	36406161	36406756	596	*	PlantSmallRNAgenes	siRNA24	NA	NA	osa-b1.0r1-14524	siRNA24 locus with predominant RNA size of 24	NA	NA	NA	NA	NA	NA	NA	-4.35590311208227	0.0197822560455375
1	36476728	36478074	1347	*	PlantSmallRNAgenes	siRNA24	NA	NA	osa-b1.0r1-14550	siRNA24 locus with predominant RNA size of 24	NA	NA	NA	NA	NA	NA	NA	2.44285079635819	0.0176302297602692
1	36617693	36618252	560	+	PlantSmallRNAgenes	siRNA24	NA	NA	osa-b1.0r1-14593	siRNA24 locus with predominant RNA size of 24	NA	NA	NA	NA	NA	NA	NA	4.28773357324866	0.00419794802999465
1	36650806	36651201	396	-	PlantSmallRNAgenes	siRNA21	NA	NA	osa-b1.0r1-14610	siRNA21 locus with predominant RNA size of 21	NA	NA	NA	NA	NA	NA	NA	4.1552111946513	2.29938806024902e-09
1	36651448	36651777	330	*	PlantSmallRNAgenes	siRNA21	NA	NA	osa-b1.0r1-14611	siRNA21 locus with predominant RNA size of 21	NA	NA	NA	NA	NA	NA	NA	4.44887275138233	2.74464254012497e-09
1	36797897	36798716	820	*	PlantSmallRNAgenes	siRNA24	NA	NA	osa-b1.0r1-14686	siRNA24 locus with predominant RNA size of 24	NA	NA	NA	NA	NA	NA	NA	-2.24043615700265	0.00775350594320424
1	36938206	36939186	981	*	ShortStack	siRNA21	NA	NA	Cluster_71976	NA	Cluster_71976	21	N	NA	NA	NA	NA	6.21271403294992	0.000682173122890403
1	36970353	36970669	317	*	PlantSmallRNAgenes	siRNA24	NA	NA	osa-b1.0r1-14743	siRNA24 locus with predominant RNA size of 24	NA	NA	NA	NA	NA	NA	NA	-2.53402248523928	0.0288362139744771
1	36986893	36987093	201	+	PlantSmallRNAgenes	siRNA24	NA	NA	osa-b1.0r1-14750	siRNA24 locus with predominant RNA size of 24	NA	NA	NA	NA	NA	NA	NA	-3.84186865947561	0.00330955200402601
1	36994675	36995917	1243	*	PlantSmallRNAgenes	siRNA24	NA	NA	osa-b1.0r1-14756	siRNA24 locus with predominant RNA size of 24	NA	NA	NA	NA	NA	NA	NA	3.50716884259575	0.0357818392857535
1	37016617	37017173	557	*	PlantSmallRNAgenes	siRNA24	NA	NA	osa-b1.0r1-14759	siRNA24 locus with predominant RNA size of 24	NA	NA	NA	NA	NA	NA	NA	-2.80813120054252	0.00212933680009634
1	37139788	37140229	442	*	PlantSmallRNAgenes	siRNA24	NA	NA	osa-b1.0r1-14818	siRNA24 locus with predominant RNA size of 24	NA	NA	NA	NA	NA	NA	NA	-2.88133485173105	0.0168295089756379
1	37169424	37173455	4032	*	PlantSmallRNAgenes	siRNA24	NA	NA	osa-b1.0r1-14834	siRNA24 locus with predominant RNA size of 24	NA	NA	NA	NA	NA	NA	NA	7.7151092831852	2.40366545415286e-13
1	37176565	37177465	901	*	PlantSmallRNAgenes	siRNA24	NA	NA	osa-b1.0r1-14835	siRNA24 locus with predominant RNA size of 24	NA	NA	NA	NA	NA	NA	NA	3.03051849992108	2.64208223390978e-05
1	37248890	37249252	363	*	PlantSmallRNAgenes	siRNA21	NA	NA	osa-b1.0r1-14851	siRNA21 locus with predominant RNA size of 21	NA	NA	NA	NA	NA	NA	NA	2.34298437608874	0.00194703353636885
1	37313370	37313897	528	*	PlantSmallRNAgenes	siRNA21	NA	NA	osa-b1.0r1-14867	siRNA21 locus with predominant RNA size of 21	NA	NA	NA	NA	NA	NA	NA	-2.59669886572932	0.0105535509162708
1	37314662	37315135	474	-	PlantSmallRNAgenes	OtherRNA	NA	NA	osa-b1.0r1-14868	OtherRNA locus with < 80% of RNAs between 20-24 nts in size	NA	NA	NA	NA	NA	NA	NA	4.51520251071789	2.63546178761471e-05
1	37323210	37323851	642	*	PlantSmallRNAgenes	siRNA24	NA	NA	osa-b1.0r1-14871	siRNA24 locus with predominant RNA size of 24	NA	NA	NA	NA	NA	NA	NA	-2.15735006246145	0.0399015284292351
1	37337502	37338900	1399	*	PlantSmallRNAgenes	siRNA24	NA	NA	osa-b1.0r1-14876	siRNA24 locus with predominant RNA size of 24	NA	NA	NA	NA	NA	NA	NA	3.31337051252574	0.0296384630153833
1	37411993	37413090	1098	-	ShortStack	OtherRNA	NA	NA	Cluster_72277	NA	Cluster_72277	N	N	NA	NA	NA	NA	-4.78391370727125	0.0119376018609353
1	37415169	37415520	352	-	PlantSmallRNAgenes	OtherRNA	NA	NA	osa-b1.0r1-14908	OtherRNA locus with < 80% of RNAs between 20-24 nts in size	NA	NA	NA	NA	NA	NA	NA	1.86697507607032	0.0161929233584153
1	37447111	37447645	535	+	PlantSmallRNAgenes	siRNA24	NA	NA	osa-b1.0r1-14921	siRNA24 locus with predominant RNA size of 24	NA	NA	NA	NA	NA	NA	NA	-2.03959990175386	0.017947059229494
1	37738187	37738503	317	*	PlantSmallRNAgenes	siRNA24	NA	NA	osa-b1.0r1-15029	siRNA24 locus with predominant RNA size of 24	NA	NA	NA	NA	NA	NA	NA	-4.60450118704139	0.0356489715876168
1	37756939	37757819	881	*	PlantSmallRNAgenes	siRNA24	NA	NA	osa-b1.0r1-15035	siRNA24 locus with predominant RNA size of 24	NA	NA	NA	NA	NA	NA	NA	-2.46143415413181	0.0099429457631409
1	37758425	37758699	275	*	PlantSmallRNAgenes	siRNA24	NA	NA	osa-b1.0r1-15036	siRNA24 locus with predominant RNA size of 24	NA	NA	NA	NA	NA	NA	NA	-4.16369594895254	0.0404333403147527
1	37776506	37778471	1966	+	PlantSmallRNAgenes	OtherRNA	NA	NA	osa-b1.0r1-15043	OtherRNA locus with < 80% of RNAs between 20-24 nts in size	NA	NA	NA	NA	NA	NA	NA	-2.4024911012907	0.0194684905375854
1	37788019	37788381	363	+	PlantSmallRNAgenes	siRNA24	NA	NA	osa-b1.0r1-15046	siRNA24 locus with predominant RNA size of 24	NA	NA	NA	NA	NA	NA	NA	-3.46815848384265	2.38346008188706e-09
1	37790481	37790940	460	+	PlantSmallRNAgenes	OtherRNA	NA	NA	osa-b1.0r1-15047	OtherRNA locus with < 80% of RNAs between 20-24 nts in size	NA	NA	NA	NA	NA	NA	NA	-5.37889917973	0.00843803283036311
1	37813703	37814611	909	*	PlantSmallRNAgenes	siRNA24	NA	NA	osa-b1.0r1-15059	siRNA24 locus with predominant RNA size of 24	NA	NA	NA	NA	NA	NA	NA	-1.71146285424032	0.042384235643729
1	37921667	37921801	135	-	ShortStack	OtherRNA	NA	NA	Cluster_72589	NA	Cluster_72589	N	N	NA	NA	NA	NA	6.19353872474985	0.00735592374102725
1	38005099	38006866	1768	*	PlantSmallRNAgenes	siRNA24	NA	NA	osa-b1.0r1-15135	siRNA24 locus with predominant RNA size of 24	NA	NA	NA	NA	NA	NA	NA	4.70592846436409	0.0228342560584523
1	38042554	38043379	826	*	PlantSmallRNAgenes	siRNA24	NA	NA	osa-b1.0r1-15140	siRNA24 locus with predominant RNA size of 24	NA	NA	NA	NA	NA	NA	NA	-2.14738973965849	0.00500080872499747
1	38133487	38134763	1277	-	ShortStack	OtherRNA	NA	NA	Cluster_72708	NA	Cluster_72708	N	N	NA	NA	NA	NA	6.52831771483314	0.00159556478027212
1	38195059	38195373	315	+	PlantSmallRNAgenes	siRNA24	NA	NA	osa-b1.0r1-15203	siRNA24 locus with predominant RNA size of 24	NA	NA	NA	NA	NA	NA	NA	5.71084709399665	0.01163826439279
1	38256825	38257376	552	+	PlantSmallRNAgenes	siRNA24	NA	NA	osa-b1.0r1-15225	siRNA24 locus with predominant RNA size of 24	NA	NA	NA	NA	NA	NA	NA	-4.32823919593164	0.039609981661632
1	38306659	38306960	302	-	ShortStack	OtherRNA	NA	NA	Cluster_72807	NA	Cluster_72807	N	N	NA	NA	NA	NA	-4.75090751405005	0.0379865033049384
1	38342089	38346100	4012	*	PlantSmallRNAgenes	OtherRNA	NA	NA	osa-b1.0r1-15255	OtherRNA locus with < 80% of RNAs between 20-24 nts in size	NA	NA	NA	NA	NA	NA	NA	10.1501897429135	1.41731016902113e-11
1	38346447	38346965	519	*	PlantSmallRNAgenes	siRNA24	NA	NA	osa-b1.0r1-15256	siRNA24 locus with predominant RNA size of 24	NA	NA	NA	NA	NA	NA	NA	8.06046181427935	1.00412352439863e-05
1	38358728	38358865	138	*	ShortStack	siRNA24	NA	NA	Cluster_72852	NA	Cluster_72852	24	N	NA	NA	NA	NA	6.2071605650766	0.0212634893279645
1	38362395	38362677	283	*	PlantSmallRNAgenes	siRNA24	NA	NA	osa-b1.0r1-15262	siRNA24 locus with predominant RNA size of 24	NA	NA	NA	NA	NA	NA	NA	5.28905442646604	0.0241772733455897
1	38369891	38370202	312	*	PlantSmallRNAgenes	siRNA24	NA	NA	osa-b1.0r1-15268	siRNA24 locus with predominant RNA size of 24	NA	NA	NA	NA	NA	NA	NA	-4.41828761523726	0.0433286925686657
1	38668274	38668291	18	+	ShortStack	OtherRNA	NA	NA	Cluster_73042	NA	Cluster_73042	N	N	NA	NA	NA	NA	5.83608431488155	0.0284927043546015
1	38811866	38812455	590	*	PlantSmallRNAgenes	siRNA24	NA	NA	osa-b1.0r1-15439	siRNA24 locus with predominant RNA size of 24	NA	NA	NA	NA	NA	NA	NA	-4.42911727082137	0.00236863052358562
1	38857424	38858604	1181	*	PlantSmallRNAgenes	siRNA24	NA	NA	osa-b1.0r1-15452	siRNA24 locus with predominant RNA size of 24	NA	NA	NA	NA	NA	NA	NA	5.1083581709413	0.0440025407889439
1	38905959	38907447	1489	*	PlantSmallRNAgenes	siRNA24	NA	NA	osa-b1.0r1-15467	siRNA24 locus with predominant RNA size of 24	NA	NA	NA	NA	NA	NA	NA	2.737293148268	0.0410994832918376
1	39068079	39068604	526	+	ShortStack	OtherRNA	NA	NA	Cluster_73260	NA	Cluster_73260	N	N	NA	NA	NA	NA	5.79048898682235	0.0263621523547165
1	39076687	39077115	429	*	PlantSmallRNAgenes	siRNA24	NA	NA	osa-b1.0r1-15531	siRNA24 locus with predominant RNA size of 24	NA	NA	NA	NA	NA	NA	NA	-3.36243368041167	0.0460796852832457
1	39112152	39112871	720	*	PlantSmallRNAgenes	OtherRNA	NA	NA	osa-b1.0r1-15551	OtherRNA locus with < 80% of RNAs between 20-24 nts in size	NA	NA	NA	NA	NA	NA	NA	4.93635003784291	0.0493865434888869
1	39149377	39149852	476	*	PlantSmallRNAgenes	siRNA24	NA	NA	osa-b1.0r1-15569	siRNA24 locus with predominant RNA size of 24	NA	NA	NA	NA	NA	NA	NA	6.77993344719543	0.0182492677666174
1	39208428	39209497	1070	*	PlantSmallRNAgenes	siRNA24	NA	NA	osa-b1.0r1-15607	siRNA24 locus with predominant RNA size of 24	NA	NA	NA	NA	NA	NA	NA	3.65977330833873	0.0230722535364574
1	39220305	39220932	628	*	PlantSmallRNAgenes	siRNA24	NA	NA	osa-b1.0r1-15613	siRNA24 locus with predominant RNA size of 24	NA	NA	NA	NA	NA	NA	NA	-4.02120586265876	0.000108240349308095
1	39247159	39247324	166	+	PlantSmallRNAgenes	OtherRNA	NA	NA	osa-b1.0r1-15621	OtherRNA locus with < 80% of RNAs between 20-24 nts in size	NA	NA	NA	NA	NA	NA	NA	1.97464318425867	0.0310518920775664
1	39321159	39321481	323	+	PlantSmallRNAgenes	siRNA24	NA	NA	osa-b1.0r1-15651	siRNA24 locus with predominant RNA size of 24	NA	NA	NA	NA	NA	NA	NA	-2.26792700384622	0.016351667460268
1	39322602	39324062	1461	*	PlantSmallRNAgenes	siRNA24	NA	NA	osa-b1.0r1-15653	siRNA24 locus with predominant RNA size of 24	NA	NA	NA	NA	NA	NA	NA	5.02271319148086	0.000316528026785482
1	39419444	39420143	700	-	PlantSmallRNAgenes	siRNA24	NA	NA	osa-b1.0r1-15695	siRNA24 locus with predominant RNA size of 24	NA	NA	NA	NA	NA	NA	NA	-3.42607588854131	0.00275146604319552
1	39433379	39434889	1511	-	PlantSmallRNAgenes	OtherRNA	NA	NA	osa-b1.0r1-15701	OtherRNA locus with < 80% of RNAs between 20-24 nts in size	NA	NA	NA	NA	NA	NA	NA	3.53344772235821	0.000132670787983059
1	39544223	39544757	535	+	ShortStack	OtherRNA	NA	NA	Cluster_73536	NA	Cluster_73536	N	N	NA	NA	NA	NA	-5.66747204492403	0.00170207160193103
1	39545986	39546843	858	*	PlantSmallRNAgenes	siRNA24	NA	NA	osa-b1.0r1-15733	siRNA24 locus with predominant RNA size of 24	NA	NA	NA	NA	NA	NA	NA	-3.3216859100189	4.4198428869778e-05
1	39548172	39548751	580	+	ShortStack	OtherRNA	NA	NA	Cluster_73540	NA	Cluster_73540	N	N	NA	NA	NA	NA	-5.14809529957092	0.0131637330157951
1	39574035	39574444	410	*	PlantSmallRNAgenes	siRNA24	NA	NA	osa-b1.0r1-15745	siRNA24 locus with predominant RNA size of 24	NA	NA	NA	NA	NA	NA	NA	5.3600558705633	0.027025026104061
1	39620984	39622589	1606	-	PlantSmallRNAgenes	siRNA24	NA	NA	osa-b1.0r1-15758	siRNA24 locus with predominant RNA size of 24	NA	NA	NA	NA	NA	NA	NA	-1.48419165008698	0.0395385935797143
1	39642938	39643363	426	*	PlantSmallRNAgenes	siRNA24	NA	NA	osa-b1.0r1-15769	siRNA24 locus with predominant RNA size of 24	NA	NA	NA	NA	NA	NA	NA	-4.99128311127337	0.0140240434016819
1	39700884	39701940	1057	+	PlantSmallRNAgenes	siRNA24	NA	NA	osa-b1.0r1-15792	siRNA24 locus with predominant RNA size of 24	NA	NA	NA	NA	NA	NA	NA	-1.8503560784095	0.0463829291092181
1	39722026	39722543	518	*	PlantSmallRNAgenes	siRNA24	NA	NA	osa-b1.0r1-15800	siRNA24 locus with predominant RNA size of 24	NA	NA	NA	NA	NA	NA	NA	-2.58019984135438	0.0101201888085454
1	39760527	39761585	1059	*	PlantSmallRNAgenes	siRNA24	NA	NA	osa-b1.0r1-15807	siRNA24 locus with predominant RNA size of 24	NA	NA	NA	NA	NA	NA	NA	6.55035987330318	0.00134743359912017
1	39949927	39950328	402	+	ShortStack	OtherRNA	NA	NA	Cluster_73764	NA	Cluster_73764	N	N	NA	NA	NA	NA	5.20886805722176	0.0344704566227998
1	39976084	39977100	1017	*	PlantSmallRNAgenes	siRNA24	NA	NA	osa-b1.0r1-15892	siRNA24 locus with predominant RNA size of 24	NA	NA	NA	NA	NA	NA	NA	-2.0381019143075	0.0129244082784292
1	39988727	39989399	673	*	ShortStack	siRNA24	NA	NA	Cluster_73795	NA	Cluster_73795	24	N	NA	NA	NA	NA	6.69074953943322	0.00123452859425241
1	39989417	39990369	953	*	PlantSmallRNAgenes	siRNA24	NA	NA	osa-b1.0r1-15897	siRNA24 locus with predominant RNA size of 24	NA	NA	NA	NA	NA	NA	NA	2.72249754033987	0.000271279862393994
1	40060740	40061406	667	*	PlantSmallRNAgenes	siRNA24	NA	NA	osa-b1.0r1-15929	siRNA24 locus with predominant RNA size of 24	NA	NA	NA	NA	NA	NA	NA	-2.61943999442883	0.00565268181658787
1	40070087	40070631	545	*	PlantSmallRNAgenes	siRNA24	NA	NA	osa-b1.0r1-15932	siRNA24 locus with predominant RNA size of 24	NA	NA	NA	NA	NA	NA	NA	-5.04749049686235	0.0181052116368703
1	40088112	40088424	313	*	PlantSmallRNAgenes	siRNA24	NA	NA	osa-b1.0r1-15940	siRNA24 locus with predominant RNA size of 24	NA	NA	NA	NA	NA	NA	NA	-2.9801901571984	0.00217565896977966
1	40301839	40302194	356	+	PlantSmallRNAgenes	siRNA24	NA	NA	osa-b1.0r1-16032	siRNA24 locus with predominant RNA size of 24	NA	NA	NA	NA	NA	NA	NA	3.78289347119068	0.0269844683703548
1	40317260	40317623	364	*	PlantSmallRNAgenes	siRNA24	NA	NA	osa-b1.0r1-16036	siRNA24 locus with predominant RNA size of 24	NA	NA	NA	NA	NA	NA	NA	3.92547062205597	0.0147183814454093
1	40324674	40324880	207	*	PlantSmallRNAgenes	siRNA24	NA	NA	osa-b1.0r1-16044	siRNA24 locus with predominant RNA size of 24	NA	NA	NA	NA	NA	NA	NA	-4.60549843864021	0.0372062140373775
1	40436740	40438081	1342	*	PlantSmallRNAgenes	siRNA24	NA	NA	osa-b1.0r1-16099	siRNA24 locus with predominant RNA size of 24	NA	NA	NA	NA	NA	NA	NA	6.07314974502687	0.00342051674722974
1	40438594	40441578	2985	*	PlantSmallRNAgenes	siRNA24	NA	NA	osa-b1.0r1-16101	siRNA24 locus with predominant RNA size of 24	NA	NA	NA	NA	NA	NA	NA	7.44852806550682	1.23033550538978e-13
1	40508042	40508301	260	*	PlantSmallRNAgenes	siRNA24	NA	NA	osa-b1.0r1-16132	siRNA24 locus with predominant RNA size of 24	NA	NA	NA	NA	NA	NA	NA	-5.13538518037988	0.0433286925686657
1	40512145	40512825	681	*	PlantSmallRNAgenes	siRNA24	NA	NA	osa-b1.0r1-16135	siRNA24 locus with predominant RNA size of 24	NA	NA	NA	NA	NA	NA	NA	5.75833115929893	0.0173681759188303
1	40512908	40513210	303	*	PlantSmallRNAgenes	siRNA24	NA	NA	osa-b1.0r1-16136	siRNA24 locus with predominant RNA size of 24	NA	NA	NA	NA	NA	NA	NA	6.50500349801063	0.00179057913650959
1	40530450	40531327	878	*	PlantSmallRNAgenes	siRNA24	NA	NA	osa-b1.0r1-16138	siRNA24 locus with predominant RNA size of 24	NA	NA	NA	NA	NA	NA	NA	3.73770043311859	1.71987598102258e-06
1	40539689	40545731	6043	*	PlantSmallRNAgenes	siRNA24	NA	NA	osa-b1.0r1-16146	siRNA24 locus with predominant RNA size of 24	NA	NA	NA	NA	NA	NA	NA	9.31953771165317	7.27974290569597e-28
1	40573229	40574003	775	+	ShortStack	OtherRNA	NA	NA	Cluster_74185	NA	Cluster_74185	N	N	NA	NA	NA	NA	4.61810582224696	0.00239143901687635
1	40641647	40642029	383	*	PlantSmallRNAgenes	siRNA24	NA	NA	osa-b1.0r1-16193	siRNA24 locus with predominant RNA size of 24	NA	NA	NA	NA	NA	NA	NA	5.27588796666869	0.0259879062775466
1	40721617	40721930	314	*	PlantSmallRNAgenes	siRNA24	NA	NA	osa-b1.0r1-16229	siRNA24 locus with predominant RNA size of 24	NA	NA	NA	NA	NA	NA	NA	-2.86274919231736	0.0400991579775432
1	40793750	40793926	177	-	PlantSmallRNAgenes	OtherRNA	NA	NA	osa-b1.0r1-16254	OtherRNA locus with < 80% of RNAs between 20-24 nts in size	NA	NA	NA	NA	NA	NA	NA	-20.0382400243011	3.47235109553907e-10
1	40811311	40811731	421	+	PlantSmallRNAgenes	siRNA21	NA	NA	osa-b1.0r1-16266	siRNA21 locus with predominant RNA size of 21	NA	NA	NA	NA	NA	NA	NA	-4.69059114138624	0.0136899973451334
1	40848032	40848742	711	*	PlantSmallRNAgenes	siRNA24	NA	NA	osa-b1.0r1-16293	siRNA24 locus with predominant RNA size of 24	NA	NA	NA	NA	NA	NA	NA	-2.84539733391216	0.0112946063767516
1	40885045	40886267	1223	*	PlantSmallRNAgenes	siRNA24	NA	NA	osa-b1.0r1-16309	siRNA24 locus with predominant RNA size of 24	NA	NA	NA	NA	NA	NA	NA	5.20687331721875	0.035162072556266
1	40975412	40976118	707	*	PlantSmallRNAgenes	siRNA24	NA	NA	osa-b1.0r1-16346	siRNA24 locus with predominant RNA size of 24	NA	NA	NA	NA	NA	NA	NA	-4.06072024478227	0.0381791136973207
1	41135891	41136040	150	+	PlantSmallRNAgenes	OtherRNA	NA	NA	osa-b1.0r1-16407	OtherRNA locus with < 80% of RNAs between 20-24 nts in size	NA	NA	NA	NA	NA	NA	NA	5.36842169274407	1.21048521420382e-20
1	41136499	41136711	213	+	PlantSmallRNAgenes	OtherRNA	NA	NA	osa-b1.0r1-16408	OtherRNA locus with < 80% of RNAs between 20-24 nts in size	NA	NA	NA	NA	NA	NA	NA	2.33652458379444	0.000371263749725357
1	41137565	41137709	145	+	PlantSmallRNAgenes	OtherRNA	NA	NA	osa-b1.0r1-16409	OtherRNA locus with < 80% of RNAs between 20-24 nts in size	NA	NA	NA	NA	NA	NA	NA	3.483261063044	0.0334071766388255
1	41138978	41139079	102	+	PlantSmallRNAgenes	OtherRNA	NA	NA	osa-b1.0r1-16410	OtherRNA locus with < 80% of RNAs between 20-24 nts in size	NA	NA	NA	NA	NA	NA	NA	3.91765386056124	4.36714809934211e-07
1	41144420	41145310	891	*	PlantSmallRNAgenes	siRNA24	NA	NA	osa-b1.0r1-16412	siRNA24 locus with predominant RNA size of 24	NA	NA	NA	NA	NA	NA	NA	-2.21173312882321	0.0450962678835628
1	41297061	41297354	294	*	PlantSmallRNAgenes	siRNA24	NA	NA	osa-b1.0r1-16473	siRNA24 locus with predominant RNA size of 24	NA	NA	NA	NA	NA	NA	NA	-4.62084608757456	0.0364431146387251
1	41398908	41399135	228	-	ShortStack	OtherRNA	NA	NA	Cluster_74692	NA	Cluster_74692	N	N	NA	NA	NA	NA	5.77076468223263	0.0207826527573444
1	41496220	41498310	2091	*	PlantSmallRNAgenes	siRNA24	NA	NA	osa-b1.0r1-16539	siRNA24 locus with predominant RNA size of 24	NA	NA	NA	NA	NA	NA	NA	3.18745707288112	0.0131164007949564
1	41506497	41507753	1257	*	PlantSmallRNAgenes	siRNA24	NA	NA	osa-b1.0r1-16544	siRNA24 locus with predominant RNA size of 24	NA	NA	NA	NA	NA	NA	NA	-3.42858492894818	0.00483950275136546
1	41557742	41557892	151	+	PlantSmallRNAgenes	OtherRNA	NA	NA	osa-b1.0r1-16572	OtherRNA locus with < 80% of RNAs between 20-24 nts in size	NA	NA	NA	NA	NA	NA	NA	13.9631906082003	0.000293868067761097
1	41769785	41771211	1427	*	PlantSmallRNAgenes	siRNA24	NA	NA	osa-b1.0r1-16639	siRNA24 locus with predominant RNA size of 24	NA	NA	NA	NA	NA	NA	NA	-1.97203752570855	0.0143507850375477
1	41821478	41821799	322	*	PlantSmallRNAgenes	siRNA24	NA	NA	osa-b1.0r1-16656	siRNA24 locus with predominant RNA size of 24	NA	NA	NA	NA	NA	NA	NA	-3.4365837430142	0.049816289978357
1	41909367	41909706	340	*	PlantSmallRNAgenes	siRNA24	NA	NA	osa-b1.0r1-16692	siRNA24 locus with predominant RNA size of 24	NA	NA	NA	NA	NA	NA	NA	-2.47224467687367	0.034323608957165
1	41918854	41919298	445	*	PlantSmallRNAgenes	siRNA24	NA	NA	osa-b1.0r1-16699	siRNA24 locus with predominant RNA size of 24	NA	NA	NA	NA	NA	NA	NA	-4.30066262064491	0.0385124237067173
1	41976725	41978090	1366	*	PlantSmallRNAgenes	OtherRNA	NA	NA	osa-b1.0r1-16722	OtherRNA locus with < 80% of RNAs between 20-24 nts in size	NA	NA	NA	NA	NA	NA	NA	-3.68192068733108	0.00445997978552609
1	41996270	41997254	985	*	PlantSmallRNAgenes	siRNA24	NA	NA	osa-b1.0r1-16729	siRNA24 locus with predominant RNA size of 24	NA	NA	NA	NA	NA	NA	NA	4.19481609694416	0.0489732800569171
1	42026950	42027943	994	+	ShortStack	OtherRNA	NA	NA	Cluster_75050	NA	Cluster_75050	N	N	NA	NA	NA	NA	2.70572833991709	0.0441534298260879
1	42099643	42100314	672	*	PlantSmallRNAgenes	siRNA24	NA	NA	osa-b1.0r1-16777	siRNA24 locus with predominant RNA size of 24	NA	NA	NA	NA	NA	NA	NA	5.0552699225342	0.0441373480140258
1	42161320	42162189	870	*	PlantSmallRNAgenes	siRNA24	NA	NA	osa-b1.0r1-16811	siRNA24 locus with predominant RNA size of 24	NA	NA	NA	NA	NA	NA	NA	-3.33749762289126	0.000713951250410078
1	42195123	42195783	661	*	PlantSmallRNAgenes	siRNA24	NA	NA	osa-b1.0r1-16819	siRNA24 locus with predominant RNA size of 24	NA	NA	NA	NA	NA	NA	NA	4.63637322816175	0.0461302555090277
1	42210572	42211323	752	*	PlantSmallRNAgenes	siRNA24	NA	NA	osa-b1.0r1-16830	siRNA24 locus with predominant RNA size of 24	NA	NA	NA	NA	NA	NA	NA	4.55608495971142	0.0416068407377287
1	42215106	42216220	1115	*	PlantSmallRNAgenes	siRNA24	NA	NA	osa-b1.0r1-16834	siRNA24 locus with predominant RNA size of 24	NA	NA	NA	NA	NA	NA	NA	4.48899319586256	0.0259421667985631
1	42558508	42559013	506	*	PlantSmallRNAgenes	siRNA24	NA	NA	osa-b1.0r1-16934	siRNA24 locus with predominant RNA size of 24	NA	NA	NA	NA	NA	NA	NA	1.9207094199236	0.0471477372077605
1	42570002	42574807	4806	*	PlantSmallRNAgenes	siRNA24	NA	NA	osa-b1.0r1-16943	siRNA24 locus with predominant RNA size of 24	NA	NA	NA	NA	NA	NA	NA	6.96761061660415	2.94125262258153e-17
1	42598118	42599759	1642	*	PlantSmallRNAgenes	siRNA24	NA	NA	osa-b1.0r1-16947	siRNA24 locus with predominant RNA size of 24	NA	NA	NA	NA	NA	NA	NA	-1.78251806643924	0.00848276226159195
1	42671941	42672902	962	*	PlantSmallRNAgenes	siRNA24	NA	NA	osa-b1.0r1-16966	siRNA24 locus with predominant RNA size of 24	NA	NA	NA	NA	NA	NA	NA	-3.447278834897	0.0454183679756605
1	42734130	42734351	222	+	PlantSmallRNAgenes	OtherRNA	NA	NA	osa-b1.0r1-16976	OtherRNA locus with < 80% of RNAs between 20-24 nts in size	NA	NA	NA	NA	NA	NA	NA	2.70826081259828	0.000580830800507072
1	42757148	42757423	276	-	PlantSmallRNAgenes	siRNA24	NA	NA	osa-b1.0r1-16985	siRNA24 locus with predominant RNA size of 24	NA	NA	NA	NA	NA	NA	NA	-4.48710278727876	0.0068900983705232
1	42782796	42783648	853	*	PlantSmallRNAgenes	siRNA24	NA	NA	osa-b1.0r1-17000	siRNA24 locus with predominant RNA size of 24	NA	NA	NA	NA	NA	NA	NA	3.82322509211466	0.0194792056358546
1	42838984	42839431	448	+	PlantSmallRNAgenes	OtherRNA	NA	NA	osa-b1.0r1-17019	OtherRNA locus with < 80% of RNAs between 20-24 nts in size	NA	NA	NA	NA	NA	NA	NA	-5.09877221312358	0.0174825236963592
1	42982385	42982818	434	*	PlantSmallRNAgenes	siRNA24	NA	NA	osa-b1.0r1-17064	siRNA24 locus with predominant RNA size of 24	NA	NA	NA	NA	NA	NA	NA	-4.32392463253181	0.0307860013209625
1	43103084	43103871	788	*	PlantSmallRNAgenes	siRNA24	NA	NA	osa-b1.0r1-17090	siRNA24 locus with predominant RNA size of 24	NA	NA	NA	NA	NA	NA	NA	5.68027126204956	0.00555193073315189
1	43143499	43143590	92	+	PlantSmallRNAgenes	OtherRNA	NA	NA	osa-b1.0r1-17106	OtherRNA locus with < 80% of RNAs between 20-24 nts in size	NA	NA	NA	NA	NA	NA	NA	-8.43475050653376	0.00224767142599871
10	16963	20171	3209	*	Pln24NT	24nt_Locus	NA	NA	cluster13971	NA	NA	NA	NA	cluster13971	cluster13971	T	16	6.27668928204318	0.00288502060412959
10	43199	44144	946	*	PlantSmallRNAgenes	siRNA24	NA	NA	osa-b1.0r1-17145	siRNA24 locus with predominant RNA size of 24	NA	NA	NA	NA	NA	NA	NA	4.45410889871395	0.0411158405460847
10	49102	49863	762	-	PlantSmallRNAgenes	siRNA21	NA	NA	osa-b1.0r1-17148	siRNA21 locus with predominant RNA size of 21	NA	NA	NA	NA	NA	NA	NA	-5.5936466351987	0.0117901542513642
10	124773	125525	753	*	PlantSmallRNAgenes	siRNA24	NA	NA	osa-b1.0r1-17179	siRNA24 locus with predominant RNA size of 24	NA	NA	NA	NA	NA	NA	NA	5.35818144296079	0.0117479210834756
10	182218	184289	2072	*	PlantSmallRNAgenes	siRNA24	NA	NA	osa-b1.0r1-17203	siRNA24 locus with predominant RNA size of 24	NA	NA	NA	NA	NA	NA	NA	6.01867921379637	0.00261072863409351
10	347845	347954	110	+	PlantSmallRNAgenes	OtherRNA	NA	NA	osa-b1.0r1-17265	OtherRNA locus with < 80% of RNAs between 20-24 nts in size	NA	NA	NA	NA	NA	NA	NA	4.21868631930958	0.00161881598977596
10	400705	401777	1073	*	PlantSmallRNAgenes	siRNA24	NA	NA	osa-b1.0r1-17292	siRNA24 locus with predominant RNA size of 24	NA	NA	NA	NA	NA	NA	NA	5.7923518190312	0.0184430978211717
10	402138	404290	2153	*	PlantSmallRNAgenes	siRNA24	NA	NA	osa-b1.0r1-17294	siRNA24 locus with predominant RNA size of 24	NA	NA	NA	NA	NA	NA	NA	5.93489996554948	0.00109349581151206
10	416472	419311	2840	*	PlantSmallRNAgenes	siRNA24	NA	NA	osa-b1.0r1-17297	siRNA24 locus with predominant RNA size of 24	NA	NA	NA	NA	NA	NA	NA	2.84239116766491	0.00788288119686739
10	462413	462913	501	*	PlantSmallRNAgenes	siRNA24	NA	NA	osa-b1.0r1-17319	siRNA24 locus with predominant RNA size of 24	NA	NA	NA	NA	NA	NA	NA	-2.05730539115324	0.0245944412362789
10	494686	495859	1174	*	PlantSmallRNAgenes	siRNA24	NA	NA	osa-b1.0r1-17339	siRNA24 locus with predominant RNA size of 24	NA	NA	NA	NA	NA	NA	NA	4.33222857953814	0.0418626517923531
10	516450	517449	1000	*	PlantSmallRNAgenes	siRNA24	NA	NA	osa-b1.0r1-17348	siRNA24 locus with predominant RNA size of 24	NA	NA	NA	NA	NA	NA	NA	4.64952129303904	0.0386144442507936
10	580920	582425	1506	*	PlantSmallRNAgenes	siRNA24	NA	NA	osa-b1.0r1-17382	siRNA24 locus with predominant RNA size of 24	NA	NA	NA	NA	NA	NA	NA	2.92514717234384	0.0185159809906622
10	594141	594981	841	*	PlantSmallRNAgenes	siRNA24	NA	NA	osa-b1.0r1-17387	siRNA24 locus with predominant RNA size of 24	NA	NA	NA	NA	NA	NA	NA	6.05618847648199	0.00741404692391285
10	596399	603960	7562	*	Pln24NT	24nt_Locus	NA	NA	cluster14171	NA	NA	NA	NA	cluster14171	cluster14171	T	9	5.39138000798855	0.0232404409785486
10	672588	673170	583	*	PlantSmallRNAgenes	siRNA24	NA	NA	osa-b1.0r1-17408	siRNA24 locus with predominant RNA size of 24	NA	NA	NA	NA	NA	NA	NA	5.03906320042703	0.0497170221887185
10	705055	710614	5560	*	PlantSmallRNAgenes	siRNA24	NA	NA	osa-b1.0r1-17429	siRNA24 locus with predominant RNA size of 24	NA	NA	NA	NA	NA	NA	NA	6.63014704418376	5.66942465205943e-11
10	956712	958040	1329	*	PlantSmallRNAgenes	siRNA24	NA	NA	osa-b1.0r1-17542	siRNA24 locus with predominant RNA size of 24	NA	NA	NA	NA	NA	NA	NA	4.42367986192792	0.0485176481784009
10	960577	961113	537	*	ShortStack	siRNA24	NA	NA	Cluster_673	NA	Cluster_673	24	N	NA	NA	NA	NA	5.58343180319087	0.0361243593969416
10	1072189	1073069	881	*	PlantSmallRNAgenes	siRNA24	NA	NA	osa-b1.0r1-17582	siRNA24 locus with predominant RNA size of 24	NA	NA	NA	NA	NA	NA	NA	-1.54427730332204	0.0204325413074557
10	1179737	1180191	455	*	PlantSmallRNAgenes	siRNA24	NA	NA	osa-b1.0r1-17639	siRNA24 locus with predominant RNA size of 24	NA	NA	NA	NA	NA	NA	NA	5.73581580572842	0.0280815395533182
10	1180403	1181767	1365	*	PlantSmallRNAgenes	siRNA24	NA	NA	osa-b1.0r1-17640	siRNA24 locus with predominant RNA size of 24	NA	NA	NA	NA	NA	NA	NA	6.56692447072998	0.00129836094765705
10	1181972	1182528	557	*	PlantSmallRNAgenes	siRNA24	NA	NA	osa-b1.0r1-17641	siRNA24 locus with predominant RNA size of 24	NA	NA	NA	NA	NA	NA	NA	5.70995823866927	2.45163282131611e-05
10	1182567	1183234	668	*	PlantSmallRNAgenes	siRNA24	NA	NA	osa-b1.0r1-17642	siRNA24 locus with predominant RNA size of 24	NA	NA	NA	NA	NA	NA	NA	6.75170128581381	0.000685551964861985
10	1193647	1194371	725	-	ShortStack	OtherRNA	NA	NA	Cluster_847	NA	Cluster_847	N	N	NA	NA	NA	NA	5.04857059370576	0.0264545252783053
10	1204150	1206780	2631	*	PlantSmallRNAgenes	siRNA24	NA	NA	osa-b1.0r1-17648	siRNA24 locus with predominant RNA size of 24	NA	NA	NA	NA	NA	NA	NA	5.79037966451069	0.00562891246058569
10	1235420	1236168	749	-	PlantSmallRNAgenes	OtherRNA	NA	NA	osa-b1.0r1-17665	OtherRNA locus with < 80% of RNAs between 20-24 nts in size	NA	NA	NA	NA	NA	NA	NA	-7.9156942178638	0.000836828670269536
10	1365172	1365623	452	*	PlantSmallRNAgenes	siRNA24	NA	NA	osa-b1.0r1-17698	siRNA24 locus with predominant RNA size of 24	NA	NA	NA	NA	NA	NA	NA	5.35473365105762	0.0355299868046403
10	1427816	1428174	359	*	PlantSmallRNAgenes	siRNA24	NA	NA	osa-b1.0r1-17727	siRNA24 locus with predominant RNA size of 24	NA	NA	NA	NA	NA	NA	NA	-2.48047644351909	0.0281938893155398
10	1445854	1446517	664	*	PlantSmallRNAgenes	siRNA24	NA	NA	osa-b1.0r1-17734	siRNA24 locus with predominant RNA size of 24	NA	NA	NA	NA	NA	NA	NA	4.74449733740842	0.0481336438011488
10	1446730	1447279	550	*	PlantSmallRNAgenes	siRNA24	NA	NA	osa-b1.0r1-17735	siRNA24 locus with predominant RNA size of 24	NA	NA	NA	NA	NA	NA	NA	5.28686136862703	0.00547113706363087
10	1566300	1568246	1947	*	PlantSmallRNAgenes	siRNA24	NA	NA	osa-b1.0r1-17789	siRNA24 locus with predominant RNA size of 24	NA	NA	NA	NA	NA	NA	NA	2.57094702621996	0.0363498409543962
10	1575653	1576280	628	*	PlantSmallRNAgenes	siRNA24	NA	NA	osa-b1.0r1-17795	siRNA24 locus with predominant RNA size of 24	NA	NA	NA	NA	NA	NA	NA	4.50063384065697	0.00256595295681886
10	1639357	1641622	2266	*	PlantSmallRNAgenes	siRNA24	NA	NA	osa-b1.0r1-17839	siRNA24 locus with predominant RNA size of 24	NA	NA	NA	NA	NA	NA	NA	-1.93427242904436	0.0350669337575162
10	1801910	1802699	790	*	PlantSmallRNAgenes	siRNA24	NA	NA	osa-b1.0r1-17894	siRNA24 locus with predominant RNA size of 24	NA	NA	NA	NA	NA	NA	NA	3.48600158417927	0.0294971748144959
10	1900518	1902516	1999	*	PlantSmallRNAgenes	siRNA24	NA	NA	osa-b1.0r1-17937	siRNA24 locus with predominant RNA size of 24	NA	NA	NA	NA	NA	NA	NA	3.79695688880981	0.00525096536701576
10	1903075	1903797	723	*	PlantSmallRNAgenes	siRNA24	NA	NA	osa-b1.0r1-17938	siRNA24 locus with predominant RNA size of 24	NA	NA	NA	NA	NA	NA	NA	-2.17973202219879	0.00993726622662774
10	1919798	1921425	1628	*	PlantSmallRNAgenes	siRNA24	NA	NA	osa-b1.0r1-17944	siRNA24 locus with predominant RNA size of 24	NA	NA	NA	NA	NA	NA	NA	4.87377225722596	0.0279627946583562
10	1943607	1945537	1931	*	PlantSmallRNAgenes	siRNA24	NA	NA	osa-b1.0r1-17955	siRNA24 locus with predominant RNA size of 24	NA	NA	NA	NA	NA	NA	NA	6.54521338297439	0.00108046368302853
10	1952226	1953857	1632	*	PlantSmallRNAgenes	siRNA24	NA	NA	osa-b1.0r1-17958	siRNA24 locus with predominant RNA size of 24	NA	NA	NA	NA	NA	NA	NA	6.36466271023981	0.000360097232486055
10	1962292	1962963	672	*	PlantSmallRNAgenes	siRNA24	NA	NA	osa-b1.0r1-17964	siRNA24 locus with predominant RNA size of 24	NA	NA	NA	NA	NA	NA	NA	5.3473464099476	0.0388182676891625
10	1976688	1977216	529	*	ShortStack	siRNA24	NA	NA	Cluster_1342	NA	Cluster_1342	24	N	NA	NA	NA	NA	5.66213990649298	0.0363250748222746
10	2021400	2021907	508	*	PlantSmallRNAgenes	siRNA24	NA	NA	osa-b1.0r1-17984	siRNA24 locus with predominant RNA size of 24	NA	NA	NA	NA	NA	NA	NA	3.00188222082849	0.0321131855756495
10	2085483	2087234	1752	*	PlantSmallRNAgenes	siRNA24	NA	NA	osa-b1.0r1-18008	siRNA24 locus with predominant RNA size of 24	NA	NA	NA	NA	NA	NA	NA	-1.36378810278956	0.0453575203019073
10	2090037	2090460	424	*	PlantSmallRNAgenes	siRNA24	NA	NA	osa-b1.0r1-18012	siRNA24 locus with predominant RNA size of 24	NA	NA	NA	NA	NA	NA	NA	-2.25572517180013	0.0346598960723655
10	2112779	2113694	916	*	PlantSmallRNAgenes	siRNA24	NA	NA	osa-b1.0r1-18027	siRNA24 locus with predominant RNA size of 24	NA	NA	NA	NA	NA	NA	NA	5.59728490206435	0.00860004048420382
10	2184093	2185280	1188	*	PlantSmallRNAgenes	siRNA24	NA	NA	osa-b1.0r1-18055	siRNA24 locus with predominant RNA size of 24	NA	NA	NA	NA	NA	NA	NA	3.22329071965143	0.00586484888965862
10	2280776	2282239	1464	*	PlantSmallRNAgenes	OtherRNA	NA	NA	osa-b1.0r1-18094	OtherRNA locus with < 80% of RNAs between 20-24 nts in size	NA	NA	NA	NA	NA	NA	NA	6.85343599121878	0.000679605388797097
10	2335390	2336736	1347	*	PlantSmallRNAgenes	siRNA24	NA	NA	osa-b1.0r1-18118	siRNA24 locus with predominant RNA size of 24	NA	NA	NA	NA	NA	NA	NA	4.06170100507641	0.011743782167056
10	2375391	2376054	664	*	PlantSmallRNAgenes	siRNA24	NA	NA	osa-b1.0r1-18134	siRNA24 locus with predominant RNA size of 24	NA	NA	NA	NA	NA	NA	NA	5.81033836919182	6.72529045417129e-09
10	2377300	2377413	114	*	PlantSmallRNAgenes	siRNA21	NA	NA	osa-b1.0r1-18135	siRNA21 locus with predominant RNA size of 21	NA	NA	NA	NA	NA	NA	NA	7.9894877473288	1.21863647857094e-05
10	2399854	2402481	2628	*	PlantSmallRNAgenes	siRNA24	NA	NA	osa-b1.0r1-18144	siRNA24 locus with predominant RNA size of 24	NA	NA	NA	NA	NA	NA	NA	9.82905776160276	1.75123632943672e-08
10	2402854	2403848	995	*	PlantSmallRNAgenes	siRNA24	NA	NA	osa-b1.0r1-18145	siRNA24 locus with predominant RNA size of 24	NA	NA	NA	NA	NA	NA	NA	8.03361178088425	1.2072877343178e-05
10	2403939	2418847	14909	*	PlantSmallRNAgenes	siRNA24	NA	NA	osa-b1.0r1-18146	siRNA24 locus with predominant RNA size of 24	NA	NA	NA	NA	NA	NA	NA	10.2124058761312	5.2707606658501e-23
10	2419031	2420056	1026	*	PlantSmallRNAgenes	siRNA24	NA	NA	osa-b1.0r1-18147	siRNA24 locus with predominant RNA size of 24	NA	NA	NA	NA	NA	NA	NA	6.23569451460264	0.000710657874495565
10	2420421	2422439	2019	*	PlantSmallRNAgenes	siRNA24	NA	NA	osa-b1.0r1-18149	siRNA24 locus with predominant RNA size of 24	NA	NA	NA	NA	NA	NA	NA	8.54538453015969	6.23858912646973e-07
10	2425241	2425966	726	*	PlantSmallRNAgenes	siRNA21	NA	NA	osa-b1.0r1-18150	siRNA21 locus with predominant RNA size of 21	NA	NA	NA	NA	NA	NA	NA	10.4834268917026	0.00154887870412774
10	2513687	2513868	182	*	PlantSmallRNAgenes	siRNA24	NA	NA	osa-b1.0r1-18201	siRNA24 locus with predominant RNA size of 24	NA	NA	NA	NA	NA	NA	NA	5.76420248531814	0.0353765867758088
10	2705086	2707041	1956	*	PlantSmallRNAgenes	siRNA24	NA	NA	osa-b1.0r1-18276	siRNA24 locus with predominant RNA size of 24	NA	NA	NA	NA	NA	NA	NA	5.70091504194358	1.30255385139602e-08
10	2708059	2709412	1354	*	PlantSmallRNAgenes	siRNA24	NA	NA	osa-b1.0r1-18278	siRNA24 locus with predominant RNA size of 24	NA	NA	NA	NA	NA	NA	NA	5.10880214017572	0.0324167188327039
10	2719521	2720674	1154	*	PlantSmallRNAgenes	siRNA24	NA	NA	osa-b1.0r1-18285	siRNA24 locus with predominant RNA size of 24	NA	NA	NA	NA	NA	NA	NA	8.30726732304024	3.7247517103648e-06
10	2720833	2721638	806	*	PlantSmallRNAgenes	siRNA24	NA	NA	osa-b1.0r1-18286	siRNA24 locus with predominant RNA size of 24	NA	NA	NA	NA	NA	NA	NA	7.46561517039173	7.38654787526774e-05
10	2727840	2728528	689	*	PlantSmallRNAgenes	siRNA24	NA	NA	osa-b1.0r1-18293	siRNA24 locus with predominant RNA size of 24	NA	NA	NA	NA	NA	NA	NA	7.80014351791045	2.31482566947985e-05
10	2728626	2733530	4905	*	PlantSmallRNAgenes	siRNA24	NA	NA	osa-b1.0r1-18294	siRNA24 locus with predominant RNA size of 24	NA	NA	NA	NA	NA	NA	NA	11.8917849746027	6.07239820603251e-11
10	2734254	2735809	1556	*	PlantSmallRNAgenes	siRNA24	NA	NA	osa-b1.0r1-18295	siRNA24 locus with predominant RNA size of 24	NA	NA	NA	NA	NA	NA	NA	2.24248561792849	0.0232829411342155
10	2741756	2742398	643	*	PlantSmallRNAgenes	siRNA24	NA	NA	osa-b1.0r1-18296	siRNA24 locus with predominant RNA size of 24	NA	NA	NA	NA	NA	NA	NA	-2.10041854033083	0.0134035735269405
10	2743392	2745229	1838	*	PlantSmallRNAgenes	siRNA24	NA	NA	osa-b1.0r1-18298	siRNA24 locus with predominant RNA size of 24	NA	NA	NA	NA	NA	NA	NA	8.88023983870812	5.73846487096617e-07
10	2803651	2804514	864	*	PlantSmallRNAgenes	siRNA24	NA	NA	osa-b1.0r1-18333	siRNA24 locus with predominant RNA size of 24	NA	NA	NA	NA	NA	NA	NA	3.76838112884384	0.0172385111407483
10	2808431	2809311	881	*	PlantSmallRNAgenes	siRNA24	NA	NA	osa-b1.0r1-18337	siRNA24 locus with predominant RNA size of 24	NA	NA	NA	NA	NA	NA	NA	4.82275405713304	0.038774708074043
10	2813099	2814358	1260	*	PlantSmallRNAgenes	siRNA24	NA	NA	osa-b1.0r1-18339	siRNA24 locus with predominant RNA size of 24	NA	NA	NA	NA	NA	NA	NA	2.20482100949497	0.0232801329651026
10	2814805	2818419	3615	*	PlantSmallRNAgenes	siRNA24	NA	NA	osa-b1.0r1-18340	siRNA24 locus with predominant RNA size of 24	NA	NA	NA	NA	NA	NA	NA	5.63725949619898	0.00260904927329341
10	2825987	2826497	511	*	PlantSmallRNAgenes	siRNA24	NA	NA	osa-b1.0r1-18347	siRNA24 locus with predominant RNA size of 24	NA	NA	NA	NA	NA	NA	NA	5.19254104135165	0.0454355686691082
10	2853630	2854050	421	*	PlantSmallRNAgenes	siRNA24	NA	NA	osa-b1.0r1-18360	siRNA24 locus with predominant RNA size of 24	NA	NA	NA	NA	NA	NA	NA	-2.58460163342425	0.000264755911711916
10	2882597	2883651	1055	*	PlantSmallRNAgenes	siRNA24	NA	NA	osa-b1.0r1-18379	siRNA24 locus with predominant RNA size of 24	NA	NA	NA	NA	NA	NA	NA	-3.81109146172696	0.0491362483288445
10	2901729	2906583	4855	*	PlantSmallRNAgenes	siRNA24	NA	NA	osa-b1.0r1-18391	siRNA24 locus with predominant RNA size of 24	NA	NA	NA	NA	NA	NA	NA	5.97798965227893	2.44698451375432e-12
10	2951735	2953701	1967	*	PlantSmallRNAgenes	siRNA24	NA	NA	osa-b1.0r1-18417	siRNA24 locus with predominant RNA size of 24	NA	NA	NA	NA	NA	NA	NA	5.05423438055209	0.0236044671442341
10	2998320	2998974	655	*	PlantSmallRNAgenes	siRNA24	NA	NA	osa-b1.0r1-18439	siRNA24 locus with predominant RNA size of 24	NA	NA	NA	NA	NA	NA	NA	-3.40996714321325	0.0337224980393527
10	3174079	3174239	161	-	PlantSmallRNAgenes	OtherRNA	NA	NA	osa-b1.0r1-18511	OtherRNA locus with < 80% of RNAs between 20-24 nts in size	NA	NA	NA	NA	NA	NA	NA	6.01663825236889	0.0134677695902243
10	3265931	3275837	9907	*	Pln24NT	24nt_Locus	NA	NA	cluster15114	NA	NA	NA	NA	cluster15114	cluster15114	T	10	4.84443738130669	0.025539047359968
10	3441470	3446891	5422	*	PlantSmallRNAgenes	siRNA24	NA	NA	osa-b1.0r1-18553	siRNA24 locus with predominant RNA size of 24	NA	NA	NA	NA	NA	NA	NA	4.34303693877636	4.15043522817961e-07
10	3627236	3629308	2073	*	PlantSmallRNAgenes	siRNA24	NA	NA	osa-b1.0r1-18617	siRNA24 locus with predominant RNA size of 24	NA	NA	NA	NA	NA	NA	NA	3.23423352748143	0.00424310421816107
10	3634942	3635507	566	*	PlantSmallRNAgenes	siRNA24	NA	NA	osa-b1.0r1-18619	siRNA24 locus with predominant RNA size of 24	NA	NA	NA	NA	NA	NA	NA	5.33100955246629	0.0348468187325875
10	3736813	3737364	552	*	ShortStack	siRNA24	NA	NA	Cluster_2385	NA	Cluster_2385	24	N	NA	NA	NA	NA	6.14283980560995	0.00643129109699203
10	3739954	3740692	739	*	ShortStack	siRNA24	NA	NA	Cluster_2391	NA	Cluster_2391	24	N	NA	NA	NA	NA	5.54737013404669	0.0467438746432197
10	3742510	3743021	512	*	PlantSmallRNAgenes	siRNA24	NA	NA	osa-b1.0r1-18665	siRNA24 locus with predominant RNA size of 24	NA	NA	NA	NA	NA	NA	NA	5.89873244650098	0.0108263088772896
10	3806792	3807931	1140	*	PlantSmallRNAgenes	siRNA24	NA	NA	osa-b1.0r1-18694	siRNA24 locus with predominant RNA size of 24	NA	NA	NA	NA	NA	NA	NA	4.8898123347198	0.0210735893084607
10	3862602	3863860	1259	*	PlantSmallRNAgenes	siRNA24	NA	NA	osa-b1.0r1-18718	siRNA24 locus with predominant RNA size of 24	NA	NA	NA	NA	NA	NA	NA	5.51879922292863	0.0138293034424116
10	3900189	3901953	1765	*	PlantSmallRNAgenes	siRNA24	NA	NA	osa-b1.0r1-18735	siRNA24 locus with predominant RNA size of 24	NA	NA	NA	NA	NA	NA	NA	-1.98695005187712	0.0315673528749095
10	3937599	3938545	947	*	PlantSmallRNAgenes	siRNA24	NA	NA	osa-b1.0r1-18758	siRNA24 locus with predominant RNA size of 24	NA	NA	NA	NA	NA	NA	NA	-3.00251394384222	0.014770813819797
10	3984838	3986963	2126	*	PlantSmallRNAgenes	siRNA24	NA	NA	osa-b1.0r1-18784	siRNA24 locus with predominant RNA size of 24	NA	NA	NA	NA	NA	NA	NA	3.67066984564704	7.26617090794955e-05
10	4100886	4102294	1409	*	PlantSmallRNAgenes	siRNA24	NA	NA	osa-b1.0r1-18827	siRNA24 locus with predominant RNA size of 24	NA	NA	NA	NA	NA	NA	NA	6.07220430371954	0.00486352161508754
10	4140169	4146602	6434	*	Pln24NT	24nt_Locus	NA	NA	cluster15414	NA	NA	NA	NA	cluster15414	cluster15414	T	10	5.6833542462203	0.0190234517562832
10	4259527	4259840	314	*	PlantSmallRNAgenes	siRNA24	NA	NA	osa-b1.0r1-18875	siRNA24 locus with predominant RNA size of 24	NA	NA	NA	NA	NA	NA	NA	-3.65309903077223	8.75378866262045e-05
10	4273525	4274491	967	*	PlantSmallRNAgenes	siRNA24	NA	NA	osa-b1.0r1-18882	siRNA24 locus with predominant RNA size of 24	NA	NA	NA	NA	NA	NA	NA	-4.56497908843035	0.0332434707459107
10	4322161	4322687	527	*	PlantSmallRNAgenes	siRNA24	NA	NA	osa-b1.0r1-18907	siRNA24 locus with predominant RNA size of 24	NA	NA	NA	NA	NA	NA	NA	-6.58811996731836	2.19517340793565e-05
10	4336391	4337344	954	*	PlantSmallRNAgenes	siRNA24	NA	NA	osa-b1.0r1-18913	siRNA24 locus with predominant RNA size of 24	NA	NA	NA	NA	NA	NA	NA	-2.3595376360788	0.00724295399039101
10	4365814	4367259	1446	*	PlantSmallRNAgenes	siRNA24	NA	NA	osa-b1.0r1-18928	siRNA24 locus with predominant RNA size of 24	NA	NA	NA	NA	NA	NA	NA	2.55227095686349	0.0356470004751229
10	4396334	4398420	2087	*	PlantSmallRNAgenes	siRNA24	NA	NA	osa-b1.0r1-18932	siRNA24 locus with predominant RNA size of 24	NA	NA	NA	NA	NA	NA	NA	9.26668817874572	2.37723962955321e-07
10	4468179	4469564	1386	*	PlantSmallRNAgenes	siRNA24	NA	NA	osa-b1.0r1-18954	siRNA24 locus with predominant RNA size of 24	NA	NA	NA	NA	NA	NA	NA	6.41888092233224	0.00232724849478799
10	4517069	4517652	584	*	PlantSmallRNAgenes	siRNA24	NA	NA	osa-b1.0r1-18983	siRNA24 locus with predominant RNA size of 24	NA	NA	NA	NA	NA	NA	NA	5.62126343830798	0.0111859240170007
10	4614557	4616738	2182	*	PlantSmallRNAgenes	OtherRNA	NA	NA	osa-b1.0r1-19021	OtherRNA locus with < 80% of RNAs between 20-24 nts in size	NA	NA	NA	NA	NA	NA	NA	5.45913884991995	5.67022029844179e-07
10	4704212	4705643	1432	*	PlantSmallRNAgenes	siRNA24	NA	NA	osa-b1.0r1-19073	siRNA24 locus with predominant RNA size of 24	NA	NA	NA	NA	NA	NA	NA	5.31223679520804	0.00500674210218858
10	4740826	4743779	2954	*	PlantSmallRNAgenes	siRNA24	NA	NA	osa-b1.0r1-19081	siRNA24 locus with predominant RNA size of 24	NA	NA	NA	NA	NA	NA	NA	3.23420683334097	0.000268588427703179
10	4935763	4936318	556	*	ShortStack	siRNA24	NA	NA	Cluster_3186	NA	Cluster_3186	24	N	NA	NA	NA	NA	5.22911593035493	0.0369832715053321
10	4992381	4992687	307	*	PlantSmallRNAgenes	siRNA24	NA	NA	osa-b1.0r1-19191	siRNA24 locus with predominant RNA size of 24	NA	NA	NA	NA	NA	NA	NA	-2.88419452520287	0.0327571768582331
10	5002700	5003326	627	*	PlantSmallRNAgenes	siRNA24	NA	NA	osa-b1.0r1-19198	siRNA24 locus with predominant RNA size of 24	NA	NA	NA	NA	NA	NA	NA	6.83204305220807	0.000903415547410446
10	5016005	5021818	5814	*	Pln24NT	24nt_Locus	NA	NA	cluster15711	NA	NA	NA	NA	cluster15711	cluster15711	T	16	4.73407000180502	0.0381133760002644
10	5056074	5057272	1199	*	PlantSmallRNAgenes	siRNA24	NA	NA	osa-b1.0r1-19214	siRNA24 locus with predominant RNA size of 24	NA	NA	NA	NA	NA	NA	NA	3.1229881563943	0.0191905929830742
10	5361091	5365308	4218	*	PlantSmallRNAgenes	siRNA24	NA	NA	osa-b1.0r1-19299	siRNA24 locus with predominant RNA size of 24	NA	NA	NA	NA	NA	NA	NA	3.10582206729385	0.000352945264650552
10	5528719	5532889	4171	*	PlantSmallRNAgenes	siRNA24	NA	NA	osa-b1.0r1-19360	siRNA24 locus with predominant RNA size of 24	NA	NA	NA	NA	NA	NA	NA	3.67909750851203	0.0297886265326928
10	5674908	5676124	1217	*	PlantSmallRNAgenes	siRNA24	NA	NA	osa-b1.0r1-19408	siRNA24 locus with predominant RNA size of 24	NA	NA	NA	NA	NA	NA	NA	3.26555026986903	0.0400883685199312
10	5680705	5681691	987	*	PlantSmallRNAgenes	siRNA24	NA	NA	osa-b1.0r1-19412	siRNA24 locus with predominant RNA size of 24	NA	NA	NA	NA	NA	NA	NA	-3.14791166113209	0.0370731224949765
10	5682671	5689301	6631	*	PlantSmallRNAgenes	siRNA24	NA	NA	osa-b1.0r1-19414	siRNA24 locus with predominant RNA size of 24	NA	NA	NA	NA	NA	NA	NA	2.7739257106001	0.016351667460268
10	5689788	5690581	794	*	PlantSmallRNAgenes	siRNA24	NA	NA	osa-b1.0r1-19415	siRNA24 locus with predominant RNA size of 24	NA	NA	NA	NA	NA	NA	NA	5.57975233494262	0.00764918481981354
10	5697991	5698514	524	*	PlantSmallRNAgenes	siRNA24	NA	NA	osa-b1.0r1-19419	siRNA24 locus with predominant RNA size of 24	NA	NA	NA	NA	NA	NA	NA	-2.24670992912024	0.00545765305056362
10	5725428	5727360	1933	*	PlantSmallRNAgenes	siRNA24	NA	NA	osa-b1.0r1-19435	siRNA24 locus with predominant RNA size of 24	NA	NA	NA	NA	NA	NA	NA	6.59812357573654	3.34266605434071e-09
10	5767937	5769092	1156	*	PlantSmallRNAgenes	siRNA24	NA	NA	osa-b1.0r1-19452	siRNA24 locus with predominant RNA size of 24	NA	NA	NA	NA	NA	NA	NA	5.00875474815413	0.0366187487518522
10	5804538	5805864	1327	*	PlantSmallRNAgenes	siRNA24	NA	NA	osa-b1.0r1-19471	siRNA24 locus with predominant RNA size of 24	NA	NA	NA	NA	NA	NA	NA	4.86685894917387	0.016266892100994
10	5912598	5913767	1170	*	PlantSmallRNAgenes	siRNA24	NA	NA	osa-b1.0r1-19513	siRNA24 locus with predominant RNA size of 24	NA	NA	NA	NA	NA	NA	NA	5.45698917245324	0.0122967883110306
10	5925619	5934240	8622	*	PlantSmallRNAgenes	siRNA24	NA	NA	osa-b1.0r1-19520	siRNA24 locus with predominant RNA size of 24	NA	NA	NA	NA	NA	NA	NA	6.09104800229544	4.17155424289242e-12
10	5934741	5938927	4187	*	PlantSmallRNAgenes	siRNA24	NA	NA	osa-b1.0r1-19521	siRNA24 locus with predominant RNA size of 24	NA	NA	NA	NA	NA	NA	NA	4.8346850423442	0.000869917889252347
10	6136500	6137802	1303	*	PlantSmallRNAgenes	siRNA24	NA	NA	osa-b1.0r1-19594	siRNA24 locus with predominant RNA size of 24	NA	NA	NA	NA	NA	NA	NA	3.66062343722595	0.000271137745103216
10	6137966	6138809	844	*	PlantSmallRNAgenes	siRNA24	NA	NA	osa-b1.0r1-19595	siRNA24 locus with predominant RNA size of 24	NA	NA	NA	NA	NA	NA	NA	5.74089970591881	0.012137426003226
10	6160027	6161091	1065	*	PlantSmallRNAgenes	siRNA24	NA	NA	osa-b1.0r1-19607	siRNA24 locus with predominant RNA size of 24	NA	NA	NA	NA	NA	NA	NA	4.82708513919982	0.0201850506117009
10	6164586	6166745	2160	*	PlantSmallRNAgenes	siRNA24	NA	NA	osa-b1.0r1-19609	siRNA24 locus with predominant RNA size of 24	NA	NA	NA	NA	NA	NA	NA	1.8558346659454	0.0388182676891625
10	6175565	6175993	429	*	PlantSmallRNAgenes	siRNA24	NA	NA	osa-b1.0r1-19610	siRNA24 locus with predominant RNA size of 24	NA	NA	NA	NA	NA	NA	NA	-5.0405454135669	0.01198200828846
10	6176278	6177498	1221	*	PlantSmallRNAgenes	siRNA24	NA	NA	osa-b1.0r1-19611	siRNA24 locus with predominant RNA size of 24	NA	NA	NA	NA	NA	NA	NA	-3.89245363337988	0.0139946083686043
10	6190355	6191356	1002	*	PlantSmallRNAgenes	OtherRNA	NA	NA	osa-b1.0r1-19618	OtherRNA locus with < 80% of RNAs between 20-24 nts in size	NA	NA	NA	NA	NA	NA	NA	7.0851774843244	0.00361748269389133
10	6270451	6271618	1168	*	PlantSmallRNAgenes	siRNA24	NA	NA	osa-b1.0r1-19643	siRNA24 locus with predominant RNA size of 24	NA	NA	NA	NA	NA	NA	NA	4.97350882563628	0.0477553330076979
10	6413510	6414350	841	*	ShortStack	OtherRNA	NA	NA	Cluster_4150	NA	Cluster_4150	N	N	NA	NA	NA	NA	4.52557383850398	0.0474877510386576
10	6596098	6598744	2647	*	PlantSmallRNAgenes	OtherRNA	NA	NA	osa-b1.0r1-19745	OtherRNA locus with < 80% of RNAs between 20-24 nts in size	NA	NA	NA	NA	NA	NA	NA	-3.85976892914669	0.00753919893526563
10	6636915	6637490	576	*	PlantSmallRNAgenes	siRNA24	NA	NA	osa-b1.0r1-19751	siRNA24 locus with predominant RNA size of 24	NA	NA	NA	NA	NA	NA	NA	5.12356414121291	0.046322966747229
10	6647365	6648829	1465	*	PlantSmallRNAgenes	siRNA24	NA	NA	osa-b1.0r1-19756	siRNA24 locus with predominant RNA size of 24	NA	NA	NA	NA	NA	NA	NA	4.43079890477772	0.0373103942708727
10	6717155	6717408	254	*	PlantSmallRNAgenes	siRNA24	NA	NA	osa-b1.0r1-19776	siRNA24 locus with predominant RNA size of 24	NA	NA	NA	NA	NA	NA	NA	2.48768697142939	0.0402746971299278
10	6760047	6760455	409	*	PlantSmallRNAgenes	siRNA24	NA	NA	osa-b1.0r1-19804	siRNA24 locus with predominant RNA size of 24	NA	NA	NA	NA	NA	NA	NA	5.70885639667464	0.0171637486856543
10	6790622	6793920	3299	*	PlantSmallRNAgenes	siRNA24	NA	NA	osa-b1.0r1-19808	siRNA24 locus with predominant RNA size of 24	NA	NA	NA	NA	NA	NA	NA	5.85823703441717	0.00443261305549287
10	6799271	6799906	636	*	PlantSmallRNAgenes	siRNA24	NA	NA	osa-b1.0r1-19810	siRNA24 locus with predominant RNA size of 24	NA	NA	NA	NA	NA	NA	NA	3.67305283322245	0.0204133041103045
10	6884175	6884486	312	*	ShortStack	siRNA24	NA	NA	Cluster_4423	NA	Cluster_4423	24	N	NA	NA	NA	NA	5.29956357989818	0.040894223282586
10	6908182	6909418	1237	*	PlantSmallRNAgenes	siRNA24	NA	NA	osa-b1.0r1-19850	siRNA24 locus with predominant RNA size of 24	NA	NA	NA	NA	NA	NA	NA	5.65064921684616	0.00265868810619279
10	7005305	7005455	151	*	PlantSmallRNAgenes	siRNA24	NA	NA	osa-b1.0r1-19871	siRNA24 locus with predominant RNA size of 24	NA	NA	NA	NA	NA	NA	NA	9.17817771711315	3.21418473417069e-07
10	7123137	7126744	3608	*	PlantSmallRNAgenes	siRNA21	NA	NA	osa-b1.0r1-19890	siRNA21 locus with predominant RNA size of 21	NA	NA	NA	NA	NA	NA	NA	7.65808441930675	2.88077970343785e-09
10	7139287	7140554	1268	*	PlantSmallRNAgenes	siRNA21	NA	NA	osa-b1.0r1-19892	siRNA21 locus with predominant RNA size of 21	NA	NA	NA	NA	NA	NA	NA	11.8944392328578	0.000373825862214427
10	7140680	7141001	322	*	PlantSmallRNAgenes	siRNA24	NA	NA	osa-b1.0r1-19893	siRNA24 locus with predominant RNA size of 24	NA	NA	NA	NA	NA	NA	NA	3.17353081040854	6.14661845850774e-05
10	7245072	7246471	1400	*	PlantSmallRNAgenes	siRNA24	NA	NA	osa-b1.0r1-19902	siRNA24 locus with predominant RNA size of 24	NA	NA	NA	NA	NA	NA	NA	6.37592653745784	0.033467959333786
10	7273155	7274420	1266	*	PlantSmallRNAgenes	siRNA24	NA	NA	osa-b1.0r1-19916	siRNA24 locus with predominant RNA size of 24	NA	NA	NA	NA	NA	NA	NA	5.06927934317684	0.0106968354370334
10	7298206	7304673	6468	*	PlantSmallRNAgenes	siRNA24	NA	NA	osa-b1.0r1-19920	siRNA24 locus with predominant RNA size of 24	NA	NA	NA	NA	NA	NA	NA	10.6110372840502	1.59003137776158e-09
10	7329542	7330435	894	*	Pln24NT	24nt_Locus	NA	NA	cluster16476	NA	NA	NA	NA	cluster16476	cluster16476	T	3	5.77773822594333	0.0212096839302223
10	7331218	7332466	1249	*	PlantSmallRNAgenes	siRNA24	NA	NA	osa-b1.0r1-19925	siRNA24 locus with predominant RNA size of 24	NA	NA	NA	NA	NA	NA	NA	8.45221456828639	1.9799020864398e-06
10	7332549	7333018	470	*	PlantSmallRNAgenes	siRNA24	NA	NA	osa-b1.0r1-19926	siRNA24 locus with predominant RNA size of 24	NA	NA	NA	NA	NA	NA	NA	7.05362390707401	0.000345635236301463
10	7383800	7384984	1185	*	PlantSmallRNAgenes	siRNA24	NA	NA	osa-b1.0r1-19946	siRNA24 locus with predominant RNA size of 24	NA	NA	NA	NA	NA	NA	NA	1.93437396136723	0.0420670786929672
10	7432696	7433342	647	*	ShortStack	siRNA24	NA	NA	Cluster_4668	NA	Cluster_4668	24	N	NA	NA	NA	NA	5.57873739008611	0.0337335529760458
10	7435816	7436614	799	*	PlantSmallRNAgenes	siRNA21	NA	NA	osa-b1.0r1-19969	siRNA21 locus with predominant RNA size of 21	NA	NA	NA	NA	NA	NA	NA	-2.84335765820534	0.00308870242381486
10	7438112	7438788	677	*	PlantSmallRNAgenes	siRNA21	NA	NA	osa-b1.0r1-19970	siRNA21 locus with predominant RNA size of 21	NA	NA	NA	NA	NA	NA	NA	-3.12158161974533	0.0469078162346865
10	7520723	7522621	1899	*	PlantSmallRNAgenes	siRNA24	NA	NA	osa-b1.0r1-19995	siRNA24 locus with predominant RNA size of 24	NA	NA	NA	NA	NA	NA	NA	5.47460834785761	0.0101367178229902
10	7549902	7551753	1852	*	PlantSmallRNAgenes	siRNA24	NA	NA	osa-b1.0r1-20008	siRNA24 locus with predominant RNA size of 24	NA	NA	NA	NA	NA	NA	NA	5.23032344784365	0.00747807453503896
10	7625377	7628330	2954	*	PlantSmallRNAgenes	siRNA24	NA	NA	osa-b1.0r1-20048	siRNA24 locus with predominant RNA size of 24	NA	NA	NA	NA	NA	NA	NA	4.59776851738516	0.0203723564031196
10	7634280	7635608	1329	*	PlantSmallRNAgenes	siRNA24	NA	NA	osa-b1.0r1-20051	siRNA24 locus with predominant RNA size of 24	NA	NA	NA	NA	NA	NA	NA	6.66337770762287	0.000205524826543844
10	7683684	7685136	1453	*	PlantSmallRNAgenes	siRNA24	NA	NA	osa-b1.0r1-20066	siRNA24 locus with predominant RNA size of 24	NA	NA	NA	NA	NA	NA	NA	5.14783016302531	0.0263891852646135
10	7709590	7710369	780	*	PlantSmallRNAgenes	siRNA24	NA	NA	osa-b1.0r1-20079	siRNA24 locus with predominant RNA size of 24	NA	NA	NA	NA	NA	NA	NA	5.23344385300353	0.0209198769644869
10	7756272	7757042	771	*	PlantSmallRNAgenes	siRNA24	NA	NA	osa-b1.0r1-20086	siRNA24 locus with predominant RNA size of 24	NA	NA	NA	NA	NA	NA	NA	5.61482310093156	0.0147638009717639
10	7767516	7767841	326	*	PlantSmallRNAgenes	siRNA24	NA	NA	osa-b1.0r1-20091	siRNA24 locus with predominant RNA size of 24	NA	NA	NA	NA	NA	NA	NA	-4.89723399921753	0.00571241560435761
10	7825874	7834463	8590	*	Pln24NT	24nt_Locus	NA	NA	cluster16629	NA	NA	NA	NA	cluster16629	cluster16629	T	15	4.43664435222994	0.0353588411297449
10	7865938	7868939	3002	*	Pln24NT	24nt_Locus	NA	NA	cluster16638	NA	NA	NA	NA	cluster16638	cluster16638	T	10	5.87262563285242	0.0185159809906622
10	7888721	7898691	9971	*	Pln24NT	24nt_Locus	NA	NA	cluster16647	NA	NA	NA	NA	cluster16647	cluster16647	T	14	6.10935701340602	0.00508048880486936
10	7967221	7968319	1099	*	PlantSmallRNAgenes	siRNA24	NA	NA	osa-b1.0r1-20139	siRNA24 locus with predominant RNA size of 24	NA	NA	NA	NA	NA	NA	NA	2.79460069994699	0.0453795341637226
10	8015445	8021574	6130	*	Pln24NT	24nt_Locus	NA	NA	cluster16690	NA	NA	NA	NA	cluster16690	cluster16690	T	16	5.90739442177639	0.0126401162515022
10	8053654	8067488	13835	*	Pln24NT	24nt_Locus	NA	NA	cluster16700	NA	NA	NA	NA	cluster16700	cluster16700	T	13	3.79733970827091	0.0218569819533073
10	8357894	8363700	5807	*	Pln24NT	24nt_Locus	NA	NA	cluster16792	NA	NA	NA	NA	cluster16792	cluster16792	T	12	6.04507998887499	0.0121289503046594
10	8377167	8380919	3753	*	Pln24NT	24nt_Locus	NA	NA	cluster16799	NA	NA	NA	NA	cluster16799	cluster16799	T	11	5.58063594319435	0.0481912340567916
10	8424198	8425282	1085	*	PlantSmallRNAgenes	siRNA24	NA	NA	osa-b1.0r1-20214	siRNA24 locus with predominant RNA size of 24	NA	NA	NA	NA	NA	NA	NA	5.8672650596898	0.00354390632973523
10	8425779	8426834	1056	*	PlantSmallRNAgenes	siRNA24	NA	NA	osa-b1.0r1-20215	siRNA24 locus with predominant RNA size of 24	NA	NA	NA	NA	NA	NA	NA	5.42637769500206	0.0363285454891952
10	8468462	8470665	2204	*	PlantSmallRNAgenes	siRNA24	NA	NA	osa-b1.0r1-20222	siRNA24 locus with predominant RNA size of 24	NA	NA	NA	NA	NA	NA	NA	4.43828267333783	0.0323819240146291
10	8519607	8520599	993	*	PlantSmallRNAgenes	siRNA24	NA	NA	osa-b1.0r1-20239	siRNA24 locus with predominant RNA size of 24	NA	NA	NA	NA	NA	NA	NA	5.66761259548099	0.00944231174630923
10	8702547	8705664	3118	*	Pln24NT	24nt_Locus	NA	NA	cluster16911	NA	NA	NA	NA	cluster16911	cluster16911	T	5	5.66587148202543	0.0277386527513778
10	8801671	8802591	921	*	PlantSmallRNAgenes	siRNA24	NA	NA	osa-b1.0r1-20292	siRNA24 locus with predominant RNA size of 24	NA	NA	NA	NA	NA	NA	NA	7.01151162939041	0.000262976307358194
10	8805032	8807498	2467	*	PlantSmallRNAgenes	siRNA24	NA	NA	osa-b1.0r1-20294	siRNA24 locus with predominant RNA size of 24	NA	NA	NA	NA	NA	NA	NA	3.88244929081599	0.000336347733409908
10	8807551	8808661	1111	*	PlantSmallRNAgenes	siRNA24	NA	NA	osa-b1.0r1-20295	siRNA24 locus with predominant RNA size of 24	NA	NA	NA	NA	NA	NA	NA	4.17387538665356	0.00897052962103946
10	8809134	8810095	962	*	PlantSmallRNAgenes	siRNA24	NA	NA	osa-b1.0r1-20297	siRNA24 locus with predominant RNA size of 24	NA	NA	NA	NA	NA	NA	NA	6.61590374668497	0.000883598321003427
10	8812102	8812341	240	*	PlantSmallRNAgenes	siRNA24	NA	NA	osa-b1.0r1-20299	siRNA24 locus with predominant RNA size of 24	NA	NA	NA	NA	NA	NA	NA	6.47614535419751	0.00133474344802437
10	8849612	8850311	700	*	PlantSmallRNAgenes	siRNA21	NA	NA	osa-b1.0r1-20314	siRNA21 locus with predominant RNA size of 21	NA	NA	NA	NA	NA	NA	NA	11.5396982251193	0.00840262919968734
10	8864950	8865180	231	*	ShortStack	OtherRNA	NA	NA	Cluster_5333	NA	Cluster_5333	N	N	NA	NA	NA	NA	7.62576545161222	5.9892898046574e-05
10	8865450	8865720	271	*	PlantSmallRNAgenes	siRNA21	NA	NA	osa-b1.0r1-20317	siRNA21 locus with predominant RNA size of 21	NA	NA	NA	NA	NA	NA	NA	6.59288976974813	0.0315663432470183
10	8865803	8867310	1508	*	PlantSmallRNAgenes	siRNA21	NA	NA	osa-b1.0r1-20318	siRNA21 locus with predominant RNA size of 21	NA	NA	NA	NA	NA	NA	NA	9.07670147578882	0.00149746382523666
10	8997301	8997768	468	*	PlantSmallRNAgenes	siRNA24	NA	NA	osa-b1.0r1-20369	siRNA24 locus with predominant RNA size of 24	NA	NA	NA	NA	NA	NA	NA	-4.99079966851788	0.00696339243037221
10	9033695	9038889	5195	*	Pln24NT	24nt_Locus	NA	NA	cluster17019	NA	NA	NA	NA	cluster17019	cluster17019	T	10	3.26114549462951	0.0334579608789309
10	9081661	9083709	2049	*	PlantSmallRNAgenes	OtherRNA	NA	NA	osa-b1.0r1-20388	OtherRNA locus with < 80% of RNAs between 20-24 nts in size	NA	NA	NA	NA	NA	NA	NA	3.58203785978224	0.0288688126285394
10	9154218	9156691	2474	*	PlantSmallRNAgenes	siRNA24	NA	NA	osa-b1.0r1-20420	siRNA24 locus with predominant RNA size of 24	NA	NA	NA	NA	NA	NA	NA	4.38891504929848	0.000284127062089619
10	9263385	9264873	1489	*	PlantSmallRNAgenes	siRNA24	NA	NA	osa-b1.0r1-20465	siRNA24 locus with predominant RNA size of 24	NA	NA	NA	NA	NA	NA	NA	-2.43391483096256	0.0424236422729726
10	9315529	9316304	776	+	PlantSmallRNAgenes	OtherRNA	NA	NA	osa-b1.0r1-20490	OtherRNA locus with < 80% of RNAs between 20-24 nts in size	NA	NA	NA	NA	NA	NA	NA	-8.27539323262806	1.76637200897107e-07
10	9343325	9347737	4413	*	PlantSmallRNAgenes	siRNA24	NA	NA	osa-b1.0r1-20500	siRNA24 locus with predominant RNA size of 24	NA	NA	NA	NA	NA	NA	NA	1.78978374720093	0.0485176481784009
10	9406808	9411456	4649	*	Pln24NT	24nt_Locus	NA	NA	cluster17153	NA	NA	NA	NA	cluster17153	cluster17153	T	14	6.30669093399516	0.00256595295681886
10	9489546	9490550	1005	*	PlantSmallRNAgenes	siRNA24	NA	NA	osa-b1.0r1-20550	siRNA24 locus with predominant RNA size of 24	NA	NA	NA	NA	NA	NA	NA	5.78469849387132	0.0151813438787681
10	9498657	9499788	1132	*	PlantSmallRNAgenes	siRNA24	NA	NA	osa-b1.0r1-20559	siRNA24 locus with predominant RNA size of 24	NA	NA	NA	NA	NA	NA	NA	6.59753492536855	0.000764499549467303
10	9500053	9501057	1005	*	PlantSmallRNAgenes	siRNA24	NA	NA	osa-b1.0r1-20560	siRNA24 locus with predominant RNA size of 24	NA	NA	NA	NA	NA	NA	NA	5.09164972022153	0.00952601524592909
10	9557467	9558581	1115	*	Pln24NT	24nt_Locus	NA	NA	cluster17207	NA	NA	NA	NA	cluster17207	cluster17207	T	2	5.79406698402574	0.0101707428693305
10	9599606	9600679	1074	*	PlantSmallRNAgenes	siRNA24	NA	NA	osa-b1.0r1-20599	siRNA24 locus with predominant RNA size of 24	NA	NA	NA	NA	NA	NA	NA	4.34157007156727	0.0431281357955446
10	9746288	9746403	116	*	PlantSmallRNAgenes	siRNA24	NA	NA	osa-b1.0r1-20661	siRNA24 locus with predominant RNA size of 24	NA	NA	NA	NA	NA	NA	NA	5.75929617005298	0.0304412572181214
10	9783096	9783937	842	*	PlantSmallRNAgenes	siRNA24	NA	NA	osa-b1.0r1-20678	siRNA24 locus with predominant RNA size of 24	NA	NA	NA	NA	NA	NA	NA	2.74052004463838	0.00516674781407715
10	9967500	9969411	1912	*	PlantSmallRNAgenes	siRNA24	NA	NA	osa-b1.0r1-20758	siRNA24 locus with predominant RNA size of 24	NA	NA	NA	NA	NA	NA	NA	2.97053570747997	0.0134456783396337
10	9994966	9995700	735	*	PlantSmallRNAgenes	siRNA24	NA	NA	osa-b1.0r1-20767	siRNA24 locus with predominant RNA size of 24	NA	NA	NA	NA	NA	NA	NA	-2.69828762245428	0.00620838767751374
10	10099961	10100521	561	*	PlantSmallRNAgenes	siRNA24	NA	NA	osa-b1.0r1-20804	siRNA24 locus with predominant RNA size of 24	NA	NA	NA	NA	NA	NA	NA	5.74666498738437	0.0243236454084667
10	10261985	10267124	5140	*	Pln24NT	24nt_Locus	NA	NA	cluster17440	NA	NA	NA	NA	cluster17440	cluster17440	T	17	4.89543518239322	0.0444885696351458
10	10329372	10330586	1215	*	PlantSmallRNAgenes	siRNA24	NA	NA	osa-b1.0r1-20903	siRNA24 locus with predominant RNA size of 24	NA	NA	NA	NA	NA	NA	NA	2.0716197993415	0.0283717704472988
10	10342964	10344445	1482	*	PlantSmallRNAgenes	siRNA24	NA	NA	osa-b1.0r1-20909	siRNA24 locus with predominant RNA size of 24	NA	NA	NA	NA	NA	NA	NA	2.45424226543562	0.00461691396958654
10	10409159	10410839	1681	*	PlantSmallRNAgenes	siRNA24	NA	NA	osa-b1.0r1-20940	siRNA24 locus with predominant RNA size of 24	NA	NA	NA	NA	NA	NA	NA	4.26090058918513	3.49386244969118e-09
10	10437959	10448172	10214	*	Pln24NT	24nt_Locus	NA	NA	cluster17490	NA	NA	NA	NA	cluster17490	cluster17490	T	16	4.75705698183529	0.00176246663817417
10	10605918	10608538	2621	*	PlantSmallRNAgenes	siRNA24	NA	NA	osa-b1.0r1-21011	siRNA24 locus with predominant RNA size of 24	NA	NA	NA	NA	NA	NA	NA	4.71252211968268	0.000208761791059414
10	10615696	10616339	644	*	PlantSmallRNAgenes	siRNA24	NA	NA	osa-b1.0r1-21019	siRNA24 locus with predominant RNA size of 24	NA	NA	NA	NA	NA	NA	NA	5.53753391117915	0.0299205976434922
10	10621937	10626549	4613	*	Pln24NT	24nt_Locus	NA	NA	cluster17556	NA	NA	NA	NA	cluster17556	cluster17556	T	14	5.41542007051267	0.0295732387991115
10	10666995	10670158	3164	*	PlantSmallRNAgenes	siRNA24	NA	NA	osa-b1.0r1-21043	siRNA24 locus with predominant RNA size of 24	NA	NA	NA	NA	NA	NA	NA	3.3296038868201	0.00801898625261821
10	10780374	10782026	1653	*	PlantSmallRNAgenes	siRNA24	NA	NA	osa-b1.0r1-21098	siRNA24 locus with predominant RNA size of 24	NA	NA	NA	NA	NA	NA	NA	5.69977361887543	0.0161785930523274
10	10795900	10796585	686	-	PlantSmallRNAgenes	OtherRNA	NA	NA	osa-b1.0r1-21112	OtherRNA locus with < 80% of RNAs between 20-24 nts in size	NA	NA	NA	NA	NA	NA	NA	-5.73620369126931	0.01082872159999
10	10806200	10806893	694	-	PlantSmallRNAgenes	OtherRNA	NA	NA	osa-b1.0r1-21120	OtherRNA locus with < 80% of RNAs between 20-24 nts in size	NA	NA	NA	NA	NA	NA	NA	-3.52987571418442	0.00286036969718476
10	10807056	10807414	359	-	PlantSmallRNAgenes	siRNA23	NA	NA	osa-b1.0r1-21121	siRNA23 locus with predominant RNA size of 23	NA	NA	NA	NA	NA	NA	NA	-6.84196138358943	3.29629464012331e-07
10	10808450	10809413	964	-	PlantSmallRNAgenes	OtherRNA	NA	NA	osa-b1.0r1-21123	OtherRNA locus with < 80% of RNAs between 20-24 nts in size	NA	NA	NA	NA	NA	NA	NA	2.50968859640814	0.0104365582923867
10	10810384	10811500	1117	-	PlantSmallRNAgenes	OtherRNA	NA	NA	osa-b1.0r1-21126	OtherRNA locus with < 80% of RNAs between 20-24 nts in size	NA	NA	NA	NA	NA	NA	NA	-4.5455769943869	1.45028690278354e-09
10	10813299	10813768	470	*	PlantSmallRNAgenes	OtherRNA	NA	NA	osa-b1.0r1-21128	OtherRNA locus with < 80% of RNAs between 20-24 nts in size	NA	NA	NA	NA	NA	NA	NA	-2.39711506529486	0.00211288049828017
10	10817815	10818623	809	+	PlantSmallRNAgenes	OtherRNA	NA	NA	osa-b1.0r1-21133	OtherRNA locus with < 80% of RNAs between 20-24 nts in size	NA	NA	NA	NA	NA	NA	NA	-8.10406671277159	0.0250370869323729
10	10823245	10824816	1572	+	PlantSmallRNAgenes	OtherRNA	NA	NA	osa-b1.0r1-21140	OtherRNA locus with < 80% of RNAs between 20-24 nts in size	NA	NA	NA	NA	NA	NA	NA	-5.81473099157399	5.0224896160989e-05
10	10825953	10826134	182	*	PlantSmallRNAgenes	OtherRNA	NA	NA	osa-b1.0r1-21142	OtherRNA locus with < 80% of RNAs between 20-24 nts in size	NA	NA	NA	NA	NA	NA	NA	1.79445211331853	0.0308194426001839
10	10828800	10829320	521	*	PlantSmallRNAgenes	OtherRNA	NA	NA	osa-b1.0r1-21145	OtherRNA locus with < 80% of RNAs between 20-24 nts in size	NA	NA	NA	NA	NA	NA	NA	5.78265859941519	0.000243950303628285
10	10833710	10833840	131	+	ShortStack	OtherRNA	NA	NA	Cluster_6654	NA	Cluster_6654	N	N	NA	NA	NA	NA	3.21973881083996	0.0411831363434725
10	10840965	10842264	1300	+	PlantSmallRNAgenes	OtherRNA	NA	NA	osa-b1.0r1-21153	OtherRNA locus with < 80% of RNAs between 20-24 nts in size	NA	NA	NA	NA	NA	NA	NA	-2.45660827252278	0.0364210078662042
10	10842654	10843647	994	-	PlantSmallRNAgenes	OtherRNA	NA	NA	osa-b1.0r1-21155	OtherRNA locus with < 80% of RNAs between 20-24 nts in size	NA	NA	NA	NA	NA	NA	NA	-4.62772536004642	0.00201489731031221
10	10843733	10844227	495	-	PlantSmallRNAgenes	OtherRNA	NA	NA	osa-b1.0r1-21156	OtherRNA locus with < 80% of RNAs between 20-24 nts in size	NA	NA	NA	NA	NA	NA	NA	-4.38848431080186	5.222503808989e-07
10	10854817	10854879	63	-	PlantSmallRNAgenes	OtherRNA	NA	NA	osa-b1.0r1-21166	OtherRNA locus with < 80% of RNAs between 20-24 nts in size	NA	NA	NA	NA	NA	NA	NA	-7.03196566907123	1.06515019837806e-10
10	10861146	10861306	161	+	PlantSmallRNAgenes	OtherRNA	NA	NA	osa-b1.0r1-21173	OtherRNA locus with < 80% of RNAs between 20-24 nts in size	NA	NA	NA	NA	NA	NA	NA	-7.42456597112867	6.93797900148822e-07
10	10861376	10862026	651	+	PlantSmallRNAgenes	OtherRNA	NA	NA	osa-b1.0r1-21174	OtherRNA locus with < 80% of RNAs between 20-24 nts in size	NA	NA	NA	NA	NA	NA	NA	-3.66905732707089	6.20843435662612e-06
10	10869722	10869758	37	*	PlantSmallRNAgenes	OtherRNA	NA	NA	osa-b1.0r1-21182	OtherRNA locus with < 80% of RNAs between 20-24 nts in size	NA	NA	NA	NA	NA	NA	NA	4.3401588010548	0.046151995707832
10	10873226	10873826	601	*	PlantSmallRNAgenes	OtherRNA	NA	NA	osa-b1.0r1-21185	OtherRNA locus with < 80% of RNAs between 20-24 nts in size	NA	NA	NA	NA	NA	NA	NA	2.85546567785578	0.00072228540695443
10	10875512	10876326	815	+	PlantSmallRNAgenes	OtherRNA	NA	NA	osa-b1.0r1-21188	OtherRNA locus with < 80% of RNAs between 20-24 nts in size	NA	NA	NA	NA	NA	NA	NA	-2.60945886776321	0.00452401122762211
10	10876450	10876934	485	*	PlantSmallRNAgenes	OtherRNA	NA	NA	osa-b1.0r1-21189	OtherRNA locus with < 80% of RNAs between 20-24 nts in size	NA	NA	NA	NA	NA	NA	NA	-4.29771287446872	4.95212587385998e-07
10	10888570	10888942	373	*	PlantSmallRNAgenes	OtherRNA	NA	NA	osa-b1.0r1-21198	OtherRNA locus with < 80% of RNAs between 20-24 nts in size	NA	NA	NA	NA	NA	NA	NA	22.5918384867994	0.00166729434102259
10	10898400	10899385	986	+	PlantSmallRNAgenes	OtherRNA	NA	NA	osa-b1.0r1-21209	OtherRNA locus with < 80% of RNAs between 20-24 nts in size	NA	NA	NA	NA	NA	NA	NA	-15.5101167632107	1.24694188182407e-11
10	10901650	10902341	692	+	PlantSmallRNAgenes	OtherRNA	NA	NA	osa-b1.0r1-21215	OtherRNA locus with < 80% of RNAs between 20-24 nts in size	NA	NA	NA	NA	NA	NA	NA	-16.0294611346445	0.0130034492262087
10	10913637	10913834	198	+	ShortStack	OtherRNA	NA	NA	Cluster_6733	NA	Cluster_6733	N	N	NA	NA	NA	NA	-4.66844950275852	0.00261732690136017
10	10916500	10917119	620	-	PlantSmallRNAgenes	OtherRNA	NA	NA	osa-b1.0r1-21229	OtherRNA locus with < 80% of RNAs between 20-24 nts in size	NA	NA	NA	NA	NA	NA	NA	-3.48659090946561	0.00303381501555902
10	11034107	11034463	357	*	PlantSmallRNAgenes	siRNA24	NA	NA	osa-b1.0r1-21275	siRNA24 locus with predominant RNA size of 24	NA	NA	NA	NA	NA	NA	NA	-4.14164779419416	0.0284385481866975
10	11121049	11121777	729	*	PlantSmallRNAgenes	siRNA24	NA	NA	osa-b1.0r1-21317	siRNA24 locus with predominant RNA size of 24	NA	NA	NA	NA	NA	NA	NA	5.17884877501305	0.0358262370488891
10	11127870	11129139	1270	*	PlantSmallRNAgenes	siRNA24	NA	NA	osa-b1.0r1-21320	siRNA24 locus with predominant RNA size of 24	NA	NA	NA	NA	NA	NA	NA	4.93210120305404	0.0412835262271276
10	11186734	11187400	667	*	PlantSmallRNAgenes	siRNA21	NA	NA	osa-b1.0r1-21345	siRNA21 locus with predominant RNA size of 21	NA	NA	NA	NA	NA	NA	NA	4.08524536613925	9.94064595362757e-07
10	11188457	11189353	897	*	PlantSmallRNAgenes	siRNA24	NA	NA	osa-b1.0r1-21346	siRNA24 locus with predominant RNA size of 24	NA	NA	NA	NA	NA	NA	NA	2.951967603854	0.00110608740483028
10	11208712	11212977	4266	*	PlantSmallRNAgenes	siRNA24	NA	NA	osa-b1.0r1-21354	siRNA24 locus with predominant RNA size of 24	NA	NA	NA	NA	NA	NA	NA	3.07396343161593	0.00545354513899317
10	11281938	11284317	2380	+	PlantSmallRNAgenes	OtherRNA	NA	NA	osa-b1.0r1-21391	OtherRNA locus with < 80% of RNAs between 20-24 nts in size	NA	NA	NA	NA	NA	NA	NA	-3.78838000049708	0.00154057259863528
10	11298838	11300874	2037	*	PlantSmallRNAgenes	siRNA24	NA	NA	osa-b1.0r1-21401	siRNA24 locus with predominant RNA size of 24	NA	NA	NA	NA	NA	NA	NA	-1.90780576346947	0.0160289469907041
10	11329028	11330861	1834	*	PlantSmallRNAgenes	siRNA24	NA	NA	osa-b1.0r1-21408	siRNA24 locus with predominant RNA size of 24	NA	NA	NA	NA	NA	NA	NA	5.79541643023038	0.0054638022372745
10	11356404	11357700	1297	*	PlantSmallRNAgenes	siRNA24	NA	NA	osa-b1.0r1-21424	siRNA24 locus with predominant RNA size of 24	NA	NA	NA	NA	NA	NA	NA	5.6755549258059	0.00869602436088021
10	11408440	11409535	1096	*	PlantSmallRNAgenes	siRNA24	NA	NA	osa-b1.0r1-21450	siRNA24 locus with predominant RNA size of 24	NA	NA	NA	NA	NA	NA	NA	5.13350094672798	0.00885249364767809
10	11423153	11424716	1564	*	PlantSmallRNAgenes	siRNA24	NA	NA	osa-b1.0r1-21457	siRNA24 locus with predominant RNA size of 24	NA	NA	NA	NA	NA	NA	NA	2.80925917159941	0.0177126770816779
10	11448963	11449516	554	+	PlantSmallRNAgenes	OtherRNA	NA	NA	osa-b1.0r1-21464	OtherRNA locus with < 80% of RNAs between 20-24 nts in size	NA	NA	NA	NA	NA	NA	NA	4.03025975448101	0.00408761312303276
10	11579521	11580523	1003	+	PlantSmallRNAgenes	OtherRNA	NA	NA	osa-b1.0r1-21516	OtherRNA locus with < 80% of RNAs between 20-24 nts in size	NA	NA	NA	NA	NA	NA	NA	-1.94011811531689	0.0142952580544004
10	11696780	11698901	2122	*	PlantSmallRNAgenes	siRNA24	NA	NA	osa-b1.0r1-21574	siRNA24 locus with predominant RNA size of 24	NA	NA	NA	NA	NA	NA	NA	3.16883983939423	0.0460709433579756
10	11753843	11754567	725	*	PlantSmallRNAgenes	siRNA24	NA	NA	osa-b1.0r1-21605	siRNA24 locus with predominant RNA size of 24	NA	NA	NA	NA	NA	NA	NA	4.55700669274027	0.0481609740845273
10	11759766	11760270	505	*	PlantSmallRNAgenes	siRNA24	NA	NA	osa-b1.0r1-21613	siRNA24 locus with predominant RNA size of 24	NA	NA	NA	NA	NA	NA	NA	-5.62564926620354	0.0166929975523479
10	11789207	11789752	546	-	PlantSmallRNAgenes	siRNA24	NA	NA	osa-b1.0r1-21621	siRNA24 locus with predominant RNA size of 24	NA	NA	NA	NA	NA	NA	NA	2.72794973683313	0.000373466130768988
10	11800416	11800856	441	*	PlantSmallRNAgenes	siRNA24	NA	NA	osa-b1.0r1-21630	siRNA24 locus with predominant RNA size of 24	NA	NA	NA	NA	NA	NA	NA	-1.9405085935268	0.0133541826823864
10	11837354	11838540	1187	*	PlantSmallRNAgenes	siRNA24	NA	NA	osa-b1.0r1-21638	siRNA24 locus with predominant RNA size of 24	NA	NA	NA	NA	NA	NA	NA	5.23743745536825	0.0330781209016348
10	11849427	11850747	1321	*	PlantSmallRNAgenes	siRNA24	NA	NA	osa-b1.0r1-21646	siRNA24 locus with predominant RNA size of 24	NA	NA	NA	NA	NA	NA	NA	5.26988002946626	0.034740050462784
10	11852009	11853112	1104	*	PlantSmallRNAgenes	siRNA24	NA	NA	osa-b1.0r1-21647	siRNA24 locus with predominant RNA size of 24	NA	NA	NA	NA	NA	NA	NA	5.49717379300559	0.0219782270781354
10	11859909	11860756	848	*	PlantSmallRNAgenes	siRNA24	NA	NA	osa-b1.0r1-21652	siRNA24 locus with predominant RNA size of 24	NA	NA	NA	NA	NA	NA	NA	4.39821880412621	0.0391183229353529
10	11876076	11876517	442	+	PlantSmallRNAgenes	siRNA24	NA	NA	osa-b1.0r1-21661	siRNA24 locus with predominant RNA size of 24	NA	NA	NA	NA	NA	NA	NA	-4.76228211895657	0.00542052827680147
10	11911953	11914047	2095	*	Pln24NT	24nt_Locus	NA	NA	cluster17942	NA	NA	NA	NA	cluster17942	cluster17942	T	9	5.56053007891159	0.0130034492262087
10	11974615	11974967	353	+	PlantSmallRNAgenes	OtherRNA	NA	NA	osa-b1.0r1-21711	OtherRNA locus with < 80% of RNAs between 20-24 nts in size	NA	NA	NA	NA	NA	NA	NA	-5.21584337863943	1.40717886658502e-05
10	12012928	12014352	1425	*	PlantSmallRNAgenes	siRNA24	NA	NA	osa-b1.0r1-21732	siRNA24 locus with predominant RNA size of 24	NA	NA	NA	NA	NA	NA	NA	5.40331277214338	1.73249398006855e-08
10	12014424	12014976	553	*	PlantSmallRNAgenes	siRNA24	NA	NA	osa-b1.0r1-21733	siRNA24 locus with predominant RNA size of 24	NA	NA	NA	NA	NA	NA	NA	8.88743304856762	6.48127143518093e-07
10	12015092	12015881	790	*	PlantSmallRNAgenes	siRNA24	NA	NA	osa-b1.0r1-21734	siRNA24 locus with predominant RNA size of 24	NA	NA	NA	NA	NA	NA	NA	8.10256003809566	8.8456214179935e-06
10	12218705	12219024	320	*	PlantSmallRNAgenes	siRNA24	NA	NA	osa-b1.0r1-21832	siRNA24 locus with predominant RNA size of 24	NA	NA	NA	NA	NA	NA	NA	5.15216250283096	0.0278808898343812
10	12249951	12251168	1218	*	PlantSmallRNAgenes	siRNA24	NA	NA	osa-b1.0r1-21843	siRNA24 locus with predominant RNA size of 24	NA	NA	NA	NA	NA	NA	NA	6.90157758141943	0.0004398248756085
10	12301208	12302725	1518	*	PlantSmallRNAgenes	siRNA24	NA	NA	osa-b1.0r1-21864	siRNA24 locus with predominant RNA size of 24	NA	NA	NA	NA	NA	NA	NA	4.70458978541213	0.0481104446905919
10	12342433	12343463	1031	*	PlantSmallRNAgenes	siRNA24	NA	NA	osa-b1.0r1-21883	siRNA24 locus with predominant RNA size of 24	NA	NA	NA	NA	NA	NA	NA	3.96655527636437	0.0116060539632809
10	12353787	12360504	6718	*	Pln24NT	24nt_Locus	NA	NA	cluster18108	NA	NA	NA	NA	cluster18108	cluster18108	T	13	5.75599614996874	0.0255372434299781
10	12497165	12497522	358	*	ShortStack	siRNA24	NA	NA	Cluster_7870	NA	Cluster_7870	24	N	NA	NA	NA	NA	5.84097224428473	0.0155268762057124
10	12498021	12498687	667	*	ShortStack	siRNA24	NA	NA	Cluster_7872	NA	Cluster_7872	24	N	NA	NA	NA	NA	5.77459837598983	0.0261601900076119
10	12499929	12501606	1678	*	PlantSmallRNAgenes	siRNA24	NA	NA	osa-b1.0r1-21917	siRNA24 locus with predominant RNA size of 24	NA	NA	NA	NA	NA	NA	NA	2.37017767036593	0.0404372708162968
10	12506488	12508978	2491	*	PlantSmallRNAgenes	siRNA24	NA	NA	osa-b1.0r1-21922	siRNA24 locus with predominant RNA size of 24	NA	NA	NA	NA	NA	NA	NA	6.24715591846906	0.000414912059056458
10	12509059	12511440	2382	*	PlantSmallRNAgenes	siRNA24	NA	NA	osa-b1.0r1-21923	siRNA24 locus with predominant RNA size of 24	NA	NA	NA	NA	NA	NA	NA	3.07070211978912	0.0137129382116299
10	12540266	12544869	4604	*	Pln24NT	24nt_Locus	NA	NA	cluster18166	NA	NA	NA	NA	cluster18166	cluster18166	T	7	5.32391178034761	0.0350382917408281
10	12563044	12564173	1130	*	PlantSmallRNAgenes	siRNA24	NA	NA	osa-b1.0r1-21927	siRNA24 locus with predominant RNA size of 24	NA	NA	NA	NA	NA	NA	NA	8.39745550001881	2.91539812958675e-06
10	12709784	12710504	721	*	PlantSmallRNAgenes	siRNA24	NA	NA	osa-b1.0r1-21942	siRNA24 locus with predominant RNA size of 24	NA	NA	NA	NA	NA	NA	NA	5.66663636156526	0.0247682318873137
10	12870763	12871231	469	-	ShortStack	OtherRNA	NA	NA	Cluster_8028	NA	Cluster_8028	N	N	NA	NA	NA	NA	3.33198680453558	0.0388560082731507
10	12971219	12971877	659	+	ShortStack	OtherRNA	NA	NA	Cluster_8096	NA	Cluster_8096	N	N	NA	NA	NA	NA	4.84010331394298	0.0485176481784009
10	12971993	12972503	511	+	ShortStack	OtherRNA	NA	NA	Cluster_8097	NA	Cluster_8097	N	N	NA	NA	NA	NA	6.02286041590376	0.00782587634242001
10	12996997	12997708	712	*	PlantSmallRNAgenes	siRNA21	NA	NA	osa-b1.0r1-22067	siRNA21 locus with predominant RNA size of 21	NA	NA	NA	NA	NA	NA	NA	9.13556564834345	3.04985038624998e-07
10	12998237	12998343	107	*	PlantSmallRNAgenes	siRNA21	NA	NA	osa-b1.0r1-22068	siRNA21 locus with predominant RNA size of 21	NA	NA	NA	NA	NA	NA	NA	6.14983952932445	0.00920281704567993
10	12998504	12998887	384	*	PlantSmallRNAgenes	siRNA21	NA	NA	osa-b1.0r1-22069	siRNA21 locus with predominant RNA size of 21	NA	NA	NA	NA	NA	NA	NA	8.28071149755803	4.32169895237077e-06
10	13030790	13031376	587	*	PlantSmallRNAgenes	siRNA24	NA	NA	osa-b1.0r1-22081	siRNA24 locus with predominant RNA size of 24	NA	NA	NA	NA	NA	NA	NA	-3.60502008885036	0.000873081596772542
10	13079516	13080440	925	*	PlantSmallRNAgenes	siRNA24	NA	NA	osa-b1.0r1-22111	siRNA24 locus with predominant RNA size of 24	NA	NA	NA	NA	NA	NA	NA	-4.30762704966951	0.0284927043546015
10	13174551	13179732	5182	*	PlantSmallRNAgenes	siRNA21	NA	NA	osa-b1.0r1-22162	siRNA21 locus with predominant RNA size of 21	NA	NA	NA	NA	NA	NA	NA	7.71408014385256	8.26259556485632e-10
10	13217362	13218344	983	*	PlantSmallRNAgenes	siRNA24	NA	NA	osa-b1.0r1-22172	siRNA24 locus with predominant RNA size of 24	NA	NA	NA	NA	NA	NA	NA	5.29908947377068	0.0109567508151739
10	13376188	13376466	279	*	PlantSmallRNAgenes	siRNA24	NA	NA	osa-b1.0r1-22234	siRNA24 locus with predominant RNA size of 24	NA	NA	NA	NA	NA	NA	NA	-5.33400279470828	0.0259737238427108
10	13391506	13393155	1650	*	Pln24NT	24nt_Locus	NA	NA	cluster18476	NA	NA	NA	NA	cluster18476	cluster18476	T	2	5.44274724486933	0.0296415080682389
10	13397709	13401312	3604	*	PlantSmallRNAgenes	siRNA24	NA	NA	osa-b1.0r1-22248	siRNA24 locus with predominant RNA size of 24	NA	NA	NA	NA	NA	NA	NA	4.79421051382578	0.000832792805148435
10	13465097	13466512	1416	*	PlantSmallRNAgenes	siRNA24	NA	NA	osa-b1.0r1-22274	siRNA24 locus with predominant RNA size of 24	NA	NA	NA	NA	NA	NA	NA	3.25311525731367	0.022158901696451
10	13497315	13498951	1637	-	PlantSmallRNAgenes	OtherRNA	NA	NA	osa-b1.0r1-22281	OtherRNA locus with < 80% of RNAs between 20-24 nts in size	NA	NA	NA	NA	NA	NA	NA	10.5954351489798	1.75207664388988e-12
10	13499047	13499404	358	-	PlantSmallRNAgenes	OtherRNA	NA	NA	osa-b1.0r1-22282	OtherRNA locus with < 80% of RNAs between 20-24 nts in size	NA	NA	NA	NA	NA	NA	NA	11.1632641313833	3.67232117542781e-10
10	13646216	13647456	1241	*	PlantSmallRNAgenes	siRNA24	NA	NA	osa-b1.0r1-22336	siRNA24 locus with predominant RNA size of 24	NA	NA	NA	NA	NA	NA	NA	6.35626198274723	0.00161857016444043
10	13647912	13650439	2528	*	PlantSmallRNAgenes	siRNA24	NA	NA	osa-b1.0r1-22337	siRNA24 locus with predominant RNA size of 24	NA	NA	NA	NA	NA	NA	NA	6.14276031466533	4.8818810057347e-10
10	13749155	13760753	11599	*	PlantSmallRNAgenes	siRNA24	NA	NA	osa-b1.0r1-22389	siRNA24 locus with predominant RNA size of 24	NA	NA	NA	NA	NA	NA	NA	9.6063448857797	1.05298954764551e-19
10	13813698	13814000	303	*	PlantSmallRNAgenes	siRNA24	NA	NA	osa-b1.0r1-22412	siRNA24 locus with predominant RNA size of 24	NA	NA	NA	NA	NA	NA	NA	-5.15992908475818	0.0233214353226685
10	13888737	13889128	392	*	PlantSmallRNAgenes	siRNA24	NA	NA	osa-b1.0r1-22441	siRNA24 locus with predominant RNA size of 24	NA	NA	NA	NA	NA	NA	NA	5.10671965808946	0.024662615358193
10	13929594	13930184	591	*	PlantSmallRNAgenes	siRNA24	NA	NA	osa-b1.0r1-22457	siRNA24 locus with predominant RNA size of 24	NA	NA	NA	NA	NA	NA	NA	-2.2578030515558	0.0355917551341748
10	14021101	14022132	1032	*	PlantSmallRNAgenes	siRNA24	NA	NA	osa-b1.0r1-22522	siRNA24 locus with predominant RNA size of 24	NA	NA	NA	NA	NA	NA	NA	4.36663299462708	0.0477559546367737
10	14028965	14029922	958	*	PlantSmallRNAgenes	OtherRNA	NA	NA	osa-b1.0r1-22527	OtherRNA locus with < 80% of RNAs between 20-24 nts in size	NA	NA	NA	NA	NA	NA	NA	4.95716524047456	0.0232404409785486
10	14065825	14066150	326	*	PlantSmallRNAgenes	siRNA24	NA	NA	osa-b1.0r1-22549	siRNA24 locus with predominant RNA size of 24	NA	NA	NA	NA	NA	NA	NA	6.08611811428861	0.00667938343302526
10	14075543	14076488	946	*	PlantSmallRNAgenes	siRNA24	NA	NA	osa-b1.0r1-22557	siRNA24 locus with predominant RNA size of 24	NA	NA	NA	NA	NA	NA	NA	4.71165054539849	0.0220124169350381
10	14170140	14171131	992	*	PlantSmallRNAgenes	siRNA24	NA	NA	osa-b1.0r1-22604	siRNA24 locus with predominant RNA size of 24	NA	NA	NA	NA	NA	NA	NA	4.19422540605208	0.00490737156848175
10	14175498	14175791	294	*	PlantSmallRNAgenes	siRNA24	NA	NA	osa-b1.0r1-22607	siRNA24 locus with predominant RNA size of 24	NA	NA	NA	NA	NA	NA	NA	-4.74529747583964	0.0255851671145455
10	14338535	14339795	1261	*	PlantSmallRNAgenes	siRNA24	NA	NA	osa-b1.0r1-22686	siRNA24 locus with predominant RNA size of 24	NA	NA	NA	NA	NA	NA	NA	2.63185532010027	0.0236974196768839
10	14393609	14394115	507	*	PlantSmallRNAgenes	siRNA24	NA	NA	osa-b1.0r1-22701	siRNA24 locus with predominant RNA size of 24	NA	NA	NA	NA	NA	NA	NA	-4.9009077865101	0.00570459110299503
10	14459676	14461511	1836	*	PlantSmallRNAgenes	siRNA24	NA	NA	osa-b1.0r1-22725	siRNA24 locus with predominant RNA size of 24	NA	NA	NA	NA	NA	NA	NA	5.63562595838567	0.00555239025356195
10	14520543	14521866	1324	*	PlantSmallRNAgenes	siRNA24	NA	NA	osa-b1.0r1-22746	siRNA24 locus with predominant RNA size of 24	NA	NA	NA	NA	NA	NA	NA	4.45433272989926	0.0273604361788411
10	14570883	14571469	587	+	PlantSmallRNAgenes	siRNA24	NA	NA	osa-b1.0r1-22768	siRNA24 locus with predominant RNA size of 24	NA	NA	NA	NA	NA	NA	NA	3.80899740814103	0.0301123410036279
10	14602535	14603515	981	+	ShortStack	OtherRNA	NA	NA	Cluster_9308	NA	Cluster_9308	N	N	NA	NA	NA	NA	4.37494819422284	0.00401037892609642
10	14612186	14614706	2521	*	PlantSmallRNAgenes	siRNA24	NA	NA	osa-b1.0r1-22791	siRNA24 locus with predominant RNA size of 24	NA	NA	NA	NA	NA	NA	NA	2.64239606256788	0.0279754484423912
10	14638274	14638639	366	+	PlantSmallRNAgenes	siRNA24	NA	NA	osa-b1.0r1-22809	siRNA24 locus with predominant RNA size of 24	NA	NA	NA	NA	NA	NA	NA	-1.54345567176702	0.0279144683738331
10	14641340	14641779	440	+	PlantSmallRNAgenes	OtherRNA	NA	NA	osa-b1.0r1-22811	OtherRNA locus with < 80% of RNAs between 20-24 nts in size	NA	NA	NA	NA	NA	NA	NA	-4.86938858886927	0.0249755904956318
10	14642832	14643779	948	*	PlantSmallRNAgenes	siRNA24	NA	NA	osa-b1.0r1-22814	siRNA24 locus with predominant RNA size of 24	NA	NA	NA	NA	NA	NA	NA	-5.18165813216821	0.00212933680009634
10	14689927	14690468	542	*	PlantSmallRNAgenes	siRNA24	NA	NA	osa-b1.0r1-22841	siRNA24 locus with predominant RNA size of 24	NA	NA	NA	NA	NA	NA	NA	-3.6498586565542	0.048481048334555
10	14692065	14693307	1243	*	PlantSmallRNAgenes	siRNA24	NA	NA	osa-b1.0r1-22845	siRNA24 locus with predominant RNA size of 24	NA	NA	NA	NA	NA	NA	NA	-2.69461579000077	0.00176775335397588
10	14730044	14731283	1240	*	PlantSmallRNAgenes	siRNA24	NA	NA	osa-b1.0r1-22877	siRNA24 locus with predominant RNA size of 24	NA	NA	NA	NA	NA	NA	NA	4.90755656098563	0.0441524798996771
10	14919475	14920617	1143	*	PlantSmallRNAgenes	siRNA24	NA	NA	osa-b1.0r1-22973	siRNA24 locus with predominant RNA size of 24	NA	NA	NA	NA	NA	NA	NA	3.61472640129621	0.0270706754003038
10	14984018	14985026	1009	-	ShortStack	OtherRNA	NA	NA	Cluster_9596	NA	Cluster_9596	N	N	NA	NA	NA	NA	5.08251312933224	0.0204585477850538
10	15007675	15007963	289	*	PlantSmallRNAgenes	siRNA24	NA	NA	osa-b1.0r1-23004	siRNA24 locus with predominant RNA size of 24	NA	NA	NA	NA	NA	NA	NA	-4.47487438870421	0.0362141238362795
10	15009261	15009833	573	*	PlantSmallRNAgenes	siRNA24	NA	NA	osa-b1.0r1-23005	siRNA24 locus with predominant RNA size of 24	NA	NA	NA	NA	NA	NA	NA	-4.79568924843486	0.00614901962550884
10	15087886	15088373	488	*	ShortStack	siRNA24	NA	NA	Cluster_9650	NA	Cluster_9650	24	N	NA	NA	NA	NA	5.74807383084907	0.0262971275723632
10	15173331	15174951	1621	+	PlantSmallRNAgenes	OtherRNA	NA	NA	osa-b1.0r1-23069	OtherRNA locus with < 80% of RNAs between 20-24 nts in size	NA	NA	NA	NA	NA	NA	NA	5.58768936480119	0.00424310421816107
10	15242481	15242766	286	*	PlantSmallRNAgenes	siRNA24	NA	NA	osa-b1.0r1-23095	siRNA24 locus with predominant RNA size of 24	NA	NA	NA	NA	NA	NA	NA	-2.49931786340427	0.0113506177325005
10	15255404	15255885	482	+	PlantSmallRNAgenes	OtherRNA	NA	NA	osa-b1.0r1-23102	OtherRNA locus with < 80% of RNAs between 20-24 nts in size	NA	NA	NA	NA	NA	NA	NA	7.22263864754473	0.000355765212505468
10	15356076	15356689	614	*	PlantSmallRNAgenes	siRNA24	NA	NA	osa-b1.0r1-23148	siRNA24 locus with predominant RNA size of 24	NA	NA	NA	NA	NA	NA	NA	5.66048134413934	0.00345061758570318
10	15356897	15357693	797	*	PlantSmallRNAgenes	siRNA24	NA	NA	osa-b1.0r1-23149	siRNA24 locus with predominant RNA size of 24	NA	NA	NA	NA	NA	NA	NA	6.87165012736298	0.000762963617502526
10	15359013	15359088	76	*	PlantSmallRNAgenes	siRNA24	NA	NA	osa-b1.0r1-23150	siRNA24 locus with predominant RNA size of 24	NA	NA	NA	NA	NA	NA	NA	6.31164860639138	0.00522754776416558
10	15359745	15360356	612	*	PlantSmallRNAgenes	siRNA24	NA	NA	osa-b1.0r1-23151	siRNA24 locus with predominant RNA size of 24	NA	NA	NA	NA	NA	NA	NA	6.06685120303837	0.00123949214402537
10	15391482	15391866	385	+	PlantSmallRNAgenes	siRNA24	NA	NA	osa-b1.0r1-23160	siRNA24 locus with predominant RNA size of 24	NA	NA	NA	NA	NA	NA	NA	-2.13998034400828	0.0143507850375477
10	15460185	15461762	1578	*	PlantSmallRNAgenes	siRNA24	NA	NA	osa-b1.0r1-23184	siRNA24 locus with predominant RNA size of 24	NA	NA	NA	NA	NA	NA	NA	2.70432635076032	0.0209141808970852
10	15741495	15741784	290	*	PlantSmallRNAgenes	siRNA24	NA	NA	osa-b1.0r1-23290	siRNA24 locus with predominant RNA size of 24	NA	NA	NA	NA	NA	NA	NA	-3.08213707899247	0.00273157867738781
10	15984855	15991294	6440	*	PlantSmallRNAgenes	siRNA24	NA	NA	osa-b1.0r1-23402	siRNA24 locus with predominant RNA size of 24	NA	NA	NA	NA	NA	NA	NA	6.68294751864912	8.30326728122757e-11
10	16003052	16005229	2178	*	PlantSmallRNAgenes	siRNA24	NA	NA	osa-b1.0r1-23411	siRNA24 locus with predominant RNA size of 24	NA	NA	NA	NA	NA	NA	NA	4.3192213592941	3.02245697932716e-06
10	16005408	16007065	1658	*	PlantSmallRNAgenes	siRNA24	NA	NA	osa-b1.0r1-23412	siRNA24 locus with predominant RNA size of 24	NA	NA	NA	NA	NA	NA	NA	9.36575448336606	1.66094120275181e-07
10	16036191	16038107	1917	-	PlantSmallRNAgenes	OtherRNA	NA	NA	osa-b1.0r1-23433	OtherRNA locus with < 80% of RNAs between 20-24 nts in size	NA	NA	NA	NA	NA	NA	NA	-5.52937166441777	0.00210136574230352
10	16079946	16080398	453	*	PlantSmallRNAgenes	siRNA24	NA	NA	osa-b1.0r1-23462	siRNA24 locus with predominant RNA size of 24	NA	NA	NA	NA	NA	NA	NA	-4.59725411504891	0.0399015284292351
10	16130819	16132649	1831	*	PlantSmallRNAgenes	siRNA24	NA	NA	osa-b1.0r1-23488	siRNA24 locus with predominant RNA size of 24	NA	NA	NA	NA	NA	NA	NA	2.83104892609522	0.0437381724002451
10	16139315	16140005	691	*	PlantSmallRNAgenes	siRNA24	NA	NA	osa-b1.0r1-23492	siRNA24 locus with predominant RNA size of 24	NA	NA	NA	NA	NA	NA	NA	-1.71390113384469	0.0382165495687251
10	16198838	16199105	268	*	PlantSmallRNAgenes	siRNA24	NA	NA	osa-b1.0r1-23512	siRNA24 locus with predominant RNA size of 24	NA	NA	NA	NA	NA	NA	NA	-3.99694419152192	0.0238167427695941
10	16210489	16211912	1424	*	PlantSmallRNAgenes	siRNA24	NA	NA	osa-b1.0r1-23514	siRNA24 locus with predominant RNA size of 24	NA	NA	NA	NA	NA	NA	NA	2.21827292953877	0.00490737156848175
10	16328595	16329087	493	*	PlantSmallRNAgenes	siRNA24	NA	NA	osa-b1.0r1-23590	siRNA24 locus with predominant RNA size of 24	NA	NA	NA	NA	NA	NA	NA	4.7003772563117	0.0455673021063448
10	16444973	16446801	1829	*	PlantSmallRNAgenes	siRNA24	NA	NA	osa-b1.0r1-23652	siRNA24 locus with predominant RNA size of 24	NA	NA	NA	NA	NA	NA	NA	3.64648292170616	0.00807111955963152
10	16476106	16477050	945	*	PlantSmallRNAgenes	siRNA24	NA	NA	osa-b1.0r1-23662	siRNA24 locus with predominant RNA size of 24	NA	NA	NA	NA	NA	NA	NA	4.37049546816206	0.0407951425291766
10	16615953	16616426	474	*	PlantSmallRNAgenes	siRNA24	NA	NA	osa-b1.0r1-23734	siRNA24 locus with predominant RNA size of 24	NA	NA	NA	NA	NA	NA	NA	-2.83572557909893	0.00753329760994071
10	16663845	16664817	973	+	ShortStack	OtherRNA	NA	NA	Cluster_10804	NA	Cluster_10804	N	N	NA	NA	NA	NA	-4.69436098545838	0.00930876359057376
10	16765215	16765409	195	+	PlantSmallRNAgenes	siRNA24	NA	NA	osa-b1.0r1-23797	siRNA24 locus with predominant RNA size of 24	NA	NA	NA	NA	NA	NA	NA	-2.8020418778704	0.013824920934657
10	16896287	16896434	148	*	PlantSmallRNAgenes	siRNA24	NA	NA	osa-b1.0r1-23837	siRNA24 locus with predominant RNA size of 24	NA	NA	NA	NA	NA	NA	NA	-3.86778513492864	0.0454499424804265
10	16906564	16908362	1799	*	PlantSmallRNAgenes	siRNA24	NA	NA	osa-b1.0r1-23839	siRNA24 locus with predominant RNA size of 24	NA	NA	NA	NA	NA	NA	NA	-2.94679561842941	8.48919889876965e-05
10	16922375	16933807	11433	*	Pln24NT	24nt_Locus	NA	NA	cluster19753	NA	NA	NA	NA	cluster19753	cluster19753	T	13	5.37595093275124	0.0262093515833212
10	17071458	17072201	744	+	ShortStack	OtherRNA	NA	NA	Cluster_11080	NA	Cluster_11080	N	N	NA	NA	NA	NA	6.8538416460275	0.00109163800489279
10	17078010	17079784	1775	*	PlantSmallRNAgenes	siRNA24	NA	NA	osa-b1.0r1-23895	siRNA24 locus with predominant RNA size of 24	NA	NA	NA	NA	NA	NA	NA	3.35943319347354	0.000491399256972888
10	17131925	17132359	435	-	PlantSmallRNAgenes	OtherRNA	NA	NA	osa-b1.0r1-23916	OtherRNA locus with < 80% of RNAs between 20-24 nts in size	NA	NA	NA	NA	NA	NA	NA	10.9143468484157	4.38391313997869e-09
10	17146761	17147784	1024	*	PlantSmallRNAgenes	siRNA24	NA	NA	osa-b1.0r1-23918	siRNA24 locus with predominant RNA size of 24	NA	NA	NA	NA	NA	NA	NA	3.45135242428712	0.00364578934244041
10	17180810	17181797	988	+	PlantSmallRNAgenes	OtherRNA	NA	NA	osa-b1.0r1-23931	OtherRNA locus with < 80% of RNAs between 20-24 nts in size	NA	NA	NA	NA	NA	NA	NA	6.08654181443719	0.00684260091282079
10	17182106	17183250	1145	+	PlantSmallRNAgenes	OtherRNA	NA	NA	osa-b1.0r1-23933	OtherRNA locus with < 80% of RNAs between 20-24 nts in size	NA	NA	NA	NA	NA	NA	NA	4.98162767420095	0.0176682454218162
10	17349800	17350105	306	*	PlantSmallRNAgenes	siRNA24	NA	NA	osa-b1.0r1-23994	siRNA24 locus with predominant RNA size of 24	NA	NA	NA	NA	NA	NA	NA	-4.73143789705451	0.0155431523862159
10	17350370	17351212	843	+	PlantSmallRNAgenes	siRNA24	NA	NA	osa-b1.0r1-23995	siRNA24 locus with predominant RNA size of 24	NA	NA	NA	NA	NA	NA	NA	-2.38469582138753	0.000522942475130859
10	17371613	17372326	714	+	PlantSmallRNAgenes	OtherRNA	NA	NA	osa-b1.0r1-24005	OtherRNA locus with < 80% of RNAs between 20-24 nts in size	NA	NA	NA	NA	NA	NA	NA	5.19048112621149	0.0115909668781037
10	17379870	17380802	933	*	PlantSmallRNAgenes	siRNA24	NA	NA	osa-b1.0r1-24010	siRNA24 locus with predominant RNA size of 24	NA	NA	NA	NA	NA	NA	NA	5.14933096778621	0.0272505100522115
10	17387961	17389041	1081	*	PlantSmallRNAgenes	siRNA24	NA	NA	osa-b1.0r1-24015	siRNA24 locus with predominant RNA size of 24	NA	NA	NA	NA	NA	NA	NA	5.80894547140567	0.00995355660259983
10	17456476	17456696	221	*	PlantSmallRNAgenes	siRNA24	NA	NA	osa-b1.0r1-24041	siRNA24 locus with predominant RNA size of 24	NA	NA	NA	NA	NA	NA	NA	5.5887703674744	0.0232486547989367
10	17472653	17473279	627	*	PlantSmallRNAgenes	siRNA24	NA	NA	osa-b1.0r1-24052	siRNA24 locus with predominant RNA size of 24	NA	NA	NA	NA	NA	NA	NA	-4.53541064293962	0.0214311769478287
10	17535499	17536363	865	*	ShortStack	siRNA24	NA	NA	Cluster_11395	NA	Cluster_11395	24	N	NA	NA	NA	NA	5.54458605785019	0.0273587037008181
10	17539054	17539427	374	*	PlantSmallRNAgenes	siRNA24	NA	NA	osa-b1.0r1-24089	siRNA24 locus with predominant RNA size of 24	NA	NA	NA	NA	NA	NA	NA	-2.19236937297246	0.0362611698026851
10	17553689	17554749	1061	*	PlantSmallRNAgenes	siRNA24	NA	NA	osa-b1.0r1-24095	siRNA24 locus with predominant RNA size of 24	NA	NA	NA	NA	NA	NA	NA	-2.54215202266181	0.0395356764558664
10	17594529	17594904	376	+	PlantSmallRNAgenes	siRNA24	NA	NA	osa-b1.0r1-24113	siRNA24 locus with predominant RNA size of 24	NA	NA	NA	NA	NA	NA	NA	5.10049974071911	0.0315675177763764
10	17658014	17659132	1119	*	PlantSmallRNAgenes	siRNA24	NA	NA	osa-b1.0r1-24141	siRNA24 locus with predominant RNA size of 24	NA	NA	NA	NA	NA	NA	NA	5.27359477152524	0.0159710248394806
10	17805292	17806505	1214	*	PlantSmallRNAgenes	siRNA24	NA	NA	osa-b1.0r1-24194	siRNA24 locus with predominant RNA size of 24	NA	NA	NA	NA	NA	NA	NA	4.49565926211928	0.0299091111109946
10	17886251	17887187	937	*	PlantSmallRNAgenes	siRNA24	NA	NA	osa-b1.0r1-24244	siRNA24 locus with predominant RNA size of 24	NA	NA	NA	NA	NA	NA	NA	-2.26637323060259	0.0292580560448438
10	17901626	17902496	871	*	PlantSmallRNAgenes	siRNA24	NA	NA	osa-b1.0r1-24254	siRNA24 locus with predominant RNA size of 24	NA	NA	NA	NA	NA	NA	NA	-4.4383152408646	0.0251023136049779
10	17956892	17957454	563	*	PlantSmallRNAgenes	siRNA24	NA	NA	osa-b1.0r1-24280	siRNA24 locus with predominant RNA size of 24	NA	NA	NA	NA	NA	NA	NA	2.51915220915019	0.0310709770834175
10	18011410	18011778	369	*	PlantSmallRNAgenes	siRNA24	NA	NA	osa-b1.0r1-24301	siRNA24 locus with predominant RNA size of 24	NA	NA	NA	NA	NA	NA	NA	-4.57010285978615	0.0298956666650442
10	18021901	18022229	329	*	PlantSmallRNAgenes	siRNA24	NA	NA	osa-b1.0r1-24309	siRNA24 locus with predominant RNA size of 24	NA	NA	NA	NA	NA	NA	NA	-2.49753725070553	0.0324152754633211
10	18110396	18110912	517	*	PlantSmallRNAgenes	siRNA24	NA	NA	osa-b1.0r1-24356	siRNA24 locus with predominant RNA size of 24	NA	NA	NA	NA	NA	NA	NA	7.87661199499413	1.64230689940056e-05
10	18111627	18111904	278	*	PlantSmallRNAgenes	siRNA24	NA	NA	osa-b1.0r1-24358	siRNA24 locus with predominant RNA size of 24	NA	NA	NA	NA	NA	NA	NA	5.98564881370475	0.0174556827803701
10	18111995	18112174	180	*	PlantSmallRNAgenes	siRNA24	NA	NA	osa-b1.0r1-24359	siRNA24 locus with predominant RNA size of 24	NA	NA	NA	NA	NA	NA	NA	6.19304234824779	0.00600207412865754
10	18112683	18113518	836	*	PlantSmallRNAgenes	siRNA24	NA	NA	osa-b1.0r1-24360	siRNA24 locus with predominant RNA size of 24	NA	NA	NA	NA	NA	NA	NA	7.00544912936596	0.000434797384560366
10	18114225	18114952	728	*	PlantSmallRNAgenes	siRNA24	NA	NA	osa-b1.0r1-24362	siRNA24 locus with predominant RNA size of 24	NA	NA	NA	NA	NA	NA	NA	6.16666584291909	0.000657502787087197
10	18122290	18123276	987	*	PlantSmallRNAgenes	siRNA24	NA	NA	osa-b1.0r1-24369	siRNA24 locus with predominant RNA size of 24	NA	NA	NA	NA	NA	NA	NA	-2.64500686780884	0.00439635234315556
10	18159120	18159951	832	*	PlantSmallRNAgenes	siRNA24	NA	NA	osa-b1.0r1-24390	siRNA24 locus with predominant RNA size of 24	NA	NA	NA	NA	NA	NA	NA	-2.00067051383358	0.0117933481504307
10	18172237	18172621	385	*	PlantSmallRNAgenes	siRNA24	NA	NA	osa-b1.0r1-24397	siRNA24 locus with predominant RNA size of 24	NA	NA	NA	NA	NA	NA	NA	-2.4990242100224	0.00085650103552076
10	18207728	18208732	1005	*	PlantSmallRNAgenes	siRNA24	NA	NA	osa-b1.0r1-24410	siRNA24 locus with predominant RNA size of 24	NA	NA	NA	NA	NA	NA	NA	2.7476211853675	0.0437454022642324
10	18282159	18282668	510	*	PlantSmallRNAgenes	siRNA24	NA	NA	osa-b1.0r1-24441	siRNA24 locus with predominant RNA size of 24	NA	NA	NA	NA	NA	NA	NA	2.8762660084541	0.0119838685305895
10	18420329	18420580	252	*	PlantSmallRNAgenes	siRNA24	NA	NA	osa-b1.0r1-24492	siRNA24 locus with predominant RNA size of 24	NA	NA	NA	NA	NA	NA	NA	-5.41763311570813	0.00580435109189917
10	18430279	18430750	472	*	PlantSmallRNAgenes	siRNA24	NA	NA	osa-b1.0r1-24498	siRNA24 locus with predominant RNA size of 24	NA	NA	NA	NA	NA	NA	NA	-1.80329921375183	0.0486476292375206
10	18477605	18478472	868	*	PlantSmallRNAgenes	siRNA21	NA	NA	osa-b1.0r1-24515	siRNA21 locus with predominant RNA size of 21	NA	NA	NA	NA	NA	NA	NA	11.6748495176353	4.40686175125853e-05
10	18479254	18482238	2985	*	PlantSmallRNAgenes	siRNA21	NA	NA	osa-b1.0r1-24517	siRNA21 locus with predominant RNA size of 21	NA	NA	NA	NA	NA	NA	NA	10.4117839093246	6.80571536171764e-11
10	18597114	18597504	391	*	PlantSmallRNAgenes	siRNA24	NA	NA	osa-b1.0r1-24563	siRNA24 locus with predominant RNA size of 24	NA	NA	NA	NA	NA	NA	NA	-1.71729188590092	0.0324152754633211
10	18597645	18598543	899	*	PlantSmallRNAgenes	siRNA24	NA	NA	osa-b1.0r1-24564	siRNA24 locus with predominant RNA size of 24	NA	NA	NA	NA	NA	NA	NA	-1.56986858902608	0.0225148465563136
10	18600694	18601021	328	*	PlantSmallRNAgenes	siRNA24	NA	NA	osa-b1.0r1-24566	siRNA24 locus with predominant RNA size of 24	NA	NA	NA	NA	NA	NA	NA	-2.64145310078113	0.0119957694339929
10	18636489	18637284	796	*	PlantSmallRNAgenes	siRNA24	NA	NA	osa-b1.0r1-24574	siRNA24 locus with predominant RNA size of 24	NA	NA	NA	NA	NA	NA	NA	-2.78229301361332	0.000524038521171386
10	18655239	18655596	358	*	PlantSmallRNAgenes	siRNA24	NA	NA	osa-b1.0r1-24584	siRNA24 locus with predominant RNA size of 24	NA	NA	NA	NA	NA	NA	NA	4.72955618904931	7.10982376258732e-05
10	18666456	18666587	132	*	PlantSmallRNAgenes	siRNA24	NA	NA	osa-b1.0r1-24592	siRNA24 locus with predominant RNA size of 24	NA	NA	NA	NA	NA	NA	NA	-3.8573321396271	0.0320193827708872
10	18701196	18701379	184	+	PlantSmallRNAgenes	OtherRNA	NA	NA	osa-b1.0r1-24606	OtherRNA locus with < 80% of RNAs between 20-24 nts in size	NA	NA	NA	NA	NA	NA	NA	6.44880796682661	0.00205506570735428
10	18725153	18725206	54	-	PlantSmallRNAgenes	OtherRNA	NA	NA	osa-b1.0r1-24622	OtherRNA locus with < 80% of RNAs between 20-24 nts in size	NA	NA	NA	NA	NA	NA	NA	4.62657175702792	0.0259754535337112
10	18849603	18849934	332	-	PlantSmallRNAgenes	siRNA24	NA	NA	osa-b1.0r1-24673	siRNA24 locus with predominant RNA size of 24	NA	NA	NA	NA	NA	NA	NA	-2.02915506559199	0.0184210052791824
10	18884964	18885147	184	*	PlantSmallRNAgenes	siRNA24	NA	NA	osa-b1.0r1-24684	siRNA24 locus with predominant RNA size of 24	NA	NA	NA	NA	NA	NA	NA	-5.31529964975646	0.00328757624178153
10	18899112	18899418	307	*	PlantSmallRNAgenes	siRNA24	NA	NA	osa-b1.0r1-24698	siRNA24 locus with predominant RNA size of 24	NA	NA	NA	NA	NA	NA	NA	-4.20311327386398	0.0392269654821967
10	18935063	18935693	631	*	PlantSmallRNAgenes	siRNA24	NA	NA	osa-b1.0r1-24713	siRNA24 locus with predominant RNA size of 24	NA	NA	NA	NA	NA	NA	NA	-4.55876397835057	0.0379785448383493
10	19037015	19038180	1166	*	PlantSmallRNAgenes	siRNA24	NA	NA	osa-b1.0r1-24753	siRNA24 locus with predominant RNA size of 24	NA	NA	NA	NA	NA	NA	NA	-1.88656529479235	0.0203177343177994
10	19040329	19040820	492	-	PlantSmallRNAgenes	OtherRNA	NA	NA	osa-b1.0r1-24756	OtherRNA locus with < 80% of RNAs between 20-24 nts in size	NA	NA	NA	NA	NA	NA	NA	2.44007378000321	0.0111557479180836
10	19130123	19130367	245	+	PlantSmallRNAgenes	siRNA22	NA	NA	osa-b1.0r1-24798	siRNA22 locus with predominant RNA size of 22	NA	NA	NA	NA	NA	NA	NA	4.66260882026626	0.0267989354244538
10	19147046	19147451	406	*	PlantSmallRNAgenes	OtherRNA	NA	NA	osa-b1.0r1-24808	OtherRNA locus with < 80% of RNAs between 20-24 nts in size	NA	NA	NA	NA	NA	NA	NA	6.46887179844227	0.003230188832325
10	19147529	19148100	572	+	PlantSmallRNAgenes	OtherRNA	NA	NA	osa-b1.0r1-24809	OtherRNA locus with < 80% of RNAs between 20-24 nts in size	NA	NA	NA	NA	NA	NA	NA	7.43355795496602	8.06965263130731e-05
10	19153776	19154213	438	+	PlantSmallRNAgenes	OtherRNA	NA	NA	osa-b1.0r1-24811	OtherRNA locus with < 80% of RNAs between 20-24 nts in size	NA	NA	NA	NA	NA	NA	NA	2.88361497476754	0.00101251372216015
10	19159068	19160650	1583	-	PlantSmallRNAgenes	OtherRNA	NA	NA	osa-b1.0r1-24812	OtherRNA locus with < 80% of RNAs between 20-24 nts in size	NA	NA	NA	NA	NA	NA	NA	-5.37825235314532	0.0074901200394068
10	19263421	19263781	361	*	PlantSmallRNAgenes	siRNA24	NA	NA	osa-b1.0r1-24863	siRNA24 locus with predominant RNA size of 24	NA	NA	NA	NA	NA	NA	NA	-2.85954463233187	0.0488302371412626
10	19478371	19479609	1239	*	PlantSmallRNAgenes	siRNA24	NA	NA	osa-b1.0r1-24960	siRNA24 locus with predominant RNA size of 24	NA	NA	NA	NA	NA	NA	NA	2.75946904600599	0.0164292253824497
10	19540681	19540950	270	*	PlantSmallRNAgenes	siRNA24	NA	NA	osa-b1.0r1-24986	siRNA24 locus with predominant RNA size of 24	NA	NA	NA	NA	NA	NA	NA	-2.6917249276602	0.0381666355195156
10	19556130	19557010	881	+	PlantSmallRNAgenes	OtherRNA	NA	NA	osa-b1.0r1-24988	OtherRNA locus with < 80% of RNAs between 20-24 nts in size	NA	NA	NA	NA	NA	NA	NA	-3.00996034102924	0.00050572611164613
10	19557285	19558396	1112	+	ShortStack	OtherRNA	NA	NA	Cluster_12735	NA	Cluster_12735	N	N	NA	NA	NA	NA	-3.26701066962753	0.0237317551496836
10	19593196	19593476	281	+	PlantSmallRNAgenes	OtherRNA	NA	NA	osa-b1.0r1-25011	OtherRNA locus with < 80% of RNAs between 20-24 nts in size	NA	NA	NA	NA	NA	NA	NA	-2.16490629063146	0.00184430428595338
10	19646365	19646830	466	*	PlantSmallRNAgenes	siRNA24	NA	NA	osa-b1.0r1-25039	siRNA24 locus with predominant RNA size of 24	NA	NA	NA	NA	NA	NA	NA	-2.58423826084464	0.00261072863409351
10	19662896	19663530	635	*	PlantSmallRNAgenes	siRNA24	NA	NA	osa-b1.0r1-25050	siRNA24 locus with predominant RNA size of 24	NA	NA	NA	NA	NA	NA	NA	-1.98231413382996	0.0307183803966769
10	19720583	19721342	760	+	PlantSmallRNAgenes	OtherRNA	NA	NA	osa-b1.0r1-25073	OtherRNA locus with < 80% of RNAs between 20-24 nts in size	NA	NA	NA	NA	NA	NA	NA	9.1574168086337	0.0385413449116178
10	19788063	19788418	356	-	PlantSmallRNAgenes	siRNA24	NA	NA	osa-b1.0r1-25102	siRNA24 locus with predominant RNA size of 24	NA	NA	NA	NA	NA	NA	NA	-4.21245855555684	0.0247803930567492
10	19799053	19800788	1736	*	PlantSmallRNAgenes	siRNA24	NA	NA	osa-b1.0r1-25109	siRNA24 locus with predominant RNA size of 24	NA	NA	NA	NA	NA	NA	NA	3.74992244417594	0.0143507850375477
10	19811764	19812416	653	*	PlantSmallRNAgenes	siRNA24	NA	NA	osa-b1.0r1-25113	siRNA24 locus with predominant RNA size of 24	NA	NA	NA	NA	NA	NA	NA	-5.57088893349092	0.0032179932592077
10	19853704	19854977	1274	*	PlantSmallRNAgenes	siRNA24	NA	NA	osa-b1.0r1-25138	siRNA24 locus with predominant RNA size of 24	NA	NA	NA	NA	NA	NA	NA	4.7250192824447	0.0339053724629397
10	19886627	19887778	1152	*	PlantSmallRNAgenes	siRNA24	NA	NA	osa-b1.0r1-25157	siRNA24 locus with predominant RNA size of 24	NA	NA	NA	NA	NA	NA	NA	2.38618493517756	0.0469523328893625
10	19927507	19928019	513	*	PlantSmallRNAgenes	siRNA24	NA	NA	osa-b1.0r1-25169	siRNA24 locus with predominant RNA size of 24	NA	NA	NA	NA	NA	NA	NA	-1.94602307560345	0.0464177323726712
10	19975286	19977032	1747	*	PlantSmallRNAgenes	siRNA24	NA	NA	osa-b1.0r1-25190	siRNA24 locus with predominant RNA size of 24	NA	NA	NA	NA	NA	NA	NA	-1.90511674736106	0.00925408183030454
10	20037355	20037654	300	*	PlantSmallRNAgenes	siRNA24	NA	NA	osa-b1.0r1-25221	siRNA24 locus with predominant RNA size of 24	NA	NA	NA	NA	NA	NA	NA	-4.99156884401626	0.00930876359057376
10	20044188	20044598	411	*	PlantSmallRNAgenes	siRNA24	NA	NA	osa-b1.0r1-25223	siRNA24 locus with predominant RNA size of 24	NA	NA	NA	NA	NA	NA	NA	-4.30487807374313	0.0418626517923531
10	20087090	20087353	264	*	PlantSmallRNAgenes	siRNA24	NA	NA	osa-b1.0r1-25238	siRNA24 locus with predominant RNA size of 24	NA	NA	NA	NA	NA	NA	NA	-5.47197839228424	0.00351127001503657
10	20125867	20128246	2380	*	PlantSmallRNAgenes	siRNA24	NA	NA	osa-b1.0r1-25256	siRNA24 locus with predominant RNA size of 24	NA	NA	NA	NA	NA	NA	NA	5.72172409820488	0.00260904927329341
10	20179101	20179908	808	*	PlantSmallRNAgenes	siRNA24	NA	NA	osa-b1.0r1-25273	siRNA24 locus with predominant RNA size of 24	NA	NA	NA	NA	NA	NA	NA	-4.99220401104433	0.00481613765166767
10	20227112	20228782	1671	*	Pln24NT	24nt_Locus	NA	NA	cluster20877	NA	NA	NA	NA	cluster20877	cluster20877	T	2	5.75973061612389	0.0101514203483565
10	20229390	20230153	764	*	PlantSmallRNAgenes	siRNA24	NA	NA	osa-b1.0r1-25292	siRNA24 locus with predominant RNA size of 24	NA	NA	NA	NA	NA	NA	NA	3.19102024977706	0.0408450353407602
10	20231957	20232310	354	*	PlantSmallRNAgenes	siRNA24	NA	NA	osa-b1.0r1-25294	siRNA24 locus with predominant RNA size of 24	NA	NA	NA	NA	NA	NA	NA	5.46647450937838	0.00881711892999664
10	20247657	20247992	336	*	PlantSmallRNAgenes	siRNA24	NA	NA	osa-b1.0r1-25297	siRNA24 locus with predominant RNA size of 24	NA	NA	NA	NA	NA	NA	NA	-3.79603629709604	0.0165561389359041
10	20345330	20346995	1666	-	PlantSmallRNAgenes	OtherRNA	NA	NA	osa-b1.0r1-25357	OtherRNA locus with < 80% of RNAs between 20-24 nts in size	NA	NA	NA	NA	NA	NA	NA	-4.68546576378512	0.00201308292383945
10	20450390	20451870	1481	*	PlantSmallRNAgenes	siRNA24	NA	NA	osa-b1.0r1-25399	siRNA24 locus with predominant RNA size of 24	NA	NA	NA	NA	NA	NA	NA	5.96667688033721	0.00165919324172774
10	20460000	20460274	275	+	PlantSmallRNAgenes	OtherRNA	NA	NA	osa-b1.0r1-25404	OtherRNA locus with < 80% of RNAs between 20-24 nts in size	NA	NA	NA	NA	NA	NA	NA	-14.6446014890515	0.0113684218257174
10	20466000	20466063	64	+	PlantSmallRNAgenes	OtherRNA	NA	NA	osa-b1.0r1-25407	OtherRNA locus with < 80% of RNAs between 20-24 nts in size	NA	NA	NA	NA	NA	NA	NA	-7.22287224025644	2.04217741582072e-11
10	20474572	20474645	74	+	PlantSmallRNAgenes	OtherRNA	NA	NA	osa-b1.0r1-25413	OtherRNA locus with < 80% of RNAs between 20-24 nts in size	NA	NA	NA	NA	NA	NA	NA	-3.61205124126749	0.0067605191636397
10	20476802	20476876	75	+	PlantSmallRNAgenes	OtherRNA	NA	NA	osa-b1.0r1-25416	OtherRNA locus with < 80% of RNAs between 20-24 nts in size	NA	NA	NA	NA	NA	NA	NA	-5.45008838464198	0.000133334914078124
10	20476987	20477189	203	+	PlantSmallRNAgenes	OtherRNA	NA	NA	osa-b1.0r1-25417	OtherRNA locus with < 80% of RNAs between 20-24 nts in size	NA	NA	NA	NA	NA	NA	NA	-5.40459871048184	2.32481755098758e-06
10	20477280	20477683	404	+	PlantSmallRNAgenes	OtherRNA	NA	NA	osa-b1.0r1-25418	OtherRNA locus with < 80% of RNAs between 20-24 nts in size	NA	NA	NA	NA	NA	NA	NA	-4.19892850172329	2.29746405498966e-07
10	20479339	20479959	621	-	PlantSmallRNAgenes	OtherRNA	NA	NA	osa-b1.0r1-25422	OtherRNA locus with < 80% of RNAs between 20-24 nts in size	NA	NA	NA	NA	NA	NA	NA	-3.80336556021004	0.000668221837738729
10	20480889	20483498	2610	-	PlantSmallRNAgenes	OtherRNA	NA	NA	osa-b1.0r1-25423	OtherRNA locus with < 80% of RNAs between 20-24 nts in size	NA	NA	NA	NA	NA	NA	NA	-2.07187404106741	0.0265423666080971
10	20484502	20484684	183	*	PlantSmallRNAgenes	OtherRNA	NA	NA	osa-b1.0r1-25424	OtherRNA locus with < 80% of RNAs between 20-24 nts in size	NA	NA	NA	NA	NA	NA	NA	2.886018273559	0.000757904342565298
10	20560647	20561197	551	*	PlantSmallRNAgenes	siRNA24	NA	NA	osa-b1.0r1-25444	siRNA24 locus with predominant RNA size of 24	NA	NA	NA	NA	NA	NA	NA	5.52520240498466	0.0155382977211443
10	20561607	20562061	455	*	PlantSmallRNAgenes	siRNA24	NA	NA	osa-b1.0r1-25445	siRNA24 locus with predominant RNA size of 24	NA	NA	NA	NA	NA	NA	NA	5.81065782034607	0.0119722331209176
10	20577182	20577515	334	*	PlantSmallRNAgenes	siRNA24	NA	NA	osa-b1.0r1-25450	siRNA24 locus with predominant RNA size of 24	NA	NA	NA	NA	NA	NA	NA	6.36078223889761	0.00330070618222159
10	20596238	20596846	609	*	PlantSmallRNAgenes	siRNA24	NA	NA	osa-b1.0r1-25454	siRNA24 locus with predominant RNA size of 24	NA	NA	NA	NA	NA	NA	NA	-3.9546939336814	1.65639968986056e-07
10	20637613	20638259	647	*	PlantSmallRNAgenes	siRNA24	NA	NA	osa-b1.0r1-25478	siRNA24 locus with predominant RNA size of 24	NA	NA	NA	NA	NA	NA	NA	5.32845918526765	0.0453021922169723
10	20658483	20659300	818	*	PlantSmallRNAgenes	siRNA24	NA	NA	osa-b1.0r1-25490	siRNA24 locus with predominant RNA size of 24	NA	NA	NA	NA	NA	NA	NA	4.57992922135051	0.0485176481784009
10	20680207	20680655	449	*	PlantSmallRNAgenes	siRNA24	NA	NA	osa-b1.0r1-25499	siRNA24 locus with predominant RNA size of 24	NA	NA	NA	NA	NA	NA	NA	-2.44790908213599	1.61189847206078e-05
10	20690519	20691370	852	*	PlantSmallRNAgenes	siRNA24	NA	NA	osa-b1.0r1-25501	siRNA24 locus with predominant RNA size of 24	NA	NA	NA	NA	NA	NA	NA	-3.13670499892532	0.000331598858975368
10	20753567	20754456	890	*	PlantSmallRNAgenes	siRNA24	NA	NA	osa-b1.0r1-25530	siRNA24 locus with predominant RNA size of 24	NA	NA	NA	NA	NA	NA	NA	3.57988813455378	0.0324167188327039
10	20760087	20764140	4054	*	PlantSmallRNAgenes	siRNA24	NA	NA	osa-b1.0r1-25532	siRNA24 locus with predominant RNA size of 24	NA	NA	NA	NA	NA	NA	NA	2.63281079757884	0.000112264884113173
10	20776996	20779675	2680	*	PlantSmallRNAgenes	siRNA24	NA	NA	osa-b1.0r1-25540	siRNA24 locus with predominant RNA size of 24	NA	NA	NA	NA	NA	NA	NA	4.61205062574066	6.29881254180259e-12
10	20792432	20793317	886	-	ShortStack	OtherRNA	NA	NA	Cluster_13560	NA	Cluster_13560	N	N	NA	NA	NA	NA	-4.93854414266775	0.0343372952959761
10	20840058	20840488	431	*	PlantSmallRNAgenes	siRNA24	NA	NA	osa-b1.0r1-25565	siRNA24 locus with predominant RNA size of 24	NA	NA	NA	NA	NA	NA	NA	-2.05634164496758	0.0128626594999382
10	20858939	20859447	509	*	PlantSmallRNAgenes	siRNA24	NA	NA	osa-b1.0r1-25578	siRNA24 locus with predominant RNA size of 24	NA	NA	NA	NA	NA	NA	NA	-2.95355556482661	0.00236333685679689
10	20860229	20860783	555	+	PlantSmallRNAgenes	siRNA24	NA	NA	osa-b1.0r1-25579	siRNA24 locus with predominant RNA size of 24	NA	NA	NA	NA	NA	NA	NA	-2.48600027045334	0.00545765305056362
10	20888238	20888697	460	*	PlantSmallRNAgenes	siRNA24	NA	NA	osa-b1.0r1-25601	siRNA24 locus with predominant RNA size of 24	NA	NA	NA	NA	NA	NA	NA	-2.27406891063404	0.034323608957165
10	20888769	20889865	1097	+	PlantSmallRNAgenes	siRNA24	NA	NA	osa-b1.0r1-25602	siRNA24 locus with predominant RNA size of 24	NA	NA	NA	NA	NA	NA	NA	-2.03583394199839	0.0393834726064671
10	20891469	20892443	975	*	PlantSmallRNAgenes	OtherRNA	NA	NA	osa-b1.0r1-25604	OtherRNA locus with < 80% of RNAs between 20-24 nts in size	NA	NA	NA	NA	NA	NA	NA	-4.79924291726149	0.0196293307262187
10	21021504	21022121	618	-	PlantSmallRNAgenes	siRNA24	NA	NA	osa-b1.0r1-25667	siRNA24 locus with predominant RNA size of 24	NA	NA	NA	NA	NA	NA	NA	-3.63684814000337	0.0491290780821367
10	21028468	21028849	382	*	PlantSmallRNAgenes	OtherRNA	NA	NA	osa-b1.0r1-25671	OtherRNA locus with < 80% of RNAs between 20-24 nts in size	NA	NA	NA	NA	NA	NA	NA	5.95764779027724	0.00158436104032056
10	21029221	21029590	370	+	ShortStack	OtherRNA	NA	NA	Cluster_13736	NA	Cluster_13736	N	N	NA	NA	NA	NA	7.74033514803528	4.68493980585639e-05
10	21030529	21030707	179	+	ShortStack	OtherRNA	NA	NA	Cluster_13738	NA	Cluster_13738	N	N	NA	NA	NA	NA	6.25071020614366	0.00488971211915214
10	21030997	21031325	329	+	ShortStack	OtherRNA	NA	NA	Cluster_13739	NA	Cluster_13739	N	N	NA	NA	NA	NA	5.99819101989656	0.00994060552772928
10	21031786	21032493	708	+	ShortStack	OtherRNA	NA	NA	Cluster_13740	NA	Cluster_13740	N	N	NA	NA	NA	NA	8.35206742333637	2.64077221615468e-06
10	21034462	21034865	404	*	PlantSmallRNAgenes	siRNA24	NA	NA	osa-b1.0r1-25673	siRNA24 locus with predominant RNA size of 24	NA	NA	NA	NA	NA	NA	NA	-4.25201182445847	0.038619435732133
10	21044101	21046212	2112	*	PlantSmallRNAgenes	siRNA24	NA	NA	osa-b1.0r1-25681	siRNA24 locus with predominant RNA size of 24	NA	NA	NA	NA	NA	NA	NA	8.53957329966721	1.79833036847776e-06
10	21046330	21047495	1166	*	PlantSmallRNAgenes	siRNA24	NA	NA	osa-b1.0r1-25683	siRNA24 locus with predominant RNA size of 24	NA	NA	NA	NA	NA	NA	NA	3.23487627587015	0.000731966989308531
10	21112276	21112446	171	-	PlantSmallRNAgenes	OtherRNA	NA	NA	osa-b1.0r1-25703	OtherRNA locus with < 80% of RNAs between 20-24 nts in size	NA	NA	NA	NA	NA	NA	NA	-5.04020413319402	0.0166929975523479
10	21196267	21196572	306	*	PlantSmallRNAgenes	siRNA24	NA	NA	osa-b1.0r1-25739	siRNA24 locus with predominant RNA size of 24	NA	NA	NA	NA	NA	NA	NA	-3.17500310095003	0.0272326436737963
10	21334073	21337689	3617	+	PlantSmallRNAgenes	OtherRNA	NA	NA	osa-b1.0r1-25801	OtherRNA locus with < 80% of RNAs between 20-24 nts in size	NA	NA	NA	NA	NA	NA	NA	-2.70007192813301	0.0215458493338437
10	21388163	21388783	621	*	PlantSmallRNAgenes	siRNA24	NA	NA	osa-b1.0r1-25819	siRNA24 locus with predominant RNA size of 24	NA	NA	NA	NA	NA	NA	NA	2.30666233923589	0.0296214634308967
10	21403292	21403720	429	*	PlantSmallRNAgenes	siRNA24	NA	NA	osa-b1.0r1-25822	siRNA24 locus with predominant RNA size of 24	NA	NA	NA	NA	NA	NA	NA	3.45613508585532	0.0380693263932925
10	21416985	21417141	157	*	PlantSmallRNAgenes	siRNA24	NA	NA	osa-b1.0r1-25831	siRNA24 locus with predominant RNA size of 24	NA	NA	NA	NA	NA	NA	NA	-2.63888413124476	0.0431565973593586
10	21532694	21534022	1329	-	PlantSmallRNAgenes	OtherRNA	NA	NA	osa-b1.0r1-25870	OtherRNA locus with < 80% of RNAs between 20-24 nts in size	NA	NA	NA	NA	NA	NA	NA	7.65692895445967	0.00024917413285512
10	21621088	21622167	1080	*	PlantSmallRNAgenes	siRNA21	NA	NA	osa-b1.0r1-25905	siRNA21 locus with predominant RNA size of 21	NA	NA	NA	NA	NA	NA	NA	3.91867830754472	1.55556742137827e-08
10	21622811	21623401	591	*	PlantSmallRNAgenes	siRNA21	NA	NA	osa-b1.0r1-25906	siRNA21 locus with predominant RNA size of 21	NA	NA	NA	NA	NA	NA	NA	4.84458790584252	2.15293815725223e-08
10	21643962	21650155	6194	*	PlantSmallRNAgenes	siRNA24	NA	NA	osa-b1.0r1-25913	siRNA24 locus with predominant RNA size of 24	NA	NA	NA	NA	NA	NA	NA	2.06585522371674	0.00800061631629395
10	21714089	21714685	597	*	PlantSmallRNAgenes	siRNA24	NA	NA	osa-b1.0r1-25946	siRNA24 locus with predominant RNA size of 24	NA	NA	NA	NA	NA	NA	NA	-2.8467789060191	0.0200812412902418
10	21727123	21727717	595	*	PlantSmallRNAgenes	siRNA24	NA	NA	osa-b1.0r1-25953	siRNA24 locus with predominant RNA size of 24	NA	NA	NA	NA	NA	NA	NA	-2.58942278182255	0.0156450991295574
10	21759042	21759494	453	*	PlantSmallRNAgenes	siRNA24	NA	NA	osa-b1.0r1-25965	siRNA24 locus with predominant RNA size of 24	NA	NA	NA	NA	NA	NA	NA	-4.90640372826572	0.00995624815194311
10	21795506	21795904	399	*	PlantSmallRNAgenes	siRNA24	NA	NA	osa-b1.0r1-25979	siRNA24 locus with predominant RNA size of 24	NA	NA	NA	NA	NA	NA	NA	-2.50643006901065	0.0113853380205954
10	21801139	21802755	1617	+	ShortStack	OtherRNA	NA	NA	Cluster_14222	NA	Cluster_14222	N	N	NA	NA	NA	NA	-3.7689958119077	0.00828375375091853
10	21860619	21861221	603	+	PlantSmallRNAgenes	OtherRNA	NA	NA	osa-b1.0r1-26014	OtherRNA locus with < 80% of RNAs between 20-24 nts in size	NA	NA	NA	NA	NA	NA	NA	6.19987590842784	0.00564102130989685
10	21863037	21863617	581	-	PlantSmallRNAgenes	siRNA24	NA	NA	osa-b1.0r1-26015	siRNA24 locus with predominant RNA size of 24	NA	NA	NA	NA	NA	NA	NA	-3.14756984110497	0.0118443419402999
10	22074696	22074909	214	*	ShortStack	siRNA24	NA	NA	Cluster_14402	NA	Cluster_14402	24	N	NA	NA	NA	NA	-2.97772533512723	0.000274761263883256
10	22112822	22113784	963	-	ShortStack	OtherRNA	NA	NA	Cluster_14425	NA	Cluster_14425	N	N	NA	NA	NA	NA	5.61648453598538	0.026551140382616
10	22166911	22167694	784	*	ShortStack	OtherRNA	NA	NA	Cluster_14463	NA	Cluster_14463	N	N	NA	NA	NA	NA	5.9859239091081	0.00821154834826456
10	22222308	22224055	1748	*	PlantSmallRNAgenes	siRNA24	NA	NA	osa-b1.0r1-26154	siRNA24 locus with predominant RNA size of 24	NA	NA	NA	NA	NA	NA	NA	4.98154250444312	0.0245680134828091
10	22253255	22253804	550	*	PlantSmallRNAgenes	siRNA24	NA	NA	osa-b1.0r1-26160	siRNA24 locus with predominant RNA size of 24	NA	NA	NA	NA	NA	NA	NA	-3.08673593771807	0.00844805177051323
10	22304921	22304966	46	-	PlantSmallRNAgenes	siRNA21	NA	NA	osa-b1.0r1-26181	siRNA21 locus with predominant RNA size of 21	NA	NA	NA	NA	NA	NA	NA	6.20588335814281	0.00765365009996012
10	22305452	22306199	748	*	PlantSmallRNAgenes	siRNA21	NA	NA	osa-b1.0r1-26182	siRNA21 locus with predominant RNA size of 21	NA	NA	NA	NA	NA	NA	NA	8.45664830422929	1.18987706020769e-09
10	22324144	22324871	728	-	ShortStack	OtherRNA	NA	NA	Cluster_14559	NA	Cluster_14559	N	N	NA	NA	NA	NA	4.858844002784	0.0485176481784009
10	22383669	22384016	348	*	PlantSmallRNAgenes	siRNA24	NA	NA	osa-b1.0r1-26200	siRNA24 locus with predominant RNA size of 24	NA	NA	NA	NA	NA	NA	NA	-4.59008558349503	0.02066669904236
10	22403852	22404116	265	*	PlantSmallRNAgenes	siRNA21	NA	NA	osa-b1.0r1-26206	siRNA21 locus with predominant RNA size of 21	NA	NA	NA	NA	NA	NA	NA	10.2894797881242	1.30255385139602e-08
10	22406805	22407820	1016	*	PlantSmallRNAgenes	siRNA21	NA	NA	osa-b1.0r1-26210	siRNA21 locus with predominant RNA size of 21	NA	NA	NA	NA	NA	NA	NA	11.9871950961076	1.88787977944204e-09
10	22407853	22408192	340	*	PlantSmallRNAgenes	siRNA24	NA	NA	osa-b1.0r1-26211	siRNA24 locus with predominant RNA size of 24	NA	NA	NA	NA	NA	NA	NA	7.75209524648793	2.65730159804998e-05
10	22425142	22425786	645	*	PlantSmallRNAgenes	siRNA24	NA	NA	osa-b1.0r1-26220	siRNA24 locus with predominant RNA size of 24	NA	NA	NA	NA	NA	NA	NA	-5.09676587274639	0.0175568900511007
10	22510644	22510937	294	*	PlantSmallRNAgenes	siRNA24	NA	NA	osa-b1.0r1-26256	siRNA24 locus with predominant RNA size of 24	NA	NA	NA	NA	NA	NA	NA	-2.7679917282687	0.0389553862579734
10	22770606	22771514	909	*	PlantSmallRNAgenes	OtherRNA	NA	NA	osa-b1.0r1-26359	OtherRNA locus with < 80% of RNAs between 20-24 nts in size	NA	NA	NA	NA	NA	NA	NA	8.7902306452621	1.53313994926786e-06
10	22858626	22859829	1204	+	PlantSmallRNAgenes	OtherRNA	NA	NA	osa-b1.0r1-26402	OtherRNA locus with < 80% of RNAs between 20-24 nts in size	NA	NA	NA	NA	NA	NA	NA	-2.25256066676052	0.0317420788340411
10	23024727	23025066	340	*	PlantSmallRNAgenes	siRNA24	NA	NA	osa-b1.0r1-26456	siRNA24 locus with predominant RNA size of 24	NA	NA	NA	NA	NA	NA	NA	-2.16719691398509	0.0189414515525552
10	23184683	23185024	342	*	PlantSmallRNAgenes	siRNA24	NA	NA	osa-b1.0r1-26503	siRNA24 locus with predominant RNA size of 24	NA	NA	NA	NA	NA	NA	NA	-3.43920185449846	0.0422339496040456
11	44739	46135	1397	*	PlantSmallRNAgenes	siRNA24	NA	NA	osa-b1.0r1-26521	siRNA24 locus with predominant RNA size of 24	NA	NA	NA	NA	NA	NA	NA	2.85161543274692	0.0249755904956318
11	183372	184982	1611	*	PlantSmallRNAgenes	siRNA24	NA	NA	osa-b1.0r1-26572	siRNA24 locus with predominant RNA size of 24	NA	NA	NA	NA	NA	NA	NA	3.36264620168768	0.0186307452632578
11	188790	189087	298	*	PlantSmallRNAgenes	siRNA24	NA	NA	osa-b1.0r1-26575	siRNA24 locus with predominant RNA size of 24	NA	NA	NA	NA	NA	NA	NA	7.24417239479749	0.000163253448701461
11	254867	255235	369	*	PlantSmallRNAgenes	siRNA24	NA	NA	osa-b1.0r1-26597	siRNA24 locus with predominant RNA size of 24	NA	NA	NA	NA	NA	NA	NA	-4.71758174837952	0.00784861307898556
11	267318	268060	743	-	PlantSmallRNAgenes	siRNA24	NA	NA	osa-b1.0r1-26604	siRNA24 locus with predominant RNA size of 24	NA	NA	NA	NA	NA	NA	NA	-2.13713156332736	0.00846511787300367
11	447903	448376	474	*	PlantSmallRNAgenes	siRNA24	NA	NA	osa-b1.0r1-26668	siRNA24 locus with predominant RNA size of 24	NA	NA	NA	NA	NA	NA	NA	-3.48984070792113	0.0352802630372915
11	526705	528082	1378	*	PlantSmallRNAgenes	siRNA24	NA	NA	osa-b1.0r1-26684	siRNA24 locus with predominant RNA size of 24	NA	NA	NA	NA	NA	NA	NA	5.06444561993791	0.0192956761062315
11	538977	539492	516	*	PlantSmallRNAgenes	siRNA24	NA	NA	osa-b1.0r1-26689	siRNA24 locus with predominant RNA size of 24	NA	NA	NA	NA	NA	NA	NA	-1.98550611208208	0.0179817795589289
11	591174	591773	600	*	PlantSmallRNAgenes	siRNA24	NA	NA	osa-b1.0r1-26715	siRNA24 locus with predominant RNA size of 24	NA	NA	NA	NA	NA	NA	NA	-3.48171181762478	2.94493099447202e-06
11	655903	656174	272	*	PlantSmallRNAgenes	siRNA21	NA	NA	osa-b1.0r1-26739	siRNA21 locus with predominant RNA size of 21	NA	NA	NA	NA	NA	NA	NA	-5.50945097316272	0.0012803821547028
11	711084	711501	418	+	PlantSmallRNAgenes	siRNA24	NA	NA	osa-b1.0r1-26768	siRNA24 locus with predominant RNA size of 24	NA	NA	NA	NA	NA	NA	NA	-2.42701207229559	0.0263089203739808
11	715408	715882	475	+	PlantSmallRNAgenes	OtherRNA	NA	NA	osa-b1.0r1-26772	OtherRNA locus with < 80% of RNAs between 20-24 nts in size	NA	NA	NA	NA	NA	NA	NA	-6.15174165140023	0.0010891174077415
11	727287	729195	1909	*	PlantSmallRNAgenes	siRNA24	NA	NA	osa-b1.0r1-26785	siRNA24 locus with predominant RNA size of 24	NA	NA	NA	NA	NA	NA	NA	-2.94255082038407	0.0199349774157906
11	834852	835600	749	*	PlantSmallRNAgenes	siRNA24	NA	NA	osa-b1.0r1-26824	siRNA24 locus with predominant RNA size of 24	NA	NA	NA	NA	NA	NA	NA	-4.37192578331586	0.0477205660582302
11	879505	880381	877	*	PlantSmallRNAgenes	siRNA24	NA	NA	osa-b1.0r1-26840	siRNA24 locus with predominant RNA size of 24	NA	NA	NA	NA	NA	NA	NA	5.19875394388709	0.0103525695402993
11	959461	960095	635	-	PlantSmallRNAgenes	siRNA21	NA	NA	osa-b1.0r1-26868	siRNA21 locus with predominant RNA size of 21	NA	NA	NA	NA	NA	NA	NA	-2.27339919868993	0.0304479046239134
11	963464	964087	624	*	PlantSmallRNAgenes	siRNA24	NA	NA	osa-b1.0r1-26871	siRNA24 locus with predominant RNA size of 24	NA	NA	NA	NA	NA	NA	NA	-4.07220017151554	0.0381808863746292
11	969219	970170	952	*	PlantSmallRNAgenes	siRNA21	NA	NA	osa-b1.0r1-26876	siRNA21 locus with predominant RNA size of 21	NA	NA	NA	NA	NA	NA	NA	-3.14518511771198	2.40636482624552e-05
11	1019932	1021222	1291	-	PlantSmallRNAgenes	siRNA21	NA	NA	osa-b1.0r1-26888	siRNA21 locus with predominant RNA size of 21	NA	NA	NA	NA	NA	NA	NA	-1.97644195237956	0.00905256855015454
11	1060947	1065699	4753	*	Pln24NT	24nt_Locus	NA	NA	cluster22168	NA	NA	NA	NA	cluster22168	cluster22168	T	4	2.97192115600704	0.0295202358194838
11	1135064	1136004	941	*	PlantSmallRNAgenes	siRNA24	NA	NA	osa-b1.0r1-26928	siRNA24 locus with predominant RNA size of 24	NA	NA	NA	NA	NA	NA	NA	-2.89313727992247	0.0192246977109922
11	1160820	1161096	277	+	PlantSmallRNAgenes	siRNA24	NA	NA	osa-b1.0r1-26940	siRNA24 locus with predominant RNA size of 24	NA	NA	NA	NA	NA	NA	NA	-2.90444408155889	0.00596633937061613
11	1355142	1355729	588	*	PlantSmallRNAgenes	siRNA24	NA	NA	osa-b1.0r1-27021	siRNA24 locus with predominant RNA size of 24	NA	NA	NA	NA	NA	NA	NA	5.90282842699828	0.0119562056645875
11	1355953	1357457	1505	*	PlantSmallRNAgenes	siRNA24	NA	NA	osa-b1.0r1-27022	siRNA24 locus with predominant RNA size of 24	NA	NA	NA	NA	NA	NA	NA	8.18109274730224	3.47722047434275e-06
11	1357732	1358231	500	*	ShortStack	siRNA24	NA	NA	Cluster_15939	NA	Cluster_15939	24	N	NA	NA	NA	NA	5.62549162095336	0.0395356764558664
11	1398319	1398914	596	*	PlantSmallRNAgenes	siRNA24	NA	NA	osa-b1.0r1-27035	siRNA24 locus with predominant RNA size of 24	NA	NA	NA	NA	NA	NA	NA	-5.59516714587367	0.000866039053719453
11	1421831	1422583	753	*	PlantSmallRNAgenes	siRNA24	NA	NA	osa-b1.0r1-27040	siRNA24 locus with predominant RNA size of 24	NA	NA	NA	NA	NA	NA	NA	2.0135574478319	0.0340623838025069
11	1452961	1453558	598	*	PlantSmallRNAgenes	siRNA24	NA	NA	osa-b1.0r1-27051	siRNA24 locus with predominant RNA size of 24	NA	NA	NA	NA	NA	NA	NA	-3.07329985635794	0.0194684905375854
11	1617019	1617936	918	-	ShortStack	OtherRNA	NA	NA	Cluster_16056	NA	Cluster_16056	N	N	NA	NA	NA	NA	5.24177543735843	0.00017615600523171
11	1705503	1705900	398	*	PlantSmallRNAgenes	siRNA24	NA	NA	osa-b1.0r1-27159	siRNA24 locus with predominant RNA size of 24	NA	NA	NA	NA	NA	NA	NA	-3.7510192893049	0.000833282292966931
11	1743168	1743889	722	*	PlantSmallRNAgenes	siRNA24	NA	NA	osa-b1.0r1-27165	siRNA24 locus with predominant RNA size of 24	NA	NA	NA	NA	NA	NA	NA	6.44703822244506	0.0016715990499737
11	1847773	1848160	388	*	PlantSmallRNAgenes	siRNA24	NA	NA	osa-b1.0r1-27199	siRNA24 locus with predominant RNA size of 24	NA	NA	NA	NA	NA	NA	NA	2.48071777823068	0.0156089170173619
11	1890512	1893321	2810	*	PlantSmallRNAgenes	siRNA24	NA	NA	osa-b1.0r1-27216	siRNA24 locus with predominant RNA size of 24	NA	NA	NA	NA	NA	NA	NA	8.16257937084428	7.37479013501674e-09
11	1946520	1949099	2580	*	PlantSmallRNAgenes	siRNA24	NA	NA	osa-b1.0r1-27235	siRNA24 locus with predominant RNA size of 24	NA	NA	NA	NA	NA	NA	NA	3.10083220591293	1.77802379301822e-07
11	2160983	2161526	544	*	PlantSmallRNAgenes	siRNA24	NA	NA	osa-b1.0r1-27287	siRNA24 locus with predominant RNA size of 24	NA	NA	NA	NA	NA	NA	NA	-4.06424515315149	0.0258405211023343
11	2275291	2275776	486	*	PlantSmallRNAgenes	siRNA24	NA	NA	osa-b1.0r1-27344	siRNA24 locus with predominant RNA size of 24	NA	NA	NA	NA	NA	NA	NA	-3.49657319239882	0.000238996137341757
11	2395513	2395985	473	*	PlantSmallRNAgenes	siRNA24	NA	NA	osa-b1.0r1-27398	siRNA24 locus with predominant RNA size of 24	NA	NA	NA	NA	NA	NA	NA	-3.41978459038712	0.00701361239513551
11	2412599	2412909	311	*	PlantSmallRNAgenes	siRNA24	NA	NA	osa-b1.0r1-27409	siRNA24 locus with predominant RNA size of 24	NA	NA	NA	NA	NA	NA	NA	-3.44017960290739	0.0454461480926584
11	2444926	2445323	398	*	PlantSmallRNAgenes	siRNA24	NA	NA	osa-b1.0r1-27430	siRNA24 locus with predominant RNA size of 24	NA	NA	NA	NA	NA	NA	NA	-6.83127507186097	8.43916812833495e-06
11	2509555	2510465	911	*	PlantSmallRNAgenes	siRNA24	NA	NA	osa-b1.0r1-27460	siRNA24 locus with predominant RNA size of 24	NA	NA	NA	NA	NA	NA	NA	-3.90719194763884	0.0469113457695094
11	2524336	2526142	1807	+	PlantSmallRNAgenes	siRNA24	NA	NA	osa-b1.0r1-27466	siRNA24 locus with predominant RNA size of 24	NA	NA	NA	NA	NA	NA	NA	-1.7431222536126	0.00809869172011233
11	2541336	2543920	2585	*	PlantSmallRNAgenes	siRNA24	NA	NA	osa-b1.0r1-27473	siRNA24 locus with predominant RNA size of 24	NA	NA	NA	NA	NA	NA	NA	6.46289224277184	0.000405066231049893
11	2615826	2616886	1061	*	PlantSmallRNAgenes	siRNA24	NA	NA	osa-b1.0r1-27509	siRNA24 locus with predominant RNA size of 24	NA	NA	NA	NA	NA	NA	NA	4.22698881513334	0.0053396733152427
11	2618335	2620679	2345	*	PlantSmallRNAgenes	siRNA24	NA	NA	osa-b1.0r1-27511	siRNA24 locus with predominant RNA size of 24	NA	NA	NA	NA	NA	NA	NA	3.71115592620086	7.56923791460366e-06
11	2698685	2699401	717	*	Pln24NT	24nt_Locus	NA	NA	cluster22664	NA	NA	NA	NA	cluster22664	cluster22664	F	1	5.00038522149652	0.0389553862579734
11	2796099	2798398	2300	*	PlantSmallRNAgenes	siRNA24	NA	NA	osa-b1.0r1-27589	siRNA24 locus with predominant RNA size of 24	NA	NA	NA	NA	NA	NA	NA	4.2420888310305	0.00470069660367316
11	2804167	2806766	2600	*	PlantSmallRNAgenes	siRNA24	NA	NA	osa-b1.0r1-27595	siRNA24 locus with predominant RNA size of 24	NA	NA	NA	NA	NA	NA	NA	2.54152363772792	0.00269983638123896
11	2813887	2814369	483	*	PlantSmallRNAgenes	siRNA24	NA	NA	osa-b1.0r1-27599	siRNA24 locus with predominant RNA size of 24	NA	NA	NA	NA	NA	NA	NA	3.45417646439003	0.0469523328893625
11	2870957	2871016	60	+	PlantSmallRNAgenes	OtherRNA	NA	NA	osa-b1.0r1-27629	OtherRNA locus with < 80% of RNAs between 20-24 nts in size	NA	NA	NA	NA	NA	NA	NA	-6.66255685041946	0.00985898348926007
11	2911942	2918496	6555	*	PlantSmallRNAgenes	siRNA24	NA	NA	osa-b1.0r1-27651	siRNA24 locus with predominant RNA size of 24	NA	NA	NA	NA	NA	NA	NA	8.12269668710798	1.39252076875257e-19
11	2918593	2921848	3256	*	PlantSmallRNAgenes	siRNA24	NA	NA	osa-b1.0r1-27652	siRNA24 locus with predominant RNA size of 24	NA	NA	NA	NA	NA	NA	NA	6.30806318533172	8.29116753317061e-17
11	2923202	2925606	2405	*	PlantSmallRNAgenes	siRNA24	NA	NA	osa-b1.0r1-27654	siRNA24 locus with predominant RNA size of 24	NA	NA	NA	NA	NA	NA	NA	9.31939567844655	2.56110200655422e-08
11	2946267	2946641	375	*	PlantSmallRNAgenes	siRNA24	NA	NA	osa-b1.0r1-27663	siRNA24 locus with predominant RNA size of 24	NA	NA	NA	NA	NA	NA	NA	-4.56635615028248	2.04255885192328e-06
11	3052256	3053321	1066	*	PlantSmallRNAgenes	siRNA24	NA	NA	osa-b1.0r1-27687	siRNA24 locus with predominant RNA size of 24	NA	NA	NA	NA	NA	NA	NA	2.00988187792608	0.0215380611535383
11	3230042	3233008	2967	*	PlantSmallRNAgenes	siRNA24	NA	NA	osa-b1.0r1-27769	siRNA24 locus with predominant RNA size of 24	NA	NA	NA	NA	NA	NA	NA	7.85997804497872	5.00926330211971e-06
11	3268934	3269398	465	*	PlantSmallRNAgenes	siRNA24	NA	NA	osa-b1.0r1-27782	siRNA24 locus with predominant RNA size of 24	NA	NA	NA	NA	NA	NA	NA	2.07862809953459	0.035934429720316
11	3278215	3279419	1205	-	PlantSmallRNAgenes	OtherRNA	NA	NA	osa-b1.0r1-27789	OtherRNA locus with < 80% of RNAs between 20-24 nts in size	NA	NA	NA	NA	NA	NA	NA	-7.0339554521738	4.55982946867743e-09
11	3307269	3307586	318	*	PlantSmallRNAgenes	siRNA24	NA	NA	osa-b1.0r1-27806	siRNA24 locus with predominant RNA size of 24	NA	NA	NA	NA	NA	NA	NA	-4.34843036806537	0.00316697968185103
11	3426412	3426538	127	+	PlantSmallRNAgenes	OtherRNA	NA	NA	osa-b1.0r1-27855	OtherRNA locus with < 80% of RNAs between 20-24 nts in size	NA	NA	NA	NA	NA	NA	NA	-4.12419567876021	0.000414912059056458
11	3463429	3465570	2142	*	PlantSmallRNAgenes	OtherRNA	NA	NA	osa-b1.0r1-27871	OtherRNA locus with < 80% of RNAs between 20-24 nts in size	NA	NA	NA	NA	NA	NA	NA	-2.34654635300844	0.015504127228777
11	3488067	3490842	2776	-	PlantSmallRNAgenes	OtherRNA	NA	NA	osa-b1.0r1-27885	OtherRNA locus with < 80% of RNAs between 20-24 nts in size	NA	NA	NA	NA	NA	NA	NA	-5.62428370896348	1.94867166792965e-07
11	3491172	3491636	465	-	PlantSmallRNAgenes	OtherRNA	NA	NA	osa-b1.0r1-27886	OtherRNA locus with < 80% of RNAs between 20-24 nts in size	NA	NA	NA	NA	NA	NA	NA	-4.39595171516611	0.00506255741869515
11	3570242	3571573	1332	*	PlantSmallRNAgenes	siRNA24	NA	NA	osa-b1.0r1-27915	siRNA24 locus with predominant RNA size of 24	NA	NA	NA	NA	NA	NA	NA	2.82135396812014	0.0310518920775664
11	3918193	3918251	59	-	PlantSmallRNAgenes	OtherRNA	NA	NA	osa-b1.0r1-28074	OtherRNA locus with < 80% of RNAs between 20-24 nts in size	NA	NA	NA	NA	NA	NA	NA	18.9000471059691	0.0118109030127855
11	3988696	3990179	1484	*	PlantSmallRNAgenes	siRNA24	NA	NA	osa-b1.0r1-28109	siRNA24 locus with predominant RNA size of 24	NA	NA	NA	NA	NA	NA	NA	4.23068530320285	0.0436585734991487
11	3991014	3991886	873	*	PlantSmallRNAgenes	siRNA24	NA	NA	osa-b1.0r1-28110	siRNA24 locus with predominant RNA size of 24	NA	NA	NA	NA	NA	NA	NA	2.26059862745042	0.0400936858056725
11	3993058	4001915	8858	*	PlantSmallRNAgenes	siRNA24	NA	NA	osa-b1.0r1-28112	siRNA24 locus with predominant RNA size of 24	NA	NA	NA	NA	NA	NA	NA	10.1124885214294	2.08649760276063e-29
11	4019358	4020509	1152	*	PlantSmallRNAgenes	siRNA24	NA	NA	osa-b1.0r1-28118	siRNA24 locus with predominant RNA size of 24	NA	NA	NA	NA	NA	NA	NA	-2.67417327027382	0.0344029377855664
11	4022102	4022542	441	*	PlantSmallRNAgenes	siRNA24	NA	NA	osa-b1.0r1-28120	siRNA24 locus with predominant RNA size of 24	NA	NA	NA	NA	NA	NA	NA	-2.79906366415339	0.00108141522484428
11	4044810	4045369	560	+	PlantSmallRNAgenes	siRNA24	NA	NA	osa-b1.0r1-28127	siRNA24 locus with predominant RNA size of 24	NA	NA	NA	NA	NA	NA	NA	4.95552877402731	0.0265110282684701
11	4130915	4132578	1664	*	PlantSmallRNAgenes	siRNA24	NA	NA	osa-b1.0r1-28163	siRNA24 locus with predominant RNA size of 24	NA	NA	NA	NA	NA	NA	NA	-2.57896952112715	0.0377261082597931
11	4172086	4172570	485	-	PlantSmallRNAgenes	siRNA24	NA	NA	osa-b1.0r1-28181	siRNA24 locus with predominant RNA size of 24	NA	NA	NA	NA	NA	NA	NA	3.2196196787059	0.00398595658149895
11	4182602	4184022	1421	*	PlantSmallRNAgenes	siRNA24	NA	NA	osa-b1.0r1-28192	siRNA24 locus with predominant RNA size of 24	NA	NA	NA	NA	NA	NA	NA	4.80113601774064	0.0454275871280848
11	4246929	4247319	391	*	PlantSmallRNAgenes	siRNA24	NA	NA	osa-b1.0r1-28220	siRNA24 locus with predominant RNA size of 24	NA	NA	NA	NA	NA	NA	NA	-4.53679959896767	0.0182111008971176
11	4298116	4298393	278	*	PlantSmallRNAgenes	siRNA24	NA	NA	osa-b1.0r1-28231	siRNA24 locus with predominant RNA size of 24	NA	NA	NA	NA	NA	NA	NA	-4.74382438188604	0.0228342560584523
11	4346599	4347335	737	*	PlantSmallRNAgenes	siRNA24	NA	NA	osa-b1.0r1-28261	siRNA24 locus with predominant RNA size of 24	NA	NA	NA	NA	NA	NA	NA	8.83687604022429	0.00250868953696902
11	4631457	4633229	1773	*	PlantSmallRNAgenes	OtherRNA	NA	NA	osa-b1.0r1-28401	OtherRNA locus with < 80% of RNAs between 20-24 nts in size	NA	NA	NA	NA	NA	NA	NA	2.56544578466306	0.00844599043769481
11	4643774	4654672	10899	*	Pln24NT	24nt_Locus	NA	NA	cluster23334	NA	NA	NA	NA	cluster23334	cluster23334	T	17	3.34504700919596	0.0174923262294068
11	4704370	4715238	10869	*	Pln24NT	24nt_Locus	NA	NA	cluster23352	NA	NA	NA	NA	cluster23352	cluster23352	T	17	4.05529591168296	0.00752989488872797
11	4895713	4899044	3332	*	PlantSmallRNAgenes	siRNA24	NA	NA	osa-b1.0r1-28534	siRNA24 locus with predominant RNA size of 24	NA	NA	NA	NA	NA	NA	NA	9.24809324786878	7.35516058257033e-08
11	4899941	4906107	6167	*	PlantSmallRNAgenes	siRNA24	NA	NA	osa-b1.0r1-28536	siRNA24 locus with predominant RNA size of 24	NA	NA	NA	NA	NA	NA	NA	7.51925472741718	1.34557910527451e-13
11	4930582	4931202	621	*	PlantSmallRNAgenes	siRNA24	NA	NA	osa-b1.0r1-28550	siRNA24 locus with predominant RNA size of 24	NA	NA	NA	NA	NA	NA	NA	-4.59441940378103	0.0241741862731871
11	4997913	5002619	4707	*	PlantSmallRNAgenes	siRNA21	NA	NA	osa-b1.0r1-28578	siRNA21 locus with predominant RNA size of 21	NA	NA	NA	NA	NA	NA	NA	13.3309716167937	9.28608379517244e-12
11	5198040	5198403	364	*	PlantSmallRNAgenes	siRNA24	NA	NA	osa-b1.0r1-28658	siRNA24 locus with predominant RNA size of 24	NA	NA	NA	NA	NA	NA	NA	-2.88105542901841	0.0405195685559047
11	5223759	5224627	869	*	PlantSmallRNAgenes	OtherRNA	NA	NA	osa-b1.0r1-28673	OtherRNA locus with < 80% of RNAs between 20-24 nts in size	NA	NA	NA	NA	NA	NA	NA	4.91917458597729	0.000111524496233819
11	5415798	5416261	464	*	PlantSmallRNAgenes	siRNA24	NA	NA	osa-b1.0r1-28747	siRNA24 locus with predominant RNA size of 24	NA	NA	NA	NA	NA	NA	NA	-4.10761613500842	0.0445208034758272
11	5528987	5529702	716	*	PlantSmallRNAgenes	siRNA24	NA	NA	osa-b1.0r1-28791	siRNA24 locus with predominant RNA size of 24	NA	NA	NA	NA	NA	NA	NA	5.1414508302348	0.0311549182061806
11	5534185	5534721	537	*	PlantSmallRNAgenes	siRNA24	NA	NA	osa-b1.0r1-28794	siRNA24 locus with predominant RNA size of 24	NA	NA	NA	NA	NA	NA	NA	2.69409304027259	0.0482110785940548
11	5643252	5644730	1479	*	PlantSmallRNAgenes	siRNA24	NA	NA	osa-b1.0r1-28844	siRNA24 locus with predominant RNA size of 24	NA	NA	NA	NA	NA	NA	NA	4.22625883263703	0.000622157519401837
11	5700280	5700852	573	-	ShortStack	OtherRNA	NA	NA	Cluster_18555	NA	Cluster_18555	N	N	NA	NA	NA	NA	5.88090089814295	0.0205272465707383
11	5752723	5753707	985	*	PlantSmallRNAgenes	siRNA24	NA	NA	osa-b1.0r1-28891	siRNA24 locus with predominant RNA size of 24	NA	NA	NA	NA	NA	NA	NA	4.81400193389044	0.0190094804522593
11	5773342	5773833	492	*	PlantSmallRNAgenes	siRNA24	NA	NA	osa-b1.0r1-28899	siRNA24 locus with predominant RNA size of 24	NA	NA	NA	NA	NA	NA	NA	-2.95358403917569	0.00530105307500564
11	5774627	5774912	286	*	Pln24NT	24nt_Locus	NA	NA	cluster23702	NA	NA	NA	NA	cluster23702	cluster23702	T	17	-5.7536269568413	0.0336914013525546
11	5831199	5834714	3516	*	PlantSmallRNAgenes	siRNA21	NA	NA	osa-b1.0r1-28919	siRNA21 locus with predominant RNA size of 21	NA	NA	NA	NA	NA	NA	NA	12.9579027137777	4.28125105195511e-10
11	5854131	5855667	1537	*	PlantSmallRNAgenes	siRNA24	NA	NA	osa-b1.0r1-28932	siRNA24 locus with predominant RNA size of 24	NA	NA	NA	NA	NA	NA	NA	4.47280780377396	0.0283824199271002
11	5872651	5873491	841	*	PlantSmallRNAgenes	siRNA24	NA	NA	osa-b1.0r1-28940	siRNA24 locus with predominant RNA size of 24	NA	NA	NA	NA	NA	NA	NA	-4.47603765397451	0.00367352373582099
11	5894772	5895160	389	-	PlantSmallRNAgenes	OtherRNA	NA	NA	osa-b1.0r1-28949	OtherRNA locus with < 80% of RNAs between 20-24 nts in size	NA	NA	NA	NA	NA	NA	NA	-1.90519101527713	0.0298956666650442
11	5919089	5919629	541	*	PlantSmallRNAgenes	siRNA24	NA	NA	osa-b1.0r1-28959	siRNA24 locus with predominant RNA size of 24	NA	NA	NA	NA	NA	NA	NA	-1.89788411767966	0.0412919802904069
11	6020657	6021136	480	*	PlantSmallRNAgenes	siRNA24	NA	NA	osa-b1.0r1-29013	siRNA24 locus with predominant RNA size of 24	NA	NA	NA	NA	NA	NA	NA	6.40639716624258	0.00159116802287897
11	6029911	6030878	968	*	PlantSmallRNAgenes	siRNA24	NA	NA	osa-b1.0r1-29018	siRNA24 locus with predominant RNA size of 24	NA	NA	NA	NA	NA	NA	NA	4.511081729358	0.0216674261190191
11	6035530	6038115	2586	*	PlantSmallRNAgenes	siRNA24	NA	NA	osa-b1.0r1-29023	siRNA24 locus with predominant RNA size of 24	NA	NA	NA	NA	NA	NA	NA	4.68284547322398	0.00155684705635336
11	6113988	6114465	478	-	PlantSmallRNAgenes	OtherRNA	NA	NA	osa-b1.0r1-29060	OtherRNA locus with < 80% of RNAs between 20-24 nts in size	NA	NA	NA	NA	NA	NA	NA	-5.61319343124507	0.0244678629129012
11	6160892	6166524	5633	*	Pln24NT	24nt_Locus	NA	NA	cluster23829	NA	NA	NA	NA	cluster23829	cluster23829	T	10	4.83971404545989	0.0236460264978048
11	6260915	6261843	929	*	PlantSmallRNAgenes	siRNA24	NA	NA	osa-b1.0r1-29104	siRNA24 locus with predominant RNA size of 24	NA	NA	NA	NA	NA	NA	NA	4.34797748288791	0.00964866535894211
11	6296685	6299243	2559	*	PlantSmallRNAgenes	siRNA24	NA	NA	osa-b1.0r1-29115	siRNA24 locus with predominant RNA size of 24	NA	NA	NA	NA	NA	NA	NA	3.198763471846	0.0137082242662272
11	6350704	6350938	235	*	PlantSmallRNAgenes	siRNA24	NA	NA	osa-b1.0r1-29140	siRNA24 locus with predominant RNA size of 24	NA	NA	NA	NA	NA	NA	NA	5.58379374633413	0.0198073204445549
11	6465970	6467875	1906	*	PlantSmallRNAgenes	siRNA24	NA	NA	osa-b1.0r1-29207	siRNA24 locus with predominant RNA size of 24	NA	NA	NA	NA	NA	NA	NA	5.88094632895645	0.0017895178804117
11	6475148	6477463	2316	*	PlantSmallRNAgenes	siRNA24	NA	NA	osa-b1.0r1-29212	siRNA24 locus with predominant RNA size of 24	NA	NA	NA	NA	NA	NA	NA	3.32333593865443	0.00388955134451891
11	6485047	6486028	982	*	PlantSmallRNAgenes	siRNA24	NA	NA	osa-b1.0r1-29216	siRNA24 locus with predominant RNA size of 24	NA	NA	NA	NA	NA	NA	NA	5.20737948198398	0.0428085834190407
11	6502364	6506175	3812	*	PlantSmallRNAgenes	siRNA24	NA	NA	osa-b1.0r1-29225	siRNA24 locus with predominant RNA size of 24	NA	NA	NA	NA	NA	NA	NA	2.36927763445603	0.00474384861966044
11	6643318	6645195	1878	*	PlantSmallRNAgenes	siRNA24	NA	NA	osa-b1.0r1-29282	siRNA24 locus with predominant RNA size of 24	NA	NA	NA	NA	NA	NA	NA	5.603818191366	0.00596702724224341
11	7180300	7180711	412	*	PlantSmallRNAgenes	siRNA24	NA	NA	osa-b1.0r1-29466	siRNA24 locus with predominant RNA size of 24	NA	NA	NA	NA	NA	NA	NA	3.72921277230747	0.00887708250865326
11	7181733	7182440	708	*	ShortStack	OtherRNA	NA	NA	Cluster_19327	NA	Cluster_19327	N	N	NA	NA	NA	NA	4.93185088511298	0.0171878261692733
11	7247276	7248241	966	*	PlantSmallRNAgenes	siRNA24	NA	NA	osa-b1.0r1-29488	siRNA24 locus with predominant RNA size of 24	NA	NA	NA	NA	NA	NA	NA	3.2876732731054	0.00176775335397588
11	7248307	7249006	700	*	PlantSmallRNAgenes	siRNA24	NA	NA	osa-b1.0r1-29489	siRNA24 locus with predominant RNA size of 24	NA	NA	NA	NA	NA	NA	NA	4.55961192292688	0.00307266098266186
11	7249353	7250214	862	*	PlantSmallRNAgenes	siRNA24	NA	NA	osa-b1.0r1-29490	siRNA24 locus with predominant RNA size of 24	NA	NA	NA	NA	NA	NA	NA	4.15927103455334	0.000834917175026334
11	7267390	7268653	1264	*	PlantSmallRNAgenes	siRNA24	NA	NA	osa-b1.0r1-29500	siRNA24 locus with predominant RNA size of 24	NA	NA	NA	NA	NA	NA	NA	4.48745889572174	0.0244766429732156
11	7315920	7317150	1231	*	PlantSmallRNAgenes	siRNA24	NA	NA	osa-b1.0r1-29508	siRNA24 locus with predominant RNA size of 24	NA	NA	NA	NA	NA	NA	NA	2.39002395668993	0.0327571768582331
11	7426952	7427233	282	-	PlantSmallRNAgenes	siRNA24	NA	NA	osa-b1.0r1-29553	siRNA24 locus with predominant RNA size of 24	NA	NA	NA	NA	NA	NA	NA	-2.87964640802393	0.0282074498066162
11	7611308	7611620	313	*	PlantSmallRNAgenes	siRNA24	NA	NA	osa-b1.0r1-29616	siRNA24 locus with predominant RNA size of 24	NA	NA	NA	NA	NA	NA	NA	-3.19835694937054	0.00431053060106942
11	7628677	7630229	1553	*	Pln24NT	24nt_Locus	NA	NA	cluster24352	NA	NA	NA	NA	cluster24352	cluster24352	F	3	6.75748265070199	0.000771718716733291
11	7652749	7655465	2717	*	PlantSmallRNAgenes	siRNA24	NA	NA	osa-b1.0r1-29632	siRNA24 locus with predominant RNA size of 24	NA	NA	NA	NA	NA	NA	NA	1.61907721728848	0.0317874285223829
11	7659645	7663483	3839	+	PlantSmallRNAgenes	OtherRNA	NA	NA	osa-b1.0r1-29633	OtherRNA locus with < 80% of RNAs between 20-24 nts in size	NA	NA	NA	NA	NA	NA	NA	-5.52211370146291	0.000534030961059105
11	7708682	7710389	1708	*	PlantSmallRNAgenes	siRNA24	NA	NA	osa-b1.0r1-29660	siRNA24 locus with predominant RNA size of 24	NA	NA	NA	NA	NA	NA	NA	-3.40563049411848	2.02312125822152e-05
11	7720282	7723541	3260	*	PlantSmallRNAgenes	siRNA24	NA	NA	osa-b1.0r1-29665	siRNA24 locus with predominant RNA size of 24	NA	NA	NA	NA	NA	NA	NA	2.90022567173619	0.0403377528835074
11	7725424	7730894	5471	*	PlantSmallRNAgenes	siRNA24	NA	NA	osa-b1.0r1-29666	siRNA24 locus with predominant RNA size of 24	NA	NA	NA	NA	NA	NA	NA	5.38258898670888	0.000190902717667712
11	7731023	7743914	12892	*	PlantSmallRNAgenes	siRNA24	NA	NA	osa-b1.0r1-29667	siRNA24 locus with predominant RNA size of 24	NA	NA	NA	NA	NA	NA	NA	5.77477133658853	7.08766235025641e-13
11	7790315	7790888	574	*	PlantSmallRNAgenes	siRNA24	NA	NA	osa-b1.0r1-29689	siRNA24 locus with predominant RNA size of 24	NA	NA	NA	NA	NA	NA	NA	-2.48340219161405	0.00198044996721441
11	7869072	7869348	277	*	PlantSmallRNAgenes	siRNA24	NA	NA	osa-b1.0r1-29727	siRNA24 locus with predominant RNA size of 24	NA	NA	NA	NA	NA	NA	NA	-3.25617997056025	0.0205400741775558
11	7882518	7882821	304	*	PlantSmallRNAgenes	siRNA24	NA	NA	osa-b1.0r1-29735	siRNA24 locus with predominant RNA size of 24	NA	NA	NA	NA	NA	NA	NA	-1.77817099679879	0.0485152324855463
11	8090860	8091165	306	*	PlantSmallRNAgenes	siRNA24	NA	NA	osa-b1.0r1-29834	siRNA24 locus with predominant RNA size of 24	NA	NA	NA	NA	NA	NA	NA	-3.27336877759687	0.0487040742160713
11	8272071	8274536	2466	*	PlantSmallRNAgenes	siRNA24	NA	NA	osa-b1.0r1-29897	siRNA24 locus with predominant RNA size of 24	NA	NA	NA	NA	NA	NA	NA	3.37105575920768	0.0411047685217212
11	8321809	8329947	8139	*	Pln24NT	24nt_Locus	NA	NA	cluster24591	NA	NA	NA	NA	cluster24591	cluster24591	T	13	6.07977704329695	0.00345056323395721
11	8556465	8559388	2924	*	PlantSmallRNAgenes	siRNA24	NA	NA	osa-b1.0r1-30006	siRNA24 locus with predominant RNA size of 24	NA	NA	NA	NA	NA	NA	NA	5.39704023192742	7.19912628162512e-13
11	8563478	8566844	3367	*	PlantSmallRNAgenes	siRNA24	NA	NA	osa-b1.0r1-30008	siRNA24 locus with predominant RNA size of 24	NA	NA	NA	NA	NA	NA	NA	2.03893883212892	0.00890712357359094
11	8596902	8597991	1090	*	PlantSmallRNAgenes	siRNA24	NA	NA	osa-b1.0r1-30022	siRNA24 locus with predominant RNA size of 24	NA	NA	NA	NA	NA	NA	NA	2.82137811090847	0.0119943363264896
11	8656604	8657265	662	*	PlantSmallRNAgenes	siRNA24	NA	NA	osa-b1.0r1-30044	siRNA24 locus with predominant RNA size of 24	NA	NA	NA	NA	NA	NA	NA	3.031466853738	0.0486163229726047
11	8766397	8767229	833	*	PlantSmallRNAgenes	siRNA24	NA	NA	osa-b1.0r1-30099	siRNA24 locus with predominant RNA size of 24	NA	NA	NA	NA	NA	NA	NA	6.1027691690313	0.00453055632168469
11	8796844	8797675	832	*	PlantSmallRNAgenes	siRNA24	NA	NA	osa-b1.0r1-30116	siRNA24 locus with predominant RNA size of 24	NA	NA	NA	NA	NA	NA	NA	2.07806845811053	0.0135564631533944
11	8836728	8837602	875	*	PlantSmallRNAgenes	OtherRNA	NA	NA	osa-b1.0r1-30133	OtherRNA locus with < 80% of RNAs between 20-24 nts in size	NA	NA	NA	NA	NA	NA	NA	3.89308564470103	0.0298465392732563
11	8847624	8849099	1476	*	PlantSmallRNAgenes	siRNA24	NA	NA	osa-b1.0r1-30141	siRNA24 locus with predominant RNA size of 24	NA	NA	NA	NA	NA	NA	NA	7.73529490071738	2.65711886362432e-05
11	8849473	8849745	273	*	PlantSmallRNAgenes	siRNA24	NA	NA	osa-b1.0r1-30142	siRNA24 locus with predominant RNA size of 24	NA	NA	NA	NA	NA	NA	NA	5.81178479161787	0.022534496225832
11	8850423	8850896	474	*	ShortStack	siRNA24	NA	NA	Cluster_20412	NA	Cluster_20412	24	N	NA	NA	NA	NA	6.61301343952778	0.0018419121212914
11	8910351	8915495	5145	*	PlantSmallRNAgenes	siRNA24	NA	NA	osa-b1.0r1-30166	siRNA24 locus with predominant RNA size of 24	NA	NA	NA	NA	NA	NA	NA	2.60000708576661	0.00203524625405586
11	8940367	8943875	3509	*	PlantSmallRNAgenes	siRNA24	NA	NA	osa-b1.0r1-30180	siRNA24 locus with predominant RNA size of 24	NA	NA	NA	NA	NA	NA	NA	5.30110802219455	0.0129662968852232
11	8982519	8983043	525	*	PlantSmallRNAgenes	siRNA24	NA	NA	osa-b1.0r1-30197	siRNA24 locus with predominant RNA size of 24	NA	NA	NA	NA	NA	NA	NA	5.51865207524001	0.0344029377855664
11	8994873	8995287	415	*	PlantSmallRNAgenes	siRNA24	NA	NA	osa-b1.0r1-30201	siRNA24 locus with predominant RNA size of 24	NA	NA	NA	NA	NA	NA	NA	4.86663990662914	0.0221187818257769
11	9095794	9097411	1618	*	PlantSmallRNAgenes	siRNA24	NA	NA	osa-b1.0r1-30244	siRNA24 locus with predominant RNA size of 24	NA	NA	NA	NA	NA	NA	NA	2.79419002225002	0.0451043058967443
11	9165075	9165715	641	-	PlantSmallRNAgenes	siRNA24	NA	NA	osa-b1.0r1-30271	siRNA24 locus with predominant RNA size of 24	NA	NA	NA	NA	NA	NA	NA	-1.75752962859215	0.0203424636301397
11	9215111	9216386	1276	*	PlantSmallRNAgenes	siRNA24	NA	NA	osa-b1.0r1-30286	siRNA24 locus with predominant RNA size of 24	NA	NA	NA	NA	NA	NA	NA	6.46118618895138	0.00103131655586587
11	9226994	9227528	535	*	ShortStack	siRNA24	NA	NA	Cluster_20674	NA	Cluster_20674	24	N	NA	NA	NA	NA	5.93934725475023	0.0123463109150364
11	9353487	9354851	1365	*	Pln24NT	24nt_Locus	NA	NA	cluster24937	NA	NA	NA	NA	cluster24937	cluster24937	T	6	6.37327304450043	0.00308675078516888
11	9390032	9393900	3869	*	Pln24NT	24nt_Locus	NA	NA	cluster24948	NA	NA	NA	NA	cluster24948	cluster24948	T	12	5.92882416270961	0.00729719408248962
11	9446631	9448032	1402	*	PlantSmallRNAgenes	siRNA21	NA	NA	osa-b1.0r1-30383	siRNA21 locus with predominant RNA size of 21	NA	NA	NA	NA	NA	NA	NA	5.92030171194721	0.00531198577229521
11	9448279	9449371	1093	*	PlantSmallRNAgenes	siRNA24	NA	NA	osa-b1.0r1-30384	siRNA24 locus with predominant RNA size of 24	NA	NA	NA	NA	NA	NA	NA	8.91627813017556	6.17278290059796e-07
11	9449522	9450293	772	*	PlantSmallRNAgenes	siRNA21	NA	NA	osa-b1.0r1-30385	siRNA21 locus with predominant RNA size of 21	NA	NA	NA	NA	NA	NA	NA	7.80358303632218	2.29972801857541e-05
11	9450734	9451564	831	*	PlantSmallRNAgenes	siRNA21	NA	NA	osa-b1.0r1-30387	siRNA21 locus with predominant RNA size of 21	NA	NA	NA	NA	NA	NA	NA	5.92984656530558	0.00419411524340818
11	9461726	9463058	1333	*	PlantSmallRNAgenes	siRNA24	NA	NA	osa-b1.0r1-30394	siRNA24 locus with predominant RNA size of 24	NA	NA	NA	NA	NA	NA	NA	2.77574181964422	0.0240947928148371
11	9639909	9640256	348	*	ShortStack	siRNA24	NA	NA	Cluster_20970	NA	Cluster_20970	24	N	NA	NA	NA	NA	4.76518189579242	0.0354073576855486
11	9640529	9641513	985	*	PlantSmallRNAgenes	siRNA24	NA	NA	osa-b1.0r1-30473	siRNA24 locus with predominant RNA size of 24	NA	NA	NA	NA	NA	NA	NA	5.85314805914952	0.0017801965652641
11	9732142	9734260	2119	*	PlantSmallRNAgenes	siRNA24	NA	NA	osa-b1.0r1-30510	siRNA24 locus with predominant RNA size of 24	NA	NA	NA	NA	NA	NA	NA	5.92529425190112	0.00544271891256734
11	9744361	9745955	1595	*	PlantSmallRNAgenes	siRNA24	NA	NA	osa-b1.0r1-30512	siRNA24 locus with predominant RNA size of 24	NA	NA	NA	NA	NA	NA	NA	3.85261578361645	0.00521985909590968
11	9757654	9758169	516	+	PlantSmallRNAgenes	siRNA24	NA	NA	osa-b1.0r1-30518	siRNA24 locus with predominant RNA size of 24	NA	NA	NA	NA	NA	NA	NA	-4.61043625164083	0.0471642868954068
11	9851280	9852382	1103	*	PlantSmallRNAgenes	siRNA21	NA	NA	osa-b1.0r1-30563	siRNA21 locus with predominant RNA size of 21	NA	NA	NA	NA	NA	NA	NA	5.10877602079527	0.0357236508554209
11	9856953	9858654	1702	*	PlantSmallRNAgenes	siRNA24	NA	NA	osa-b1.0r1-30570	siRNA24 locus with predominant RNA size of 24	NA	NA	NA	NA	NA	NA	NA	2.49365438126611	0.0287091254837385
11	9927933	9929421	1489	*	PlantSmallRNAgenes	siRNA24	NA	NA	osa-b1.0r1-30588	siRNA24 locus with predominant RNA size of 24	NA	NA	NA	NA	NA	NA	NA	4.75554938271378	0.0192148571324313
11	9947764	9948305	542	*	PlantSmallRNAgenes	siRNA24	NA	NA	osa-b1.0r1-30606	siRNA24 locus with predominant RNA size of 24	NA	NA	NA	NA	NA	NA	NA	6.67242350261781	0.00105173641234697
11	9948446	9949230	785	*	PlantSmallRNAgenes	siRNA24	NA	NA	osa-b1.0r1-30607	siRNA24 locus with predominant RNA size of 24	NA	NA	NA	NA	NA	NA	NA	6.19616668369627	0.00495773475249522
11	10030449	10030667	219	*	PlantSmallRNAgenes	siRNA24	NA	NA	osa-b1.0r1-30638	siRNA24 locus with predominant RNA size of 24	NA	NA	NA	NA	NA	NA	NA	5.34865154573209	0.0485176481784009
11	10081341	10081809	469	*	PlantSmallRNAgenes	siRNA24	NA	NA	osa-b1.0r1-30669	siRNA24 locus with predominant RNA size of 24	NA	NA	NA	NA	NA	NA	NA	-4.30609528148935	0.00340869594754175
11	10130256	10131179	924	*	PlantSmallRNAgenes	siRNA24	NA	NA	osa-b1.0r1-30684	siRNA24 locus with predominant RNA size of 24	NA	NA	NA	NA	NA	NA	NA	5.05938919372782	0.0469039733444109
11	10149044	10150207	1164	*	PlantSmallRNAgenes	siRNA24	NA	NA	osa-b1.0r1-30693	siRNA24 locus with predominant RNA size of 24	NA	NA	NA	NA	NA	NA	NA	4.66870884309026	0.0212324179109299
11	10228050	10229107	1058	*	PlantSmallRNAgenes	OtherRNA	NA	NA	osa-b1.0r1-30726	OtherRNA locus with < 80% of RNAs between 20-24 nts in size	NA	NA	NA	NA	NA	NA	NA	7.56332258908425	0.00259042795754629
11	10281023	10290085	9063	*	Pln24NT	24nt_Locus	NA	NA	cluster25281	NA	NA	NA	NA	cluster25281	cluster25281	T	15	5.32557243449945	0.0397788406112111
11	10373210	10373742	533	-	PlantSmallRNAgenes	siRNA24	NA	NA	osa-b1.0r1-30782	siRNA24 locus with predominant RNA size of 24	NA	NA	NA	NA	NA	NA	NA	-3.02888037468898	0.00235285018913113
11	10403795	10408016	4222	*	Pln24NT	24nt_Locus	NA	NA	cluster25323	NA	NA	NA	NA	cluster25323	cluster25323	T	9	4.99173311929458	0.0169443277773733
11	10783106	10784461	1356	*	PlantSmallRNAgenes	siRNA24	NA	NA	osa-b1.0r1-30932	siRNA24 locus with predominant RNA size of 24	NA	NA	NA	NA	NA	NA	NA	2.03300267096806	0.029139831732307
11	10950907	10954240	3334	*	PlantSmallRNAgenes	siRNA24	NA	NA	osa-b1.0r1-31002	siRNA24 locus with predominant RNA size of 24	NA	NA	NA	NA	NA	NA	NA	3.69702581674007	0.000288707575567994
11	11034934	11036292	1359	*	PlantSmallRNAgenes	siRNA24	NA	NA	osa-b1.0r1-31032	siRNA24 locus with predominant RNA size of 24	NA	NA	NA	NA	NA	NA	NA	3.66365780657069	0.00187297086419004
11	11062269	11062739	471	*	PlantSmallRNAgenes	siRNA24	NA	NA	osa-b1.0r1-31044	siRNA24 locus with predominant RNA size of 24	NA	NA	NA	NA	NA	NA	NA	5.83410656597027	0.0193083989729149
11	11123090	11123735	646	*	PlantSmallRNAgenes	siRNA24	NA	NA	osa-b1.0r1-31074	siRNA24 locus with predominant RNA size of 24	NA	NA	NA	NA	NA	NA	NA	5.80518622301069	0.0171478215026043
11	11126802	11128859	2058	*	Pln24NT	24nt_Locus	NA	NA	cluster25571	NA	NA	NA	NA	cluster25571	cluster25571	T	11	5.31341758255281	0.0401335313224717
11	11133154	11133688	535	*	PlantSmallRNAgenes	siRNA24	NA	NA	osa-b1.0r1-31075	siRNA24 locus with predominant RNA size of 24	NA	NA	NA	NA	NA	NA	NA	7.4306089134132	8.35574384143543e-05
11	11149486	11150127	642	*	PlantSmallRNAgenes	siRNA24	NA	NA	osa-b1.0r1-31082	siRNA24 locus with predominant RNA size of 24	NA	NA	NA	NA	NA	NA	NA	5.74520243313053	0.00952279847129791
11	11291012	11298699	7688	*	Pln24NT	24nt_Locus	NA	NA	cluster25621	NA	NA	NA	NA	cluster25621	cluster25621	T	16	4.18421373423766	0.000970053808976759
11	11311426	11320528	9103	*	Pln24NT	24nt_Locus	NA	NA	cluster25623	NA	NA	NA	NA	cluster25623	cluster25623	T	13	4.0005425068967	0.0172748907752462
11	11349125	11349763	639	+	PlantSmallRNAgenes	siRNA24	NA	NA	osa-b1.0r1-31128	siRNA24 locus with predominant RNA size of 24	NA	NA	NA	NA	NA	NA	NA	-2.5182038195612	0.00291639640764625
11	11396676	11396920	245	+	PlantSmallRNAgenes	OtherRNA	NA	NA	osa-b1.0r1-31145	OtherRNA locus with < 80% of RNAs between 20-24 nts in size	NA	NA	NA	NA	NA	NA	NA	2.21970748858158	0.004006651252684
11	11502859	11512454	9596	*	Pln24NT	24nt_Locus	NA	NA	cluster25671	NA	NA	NA	NA	cluster25671	cluster25671	T	11	6.91224725591883	0.000337723497251284
11	11543651	11544338	688	*	PlantSmallRNAgenes	siRNA24	NA	NA	osa-b1.0r1-31185	siRNA24 locus with predominant RNA size of 24	NA	NA	NA	NA	NA	NA	NA	4.88209310555595	0.0468212378769002
11	11553946	11556657	2712	*	PlantSmallRNAgenes	siRNA24	NA	NA	osa-b1.0r1-31190	siRNA24 locus with predominant RNA size of 24	NA	NA	NA	NA	NA	NA	NA	2.43836786642789	0.0359460530221228
11	11580950	11581944	995	*	PlantSmallRNAgenes	siRNA24	NA	NA	osa-b1.0r1-31204	siRNA24 locus with predominant RNA size of 24	NA	NA	NA	NA	NA	NA	NA	5.0921522969327	0.0168611049464289
11	11602752	11604022	1271	*	PlantSmallRNAgenes	siRNA24	NA	NA	osa-b1.0r1-31217	siRNA24 locus with predominant RNA size of 24	NA	NA	NA	NA	NA	NA	NA	4.75677859348775	0.0460896351422201
11	11687517	11689412	1896	*	PlantSmallRNAgenes	siRNA24	NA	NA	osa-b1.0r1-31240	siRNA24 locus with predominant RNA size of 24	NA	NA	NA	NA	NA	NA	NA	10.0494510452864	1.57729204371425e-08
11	11689501	11689868	368	*	PlantSmallRNAgenes	siRNA24	NA	NA	osa-b1.0r1-31241	siRNA24 locus with predominant RNA size of 24	NA	NA	NA	NA	NA	NA	NA	7.46746377114811	7.098836464221e-05
11	11751071	11753410	2340	-	PlantSmallRNAgenes	siRNA24	NA	NA	osa-b1.0r1-31266	siRNA24 locus with predominant RNA size of 24	NA	NA	NA	NA	NA	NA	NA	-3.21282222671763	0.00038550001906655
11	11899682	11900715	1034	*	PlantSmallRNAgenes	OtherRNA	NA	NA	osa-b1.0r1-31321	OtherRNA locus with < 80% of RNAs between 20-24 nts in size	NA	NA	NA	NA	NA	NA	NA	4.60156764580117	0.0251710382538392
11	11925260	11926452	1193	*	PlantSmallRNAgenes	siRNA24	NA	NA	osa-b1.0r1-31330	siRNA24 locus with predominant RNA size of 24	NA	NA	NA	NA	NA	NA	NA	1.85086025899977	0.0277425902562576
11	11937577	11938585	1009	*	PlantSmallRNAgenes	siRNA24	NA	NA	osa-b1.0r1-31332	siRNA24 locus with predominant RNA size of 24	NA	NA	NA	NA	NA	NA	NA	5.58411897976769	0.0149310023985645
11	11979159	11980444	1286	*	PlantSmallRNAgenes	siRNA24	NA	NA	osa-b1.0r1-31340	siRNA24 locus with predominant RNA size of 24	NA	NA	NA	NA	NA	NA	NA	4.19794640668767	0.0395908381179968
11	11994768	11998426	3659	*	Pln24NT	24nt_Locus	NA	NA	cluster25825	NA	NA	NA	NA	cluster25825	cluster25825	T	14	5.82465557272508	0.00786885956281446
11	12059660	12065806	6147	*	Pln24NT	24nt_Locus	NA	NA	cluster25841	NA	NA	NA	NA	cluster25841	cluster25841	T	10	3.30263760188736	0.0391255647649739
11	12081003	12081106	104	+	PlantSmallRNAgenes	OtherRNA	NA	NA	osa-b1.0r1-31365	OtherRNA locus with < 80% of RNAs between 20-24 nts in size	NA	NA	NA	NA	NA	NA	NA	2.24934975008798	0.0291596330403851
11	12090343	12090568	226	*	PlantSmallRNAgenes	siRNA24	NA	NA	osa-b1.0r1-31373	siRNA24 locus with predominant RNA size of 24	NA	NA	NA	NA	NA	NA	NA	2.15875219342423	0.0158617913096295
11	12092323	12092656	334	+	PlantSmallRNAgenes	OtherRNA	NA	NA	osa-b1.0r1-31375	OtherRNA locus with < 80% of RNAs between 20-24 nts in size	NA	NA	NA	NA	NA	NA	NA	2.41698693245687	0.0147746999891088
11	12106994	12107356	363	+	PlantSmallRNAgenes	OtherRNA	NA	NA	osa-b1.0r1-31386	OtherRNA locus with < 80% of RNAs between 20-24 nts in size	NA	NA	NA	NA	NA	NA	NA	2.52204305141461	0.0388894123123383
11	12110611	12110690	80	+	PlantSmallRNAgenes	OtherRNA	NA	NA	osa-b1.0r1-31391	OtherRNA locus with < 80% of RNAs between 20-24 nts in size	NA	NA	NA	NA	NA	NA	NA	2.32980066347472	0.027883425364605
11	12116629	12117235	607	+	PlantSmallRNAgenes	OtherRNA	NA	NA	osa-b1.0r1-31399	OtherRNA locus with < 80% of RNAs between 20-24 nts in size	NA	NA	NA	NA	NA	NA	NA	2.88821946856983	0.00899704007535738
11	12183134	12183418	285	*	PlantSmallRNAgenes	siRNA24	NA	NA	osa-b1.0r1-31421	siRNA24 locus with predominant RNA size of 24	NA	NA	NA	NA	NA	NA	NA	10.2569260678662	0.0295731185679088
11	12184623	12185036	414	*	PlantSmallRNAgenes	siRNA24	NA	NA	osa-b1.0r1-31422	siRNA24 locus with predominant RNA size of 24	NA	NA	NA	NA	NA	NA	NA	5.72396634581353	1.61710560341924e-09
11	12278950	12278977	28	+	PlantSmallRNAgenes	siRNA24	NA	NA	osa-b1.0r1-31435	siRNA24 locus with predominant RNA size of 24	NA	NA	NA	NA	NA	NA	NA	5.49377340006943	0.0344029377855664
11	12302953	12303368	416	*	PlantSmallRNAgenes	siRNA24	NA	NA	osa-b1.0r1-31447	siRNA24 locus with predominant RNA size of 24	NA	NA	NA	NA	NA	NA	NA	7.64110678688046	3.88753289185e-05
11	12304167	12304472	306	*	PlantSmallRNAgenes	siRNA24	NA	NA	osa-b1.0r1-31448	siRNA24 locus with predominant RNA size of 24	NA	NA	NA	NA	NA	NA	NA	8.31253541570923	5.26702882084209e-06
11	12702790	12703320	531	*	PlantSmallRNAgenes	siRNA24	NA	NA	osa-b1.0r1-31526	siRNA24 locus with predominant RNA size of 24	NA	NA	NA	NA	NA	NA	NA	7.00867303001751	0.000273074148157441
11	12776813	12780061	3249	*	Pln24NT	24nt_Locus	NA	NA	cluster26056	NA	NA	NA	NA	cluster26056	cluster26056	T	9	5.58425963736665	0.0133852319393226
11	12820466	12821412	947	*	PlantSmallRNAgenes	siRNA24	NA	NA	osa-b1.0r1-31553	siRNA24 locus with predominant RNA size of 24	NA	NA	NA	NA	NA	NA	NA	4.90504126756132	0.0488621982229469
11	13006114	13007225	1112	*	ShortStack	siRNA24	NA	NA	Cluster_22964	NA	Cluster_22964	24	N	NA	NA	NA	NA	5.42608512232328	0.0256851744292567
11	13035762	13039531	3770	*	Pln24NT	24nt_Locus	NA	NA	cluster26117	NA	NA	NA	NA	cluster26117	cluster26117	T	9	6.16367977674153	0.000823597958983169
11	13066089	13082706	16618	*	Pln24NT	24nt_Locus	NA	NA	cluster26128	NA	NA	NA	NA	cluster26128	cluster26128	T	13	5.95504799610989	0.00417019401178989
11	13155279	13159961	4683	*	Pln24NT	24nt_Locus	NA	NA	cluster26154	NA	NA	NA	NA	cluster26154	cluster26154	T	15	5.95015046224089	0.0110390619489173
11	13214981	13215356	376	*	PlantSmallRNAgenes	siRNA24	NA	NA	osa-b1.0r1-31638	siRNA24 locus with predominant RNA size of 24	NA	NA	NA	NA	NA	NA	NA	-2.26304900129366	0.0232829411342155
11	13224718	13225154	437	*	ShortStack	siRNA24	NA	NA	Cluster_23087	NA	Cluster_23087	24	N	NA	NA	NA	NA	5.39170414509676	0.0287051431667486
11	13313087	13330033	16947	*	Pln24NT	24nt_Locus	NA	NA	cluster26208	NA	NA	NA	NA	cluster26208	cluster26208	T	16	7.45931535704634	5.29870698561027e-05
11	13361717	13364662	2946	*	Pln24NT	24nt_Locus	NA	NA	cluster26220	NA	NA	NA	NA	cluster26220	cluster26220	T	13	4.50449321199199	0.00637987811086888
11	13369154	13370232	1079	*	PlantSmallRNAgenes	siRNA24	NA	NA	osa-b1.0r1-31676	siRNA24 locus with predominant RNA size of 24	NA	NA	NA	NA	NA	NA	NA	6.17846492685344	0.00388955134451891
11	13370397	13370815	419	*	PlantSmallRNAgenes	siRNA24	NA	NA	osa-b1.0r1-31677	siRNA24 locus with predominant RNA size of 24	NA	NA	NA	NA	NA	NA	NA	4.96007200663567	0.0403377528835074
11	13751024	13752615	1592	*	PlantSmallRNAgenes	siRNA24	NA	NA	osa-b1.0r1-31793	siRNA24 locus with predominant RNA size of 24	NA	NA	NA	NA	NA	NA	NA	-2.51238151697607	0.00141673330274806
11	13841981	13843426	1446	*	PlantSmallRNAgenes	siRNA24	NA	NA	osa-b1.0r1-31838	siRNA24 locus with predominant RNA size of 24	NA	NA	NA	NA	NA	NA	NA	3.30807834090931	0.00795485820586556
11	13949553	13951244	1692	*	PlantSmallRNAgenes	siRNA24	NA	NA	osa-b1.0r1-31884	siRNA24 locus with predominant RNA size of 24	NA	NA	NA	NA	NA	NA	NA	3.59267706431623	0.00115625074655561
11	14088576	14089385	810	+	PlantSmallRNAgenes	OtherRNA	NA	NA	osa-b1.0r1-31955	OtherRNA locus with < 80% of RNAs between 20-24 nts in size	NA	NA	NA	NA	NA	NA	NA	8.08585774539835	0.000128552754472591
11	14114651	14117201	2551	*	PlantSmallRNAgenes	siRNA24	NA	NA	osa-b1.0r1-31966	siRNA24 locus with predominant RNA size of 24	NA	NA	NA	NA	NA	NA	NA	3.02070290798369	0.036691455418225
11	14227672	14236533	8862	*	Pln24NT	24nt_Locus	NA	NA	cluster26526	NA	NA	NA	NA	cluster26526	cluster26526	T	15	5.26360804599586	0.0315663432470183
11	14374477	14375072	596	*	PlantSmallRNAgenes	siRNA24	NA	NA	osa-b1.0r1-32058	siRNA24 locus with predominant RNA size of 24	NA	NA	NA	NA	NA	NA	NA	5.39616405312608	0.0186525929560928
11	14480678	14481056	379	+	PlantSmallRNAgenes	OtherRNA	NA	NA	osa-b1.0r1-32092	OtherRNA locus with < 80% of RNAs between 20-24 nts in size	NA	NA	NA	NA	NA	NA	NA	4.32311604502413	0.00354520965815203
11	14555807	14556471	665	*	PlantSmallRNAgenes	siRNA24	NA	NA	osa-b1.0r1-32133	siRNA24 locus with predominant RNA size of 24	NA	NA	NA	NA	NA	NA	NA	-2.05021580003012	0.028545036367206
11	14643891	14654445	10555	*	Pln24NT	24nt_Locus	NA	NA	cluster26672	NA	NA	NA	NA	cluster26672	cluster26672	T	13	5.62339254758269	0.0105631774083374
11	14695279	14696586	1308	*	PlantSmallRNAgenes	siRNA24	NA	NA	osa-b1.0r1-32190	siRNA24 locus with predominant RNA size of 24	NA	NA	NA	NA	NA	NA	NA	6.03208530587988	0.00326362388583129
11	14713661	14714889	1229	*	PlantSmallRNAgenes	OtherRNA	NA	NA	osa-b1.0r1-32202	OtherRNA locus with < 80% of RNAs between 20-24 nts in size	NA	NA	NA	NA	NA	NA	NA	-4.9480180850618	0.00965630380716495
11	14755670	14756622	953	*	PlantSmallRNAgenes	siRNA24	NA	NA	osa-b1.0r1-32220	siRNA24 locus with predominant RNA size of 24	NA	NA	NA	NA	NA	NA	NA	-1.87454061255867	0.0174476972542944
11	14772470	14772614	145	-	PlantSmallRNAgenes	siRNA21	NA	NA	osa-b1.0r1-32226	siRNA21 locus with predominant RNA size of 21	NA	NA	NA	NA	NA	NA	NA	5.24301421933766	0.00676579789949909
11	14775280	14777898	2619	*	PlantSmallRNAgenes	siRNA24	NA	NA	osa-b1.0r1-32229	siRNA24 locus with predominant RNA size of 24	NA	NA	NA	NA	NA	NA	NA	8.94128717539543	5.17157502410236e-07
11	14804344	14805391	1048	*	PlantSmallRNAgenes	siRNA24	NA	NA	osa-b1.0r1-32240	siRNA24 locus with predominant RNA size of 24	NA	NA	NA	NA	NA	NA	NA	4.89278451659444	0.0460796852832457
11	14811258	14812425	1168	*	PlantSmallRNAgenes	siRNA24	NA	NA	osa-b1.0r1-32244	siRNA24 locus with predominant RNA size of 24	NA	NA	NA	NA	NA	NA	NA	5.15770684299947	0.000363476253517882
11	14855657	14857180	1524	*	PlantSmallRNAgenes	siRNA24	NA	NA	osa-b1.0r1-32257	siRNA24 locus with predominant RNA size of 24	NA	NA	NA	NA	NA	NA	NA	4.50912011534362	0.0305842668638299
11	14932713	14932963	251	*	ShortStack	siRNA24	NA	NA	Cluster_24182	NA	Cluster_24182	24	N	NA	NA	NA	NA	5.93696550851641	0.0191949775210374
11	14937989	14950582	12594	*	Pln24NT	24nt_Locus	NA	NA	cluster26765	NA	NA	NA	NA	cluster26765	cluster26765	T	17	4.50041236690495	0.0286029633206554
11	14980101	14981428	1328	*	PlantSmallRNAgenes	siRNA24	NA	NA	osa-b1.0r1-32282	siRNA24 locus with predominant RNA size of 24	NA	NA	NA	NA	NA	NA	NA	-2.84490081968801	0.0146039597239714
11	15065538	15070821	5284	*	Pln24NT	24nt_Locus	NA	NA	cluster26805	NA	NA	NA	NA	cluster26805	cluster26805	T	17	5.58752919304961	0.0171991795164164
11	15162125	15163247	1123	*	Pln24NT	24nt_Locus	NA	NA	cluster26841	NA	NA	NA	NA	cluster26841	cluster26841	T	5	5.97871455377449	0.0104962385221712
11	15163573	15163763	191	*	ShortStack	siRNA24	NA	NA	Cluster_24289	NA	Cluster_24289	24	N	NA	NA	NA	NA	5.99131678464631	0.0096471655974671
11	15166243	15166629	387	-	PlantSmallRNAgenes	siRNA24	NA	NA	osa-b1.0r1-32332	siRNA24 locus with predominant RNA size of 24	NA	NA	NA	NA	NA	NA	NA	4.67258748363923	0.0277868803403129
11	15224033	15224784	752	-	PlantSmallRNAgenes	OtherRNA	NA	NA	osa-b1.0r1-32340	OtherRNA locus with < 80% of RNAs between 20-24 nts in size	NA	NA	NA	NA	NA	NA	NA	5.94454823614763	0.00343863709054157
11	15256226	15259608	3383	*	Pln24NT	24nt_Locus	NA	NA	cluster26884	NA	NA	NA	NA	cluster26884	cluster26884	T	9	3.99054553010733	0.0153837372896218
11	15298960	15300012	1053	*	PlantSmallRNAgenes	siRNA24	NA	NA	osa-b1.0r1-32382	siRNA24 locus with predominant RNA size of 24	NA	NA	NA	NA	NA	NA	NA	5.86506384027234	0.00448424452023022
11	15342601	15343664	1064	-	PlantSmallRNAgenes	OtherRNA	NA	NA	osa-b1.0r1-32407	OtherRNA locus with < 80% of RNAs between 20-24 nts in size	NA	NA	NA	NA	NA	NA	NA	7.92545171465106	1.6840629633432e-05
11	15394680	15398211	3532	*	PlantSmallRNAgenes	siRNA24	NA	NA	osa-b1.0r1-32433	siRNA24 locus with predominant RNA size of 24	NA	NA	NA	NA	NA	NA	NA	3.13836280561043	0.00135446374259299
11	15408150	15408882	733	*	PlantSmallRNAgenes	siRNA24	NA	NA	osa-b1.0r1-32442	siRNA24 locus with predominant RNA size of 24	NA	NA	NA	NA	NA	NA	NA	4.13084782691651	2.83860623073351e-05
11	15409538	15412119	2582	*	PlantSmallRNAgenes	siRNA24	NA	NA	osa-b1.0r1-32443	siRNA24 locus with predominant RNA size of 24	NA	NA	NA	NA	NA	NA	NA	5.11447411591381	2.92076477011621e-09
11	15412813	15413210	398	*	PlantSmallRNAgenes	siRNA24	NA	NA	osa-b1.0r1-32444	siRNA24 locus with predominant RNA size of 24	NA	NA	NA	NA	NA	NA	NA	5.39674566051124	0.0410135532991886
11	15415152	15416422	1271	*	PlantSmallRNAgenes	siRNA24	NA	NA	osa-b1.0r1-32446	siRNA24 locus with predominant RNA size of 24	NA	NA	NA	NA	NA	NA	NA	6.14601635739739	0.00334677528954007
11	15420121	15421671	1551	-	PlantSmallRNAgenes	OtherRNA	NA	NA	osa-b1.0r1-32448	OtherRNA locus with < 80% of RNAs between 20-24 nts in size	NA	NA	NA	NA	NA	NA	NA	-1.97863679351192	0.0473990887514361
11	15464968	15465970	1003	*	PlantSmallRNAgenes	siRNA24	NA	NA	osa-b1.0r1-32481	siRNA24 locus with predominant RNA size of 24	NA	NA	NA	NA	NA	NA	NA	3.08869943592194	0.0395385935797143
11	15490352	15491310	959	*	PlantSmallRNAgenes	siRNA24	NA	NA	osa-b1.0r1-32492	siRNA24 locus with predominant RNA size of 24	NA	NA	NA	NA	NA	NA	NA	4.50638903397234	0.0480752395070359
11	15580513	15588642	8130	*	Pln24NT	24nt_Locus	NA	NA	cluster27009	NA	NA	NA	NA	cluster27009	cluster27009	T	12	6.24068343363459	0.00467344895546789
11	15623513	15625327	1815	*	Pln24NT	24nt_Locus	NA	NA	cluster27018	NA	NA	NA	NA	cluster27018	cluster27018	T	9	6.05187931171973	0.00531312603188516
11	15637668	15638188	521	*	PlantSmallRNAgenes	siRNA24	NA	NA	osa-b1.0r1-32555	siRNA24 locus with predominant RNA size of 24	NA	NA	NA	NA	NA	NA	NA	-2.76406069859928	0.00446684613000856
11	15703304	15704185	882	*	PlantSmallRNAgenes	siRNA24	NA	NA	osa-b1.0r1-32580	siRNA24 locus with predominant RNA size of 24	NA	NA	NA	NA	NA	NA	NA	-1.77003484785553	0.0289327866283871
11	15737800	15738557	758	*	PlantSmallRNAgenes	siRNA24	NA	NA	osa-b1.0r1-32594	siRNA24 locus with predominant RNA size of 24	NA	NA	NA	NA	NA	NA	NA	5.70067301651738	0.00261072863409351
11	15738637	15739878	1242	*	PlantSmallRNAgenes	siRNA24	NA	NA	osa-b1.0r1-32595	siRNA24 locus with predominant RNA size of 24	NA	NA	NA	NA	NA	NA	NA	7.48334622368652	1.76949032958902e-05
11	15748728	15749878	1151	*	PlantSmallRNAgenes	siRNA24	NA	NA	osa-b1.0r1-32600	siRNA24 locus with predominant RNA size of 24	NA	NA	NA	NA	NA	NA	NA	6.04615746801971	2.05501344819059e-13
11	15751703	15753249	1547	*	PlantSmallRNAgenes	siRNA24	NA	NA	osa-b1.0r1-32602	siRNA24 locus with predominant RNA size of 24	NA	NA	NA	NA	NA	NA	NA	4.66424208253448	0.0176302297602692
11	15874262	15875728	1467	*	PlantSmallRNAgenes	siRNA24	NA	NA	osa-b1.0r1-32651	siRNA24 locus with predominant RNA size of 24	NA	NA	NA	NA	NA	NA	NA	4.29145447439241	0.0319400734893757
11	15998369	15998918	550	*	PlantSmallRNAgenes	siRNA24	NA	NA	osa-b1.0r1-32701	siRNA24 locus with predominant RNA size of 24	NA	NA	NA	NA	NA	NA	NA	5.43542992632651	0.0259320947303778
11	16043841	16045263	1423	*	PlantSmallRNAgenes	siRNA24	NA	NA	osa-b1.0r1-32714	siRNA24 locus with predominant RNA size of 24	NA	NA	NA	NA	NA	NA	NA	5.87230506453554	0.00704182190500262
11	16131656	16133376	1721	*	PlantSmallRNAgenes	siRNA24	NA	NA	osa-b1.0r1-32753	siRNA24 locus with predominant RNA size of 24	NA	NA	NA	NA	NA	NA	NA	9.47265644437582	6.84276807396715e-08
11	16191122	16192000	879	*	PlantSmallRNAgenes	siRNA24	NA	NA	osa-b1.0r1-32787	siRNA24 locus with predominant RNA size of 24	NA	NA	NA	NA	NA	NA	NA	4.13159015842015	0.0125523022772678
11	16259416	16260255	840	*	PlantSmallRNAgenes	siRNA24	NA	NA	osa-b1.0r1-32820	siRNA24 locus with predominant RNA size of 24	NA	NA	NA	NA	NA	NA	NA	4.09558517709876	0.0190094804522593
11	16304434	16304957	524	*	PlantSmallRNAgenes	siRNA24	NA	NA	osa-b1.0r1-32843	siRNA24 locus with predominant RNA size of 24	NA	NA	NA	NA	NA	NA	NA	5.31584117344049	0.0128259644763012
11	16330255	16337286	7032	*	PlantSmallRNAgenes	siRNA24	NA	NA	osa-b1.0r1-32854	siRNA24 locus with predominant RNA size of 24	NA	NA	NA	NA	NA	NA	NA	5.49749609951885	2.59819340947943e-13
11	16366629	16367972	1344	*	PlantSmallRNAgenes	siRNA24	NA	NA	osa-b1.0r1-32868	siRNA24 locus with predominant RNA size of 24	NA	NA	NA	NA	NA	NA	NA	-1.63324341748694	0.00925408183030454
11	16542567	16545095	2529	*	PlantSmallRNAgenes	siRNA21	NA	NA	osa-b1.0r1-32959	siRNA21 locus with predominant RNA size of 21	NA	NA	NA	NA	NA	NA	NA	2.58969936560483	0.0172852701118627
11	16579546	16580746	1201	*	PlantSmallRNAgenes	siRNA24	NA	NA	osa-b1.0r1-32976	siRNA24 locus with predominant RNA size of 24	NA	NA	NA	NA	NA	NA	NA	5.53891252659461	8.07578015860429e-05
11	16716271	16719308	3038	+	PlantSmallRNAgenes	siRNA24	NA	NA	osa-b1.0r1-33030	siRNA24 locus with predominant RNA size of 24	NA	NA	NA	NA	NA	NA	NA	-3.00528004831539	0.00027372033825292
11	16719409	16722509	3101	+	PlantSmallRNAgenes	siRNA22	NA	NA	osa-b1.0r1-33031	siRNA22 locus with predominant RNA size of 22	NA	NA	NA	NA	NA	NA	NA	-3.19978709390229	4.31919628046767e-06
11	16747732	16749678	1947	*	PlantSmallRNAgenes	siRNA24	NA	NA	osa-b1.0r1-33046	siRNA24 locus with predominant RNA size of 24	NA	NA	NA	NA	NA	NA	NA	3.6394320832538	0.00506255741869515
11	16774070	16774784	715	*	PlantSmallRNAgenes	siRNA24	NA	NA	osa-b1.0r1-33054	siRNA24 locus with predominant RNA size of 24	NA	NA	NA	NA	NA	NA	NA	-3.29330555236393	0.000677322963199727
11	16799836	16800942	1107	*	PlantSmallRNAgenes	siRNA24	NA	NA	osa-b1.0r1-33061	siRNA24 locus with predominant RNA size of 24	NA	NA	NA	NA	NA	NA	NA	5.69786244362193	0.00848464604813018
11	16801387	16802839	1453	*	PlantSmallRNAgenes	siRNA24	NA	NA	osa-b1.0r1-33062	siRNA24 locus with predominant RNA size of 24	NA	NA	NA	NA	NA	NA	NA	5.45911512891792	0.0116281880104262
11	16818474	16819363	890	+	PlantSmallRNAgenes	siRNA24	NA	NA	osa-b1.0r1-33073	siRNA24 locus with predominant RNA size of 24	NA	NA	NA	NA	NA	NA	NA	-4.07618066800149	0.0447628026868133
11	16873429	16873866	438	*	PlantSmallRNAgenes	siRNA24	NA	NA	osa-b1.0r1-33096	siRNA24 locus with predominant RNA size of 24	NA	NA	NA	NA	NA	NA	NA	4.95928115949435	0.0220533954239161
11	16963692	16964145	454	*	PlantSmallRNAgenes	siRNA24	NA	NA	osa-b1.0r1-33139	siRNA24 locus with predominant RNA size of 24	NA	NA	NA	NA	NA	NA	NA	-3.19005232135112	0.0112848928471315
11	16978648	16979512	865	*	PlantSmallRNAgenes	siRNA24	NA	NA	osa-b1.0r1-33150	siRNA24 locus with predominant RNA size of 24	NA	NA	NA	NA	NA	NA	NA	4.83949275792116	0.00260326077671593
11	16985423	16986583	1161	+	ShortStack	OtherRNA	NA	NA	Cluster_25595	NA	Cluster_25595	N	N	NA	NA	NA	NA	-4.7960865072235	0.0178343617899842
11	17067954	17067984	31	+	PlantSmallRNAgenes	OtherRNA	NA	NA	osa-b1.0r1-33194	OtherRNA locus with < 80% of RNAs between 20-24 nts in size	NA	NA	NA	NA	NA	NA	NA	-4.87257198421309	0.0152803701939194
11	17081640	17083577	1938	*	PlantSmallRNAgenes	siRNA24	NA	NA	osa-b1.0r1-33197	siRNA24 locus with predominant RNA size of 24	NA	NA	NA	NA	NA	NA	NA	2.56927122865791	0.0157502019081531
11	17115203	17116309	1107	*	PlantSmallRNAgenes	siRNA24	NA	NA	osa-b1.0r1-33211	siRNA24 locus with predominant RNA size of 24	NA	NA	NA	NA	NA	NA	NA	-1.87319842601307	0.0314642853660388
11	17162604	17171197	8594	*	PlantSmallRNAgenes	siRNA24	NA	NA	osa-b1.0r1-33222	siRNA24 locus with predominant RNA size of 24	NA	NA	NA	NA	NA	NA	NA	8.4610017264897	1.67706128201657e-06
11	17197186	17198167	982	*	PlantSmallRNAgenes	siRNA24	NA	NA	osa-b1.0r1-33235	siRNA24 locus with predominant RNA size of 24	NA	NA	NA	NA	NA	NA	NA	2.39937567468968	0.00453652609816963
11	17198296	17199743	1448	*	PlantSmallRNAgenes	siRNA24	NA	NA	osa-b1.0r1-33236	siRNA24 locus with predominant RNA size of 24	NA	NA	NA	NA	NA	NA	NA	4.3674932459449	0.00700192314499955
11	17243311	17244765	1455	*	PlantSmallRNAgenes	siRNA24	NA	NA	osa-b1.0r1-33259	siRNA24 locus with predominant RNA size of 24	NA	NA	NA	NA	NA	NA	NA	2.38253918726704	0.00195402047858393
11	17253451	17254960	1510	*	PlantSmallRNAgenes	siRNA24	NA	NA	osa-b1.0r1-33264	siRNA24 locus with predominant RNA size of 24	NA	NA	NA	NA	NA	NA	NA	2.51198742750845	0.00988659329977896
11	17351136	17351520	385	*	PlantSmallRNAgenes	siRNA24	NA	NA	osa-b1.0r1-33311	siRNA24 locus with predominant RNA size of 24	NA	NA	NA	NA	NA	NA	NA	-5.03964888617538	0.0111960701576455
11	17392075	17393226	1152	*	PlantSmallRNAgenes	siRNA24	NA	NA	osa-b1.0r1-33322	siRNA24 locus with predominant RNA size of 24	NA	NA	NA	NA	NA	NA	NA	3.0060791746907	0.0356927327773898
11	17491981	17493252	1272	*	PlantSmallRNAgenes	siRNA24	NA	NA	osa-b1.0r1-33372	siRNA24 locus with predominant RNA size of 24	NA	NA	NA	NA	NA	NA	NA	-2.99431090919371	0.00145600696052997
11	17546589	17548278	1690	*	PlantSmallRNAgenes	siRNA24	NA	NA	osa-b1.0r1-33389	siRNA24 locus with predominant RNA size of 24	NA	NA	NA	NA	NA	NA	NA	2.97884269114655	0.0175779831193411
11	17577118	17580567	3450	*	PlantSmallRNAgenes	siRNA24	NA	NA	osa-b1.0r1-33400	siRNA24 locus with predominant RNA size of 24	NA	NA	NA	NA	NA	NA	NA	5.59747707243617	0.00821154834826456
11	17583349	17583877	529	*	PlantSmallRNAgenes	siRNA24	NA	NA	osa-b1.0r1-33401	siRNA24 locus with predominant RNA size of 24	NA	NA	NA	NA	NA	NA	NA	5.78502951597606	0.0107457899936494
11	17593766	17595872	2107	*	PlantSmallRNAgenes	siRNA24	NA	NA	osa-b1.0r1-33409	siRNA24 locus with predominant RNA size of 24	NA	NA	NA	NA	NA	NA	NA	5.07129800912016	0.0433486055720874
11	17831494	17832444	951	*	PlantSmallRNAgenes	siRNA24	NA	NA	osa-b1.0r1-33524	siRNA24 locus with predominant RNA size of 24	NA	NA	NA	NA	NA	NA	NA	2.01805886736986	0.0499555939399559
11	17861892	17865314	3423	*	PlantSmallRNAgenes	siRNA24	NA	NA	osa-b1.0r1-33538	siRNA24 locus with predominant RNA size of 24	NA	NA	NA	NA	NA	NA	NA	5.35111226061481	6.07239820603251e-11
11	17874778	17875488	711	*	PlantSmallRNAgenes	siRNA24	NA	NA	osa-b1.0r1-33543	siRNA24 locus with predominant RNA size of 24	NA	NA	NA	NA	NA	NA	NA	5.39822462471108	0.0204325413074557
11	17887498	17888198	701	*	PlantSmallRNAgenes	siRNA24	NA	NA	osa-b1.0r1-33555	siRNA24 locus with predominant RNA size of 24	NA	NA	NA	NA	NA	NA	NA	2.53079463409054	0.048392114244345
11	17942088	17943471	1384	*	PlantSmallRNAgenes	siRNA24	NA	NA	osa-b1.0r1-33586	siRNA24 locus with predominant RNA size of 24	NA	NA	NA	NA	NA	NA	NA	-3.10640340204168	0.000644193708508249
11	17998334	18000017	1684	*	PlantSmallRNAgenes	siRNA24	NA	NA	osa-b1.0r1-33613	siRNA24 locus with predominant RNA size of 24	NA	NA	NA	NA	NA	NA	NA	4.54607866429172	0.0289983601576574
11	18091612	18092077	466	*	PlantSmallRNAgenes	siRNA24	NA	NA	osa-b1.0r1-33653	siRNA24 locus with predominant RNA size of 24	NA	NA	NA	NA	NA	NA	NA	-2.20954569792493	0.0325676207994478
11	18157762	18159412	1651	*	PlantSmallRNAgenes	siRNA24	NA	NA	osa-b1.0r1-33679	siRNA24 locus with predominant RNA size of 24	NA	NA	NA	NA	NA	NA	NA	5.08044710186161	0.0188567975646784
11	18246018	18246947	930	*	PlantSmallRNAgenes	siRNA24	NA	NA	osa-b1.0r1-33714	siRNA24 locus with predominant RNA size of 24	NA	NA	NA	NA	NA	NA	NA	4.77629287341364	0.0488530696199271
11	18247138	18248395	1258	*	PlantSmallRNAgenes	siRNA24	NA	NA	osa-b1.0r1-33715	siRNA24 locus with predominant RNA size of 24	NA	NA	NA	NA	NA	NA	NA	5.98531101817833	0.00548296847266023
11	18257386	18261481	4096	*	Pln24NT	24nt_Locus	NA	NA	cluster27967	NA	NA	NA	NA	cluster27967	cluster27967	T	9	5.62731530131214	0.00381654822760327
11	18287652	18289243	1592	*	PlantSmallRNAgenes	siRNA24	NA	NA	osa-b1.0r1-33729	siRNA24 locus with predominant RNA size of 24	NA	NA	NA	NA	NA	NA	NA	2.13514613628278	0.0425291620303006
11	18290001	18290776	776	*	PlantSmallRNAgenes	siRNA24	NA	NA	osa-b1.0r1-33730	siRNA24 locus with predominant RNA size of 24	NA	NA	NA	NA	NA	NA	NA	6.40787631230178	0.00193192681850951
11	18312126	18313212	1087	*	PlantSmallRNAgenes	siRNA24	NA	NA	osa-b1.0r1-33742	siRNA24 locus with predominant RNA size of 24	NA	NA	NA	NA	NA	NA	NA	5.30757530443058	0.00611122059014179
11	18313252	18316119	2868	*	PlantSmallRNAgenes	siRNA24	NA	NA	osa-b1.0r1-33743	siRNA24 locus with predominant RNA size of 24	NA	NA	NA	NA	NA	NA	NA	10.5490704138222	1.50503709848585e-09
11	18333626	18333863	238	-	PlantSmallRNAgenes	OtherRNA	NA	NA	osa-b1.0r1-33750	OtherRNA locus with < 80% of RNAs between 20-24 nts in size	NA	NA	NA	NA	NA	NA	NA	3.97955153389422	5.27139661969768e-10
11	18406109	18406983	875	*	PlantSmallRNAgenes	siRNA24	NA	NA	osa-b1.0r1-33774	siRNA24 locus with predominant RNA size of 24	NA	NA	NA	NA	NA	NA	NA	6.5027452220026	0.0165935737396657
11	18476667	18478595	1929	*	PlantSmallRNAgenes	siRNA24	NA	NA	osa-b1.0r1-33796	siRNA24 locus with predominant RNA size of 24	NA	NA	NA	NA	NA	NA	NA	5.27737759215554	0.000142035574117576
11	18589685	18589965	281	*	PlantSmallRNAgenes	siRNA24	NA	NA	osa-b1.0r1-33849	siRNA24 locus with predominant RNA size of 24	NA	NA	NA	NA	NA	NA	NA	5.18446216145731	0.0364772875667244
11	18603519	18604608	1090	*	PlantSmallRNAgenes	siRNA24	NA	NA	osa-b1.0r1-33853	siRNA24 locus with predominant RNA size of 24	NA	NA	NA	NA	NA	NA	NA	4.80751044935734	0.0215449959090322
11	18606600	18607253	654	*	PlantSmallRNAgenes	siRNA24	NA	NA	osa-b1.0r1-33854	siRNA24 locus with predominant RNA size of 24	NA	NA	NA	NA	NA	NA	NA	-4.47877218557654	0.0415911761897667
11	18618394	18619329	936	*	PlantSmallRNAgenes	siRNA24	NA	NA	osa-b1.0r1-33857	siRNA24 locus with predominant RNA size of 24	NA	NA	NA	NA	NA	NA	NA	5.32619413743909	0.0307569560979789
11	18667590	18668566	977	*	PlantSmallRNAgenes	siRNA24	NA	NA	osa-b1.0r1-33886	siRNA24 locus with predominant RNA size of 24	NA	NA	NA	NA	NA	NA	NA	2.48172675845759	0.0399849522257015
11	19099820	19104011	4192	+	PlantSmallRNAgenes	siRNA24	NA	NA	osa-b1.0r1-34105	siRNA24 locus with predominant RNA size of 24	NA	NA	NA	NA	NA	NA	NA	4.67000021932339	6.05816357526635e-05
11	19104316	19107804	3489	*	PlantSmallRNAgenes	siRNA24	NA	NA	osa-b1.0r1-34106	siRNA24 locus with predominant RNA size of 24	NA	NA	NA	NA	NA	NA	NA	6.28521516542519	3.91643360466151e-11
11	19107893	19109081	1189	*	PlantSmallRNAgenes	siRNA24	NA	NA	osa-b1.0r1-34107	siRNA24 locus with predominant RNA size of 24	NA	NA	NA	NA	NA	NA	NA	5.83070673515183	1.93958447206632e-05
11	19247747	19248540	794	*	PlantSmallRNAgenes	siRNA24	NA	NA	osa-b1.0r1-34171	siRNA24 locus with predominant RNA size of 24	NA	NA	NA	NA	NA	NA	NA	5.81527167261662	0.0099489213334825
11	19254418	19256138	1721	*	PlantSmallRNAgenes	siRNA24	NA	NA	osa-b1.0r1-34174	siRNA24 locus with predominant RNA size of 24	NA	NA	NA	NA	NA	NA	NA	2.73101608173165	0.00666803148582578
11	19287236	19288355	1120	*	PlantSmallRNAgenes	siRNA24	NA	NA	osa-b1.0r1-34199	siRNA24 locus with predominant RNA size of 24	NA	NA	NA	NA	NA	NA	NA	6.52913418041078	0.000919355224323934
11	19289411	19292151	2741	*	PlantSmallRNAgenes	siRNA24	NA	NA	osa-b1.0r1-34201	siRNA24 locus with predominant RNA size of 24	NA	NA	NA	NA	NA	NA	NA	3.77973371854493	0.00116834375675715
11	19337782	19339447	1666	*	PlantSmallRNAgenes	siRNA24	NA	NA	osa-b1.0r1-34224	siRNA24 locus with predominant RNA size of 24	NA	NA	NA	NA	NA	NA	NA	5.36069836595067	0.00425098511618635
11	19401614	19402727	1114	+	PlantSmallRNAgenes	OtherRNA	NA	NA	osa-b1.0r1-34254	OtherRNA locus with < 80% of RNAs between 20-24 nts in size	NA	NA	NA	NA	NA	NA	NA	16.6230922022727	0.00087249821410445
11	19503860	19503876	17	-	PlantSmallRNAgenes	OtherRNA	NA	NA	osa-b1.0r1-34299	OtherRNA locus with < 80% of RNAs between 20-24 nts in size	NA	NA	NA	NA	NA	NA	NA	-4.53753262671688	0.0278506753418352
11	19509319	19509948	630	+	PlantSmallRNAgenes	OtherRNA	NA	NA	osa-b1.0r1-34302	OtherRNA locus with < 80% of RNAs between 20-24 nts in size	NA	NA	NA	NA	NA	NA	NA	9.35483877783185	2.18612859238831e-07
11	19582442	19582786	345	+	PlantSmallRNAgenes	siRNA24	NA	NA	osa-b1.0r1-34334	siRNA24 locus with predominant RNA size of 24	NA	NA	NA	NA	NA	NA	NA	-2.59951027018139	0.0451530036405104
11	19588881	19589837	957	-	ShortStack	OtherRNA	NA	NA	Cluster_27399	NA	Cluster_27399	N	N	NA	NA	NA	NA	-5.15544978769064	0.00384483209686695
11	19658679	19659754	1076	*	PlantSmallRNAgenes	siRNA24	NA	NA	osa-b1.0r1-34367	siRNA24 locus with predominant RNA size of 24	NA	NA	NA	NA	NA	NA	NA	6.0246135724519	0.00455188296788928
11	19663344	19663598	255	*	ShortStack	siRNA24	NA	NA	Cluster_27443	NA	Cluster_27443	24	N	NA	NA	NA	NA	4.50253601797066	0.0481395811970273
11	19848351	19848740	390	*	ShortStack	siRNA24	NA	NA	Cluster_27478	NA	Cluster_27478	24	N	NA	NA	NA	NA	6.18871959770742	0.00525337936440529
11	19891919	19892527	609	*	PlantSmallRNAgenes	siRNA24	NA	NA	osa-b1.0r1-34493	siRNA24 locus with predominant RNA size of 24	NA	NA	NA	NA	NA	NA	NA	6.14686309208152	0.00358702915572247
11	19968462	19969348	887	*	PlantSmallRNAgenes	siRNA24	NA	NA	osa-b1.0r1-34533	siRNA24 locus with predominant RNA size of 24	NA	NA	NA	NA	NA	NA	NA	2.60874137649502	0.00343914632589612
11	19984705	19985517	813	*	PlantSmallRNAgenes	siRNA24	NA	NA	osa-b1.0r1-34535	siRNA24 locus with predominant RNA size of 24	NA	NA	NA	NA	NA	NA	NA	4.85347079223228	0.026521450381677
11	20178507	20178986	480	+	PlantSmallRNAgenes	OtherRNA	NA	NA	osa-b1.0r1-34594	OtherRNA locus with < 80% of RNAs between 20-24 nts in size	NA	NA	NA	NA	NA	NA	NA	5.55557718439573	0.0268069044951373
11	20191396	20191765	370	*	PlantSmallRNAgenes	siRNA24	NA	NA	osa-b1.0r1-34598	siRNA24 locus with predominant RNA size of 24	NA	NA	NA	NA	NA	NA	NA	-4.3634706098195	0.000325896111759813
11	20202248	20210610	8363	*	Pln24NT	24nt_Locus	NA	NA	cluster28623	NA	NA	NA	NA	cluster28623	cluster28623	T	15	6.41693486884646	0.00397155234467873
11	20289231	20290359	1129	*	PlantSmallRNAgenes	siRNA24	NA	NA	osa-b1.0r1-34633	siRNA24 locus with predominant RNA size of 24	NA	NA	NA	NA	NA	NA	NA	5.1210556735097	0.0163142568246652
11	20294777	20295110	334	*	PlantSmallRNAgenes	siRNA24	NA	NA	osa-b1.0r1-34637	siRNA24 locus with predominant RNA size of 24	NA	NA	NA	NA	NA	NA	NA	-5.1202147797068	0.0403699667772188
11	20381472	20381724	253	*	PlantSmallRNAgenes	siRNA24	NA	NA	osa-b1.0r1-34675	siRNA24 locus with predominant RNA size of 24	NA	NA	NA	NA	NA	NA	NA	-4.4275252699179	0.0312504818372111
11	20392451	20394073	1623	*	PlantSmallRNAgenes	siRNA24	NA	NA	osa-b1.0r1-34676	siRNA24 locus with predominant RNA size of 24	NA	NA	NA	NA	NA	NA	NA	-2.40410067962615	0.000556122581730647
11	20480890	20482487	1598	*	PlantSmallRNAgenes	siRNA24	NA	NA	osa-b1.0r1-34708	siRNA24 locus with predominant RNA size of 24	NA	NA	NA	NA	NA	NA	NA	4.68073797669292	0.0173910558387828
11	20528328	20528901	574	*	PlantSmallRNAgenes	siRNA24	NA	NA	osa-b1.0r1-34725	siRNA24 locus with predominant RNA size of 24	NA	NA	NA	NA	NA	NA	NA	-4.68464098583465	0.0323919736622556
11	20530219	20530863	645	*	PlantSmallRNAgenes	siRNA24	NA	NA	osa-b1.0r1-34726	siRNA24 locus with predominant RNA size of 24	NA	NA	NA	NA	NA	NA	NA	3.1634204433751	0.0420395738927562
11	20675345	20676376	1032	*	PlantSmallRNAgenes	siRNA24	NA	NA	osa-b1.0r1-34792	siRNA24 locus with predominant RNA size of 24	NA	NA	NA	NA	NA	NA	NA	5.36119023306733	0.0173515028545008
11	20687163	20688301	1139	*	PlantSmallRNAgenes	siRNA24	NA	NA	osa-b1.0r1-34802	siRNA24 locus with predominant RNA size of 24	NA	NA	NA	NA	NA	NA	NA	2.65263766483663	0.0120107148828327
11	20706566	20709421	2856	*	PlantSmallRNAgenes	siRNA24	NA	NA	osa-b1.0r1-34814	siRNA24 locus with predominant RNA size of 24	NA	NA	NA	NA	NA	NA	NA	3.37144449095661	9.47455159315971e-07
11	20769694	20769996	303	+	PlantSmallRNAgenes	siRNA24	NA	NA	osa-b1.0r1-34839	siRNA24 locus with predominant RNA size of 24	NA	NA	NA	NA	NA	NA	NA	-1.77981116712563	0.0376070386956792
11	20801691	20802708	1018	+	PlantSmallRNAgenes	siRNA24	NA	NA	osa-b1.0r1-34850	siRNA24 locus with predominant RNA size of 24	NA	NA	NA	NA	NA	NA	NA	5.23859739049517	0.0436585734991487
11	20890758	20891922	1165	*	PlantSmallRNAgenes	siRNA24	NA	NA	osa-b1.0r1-34890	siRNA24 locus with predominant RNA size of 24	NA	NA	NA	NA	NA	NA	NA	3.76562505904847	0.0387982337053824
11	21006865	21007533	669	*	PlantSmallRNAgenes	siRNA24	NA	NA	osa-b1.0r1-34937	siRNA24 locus with predominant RNA size of 24	NA	NA	NA	NA	NA	NA	NA	5.7274251100432	0.0138414697494655
11	21021528	21022943	1416	*	PlantSmallRNAgenes	siRNA24	NA	NA	osa-b1.0r1-34943	siRNA24 locus with predominant RNA size of 24	NA	NA	NA	NA	NA	NA	NA	5.0034795226234	0.0318669050744435
11	21086314	21096619	10306	*	Pln24NT	24nt_Locus	NA	NA	cluster28920	NA	NA	NA	NA	cluster28920	cluster28920	T	10	5.38810048894936	0.00502095686214424
11	21128530	21128794	265	*	ShortStack	siRNA24	NA	NA	Cluster_28279	NA	Cluster_28279	24	N	NA	NA	NA	NA	3.3516230421936	0.0203207121271858
11	21128887	21129585	699	*	ShortStack	OtherRNA	NA	NA	Cluster_28280	NA	Cluster_28280	N	N	NA	NA	NA	NA	6.4859869180605	0.00216282627778151
11	21129708	21130165	458	*	PlantSmallRNAgenes	siRNA24	NA	NA	osa-b1.0r1-34976	siRNA24 locus with predominant RNA size of 24	NA	NA	NA	NA	NA	NA	NA	4.85536271748185	0.0465169316490188
11	21142819	21143545	727	*	PlantSmallRNAgenes	siRNA24	NA	NA	osa-b1.0r1-34983	siRNA24 locus with predominant RNA size of 24	NA	NA	NA	NA	NA	NA	NA	6.2271658178298	0.00242269207719915
11	21160674	21162771	2098	*	PlantSmallRNAgenes	siRNA24	NA	NA	osa-b1.0r1-34991	siRNA24 locus with predominant RNA size of 24	NA	NA	NA	NA	NA	NA	NA	5.173655351852	0.0235348771935306
11	21199298	21199741	444	-	PlantSmallRNAgenes	siRNA24	NA	NA	osa-b1.0r1-35003	siRNA24 locus with predominant RNA size of 24	NA	NA	NA	NA	NA	NA	NA	-2.08936606443631	0.0449889930021936
11	21223902	21225183	1282	*	PlantSmallRNAgenes	siRNA24	NA	NA	osa-b1.0r1-35015	siRNA24 locus with predominant RNA size of 24	NA	NA	NA	NA	NA	NA	NA	3.25015522458908	0.0458119922268641
11	21235855	21236813	959	*	PlantSmallRNAgenes	siRNA24	NA	NA	osa-b1.0r1-35022	siRNA24 locus with predominant RNA size of 24	NA	NA	NA	NA	NA	NA	NA	3.00306813570891	0.00299005881286355
11	21258186	21259034	849	*	PlantSmallRNAgenes	siRNA24	NA	NA	osa-b1.0r1-35037	siRNA24 locus with predominant RNA size of 24	NA	NA	NA	NA	NA	NA	NA	5.16592635768091	0.0294971748144959
11	21265873	21266270	398	*	PlantSmallRNAgenes	siRNA24	NA	NA	osa-b1.0r1-35041	siRNA24 locus with predominant RNA size of 24	NA	NA	NA	NA	NA	NA	NA	-1.83293415308687	0.00684260091282079
11	21296071	21297225	1155	*	PlantSmallRNAgenes	siRNA24	NA	NA	osa-b1.0r1-35055	siRNA24 locus with predominant RNA size of 24	NA	NA	NA	NA	NA	NA	NA	1.89863593875351	0.0214311769478287
11	21411355	21413429	2075	*	PlantSmallRNAgenes	siRNA24	NA	NA	osa-b1.0r1-35101	siRNA24 locus with predominant RNA size of 24	NA	NA	NA	NA	NA	NA	NA	2.8910377682012	0.0239972578444545
11	21464720	21467875	3156	*	PlantSmallRNAgenes	siRNA24	NA	NA	osa-b1.0r1-35112	siRNA24 locus with predominant RNA size of 24	NA	NA	NA	NA	NA	NA	NA	1.73433990379848	0.0417320580844169
11	21473467	21474399	933	*	PlantSmallRNAgenes	siRNA24	NA	NA	osa-b1.0r1-35115	siRNA24 locus with predominant RNA size of 24	NA	NA	NA	NA	NA	NA	NA	3.23352529907584	0.0283824199271002
11	21516733	21518731	1999	*	PlantSmallRNAgenes	siRNA24	NA	NA	osa-b1.0r1-35121	siRNA24 locus with predominant RNA size of 24	NA	NA	NA	NA	NA	NA	NA	4.94665966437039	0.0252210754530044
11	21530071	21530212	142	-	PlantSmallRNAgenes	OtherRNA	NA	NA	osa-b1.0r1-35129	OtherRNA locus with < 80% of RNAs between 20-24 nts in size	NA	NA	NA	NA	NA	NA	NA	-2.17901204257702	0.0146689341908823
11	21600969	21602315	1347	*	PlantSmallRNAgenes	siRNA24	NA	NA	osa-b1.0r1-35169	siRNA24 locus with predominant RNA size of 24	NA	NA	NA	NA	NA	NA	NA	6.64055062771653	0.0426385965333489
11	21629629	21631449	1821	*	PlantSmallRNAgenes	siRNA24	NA	NA	osa-b1.0r1-35178	siRNA24 locus with predominant RNA size of 24	NA	NA	NA	NA	NA	NA	NA	2.8351807223941	0.0108913751577699
11	21699473	21700836	1364	*	PlantSmallRNAgenes	siRNA24	NA	NA	osa-b1.0r1-35220	siRNA24 locus with predominant RNA size of 24	NA	NA	NA	NA	NA	NA	NA	7.94183860856997	1.25302202315561e-05
11	21704244	21704363	120	+	PlantSmallRNAgenes	siRNA24	NA	NA	osa-b1.0r1-35223	siRNA24 locus with predominant RNA size of 24	NA	NA	NA	NA	NA	NA	NA	5.67403547751556	0.0433774340389707
11	21734833	21736107	1275	*	PlantSmallRNAgenes	siRNA24	NA	NA	osa-b1.0r1-35241	siRNA24 locus with predominant RNA size of 24	NA	NA	NA	NA	NA	NA	NA	2.61795247031975	0.0498190387362466
11	21746722	21747819	1098	*	PlantSmallRNAgenes	siRNA24	NA	NA	osa-b1.0r1-35248	siRNA24 locus with predominant RNA size of 24	NA	NA	NA	NA	NA	NA	NA	4.37601976890908	0.00569704239768648
11	21837648	21837975	328	*	PlantSmallRNAgenes	siRNA24	NA	NA	osa-b1.0r1-35274	siRNA24 locus with predominant RNA size of 24	NA	NA	NA	NA	NA	NA	NA	5.66846453079041	0.0141270132027656
11	21901241	21902120	880	*	PlantSmallRNAgenes	siRNA24	NA	NA	osa-b1.0r1-35299	siRNA24 locus with predominant RNA size of 24	NA	NA	NA	NA	NA	NA	NA	5.13742780197836	0.0273667530572155
11	22002661	22003221	561	*	PlantSmallRNAgenes	siRNA24	NA	NA	osa-b1.0r1-35352	siRNA24 locus with predominant RNA size of 24	NA	NA	NA	NA	NA	NA	NA	3.15454273455687	0.00487175302815708
11	22011735	22013481	1747	*	PlantSmallRNAgenes	OtherRNA	NA	NA	osa-b1.0r1-35354	OtherRNA locus with < 80% of RNAs between 20-24 nts in size	NA	NA	NA	NA	NA	NA	NA	6.87056003349782	6.65379517659115e-10
11	22081833	22081983	151	+	PlantSmallRNAgenes	OtherRNA	NA	NA	osa-b1.0r1-35394	OtherRNA locus with < 80% of RNAs between 20-24 nts in size	NA	NA	NA	NA	NA	NA	NA	-5.22541322232619	0.00735304567608663
11	22125424	22125510	87	+	PlantSmallRNAgenes	OtherRNA	NA	NA	osa-b1.0r1-35411	OtherRNA locus with < 80% of RNAs between 20-24 nts in size	NA	NA	NA	NA	NA	NA	NA	-3.15385590968213	0.0108302380245249
11	22135256	22136754	1499	*	PlantSmallRNAgenes	siRNA24	NA	NA	osa-b1.0r1-35416	siRNA24 locus with predominant RNA size of 24	NA	NA	NA	NA	NA	NA	NA	4.68616084890748	0.0271781996165123
11	22338293	22343014	4722	*	PlantSmallRNAgenes	siRNA24	NA	NA	osa-b1.0r1-35507	siRNA24 locus with predominant RNA size of 24	NA	NA	NA	NA	NA	NA	NA	4.2655634412217	1.77991219679482e-06
11	22353114	22353463	350	*	PlantSmallRNAgenes	siRNA24	NA	NA	osa-b1.0r1-35512	siRNA24 locus with predominant RNA size of 24	NA	NA	NA	NA	NA	NA	NA	6.20099648820302	0.00170476245366634
11	22379366	22379957	592	*	PlantSmallRNAgenes	siRNA24	NA	NA	osa-b1.0r1-35527	siRNA24 locus with predominant RNA size of 24	NA	NA	NA	NA	NA	NA	NA	-2.53227397791846	0.00105719996145165
11	22440153	22441330	1178	*	PlantSmallRNAgenes	siRNA24	NA	NA	osa-b1.0r1-35561	siRNA24 locus with predominant RNA size of 24	NA	NA	NA	NA	NA	NA	NA	5.58393256199836	0.00920281704567993
11	23009487	23016140	6654	*	PlantSmallRNAgenes	siRNA24	NA	NA	osa-b1.0r1-35816	siRNA24 locus with predominant RNA size of 24	NA	NA	NA	NA	NA	NA	NA	4.69868037974807	2.2913219704129e-07
11	23147723	23148894	1172	*	PlantSmallRNAgenes	siRNA24	NA	NA	osa-b1.0r1-35884	siRNA24 locus with predominant RNA size of 24	NA	NA	NA	NA	NA	NA	NA	4.70659154119512	0.0451043058967443
11	23379455	23380438	984	*	PlantSmallRNAgenes	siRNA24	NA	NA	osa-b1.0r1-35993	siRNA24 locus with predominant RNA size of 24	NA	NA	NA	NA	NA	NA	NA	3.75603090169148	0.0216964664015522
11	23469561	23471096	1536	*	PlantSmallRNAgenes	siRNA24	NA	NA	osa-b1.0r1-36025	siRNA24 locus with predominant RNA size of 24	NA	NA	NA	NA	NA	NA	NA	4.04055256819632	0.0208253025175199
11	23529185	23530329	1145	*	PlantSmallRNAgenes	siRNA24	NA	NA	osa-b1.0r1-36052	siRNA24 locus with predominant RNA size of 24	NA	NA	NA	NA	NA	NA	NA	6.27546992720772	0.00490709152913716
11	23590201	23591818	1618	*	Pln24NT	24nt_Locus	NA	NA	cluster29829	NA	NA	NA	NA	cluster29829	cluster29829	T	2	5.83797101353423	0.0090476653244284
11	23614603	23615076	474	*	PlantSmallRNAgenes	siRNA24	NA	NA	osa-b1.0r1-36089	siRNA24 locus with predominant RNA size of 24	NA	NA	NA	NA	NA	NA	NA	-5.3145853555351	0.00400083899302003
11	23626799	23628199	1401	*	PlantSmallRNAgenes	siRNA24	NA	NA	osa-b1.0r1-36097	siRNA24 locus with predominant RNA size of 24	NA	NA	NA	NA	NA	NA	NA	3.00688155301689	0.0240764690391708
11	23693166	23693592	427	*	PlantSmallRNAgenes	siRNA24	NA	NA	osa-b1.0r1-36130	siRNA24 locus with predominant RNA size of 24	NA	NA	NA	NA	NA	NA	NA	5.3382829802621	0.0349886154041981
11	23801423	23802452	1030	*	PlantSmallRNAgenes	siRNA24	NA	NA	osa-b1.0r1-36173	siRNA24 locus with predominant RNA size of 24	NA	NA	NA	NA	NA	NA	NA	6.852839283125	0.000813626113713679
11	23818321	23819069	749	*	PlantSmallRNAgenes	siRNA24	NA	NA	osa-b1.0r1-36177	siRNA24 locus with predominant RNA size of 24	NA	NA	NA	NA	NA	NA	NA	3.76352482798391	0.0384263123897526
11	23822879	23825309	2431	*	PlantSmallRNAgenes	siRNA24	NA	NA	osa-b1.0r1-36180	siRNA24 locus with predominant RNA size of 24	NA	NA	NA	NA	NA	NA	NA	1.7379780762494	0.0185916723795455
11	23827609	23828783	1175	*	PlantSmallRNAgenes	siRNA24	NA	NA	osa-b1.0r1-36183	siRNA24 locus with predominant RNA size of 24	NA	NA	NA	NA	NA	NA	NA	5.3469779394659	0.0301159103211445
11	23978002	23978137	136	+	PlantSmallRNAgenes	OtherRNA	NA	NA	osa-b1.0r1-36249	OtherRNA locus with < 80% of RNAs between 20-24 nts in size	NA	NA	NA	NA	NA	NA	NA	2.655833271093	0.0114652630638849
11	24115167	24115325	159	+	PlantSmallRNAgenes	OtherRNA	NA	NA	osa-b1.0r1-36303	OtherRNA locus with < 80% of RNAs between 20-24 nts in size	NA	NA	NA	NA	NA	NA	NA	-8.16379851065285	4.26072590286105e-21
11	24116004	24116195	192	+	PlantSmallRNAgenes	OtherRNA	NA	NA	osa-b1.0r1-36304	OtherRNA locus with < 80% of RNAs between 20-24 nts in size	NA	NA	NA	NA	NA	NA	NA	-8.2908710580403	3.18573624793287e-07
11	24159526	24160415	890	*	PlantSmallRNAgenes	siRNA24	NA	NA	osa-b1.0r1-36328	siRNA24 locus with predominant RNA size of 24	NA	NA	NA	NA	NA	NA	NA	-2.36660378346403	0.00114049679538349
11	24194824	24194840	17	-	PlantSmallRNAgenes	OtherRNA	NA	NA	osa-b1.0r1-36340	OtherRNA locus with < 80% of RNAs between 20-24 nts in size	NA	NA	NA	NA	NA	NA	NA	8.09257880246783	4.12658917786252e-05
11	24218977	24219450	474	*	PlantSmallRNAgenes	OtherRNA	NA	NA	osa-b1.0r1-36353	OtherRNA locus with < 80% of RNAs between 20-24 nts in size	NA	NA	NA	NA	NA	NA	NA	6.05757841860117	0.00419557673843441
11	24221037	24221565	529	-	ShortStack	OtherRNA	NA	NA	Cluster_30101	NA	Cluster_30101	N	N	NA	NA	NA	NA	3.96092423800979	0.000389768239990692
11	24222023	24222124	102	-	PlantSmallRNAgenes	OtherRNA	NA	NA	osa-b1.0r1-36354	OtherRNA locus with < 80% of RNAs between 20-24 nts in size	NA	NA	NA	NA	NA	NA	NA	5.13876375340875	0.0307860013209625
11	24231114	24231308	195	+	PlantSmallRNAgenes	OtherRNA	NA	NA	osa-b1.0r1-36356	OtherRNA locus with < 80% of RNAs between 20-24 nts in size	NA	NA	NA	NA	NA	NA	NA	3.28185552023411	0.00149389100750247
11	24278204	24278908	705	*	PlantSmallRNAgenes	siRNA24	NA	NA	osa-b1.0r1-36385	siRNA24 locus with predominant RNA size of 24	NA	NA	NA	NA	NA	NA	NA	-4.53297591726046	0.0186307452632578
11	24332692	24333874	1183	*	PlantSmallRNAgenes	siRNA24	NA	NA	osa-b1.0r1-36424	siRNA24 locus with predominant RNA size of 24	NA	NA	NA	NA	NA	NA	NA	2.5025672638074	0.021025449574011
11	24382034	24382984	951	*	PlantSmallRNAgenes	siRNA24	NA	NA	osa-b1.0r1-36448	siRNA24 locus with predominant RNA size of 24	NA	NA	NA	NA	NA	NA	NA	-1.55643735244504	0.0377261082597931
11	24387323	24395757	8435	*	PlantSmallRNAgenes	siRNA24	NA	NA	osa-b1.0r1-36450	siRNA24 locus with predominant RNA size of 24	NA	NA	NA	NA	NA	NA	NA	6.23754965455536	3.67232117542781e-10
11	24446409	24447273	865	*	PlantSmallRNAgenes	siRNA24	NA	NA	osa-b1.0r1-36476	siRNA24 locus with predominant RNA size of 24	NA	NA	NA	NA	NA	NA	NA	3.02744429145582	0.033934910457831
11	24466923	24467734	812	*	PlantSmallRNAgenes	siRNA24	NA	NA	osa-b1.0r1-36487	siRNA24 locus with predominant RNA size of 24	NA	NA	NA	NA	NA	NA	NA	5.40911974685159	0.00415725211403833
11	24485052	24488128	3077	*	ShortStack	siRNA24	NA	NA	Cluster_30280	NA	Cluster_30280	24	N	NA	NA	NA	NA	3.54311773169871	0.00706740632181633
11	24507735	24508297	563	*	PlantSmallRNAgenes	OtherRNA	NA	NA	osa-b1.0r1-36508	OtherRNA locus with < 80% of RNAs between 20-24 nts in size	NA	NA	NA	NA	NA	NA	NA	4.52656013689686	0.0486499608328814
11	24534646	24536827	2182	*	PlantSmallRNAgenes	siRNA24	NA	NA	osa-b1.0r1-36520	siRNA24 locus with predominant RNA size of 24	NA	NA	NA	NA	NA	NA	NA	3.104110961758	0.00865220605619841
11	24553962	24555156	1195	*	PlantSmallRNAgenes	siRNA24	NA	NA	osa-b1.0r1-36524	siRNA24 locus with predominant RNA size of 24	NA	NA	NA	NA	NA	NA	NA	4.91704319401107	0.0166929975523479
11	24558573	24559626	1054	*	PlantSmallRNAgenes	siRNA24	NA	NA	osa-b1.0r1-36525	siRNA24 locus with predominant RNA size of 24	NA	NA	NA	NA	NA	NA	NA	5.95192663082858	0.0105349369711032
11	24600633	24601774	1142	*	PlantSmallRNAgenes	siRNA24	NA	NA	osa-b1.0r1-36563	siRNA24 locus with predominant RNA size of 24	NA	NA	NA	NA	NA	NA	NA	2.33641167486798	0.0417487192427393
11	24613427	24614006	580	*	PlantSmallRNAgenes	siRNA24	NA	NA	osa-b1.0r1-36571	siRNA24 locus with predominant RNA size of 24	NA	NA	NA	NA	NA	NA	NA	5.28549814184531	0.0450283456696975
11	24647533	24647951	419	*	PlantSmallRNAgenes	siRNA24	NA	NA	osa-b1.0r1-36588	siRNA24 locus with predominant RNA size of 24	NA	NA	NA	NA	NA	NA	NA	-3.49956347728416	0.0272728300179628
11	24660913	24661789	877	*	PlantSmallRNAgenes	siRNA24	NA	NA	osa-b1.0r1-36592	siRNA24 locus with predominant RNA size of 24	NA	NA	NA	NA	NA	NA	NA	-3.47059192217933	0.00223958233745656
11	24676803	24678382	1580	*	PlantSmallRNAgenes	siRNA24	NA	NA	osa-b1.0r1-36596	siRNA24 locus with predominant RNA size of 24	NA	NA	NA	NA	NA	NA	NA	5.2790512190651	0.0180437876130144
11	24711521	24713239	1719	*	PlantSmallRNAgenes	siRNA21	NA	NA	osa-b1.0r1-36612	siRNA21 locus with predominant RNA size of 21	NA	NA	NA	NA	NA	NA	NA	4.87577717061578	0.000946363233469889
11	24837405	24838594	1190	*	PlantSmallRNAgenes	siRNA24	NA	NA	osa-b1.0r1-36676	siRNA24 locus with predominant RNA size of 24	NA	NA	NA	NA	NA	NA	NA	5.67845990038031	0.00748771618200824
11	24871641	24880116	8476	*	Pln24NT	24nt_Locus	NA	NA	cluster30316	NA	NA	NA	NA	cluster30316	cluster30316	T	15	6.57872237383958	0.000883598321003427
11	24975642	24979300	3659	*	PlantSmallRNAgenes	siRNA24	NA	NA	osa-b1.0r1-36736	siRNA24 locus with predominant RNA size of 24	NA	NA	NA	NA	NA	NA	NA	1.73395075429316	0.0167203240546554
11	24979724	24980843	1120	*	PlantSmallRNAgenes	siRNA24	NA	NA	osa-b1.0r1-36737	siRNA24 locus with predominant RNA size of 24	NA	NA	NA	NA	NA	NA	NA	5.88997140202902	0.00424310421816107
11	25019264	25019870	607	*	PlantSmallRNAgenes	siRNA24	NA	NA	osa-b1.0r1-36756	siRNA24 locus with predominant RNA size of 24	NA	NA	NA	NA	NA	NA	NA	5.23621013082253	0.00941347778276073
11	25020033	25020316	284	*	PlantSmallRNAgenes	siRNA24	NA	NA	osa-b1.0r1-36757	siRNA24 locus with predominant RNA size of 24	NA	NA	NA	NA	NA	NA	NA	6.24325370773568	0.0056852917181435
11	25020539	25021127	589	*	PlantSmallRNAgenes	siRNA24	NA	NA	osa-b1.0r1-36758	siRNA24 locus with predominant RNA size of 24	NA	NA	NA	NA	NA	NA	NA	6.66880315393751	0.00133470426580436
11	25021541	25023520	1980	*	PlantSmallRNAgenes	siRNA24	NA	NA	osa-b1.0r1-36760	siRNA24 locus with predominant RNA size of 24	NA	NA	NA	NA	NA	NA	NA	5.82271599462869	0.00191595872018615
11	25024147	25026615	2469	*	PlantSmallRNAgenes	siRNA24	NA	NA	osa-b1.0r1-36761	siRNA24 locus with predominant RNA size of 24	NA	NA	NA	NA	NA	NA	NA	9.03980162179544	2.7882732044619e-07
11	25044671	25045749	1079	*	PlantSmallRNAgenes	siRNA24	NA	NA	osa-b1.0r1-36770	siRNA24 locus with predominant RNA size of 24	NA	NA	NA	NA	NA	NA	NA	6.19955916077661	0.000822358157440525
11	25086270	25086550	281	*	PlantSmallRNAgenes	siRNA24	NA	NA	osa-b1.0r1-36789	siRNA24 locus with predominant RNA size of 24	NA	NA	NA	NA	NA	NA	NA	7.1352393113338	0.000241054075814031
11	25086965	25088557	1593	*	PlantSmallRNAgenes	siRNA24	NA	NA	osa-b1.0r1-36791	siRNA24 locus with predominant RNA size of 24	NA	NA	NA	NA	NA	NA	NA	6.97719193480429	5.34601726335171e-05
11	25108091	25109295	1205	*	PlantSmallRNAgenes	siRNA24	NA	NA	osa-b1.0r1-36810	siRNA24 locus with predominant RNA size of 24	NA	NA	NA	NA	NA	NA	NA	5.33884093111856	0.0336582678399479
11	25183512	25184393	882	*	PlantSmallRNAgenes	siRNA24	NA	NA	osa-b1.0r1-36854	siRNA24 locus with predominant RNA size of 24	NA	NA	NA	NA	NA	NA	NA	-4.49147275440336	0.0226720147869542
11	25216902	25218073	1172	*	PlantSmallRNAgenes	siRNA24	NA	NA	osa-b1.0r1-36864	siRNA24 locus with predominant RNA size of 24	NA	NA	NA	NA	NA	NA	NA	2.16261958081445	0.038465253617926
11	25226783	25227514	732	*	PlantSmallRNAgenes	siRNA24	NA	NA	osa-b1.0r1-36867	siRNA24 locus with predominant RNA size of 24	NA	NA	NA	NA	NA	NA	NA	2.29817887019801	0.00735592374102725
11	25243779	25244683	905	*	PlantSmallRNAgenes	siRNA24	NA	NA	osa-b1.0r1-36872	siRNA24 locus with predominant RNA size of 24	NA	NA	NA	NA	NA	NA	NA	4.55277196316705	0.0285871519557394
11	25302187	25302646	460	*	PlantSmallRNAgenes	siRNA24	NA	NA	osa-b1.0r1-36906	siRNA24 locus with predominant RNA size of 24	NA	NA	NA	NA	NA	NA	NA	1.72052714174699	0.0125788241502821
11	25303360	25305765	2406	*	PlantSmallRNAgenes	siRNA24	NA	NA	osa-b1.0r1-36907	siRNA24 locus with predominant RNA size of 24	NA	NA	NA	NA	NA	NA	NA	1.61985351068474	0.0346990972853602
11	25517532	25517892	361	+	PlantSmallRNAgenes	siRNA24	NA	NA	osa-b1.0r1-37003	siRNA24 locus with predominant RNA size of 24	NA	NA	NA	NA	NA	NA	NA	-2.52364040512575	0.0276664658133872
11	25583471	25583959	489	*	PlantSmallRNAgenes	siRNA24	NA	NA	osa-b1.0r1-37032	siRNA24 locus with predominant RNA size of 24	NA	NA	NA	NA	NA	NA	NA	-3.48683829306749	0.0294971748144959
11	25708432	25709345	914	*	PlantSmallRNAgenes	siRNA24	NA	NA	osa-b1.0r1-37083	siRNA24 locus with predominant RNA size of 24	NA	NA	NA	NA	NA	NA	NA	5.12657882985269	0.0329458139040679
11	25713326	25714117	792	+	PlantSmallRNAgenes	siRNA24	NA	NA	osa-b1.0r1-37084	siRNA24 locus with predominant RNA size of 24	NA	NA	NA	NA	NA	NA	NA	5.58451335218679	0.00256287474443712
11	25714915	25715741	827	+	PlantSmallRNAgenes	siRNA24	NA	NA	osa-b1.0r1-37087	siRNA24 locus with predominant RNA size of 24	NA	NA	NA	NA	NA	NA	NA	5.4022157583297	0.00396715855096747
11	26043547	26044720	1174	*	PlantSmallRNAgenes	siRNA24	NA	NA	osa-b1.0r1-37179	siRNA24 locus with predominant RNA size of 24	NA	NA	NA	NA	NA	NA	NA	7.18155217010968	0.000219614403892467
11	26045156	26046298	1143	*	PlantSmallRNAgenes	siRNA24	NA	NA	osa-b1.0r1-37181	siRNA24 locus with predominant RNA size of 24	NA	NA	NA	NA	NA	NA	NA	4.69292162875804	0.039076069353976
11	26270614	26272787	2174	*	PlantSmallRNAgenes	siRNA24	NA	NA	osa-b1.0r1-37258	siRNA24 locus with predominant RNA size of 24	NA	NA	NA	NA	NA	NA	NA	4.55744762722901	4.68493980585639e-05
11	26317210	26321346	4137	*	PlantSmallRNAgenes	OtherRNA	NA	NA	osa-b1.0r1-37271	OtherRNA locus with < 80% of RNAs between 20-24 nts in size	NA	NA	NA	NA	NA	NA	NA	3.18399166282045	0.0116266355320912
11	26691055	26691372	318	*	PlantSmallRNAgenes	siRNA21	NA	NA	osa-b1.0r1-37428	siRNA21 locus with predominant RNA size of 21	NA	NA	NA	NA	NA	NA	NA	11.6402010696259	0.000337361716644445
11	26691876	26692968	1093	*	PlantSmallRNAgenes	siRNA21	NA	NA	osa-b1.0r1-37430	siRNA21 locus with predominant RNA size of 21	NA	NA	NA	NA	NA	NA	NA	10.3275350842384	0.00500080872499747
11	26693850	26694780	931	*	PlantSmallRNAgenes	siRNA21	NA	NA	osa-b1.0r1-37432	siRNA21 locus with predominant RNA size of 21	NA	NA	NA	NA	NA	NA	NA	12.2793459537582	1.12476888925341e-05
11	26757896	26760334	2439	*	PlantSmallRNAgenes	siRNA24	NA	NA	osa-b1.0r1-37457	siRNA24 locus with predominant RNA size of 24	NA	NA	NA	NA	NA	NA	NA	2.06064760294933	0.0265842645598066
11	26894248	26894901	654	*	ShortStack	siRNA24	NA	NA	Cluster_31711	NA	Cluster_31711	24	N	NA	NA	NA	NA	5.54736200777122	0.0375728797016051
11	26959016	26959323	308	*	PlantSmallRNAgenes	siRNA24	NA	NA	osa-b1.0r1-37529	siRNA24 locus with predominant RNA size of 24	NA	NA	NA	NA	NA	NA	NA	-5.9353345660531	0.00278620303214176
11	27016928	27020463	3536	*	PlantSmallRNAgenes	siRNA24	NA	NA	osa-b1.0r1-37553	siRNA24 locus with predominant RNA size of 24	NA	NA	NA	NA	NA	NA	NA	5.95689390706213	2.26456214470911e-05
11	27116480	27118040	1561	-	PlantSmallRNAgenes	OtherRNA	NA	NA	osa-b1.0r1-37582	OtherRNA locus with < 80% of RNAs between 20-24 nts in size	NA	NA	NA	NA	NA	NA	NA	-2.36276901520995	0.0208070726131155
11	27147050	27147870	821	*	PlantSmallRNAgenes	siRNA24	NA	NA	osa-b1.0r1-37598	siRNA24 locus with predominant RNA size of 24	NA	NA	NA	NA	NA	NA	NA	6.22667591851555	0.00545765305056362
11	27147999	27149022	1024	*	PlantSmallRNAgenes	siRNA24	NA	NA	osa-b1.0r1-37599	siRNA24 locus with predominant RNA size of 24	NA	NA	NA	NA	NA	NA	NA	4.02624350865624	0.000158929235378224
11	27242667	27245496	2830	*	PlantSmallRNAgenes	siRNA24	NA	NA	osa-b1.0r1-37629	siRNA24 locus with predominant RNA size of 24	NA	NA	NA	NA	NA	NA	NA	2.65381035754752	0.0263335445510326
11	27245569	27250537	4969	*	PlantSmallRNAgenes	siRNA24	NA	NA	osa-b1.0r1-37630	siRNA24 locus with predominant RNA size of 24	NA	NA	NA	NA	NA	NA	NA	4.85016431568475	2.89111366933926e-06
11	27342853	27345356	2504	*	PlantSmallRNAgenes	siRNA24	NA	NA	osa-b1.0r1-37675	siRNA24 locus with predominant RNA size of 24	NA	NA	NA	NA	NA	NA	NA	4.02427590073461	0.00958643981532885
11	27354722	27361313	6592	*	PlantSmallRNAgenes	siRNA24	NA	NA	osa-b1.0r1-37680	siRNA24 locus with predominant RNA size of 24	NA	NA	NA	NA	NA	NA	NA	2.34970778820681	0.0022297611683369
11	27394266	27395016	751	*	PlantSmallRNAgenes	siRNA24	NA	NA	osa-b1.0r1-37700	siRNA24 locus with predominant RNA size of 24	NA	NA	NA	NA	NA	NA	NA	6.12211492624782	0.00234978678082702
11	27397929	27398317	389	-	PlantSmallRNAgenes	siRNA24	NA	NA	osa-b1.0r1-37702	siRNA24 locus with predominant RNA size of 24	NA	NA	NA	NA	NA	NA	NA	2.67371903792589	0.0233770670281456
11	27410678	27411690	1013	*	PlantSmallRNAgenes	siRNA24	NA	NA	osa-b1.0r1-37707	siRNA24 locus with predominant RNA size of 24	NA	NA	NA	NA	NA	NA	NA	3.05728226219535	0.000200769842370749
11	27659607	27660056	450	*	PlantSmallRNAgenes	siRNA24	NA	NA	osa-b1.0r1-37814	siRNA24 locus with predominant RNA size of 24	NA	NA	NA	NA	NA	NA	NA	-4.49876562863843	0.0285195167703041
11	27769959	27772140	2182	*	PlantSmallRNAgenes	siRNA24	NA	NA	osa-b1.0r1-37860	siRNA24 locus with predominant RNA size of 24	NA	NA	NA	NA	NA	NA	NA	3.57857330735537	0.0360279231013163
11	27799381	27800125	745	*	PlantSmallRNAgenes	siRNA24	NA	NA	osa-b1.0r1-37869	siRNA24 locus with predominant RNA size of 24	NA	NA	NA	NA	NA	NA	NA	3.52645312028339	0.0335533747114463
11	27805441	27808087	2647	*	PlantSmallRNAgenes	OtherRNA	NA	NA	osa-b1.0r1-37874	OtherRNA locus with < 80% of RNAs between 20-24 nts in size	NA	NA	NA	NA	NA	NA	NA	5.60396529627937	0.00973232084346266
11	27814364	27815729	1366	*	PlantSmallRNAgenes	siRNA24	NA	NA	osa-b1.0r1-37877	siRNA24 locus with predominant RNA size of 24	NA	NA	NA	NA	NA	NA	NA	5.2234469246759	0.0194006298903168
11	28552307	28553326	1020	*	PlantSmallRNAgenes	siRNA24	NA	NA	osa-b1.0r1-38157	siRNA24 locus with predominant RNA size of 24	NA	NA	NA	NA	NA	NA	NA	5.00153319189943	0.0302986420541642
11	28576127	28578096	1970	*	Pln24NT	24nt_Locus	NA	NA	cluster31650	NA	NA	NA	NA	cluster31650	cluster31650	T	10	4.90955896676394	0.0173144854606623
11	28606804	28607400	597	*	PlantSmallRNAgenes	siRNA24	NA	NA	osa-b1.0r1-38180	siRNA24 locus with predominant RNA size of 24	NA	NA	NA	NA	NA	NA	NA	4.53460145516017	0.0350548303479547
11	28748986	28749482	497	+	PlantSmallRNAgenes	siRNA24	NA	NA	osa-b1.0r1-38237	siRNA24 locus with predominant RNA size of 24	NA	NA	NA	NA	NA	NA	NA	-4.00978822831275	1.59433165205048e-09
11	28751284	28752196	913	*	PlantSmallRNAgenes	siRNA24	NA	NA	osa-b1.0r1-38238	siRNA24 locus with predominant RNA size of 24	NA	NA	NA	NA	NA	NA	NA	2.38196224355629	0.0130034492262087
11	28805825	28806357	533	+	PlantSmallRNAgenes	OtherRNA	NA	NA	osa-b1.0r1-38259	OtherRNA locus with < 80% of RNAs between 20-24 nts in size	NA	NA	NA	NA	NA	NA	NA	-3.28715584639808	6.93797900148822e-07
11	28827709	28828468	760	+	PlantSmallRNAgenes	OtherRNA	NA	NA	osa-b1.0r1-38271	OtherRNA locus with < 80% of RNAs between 20-24 nts in size	NA	NA	NA	NA	NA	NA	NA	-5.3467912138831	0.0021110067406179
11	28914664	28918707	4044	*	PlantSmallRNAgenes	siRNA24	NA	NA	osa-b1.0r1-38295	siRNA24 locus with predominant RNA size of 24	NA	NA	NA	NA	NA	NA	NA	5.73817290105815	4.76210661330155e-15
11	28925246	28925835	590	*	PlantSmallRNAgenes	siRNA24	NA	NA	osa-b1.0r1-38298	siRNA24 locus with predominant RNA size of 24	NA	NA	NA	NA	NA	NA	NA	6.04927242848709	0.0134588932086261
11	28932598	28933385	788	-	PlantSmallRNAgenes	OtherRNA	NA	NA	osa-b1.0r1-38304	OtherRNA locus with < 80% of RNAs between 20-24 nts in size	NA	NA	NA	NA	NA	NA	NA	-6.28764348472011	0.00015751366048623
11	28934230	28936102	1873	-	PlantSmallRNAgenes	OtherRNA	NA	NA	osa-b1.0r1-38306	OtherRNA locus with < 80% of RNAs between 20-24 nts in size	NA	NA	NA	NA	NA	NA	NA	-4.41373119429498	2.45179464022473e-06
11	29015946	29017024	1079	*	PlantSmallRNAgenes	siRNA24	NA	NA	osa-b1.0r1-38337	siRNA24 locus with predominant RNA size of 24	NA	NA	NA	NA	NA	NA	NA	5.18233195408948	0.0273555149611458
12	20872	21289	418	*	PlantSmallRNAgenes	siRNA24	NA	NA	osa-b1.0r1-38346	siRNA24 locus with predominant RNA size of 24	NA	NA	NA	NA	NA	NA	NA	-5.14884546445847	0.0141691479782784
12	124876	125697	822	*	PlantSmallRNAgenes	siRNA24	NA	NA	osa-b1.0r1-38380	siRNA24 locus with predominant RNA size of 24	NA	NA	NA	NA	NA	NA	NA	-4.20116565819003	0.0316203387905788
12	172869	173954	1086	*	PlantSmallRNAgenes	siRNA24	NA	NA	osa-b1.0r1-38398	siRNA24 locus with predominant RNA size of 24	NA	NA	NA	NA	NA	NA	NA	2.85657227620585	0.0319162102091658
12	202549	203188	640	*	PlantSmallRNAgenes	siRNA24	NA	NA	osa-b1.0r1-38404	siRNA24 locus with predominant RNA size of 24	NA	NA	NA	NA	NA	NA	NA	5.74415833910783	0.026640480857437
12	203655	204320	666	*	ShortStack	siRNA24	NA	NA	Cluster_32819	NA	Cluster_32819	24	N	NA	NA	NA	NA	6.2523859966775	0.00483950275136546
12	216907	217365	459	*	PlantSmallRNAgenes	siRNA24	NA	NA	osa-b1.0r1-38415	siRNA24 locus with predominant RNA size of 24	NA	NA	NA	NA	NA	NA	NA	-4.69283767761196	0.0107903051702123
12	219913	220309	397	*	PlantSmallRNAgenes	siRNA24	NA	NA	osa-b1.0r1-38417	siRNA24 locus with predominant RNA size of 24	NA	NA	NA	NA	NA	NA	NA	-3.12343665134394	0.0203177343177994
12	287660	288830	1171	*	PlantSmallRNAgenes	siRNA24	NA	NA	osa-b1.0r1-38442	siRNA24 locus with predominant RNA size of 24	NA	NA	NA	NA	NA	NA	NA	5.71293638809835	0.0164920232293893
12	335239	335682	444	*	PlantSmallRNAgenes	siRNA24	NA	NA	osa-b1.0r1-38459	siRNA24 locus with predominant RNA size of 24	NA	NA	NA	NA	NA	NA	NA	-2.56281276757432	0.033737593574054
12	368027	370257	2231	*	Pln24NT	24nt_Locus	NA	NA	cluster31897	NA	NA	NA	NA	cluster31897	cluster31897	T	9	5.80103666714182	0.0131112366157353
12	450165	450205	41	+	PlantSmallRNAgenes	OtherRNA	NA	NA	osa-b1.0r1-38492	OtherRNA locus with < 80% of RNAs between 20-24 nts in size	NA	NA	NA	NA	NA	NA	NA	-4.19982941663711	0.000501268403566561
12	579237	579723	487	*	PlantSmallRNAgenes	siRNA24	NA	NA	osa-b1.0r1-38532	siRNA24 locus with predominant RNA size of 24	NA	NA	NA	NA	NA	NA	NA	4.0267377677503	0.0174298741509801
12	696931	697427	497	+	ShortStack	OtherRNA	NA	NA	Cluster_33111	NA	Cluster_33111	N	N	NA	NA	NA	NA	4.9901153849712	0.0342078089304346
12	746157	746592	436	+	PlantSmallRNAgenes	OtherRNA	NA	NA	osa-b1.0r1-38605	OtherRNA locus with < 80% of RNAs between 20-24 nts in size	NA	NA	NA	NA	NA	NA	NA	-5.53926014085302	0.0242061543664376
12	776238	776764	527	*	PlantSmallRNAgenes	siRNA24	NA	NA	osa-b1.0r1-38620	siRNA24 locus with predominant RNA size of 24	NA	NA	NA	NA	NA	NA	NA	-5.47657075287442	0.0206514754906209
12	793070	794504	1435	*	PlantSmallRNAgenes	siRNA24	NA	NA	osa-b1.0r1-38624	siRNA24 locus with predominant RNA size of 24	NA	NA	NA	NA	NA	NA	NA	2.69415636648944	0.00728206035030328
12	794773	795291	519	-	PlantSmallRNAgenes	siRNA24	NA	NA	osa-b1.0r1-38625	siRNA24 locus with predominant RNA size of 24	NA	NA	NA	NA	NA	NA	NA	6.00765801641482	0.00106218880857213
12	900703	901538	836	*	PlantSmallRNAgenes	siRNA24	NA	NA	osa-b1.0r1-38670	siRNA24 locus with predominant RNA size of 24	NA	NA	NA	NA	NA	NA	NA	4.00893979936613	0.00301138892341919
12	987162	987717	556	*	PlantSmallRNAgenes	siRNA24	NA	NA	osa-b1.0r1-38701	siRNA24 locus with predominant RNA size of 24	NA	NA	NA	NA	NA	NA	NA	-4.53677201778877	0.0233214353226685
12	1039045	1039351	307	*	PlantSmallRNAgenes	OtherRNA	NA	NA	osa-b1.0r1-38717	OtherRNA locus with < 80% of RNAs between 20-24 nts in size	NA	NA	NA	NA	NA	NA	NA	-6.2746630251783	0.00342051674722974
12	1136306	1138041	1736	*	PlantSmallRNAgenes	siRNA24	NA	NA	osa-b1.0r1-38757	siRNA24 locus with predominant RNA size of 24	NA	NA	NA	NA	NA	NA	NA	2.91614995421924	0.00106570236995384
12	1165323	1167417	2095	*	PlantSmallRNAgenes	siRNA24	NA	NA	osa-b1.0r1-38764	siRNA24 locus with predominant RNA size of 24	NA	NA	NA	NA	NA	NA	NA	2.4584207239681	0.0252666551997289
12	1170646	1170906	261	+	PlantSmallRNAgenes	OtherRNA	NA	NA	osa-b1.0r1-38767	OtherRNA locus with < 80% of RNAs between 20-24 nts in size	NA	NA	NA	NA	NA	NA	NA	-2.05470389713646	0.0051875386215432
12	1184725	1185027	303	+	PlantSmallRNAgenes	siRNA24	NA	NA	osa-b1.0r1-38771	siRNA24 locus with predominant RNA size of 24	NA	NA	NA	NA	NA	NA	NA	-2.46436062237713	0.0168611049464289
12	1260369	1262277	1909	*	PlantSmallRNAgenes	siRNA24	NA	NA	osa-b1.0r1-38812	siRNA24 locus with predominant RNA size of 24	NA	NA	NA	NA	NA	NA	NA	7.2924069982535	3.23264159423754e-10
12	1262412	1263185	774	*	PlantSmallRNAgenes	siRNA24	NA	NA	osa-b1.0r1-38813	siRNA24 locus with predominant RNA size of 24	NA	NA	NA	NA	NA	NA	NA	6.82782354789976	0.000730530048845024
12	1349866	1350310	445	+	PlantSmallRNAgenes	OtherRNA	NA	NA	osa-b1.0r1-38846	OtherRNA locus with < 80% of RNAs between 20-24 nts in size	NA	NA	NA	NA	NA	NA	NA	5.04011446212797	1.62038878730805e-09
12	1483332	1485307	1976	*	PlantSmallRNAgenes	siRNA24	NA	NA	osa-b1.0r1-38904	siRNA24 locus with predominant RNA size of 24	NA	NA	NA	NA	NA	NA	NA	4.03800686326209	0.007142098143624
12	1552227	1552887	661	*	PlantSmallRNAgenes	siRNA24	NA	NA	osa-b1.0r1-38931	siRNA24 locus with predominant RNA size of 24	NA	NA	NA	NA	NA	NA	NA	-4.2804401814463	0.0254653768953224
12	1592331	1593122	792	-	PlantSmallRNAgenes	siRNA24	NA	NA	osa-b1.0r1-38945	siRNA24 locus with predominant RNA size of 24	NA	NA	NA	NA	NA	NA	NA	-2.96794048659937	0.0223567086013844
12	1750069	1750414	346	*	PlantSmallRNAgenes	siRNA24	NA	NA	osa-b1.0r1-38994	siRNA24 locus with predominant RNA size of 24	NA	NA	NA	NA	NA	NA	NA	-3.17058131131563	0.00941347778276073
12	1750947	1751280	334	*	PlantSmallRNAgenes	siRNA24	NA	NA	osa-b1.0r1-38995	siRNA24 locus with predominant RNA size of 24	NA	NA	NA	NA	NA	NA	NA	-3.91200123142696	0.0126935361981526
12	1781895	1782772	878	*	PlantSmallRNAgenes	siRNA24	NA	NA	osa-b1.0r1-39006	siRNA24 locus with predominant RNA size of 24	NA	NA	NA	NA	NA	NA	NA	-2.10770112847074	0.0373994603184907
12	1814552	1817311	2760	*	PlantSmallRNAgenes	siRNA24	NA	NA	osa-b1.0r1-39015	siRNA24 locus with predominant RNA size of 24	NA	NA	NA	NA	NA	NA	NA	7.23671489976898	2.6982990478119e-12
12	1821715	1822118	404	*	PlantSmallRNAgenes	siRNA24	NA	NA	osa-b1.0r1-39017	siRNA24 locus with predominant RNA size of 24	NA	NA	NA	NA	NA	NA	NA	-2.15001232352842	0.0311549182061806
12	1846306	1846439	134	+	PlantSmallRNAgenes	siRNA24	NA	NA	osa-b1.0r1-39026	siRNA24 locus with predominant RNA size of 24	NA	NA	NA	NA	NA	NA	NA	-5.16792984713682	0.0353878127900139
12	1904288	1904732	445	*	PlantSmallRNAgenes	siRNA24	NA	NA	osa-b1.0r1-39051	siRNA24 locus with predominant RNA size of 24	NA	NA	NA	NA	NA	NA	NA	-4.44430366563341	0.0241619031608715
12	2000484	2002015	1532	*	PlantSmallRNAgenes	siRNA24	NA	NA	osa-b1.0r1-39085	siRNA24 locus with predominant RNA size of 24	NA	NA	NA	NA	NA	NA	NA	2.57561390269682	0.0358929379279034
12	2145886	2146796	911	*	PlantSmallRNAgenes	siRNA24	NA	NA	osa-b1.0r1-39119	siRNA24 locus with predominant RNA size of 24	NA	NA	NA	NA	NA	NA	NA	3.63724345119263	0.00870150994329465
12	2147033	2149029	1997	*	PlantSmallRNAgenes	siRNA24	NA	NA	osa-b1.0r1-39120	siRNA24 locus with predominant RNA size of 24	NA	NA	NA	NA	NA	NA	NA	3.59769680360506	0.0448399095403663
12	2215933	2216213	281	*	PlantSmallRNAgenes	OtherRNA	NA	NA	osa-b1.0r1-39154	OtherRNA locus with < 80% of RNAs between 20-24 nts in size	NA	NA	NA	NA	NA	NA	NA	4.14987587752054	0.0165104972731087
12	2220289	2221038	750	*	PlantSmallRNAgenes	siRNA24	NA	NA	osa-b1.0r1-39157	siRNA24 locus with predominant RNA size of 24	NA	NA	NA	NA	NA	NA	NA	3.01382746825977	0.0359361464259096
12	2348352	2349064	713	*	PlantSmallRNAgenes	siRNA24	NA	NA	osa-b1.0r1-39212	siRNA24 locus with predominant RNA size of 24	NA	NA	NA	NA	NA	NA	NA	5.11177086108485	0.0322387973110567
12	2636657	2637666	1010	*	PlantSmallRNAgenes	siRNA24	NA	NA	osa-b1.0r1-39327	siRNA24 locus with predominant RNA size of 24	NA	NA	NA	NA	NA	NA	NA	-2.28191912557523	0.00147237262117798
12	2812569	2812935	367	+	PlantSmallRNAgenes	siRNA24	NA	NA	osa-b1.0r1-39406	siRNA24 locus with predominant RNA size of 24	NA	NA	NA	NA	NA	NA	NA	-3.90657084373934	0.0414810148259604
12	2813490	2813812	323	*	PlantSmallRNAgenes	siRNA24	NA	NA	osa-b1.0r1-39407	siRNA24 locus with predominant RNA size of 24	NA	NA	NA	NA	NA	NA	NA	-4.40768875339226	0.042941938080533
12	2817673	2818568	896	*	PlantSmallRNAgenes	siRNA24	NA	NA	osa-b1.0r1-39410	siRNA24 locus with predominant RNA size of 24	NA	NA	NA	NA	NA	NA	NA	-3.54427294831392	0.049459981880612
12	2867763	2869024	1262	*	PlantSmallRNAgenes	siRNA24	NA	NA	osa-b1.0r1-39433	siRNA24 locus with predominant RNA size of 24	NA	NA	NA	NA	NA	NA	NA	5.70026601667905	0.00232724849478799
12	2870101	2882408	12308	*	PlantSmallRNAgenes	siRNA24	NA	NA	osa-b1.0r1-39435	siRNA24 locus with predominant RNA size of 24	NA	NA	NA	NA	NA	NA	NA	8.5132509997817	3.57546931721741e-16
12	2893929	2896798	2870	*	PlantSmallRNAgenes	siRNA24	NA	NA	osa-b1.0r1-39442	siRNA24 locus with predominant RNA size of 24	NA	NA	NA	NA	NA	NA	NA	8.0505561081337	9.05786800159728e-10
12	2896906	2897396	491	*	PlantSmallRNAgenes	siRNA24	NA	NA	osa-b1.0r1-39443	siRNA24 locus with predominant RNA size of 24	NA	NA	NA	NA	NA	NA	NA	6.87565509238857	0.000754185190825548
12	2897457	2897954	498	*	PlantSmallRNAgenes	siRNA24	NA	NA	osa-b1.0r1-39444	siRNA24 locus with predominant RNA size of 24	NA	NA	NA	NA	NA	NA	NA	3.2924406794447	0.0461302555090277
12	3043276	3044025	750	*	PlantSmallRNAgenes	siRNA24	NA	NA	osa-b1.0r1-39508	siRNA24 locus with predominant RNA size of 24	NA	NA	NA	NA	NA	NA	NA	-5.13137026876782	0.00844739183579046
12	3094986	3099872	4887	*	PlantSmallRNAgenes	siRNA24	NA	NA	osa-b1.0r1-39535	siRNA24 locus with predominant RNA size of 24	NA	NA	NA	NA	NA	NA	NA	7.70275521147201	3.57546931721741e-16
12	3106358	3107131	774	*	PlantSmallRNAgenes	siRNA21	NA	NA	osa-b1.0r1-39541	siRNA21 locus with predominant RNA size of 21	NA	NA	NA	NA	NA	NA	NA	4.69088767265362	0.0269398483068988
12	3137470	3139277	1808	*	PlantSmallRNAgenes	siRNA24	NA	NA	osa-b1.0r1-39559	siRNA24 locus with predominant RNA size of 24	NA	NA	NA	NA	NA	NA	NA	3.08184621617887	0.0099377533278762
12	3185972	3186251	280	*	PlantSmallRNAgenes	siRNA24	NA	NA	osa-b1.0r1-39578	siRNA24 locus with predominant RNA size of 24	NA	NA	NA	NA	NA	NA	NA	-2.11499690919054	0.0437130327702454
12	3211773	3212419	647	*	PlantSmallRNAgenes	siRNA24	NA	NA	osa-b1.0r1-39584	siRNA24 locus with predominant RNA size of 24	NA	NA	NA	NA	NA	NA	NA	-4.53706669954864	0.0209386128231768
12	3324889	3325263	375	*	PlantSmallRNAgenes	siRNA24	NA	NA	osa-b1.0r1-39616	siRNA24 locus with predominant RNA size of 24	NA	NA	NA	NA	NA	NA	NA	-2.13519822652847	0.0216942012073853
12	3394808	3396182	1375	*	PlantSmallRNAgenes	siRNA24	NA	NA	osa-b1.0r1-39644	siRNA24 locus with predominant RNA size of 24	NA	NA	NA	NA	NA	NA	NA	3.59589521215267	0.029463558336317
12	3465364	3470588	5225	*	Pln24NT	24nt_Locus	NA	NA	cluster32859	NA	NA	NA	NA	cluster32859	cluster32859	T	17	5.68350735145633	0.00354994711247037
12	3489799	3490851	1053	*	PlantSmallRNAgenes	siRNA24	NA	NA	osa-b1.0r1-39686	siRNA24 locus with predominant RNA size of 24	NA	NA	NA	NA	NA	NA	NA	4.15460810333904	0.0498190387362466
12	3601920	3602436	517	*	PlantSmallRNAgenes	siRNA24	NA	NA	osa-b1.0r1-39731	siRNA24 locus with predominant RNA size of 24	NA	NA	NA	NA	NA	NA	NA	4.6914163773147	0.0170491927615669
12	3608384	3608898	515	*	PlantSmallRNAgenes	siRNA24	NA	NA	osa-b1.0r1-39736	siRNA24 locus with predominant RNA size of 24	NA	NA	NA	NA	NA	NA	NA	4.15538520482592	0.0485176481784009
12	3689686	3690169	484	*	PlantSmallRNAgenes	siRNA24	NA	NA	osa-b1.0r1-39767	siRNA24 locus with predominant RNA size of 24	NA	NA	NA	NA	NA	NA	NA	5.11128649657541	0.0357298702690178
12	3781081	3782022	942	*	ShortStack	siRNA24	NA	NA	Cluster_35033	NA	Cluster_35033	24	N	NA	NA	NA	NA	5.22909948409033	0.0211090903448462
12	3853564	3853843	280	*	PlantSmallRNAgenes	siRNA24	NA	NA	osa-b1.0r1-39840	siRNA24 locus with predominant RNA size of 24	NA	NA	NA	NA	NA	NA	NA	-3.71648905732326	0.00836184668696265
12	3872325	3872541	217	+	PlantSmallRNAgenes	OtherRNA	NA	NA	osa-b1.0r1-39849	OtherRNA locus with < 80% of RNAs between 20-24 nts in size	NA	NA	NA	NA	NA	NA	NA	3.13924595149063	0.000383972429494777
12	3883493	3883692	200	+	PlantSmallRNAgenes	siRNA24	NA	NA	osa-b1.0r1-39853	siRNA24 locus with predominant RNA size of 24	NA	NA	NA	NA	NA	NA	NA	-3.51093324907107	0.040193323908864
12	4037107	4037546	440	*	PlantSmallRNAgenes	siRNA24	NA	NA	osa-b1.0r1-39907	siRNA24 locus with predominant RNA size of 24	NA	NA	NA	NA	NA	NA	NA	-3.30984189490255	0.0413086743041979
12	4119335	4119808	474	-	PlantSmallRNAgenes	siRNA24	NA	NA	osa-b1.0r1-39943	siRNA24 locus with predominant RNA size of 24	NA	NA	NA	NA	NA	NA	NA	4.26082731968605	0.0469687113182679
12	4122432	4123026	595	-	PlantSmallRNAgenes	siRNA24	NA	NA	osa-b1.0r1-39945	siRNA24 locus with predominant RNA size of 24	NA	NA	NA	NA	NA	NA	NA	-1.7713220506824	0.011045416739817
12	4135939	4136376	438	*	PlantSmallRNAgenes	siRNA24	NA	NA	osa-b1.0r1-39954	siRNA24 locus with predominant RNA size of 24	NA	NA	NA	NA	NA	NA	NA	6.13920963562886	0.00919544468830729
12	4156752	4156962	211	+	PlantSmallRNAgenes	siRNA24	NA	NA	osa-b1.0r1-39972	siRNA24 locus with predominant RNA size of 24	NA	NA	NA	NA	NA	NA	NA	4.52554282968994	0.0340745016145806
12	4208656	4209263	608	*	PlantSmallRNAgenes	siRNA24	NA	NA	osa-b1.0r1-39987	siRNA24 locus with predominant RNA size of 24	NA	NA	NA	NA	NA	NA	NA	-4.95470933771382	0.00803080049307137
12	4220690	4220725	36	-	PlantSmallRNAgenes	OtherRNA	NA	NA	osa-b1.0r1-39992	OtherRNA locus with < 80% of RNAs between 20-24 nts in size	NA	NA	NA	NA	NA	NA	NA	2.92007220921817	0.00114273740007774
12	4233886	4234550	665	*	PlantSmallRNAgenes	siRNA24	NA	NA	osa-b1.0r1-39998	siRNA24 locus with predominant RNA size of 24	NA	NA	NA	NA	NA	NA	NA	2.73320256540822	0.0280159338069733
12	4461565	4462771	1207	-	PlantSmallRNAgenes	OtherRNA	NA	NA	osa-b1.0r1-40064	OtherRNA locus with < 80% of RNAs between 20-24 nts in size	NA	NA	NA	NA	NA	NA	NA	-6.00129307398564	0.000216057568047576
12	4499736	4502499	2764	+	PlantSmallRNAgenes	OtherRNA	NA	NA	osa-b1.0r1-40084	OtherRNA locus with < 80% of RNAs between 20-24 nts in size	NA	NA	NA	NA	NA	NA	NA	-5.78243937760995	0.00188009484903303
12	4502879	4504355	1477	+	PlantSmallRNAgenes	OtherRNA	NA	NA	osa-b1.0r1-40085	OtherRNA locus with < 80% of RNAs between 20-24 nts in size	NA	NA	NA	NA	NA	NA	NA	-6.10155774534358	0.00108636908902899
12	4506743	4509454	2712	*	PlantSmallRNAgenes	OtherRNA	NA	NA	osa-b1.0r1-40088	OtherRNA locus with < 80% of RNAs between 20-24 nts in size	NA	NA	NA	NA	NA	NA	NA	-5.02718813618097	1.94039895379452e-07
12	4532977	4533778	802	-	PlantSmallRNAgenes	OtherRNA	NA	NA	osa-b1.0r1-40104	OtherRNA locus with < 80% of RNAs between 20-24 nts in size	NA	NA	NA	NA	NA	NA	NA	-4.61161598351377	0.0168611049464289
12	4536459	4537258	800	-	PlantSmallRNAgenes	OtherRNA	NA	NA	osa-b1.0r1-40107	OtherRNA locus with < 80% of RNAs between 20-24 nts in size	NA	NA	NA	NA	NA	NA	NA	-5.42552764856705	0.00775160354845724
12	4539588	4540199	612	*	PlantSmallRNAgenes	siRNA24	NA	NA	osa-b1.0r1-40110	siRNA24 locus with predominant RNA size of 24	NA	NA	NA	NA	NA	NA	NA	5.28136623588353	0.0153259291989644
12	4562136	4564139	2004	*	PlantSmallRNAgenes	siRNA24	NA	NA	osa-b1.0r1-40125	siRNA24 locus with predominant RNA size of 24	NA	NA	NA	NA	NA	NA	NA	3.66946983600197	0.032115513159038
12	4567146	4568306	1161	*	PlantSmallRNAgenes	OtherRNA	NA	NA	osa-b1.0r1-40126	OtherRNA locus with < 80% of RNAs between 20-24 nts in size	NA	NA	NA	NA	NA	NA	NA	3.94139539201512	0.00101042427856603
12	4591453	4592123	671	*	PlantSmallRNAgenes	siRNA24	NA	NA	osa-b1.0r1-40139	siRNA24 locus with predominant RNA size of 24	NA	NA	NA	NA	NA	NA	NA	5.60518621216704	0.00303764635334469
12	4625665	4625798	134	-	PlantSmallRNAgenes	OtherRNA	NA	NA	osa-b1.0r1-40159	OtherRNA locus with < 80% of RNAs between 20-24 nts in size	NA	NA	NA	NA	NA	NA	NA	5.69149037844112	0.0291816147896107
12	4676145	4676307	163	*	ShortStack	siRNA24	NA	NA	Cluster_35629	NA	Cluster_35629	24	N	NA	NA	NA	NA	5.29542476379328	0.0246033580852243
12	4689257	4689545	289	*	PlantSmallRNAgenes	siRNA24	NA	NA	osa-b1.0r1-40196	siRNA24 locus with predominant RNA size of 24	NA	NA	NA	NA	NA	NA	NA	5.2770074959224	0.0359228032743098
12	4694793	4694911	119	+	PlantSmallRNAgenes	OtherRNA	NA	NA	osa-b1.0r1-40202	OtherRNA locus with < 80% of RNAs between 20-24 nts in size	NA	NA	NA	NA	NA	NA	NA	4.59137944196679	0.0220776399968733
12	4696743	4697435	693	-	PlantSmallRNAgenes	OtherRNA	NA	NA	osa-b1.0r1-40204	OtherRNA locus with < 80% of RNAs between 20-24 nts in size	NA	NA	NA	NA	NA	NA	NA	-2.50436580978481	0.0108791072365792
12	4721366	4725700	4335	*	PlantSmallRNAgenes	siRNA24	NA	NA	osa-b1.0r1-40218	siRNA24 locus with predominant RNA size of 24	NA	NA	NA	NA	NA	NA	NA	5.18885974986587	0.0241241276870835
12	4725782	4738535	12754	*	PlantSmallRNAgenes	siRNA24	NA	NA	osa-b1.0r1-40219	siRNA24 locus with predominant RNA size of 24	NA	NA	NA	NA	NA	NA	NA	6.77310232738402	1.94504839228934e-16
12	4851779	4852620	842	*	PlantSmallRNAgenes	siRNA21	NA	NA	osa-b1.0r1-40264	siRNA21 locus with predominant RNA size of 21	NA	NA	NA	NA	NA	NA	NA	11.5968568137622	0.0010891174077415
12	4852702	4854961	2260	*	PlantSmallRNAgenes	siRNA21	NA	NA	osa-b1.0r1-40265	siRNA21 locus with predominant RNA size of 21	NA	NA	NA	NA	NA	NA	NA	12.7486283012227	2.53300587044129e-10
12	4855100	4855517	418	*	PlantSmallRNAgenes	siRNA21	NA	NA	osa-b1.0r1-40266	siRNA21 locus with predominant RNA size of 21	NA	NA	NA	NA	NA	NA	NA	9.9255815689473	6.46794219732436e-08
12	4855604	4856522	919	*	PlantSmallRNAgenes	siRNA24	NA	NA	osa-b1.0r1-40267	siRNA24 locus with predominant RNA size of 24	NA	NA	NA	NA	NA	NA	NA	10.3755545833401	2.02228572170009e-05
12	4898651	4908756	10106	*	PlantSmallRNAgenes	siRNA24	NA	NA	osa-b1.0r1-40288	siRNA24 locus with predominant RNA size of 24	NA	NA	NA	NA	NA	NA	NA	6.70740338010198	9.00539284731058e-10
12	4908868	4911829	2962	*	PlantSmallRNAgenes	siRNA24	NA	NA	osa-b1.0r1-40289	siRNA24 locus with predominant RNA size of 24	NA	NA	NA	NA	NA	NA	NA	2.74197139444231	0.038922037425552
12	4911973	4920338	8366	*	PlantSmallRNAgenes	siRNA24	NA	NA	osa-b1.0r1-40290	siRNA24 locus with predominant RNA size of 24	NA	NA	NA	NA	NA	NA	NA	4.74842875381563	2.05124857404327e-11
12	4923756	4925420	1665	*	PlantSmallRNAgenes	siRNA24	NA	NA	osa-b1.0r1-40294	siRNA24 locus with predominant RNA size of 24	NA	NA	NA	NA	NA	NA	NA	2.4410024282655	0.0196190728386234
12	4932813	4933642	830	*	PlantSmallRNAgenes	siRNA24	NA	NA	osa-b1.0r1-40297	siRNA24 locus with predominant RNA size of 24	NA	NA	NA	NA	NA	NA	NA	6.16461981710829	0.000589629964674202
12	4994918	4995887	970	*	PlantSmallRNAgenes	siRNA24	NA	NA	osa-b1.0r1-40331	siRNA24 locus with predominant RNA size of 24	NA	NA	NA	NA	NA	NA	NA	2.9243138207964	0.0259749797134618
12	5010666	5010923	258	*	PlantSmallRNAgenes	siRNA24	NA	NA	osa-b1.0r1-40341	siRNA24 locus with predominant RNA size of 24	NA	NA	NA	NA	NA	NA	NA	5.24649245115626	0.0409563965157187
12	5029025	5030257	1233	*	PlantSmallRNAgenes	siRNA24	NA	NA	osa-b1.0r1-40349	siRNA24 locus with predominant RNA size of 24	NA	NA	NA	NA	NA	NA	NA	2.12758174079566	0.0384173713081781
12	5084593	5085866	1274	*	PlantSmallRNAgenes	siRNA24	NA	NA	osa-b1.0r1-40373	siRNA24 locus with predominant RNA size of 24	NA	NA	NA	NA	NA	NA	NA	5.19271399676036	0.00730707065825716
12	5092389	5092829	441	*	PlantSmallRNAgenes	siRNA24	NA	NA	osa-b1.0r1-40375	siRNA24 locus with predominant RNA size of 24	NA	NA	NA	NA	NA	NA	NA	-2.4992534185917	0.0136380044822718
12	5246036	5251818	5783	*	Pln24NT	24nt_Locus	NA	NA	cluster33443	NA	NA	NA	NA	cluster33443	cluster33443	T	16	3.61250481033652	0.0298967856777317
12	5252058	5257639	5582	*	Pln24NT	24nt_Locus	NA	NA	cluster33444	NA	NA	NA	NA	cluster33444	cluster33444	T	10	5.65703437077902	0.00907459520263027
12	5271179	5272052	874	+	PlantSmallRNAgenes	OtherRNA	NA	NA	osa-b1.0r1-40441	OtherRNA locus with < 80% of RNAs between 20-24 nts in size	NA	NA	NA	NA	NA	NA	NA	5.93845024677609	0.0291273378911106
12	5383521	5384767	1247	*	PlantSmallRNAgenes	siRNA24	NA	NA	osa-b1.0r1-40463	siRNA24 locus with predominant RNA size of 24	NA	NA	NA	NA	NA	NA	NA	3.40149697466951	0.0307019724189488
12	5511707	5512656	950	*	PlantSmallRNAgenes	siRNA24	NA	NA	osa-b1.0r1-40520	siRNA24 locus with predominant RNA size of 24	NA	NA	NA	NA	NA	NA	NA	5.74924515389475	0.00699520169805899
12	5538413	5538993	581	+	PlantSmallRNAgenes	siRNA24	NA	NA	osa-b1.0r1-40525	siRNA24 locus with predominant RNA size of 24	NA	NA	NA	NA	NA	NA	NA	-5.44529117969478	0.000803685256967708
12	5547411	5548671	1261	*	PlantSmallRNAgenes	siRNA24	NA	NA	osa-b1.0r1-40532	siRNA24 locus with predominant RNA size of 24	NA	NA	NA	NA	NA	NA	NA	2.85406533265981	0.0216348724217023
12	5575961	5579217	3257	*	PlantSmallRNAgenes	siRNA24	NA	NA	osa-b1.0r1-40547	siRNA24 locus with predominant RNA size of 24	NA	NA	NA	NA	NA	NA	NA	5.96416496553416	1.04559895677828e-14
12	5613241	5613339	99	*	PlantSmallRNAgenes	OtherRNA	NA	NA	osa-b1.0r1-40563	OtherRNA locus with < 80% of RNAs between 20-24 nts in size	NA	NA	NA	NA	NA	NA	NA	2.57886400699452	0.00351554396935929
12	5614018	5614813	796	+	PlantSmallRNAgenes	OtherRNA	NA	NA	osa-b1.0r1-40564	OtherRNA locus with < 80% of RNAs between 20-24 nts in size	NA	NA	NA	NA	NA	NA	NA	-9.07497700109264	0.000290197107193556
12	5621135	5624664	3530	+	PlantSmallRNAgenes	OtherRNA	NA	NA	osa-b1.0r1-40570	OtherRNA locus with < 80% of RNAs between 20-24 nts in size	NA	NA	NA	NA	NA	NA	NA	-4.10503438102188	0.00341419874586628
12	5627957	5628955	999	*	PlantSmallRNAgenes	OtherRNA	NA	NA	osa-b1.0r1-40575	OtherRNA locus with < 80% of RNAs between 20-24 nts in size	NA	NA	NA	NA	NA	NA	NA	5.78649323226056	0.0155382977211443
12	5634150	5636170	2021	-	PlantSmallRNAgenes	OtherRNA	NA	NA	osa-b1.0r1-40580	OtherRNA locus with < 80% of RNAs between 20-24 nts in size	NA	NA	NA	NA	NA	NA	NA	-6.70759176188454	0.0126674402379036
12	5644125	5644516	392	*	PlantSmallRNAgenes	OtherRNA	NA	NA	osa-b1.0r1-40590	OtherRNA locus with < 80% of RNAs between 20-24 nts in size	NA	NA	NA	NA	NA	NA	NA	5.64445131197811	0.0253141366334444
12	5644550	5645618	1069	-	PlantSmallRNAgenes	OtherRNA	NA	NA	osa-b1.0r1-40591	OtherRNA locus with < 80% of RNAs between 20-24 nts in size	NA	NA	NA	NA	NA	NA	NA	1.91118049273981	0.0481336438011488
12	5712653	5715120	2468	*	PlantSmallRNAgenes	siRNA24	NA	NA	osa-b1.0r1-40625	siRNA24 locus with predominant RNA size of 24	NA	NA	NA	NA	NA	NA	NA	6.53397012207065	0.00112479024928774
12	5750010	5750529	520	-	ShortStack	OtherRNA	NA	NA	Cluster_36343	NA	Cluster_36343	N	N	NA	NA	NA	NA	-4.68544532460335	0.0281759195976356
12	5756105	5756496	392	*	PlantSmallRNAgenes	siRNA24	NA	NA	osa-b1.0r1-40649	siRNA24 locus with predominant RNA size of 24	NA	NA	NA	NA	NA	NA	NA	-4.87680342918594	0.0423091520656896
12	5771845	5773058	1214	*	PlantSmallRNAgenes	siRNA24	NA	NA	osa-b1.0r1-40654	siRNA24 locus with predominant RNA size of 24	NA	NA	NA	NA	NA	NA	NA	-3.76610170216882	0.00343914632589612
[truncated: 5,316 more rows]
