# Supplementary material for: Spatiotemporal expression profile of novel and known small RNAs throughout rice plant development focussing on seed tissues
Source: BMC Genomics. 2022 Jan 11;23:44. doi: 10.1186/s12864-021-08264-z (PMC8750796; doi:10.1186/s12864-021-08264-z)
Supplement: Supplementary file 11 — Additional file 11. CSV files of differentially expressed sRNAs between the different tissues, of the format x_vs_y.csv, indicating that log2 fold changes are calculated relative to y. [file 12864_2021_8264_MOESM11_ESM.zip › data/end_vs_LR.csv]

seqnames	start	end	width	strand	source	type	score	phase	Name	description	ID	DicerCall	MIRNA	id	name	overlapTE	expGEOstudies	log2FoldChange	padj
1	10966	11256	291	+	PlantSmallRNAgenes	siRNA24	NA	NA	osa-b1.0r1-3	siRNA24 locus with predominant RNA size of 24	NA	NA	NA	NA	NA	NA	NA	-4.53824324956281	0.0238323939616723
1	56506	56887	382	*	PlantSmallRNAgenes	siRNA24	NA	NA	osa-b1.0r1-14	siRNA24 locus with predominant RNA size of 24	NA	NA	NA	NA	NA	NA	NA	-1.96936700474415	0.00155013903871908
1	57907	58231	325	*	PlantSmallRNAgenes	siRNA24	NA	NA	osa-b1.0r1-15	siRNA24 locus with predominant RNA size of 24	NA	NA	NA	NA	NA	NA	NA	-2.95208550810768	0.00156090635717353
1	79902	82231	2330	*	PlantSmallRNAgenes	siRNA24	NA	NA	osa-b1.0r1-21	siRNA24 locus with predominant RNA size of 24	NA	NA	NA	NA	NA	NA	NA	2.35018461072351	0.00572367702480162
1	138194	138407	214	*	PlantSmallRNAgenes	siRNA21	NA	NA	osa-b1.0r1-30	siRNA21 locus with predominant RNA size of 21	NA	NA	NA	NA	NA	NA	NA	12.7766249251639	4.89225425066617e-18
1	139958	141630	1673	*	PlantSmallRNAgenes	siRNA21	NA	NA	osa-b1.0r1-32	siRNA21 locus with predominant RNA size of 21	NA	NA	NA	NA	NA	NA	NA	13.8119072468496	4.51738510408868e-23
1	144750	145259	510	*	PlantSmallRNAgenes	OtherRNA	NA	NA	osa-b1.0r1-33	OtherRNA locus with < 80% of RNAs between 20-24 nts in size	NA	NA	NA	NA	NA	NA	NA	-2.2831412794941	0.000303150278176922
1	197050	197622	573	*	PlantSmallRNAgenes	siRNA24	NA	NA	osa-b1.0r1-52	siRNA24 locus with predominant RNA size of 24	NA	NA	NA	NA	NA	NA	NA	-3.4529433461589	2.28775879166988e-06
1	215121	215862	742	*	PlantSmallRNAgenes	siRNA24	NA	NA	osa-b1.0r1-54	siRNA24 locus with predominant RNA size of 24	NA	NA	NA	NA	NA	NA	NA	-2.21807275607391	0.0482073638792888
1	242210	242395	186	*	PlantSmallRNAgenes	siRNA21	NA	NA	osa-b1.0r1-74	siRNA21 locus with predominant RNA size of 21	NA	NA	NA	NA	NA	NA	NA	7.97279301804594	1.24941309516108e-07
1	242624	242969	346	*	PlantSmallRNAgenes	siRNA21	NA	NA	osa-b1.0r1-76	siRNA21 locus with predominant RNA size of 21	NA	NA	NA	NA	NA	NA	NA	6.94102447423131	1.68956362264596e-05
1	319881	319984	104	*	PlantSmallRNAgenes	OtherRNA	NA	NA	osa-b1.0r1-111	OtherRNA locus with < 80% of RNAs between 20-24 nts in size	NA	NA	NA	NA	NA	NA	NA	-4.54709029168576	0.025457378243406
1	411878	412534	657	*	PlantSmallRNAgenes	siRNA24	NA	NA	osa-b1.0r1-134	siRNA24 locus with predominant RNA size of 24	NA	NA	NA	NA	NA	NA	NA	-4.73765713982305	2.02960843230789e-06
1	415948	416187	240	+	PlantSmallRNAgenes	OtherRNA	NA	NA	osa-b1.0r1-136	OtherRNA locus with < 80% of RNAs between 20-24 nts in size	NA	NA	NA	NA	NA	NA	NA	8.2171142894314	0.00198055499629554
1	494011	494739	729	*	PlantSmallRNAgenes	siRNA24	NA	NA	osa-b1.0r1-165	siRNA24 locus with predominant RNA size of 24	NA	NA	NA	NA	NA	NA	NA	4.28499816989982	0.00123989840135927
1	528621	528971	351	+	PlantSmallRNAgenes	OtherRNA	NA	NA	osa-b1.0r1-179	OtherRNA locus with < 80% of RNAs between 20-24 nts in size	NA	NA	NA	NA	NA	NA	NA	17.2577493158562	1.50407686505653e-05
1	597074	597681	608	*	PlantSmallRNAgenes	siRNA24	NA	NA	osa-b1.0r1-202	siRNA24 locus with predominant RNA size of 24	NA	NA	NA	NA	NA	NA	NA	-3.34935805027049	7.70235868602028e-05
1	690567	691232	666	*	PlantSmallRNAgenes	siRNA24	NA	NA	osa-b1.0r1-243	siRNA24 locus with predominant RNA size of 24	NA	NA	NA	NA	NA	NA	NA	4.91336804716742	0.0207187302646575
1	712598	713864	1267	*	ShortStack	siRNA24	NA	NA	Cluster_49254	NA	Cluster_49254	24	N	NA	NA	NA	NA	3.6746334458162	0.013186167625274
1	766511	766888	378	*	PlantSmallRNAgenes	siRNA24	NA	NA	osa-b1.0r1-266	siRNA24 locus with predominant RNA size of 24	NA	NA	NA	NA	NA	NA	NA	-2.42241692233248	0.0063266728884505
1	904655	905788	1134	*	PlantSmallRNAgenes	siRNA24	NA	NA	osa-b1.0r1-301	siRNA24 locus with predominant RNA size of 24	NA	NA	NA	NA	NA	NA	NA	2.96926482266431	0.0422661980109287
1	997299	997658	360	*	PlantSmallRNAgenes	siRNA24	NA	NA	osa-b1.0r1-337	siRNA24 locus with predominant RNA size of 24	NA	NA	NA	NA	NA	NA	NA	-5.14241995651844	0.00184088246352157
1	1109073	1109708	636	*	PlantSmallRNAgenes	siRNA24	NA	NA	osa-b1.0r1-375	siRNA24 locus with predominant RNA size of 24	NA	NA	NA	NA	NA	NA	NA	-2.94626274758175	8.98747223943693e-05
1	1161801	1163266	1466	*	PlantSmallRNAgenes	siRNA24	NA	NA	osa-b1.0r1-403	siRNA24 locus with predominant RNA size of 24	NA	NA	NA	NA	NA	NA	NA	1.54966156872543	0.0148869851707983
1	1168656	1169791	1136	-	ShortStack	OtherRNA	NA	NA	Cluster_49486	NA	Cluster_49486	N	N	NA	NA	NA	NA	-4.19963405836652	0.00516068636826292
1	1269488	1270533	1046	*	PlantSmallRNAgenes	siRNA24	NA	NA	osa-b1.0r1-443	siRNA24 locus with predominant RNA size of 24	NA	NA	NA	NA	NA	NA	NA	5.8691229264027	0.000289926479538759
1	1281174	1282433	1260	*	PlantSmallRNAgenes	siRNA24	NA	NA	osa-b1.0r1-447	siRNA24 locus with predominant RNA size of 24	NA	NA	NA	NA	NA	NA	NA	5.4660055292343	0.00799902455386253
1	1285691	1286368	678	*	PlantSmallRNAgenes	siRNA24	NA	NA	osa-b1.0r1-449	siRNA24 locus with predominant RNA size of 24	NA	NA	NA	NA	NA	NA	NA	5.00772869379661	0.00809076132238764
1	1293341	1293915	575	-	PlantSmallRNAgenes	siRNA24	NA	NA	osa-b1.0r1-455	siRNA24 locus with predominant RNA size of 24	NA	NA	NA	NA	NA	NA	NA	4.88823535078519	0.00190067801977144
1	1298482	1299252	771	*	PlantSmallRNAgenes	siRNA24	NA	NA	osa-b1.0r1-459	siRNA24 locus with predominant RNA size of 24	NA	NA	NA	NA	NA	NA	NA	4.81231515882167	0.0170282602120188
1	1332805	1333271	467	*	PlantSmallRNAgenes	siRNA24	NA	NA	osa-b1.0r1-484	siRNA24 locus with predominant RNA size of 24	NA	NA	NA	NA	NA	NA	NA	5.50095539579239	0.0101853933149955
1	1336339	1336782	444	*	PlantSmallRNAgenes	siRNA24	NA	NA	osa-b1.0r1-486	siRNA24 locus with predominant RNA size of 24	NA	NA	NA	NA	NA	NA	NA	-3.98990343347792	0.0430154832883305
1	1344739	1345342	604	*	PlantSmallRNAgenes	siRNA24	NA	NA	osa-b1.0r1-493	siRNA24 locus with predominant RNA size of 24	NA	NA	NA	NA	NA	NA	NA	-5.93919204568781	0.00791911694418518
1	1347623	1348723	1101	-	PlantSmallRNAgenes	OtherRNA	NA	NA	osa-b1.0r1-495	OtherRNA locus with < 80% of RNAs between 20-24 nts in size	NA	NA	NA	NA	NA	NA	NA	-6.23357983647964	3.15277518790516e-09
1	1353662	1354769	1108	-	PlantSmallRNAgenes	OtherRNA	NA	NA	osa-b1.0r1-500	OtherRNA locus with < 80% of RNAs between 20-24 nts in size	NA	NA	NA	NA	NA	NA	NA	-3.99258684553107	0.0258196691933361
1	1445312	1446736	1425	*	PlantSmallRNAgenes	siRNA24	NA	NA	osa-b1.0r1-538	siRNA24 locus with predominant RNA size of 24	NA	NA	NA	NA	NA	NA	NA	-4.85808080399172	0.0023295433190656
1	1594763	1597755	2993	*	PlantSmallRNAgenes	siRNA24	NA	NA	osa-b1.0r1-573	siRNA24 locus with predominant RNA size of 24	NA	NA	NA	NA	NA	NA	NA	4.05659916709311	1.10974857937501e-08
1	1673851	1673926	76	-	PlantSmallRNAgenes	OtherRNA	NA	NA	osa-b1.0r1-612	OtherRNA locus with < 80% of RNAs between 20-24 nts in size	NA	NA	NA	NA	NA	NA	NA	1.82828996538088	0.041706751354519
1	1692627	1693015	389	*	PlantSmallRNAgenes	siRNA24	NA	NA	osa-b1.0r1-620	siRNA24 locus with predominant RNA size of 24	NA	NA	NA	NA	NA	NA	NA	-4.63618060240892	0.0113633875968718
1	1697106	1697950	845	*	PlantSmallRNAgenes	siRNA24	NA	NA	osa-b1.0r1-622	siRNA24 locus with predominant RNA size of 24	NA	NA	NA	NA	NA	NA	NA	3.10115412037096	0.00890960133760724
1	1718825	1720134	1310	*	PlantSmallRNAgenes	siRNA24	NA	NA	osa-b1.0r1-631	siRNA24 locus with predominant RNA size of 24	NA	NA	NA	NA	NA	NA	NA	3.62503286669309	0.0323742401636389
1	1730905	1732579	1675	*	PlantSmallRNAgenes	siRNA24	NA	NA	osa-b1.0r1-642	siRNA24 locus with predominant RNA size of 24	NA	NA	NA	NA	NA	NA	NA	2.90704311563901	0.0363289866695728
1	1746790	1748558	1769	+	PlantSmallRNAgenes	OtherRNA	NA	NA	osa-b1.0r1-650	OtherRNA locus with < 80% of RNAs between 20-24 nts in size	NA	NA	NA	NA	NA	NA	NA	-1.8512513471731	0.0048971677770355
1	1871225	1872385	1161	*	PlantSmallRNAgenes	siRNA24	NA	NA	osa-b1.0r1-692	siRNA24 locus with predominant RNA size of 24	NA	NA	NA	NA	NA	NA	NA	2.43689457575587	0.0104569369598298
1	1893920	1894252	333	*	PlantSmallRNAgenes	siRNA24	NA	NA	osa-b1.0r1-706	siRNA24 locus with predominant RNA size of 24	NA	NA	NA	NA	NA	NA	NA	-2.34549828402325	0.0183335539712703
1	1903109	1904232	1124	+	ShortStack	OtherRNA	NA	NA	Cluster_49921	NA	Cluster_49921	N	N	NA	NA	NA	NA	-3.9660231555795	0.0317466446534718
1	1927578	1928068	491	*	PlantSmallRNAgenes	siRNA24	NA	NA	osa-b1.0r1-713	siRNA24 locus with predominant RNA size of 24	NA	NA	NA	NA	NA	NA	NA	-4.97002732929639	0.00543551957349677
1	1930626	1931882	1257	*	PlantSmallRNAgenes	OtherRNA	NA	NA	osa-b1.0r1-714	OtherRNA locus with < 80% of RNAs between 20-24 nts in size	NA	NA	NA	NA	NA	NA	NA	-3.71976107533933	0.013554476513936
1	1948796	1949217	422	-	PlantSmallRNAgenes	OtherRNA	NA	NA	osa-b1.0r1-725	OtherRNA locus with < 80% of RNAs between 20-24 nts in size	NA	NA	NA	NA	NA	NA	NA	5.38266491897854	0.0134860772931289
1	1965466	1965761	296	*	PlantSmallRNAgenes	siRNA24	NA	NA	osa-b1.0r1-734	siRNA24 locus with predominant RNA size of 24	NA	NA	NA	NA	NA	NA	NA	1.52892418317529	0.0436778332633119
1	2020923	2021299	377	*	PlantSmallRNAgenes	siRNA24	NA	NA	osa-b1.0r1-755	siRNA24 locus with predominant RNA size of 24	NA	NA	NA	NA	NA	NA	NA	-4.52231672833976	0.0109430515015882
1	2023020	2023714	695	*	PlantSmallRNAgenes	siRNA24	NA	NA	osa-b1.0r1-756	siRNA24 locus with predominant RNA size of 24	NA	NA	NA	NA	NA	NA	NA	-1.5465422709234	0.0481881443597759
1	2049538	2050080	543	*	PlantSmallRNAgenes	siRNA24	NA	NA	osa-b1.0r1-770	siRNA24 locus with predominant RNA size of 24	NA	NA	NA	NA	NA	NA	NA	-4.16255307064086	0.0258196691933361
1	2072011	2072603	593	+	ShortStack	OtherRNA	NA	NA	Cluster_50028	NA	Cluster_50028	N	N	NA	NA	NA	NA	-4.83657005233116	0.0326665515323679
1	2072695	2073573	879	+	ShortStack	OtherRNA	NA	NA	Cluster_50029	NA	Cluster_50029	N	N	NA	NA	NA	NA	-6.12613274750359	0.000211659884170045
1	2120525	2122023	1499	+	PlantSmallRNAgenes	OtherRNA	NA	NA	osa-b1.0r1-797	OtherRNA locus with < 80% of RNAs between 20-24 nts in size	NA	NA	NA	NA	NA	NA	NA	7.39222504695723	2.15315616071382e-06
1	2122059	2122307	249	+	ShortStack	OtherRNA	NA	NA	Cluster_50061	NA	Cluster_50061	N	N	NA	NA	NA	NA	6.94517883313028	3.05102840517582e-05
1	2129105	2130099	995	*	PlantSmallRNAgenes	siRNA24	NA	NA	osa-b1.0r1-801	siRNA24 locus with predominant RNA size of 24	NA	NA	NA	NA	NA	NA	NA	-1.23578508309101	0.040409636873837
1	2137816	2138536	721	+	PlantSmallRNAgenes	OtherRNA	NA	NA	osa-b1.0r1-804	OtherRNA locus with < 80% of RNAs between 20-24 nts in size	NA	NA	NA	NA	NA	NA	NA	-4.66428777493863	0.0070786371464499
1	2174746	2175247	502	*	PlantSmallRNAgenes	siRNA24	NA	NA	osa-b1.0r1-825	siRNA24 locus with predominant RNA size of 24	NA	NA	NA	NA	NA	NA	NA	-3.12622150501443	0.042371859197507
1	2315407	2316001	595	*	PlantSmallRNAgenes	siRNA24	NA	NA	osa-b1.0r1-873	siRNA24 locus with predominant RNA size of 24	NA	NA	NA	NA	NA	NA	NA	2.23632983295473	0.0261342838147501
1	2385798	2386328	531	-	PlantSmallRNAgenes	siRNA24	NA	NA	osa-b1.0r1-912	siRNA24 locus with predominant RNA size of 24	NA	NA	NA	NA	NA	NA	NA	2.89710424838143	0.0132099172633841
1	2521816	2525822	4007	*	PlantSmallRNAgenes	siRNA24	NA	NA	osa-b1.0r1-969	siRNA24 locus with predominant RNA size of 24	NA	NA	NA	NA	NA	NA	NA	3.26450950021589	7.80895673336268e-05
1	2528667	2529891	1225	*	PlantSmallRNAgenes	siRNA24	NA	NA	osa-b1.0r1-972	siRNA24 locus with predominant RNA size of 24	NA	NA	NA	NA	NA	NA	NA	1.94511634356901	0.0274810599593724
1	2545506	2547378	1873	*	PlantSmallRNAgenes	siRNA24	NA	NA	osa-b1.0r1-981	siRNA24 locus with predominant RNA size of 24	NA	NA	NA	NA	NA	NA	NA	2.46701995000667	0.00316944742795533
1	2554531	2560707	6177	*	PlantSmallRNAgenes	siRNA24	NA	NA	osa-b1.0r1-988	siRNA24 locus with predominant RNA size of 24	NA	NA	NA	NA	NA	NA	NA	6.04228255710726	4.7432751852546e-20
1	2583788	2585035	1248	*	PlantSmallRNAgenes	siRNA24	NA	NA	osa-b1.0r1-992	siRNA24 locus with predominant RNA size of 24	NA	NA	NA	NA	NA	NA	NA	2.05080027743582	0.0060941215202495
1	2645867	2647264	1398	*	PlantSmallRNAgenes	siRNA24	NA	NA	osa-b1.0r1-1021	siRNA24 locus with predominant RNA size of 24	NA	NA	NA	NA	NA	NA	NA	6.67163832684439	3.82746713025924e-05
1	2649412	2651260	1849	*	PlantSmallRNAgenes	siRNA24	NA	NA	osa-b1.0r1-1023	siRNA24 locus with predominant RNA size of 24	NA	NA	NA	NA	NA	NA	NA	5.30270693210944	0.00273310950090476
1	2666509	2668160	1652	*	PlantSmallRNAgenes	siRNA24	NA	NA	osa-b1.0r1-1033	siRNA24 locus with predominant RNA size of 24	NA	NA	NA	NA	NA	NA	NA	4.2976829940513	0.044869525513349
1	2696983	2697371	389	*	PlantSmallRNAgenes	siRNA24	NA	NA	osa-b1.0r1-1043	siRNA24 locus with predominant RNA size of 24	NA	NA	NA	NA	NA	NA	NA	-3.21062121733883	0.0267053024633541
1	2858289	2860272	1984	*	PlantSmallRNAgenes	siRNA24	NA	NA	osa-b1.0r1-1097	siRNA24 locus with predominant RNA size of 24	NA	NA	NA	NA	NA	NA	NA	-2.02804885290929	0.0343864673994927
1	2895964	2896803	840	*	PlantSmallRNAgenes	siRNA24	NA	NA	osa-b1.0r1-1108	siRNA24 locus with predominant RNA size of 24	NA	NA	NA	NA	NA	NA	NA	-3.44367078291198	0.000470735514619574
1	2901190	2901659	470	*	PlantSmallRNAgenes	siRNA24	NA	NA	osa-b1.0r1-1110	siRNA24 locus with predominant RNA size of 24	NA	NA	NA	NA	NA	NA	NA	-3.69683104622896	0.0228318677583748
1	3094337	3096200	1864	*	PlantSmallRNAgenes	siRNA24	NA	NA	osa-b1.0r1-1175	siRNA24 locus with predominant RNA size of 24	NA	NA	NA	NA	NA	NA	NA	1.89825568745744	0.0315170426178623
1	3107168	3107825	658	*	PlantSmallRNAgenes	siRNA24	NA	NA	osa-b1.0r1-1179	siRNA24 locus with predominant RNA size of 24	NA	NA	NA	NA	NA	NA	NA	-2.80423853137483	0.0372996000814378
1	3188767	3189431	665	*	PlantSmallRNAgenes	siRNA24	NA	NA	osa-b1.0r1-1210	siRNA24 locus with predominant RNA size of 24	NA	NA	NA	NA	NA	NA	NA	-4.22937922307132	0.0488415249219563
1	3294510	3295087	578	*	PlantSmallRNAgenes	siRNA24	NA	NA	osa-b1.0r1-1253	siRNA24 locus with predominant RNA size of 24	NA	NA	NA	NA	NA	NA	NA	4.46143620965009	0.0417710016625796
1	3377827	3378294	468	*	PlantSmallRNAgenes	siRNA24	NA	NA	osa-b1.0r1-1288	siRNA24 locus with predominant RNA size of 24	NA	NA	NA	NA	NA	NA	NA	-4.17172953572279	0.0308013780733177
1	3390725	3391846	1122	*	PlantSmallRNAgenes	siRNA24	NA	NA	osa-b1.0r1-1295	siRNA24 locus with predominant RNA size of 24	NA	NA	NA	NA	NA	NA	NA	-1.73939400104996	0.0023140812771446
1	3392515	3393778	1264	*	PlantSmallRNAgenes	siRNA24	NA	NA	osa-b1.0r1-1296	siRNA24 locus with predominant RNA size of 24	NA	NA	NA	NA	NA	NA	NA	2.03118529203291	0.00583529988438314
1	3421328	3421475	148	+	PlantSmallRNAgenes	OtherRNA	NA	NA	osa-b1.0r1-1309	OtherRNA locus with < 80% of RNAs between 20-24 nts in size	NA	NA	NA	NA	NA	NA	NA	-1.80667672945435	0.0274314350849685
1	3441265	3442667	1403	*	PlantSmallRNAgenes	siRNA24	NA	NA	osa-b1.0r1-1317	siRNA24 locus with predominant RNA size of 24	NA	NA	NA	NA	NA	NA	NA	6.26871733811561	0.000227266511822378
1	3518596	3518613	18	-	PlantSmallRNAgenes	OtherRNA	NA	NA	osa-b1.0r1-1336	OtherRNA locus with < 80% of RNAs between 20-24 nts in size	NA	NA	NA	NA	NA	NA	NA	-4.109123787919	0.0218362360091762
1	3531856	3532122	267	*	PlantSmallRNAgenes	siRNA24	NA	NA	osa-b1.0r1-1342	siRNA24 locus with predominant RNA size of 24	NA	NA	NA	NA	NA	NA	NA	-3.68322777658	5.63119027739708e-07
1	3546710	3547652	943	*	PlantSmallRNAgenes	siRNA24	NA	NA	osa-b1.0r1-1352	siRNA24 locus with predominant RNA size of 24	NA	NA	NA	NA	NA	NA	NA	-1.58960250836328	0.044291103317668
1	3565103	3565220	118	*	ShortStack	OtherRNA	NA	NA	Cluster_50691	NA	Cluster_50691	N	N	NA	NA	NA	NA	8.13950973775428	5.03988868966824e-08
1	3636099	3637297	1199	-	PlantSmallRNAgenes	siRNA24	NA	NA	osa-b1.0r1-1388	siRNA24 locus with predominant RNA size of 24	NA	NA	NA	NA	NA	NA	NA	-2.43232182822908	2.31110171167021e-05
1	3699976	3703441	3466	*	PlantSmallRNAgenes	siRNA24	NA	NA	osa-b1.0r1-1407	siRNA24 locus with predominant RNA size of 24	NA	NA	NA	NA	NA	NA	NA	6.17882807251479	5.45235501734175e-23
1	3722452	3722468	17	-	ShortStack	OtherRNA	NA	NA	Cluster_50766	NA	Cluster_50766	N	N	NA	NA	NA	NA	-6.84138475159792	7.97476978939317e-06
1	3734406	3734864	459	+	PlantSmallRNAgenes	siRNA24	NA	NA	osa-b1.0r1-1419	siRNA24 locus with predominant RNA size of 24	NA	NA	NA	NA	NA	NA	NA	-2.51662749993821	0.0103789348143411
1	3736083	3736258	176	-	PlantSmallRNAgenes	OtherRNA	NA	NA	osa-b1.0r1-1422	OtherRNA locus with < 80% of RNAs between 20-24 nts in size	NA	NA	NA	NA	NA	NA	NA	-8.38267158626143	6.52176114496928e-09
1	3798564	3799392	829	*	PlantSmallRNAgenes	siRNA24	NA	NA	osa-b1.0r1-1447	siRNA24 locus with predominant RNA size of 24	NA	NA	NA	NA	NA	NA	NA	-3.96515323688499	0.0366456237608786
1	3800796	3801343	548	*	PlantSmallRNAgenes	siRNA24	NA	NA	osa-b1.0r1-1449	siRNA24 locus with predominant RNA size of 24	NA	NA	NA	NA	NA	NA	NA	3.04292336620127	0.00197975107927026
1	3803748	3804421	674	*	PlantSmallRNAgenes	siRNA24	NA	NA	osa-b1.0r1-1451	siRNA24 locus with predominant RNA size of 24	NA	NA	NA	NA	NA	NA	NA	-4.66900066613121	0.0174569200807094
1	3813524	3814533	1010	*	PlantSmallRNAgenes	siRNA24	NA	NA	osa-b1.0r1-1454	siRNA24 locus with predominant RNA size of 24	NA	NA	NA	NA	NA	NA	NA	-4.20162653941843	0.0174529269068237
1	3911772	3912264	493	*	PlantSmallRNAgenes	siRNA24	NA	NA	osa-b1.0r1-1494	siRNA24 locus with predominant RNA size of 24	NA	NA	NA	NA	NA	NA	NA	-4.70341439856939	0.0184376253649852
1	3923926	3924401	476	*	PlantSmallRNAgenes	siRNA24	NA	NA	osa-b1.0r1-1498	siRNA24 locus with predominant RNA size of 24	NA	NA	NA	NA	NA	NA	NA	-1.55486227310705	0.0453438309433536
1	4008650	4008932	283	*	PlantSmallRNAgenes	siRNA24	NA	NA	osa-b1.0r1-1536	siRNA24 locus with predominant RNA size of 24	NA	NA	NA	NA	NA	NA	NA	-3.96191390714006	0.0290554264152633
1	4017956	4019292	1337	*	PlantSmallRNAgenes	siRNA24	NA	NA	osa-b1.0r1-1546	siRNA24 locus with predominant RNA size of 24	NA	NA	NA	NA	NA	NA	NA	3.66077620407917	0.00785542967850704
1	4024854	4027455	2602	*	PlantSmallRNAgenes	siRNA24	NA	NA	osa-b1.0r1-1551	siRNA24 locus with predominant RNA size of 24	NA	NA	NA	NA	NA	NA	NA	3.80649623085391	0.000162976475393866
1	4036658	4037296	639	-	ShortStack	OtherRNA	NA	NA	Cluster_50975	NA	Cluster_50975	N	N	NA	NA	NA	NA	5.89867642493338	0.0104123708345183
1	4048669	4049089	421	*	PlantSmallRNAgenes	siRNA24	NA	NA	osa-b1.0r1-1559	siRNA24 locus with predominant RNA size of 24	NA	NA	NA	NA	NA	NA	NA	4.12323053819273	0.0303562677202346
1	4152445	4154678	2234	*	PlantSmallRNAgenes	OtherRNA	NA	NA	osa-b1.0r1-1590	OtherRNA locus with < 80% of RNAs between 20-24 nts in size	NA	NA	NA	NA	NA	NA	NA	2.55744806547764	0.0153125829402673
1	4183988	4184876	889	*	PlantSmallRNAgenes	siRNA24	NA	NA	osa-b1.0r1-1603	siRNA24 locus with predominant RNA size of 24	NA	NA	NA	NA	NA	NA	NA	-2.66716210838384	0.00125699469795894
1	4232098	4233433	1336	-	PlantSmallRNAgenes	siRNA24	NA	NA	osa-b1.0r1-1626	siRNA24 locus with predominant RNA size of 24	NA	NA	NA	NA	NA	NA	NA	3.21540251614142	0.0314149616990997
1	4260718	4264051	3334	*	PlantSmallRNAgenes	siRNA24	NA	NA	osa-b1.0r1-1638	siRNA24 locus with predominant RNA size of 24	NA	NA	NA	NA	NA	NA	NA	5.49619789266316	4.96660952003303e-16
1	4264446	4266921	2476	*	PlantSmallRNAgenes	siRNA24	NA	NA	osa-b1.0r1-1639	siRNA24 locus with predominant RNA size of 24	NA	NA	NA	NA	NA	NA	NA	10.7710103460386	6.83713610201531e-14
1	4269563	4269641	79	*	PlantSmallRNAgenes	siRNA21	NA	NA	osa-b1.0r1-1643	siRNA21 locus with predominant RNA size of 21	NA	NA	NA	NA	NA	NA	NA	6.65756455896174	0.000107828289171384
1	4270086	4270184	99	*	PlantSmallRNAgenes	siRNA21	NA	NA	osa-b1.0r1-1644	siRNA21 locus with predominant RNA size of 21	NA	NA	NA	NA	NA	NA	NA	7.08058287467788	1.00251801445551e-05
1	4301548	4301804	257	*	PlantSmallRNAgenes	siRNA24	NA	NA	osa-b1.0r1-1661	siRNA24 locus with predominant RNA size of 24	NA	NA	NA	NA	NA	NA	NA	-1.77308392100088	0.040004178475633
1	4329447	4329961	515	-	PlantSmallRNAgenes	OtherRNA	NA	NA	osa-b1.0r1-1671	OtherRNA locus with < 80% of RNAs between 20-24 nts in size	NA	NA	NA	NA	NA	NA	NA	-2.38003655189887	0.00806683814998644
1	4330873	4332421	1549	-	PlantSmallRNAgenes	OtherRNA	NA	NA	osa-b1.0r1-1674	OtherRNA locus with < 80% of RNAs between 20-24 nts in size	NA	NA	NA	NA	NA	NA	NA	-2.38877710062013	0.00144866902267847
1	4333563	4334036	474	-	PlantSmallRNAgenes	OtherRNA	NA	NA	osa-b1.0r1-1676	OtherRNA locus with < 80% of RNAs between 20-24 nts in size	NA	NA	NA	NA	NA	NA	NA	-4.38685140475669	0.0118325341949099
1	4335379	4335655	277	-	PlantSmallRNAgenes	OtherRNA	NA	NA	osa-b1.0r1-1677	OtherRNA locus with < 80% of RNAs between 20-24 nts in size	NA	NA	NA	NA	NA	NA	NA	-3.29260958762767	0.00404660111440402
1	4426844	4427721	878	*	PlantSmallRNAgenes	siRNA24	NA	NA	osa-b1.0r1-1711	siRNA24 locus with predominant RNA size of 24	NA	NA	NA	NA	NA	NA	NA	3.01768811601927	0.0307620874609621
1	4438962	4439606	645	*	PlantSmallRNAgenes	siRNA24	NA	NA	osa-b1.0r1-1716	siRNA24 locus with predominant RNA size of 24	NA	NA	NA	NA	NA	NA	NA	-2.38690169669954	0.00183663450579252
1	4561737	4562133	397	*	PlantSmallRNAgenes	siRNA24	NA	NA	osa-b1.0r1-1748	siRNA24 locus with predominant RNA size of 24	NA	NA	NA	NA	NA	NA	NA	-2.60642226010592	0.00180596089979466
1	4566672	4567335	664	+	ShortStack	OtherRNA	NA	NA	Cluster_51331	NA	Cluster_51331	N	N	NA	NA	NA	NA	-4.71828667869244	0.00891942461464946
1	4567415	4568389	975	+	ShortStack	OtherRNA	NA	NA	Cluster_51332	NA	Cluster_51332	N	N	NA	NA	NA	NA	-6.70055755367931	1.63795573481597e-05
1	4572933	4573127	195	-	PlantSmallRNAgenes	siRNA21	NA	NA	osa-b1.0r1-1757	siRNA21 locus with predominant RNA size of 21	NA	NA	NA	NA	NA	NA	NA	-4.97780537719457	0.0162426523429596
1	4573220	4573353	134	-	PlantSmallRNAgenes	siRNA21	NA	NA	osa-b1.0r1-1758	siRNA21 locus with predominant RNA size of 21	NA	NA	NA	NA	NA	NA	NA	-7.32907853607524	7.04124019313487e-07
1	4594618	4595618	1001	*	PlantSmallRNAgenes	siRNA24	NA	NA	osa-b1.0r1-1772	siRNA24 locus with predominant RNA size of 24	NA	NA	NA	NA	NA	NA	NA	-2.79651118793705	0.00584788922681134
1	4635730	4636027	298	*	PlantSmallRNAgenes	siRNA24	NA	NA	osa-b1.0r1-1789	siRNA24 locus with predominant RNA size of 24	NA	NA	NA	NA	NA	NA	NA	5.07867434845272	0.0297575151532333
1	4746281	4746820	540	*	PlantSmallRNAgenes	siRNA24	NA	NA	osa-b1.0r1-1829	siRNA24 locus with predominant RNA size of 24	NA	NA	NA	NA	NA	NA	NA	-2.67955571544219	0.00145212188435025
1	4799614	4800063	450	-	PlantSmallRNAgenes	siRNA24	NA	NA	osa-b1.0r1-1846	siRNA24 locus with predominant RNA size of 24	NA	NA	NA	NA	NA	NA	NA	-3.10553035104111	2.05666232754117e-05
1	4803798	4804249	452	*	PlantSmallRNAgenes	siRNA24	NA	NA	osa-b1.0r1-1848	siRNA24 locus with predominant RNA size of 24	NA	NA	NA	NA	NA	NA	NA	-1.75118259500413	0.0424580686579133
1	4816326	4816667	342	+	PlantSmallRNAgenes	siRNA24	NA	NA	osa-b1.0r1-1859	siRNA24 locus with predominant RNA size of 24	NA	NA	NA	NA	NA	NA	NA	-6.022337673268	0.000302823850654119
1	4826298	4826316	19	-	PlantSmallRNAgenes	OtherRNA	NA	NA	osa-b1.0r1-1865	OtherRNA locus with < 80% of RNAs between 20-24 nts in size	NA	NA	NA	NA	NA	NA	NA	2.065510175076	0.00818950221646112
1	4831555	4831917	363	*	PlantSmallRNAgenes	siRNA24	NA	NA	osa-b1.0r1-1868	siRNA24 locus with predominant RNA size of 24	NA	NA	NA	NA	NA	NA	NA	-4.07332789214308	0.0183851294652954
1	5004756	5004972	217	*	PlantSmallRNAgenes	siRNA24	NA	NA	osa-b1.0r1-1955	siRNA24 locus with predominant RNA size of 24	NA	NA	NA	NA	NA	NA	NA	-3.56428373432548	0.0379702242589957
1	5060527	5061123	597	-	ShortStack	OtherRNA	NA	NA	Cluster_51630	NA	Cluster_51630	N	N	NA	NA	NA	NA	-4.99283393013974	0.0136906627534839
1	5062091	5062800	710	-	ShortStack	OtherRNA	NA	NA	Cluster_51632	NA	Cluster_51632	N	N	NA	NA	NA	NA	-5.87759691073889	0.000436100777502824
1	5077549	5078942	1394	*	PlantSmallRNAgenes	siRNA24	NA	NA	osa-b1.0r1-1983	siRNA24 locus with predominant RNA size of 24	NA	NA	NA	NA	NA	NA	NA	-3.67035052856268	0.000963344308279134
1	5079899	5080936	1038	*	PlantSmallRNAgenes	siRNA24	NA	NA	osa-b1.0r1-1984	siRNA24 locus with predominant RNA size of 24	NA	NA	NA	NA	NA	NA	NA	3.25654187532623	0.0187244523689724
1	5097078	5098210	1133	*	PlantSmallRNAgenes	siRNA24	NA	NA	osa-b1.0r1-1998	siRNA24 locus with predominant RNA size of 24	NA	NA	NA	NA	NA	NA	NA	4.11132141011631	0.00893465967627966
1	5104496	5104825	330	-	PlantSmallRNAgenes	siRNA24	NA	NA	osa-b1.0r1-1999	siRNA24 locus with predominant RNA size of 24	NA	NA	NA	NA	NA	NA	NA	1.3946701069752	0.033216837250294
1	5126160	5126578	419	*	PlantSmallRNAgenes	siRNA24	NA	NA	osa-b1.0r1-2007	siRNA24 locus with predominant RNA size of 24	NA	NA	NA	NA	NA	NA	NA	3.354392647936	0.0109468710552347
1	5152435	5152718	284	*	PlantSmallRNAgenes	siRNA24	NA	NA	osa-b1.0r1-2031	siRNA24 locus with predominant RNA size of 24	NA	NA	NA	NA	NA	NA	NA	-3.99633914706273	0.0267166235958137
1	5190371	5191428	1058	*	PlantSmallRNAgenes	siRNA24	NA	NA	osa-b1.0r1-2056	siRNA24 locus with predominant RNA size of 24	NA	NA	NA	NA	NA	NA	NA	5.40014564976938	0.0038322318215091
1	5193644	5193991	348	*	PlantSmallRNAgenes	siRNA24	NA	NA	osa-b1.0r1-2058	siRNA24 locus with predominant RNA size of 24	NA	NA	NA	NA	NA	NA	NA	4.66927536464927	0.0252140818291111
1	5236220	5236501	282	*	PlantSmallRNAgenes	siRNA24	NA	NA	osa-b1.0r1-2073	siRNA24 locus with predominant RNA size of 24	NA	NA	NA	NA	NA	NA	NA	-4.53992397984954	0.0124986015006382
1	5255422	5256383	962	*	PlantSmallRNAgenes	siRNA24	NA	NA	osa-b1.0r1-2081	siRNA24 locus with predominant RNA size of 24	NA	NA	NA	NA	NA	NA	NA	-2.66885627196815	0.00072709123987856
1	5287084	5287434	351	*	PlantSmallRNAgenes	siRNA24	NA	NA	osa-b1.0r1-2093	siRNA24 locus with predominant RNA size of 24	NA	NA	NA	NA	NA	NA	NA	1.66665039131675	0.0249389783598586
1	5373092	5374778	1687	*	PlantSmallRNAgenes	siRNA24	NA	NA	osa-b1.0r1-2131	siRNA24 locus with predominant RNA size of 24	NA	NA	NA	NA	NA	NA	NA	-2.98790654512553	0.000128599558827891
1	5433551	5433815	265	*	PlantSmallRNAgenes	siRNA24	NA	NA	osa-b1.0r1-2160	siRNA24 locus with predominant RNA size of 24	NA	NA	NA	NA	NA	NA	NA	-5.37830954271279	0.00139563466010285
1	5450915	5451332	418	*	PlantSmallRNAgenes	siRNA24	NA	NA	osa-b1.0r1-2164	siRNA24 locus with predominant RNA size of 24	NA	NA	NA	NA	NA	NA	NA	-4.10408450219701	0.0439924686939439
1	5577296	5589307	12012	*	PlantSmallRNAgenes	siRNA24	NA	NA	osa-b1.0r1-2225	siRNA24 locus with predominant RNA size of 24	NA	NA	NA	NA	NA	NA	NA	9.19383091176496	4.05764644722014e-41
1	5589841	5590843	1003	*	PlantSmallRNAgenes	siRNA24	NA	NA	osa-b1.0r1-2227	siRNA24 locus with predominant RNA size of 24	NA	NA	NA	NA	NA	NA	NA	4.2796703828052	0.00476339815077376
1	5594237	5596578	2342	*	PlantSmallRNAgenes	siRNA21	NA	NA	osa-b1.0r1-2228	siRNA21 locus with predominant RNA size of 21	NA	NA	NA	NA	NA	NA	NA	7.69360247701749	1.13186720396055e-18
1	5599463	5601188	1726	*	PlantSmallRNAgenes	siRNA24	NA	NA	osa-b1.0r1-2230	siRNA24 locus with predominant RNA size of 24	NA	NA	NA	NA	NA	NA	NA	1.5379732724123	0.011215840392445
1	5601712	5602336	625	*	PlantSmallRNAgenes	siRNA24	NA	NA	osa-b1.0r1-2231	siRNA24 locus with predominant RNA size of 24	NA	NA	NA	NA	NA	NA	NA	8.52233192005209	0.00103244143336471
1	5604610	5607518	2909	*	PlantSmallRNAgenes	siRNA24	NA	NA	osa-b1.0r1-2234	siRNA24 locus with predominant RNA size of 24	NA	NA	NA	NA	NA	NA	NA	3.6902420594624	3.11713934567658e-10
1	5633226	5633922	697	*	PlantSmallRNAgenes	siRNA24	NA	NA	osa-b1.0r1-2251	siRNA24 locus with predominant RNA size of 24	NA	NA	NA	NA	NA	NA	NA	-3.29195418511999	0.00417589305786256
1	5637949	5638176	228	*	PlantSmallRNAgenes	siRNA24	NA	NA	osa-b1.0r1-2256	siRNA24 locus with predominant RNA size of 24	NA	NA	NA	NA	NA	NA	NA	-3.33004416524093	0.0127130210571497
1	5642263	5642571	309	+	PlantSmallRNAgenes	siRNA24	NA	NA	osa-b1.0r1-2261	siRNA24 locus with predominant RNA size of 24	NA	NA	NA	NA	NA	NA	NA	5.41832012221731	0.00709507530128147
1	5681179	5681563	385	*	PlantSmallRNAgenes	siRNA24	NA	NA	osa-b1.0r1-2282	siRNA24 locus with predominant RNA size of 24	NA	NA	NA	NA	NA	NA	NA	-2.86420946788415	0.0111223217312304
1	5689326	5689949	624	*	PlantSmallRNAgenes	siRNA24	NA	NA	osa-b1.0r1-2290	siRNA24 locus with predominant RNA size of 24	NA	NA	NA	NA	NA	NA	NA	5.46384579849026	0.0162562590184409
1	5715480	5715896	417	+	PlantSmallRNAgenes	siRNA24	NA	NA	osa-b1.0r1-2304	siRNA24 locus with predominant RNA size of 24	NA	NA	NA	NA	NA	NA	NA	-5.23348310214865	0.00245527620803806
1	5729646	5729915	270	-	PlantSmallRNAgenes	OtherRNA	NA	NA	osa-b1.0r1-2311	OtherRNA locus with < 80% of RNAs between 20-24 nts in size	NA	NA	NA	NA	NA	NA	NA	6.12823096770252	7.69189178443528e-05
1	5730854	5731655	802	*	PlantSmallRNAgenes	siRNA24	NA	NA	osa-b1.0r1-2312	siRNA24 locus with predominant RNA size of 24	NA	NA	NA	NA	NA	NA	NA	-4.20397122262304	0.0138972156237652
1	5734786	5736769	1984	*	PlantSmallRNAgenes	siRNA24	NA	NA	osa-b1.0r1-2313	siRNA24 locus with predominant RNA size of 24	NA	NA	NA	NA	NA	NA	NA	3.67054778057297	1.14506235251082e-08
1	5758352	5760309	1958	*	PlantSmallRNAgenes	siRNA24	NA	NA	osa-b1.0r1-2327	siRNA24 locus with predominant RNA size of 24	NA	NA	NA	NA	NA	NA	NA	2.10734068722018	0.032103180728245
1	5790220	5790746	527	+	ShortStack	OtherRNA	NA	NA	Cluster_52127	NA	Cluster_52127	N	N	NA	NA	NA	NA	4.98355037359619	0.0194737267548133
1	5835122	5835431	310	*	PlantSmallRNAgenes	siRNA24	NA	NA	osa-b1.0r1-2353	siRNA24 locus with predominant RNA size of 24	NA	NA	NA	NA	NA	NA	NA	-3.63152527935181	0.000724391051412285
1	5858396	5859542	1147	*	PlantSmallRNAgenes	siRNA24	NA	NA	osa-b1.0r1-2368	siRNA24 locus with predominant RNA size of 24	NA	NA	NA	NA	NA	NA	NA	3.50000270029232	0.009708805608134
1	5879905	5881092	1188	*	PlantSmallRNAgenes	siRNA24	NA	NA	osa-b1.0r1-2379	siRNA24 locus with predominant RNA size of 24	NA	NA	NA	NA	NA	NA	NA	4.40314353604801	0.0259725949754567
1	5908753	5909531	779	+	ShortStack	OtherRNA	NA	NA	Cluster_52199	NA	Cluster_52199	N	N	NA	NA	NA	NA	-4.93921190103416	0.0300944086705798
1	5927599	5929609	2011	*	PlantSmallRNAgenes	siRNA24	NA	NA	osa-b1.0r1-2402	siRNA24 locus with predominant RNA size of 24	NA	NA	NA	NA	NA	NA	NA	5.91451846140654	0.00121540725794579
1	5948428	5948446	19	-	PlantSmallRNAgenes	OtherRNA	NA	NA	osa-b1.0r1-2412	OtherRNA locus with < 80% of RNAs between 20-24 nts in size	NA	NA	NA	NA	NA	NA	NA	1.66093404231921	0.00861653948666327
1	5964015	5966257	2243	*	PlantSmallRNAgenes	siRNA24	NA	NA	osa-b1.0r1-2419	siRNA24 locus with predominant RNA size of 24	NA	NA	NA	NA	NA	NA	NA	2.04600891391393	0.00905665945430997
1	6014947	6016190	1244	*	PlantSmallRNAgenes	siRNA24	NA	NA	osa-b1.0r1-2446	siRNA24 locus with predominant RNA size of 24	NA	NA	NA	NA	NA	NA	NA	2.51275007668713	0.0137469750101957
1	6060807	6061241	435	*	PlantSmallRNAgenes	siRNA24	NA	NA	osa-b1.0r1-2470	siRNA24 locus with predominant RNA size of 24	NA	NA	NA	NA	NA	NA	NA	-3.49994968958747	0.0042445914197077
1	6062215	6063091	877	*	PlantSmallRNAgenes	siRNA24	NA	NA	osa-b1.0r1-2472	siRNA24 locus with predominant RNA size of 24	NA	NA	NA	NA	NA	NA	NA	2.77052983042073	0.0131348379358668
1	6127304	6127635	332	*	PlantSmallRNAgenes	siRNA24	NA	NA	osa-b1.0r1-2502	siRNA24 locus with predominant RNA size of 24	NA	NA	NA	NA	NA	NA	NA	-3.97934060834068	0.0281210282916407
1	6267309	6268103	795	+	ShortStack	OtherRNA	NA	NA	Cluster_52432	NA	Cluster_52432	N	N	NA	NA	NA	NA	5.19574876164754	0.000466982773765691
1	6287207	6288103	897	*	PlantSmallRNAgenes	siRNA24	NA	NA	osa-b1.0r1-2570	siRNA24 locus with predominant RNA size of 24	NA	NA	NA	NA	NA	NA	NA	-1.97953133643732	0.0199589597067704
1	6302838	6303237	400	+	PlantSmallRNAgenes	siRNA21	NA	NA	osa-b1.0r1-2581	siRNA21 locus with predominant RNA size of 21	NA	NA	NA	NA	NA	NA	NA	5.46814091624433	3.40272024628292e-10
1	6303736	6304334	599	*	PlantSmallRNAgenes	siRNA24	NA	NA	osa-b1.0r1-2582	siRNA24 locus with predominant RNA size of 24	NA	NA	NA	NA	NA	NA	NA	4.37061658923913	3.27272395120449e-10
1	6312196	6312535	340	*	PlantSmallRNAgenes	siRNA24	NA	NA	osa-b1.0r1-2587	siRNA24 locus with predominant RNA size of 24	NA	NA	NA	NA	NA	NA	NA	4.25729132126295	0.0445045277179137
1	6325705	6327570	1866	*	PlantSmallRNAgenes	siRNA24	NA	NA	osa-b1.0r1-2596	siRNA24 locus with predominant RNA size of 24	NA	NA	NA	NA	NA	NA	NA	3.46647882975112	0.013971759330547
1	6397700	6398167	468	*	PlantSmallRNAgenes	siRNA24	NA	NA	osa-b1.0r1-2633	siRNA24 locus with predominant RNA size of 24	NA	NA	NA	NA	NA	NA	NA	-3.34529185523011	0.0370960062551083
1	6420314	6422466	2153	*	PlantSmallRNAgenes	siRNA24	NA	NA	osa-b1.0r1-2647	siRNA24 locus with predominant RNA size of 24	NA	NA	NA	NA	NA	NA	NA	2.27314707480595	0.031102379624728
1	6431561	6432411	851	*	PlantSmallRNAgenes	siRNA24	NA	NA	osa-b1.0r1-2655	siRNA24 locus with predominant RNA size of 24	NA	NA	NA	NA	NA	NA	NA	-3.79634507441216	0.00325085996809841
1	6451432	6451685	254	+	PlantSmallRNAgenes	OtherRNA	NA	NA	osa-b1.0r1-2662	OtherRNA locus with < 80% of RNAs between 20-24 nts in size	NA	NA	NA	NA	NA	NA	NA	2.4890769307928	0.0151032509033211
1	6455327	6455769	443	+	PlantSmallRNAgenes	OtherRNA	NA	NA	osa-b1.0r1-2664	OtherRNA locus with < 80% of RNAs between 20-24 nts in size	NA	NA	NA	NA	NA	NA	NA	3.17224366901711	0.0351378765388649
1	6464106	6464579	474	+	ShortStack	OtherRNA	NA	NA	Cluster_52612	NA	Cluster_52612	N	N	NA	NA	NA	NA	-5.37452508269829	0.0236796045292301
1	6479219	6483010	3792	*	Pln24NT	24nt_Locus	NA	NA	cluster2301	NA	NA	NA	NA	cluster2301	cluster2301	T	8	3.02055211688489	0.00882250964884239
1	6489002	6489268	267	*	PlantSmallRNAgenes	siRNA24	NA	NA	osa-b1.0r1-2681	siRNA24 locus with predominant RNA size of 24	NA	NA	NA	NA	NA	NA	NA	-6.00730912273879	0.000154490527691177
1	6494119	6494495	377	*	PlantSmallRNAgenes	siRNA24	NA	NA	osa-b1.0r1-2687	siRNA24 locus with predominant RNA size of 24	NA	NA	NA	NA	NA	NA	NA	-3.38142344661618	0.00015697491765164
1	6527940	6528017	78	-	PlantSmallRNAgenes	OtherRNA	NA	NA	osa-b1.0r1-2697	OtherRNA locus with < 80% of RNAs between 20-24 nts in size	NA	NA	NA	NA	NA	NA	NA	-3.54088615643286	6.59222454096112e-07
1	6587153	6588009	857	-	ShortStack	OtherRNA	NA	NA	Cluster_52683	NA	Cluster_52683	N	N	NA	NA	NA	NA	-3.51435254436639	0.00275443514758732
1	6593565	6594670	1106	*	PlantSmallRNAgenes	siRNA24	NA	NA	osa-b1.0r1-2716	siRNA24 locus with predominant RNA size of 24	NA	NA	NA	NA	NA	NA	NA	3.42245104904891	0.0104824178397848
1	6671039	6671376	338	*	PlantSmallRNAgenes	siRNA24	NA	NA	osa-b1.0r1-2748	siRNA24 locus with predominant RNA size of 24	NA	NA	NA	NA	NA	NA	NA	-4.00610459292792	0.00583224986579583
1	6704983	6705348	366	*	PlantSmallRNAgenes	siRNA24	NA	NA	osa-b1.0r1-2765	siRNA24 locus with predominant RNA size of 24	NA	NA	NA	NA	NA	NA	NA	-5.73077075986928	0.000220011469462412
1	6780309	6781224	916	*	PlantSmallRNAgenes	siRNA24	NA	NA	osa-b1.0r1-2781	siRNA24 locus with predominant RNA size of 24	NA	NA	NA	NA	NA	NA	NA	-2.91226298359421	0.000641480930387162
1	6874916	6875292	377	*	PlantSmallRNAgenes	siRNA24	NA	NA	osa-b1.0r1-2826	siRNA24 locus with predominant RNA size of 24	NA	NA	NA	NA	NA	NA	NA	-4.92340715789339	0.00703681536518399
1	6955146	6955811	666	*	PlantSmallRNAgenes	siRNA24	NA	NA	osa-b1.0r1-2861	siRNA24 locus with predominant RNA size of 24	NA	NA	NA	NA	NA	NA	NA	3.56576580945989	0.0273279881117791
1	7021852	7022597	746	*	PlantSmallRNAgenes	siRNA24	NA	NA	osa-b1.0r1-2899	siRNA24 locus with predominant RNA size of 24	NA	NA	NA	NA	NA	NA	NA	3.28263147048878	0.00825734844282857
1	7031630	7032063	434	*	PlantSmallRNAgenes	siRNA24	NA	NA	osa-b1.0r1-2905	siRNA24 locus with predominant RNA size of 24	NA	NA	NA	NA	NA	NA	NA	-2.47866059926799	0.0258515478054193
1	7047599	7048129	531	*	PlantSmallRNAgenes	siRNA24	NA	NA	osa-b1.0r1-2911	siRNA24 locus with predominant RNA size of 24	NA	NA	NA	NA	NA	NA	NA	-2.48756428585124	0.0441711797132611
1	7067374	7067856	483	+	PlantSmallRNAgenes	siRNA24	NA	NA	osa-b1.0r1-2924	siRNA24 locus with predominant RNA size of 24	NA	NA	NA	NA	NA	NA	NA	3.75445905887547	0.0438939541438157
1	7152483	7155028	2546	*	PlantSmallRNAgenes	siRNA24	NA	NA	osa-b1.0r1-2963	siRNA24 locus with predominant RNA size of 24	NA	NA	NA	NA	NA	NA	NA	8.83267518382533	5.6526264555538e-13
1	7155083	7157317	2235	*	PlantSmallRNAgenes	siRNA24	NA	NA	osa-b1.0r1-2964	siRNA24 locus with predominant RNA size of 24	NA	NA	NA	NA	NA	NA	NA	3.96995772077531	4.62796582056749e-07
1	7160010	7166268	6259	*	PlantSmallRNAgenes	siRNA21	NA	NA	osa-b1.0r1-2966	siRNA21 locus with predominant RNA size of 21	NA	NA	NA	NA	NA	NA	NA	10.6098903671592	3.46316968698859e-32
1	7170689	7173609	2921	*	PlantSmallRNAgenes	siRNA24	NA	NA	osa-b1.0r1-2970	siRNA24 locus with predominant RNA size of 24	NA	NA	NA	NA	NA	NA	NA	5.74497413036705	7.02168589648835e-22
1	7193346	7193849	504	*	PlantSmallRNAgenes	siRNA24	NA	NA	osa-b1.0r1-2978	siRNA24 locus with predominant RNA size of 24	NA	NA	NA	NA	NA	NA	NA	-3.21930427287806	0.0119559700301616
1	7217747	7219644	1898	*	PlantSmallRNAgenes	siRNA24	NA	NA	osa-b1.0r1-2985	siRNA24 locus with predominant RNA size of 24	NA	NA	NA	NA	NA	NA	NA	6.0776909959409	0.00659991045152433
1	7245948	7246305	358	*	PlantSmallRNAgenes	siRNA24	NA	NA	osa-b1.0r1-3004	siRNA24 locus with predominant RNA size of 24	NA	NA	NA	NA	NA	NA	NA	-2.49656319595284	0.0136942396834154
1	7287401	7287970	570	*	PlantSmallRNAgenes	siRNA24	NA	NA	osa-b1.0r1-3021	siRNA24 locus with predominant RNA size of 24	NA	NA	NA	NA	NA	NA	NA	-2.05471255611145	0.00966771090073471
1	7294861	7296227	1367	*	PlantSmallRNAgenes	siRNA24	NA	NA	osa-b1.0r1-3023	siRNA24 locus with predominant RNA size of 24	NA	NA	NA	NA	NA	NA	NA	-2.40679733001132	0.0318983079913642
1	7317332	7318142	811	*	PlantSmallRNAgenes	siRNA24	NA	NA	osa-b1.0r1-3040	siRNA24 locus with predominant RNA size of 24	NA	NA	NA	NA	NA	NA	NA	2.41542995434095	0.0475414360438194
1	7324733	7325044	312	*	PlantSmallRNAgenes	siRNA24	NA	NA	osa-b1.0r1-3045	siRNA24 locus with predominant RNA size of 24	NA	NA	NA	NA	NA	NA	NA	-3.12161532745594	0.000615988860034236
1	7372059	7378979	6921	*	PlantSmallRNAgenes	OtherRNA	NA	NA	osa-b1.0r1-3059	OtherRNA locus with < 80% of RNAs between 20-24 nts in size	NA	NA	NA	NA	NA	NA	NA	2.89698728215546	0.000977092659147713
1	7412336	7412752	417	*	PlantSmallRNAgenes	siRNA24	NA	NA	osa-b1.0r1-3075	siRNA24 locus with predominant RNA size of 24	NA	NA	NA	NA	NA	NA	NA	4.90294967542811	0.0218807152237751
1	7443559	7444452	894	*	PlantSmallRNAgenes	siRNA24	NA	NA	osa-b1.0r1-3089	siRNA24 locus with predominant RNA size of 24	NA	NA	NA	NA	NA	NA	NA	5.77109932922265	0.000637738802757485
1	7446707	7447193	487	-	ShortStack	siRNA21	NA	NA	Cluster_53264	NA	Cluster_53264	21	N	NA	NA	NA	NA	7.28550818411434	1.34845942501568e-06
1	7477054	7477418	365	*	PlantSmallRNAgenes	siRNA24	NA	NA	osa-b1.0r1-3104	siRNA24 locus with predominant RNA size of 24	NA	NA	NA	NA	NA	NA	NA	-3.10267866896131	0.000530932374748146
1	7493475	7494131	657	*	PlantSmallRNAgenes	siRNA24	NA	NA	osa-b1.0r1-3111	siRNA24 locus with predominant RNA size of 24	NA	NA	NA	NA	NA	NA	NA	-4.02271782240936	0.0236934345887842
1	7515589	7516272	684	*	PlantSmallRNAgenes	siRNA24	NA	NA	osa-b1.0r1-3118	siRNA24 locus with predominant RNA size of 24	NA	NA	NA	NA	NA	NA	NA	-4.46201557634209	0.00949867307283114
1	7536608	7537013	406	*	PlantSmallRNAgenes	siRNA24	NA	NA	osa-b1.0r1-3126	siRNA24 locus with predominant RNA size of 24	NA	NA	NA	NA	NA	NA	NA	5.70090761126248	0.0068353553122949
1	7537333	7537566	234	*	PlantSmallRNAgenes	siRNA24	NA	NA	osa-b1.0r1-3128	siRNA24 locus with predominant RNA size of 24	NA	NA	NA	NA	NA	NA	NA	5.81282683051435	0.000926140106422536
1	7537640	7539669	2030	*	PlantSmallRNAgenes	siRNA24	NA	NA	osa-b1.0r1-3129	siRNA24 locus with predominant RNA size of 24	NA	NA	NA	NA	NA	NA	NA	6.6133191876617	2.5277734235481e-24
1	7541504	7543849	2346	*	PlantSmallRNAgenes	siRNA24	NA	NA	osa-b1.0r1-3131	siRNA24 locus with predominant RNA size of 24	NA	NA	NA	NA	NA	NA	NA	5.50188809528945	1.91945630287373e-11
1	7543928	7546686	2759	*	PlantSmallRNAgenes	siRNA24	NA	NA	osa-b1.0r1-3132	siRNA24 locus with predominant RNA size of 24	NA	NA	NA	NA	NA	NA	NA	6.88302980572404	7.62259007328144e-21
1	7656879	7659591	2713	*	PlantSmallRNAgenes	siRNA21	NA	NA	osa-b1.0r1-3188	siRNA21 locus with predominant RNA size of 21	NA	NA	NA	NA	NA	NA	NA	-2.12333416925405	0.000708977615230416
1	7749151	7754022	4872	*	PlantSmallRNAgenes	siRNA24	NA	NA	osa-b1.0r1-3232	siRNA24 locus with predominant RNA size of 24	NA	NA	NA	NA	NA	NA	NA	3.88957955081962	7.77220965215955e-10
1	7763101	7763376	276	*	PlantSmallRNAgenes	OtherRNA	NA	NA	osa-b1.0r1-3239	OtherRNA locus with < 80% of RNAs between 20-24 nts in size	NA	NA	NA	NA	NA	NA	NA	7.86643014746223	0.000168287874424066
1	7780437	7781230	794	*	PlantSmallRNAgenes	siRNA24	NA	NA	osa-b1.0r1-3247	siRNA24 locus with predominant RNA size of 24	NA	NA	NA	NA	NA	NA	NA	5.68193601418502	0.00124112221313981
1	7791970	7793808	1839	*	PlantSmallRNAgenes	siRNA24	NA	NA	osa-b1.0r1-3258	siRNA24 locus with predominant RNA size of 24	NA	NA	NA	NA	NA	NA	NA	5.37380177042722	0.0122146458214896
1	7835698	7835912	215	-	PlantSmallRNAgenes	siRNA24	NA	NA	osa-b1.0r1-3275	siRNA24 locus with predominant RNA size of 24	NA	NA	NA	NA	NA	NA	NA	6.65153318890197	0.000157720711855263
1	7838257	7838990	734	*	PlantSmallRNAgenes	siRNA24	NA	NA	osa-b1.0r1-3277	siRNA24 locus with predominant RNA size of 24	NA	NA	NA	NA	NA	NA	NA	5.02349842331147	0.0286691928532095
1	7844035	7844979	945	*	PlantSmallRNAgenes	siRNA24	NA	NA	osa-b1.0r1-3281	siRNA24 locus with predominant RNA size of 24	NA	NA	NA	NA	NA	NA	NA	2.75972061542294	0.0291522998843028
1	7916441	7917109	669	*	PlantSmallRNAgenes	siRNA24	NA	NA	osa-b1.0r1-3303	siRNA24 locus with predominant RNA size of 24	NA	NA	NA	NA	NA	NA	NA	2.6628638571835	0.0102739794254935
1	7950658	7952376	1719	*	PlantSmallRNAgenes	siRNA24	NA	NA	osa-b1.0r1-3321	siRNA24 locus with predominant RNA size of 24	NA	NA	NA	NA	NA	NA	NA	2.35928607742544	0.0486142713043226
1	7959014	7960172	1159	*	PlantSmallRNAgenes	siRNA24	NA	NA	osa-b1.0r1-3327	siRNA24 locus with predominant RNA size of 24	NA	NA	NA	NA	NA	NA	NA	4.8888654577857	0.0100588688017989
1	7988719	7989591	873	*	PlantSmallRNAgenes	siRNA24	NA	NA	osa-b1.0r1-3345	siRNA24 locus with predominant RNA size of 24	NA	NA	NA	NA	NA	NA	NA	4.67573378536435	0.0371815438300568
1	8084005	8084777	773	+	ShortStack	OtherRNA	NA	NA	Cluster_53696	NA	Cluster_53696	N	N	NA	NA	NA	NA	-5.74195703357488	0.000419851381028307
1	8085261	8087029	1769	+	ShortStack	OtherRNA	NA	NA	Cluster_53698	NA	Cluster_53698	N	N	NA	NA	NA	NA	-6.7636718699699	8.12574032666166e-06
1	8129702	8130358	657	*	PlantSmallRNAgenes	siRNA24	NA	NA	osa-b1.0r1-3400	siRNA24 locus with predominant RNA size of 24	NA	NA	NA	NA	NA	NA	NA	-2.57640686410463	0.000321195326229337
1	8141452	8142155	704	*	PlantSmallRNAgenes	siRNA24	NA	NA	osa-b1.0r1-3407	siRNA24 locus with predominant RNA size of 24	NA	NA	NA	NA	NA	NA	NA	1.9677060111707	0.00744082853517633
1	8142494	8144519	2026	*	PlantSmallRNAgenes	siRNA24	NA	NA	osa-b1.0r1-3408	siRNA24 locus with predominant RNA size of 24	NA	NA	NA	NA	NA	NA	NA	1.74759550999489	0.00625763323031867
1	8161482	8161864	383	*	PlantSmallRNAgenes	siRNA24	NA	NA	osa-b1.0r1-3420	siRNA24 locus with predominant RNA size of 24	NA	NA	NA	NA	NA	NA	NA	-2.5668605182169	0.000488161959916143
1	8190137	8190871	735	*	PlantSmallRNAgenes	siRNA24	NA	NA	osa-b1.0r1-3431	siRNA24 locus with predominant RNA size of 24	NA	NA	NA	NA	NA	NA	NA	3.2941377350221	0.0206234094374361
1	8228104	8228407	304	+	PlantSmallRNAgenes	siRNA24	NA	NA	osa-b1.0r1-3451	siRNA24 locus with predominant RNA size of 24	NA	NA	NA	NA	NA	NA	NA	4.67828642970838	0.0169526634405158
1	8244188	8244690	503	+	PlantSmallRNAgenes	siRNA24	NA	NA	osa-b1.0r1-3458	siRNA24 locus with predominant RNA size of 24	NA	NA	NA	NA	NA	NA	NA	-2.25374284125655	0.00312796466467902
1	8324549	8325676	1128	*	PlantSmallRNAgenes	siRNA24	NA	NA	osa-b1.0r1-3488	siRNA24 locus with predominant RNA size of 24	NA	NA	NA	NA	NA	NA	NA	4.42389342364779	0.00677675011901452
1	8340060	8340410	351	*	PlantSmallRNAgenes	siRNA24	NA	NA	osa-b1.0r1-3494	siRNA24 locus with predominant RNA size of 24	NA	NA	NA	NA	NA	NA	NA	-1.61315225044362	0.0151185281307413
1	8343099	8344390	1292	*	PlantSmallRNAgenes	siRNA24	NA	NA	osa-b1.0r1-3497	siRNA24 locus with predominant RNA size of 24	NA	NA	NA	NA	NA	NA	NA	3.35803561250778	0.00299892683441778
1	8389342	8390401	1060	*	PlantSmallRNAgenes	siRNA24	NA	NA	osa-b1.0r1-3512	siRNA24 locus with predominant RNA size of 24	NA	NA	NA	NA	NA	NA	NA	2.7841666745358	0.0458636000756129
1	8393876	8394267	392	*	PlantSmallRNAgenes	siRNA24	NA	NA	osa-b1.0r1-3515	siRNA24 locus with predominant RNA size of 24	NA	NA	NA	NA	NA	NA	NA	-3.17191979997139	8.901214807664e-05
1	8417558	8417678	121	-	PlantSmallRNAgenes	siRNA24	NA	NA	osa-b1.0r1-3528	siRNA24 locus with predominant RNA size of 24	NA	NA	NA	NA	NA	NA	NA	-5.1040685777142	0.0471124234904252
1	8419092	8420670	1579	*	PlantSmallRNAgenes	siRNA24	NA	NA	osa-b1.0r1-3530	siRNA24 locus with predominant RNA size of 24	NA	NA	NA	NA	NA	NA	NA	-3.46799673359613	0.00123451628264798
1	8432840	8433603	764	*	PlantSmallRNAgenes	siRNA24	NA	NA	osa-b1.0r1-3536	siRNA24 locus with predominant RNA size of 24	NA	NA	NA	NA	NA	NA	NA	3.90108103159864	0.0288297901481351
1	8451684	8452092	409	*	PlantSmallRNAgenes	siRNA24	NA	NA	osa-b1.0r1-3552	siRNA24 locus with predominant RNA size of 24	NA	NA	NA	NA	NA	NA	NA	-3.87939259862105	0.00866258051277522
1	8479702	8480610	909	*	PlantSmallRNAgenes	siRNA24	NA	NA	osa-b1.0r1-3567	siRNA24 locus with predominant RNA size of 24	NA	NA	NA	NA	NA	NA	NA	-1.8633051599517	0.0441690680309703
1	8545866	8546871	1006	-	PlantSmallRNAgenes	OtherRNA	NA	NA	osa-b1.0r1-3592	OtherRNA locus with < 80% of RNAs between 20-24 nts in size	NA	NA	NA	NA	NA	NA	NA	-4.70402489501417	3.07630519920384e-08
1	8599627	8604129	4503	*	PlantSmallRNAgenes	siRNA24	NA	NA	osa-b1.0r1-3612	siRNA24 locus with predominant RNA size of 24	NA	NA	NA	NA	NA	NA	NA	8.3389287291211	1.3851431126894e-45
1	8621330	8621662	333	*	ShortStack	siRNA24	NA	NA	Cluster_54080	NA	Cluster_54080	24	N	NA	NA	NA	NA	6.24912103288011	0.00302311709791419
1	8674603	8674874	272	-	PlantSmallRNAgenes	siRNA24	NA	NA	osa-b1.0r1-3628	siRNA24 locus with predominant RNA size of 24	NA	NA	NA	NA	NA	NA	NA	-3.86519862963547	0.0442180768017622
1	8722830	8723162	333	+	PlantSmallRNAgenes	OtherRNA	NA	NA	osa-b1.0r1-3649	OtherRNA locus with < 80% of RNAs between 20-24 nts in size	NA	NA	NA	NA	NA	NA	NA	-2.13746166490659	0.00508591360397783
1	8792107	8793025	919	-	ShortStack	OtherRNA	NA	NA	Cluster_54181	NA	Cluster_54181	N	N	NA	NA	NA	NA	-2.53709946718961	0.0485379126767954
1	8793026	8793599	574	-	PlantSmallRNAgenes	OtherRNA	NA	NA	osa-b1.0r1-3677	OtherRNA locus with < 80% of RNAs between 20-24 nts in size	NA	NA	NA	NA	NA	NA	NA	-1.98628711091406	0.0403707309937854
1	8822987	8824618	1632	*	PlantSmallRNAgenes	siRNA24	NA	NA	osa-b1.0r1-3689	siRNA24 locus with predominant RNA size of 24	NA	NA	NA	NA	NA	NA	NA	3.02078768316888	0.038298768081225
1	8837459	8839120	1662	*	PlantSmallRNAgenes	siRNA24	NA	NA	osa-b1.0r1-3697	siRNA24 locus with predominant RNA size of 24	NA	NA	NA	NA	NA	NA	NA	3.73227198925009	0.0190692008906665
1	8850607	8850784	178	*	PlantSmallRNAgenes	siRNA24	NA	NA	osa-b1.0r1-3705	siRNA24 locus with predominant RNA size of 24	NA	NA	NA	NA	NA	NA	NA	4.51753405035597	0.0495680035633082
1	8855770	8857468	1699	*	PlantSmallRNAgenes	siRNA24	NA	NA	osa-b1.0r1-3709	siRNA24 locus with predominant RNA size of 24	NA	NA	NA	NA	NA	NA	NA	3.77181160510876	5.69055102787905e-05
1	8908699	8909076	378	-	PlantSmallRNAgenes	siRNA24	NA	NA	osa-b1.0r1-3725	siRNA24 locus with predominant RNA size of 24	NA	NA	NA	NA	NA	NA	NA	1.67332047428032	0.0154370470105955
1	8909861	8910924	1064	*	PlantSmallRNAgenes	siRNA24	NA	NA	osa-b1.0r1-3726	siRNA24 locus with predominant RNA size of 24	NA	NA	NA	NA	NA	NA	NA	2.34966022813027	0.0100288421817937
1	9025019	9025703	685	-	ShortStack	OtherRNA	NA	NA	Cluster_54329	NA	Cluster_54329	N	N	NA	NA	NA	NA	3.92988276926488	0.0105916849950919
1	9026105	9026479	375	-	ShortStack	OtherRNA	NA	NA	Cluster_54330	NA	Cluster_54330	N	N	NA	NA	NA	NA	5.15484015040256	0.00926799435778913
1	9038852	9044871	6020	*	PlantSmallRNAgenes	siRNA24	NA	NA	osa-b1.0r1-3794	siRNA24 locus with predominant RNA size of 24	NA	NA	NA	NA	NA	NA	NA	6.20768091586234	2.72542118055458e-15
1	9061057	9061864	808	*	PlantSmallRNAgenes	siRNA24	NA	NA	osa-b1.0r1-3800	siRNA24 locus with predominant RNA size of 24	NA	NA	NA	NA	NA	NA	NA	-2.70163941583482	9.04251556403101e-06
1	9088886	9089256	371	*	PlantSmallRNAgenes	siRNA24	NA	NA	osa-b1.0r1-3809	siRNA24 locus with predominant RNA size of 24	NA	NA	NA	NA	NA	NA	NA	-4.39120143678865	0.0100559472589863
1	9121426	9122793	1368	*	PlantSmallRNAgenes	siRNA24	NA	NA	osa-b1.0r1-3830	siRNA24 locus with predominant RNA size of 24	NA	NA	NA	NA	NA	NA	NA	2.66647418193956	0.0283327929624817
1	9124511	9125072	562	*	PlantSmallRNAgenes	siRNA24	NA	NA	osa-b1.0r1-3834	siRNA24 locus with predominant RNA size of 24	NA	NA	NA	NA	NA	NA	NA	5.82192678395006	0.00606756214287557
1	9170550	9171392	843	*	PlantSmallRNAgenes	siRNA24	NA	NA	osa-b1.0r1-3857	siRNA24 locus with predominant RNA size of 24	NA	NA	NA	NA	NA	NA	NA	-2.74653777301199	0.00191006557585382
1	9195635	9196152	518	-	PlantSmallRNAgenes	OtherRNA	NA	NA	osa-b1.0r1-3869	OtherRNA locus with < 80% of RNAs between 20-24 nts in size	NA	NA	NA	NA	NA	NA	NA	-4.31106760725417	4.07683097757914e-05
1	9211838	9213385	1548	*	PlantSmallRNAgenes	siRNA24	NA	NA	osa-b1.0r1-3876	siRNA24 locus with predominant RNA size of 24	NA	NA	NA	NA	NA	NA	NA	-2.20670597070322	0.000706890838351986
1	9222635	9223751	1117	*	PlantSmallRNAgenes	siRNA24	NA	NA	osa-b1.0r1-3881	siRNA24 locus with predominant RNA size of 24	NA	NA	NA	NA	NA	NA	NA	-3.81549758036611	0.00802063412662098
1	9255186	9257303	2118	*	PlantSmallRNAgenes	siRNA24	NA	NA	osa-b1.0r1-3899	siRNA24 locus with predominant RNA size of 24	NA	NA	NA	NA	NA	NA	NA	2.21482137147165	0.00084538136709348
1	9323300	9324731	1432	*	PlantSmallRNAgenes	siRNA24	NA	NA	osa-b1.0r1-3916	siRNA24 locus with predominant RNA size of 24	NA	NA	NA	NA	NA	NA	NA	-1.36804067999031	0.0290554264152633
1	9390675	9392842	2168	*	PlantSmallRNAgenes	siRNA24	NA	NA	osa-b1.0r1-3935	siRNA24 locus with predominant RNA size of 24	NA	NA	NA	NA	NA	NA	NA	2.03774302141025	0.0122093629768228
1	9419509	9421192	1684	*	PlantSmallRNAgenes	siRNA24	NA	NA	osa-b1.0r1-3948	siRNA24 locus with predominant RNA size of 24	NA	NA	NA	NA	NA	NA	NA	3.18587765853946	0.0349196021418564
1	9435960	9441482	5523	*	PlantSmallRNAgenes	siRNA24	NA	NA	osa-b1.0r1-3952	siRNA24 locus with predominant RNA size of 24	NA	NA	NA	NA	NA	NA	NA	4.40015651520299	6.38869840732128e-18
1	9464300	9464746	447	*	PlantSmallRNAgenes	siRNA24	NA	NA	osa-b1.0r1-3961	siRNA24 locus with predominant RNA size of 24	NA	NA	NA	NA	NA	NA	NA	-2.75452765404395	0.0157674587665996
1	9520275	9520694	420	*	PlantSmallRNAgenes	OtherRNA	NA	NA	osa-b1.0r1-3981	OtherRNA locus with < 80% of RNAs between 20-24 nts in size	NA	NA	NA	NA	NA	NA	NA	8.69870566975229	0.000147732848304121
1	9552855	9553061	207	*	ShortStack	siRNA24	NA	NA	Cluster_54652	NA	Cluster_54652	24	N	NA	NA	NA	NA	-6.42754543336085	8.89092181735032e-05
1	9557325	9557709	385	*	PlantSmallRNAgenes	siRNA24	NA	NA	osa-b1.0r1-3993	siRNA24 locus with predominant RNA size of 24	NA	NA	NA	NA	NA	NA	NA	4.81097062343003	0.032927799757108
1	9593721	9594838	1118	*	PlantSmallRNAgenes	siRNA24	NA	NA	osa-b1.0r1-4014	siRNA24 locus with predominant RNA size of 24	NA	NA	NA	NA	NA	NA	NA	2.29336180985616	0.00212170077322162
1	9611634	9612004	371	*	PlantSmallRNAgenes	siRNA24	NA	NA	osa-b1.0r1-4022	siRNA24 locus with predominant RNA size of 24	NA	NA	NA	NA	NA	NA	NA	4.21580140987133	0.02060736035783
1	9618926	9620171	1246	*	PlantSmallRNAgenes	siRNA21	NA	NA	osa-b1.0r1-4025	siRNA21 locus with predominant RNA size of 21	NA	NA	NA	NA	NA	NA	NA	5.75396247667243	1.35884638023133e-08
1	9620350	9620672	323	*	PlantSmallRNAgenes	siRNA21	NA	NA	osa-b1.0r1-4026	siRNA21 locus with predominant RNA size of 21	NA	NA	NA	NA	NA	NA	NA	9.25045044497194	0.0228254773047053
1	9620954	9621455	502	*	PlantSmallRNAgenes	siRNA21	NA	NA	osa-b1.0r1-4027	siRNA21 locus with predominant RNA size of 21	NA	NA	NA	NA	NA	NA	NA	9.75688975557386	5.61027500030972e-12
1	9622930	9623416	487	*	PlantSmallRNAgenes	siRNA21	NA	NA	osa-b1.0r1-4029	siRNA21 locus with predominant RNA size of 21	NA	NA	NA	NA	NA	NA	NA	10.6735383503509	5.23373694747988e-14
1	9623501	9624884	1384	*	PlantSmallRNAgenes	siRNA24	NA	NA	osa-b1.0r1-4030	siRNA24 locus with predominant RNA size of 24	NA	NA	NA	NA	NA	NA	NA	5.83814762579839	1.12753856257756e-08
1	9662657	9664957	2301	*	PlantSmallRNAgenes	siRNA24	NA	NA	osa-b1.0r1-4054	siRNA24 locus with predominant RNA size of 24	NA	NA	NA	NA	NA	NA	NA	3.10066694066807	0.00177995375022156
1	9693314	9693772	459	*	PlantSmallRNAgenes	siRNA24	NA	NA	osa-b1.0r1-4061	siRNA24 locus with predominant RNA size of 24	NA	NA	NA	NA	NA	NA	NA	-2.74464855901991	0.00174536292623702
1	9701413	9702211	799	*	PlantSmallRNAgenes	siRNA24	NA	NA	osa-b1.0r1-4067	siRNA24 locus with predominant RNA size of 24	NA	NA	NA	NA	NA	NA	NA	-2.57586441445974	0.0041381030082242
1	9716753	9717092	340	*	PlantSmallRNAgenes	siRNA24	NA	NA	osa-b1.0r1-4075	siRNA24 locus with predominant RNA size of 24	NA	NA	NA	NA	NA	NA	NA	-4.89495069166222	0.0338738150483273
1	9725976	9727084	1109	*	PlantSmallRNAgenes	siRNA24	NA	NA	osa-b1.0r1-4082	siRNA24 locus with predominant RNA size of 24	NA	NA	NA	NA	NA	NA	NA	4.95890607615676	1.39458049131725e-13
1	9734443	9734908	466	*	PlantSmallRNAgenes	siRNA24	NA	NA	osa-b1.0r1-4089	siRNA24 locus with predominant RNA size of 24	NA	NA	NA	NA	NA	NA	NA	-2.56420640199134	0.0197754482490338
1	9773964	9774375	412	*	PlantSmallRNAgenes	siRNA24	NA	NA	osa-b1.0r1-4109	siRNA24 locus with predominant RNA size of 24	NA	NA	NA	NA	NA	NA	NA	-3.03329010552067	0.00120112587578333
1	9788727	9790968	2242	*	PlantSmallRNAgenes	siRNA24	NA	NA	osa-b1.0r1-4117	siRNA24 locus with predominant RNA size of 24	NA	NA	NA	NA	NA	NA	NA	3.44346730942144	0.0140184248625339
1	9812067	9813130	1064	*	PlantSmallRNAgenes	siRNA24	NA	NA	osa-b1.0r1-4123	siRNA24 locus with predominant RNA size of 24	NA	NA	NA	NA	NA	NA	NA	4.54323599402817	0.0191570760061433
1	9815945	9816606	662	*	PlantSmallRNAgenes	siRNA24	NA	NA	osa-b1.0r1-4126	siRNA24 locus with predominant RNA size of 24	NA	NA	NA	NA	NA	NA	NA	4.25861638758074	0.0159281382630293
1	9837752	9845804	8053	*	Pln24NT	24nt_Locus	NA	NA	cluster3419	NA	NA	NA	NA	cluster3419	cluster3419	T	9	4.86945105520924	0.00957691314429192
1	9875913	9878205	2293	*	PlantSmallRNAgenes	OtherRNA	NA	NA	osa-b1.0r1-4144	OtherRNA locus with < 80% of RNAs between 20-24 nts in size	NA	NA	NA	NA	NA	NA	NA	3.11113105765386	0.0154190807519559
1	9900372	9900815	444	+	PlantSmallRNAgenes	siRNA24	NA	NA	osa-b1.0r1-4149	siRNA24 locus with predominant RNA size of 24	NA	NA	NA	NA	NA	NA	NA	-2.41184370931907	0.00462262139197904
1	9926290	9928870	2581	*	PlantSmallRNAgenes	siRNA24	NA	NA	osa-b1.0r1-4168	siRNA24 locus with predominant RNA size of 24	NA	NA	NA	NA	NA	NA	NA	3.59857720064057	3.75524699285994e-05
1	9947812	9948264	453	*	PlantSmallRNAgenes	siRNA24	NA	NA	osa-b1.0r1-4172	siRNA24 locus with predominant RNA size of 24	NA	NA	NA	NA	NA	NA	NA	-2.23423830257825	0.00700411580209765
1	9955489	9956792	1304	*	PlantSmallRNAgenes	siRNA24	NA	NA	osa-b1.0r1-4179	siRNA24 locus with predominant RNA size of 24	NA	NA	NA	NA	NA	NA	NA	-2.3371436390325	0.00158318588826852
1	9960484	9961515	1032	*	PlantSmallRNAgenes	siRNA24	NA	NA	osa-b1.0r1-4182	siRNA24 locus with predominant RNA size of 24	NA	NA	NA	NA	NA	NA	NA	3.12836687073084	0.000762866026224568
1	9962133	9962427	295	*	PlantSmallRNAgenes	siRNA24	NA	NA	osa-b1.0r1-4183	siRNA24 locus with predominant RNA size of 24	NA	NA	NA	NA	NA	NA	NA	-3.02489164234352	0.0418996301294693
1	10062064	10062679	616	*	PlantSmallRNAgenes	siRNA24	NA	NA	osa-b1.0r1-4233	siRNA24 locus with predominant RNA size of 24	NA	NA	NA	NA	NA	NA	NA	7.20626285812307	6.65235330131148e-06
1	10064531	10065493	963	*	PlantSmallRNAgenes	siRNA24	NA	NA	osa-b1.0r1-4236	siRNA24 locus with predominant RNA size of 24	NA	NA	NA	NA	NA	NA	NA	8.79601405276913	3.84015006336026e-10
1	10152578	10154345	1768	*	PlantSmallRNAgenes	siRNA24	NA	NA	osa-b1.0r1-4271	siRNA24 locus with predominant RNA size of 24	NA	NA	NA	NA	NA	NA	NA	2.14520796139823	0.0188053769295311
1	10154846	10156348	1503	*	PlantSmallRNAgenes	siRNA24	NA	NA	osa-b1.0r1-4272	siRNA24 locus with predominant RNA size of 24	NA	NA	NA	NA	NA	NA	NA	2.38669825881118	0.00445932002479206
1	10167936	10168674	739	-	PlantSmallRNAgenes	OtherRNA	NA	NA	osa-b1.0r1-4279	OtherRNA locus with < 80% of RNAs between 20-24 nts in size	NA	NA	NA	NA	NA	NA	NA	-6.43226702959769	0.000908009172207289
1	10187250	10188412	1163	*	PlantSmallRNAgenes	siRNA24	NA	NA	osa-b1.0r1-4288	siRNA24 locus with predominant RNA size of 24	NA	NA	NA	NA	NA	NA	NA	3.53362418084757	0.0154371327887041
1	10208456	10209779	1324	*	PlantSmallRNAgenes	siRNA24	NA	NA	osa-b1.0r1-4297	siRNA24 locus with predominant RNA size of 24	NA	NA	NA	NA	NA	NA	NA	3.84962602927174	0.0348086612906079
1	10283105	10283950	846	*	PlantSmallRNAgenes	siRNA24	NA	NA	osa-b1.0r1-4322	siRNA24 locus with predominant RNA size of 24	NA	NA	NA	NA	NA	NA	NA	3.92411041830107	0.0499664496262274
1	10411795	10419576	7782	*	Pln24NT	24nt_Locus	NA	NA	cluster3611	NA	NA	NA	NA	cluster3611	cluster3611	T	14	4.95496393357976	0.0306453749137438
1	10441135	10441851	717	*	PlantSmallRNAgenes	siRNA24	NA	NA	osa-b1.0r1-4390	siRNA24 locus with predominant RNA size of 24	NA	NA	NA	NA	NA	NA	NA	3.69302027322291	0.0254633667759199
1	10447699	10449218	1520	*	PlantSmallRNAgenes	siRNA24	NA	NA	osa-b1.0r1-4392	siRNA24 locus with predominant RNA size of 24	NA	NA	NA	NA	NA	NA	NA	5.16972893349603	0.00106857684711799
1	10480078	10480891	814	*	ShortStack	siRNA24	NA	NA	Cluster_55276	NA	Cluster_55276	24	N	NA	NA	NA	NA	4.68562465026302	0.0225198748433275
1	10501165	10504906	3742	*	PlantSmallRNAgenes	siRNA24	NA	NA	osa-b1.0r1-4419	siRNA24 locus with predominant RNA size of 24	NA	NA	NA	NA	NA	NA	NA	1.71832852121266	0.0180467526635915
1	10507378	10508620	1243	*	PlantSmallRNAgenes	siRNA24	NA	NA	osa-b1.0r1-4422	siRNA24 locus with predominant RNA size of 24	NA	NA	NA	NA	NA	NA	NA	2.72440477142982	0.018126319302738
1	10521948	10522058	111	+	PlantSmallRNAgenes	OtherRNA	NA	NA	osa-b1.0r1-4426	OtherRNA locus with < 80% of RNAs between 20-24 nts in size	NA	NA	NA	NA	NA	NA	NA	3.84084022907069	1.55951750708782e-05
1	10561162	10562456	1295	-	PlantSmallRNAgenes	OtherRNA	NA	NA	osa-b1.0r1-4446	OtherRNA locus with < 80% of RNAs between 20-24 nts in size	NA	NA	NA	NA	NA	NA	NA	-2.95775934689034	0.0159882396605598
1	10591917	10592541	625	*	PlantSmallRNAgenes	siRNA24	NA	NA	osa-b1.0r1-4456	siRNA24 locus with predominant RNA size of 24	NA	NA	NA	NA	NA	NA	NA	-1.76485427940039	0.0387241869720857
1	10616520	10617414	895	*	PlantSmallRNAgenes	siRNA24	NA	NA	osa-b1.0r1-4473	siRNA24 locus with predominant RNA size of 24	NA	NA	NA	NA	NA	NA	NA	6.18877323746492	0.000337630838611982
1	10617522	10618288	767	*	PlantSmallRNAgenes	siRNA24	NA	NA	osa-b1.0r1-4474	siRNA24 locus with predominant RNA size of 24	NA	NA	NA	NA	NA	NA	NA	5.16165589464341	0.0415516620833559
1	10621832	10622616	785	*	PlantSmallRNAgenes	siRNA24	NA	NA	osa-b1.0r1-4477	siRNA24 locus with predominant RNA size of 24	NA	NA	NA	NA	NA	NA	NA	-2.07092484703254	0.0470647340408968
1	10629486	10631008	1523	*	PlantSmallRNAgenes	siRNA24	NA	NA	osa-b1.0r1-4485	siRNA24 locus with predominant RNA size of 24	NA	NA	NA	NA	NA	NA	NA	2.99495992363556	0.00182262596099287
1	10642015	10642671	657	*	PlantSmallRNAgenes	siRNA24	NA	NA	osa-b1.0r1-4492	siRNA24 locus with predominant RNA size of 24	NA	NA	NA	NA	NA	NA	NA	4.39601132802095	0.0430968016384113
1	10649585	10650054	470	*	PlantSmallRNAgenes	siRNA24	NA	NA	osa-b1.0r1-4496	siRNA24 locus with predominant RNA size of 24	NA	NA	NA	NA	NA	NA	NA	-5.86065068514317	0.000127307088290323
1	10673057	10674208	1152	*	PlantSmallRNAgenes	siRNA24	NA	NA	osa-b1.0r1-4507	siRNA24 locus with predominant RNA size of 24	NA	NA	NA	NA	NA	NA	NA	4.55240523996149	0.012182266442669
1	10708901	10709795	895	*	PlantSmallRNAgenes	siRNA24	NA	NA	osa-b1.0r1-4526	siRNA24 locus with predominant RNA size of 24	NA	NA	NA	NA	NA	NA	NA	4.73303732463637	0.0243542458076713
1	10718773	10721035	2263	*	PlantSmallRNAgenes	siRNA24	NA	NA	osa-b1.0r1-4534	siRNA24 locus with predominant RNA size of 24	NA	NA	NA	NA	NA	NA	NA	3.20137008437764	0.000732571013290869
1	10799296	10799604	309	*	PlantSmallRNAgenes	siRNA24	NA	NA	osa-b1.0r1-4548	siRNA24 locus with predominant RNA size of 24	NA	NA	NA	NA	NA	NA	NA	2.52477267430954	0.0445683544747784
1	10911309	10911738	430	+	ShortStack	OtherRNA	NA	NA	Cluster_55558	NA	Cluster_55558	N	N	NA	NA	NA	NA	7.28098686562368	3.87906355960534e-06
1	10922374	10924102	1729	*	PlantSmallRNAgenes	siRNA24	NA	NA	osa-b1.0r1-4605	siRNA24 locus with predominant RNA size of 24	NA	NA	NA	NA	NA	NA	NA	7.10033487628442	9.37522722587877e-07
1	10924216	10928185	3970	*	PlantSmallRNAgenes	siRNA24	NA	NA	osa-b1.0r1-4606	siRNA24 locus with predominant RNA size of 24	NA	NA	NA	NA	NA	NA	NA	6.58763611525115	6.14255908968096e-16
1	10929597	10930512	916	*	PlantSmallRNAgenes	siRNA24	NA	NA	osa-b1.0r1-4608	siRNA24 locus with predominant RNA size of 24	NA	NA	NA	NA	NA	NA	NA	3.67172830710839	0.0487057922121778
1	10984512	10985065	554	*	PlantSmallRNAgenes	siRNA24	NA	NA	osa-b1.0r1-4630	siRNA24 locus with predominant RNA size of 24	NA	NA	NA	NA	NA	NA	NA	8.16523517299983	1.79339033061285e-05
1	10985198	10985359	162	*	PlantSmallRNAgenes	siRNA21	NA	NA	osa-b1.0r1-4631	siRNA21 locus with predominant RNA size of 21	NA	NA	NA	NA	NA	NA	NA	7.01988671767392	1.25317240227236e-05
1	10987339	10987985	647	*	PlantSmallRNAgenes	siRNA24	NA	NA	osa-b1.0r1-4633	siRNA24 locus with predominant RNA size of 24	NA	NA	NA	NA	NA	NA	NA	2.13024512146545	0.000446479406352369
1	10988391	10988625	235	*	PlantSmallRNAgenes	siRNA21	NA	NA	osa-b1.0r1-4634	siRNA21 locus with predominant RNA size of 21	NA	NA	NA	NA	NA	NA	NA	2.3026304508373	0.000437722232232022
1	10989146	10989541	396	*	PlantSmallRNAgenes	siRNA24	NA	NA	osa-b1.0r1-4635	siRNA24 locus with predominant RNA size of 24	NA	NA	NA	NA	NA	NA	NA	-2.32698919093172	0.0138845574642166
1	11070584	11070918	335	*	PlantSmallRNAgenes	siRNA24	NA	NA	osa-b1.0r1-4669	siRNA24 locus with predominant RNA size of 24	NA	NA	NA	NA	NA	NA	NA	-3.11318907958435	0.0144456974857352
1	11071763	11072468	706	*	PlantSmallRNAgenes	siRNA24	NA	NA	osa-b1.0r1-4670	siRNA24 locus with predominant RNA size of 24	NA	NA	NA	NA	NA	NA	NA	-3.06969251266091	1.70207176458003e-06
1	11175660	11176803	1144	*	PlantSmallRNAgenes	siRNA24	NA	NA	osa-b1.0r1-4705	siRNA24 locus with predominant RNA size of 24	NA	NA	NA	NA	NA	NA	NA	4.22083888945281	0.0212768299507295
1	11187812	11191965	4154	*	PlantSmallRNAgenes	siRNA24	NA	NA	osa-b1.0r1-4715	siRNA24 locus with predominant RNA size of 24	NA	NA	NA	NA	NA	NA	NA	3.50428751400716	7.26965929166355e-10
1	11194176	11200855	6680	*	PlantSmallRNAgenes	siRNA24	NA	NA	osa-b1.0r1-4717	siRNA24 locus with predominant RNA size of 24	NA	NA	NA	NA	NA	NA	NA	5.28700384673551	1.19352265055635e-17
1	11209835	11211678	1844	*	PlantSmallRNAgenes	siRNA24	NA	NA	osa-b1.0r1-4723	siRNA24 locus with predominant RNA size of 24	NA	NA	NA	NA	NA	NA	NA	1.71424886597808	0.0276891485913983
1	11244107	11244998	892	*	PlantSmallRNAgenes	OtherRNA	NA	NA	osa-b1.0r1-4740	OtherRNA locus with < 80% of RNAs between 20-24 nts in size	NA	NA	NA	NA	NA	NA	NA	4.36520096049624	0.016507995091017
1	11270134	11270396	263	*	PlantSmallRNAgenes	siRNA24	NA	NA	osa-b1.0r1-4748	siRNA24 locus with predominant RNA size of 24	NA	NA	NA	NA	NA	NA	NA	-5.047820540169	0.00666771392975482
1	11281105	11282664	1560	*	PlantSmallRNAgenes	siRNA24	NA	NA	osa-b1.0r1-4754	siRNA24 locus with predominant RNA size of 24	NA	NA	NA	NA	NA	NA	NA	2.41987816887354	0.0352009535379277
1	11360783	11364843	4061	*	PlantSmallRNAgenes	siRNA24	NA	NA	osa-b1.0r1-4786	siRNA24 locus with predominant RNA size of 24	NA	NA	NA	NA	NA	NA	NA	8.04714419119811	2.15043797794645e-18
1	11367548	11367996	449	+	PlantSmallRNAgenes	siRNA24	NA	NA	osa-b1.0r1-4788	siRNA24 locus with predominant RNA size of 24	NA	NA	NA	NA	NA	NA	NA	-3.18443547827796	1.13493704195053e-05
1	11424938	11425397	460	*	PlantSmallRNAgenes	siRNA24	NA	NA	osa-b1.0r1-4805	siRNA24 locus with predominant RNA size of 24	NA	NA	NA	NA	NA	NA	NA	-2.64836898478642	0.00411592042579879
1	11468726	11476648	7923	*	PlantSmallRNAgenes	siRNA24	NA	NA	osa-b1.0r1-4825	siRNA24 locus with predominant RNA size of 24	NA	NA	NA	NA	NA	NA	NA	4.94248643873302	2.06788255551921e-15
1	11493626	11494573	948	*	PlantSmallRNAgenes	siRNA24	NA	NA	osa-b1.0r1-4830	siRNA24 locus with predominant RNA size of 24	NA	NA	NA	NA	NA	NA	NA	5.72117953091354	0.00213317111312798
1	11497301	11498433	1133	*	PlantSmallRNAgenes	siRNA24	NA	NA	osa-b1.0r1-4831	siRNA24 locus with predominant RNA size of 24	NA	NA	NA	NA	NA	NA	NA	2.00763217177667	0.0134577592963894
1	11511728	11514760	3033	*	PlantSmallRNAgenes	siRNA24	NA	NA	osa-b1.0r1-4839	siRNA24 locus with predominant RNA size of 24	NA	NA	NA	NA	NA	NA	NA	2.42423938318863	0.00495169813716886
1	11515943	11517278	1336	*	PlantSmallRNAgenes	siRNA24	NA	NA	osa-b1.0r1-4840	siRNA24 locus with predominant RNA size of 24	NA	NA	NA	NA	NA	NA	NA	4.35585313242608	0.00332589646337191
1	11531953	11535634	3682	*	PlantSmallRNAgenes	siRNA24	NA	NA	osa-b1.0r1-4845	siRNA24 locus with predominant RNA size of 24	NA	NA	NA	NA	NA	NA	NA	2.22086863535599	0.00998841112748762
1	11559065	11560905	1841	*	PlantSmallRNAgenes	siRNA24	NA	NA	osa-b1.0r1-4858	siRNA24 locus with predominant RNA size of 24	NA	NA	NA	NA	NA	NA	NA	3.01657507425034	0.00338499345867702
1	11575157	11575432	276	*	PlantSmallRNAgenes	siRNA24	NA	NA	osa-b1.0r1-4860	siRNA24 locus with predominant RNA size of 24	NA	NA	NA	NA	NA	NA	NA	-1.84277007255615	0.0478196405732305
1	11597099	11597936	838	+	PlantSmallRNAgenes	OtherRNA	NA	NA	osa-b1.0r1-4872	OtherRNA locus with < 80% of RNAs between 20-24 nts in size	NA	NA	NA	NA	NA	NA	NA	2.67703737816663	0.0182316024091564
1	11599779	11600786	1008	*	PlantSmallRNAgenes	siRNA24	NA	NA	osa-b1.0r1-4875	siRNA24 locus with predominant RNA size of 24	NA	NA	NA	NA	NA	NA	NA	3.24421247929578	0.0422661980109287
1	11623632	11624031	400	*	Pln24NT	24nt_Locus	NA	NA	cluster4052	NA	NA	NA	NA	cluster4052	cluster4052	T	9	4.76260004538764	0.0442839507535115
1	11637478	11638350	873	*	PlantSmallRNAgenes	siRNA24	NA	NA	osa-b1.0r1-4889	siRNA24 locus with predominant RNA size of 24	NA	NA	NA	NA	NA	NA	NA	1.55081664294923	0.0118305841424478
1	11689176	11689384	209	*	PlantSmallRNAgenes	siRNA24	NA	NA	osa-b1.0r1-4914	siRNA24 locus with predominant RNA size of 24	NA	NA	NA	NA	NA	NA	NA	4.30917297867882	0.0386789152022296
1	11719694	11720184	491	*	PlantSmallRNAgenes	siRNA24	NA	NA	osa-b1.0r1-4925	siRNA24 locus with predominant RNA size of 24	NA	NA	NA	NA	NA	NA	NA	4.41144235153866	0.0403833172622583
1	11736479	11738123	1645	*	PlantSmallRNAgenes	siRNA24	NA	NA	osa-b1.0r1-4930	siRNA24 locus with predominant RNA size of 24	NA	NA	NA	NA	NA	NA	NA	2.59240160666602	0.00774314469541223
1	11785638	11786879	1242	*	PlantSmallRNAgenes	siRNA24	NA	NA	osa-b1.0r1-4960	siRNA24 locus with predominant RNA size of 24	NA	NA	NA	NA	NA	NA	NA	-2.55921881384799	0.0142398839577348
1	11798616	11799333	718	*	PlantSmallRNAgenes	siRNA24	NA	NA	osa-b1.0r1-4969	siRNA24 locus with predominant RNA size of 24	NA	NA	NA	NA	NA	NA	NA	2.35087716729338	0.000242770078943388
1	11829691	11830154	464	*	PlantSmallRNAgenes	siRNA24	NA	NA	osa-b1.0r1-4974	siRNA24 locus with predominant RNA size of 24	NA	NA	NA	NA	NA	NA	NA	5.52781039067568	0.0423590266674635
1	11910195	11910883	689	-	ShortStack	OtherRNA	NA	NA	Cluster_56200	NA	Cluster_56200	N	N	NA	NA	NA	NA	-4.43098864173916	0.0300628821059587
1	11939243	11939670	428	*	PlantSmallRNAgenes	siRNA24	NA	NA	osa-b1.0r1-5016	siRNA24 locus with predominant RNA size of 24	NA	NA	NA	NA	NA	NA	NA	-2.70666265291713	0.00500149123342334
1	11951198	11952766	1569	*	PlantSmallRNAgenes	siRNA24	NA	NA	osa-b1.0r1-5027	siRNA24 locus with predominant RNA size of 24	NA	NA	NA	NA	NA	NA	NA	2.28194465538809	0.042792025245466
1	11985093	11985697	605	*	PlantSmallRNAgenes	siRNA24	NA	NA	osa-b1.0r1-5037	siRNA24 locus with predominant RNA size of 24	NA	NA	NA	NA	NA	NA	NA	2.44762887686921	0.00469395184392182
1	11993621	11994250	630	*	PlantSmallRNAgenes	siRNA24	NA	NA	osa-b1.0r1-5042	siRNA24 locus with predominant RNA size of 24	NA	NA	NA	NA	NA	NA	NA	4.70628962816546	0.0210027233566459
1	12033455	12034714	1260	*	PlantSmallRNAgenes	siRNA24	NA	NA	osa-b1.0r1-5048	siRNA24 locus with predominant RNA size of 24	NA	NA	NA	NA	NA	NA	NA	2.94445785527099	0.000851614054428825
1	12053581	12059657	6077	*	Pln24NT	24nt_Locus	NA	NA	cluster4197	NA	NA	NA	NA	cluster4197	cluster4197	T	11	5.51380771283539	0.00349936320745085
1	12070510	12071444	935	*	PlantSmallRNAgenes	siRNA24	NA	NA	osa-b1.0r1-5058	siRNA24 locus with predominant RNA size of 24	NA	NA	NA	NA	NA	NA	NA	6.09511798553547	0.000290335481396016
1	12131782	12132491	710	*	PlantSmallRNAgenes	siRNA24	NA	NA	osa-b1.0r1-5087	siRNA24 locus with predominant RNA size of 24	NA	NA	NA	NA	NA	NA	NA	2.54585839543896	0.0405972200121099
1	12132741	12134191	1451	*	PlantSmallRNAgenes	siRNA24	NA	NA	osa-b1.0r1-5088	siRNA24 locus with predominant RNA size of 24	NA	NA	NA	NA	NA	NA	NA	3.06348708883536	0.00103288877578635
1	12141510	12145456	3947	*	PlantSmallRNAgenes	siRNA24	NA	NA	osa-b1.0r1-5095	siRNA24 locus with predominant RNA size of 24	NA	NA	NA	NA	NA	NA	NA	5.2729179183115	8.83774987626789e-12
1	12148451	12148902	452	*	PlantSmallRNAgenes	siRNA24	NA	NA	osa-b1.0r1-5099	siRNA24 locus with predominant RNA size of 24	NA	NA	NA	NA	NA	NA	NA	4.45967323643762	0.0286356323847689
1	12149090	12150133	1044	*	PlantSmallRNAgenes	siRNA24	NA	NA	osa-b1.0r1-5100	siRNA24 locus with predominant RNA size of 24	NA	NA	NA	NA	NA	NA	NA	2.80388769143415	0.0222105607207751
1	12170307	12170542	236	*	PlantSmallRNAgenes	siRNA24	NA	NA	osa-b1.0r1-5112	siRNA24 locus with predominant RNA size of 24	NA	NA	NA	NA	NA	NA	NA	4.6757532541107	0.030448726913542
1	12171283	12171738	456	+	PlantSmallRNAgenes	siRNA24	NA	NA	osa-b1.0r1-5114	siRNA24 locus with predominant RNA size of 24	NA	NA	NA	NA	NA	NA	NA	5.40996333319678	0.00409471789413268
1	12213264	12214006	743	*	PlantSmallRNAgenes	siRNA24	NA	NA	osa-b1.0r1-5134	siRNA24 locus with predominant RNA size of 24	NA	NA	NA	NA	NA	NA	NA	-2.33393309095745	0.000337565207929612
1	12228611	12229551	941	*	PlantSmallRNAgenes	siRNA24	NA	NA	osa-b1.0r1-5146	siRNA24 locus with predominant RNA size of 24	NA	NA	NA	NA	NA	NA	NA	4.29803829911205	0.0417158036305431
1	12266666	12266849	184	*	PlantSmallRNAgenes	siRNA24	NA	NA	osa-b1.0r1-5155	siRNA24 locus with predominant RNA size of 24	NA	NA	NA	NA	NA	NA	NA	-3.16640455060481	0.00807167594644884
1	12273974	12274292	319	-	PlantSmallRNAgenes	siRNA24	NA	NA	osa-b1.0r1-5160	siRNA24 locus with predominant RNA size of 24	NA	NA	NA	NA	NA	NA	NA	-4.09077703670785	0.0272277374497701
1	12284838	12285893	1056	*	PlantSmallRNAgenes	siRNA24	NA	NA	osa-b1.0r1-5166	siRNA24 locus with predominant RNA size of 24	NA	NA	NA	NA	NA	NA	NA	5.3137776196652	0.00361016886741399
1	12286505	12287311	807	*	PlantSmallRNAgenes	siRNA24	NA	NA	osa-b1.0r1-5167	siRNA24 locus with predominant RNA size of 24	NA	NA	NA	NA	NA	NA	NA	5.20731579951434	5.17854897164757e-06
1	12337331	12338291	961	*	PlantSmallRNAgenes	siRNA24	NA	NA	osa-b1.0r1-5187	siRNA24 locus with predominant RNA size of 24	NA	NA	NA	NA	NA	NA	NA	2.03534242453569	0.0439597936664353
1	12353108	12353850	743	*	PlantSmallRNAgenes	siRNA24	NA	NA	osa-b1.0r1-5197	siRNA24 locus with predominant RNA size of 24	NA	NA	NA	NA	NA	NA	NA	-2.73855453599429	2.64377090697237e-05
1	12359643	12360045	403	*	PlantSmallRNAgenes	siRNA24	NA	NA	osa-b1.0r1-5202	siRNA24 locus with predominant RNA size of 24	NA	NA	NA	NA	NA	NA	NA	3.38470692592938	0.00746956834466817
1	12360240	12361404	1165	*	PlantSmallRNAgenes	siRNA24	NA	NA	osa-b1.0r1-5203	siRNA24 locus with predominant RNA size of 24	NA	NA	NA	NA	NA	NA	NA	2.04715927449314	0.0271976886881115
1	12362662	12363588	927	*	PlantSmallRNAgenes	OtherRNA	NA	NA	osa-b1.0r1-5205	OtherRNA locus with < 80% of RNAs between 20-24 nts in size	NA	NA	NA	NA	NA	NA	NA	4.44328129041167	6.19238487977941e-11
1	12363702	12366059	2358	-	PlantSmallRNAgenes	OtherRNA	NA	NA	osa-b1.0r1-5206	OtherRNA locus with < 80% of RNAs between 20-24 nts in size	NA	NA	NA	NA	NA	NA	NA	-1.79469975115819	0.00700411580209765
1	12398406	12399084	679	*	PlantSmallRNAgenes	siRNA24	NA	NA	osa-b1.0r1-5216	siRNA24 locus with predominant RNA size of 24	NA	NA	NA	NA	NA	NA	NA	-3.55131500932142	0.0190730416892663
1	12409542	12410812	1271	*	PlantSmallRNAgenes	siRNA24	NA	NA	osa-b1.0r1-5222	siRNA24 locus with predominant RNA size of 24	NA	NA	NA	NA	NA	NA	NA	5.91309623141365	0.000246773889925807
1	12414983	12415319	337	*	PlantSmallRNAgenes	siRNA24	NA	NA	osa-b1.0r1-5226	siRNA24 locus with predominant RNA size of 24	NA	NA	NA	NA	NA	NA	NA	-1.81740682503051	0.0332199748364717
1	12427567	12427917	351	*	PlantSmallRNAgenes	siRNA24	NA	NA	osa-b1.0r1-5232	siRNA24 locus with predominant RNA size of 24	NA	NA	NA	NA	NA	NA	NA	3.71190138789641	0.00987144811417371
1	12561978	12562784	807	*	PlantSmallRNAgenes	siRNA24	NA	NA	osa-b1.0r1-5268	siRNA24 locus with predominant RNA size of 24	NA	NA	NA	NA	NA	NA	NA	3.4476159938862	0.00904190436085173
1	12578206	12578404	199	+	ShortStack	OtherRNA	NA	NA	Cluster_56607	NA	Cluster_56607	N	N	NA	NA	NA	NA	-5.12833961539462	0.0156214821313037
1	12580398	12581463	1066	*	PlantSmallRNAgenes	siRNA24	NA	NA	osa-b1.0r1-5279	siRNA24 locus with predominant RNA size of 24	NA	NA	NA	NA	NA	NA	NA	-4.62149659308904	0.00800452272218542
1	12611880	12613522	1643	*	PlantSmallRNAgenes	siRNA24	NA	NA	osa-b1.0r1-5286	siRNA24 locus with predominant RNA size of 24	NA	NA	NA	NA	NA	NA	NA	4.08151388877938	0.0367831733025856
1	12625668	12626644	977	*	PlantSmallRNAgenes	siRNA24	NA	NA	osa-b1.0r1-5292	siRNA24 locus with predominant RNA size of 24	NA	NA	NA	NA	NA	NA	NA	2.1749332434578	0.0125364390902895
1	12640865	12641284	420	*	PlantSmallRNAgenes	siRNA24	NA	NA	osa-b1.0r1-5297	siRNA24 locus with predominant RNA size of 24	NA	NA	NA	NA	NA	NA	NA	-2.36783696478597	0.0174497698396779
1	12694180	12694844	665	*	PlantSmallRNAgenes	siRNA24	NA	NA	osa-b1.0r1-5324	siRNA24 locus with predominant RNA size of 24	NA	NA	NA	NA	NA	NA	NA	-2.59548183635162	0.00410906826884139
1	12745958	12746314	357	-	ShortStack	OtherRNA	NA	NA	Cluster_56708	NA	Cluster_56708	N	N	NA	NA	NA	NA	-5.62338967648748	0.0282519638233771
1	12753651	12755240	1590	*	PlantSmallRNAgenes	siRNA24	NA	NA	osa-b1.0r1-5346	siRNA24 locus with predominant RNA size of 24	NA	NA	NA	NA	NA	NA	NA	2.12073810838509	0.0191792418242444
1	12767988	12770000	2013	*	PlantSmallRNAgenes	siRNA24	NA	NA	osa-b1.0r1-5353	siRNA24 locus with predominant RNA size of 24	NA	NA	NA	NA	NA	NA	NA	2.15815375533284	0.00400698054486216
1	12818085	12820231	2147	*	Pln24NT	24nt_Locus	NA	NA	cluster4472	NA	NA	NA	NA	cluster4472	cluster4472	T	13	3.93388793325139	0.0231788161778788
1	12820399	12824229	3831	*	Pln24NT	24nt_Locus	NA	NA	cluster4473	NA	NA	NA	NA	cluster4473	cluster4473	T	10	6.47965539248621	0.000357637959368545
1	12848538	12848816	279	*	PlantSmallRNAgenes	siRNA24	NA	NA	osa-b1.0r1-5370	siRNA24 locus with predominant RNA size of 24	NA	NA	NA	NA	NA	NA	NA	4.2644144078709	0.0439354565119572
1	12859476	12860319	844	*	PlantSmallRNAgenes	siRNA24	NA	NA	osa-b1.0r1-5374	siRNA24 locus with predominant RNA size of 24	NA	NA	NA	NA	NA	NA	NA	2.82559166602441	0.00618925400771964
1	12877037	12877810	774	*	PlantSmallRNAgenes	siRNA24	NA	NA	osa-b1.0r1-5384	siRNA24 locus with predominant RNA size of 24	NA	NA	NA	NA	NA	NA	NA	-2.10626566235214	0.00252956655882195
1	12885829	12886152	324	*	PlantSmallRNAgenes	siRNA24	NA	NA	osa-b1.0r1-5389	siRNA24 locus with predominant RNA size of 24	NA	NA	NA	NA	NA	NA	NA	-4.79928960337028	0.0262550593827674
1	12905473	12905570	98	+	PlantSmallRNAgenes	OtherRNA	NA	NA	osa-b1.0r1-5407	OtherRNA locus with < 80% of RNAs between 20-24 nts in size	NA	NA	NA	NA	NA	NA	NA	2.90214443346163	0.00934007739190502
1	12925072	12925594	523	*	PlantSmallRNAgenes	siRNA24	NA	NA	osa-b1.0r1-5414	siRNA24 locus with predominant RNA size of 24	NA	NA	NA	NA	NA	NA	NA	-5.33480733633013	0.000713129631261086
1	12983283	12983846	564	*	PlantSmallRNAgenes	siRNA24	NA	NA	osa-b1.0r1-5431	siRNA24 locus with predominant RNA size of 24	NA	NA	NA	NA	NA	NA	NA	4.379025943998	0.0359516353790359
1	12986052	12986717	666	*	PlantSmallRNAgenes	siRNA24	NA	NA	osa-b1.0r1-5434	siRNA24 locus with predominant RNA size of 24	NA	NA	NA	NA	NA	NA	NA	6.07172270470366	0.00095348902863119
1	12994513	12995990	1478	*	PlantSmallRNAgenes	siRNA24	NA	NA	osa-b1.0r1-5443	siRNA24 locus with predominant RNA size of 24	NA	NA	NA	NA	NA	NA	NA	4.69704515649277	0.000893046903601419
1	12998947	12999268	322	*	PlantSmallRNAgenes	siRNA24	NA	NA	osa-b1.0r1-5446	siRNA24 locus with predominant RNA size of 24	NA	NA	NA	NA	NA	NA	NA	4.97973520296248	0.0280928668863238
1	13002192	13003025	834	*	ShortStack	siRNA24	NA	NA	Cluster_56877	NA	Cluster_56877	24	N	NA	NA	NA	NA	5.97631056069635	0.00676964676285604
1	13048490	13049355	866	*	PlantSmallRNAgenes	siRNA24	NA	NA	osa-b1.0r1-5450	siRNA24 locus with predominant RNA size of 24	NA	NA	NA	NA	NA	NA	NA	2.96877517937446	0.0174205979909937
1	13071091	13073412	2322	*	Pln24NT	24nt_Locus	NA	NA	cluster4561	NA	NA	NA	NA	cluster4561	cluster4561	T	12	5.57770067849958	0.00144023135004686
1	13101386	13107229	5844	*	Pln24NT	24nt_Locus	NA	NA	cluster4569	NA	NA	NA	NA	cluster4569	cluster4569	T	10	4.89372589280438	0.0285057764411625
1	13110720	13111229	510	*	PlantSmallRNAgenes	siRNA24	NA	NA	osa-b1.0r1-5456	siRNA24 locus with predominant RNA size of 24	NA	NA	NA	NA	NA	NA	NA	5.08678361942077	0.00568118441802392
1	13121966	13124115	2150	*	PlantSmallRNAgenes	siRNA24	NA	NA	osa-b1.0r1-5460	siRNA24 locus with predominant RNA size of 24	NA	NA	NA	NA	NA	NA	NA	2.7436263911731	0.0019195969496994
1	13133214	13134580	1367	*	Pln24NT	24nt_Locus	NA	NA	cluster4576	NA	NA	NA	NA	cluster4576	cluster4576	F	1	5.44666330060343	0.00858385520613846
1	13180728	13186164	5437	*	Pln24NT	24nt_Locus	NA	NA	cluster4594	NA	NA	NA	NA	cluster4594	cluster4594	T	11	5.14884063792526	0.0252668506126655
1	13262550	13264847	2298	*	PlantSmallRNAgenes	siRNA24	NA	NA	osa-b1.0r1-5515	siRNA24 locus with predominant RNA size of 24	NA	NA	NA	NA	NA	NA	NA	-4.50165743506105	2.39218629387979e-10
1	13333767	13334546	780	*	PlantSmallRNAgenes	siRNA24	NA	NA	osa-b1.0r1-5539	siRNA24 locus with predominant RNA size of 24	NA	NA	NA	NA	NA	NA	NA	5.30465067161366	0.00537620418837872
1	13358879	13359691	813	*	PlantSmallRNAgenes	siRNA24	NA	NA	osa-b1.0r1-5551	siRNA24 locus with predominant RNA size of 24	NA	NA	NA	NA	NA	NA	NA	-1.69443090776461	0.0194737267548133
1	13394454	13396197	1744	*	PlantSmallRNAgenes	siRNA24	NA	NA	osa-b1.0r1-5569	siRNA24 locus with predominant RNA size of 24	NA	NA	NA	NA	NA	NA	NA	3.30724366491343	0.0149248753048122
1	13408847	13409330	484	*	PlantSmallRNAgenes	siRNA24	NA	NA	osa-b1.0r1-5577	siRNA24 locus with predominant RNA size of 24	NA	NA	NA	NA	NA	NA	NA	-4.72954498164849	0.0307634141143872
1	13433946	13434519	574	*	PlantSmallRNAgenes	siRNA24	NA	NA	osa-b1.0r1-5599	siRNA24 locus with predominant RNA size of 24	NA	NA	NA	NA	NA	NA	NA	2.55256230125121	0.0290134266004154
1	13468500	13470127	1628	*	PlantSmallRNAgenes	siRNA24	NA	NA	osa-b1.0r1-5615	siRNA24 locus with predominant RNA size of 24	NA	NA	NA	NA	NA	NA	NA	3.68131942282313	0.0328992934161699
1	13478858	13480588	1731	*	PlantSmallRNAgenes	siRNA24	NA	NA	osa-b1.0r1-5624	siRNA24 locus with predominant RNA size of 24	NA	NA	NA	NA	NA	NA	NA	4.07923605534201	0.00776317090920342
1	13480696	13482551	1856	*	PlantSmallRNAgenes	siRNA24	NA	NA	osa-b1.0r1-5625	siRNA24 locus with predominant RNA size of 24	NA	NA	NA	NA	NA	NA	NA	5.07642665809873	0.0284146787839762
1	13548816	13549540	725	*	PlantSmallRNAgenes	siRNA24	NA	NA	osa-b1.0r1-5658	siRNA24 locus with predominant RNA size of 24	NA	NA	NA	NA	NA	NA	NA	-2.37833454796326	0.0307036657759173
1	13559780	13560761	982	*	PlantSmallRNAgenes	siRNA24	NA	NA	osa-b1.0r1-5667	siRNA24 locus with predominant RNA size of 24	NA	NA	NA	NA	NA	NA	NA	-2.04375932039147	0.012310830900462
1	13585333	13586541	1209	*	PlantSmallRNAgenes	siRNA24	NA	NA	osa-b1.0r1-5674	siRNA24 locus with predominant RNA size of 24	NA	NA	NA	NA	NA	NA	NA	4.99325059438372	0.0019556158846725
1	13603667	13604497	831	*	PlantSmallRNAgenes	siRNA24	NA	NA	osa-b1.0r1-5694	siRNA24 locus with predominant RNA size of 24	NA	NA	NA	NA	NA	NA	NA	5.64013761517583	0.00442778767921465
1	13655491	13656498	1008	*	PlantSmallRNAgenes	siRNA24	NA	NA	osa-b1.0r1-5713	siRNA24 locus with predominant RNA size of 24	NA	NA	NA	NA	NA	NA	NA	5.27571094862569	0.0026386381822054
1	13670854	13671551	698	*	ShortStack	siRNA23	NA	NA	Cluster_57326	NA	Cluster_57326	23	N	NA	NA	NA	NA	5.8057735978833	0.0131707319870208
1	13779294	13779681	388	-	PlantSmallRNAgenes	OtherRNA	NA	NA	osa-b1.0r1-5742	OtherRNA locus with < 80% of RNAs between 20-24 nts in size	NA	NA	NA	NA	NA	NA	NA	4.91194815982363	0.00163977271000499
1	13786628	13787129	502	*	PlantSmallRNAgenes	siRNA21	NA	NA	osa-b1.0r1-5746	siRNA21 locus with predominant RNA size of 21	NA	NA	NA	NA	NA	NA	NA	14.4223777808303	2.12331474083468e-19
1	13788318	13790666	2349	*	PlantSmallRNAgenes	siRNA21	NA	NA	osa-b1.0r1-5748	siRNA21 locus with predominant RNA size of 21	NA	NA	NA	NA	NA	NA	NA	12.3141878429112	9.44892108753572e-32
1	13883229	13884057	829	*	PlantSmallRNAgenes	siRNA24	NA	NA	osa-b1.0r1-5777	siRNA24 locus with predominant RNA size of 24	NA	NA	NA	NA	NA	NA	NA	5.21089197867632	0.00212835420139162
1	13896552	13896945	394	+	PlantSmallRNAgenes	OtherRNA	NA	NA	osa-b1.0r1-5783	OtherRNA locus with < 80% of RNAs between 20-24 nts in size	NA	NA	NA	NA	NA	NA	NA	2.16740971990483	6.37429741160827e-05
1	13902190	13903717	1528	*	PlantSmallRNAgenes	siRNA24	NA	NA	osa-b1.0r1-5787	siRNA24 locus with predominant RNA size of 24	NA	NA	NA	NA	NA	NA	NA	-2.95512698439015	0.000421908319332274
1	13903822	13904013	192	-	PlantSmallRNAgenes	OtherRNA	NA	NA	osa-b1.0r1-5788	OtherRNA locus with < 80% of RNAs between 20-24 nts in size	NA	NA	NA	NA	NA	NA	NA	-5.15068274069425	0.0145223109950037
1	13910938	13911506	569	*	PlantSmallRNAgenes	siRNA24	NA	NA	osa-b1.0r1-5793	siRNA24 locus with predominant RNA size of 24	NA	NA	NA	NA	NA	NA	NA	-2.55139990009371	0.0150453122246532
1	13942037	13942384	348	*	PlantSmallRNAgenes	siRNA24	NA	NA	osa-b1.0r1-5810	siRNA24 locus with predominant RNA size of 24	NA	NA	NA	NA	NA	NA	NA	-5.51516732982442	0.000757808835851225
1	13947256	13948060	805	*	PlantSmallRNAgenes	siRNA24	NA	NA	osa-b1.0r1-5813	siRNA24 locus with predominant RNA size of 24	NA	NA	NA	NA	NA	NA	NA	4.90438431947619	0.00335950462251581
1	13951751	13952858	1108	*	PlantSmallRNAgenes	siRNA24	NA	NA	osa-b1.0r1-5818	siRNA24 locus with predominant RNA size of 24	NA	NA	NA	NA	NA	NA	NA	10.8523107620222	8.74975000816653e-14
1	13953054	13953821	768	*	PlantSmallRNAgenes	siRNA24	NA	NA	osa-b1.0r1-5819	siRNA24 locus with predominant RNA size of 24	NA	NA	NA	NA	NA	NA	NA	11.856804583598	1.84097323222484e-15
1	13954213	13954572	360	*	PlantSmallRNAgenes	siRNA24	NA	NA	osa-b1.0r1-5820	siRNA24 locus with predominant RNA size of 24	NA	NA	NA	NA	NA	NA	NA	10.5906742864218	9.95700284046897e-14
1	13954750	13955478	729	*	PlantSmallRNAgenes	siRNA24	NA	NA	osa-b1.0r1-5821	siRNA24 locus with predominant RNA size of 24	NA	NA	NA	NA	NA	NA	NA	9.61904980275468	7.4843962356342e-12
1	13955697	13956372	676	*	PlantSmallRNAgenes	siRNA24	NA	NA	osa-b1.0r1-5823	siRNA24 locus with predominant RNA size of 24	NA	NA	NA	NA	NA	NA	NA	9.91202373137738	7.94097273589997e-05
1	13956500	13956715	216	*	PlantSmallRNAgenes	siRNA24	NA	NA	osa-b1.0r1-5824	siRNA24 locus with predominant RNA size of 24	NA	NA	NA	NA	NA	NA	NA	10.0455183564252	9.01668223658238e-13
1	13956847	13957724	878	*	PlantSmallRNAgenes	siRNA24	NA	NA	osa-b1.0r1-5825	siRNA24 locus with predominant RNA size of 24	NA	NA	NA	NA	NA	NA	NA	9.23085854368716	9.86278499899804e-11
1	13983862	13984124	263	*	PlantSmallRNAgenes	OtherRNA	NA	NA	osa-b1.0r1-5836	OtherRNA locus with < 80% of RNAs between 20-24 nts in size	NA	NA	NA	NA	NA	NA	NA	-2.77130743269024	0.0322678888217461
1	14011507	14012408	902	*	PlantSmallRNAgenes	siRNA24	NA	NA	osa-b1.0r1-5854	siRNA24 locus with predominant RNA size of 24	NA	NA	NA	NA	NA	NA	NA	1.1117732081184	0.0499664496262274
1	14012533	14012965	433	*	ShortStack	OtherRNA	NA	NA	Cluster_57541	NA	Cluster_57541	N	N	NA	NA	NA	NA	3.66186283834173	2.65102523875083e-05
1	14017896	14018239	344	*	PlantSmallRNAgenes	OtherRNA	NA	NA	osa-b1.0r1-5855	OtherRNA locus with < 80% of RNAs between 20-24 nts in size	NA	NA	NA	NA	NA	NA	NA	4.34335847479416	1.00772606701828e-05
1	14018753	14019405	653	*	PlantSmallRNAgenes	OtherRNA	NA	NA	osa-b1.0r1-5856	OtherRNA locus with < 80% of RNAs between 20-24 nts in size	NA	NA	NA	NA	NA	NA	NA	4.1779183258153	5.21336974065922e-08
1	14029324	14029767	444	*	PlantSmallRNAgenes	siRNA24	NA	NA	osa-b1.0r1-5865	siRNA24 locus with predominant RNA size of 24	NA	NA	NA	NA	NA	NA	NA	5.67588240582942	0.00320096029431071
1	14075091	14075567	477	+	PlantSmallRNAgenes	siRNA24	NA	NA	osa-b1.0r1-5888	siRNA24 locus with predominant RNA size of 24	NA	NA	NA	NA	NA	NA	NA	2.25916244057629	0.0480838574831109
1	14137450	14140433	2984	+	PlantSmallRNAgenes	OtherRNA	NA	NA	osa-b1.0r1-5910	OtherRNA locus with < 80% of RNAs between 20-24 nts in size	NA	NA	NA	NA	NA	NA	NA	6.53724234468887	0.004964350511918
1	14221774	14224257	2484	*	PlantSmallRNAgenes	siRNA24	NA	NA	osa-b1.0r1-5957	siRNA24 locus with predominant RNA size of 24	NA	NA	NA	NA	NA	NA	NA	1.42922673770096	0.0468072280655773
1	14234574	14235975	1402	*	PlantSmallRNAgenes	siRNA24	NA	NA	osa-b1.0r1-5962	siRNA24 locus with predominant RNA size of 24	NA	NA	NA	NA	NA	NA	NA	2.29853413609034	0.00712082587901806
1	14252160	14252774	615	*	PlantSmallRNAgenes	siRNA24	NA	NA	osa-b1.0r1-5965	siRNA24 locus with predominant RNA size of 24	NA	NA	NA	NA	NA	NA	NA	-2.94282230691851	8.98573185365811e-07
1	14282063	14282138	76	*	PlantSmallRNAgenes	siRNA24	NA	NA	osa-b1.0r1-5977	siRNA24 locus with predominant RNA size of 24	NA	NA	NA	NA	NA	NA	NA	-4.35655923145259	0.0317275445853944
1	14333177	14340074	6898	*	PlantSmallRNAgenes	siRNA24	NA	NA	osa-b1.0r1-5999	siRNA24 locus with predominant RNA size of 24	NA	NA	NA	NA	NA	NA	NA	6.8475825069283	1.33769386720677e-17
1	14390120	14391818	1699	*	PlantSmallRNAgenes	siRNA24	NA	NA	osa-b1.0r1-6034	siRNA24 locus with predominant RNA size of 24	NA	NA	NA	NA	NA	NA	NA	2.0911504155461	0.00539498321318819
1	14404432	14404640	209	*	PlantSmallRNAgenes	siRNA24	NA	NA	osa-b1.0r1-6037	siRNA24 locus with predominant RNA size of 24	NA	NA	NA	NA	NA	NA	NA	-4.06200126579246	0.0123060729810965
1	14406094	14407350	1257	*	PlantSmallRNAgenes	siRNA24	NA	NA	osa-b1.0r1-6039	siRNA24 locus with predominant RNA size of 24	NA	NA	NA	NA	NA	NA	NA	5.4913190613758	0.000886716982184802
1	14411909	14413027	1119	*	PlantSmallRNAgenes	siRNA24	NA	NA	osa-b1.0r1-6041	siRNA24 locus with predominant RNA size of 24	NA	NA	NA	NA	NA	NA	NA	5.09440444269836	0.0229901999883816
1	14414540	14415681	1142	*	PlantSmallRNAgenes	siRNA24	NA	NA	osa-b1.0r1-6043	siRNA24 locus with predominant RNA size of 24	NA	NA	NA	NA	NA	NA	NA	7.00802334829556	2.59195160434475e-06
1	14415769	14420050	4282	*	PlantSmallRNAgenes	siRNA24	NA	NA	osa-b1.0r1-6044	siRNA24 locus with predominant RNA size of 24	NA	NA	NA	NA	NA	NA	NA	10.3465415390568	8.94464451821963e-14
1	14420112	14420683	572	*	PlantSmallRNAgenes	siRNA24	NA	NA	osa-b1.0r1-6045	siRNA24 locus with predominant RNA size of 24	NA	NA	NA	NA	NA	NA	NA	6.31941956396933	0.000684160447849878
1	14420759	14422471	1713	*	PlantSmallRNAgenes	siRNA24	NA	NA	osa-b1.0r1-6046	siRNA24 locus with predominant RNA size of 24	NA	NA	NA	NA	NA	NA	NA	7.47544114338777	3.49816908206056e-07
1	14423162	14423334	173	+	PlantSmallRNAgenes	siRNA24	NA	NA	osa-b1.0r1-6048	siRNA24 locus with predominant RNA size of 24	NA	NA	NA	NA	NA	NA	NA	8.29094814566281	5.45880731591117e-09
1	14426638	14427917	1280	*	PlantSmallRNAgenes	siRNA24	NA	NA	osa-b1.0r1-6050	siRNA24 locus with predominant RNA size of 24	NA	NA	NA	NA	NA	NA	NA	7.92166368376093	6.05143846029971e-08
1	14429056	14430074	1019	*	PlantSmallRNAgenes	siRNA24	NA	NA	osa-b1.0r1-6052	siRNA24 locus with predominant RNA size of 24	NA	NA	NA	NA	NA	NA	NA	6.89949264217398	5.79020289727964e-06
1	14430113	14431524	1412	*	PlantSmallRNAgenes	siRNA24	NA	NA	osa-b1.0r1-6053	siRNA24 locus with predominant RNA size of 24	NA	NA	NA	NA	NA	NA	NA	6.93696480577314	3.9315380712005e-06
1	14436926	14437948	1023	*	PlantSmallRNAgenes	siRNA24	NA	NA	osa-b1.0r1-6057	siRNA24 locus with predominant RNA size of 24	NA	NA	NA	NA	NA	NA	NA	-1.76652191140561	0.02331371611421
1	14447365	14447835	471	+	PlantSmallRNAgenes	OtherRNA	NA	NA	osa-b1.0r1-6064	OtherRNA locus with < 80% of RNAs between 20-24 nts in size	NA	NA	NA	NA	NA	NA	NA	-4.26195627558259	0.00438102465033987
1	14451603	14453469	1867	+	PlantSmallRNAgenes	OtherRNA	NA	NA	osa-b1.0r1-6065	OtherRNA locus with < 80% of RNAs between 20-24 nts in size	NA	NA	NA	NA	NA	NA	NA	-4.29769865742325	2.43387877784164e-05
1	14454526	14454769	244	+	PlantSmallRNAgenes	OtherRNA	NA	NA	osa-b1.0r1-6066	OtherRNA locus with < 80% of RNAs between 20-24 nts in size	NA	NA	NA	NA	NA	NA	NA	-5.492281058001	0.0280948627027056
1	14462558	14463587	1030	*	PlantSmallRNAgenes	siRNA24	NA	NA	osa-b1.0r1-6070	siRNA24 locus with predominant RNA size of 24	NA	NA	NA	NA	NA	NA	NA	3.64347934163954	0.0421767926915155
1	14486416	14487170	755	-	ShortStack	OtherRNA	NA	NA	Cluster_57875	NA	Cluster_57875	N	N	NA	NA	NA	NA	-6.55849008554683	0.0454865985367286
1	14488229	14488601	373	*	PlantSmallRNAgenes	siRNA24	NA	NA	osa-b1.0r1-6084	siRNA24 locus with predominant RNA size of 24	NA	NA	NA	NA	NA	NA	NA	-3.09923421765905	0.00129602524307446
1	14519059	14519780	722	*	PlantSmallRNAgenes	siRNA24	NA	NA	osa-b1.0r1-6098	siRNA24 locus with predominant RNA size of 24	NA	NA	NA	NA	NA	NA	NA	5.17929043474972	0.00655448732133755
1	14594053	14595823	1771	*	PlantSmallRNAgenes	siRNA24	NA	NA	osa-b1.0r1-6111	siRNA24 locus with predominant RNA size of 24	NA	NA	NA	NA	NA	NA	NA	2.06747372829008	0.0142250027518276
1	14595868	14597661	1794	*	PlantSmallRNAgenes	siRNA24	NA	NA	osa-b1.0r1-6112	siRNA24 locus with predominant RNA size of 24	NA	NA	NA	NA	NA	NA	NA	2.35233064388712	0.00743567175997644
1	14607433	14610030	2598	*	PlantSmallRNAgenes	siRNA24	NA	NA	osa-b1.0r1-6114	siRNA24 locus with predominant RNA size of 24	NA	NA	NA	NA	NA	NA	NA	2.95225163734057	0.00335294611975164
1	14619600	14620044	445	*	PlantSmallRNAgenes	siRNA24	NA	NA	osa-b1.0r1-6115	siRNA24 locus with predominant RNA size of 24	NA	NA	NA	NA	NA	NA	NA	-1.77910454317238	0.0371371841365458
1	14642772	14644648	1877	*	PlantSmallRNAgenes	siRNA24	NA	NA	osa-b1.0r1-6131	siRNA24 locus with predominant RNA size of 24	NA	NA	NA	NA	NA	NA	NA	3.54720082354608	0.032473604434103
1	14678078	14678392	315	-	PlantSmallRNAgenes	siRNA24	NA	NA	osa-b1.0r1-6143	siRNA24 locus with predominant RNA size of 24	NA	NA	NA	NA	NA	NA	NA	3.05023215799663	0.00499577693978999
1	14683400	14684074	675	*	PlantSmallRNAgenes	siRNA24	NA	NA	osa-b1.0r1-6147	siRNA24 locus with predominant RNA size of 24	NA	NA	NA	NA	NA	NA	NA	-2.34130744998743	0.00523896203947723
1	14723451	14723832	382	*	ShortStack	siRNA24	NA	NA	Cluster_58023	NA	Cluster_58023	24	N	NA	NA	NA	NA	5.39636880537408	0.0481127945083462
1	14732143	14732868	726	-	PlantSmallRNAgenes	siRNA24	NA	NA	osa-b1.0r1-6163	siRNA24 locus with predominant RNA size of 24	NA	NA	NA	NA	NA	NA	NA	3.74666255218236	0.0441035149448814
1	14750852	14752189	1338	*	PlantSmallRNAgenes	siRNA24	NA	NA	osa-b1.0r1-6173	siRNA24 locus with predominant RNA size of 24	NA	NA	NA	NA	NA	NA	NA	-1.41808543505599	0.044308731715235
1	14767637	14768477	841	*	PlantSmallRNAgenes	siRNA24	NA	NA	osa-b1.0r1-6180	siRNA24 locus with predominant RNA size of 24	NA	NA	NA	NA	NA	NA	NA	4.8981926795121	0.0409552343858595
1	14768550	14769216	667	*	PlantSmallRNAgenes	siRNA24	NA	NA	osa-b1.0r1-6181	siRNA24 locus with predominant RNA size of 24	NA	NA	NA	NA	NA	NA	NA	3.93871055755612	0.0318217264072918
1	14794830	14795183	354	*	PlantSmallRNAgenes	siRNA24	NA	NA	osa-b1.0r1-6194	siRNA24 locus with predominant RNA size of 24	NA	NA	NA	NA	NA	NA	NA	-3.69700559648517	0.00272980467525308
1	14829285	14830582	1298	*	PlantSmallRNAgenes	siRNA24	NA	NA	osa-b1.0r1-6206	siRNA24 locus with predominant RNA size of 24	NA	NA	NA	NA	NA	NA	NA	1.96703073989359	0.0409397460337104
1	14879241	14880629	1389	*	PlantSmallRNAgenes	siRNA24	NA	NA	osa-b1.0r1-6214	siRNA24 locus with predominant RNA size of 24	NA	NA	NA	NA	NA	NA	NA	3.6171977115958	0.0280528344701665
1	14940151	14941080	930	*	PlantSmallRNAgenes	siRNA24	NA	NA	osa-b1.0r1-6243	siRNA24 locus with predominant RNA size of 24	NA	NA	NA	NA	NA	NA	NA	4.05952237355358	0.00152789831507971
1	14953192	14955349	2158	*	PlantSmallRNAgenes	siRNA24	NA	NA	osa-b1.0r1-6249	siRNA24 locus with predominant RNA size of 24	NA	NA	NA	NA	NA	NA	NA	1.79460548280939	0.0274265579936638
1	14959453	14963567	4115	*	PlantSmallRNAgenes	siRNA24	NA	NA	osa-b1.0r1-6250	siRNA24 locus with predominant RNA size of 24	NA	NA	NA	NA	NA	NA	NA	3.18432233701191	5.95052970155085e-09
1	14964145	14964560	416	*	PlantSmallRNAgenes	siRNA24	NA	NA	osa-b1.0r1-6251	siRNA24 locus with predominant RNA size of 24	NA	NA	NA	NA	NA	NA	NA	-1.89818388588545	0.0470647340408968
1	15015535	15016018	484	*	PlantSmallRNAgenes	siRNA24	NA	NA	osa-b1.0r1-6265	siRNA24 locus with predominant RNA size of 24	NA	NA	NA	NA	NA	NA	NA	4.78161624224538	0.000840246663046002
1	15016906	15017485	580	*	PlantSmallRNAgenes	siRNA24	NA	NA	osa-b1.0r1-6268	siRNA24 locus with predominant RNA size of 24	NA	NA	NA	NA	NA	NA	NA	-4.07730938649454	0.000103930514850571
1	15025246	15026320	1075	*	PlantSmallRNAgenes	siRNA24	NA	NA	osa-b1.0r1-6271	siRNA24 locus with predominant RNA size of 24	NA	NA	NA	NA	NA	NA	NA	4.28957873817532	7.09232694963961e-05
1	15073491	15075682	2192	*	PlantSmallRNAgenes	siRNA24	NA	NA	osa-b1.0r1-6286	siRNA24 locus with predominant RNA size of 24	NA	NA	NA	NA	NA	NA	NA	1.99909668101338	0.0444075276971571
1	15116211	15118062	1852	*	PlantSmallRNAgenes	siRNA24	NA	NA	osa-b1.0r1-6296	siRNA24 locus with predominant RNA size of 24	NA	NA	NA	NA	NA	NA	NA	4.68867886199815	0.00940744854424177
1	15128669	15129773	1105	*	PlantSmallRNAgenes	siRNA24	NA	NA	osa-b1.0r1-6299	siRNA24 locus with predominant RNA size of 24	NA	NA	NA	NA	NA	NA	NA	2.4733443309985	0.0359214626382946
1	15160932	15161741	810	*	PlantSmallRNAgenes	OtherRNA	NA	NA	osa-b1.0r1-6309	OtherRNA locus with < 80% of RNAs between 20-24 nts in size	NA	NA	NA	NA	NA	NA	NA	-3.45060001876803	0.00275477651302373
1	15190353	15192121	1769	*	PlantSmallRNAgenes	siRNA24	NA	NA	osa-b1.0r1-6324	siRNA24 locus with predominant RNA size of 24	NA	NA	NA	NA	NA	NA	NA	2.44133741704939	0.00109569799054518
1	15194591	15195320	730	*	PlantSmallRNAgenes	siRNA24	NA	NA	osa-b1.0r1-6325	siRNA24 locus with predominant RNA size of 24	NA	NA	NA	NA	NA	NA	NA	-1.54524701926469	0.0456870758781339
1	15223853	15225161	1309	*	Pln24NT	24nt_Locus	NA	NA	cluster5282	NA	NA	NA	NA	cluster5282	cluster5282	F	2	4.32793386630132	0.0379614122175776
1	15225800	15227216	1417	*	PlantSmallRNAgenes	siRNA24	NA	NA	osa-b1.0r1-6328	siRNA24 locus with predominant RNA size of 24	NA	NA	NA	NA	NA	NA	NA	6.59820978028927	1.66391225166553e-05
1	15285604	15287213	1610	*	PlantSmallRNAgenes	siRNA24	NA	NA	osa-b1.0r1-6349	siRNA24 locus with predominant RNA size of 24	NA	NA	NA	NA	NA	NA	NA	3.71118303102501	0.0204364492798469
1	15289429	15290591	1163	*	PlantSmallRNAgenes	siRNA24	NA	NA	osa-b1.0r1-6351	siRNA24 locus with predominant RNA size of 24	NA	NA	NA	NA	NA	NA	NA	-2.45823843661507	0.00469384750715515
1	15296200	15298039	1840	*	PlantSmallRNAgenes	siRNA24	NA	NA	osa-b1.0r1-6354	siRNA24 locus with predominant RNA size of 24	NA	NA	NA	NA	NA	NA	NA	4.55246663880484	0.0135396661015779
1	15327914	15328861	948	*	PlantSmallRNAgenes	siRNA24	NA	NA	osa-b1.0r1-6359	siRNA24 locus with predominant RNA size of 24	NA	NA	NA	NA	NA	NA	NA	3.38204575026063	0.000354418405469068
1	15335908	15338082	2175	*	PlantSmallRNAgenes	siRNA24	NA	NA	osa-b1.0r1-6363	siRNA24 locus with predominant RNA size of 24	NA	NA	NA	NA	NA	NA	NA	-1.61634454190471	0.0318031449043069
1	15352160	15353268	1109	*	PlantSmallRNAgenes	siRNA24	NA	NA	osa-b1.0r1-6367	siRNA24 locus with predominant RNA size of 24	NA	NA	NA	NA	NA	NA	NA	2.80268866215605	0.0113347240586762
1	15364650	15365367	718	*	PlantSmallRNAgenes	siRNA24	NA	NA	osa-b1.0r1-6377	siRNA24 locus with predominant RNA size of 24	NA	NA	NA	NA	NA	NA	NA	5.80541424011697	0.00797009616802545
1	15408354	15408939	586	*	PlantSmallRNAgenes	siRNA24	NA	NA	osa-b1.0r1-6394	siRNA24 locus with predominant RNA size of 24	NA	NA	NA	NA	NA	NA	NA	5.38178069924108	0.00245337452080731
1	15411499	15412066	568	+	ShortStack	OtherRNA	NA	NA	Cluster_58473	NA	Cluster_58473	N	N	NA	NA	NA	NA	7.68194716836224	0.00245337452080731
1	15421142	15421738	597	*	PlantSmallRNAgenes	siRNA24	NA	NA	osa-b1.0r1-6396	siRNA24 locus with predominant RNA size of 24	NA	NA	NA	NA	NA	NA	NA	-1.41824537089051	0.0204570347918163
1	15422781	15423511	731	*	PlantSmallRNAgenes	siRNA24	NA	NA	osa-b1.0r1-6398	siRNA24 locus with predominant RNA size of 24	NA	NA	NA	NA	NA	NA	NA	2.57613190728548	0.0257061898177932
1	15424807	15426677	1871	*	PlantSmallRNAgenes	siRNA24	NA	NA	osa-b1.0r1-6400	siRNA24 locus with predominant RNA size of 24	NA	NA	NA	NA	NA	NA	NA	2.94576589767541	0.0131870865051513
1	15451142	15451661	520	*	PlantSmallRNAgenes	siRNA24	NA	NA	osa-b1.0r1-6418	siRNA24 locus with predominant RNA size of 24	NA	NA	NA	NA	NA	NA	NA	-3.05152145478739	0.000160908826099484
1	15495283	15495714	432	*	PlantSmallRNAgenes	siRNA24	NA	NA	osa-b1.0r1-6433	siRNA24 locus with predominant RNA size of 24	NA	NA	NA	NA	NA	NA	NA	4.67253830246402	0.0214034311615638
1	15583779	15586249	2471	*	PlantSmallRNAgenes	siRNA24	NA	NA	osa-b1.0r1-6475	siRNA24 locus with predominant RNA size of 24	NA	NA	NA	NA	NA	NA	NA	1.90003226261098	0.00652822590181974
1	15643266	15643869	604	*	PlantSmallRNAgenes	siRNA24	NA	NA	osa-b1.0r1-6486	siRNA24 locus with predominant RNA size of 24	NA	NA	NA	NA	NA	NA	NA	6.18537408543802	0.0045754383399002
1	15644042	15644673	632	*	PlantSmallRNAgenes	siRNA24	NA	NA	osa-b1.0r1-6487	siRNA24 locus with predominant RNA size of 24	NA	NA	NA	NA	NA	NA	NA	-4.21078319124238	0.0184064790278572
1	15656126	15663795	7670	*	Pln24NT	24nt_Locus	NA	NA	cluster5435	NA	NA	NA	NA	cluster5435	cluster5435	T	9	5.45723595350054	0.00219559849348414
1	15714030	15714297	268	*	PlantSmallRNAgenes	siRNA24	NA	NA	osa-b1.0r1-6506	siRNA24 locus with predominant RNA size of 24	NA	NA	NA	NA	NA	NA	NA	3.4987403773984	0.0346078488235513
1	15726303	15727139	837	*	PlantSmallRNAgenes	siRNA24	NA	NA	osa-b1.0r1-6511	siRNA24 locus with predominant RNA size of 24	NA	NA	NA	NA	NA	NA	NA	5.79034719959519	0.000221302668334747
1	15735382	15735859	478	*	PlantSmallRNAgenes	siRNA24	NA	NA	osa-b1.0r1-6513	siRNA24 locus with predominant RNA size of 24	NA	NA	NA	NA	NA	NA	NA	4.16459469113248	0.0324588374228322
1	15743361	15744184	824	*	PlantSmallRNAgenes	siRNA24	NA	NA	osa-b1.0r1-6515	siRNA24 locus with predominant RNA size of 24	NA	NA	NA	NA	NA	NA	NA	4.75040751913838	0.00116801940808885
1	15754088	15754752	665	*	PlantSmallRNAgenes	siRNA24	NA	NA	osa-b1.0r1-6517	siRNA24 locus with predominant RNA size of 24	NA	NA	NA	NA	NA	NA	NA	4.51687265985288	0.0231788161778788
1	15803258	15805766	2509	*	PlantSmallRNAgenes	siRNA24	NA	NA	osa-b1.0r1-6539	siRNA24 locus with predominant RNA size of 24	NA	NA	NA	NA	NA	NA	NA	3.700331864787	1.67264321620577e-05
1	15821317	15824128	2812	*	Pln24NT	24nt_Locus	NA	NA	cluster5493	NA	NA	NA	NA	cluster5493	cluster5493	T	14	5.20272117856442	0.0231331310501207
1	15825256	15826204	949	*	PlantSmallRNAgenes	siRNA24	NA	NA	osa-b1.0r1-6550	siRNA24 locus with predominant RNA size of 24	NA	NA	NA	NA	NA	NA	NA	4.58871651569675	0.00294923099247853
1	15836871	15838524	1654	*	PlantSmallRNAgenes	siRNA24	NA	NA	osa-b1.0r1-6556	siRNA24 locus with predominant RNA size of 24	NA	NA	NA	NA	NA	NA	NA	4.85789028550489	0.0165298802994129
1	15876859	15880286	3428	*	Pln24NT	24nt_Locus	NA	NA	cluster5510	NA	NA	NA	NA	cluster5510	cluster5510	T	14	6.89132895860826	1.49507103065464e-05
1	15886083	15887145	1063	*	PlantSmallRNAgenes	siRNA24	NA	NA	osa-b1.0r1-6564	siRNA24 locus with predominant RNA size of 24	NA	NA	NA	NA	NA	NA	NA	5.7546698790969	0.00188341153771395
1	15887683	15888276	594	*	PlantSmallRNAgenes	siRNA24	NA	NA	osa-b1.0r1-6567	siRNA24 locus with predominant RNA size of 24	NA	NA	NA	NA	NA	NA	NA	5.54039131227127	0.000147500669030503
1	15956085	15959468	3384	*	PlantSmallRNAgenes	siRNA24	NA	NA	osa-b1.0r1-6592	siRNA24 locus with predominant RNA size of 24	NA	NA	NA	NA	NA	NA	NA	2.06882259047191	0.0253982854037281
1	15986607	15987468	862	*	PlantSmallRNAgenes	siRNA24	NA	NA	osa-b1.0r1-6604	siRNA24 locus with predominant RNA size of 24	NA	NA	NA	NA	NA	NA	NA	5.96455406301485	0.0305293049291319
1	16003395	16004040	646	*	PlantSmallRNAgenes	siRNA24	NA	NA	osa-b1.0r1-6609	siRNA24 locus with predominant RNA size of 24	NA	NA	NA	NA	NA	NA	NA	-5.57586515058629	1.3864949190432e-05
1	16011350	16013533	2184	*	Pln24NT	24nt_Locus	NA	NA	cluster5561	NA	NA	NA	NA	cluster5561	cluster5561	T	2	5.1001926271711	0.0193040540584422
1	16017221	16019653	2433	*	Pln24NT	24nt_Locus	NA	NA	cluster5564	NA	NA	NA	NA	cluster5564	cluster5564	T	10	3.9021355980305	0.0224044327967364
1	16045621	16046279	659	*	PlantSmallRNAgenes	siRNA24	NA	NA	osa-b1.0r1-6625	siRNA24 locus with predominant RNA size of 24	NA	NA	NA	NA	NA	NA	NA	4.09114515613162	0.0336022035486309
1	16102527	16103070	544	*	PlantSmallRNAgenes	siRNA24	NA	NA	osa-b1.0r1-6647	siRNA24 locus with predominant RNA size of 24	NA	NA	NA	NA	NA	NA	NA	5.23644245059757	0.0167265697076776
1	16130573	16132586	2014	*	PlantSmallRNAgenes	siRNA24	NA	NA	osa-b1.0r1-6660	siRNA24 locus with predominant RNA size of 24	NA	NA	NA	NA	NA	NA	NA	-2.66181076375873	0.000295558695437137
1	16143534	16145491	1958	*	Pln24NT	24nt_Locus	NA	NA	cluster5612	NA	NA	NA	NA	cluster5612	cluster5612	T	7	2.76473453444093	0.0478405668986868
1	16206106	16206492	387	*	ShortStack	siRNA24	NA	NA	Cluster_58974	NA	Cluster_58974	24	N	NA	NA	NA	NA	5.67044420330557	0.0188746713663797
1	16225387	16225839	453	*	PlantSmallRNAgenes	siRNA24	NA	NA	osa-b1.0r1-6682	siRNA24 locus with predominant RNA size of 24	NA	NA	NA	NA	NA	NA	NA	3.10012819281625	0.0394152396758203
1	16259209	16265419	6211	*	Pln24NT	24nt_Locus	NA	NA	cluster5651	NA	NA	NA	NA	cluster5651	cluster5651	T	12	5.36829144626647	0.0104071714492418
1	16306681	16307460	780	*	PlantSmallRNAgenes	siRNA24	NA	NA	osa-b1.0r1-6709	siRNA24 locus with predominant RNA size of 24	NA	NA	NA	NA	NA	NA	NA	5.58429959440361	0.0136302258366886
1	16313356	16313680	325	*	ShortStack	siRNA24	NA	NA	Cluster_59023	NA	Cluster_59023	24	N	NA	NA	NA	NA	5.9021992828056	0.00556075201103239
1	16314524	16315309	786	*	PlantSmallRNAgenes	siRNA24	NA	NA	osa-b1.0r1-6710	siRNA24 locus with predominant RNA size of 24	NA	NA	NA	NA	NA	NA	NA	5.83917371924358	0.00265025452034451
1	16318805	16320246	1442	*	PlantSmallRNAgenes	siRNA24	NA	NA	osa-b1.0r1-6713	siRNA24 locus with predominant RNA size of 24	NA	NA	NA	NA	NA	NA	NA	2.99884594803786	0.00123155240517755
1	16336536	16337089	554	*	PlantSmallRNAgenes	siRNA24	NA	NA	osa-b1.0r1-6722	siRNA24 locus with predominant RNA size of 24	NA	NA	NA	NA	NA	NA	NA	4.72582639324625	0.0230095492606316
1	16345022	16346535	1514	*	PlantSmallRNAgenes	siRNA24	NA	NA	osa-b1.0r1-6726	siRNA24 locus with predominant RNA size of 24	NA	NA	NA	NA	NA	NA	NA	3.37687632977744	0.00542973560975151
1	16364409	16364744	336	*	PlantSmallRNAgenes	siRNA24	NA	NA	osa-b1.0r1-6732	siRNA24 locus with predominant RNA size of 24	NA	NA	NA	NA	NA	NA	NA	-3.34127879000932	0.0344384143384158
1	16399460	16404530	5071	*	Pln24NT	24nt_Locus	NA	NA	cluster5693	NA	NA	NA	NA	cluster5693	cluster5693	T	14	4.57050408125677	0.0259909277392052
1	16418449	16423906	5458	*	Pln24NT	24nt_Locus	NA	NA	cluster5697	NA	NA	NA	NA	cluster5697	cluster5697	T	13	2.55471312549818	0.0159032138083998
1	16435975	16436696	722	+	ShortStack	OtherRNA	NA	NA	Cluster_59103	NA	Cluster_59103	N	N	NA	NA	NA	NA	-4.68849742771904	0.0466741729292423
1	16436980	16440261	3282	*	PlantSmallRNAgenes	siRNA24	NA	NA	osa-b1.0r1-6747	siRNA24 locus with predominant RNA size of 24	NA	NA	NA	NA	NA	NA	NA	2.21659992579028	0.00112368059751803
1	16442778	16443738	961	*	Pln24NT	24nt_Locus	NA	NA	cluster5704	NA	NA	NA	NA	cluster5704	cluster5704	T	4	4.86557797500906	0.0200624106878064
1	16565891	16566741	851	*	PlantSmallRNAgenes	siRNA24	NA	NA	osa-b1.0r1-6786	siRNA24 locus with predominant RNA size of 24	NA	NA	NA	NA	NA	NA	NA	5.50638153624446	0.00413365029885144
1	16638412	16639485	1074	*	PlantSmallRNAgenes	siRNA24	NA	NA	osa-b1.0r1-6807	siRNA24 locus with predominant RNA size of 24	NA	NA	NA	NA	NA	NA	NA	5.07679586110561	0.00668728653885507
1	16666227	16666465	239	*	PlantSmallRNAgenes	siRNA24	NA	NA	osa-b1.0r1-6812	siRNA24 locus with predominant RNA size of 24	NA	NA	NA	NA	NA	NA	NA	6.51342407823039	0.000380504676921222
1	16712959	16715099	2141	*	PlantSmallRNAgenes	siRNA24	NA	NA	osa-b1.0r1-6832	siRNA24 locus with predominant RNA size of 24	NA	NA	NA	NA	NA	NA	NA	2.54671120430031	0.00855145217591674
1	16721064	16721332	269	*	PlantSmallRNAgenes	siRNA21	NA	NA	osa-b1.0r1-6837	siRNA21 locus with predominant RNA size of 21	NA	NA	NA	NA	NA	NA	NA	6.45867909912597	0.000425158350161296
1	16721881	16722071	191	*	PlantSmallRNAgenes	siRNA21	NA	NA	osa-b1.0r1-6840	siRNA21 locus with predominant RNA size of 21	NA	NA	NA	NA	NA	NA	NA	6.89096593326775	2.56926226666148e-05
1	16877796	16882827	5032	*	Pln24NT	24nt_Locus	NA	NA	cluster5787	NA	NA	NA	NA	cluster5787	cluster5787	T	13	5.51829234235612	0.00253699527791979
1	16909447	16909979	533	*	PlantSmallRNAgenes	siRNA24	NA	NA	osa-b1.0r1-6875	siRNA24 locus with predominant RNA size of 24	NA	NA	NA	NA	NA	NA	NA	6.14071172789309	0.042645044780731
1	16911584	16911766	183	*	PlantSmallRNAgenes	siRNA24	NA	NA	osa-b1.0r1-6876	siRNA24 locus with predominant RNA size of 24	NA	NA	NA	NA	NA	NA	NA	7.20553605853234	9.04194123934599e-05
1	16945151	16945645	495	*	PlantSmallRNAgenes	siRNA24	NA	NA	osa-b1.0r1-6887	siRNA24 locus with predominant RNA size of 24	NA	NA	NA	NA	NA	NA	NA	6.56687760679486	0.000480405244177155
1	16946915	16947049	135	*	PlantSmallRNAgenes	siRNA24	NA	NA	osa-b1.0r1-6888	siRNA24 locus with predominant RNA size of 24	NA	NA	NA	NA	NA	NA	NA	5.67308003718661	0.0210700306495626
1	16948383	16948696	314	*	ShortStack	siRNA24	NA	NA	Cluster_59348	NA	Cluster_59348	24	N	NA	NA	NA	NA	6.6731218155933	0.000137736377988605
1	17002554	17005350	2797	*	Pln24NT	24nt_Locus	NA	NA	cluster5808	NA	NA	NA	NA	cluster5808	cluster5808	T	9	4.52777610110192	0.00788895119304937
1	17070847	17071352	506	*	PlantSmallRNAgenes	siRNA24	NA	NA	osa-b1.0r1-6918	siRNA24 locus with predominant RNA size of 24	NA	NA	NA	NA	NA	NA	NA	-2.0632323886793	0.0309611365102622
1	17117682	17118122	441	*	PlantSmallRNAgenes	siRNA24	NA	NA	osa-b1.0r1-6929	siRNA24 locus with predominant RNA size of 24	NA	NA	NA	NA	NA	NA	NA	7.0955808304808	5.98525789218257e-06
1	17123108	17134077	10970	*	Pln24NT	24nt_Locus	NA	NA	cluster5848	NA	NA	NA	NA	cluster5848	cluster5848	T	6	4.37294820273156	0.0067111747866406
1	17158130	17158493	364	-	PlantSmallRNAgenes	siRNA24	NA	NA	osa-b1.0r1-6935	siRNA24 locus with predominant RNA size of 24	NA	NA	NA	NA	NA	NA	NA	5.58882934467788	0.00115266310424589
1	17163110	17163433	324	*	PlantSmallRNAgenes	siRNA24	NA	NA	osa-b1.0r1-6938	siRNA24 locus with predominant RNA size of 24	NA	NA	NA	NA	NA	NA	NA	-2.304120778597	0.039487592312852
1	17201818	17205872	4055	*	Pln24NT	24nt_Locus	NA	NA	cluster5867	NA	NA	NA	NA	cluster5867	cluster5867	T	11	4.17116813319806	0.0455132975067892
1	17219302	17219890	589	*	PlantSmallRNAgenes	siRNA24	NA	NA	osa-b1.0r1-6953	siRNA24 locus with predominant RNA size of 24	NA	NA	NA	NA	NA	NA	NA	4.50147047145902	0.0243253550309429
1	17231202	17231990	789	*	PlantSmallRNAgenes	siRNA24	NA	NA	osa-b1.0r1-6958	siRNA24 locus with predominant RNA size of 24	NA	NA	NA	NA	NA	NA	NA	2.66080234681754	0.00850366021412241
1	17235549	17239472	3924	*	PlantSmallRNAgenes	siRNA24	NA	NA	osa-b1.0r1-6962	siRNA24 locus with predominant RNA size of 24	NA	NA	NA	NA	NA	NA	NA	7.67466645172162	4.12703797658321e-07
1	17263806	17264349	544	*	PlantSmallRNAgenes	siRNA24	NA	NA	osa-b1.0r1-6974	siRNA24 locus with predominant RNA size of 24	NA	NA	NA	NA	NA	NA	NA	4.27004769026259	0.000102467491429678
1	17349297	17352697	3401	+	PlantSmallRNAgenes	OtherRNA	NA	NA	osa-b1.0r1-7010	OtherRNA locus with < 80% of RNAs between 20-24 nts in size	NA	NA	NA	NA	NA	NA	NA	2.51679676792446	0.0478196405732305
1	17450374	17450936	563	*	ShortStack	siRNA24	NA	NA	Cluster_59652	NA	Cluster_59652	24	N	NA	NA	NA	NA	4.8027217890473	0.0276027224039665
1	17460415	17461377	963	-	PlantSmallRNAgenes	siRNA24	NA	NA	osa-b1.0r1-7048	siRNA24 locus with predominant RNA size of 24	NA	NA	NA	NA	NA	NA	NA	-3.82016776156952	0.00887036290227311
1	17478570	17478793	224	*	PlantSmallRNAgenes	siRNA24	NA	NA	osa-b1.0r1-7056	siRNA24 locus with predominant RNA size of 24	NA	NA	NA	NA	NA	NA	NA	-4.26819548412395	0.0166771841338334
1	17479103	17480080	978	*	PlantSmallRNAgenes	siRNA24	NA	NA	osa-b1.0r1-7057	siRNA24 locus with predominant RNA size of 24	NA	NA	NA	NA	NA	NA	NA	-2.59980277601028	0.000193786677220982
1	17515270	17515861	592	*	PlantSmallRNAgenes	siRNA24	NA	NA	osa-b1.0r1-7075	siRNA24 locus with predominant RNA size of 24	NA	NA	NA	NA	NA	NA	NA	-4.14029414187923	0.00084538136709348
1	17560859	17562358	1500	+	PlantSmallRNAgenes	OtherRNA	NA	NA	osa-b1.0r1-7091	OtherRNA locus with < 80% of RNAs between 20-24 nts in size	NA	NA	NA	NA	NA	NA	NA	-2.56299681563234	0.0196055098740941
1	17601230	17603645	2416	*	PlantSmallRNAgenes	siRNA24	NA	NA	osa-b1.0r1-7110	siRNA24 locus with predominant RNA size of 24	NA	NA	NA	NA	NA	NA	NA	3.49905401329552	0.02350842377724
1	17629013	17630860	1848	*	PlantSmallRNAgenes	siRNA24	NA	NA	osa-b1.0r1-7120	siRNA24 locus with predominant RNA size of 24	NA	NA	NA	NA	NA	NA	NA	3.10120792580812	0.00333739944475702
1	17706541	17707842	1302	*	PlantSmallRNAgenes	siRNA24	NA	NA	osa-b1.0r1-7139	siRNA24 locus with predominant RNA size of 24	NA	NA	NA	NA	NA	NA	NA	2.47562701033694	0.00229730924875279
1	17713993	17714934	942	*	PlantSmallRNAgenes	siRNA24	NA	NA	osa-b1.0r1-7140	siRNA24 locus with predominant RNA size of 24	NA	NA	NA	NA	NA	NA	NA	2.89888880834999	0.0477533587788298
1	17794849	17796538	1690	*	PlantSmallRNAgenes	siRNA24	NA	NA	osa-b1.0r1-7170	siRNA24 locus with predominant RNA size of 24	NA	NA	NA	NA	NA	NA	NA	1.89954781860238	0.0276195231078113
1	17802829	17804558	1730	*	PlantSmallRNAgenes	siRNA24	NA	NA	osa-b1.0r1-7176	siRNA24 locus with predominant RNA size of 24	NA	NA	NA	NA	NA	NA	NA	5.05592572952471	0.00794498667624064
1	17861104	17861619	516	*	PlantSmallRNAgenes	siRNA24	NA	NA	osa-b1.0r1-7189	siRNA24 locus with predominant RNA size of 24	NA	NA	NA	NA	NA	NA	NA	-5.05196893826659	0.00233049988123943
1	17902061	17903944	1884	*	PlantSmallRNAgenes	siRNA24	NA	NA	osa-b1.0r1-7204	siRNA24 locus with predominant RNA size of 24	NA	NA	NA	NA	NA	NA	NA	2.59136955491059	0.0127332169897454
1	17912386	17913097	712	*	PlantSmallRNAgenes	siRNA24	NA	NA	osa-b1.0r1-7208	siRNA24 locus with predominant RNA size of 24	NA	NA	NA	NA	NA	NA	NA	-5.40596177478706	0.00125989680037626
1	17970771	17971571	801	*	PlantSmallRNAgenes	siRNA24	NA	NA	osa-b1.0r1-7233	siRNA24 locus with predominant RNA size of 24	NA	NA	NA	NA	NA	NA	NA	5.37263637368332	0.0103883099819267
1	18037054	18037739	686	*	PlantSmallRNAgenes	siRNA24	NA	NA	osa-b1.0r1-7264	siRNA24 locus with predominant RNA size of 24	NA	NA	NA	NA	NA	NA	NA	2.79917978630436	0.0403792748894206
1	18078153	18078777	625	*	PlantSmallRNAgenes	siRNA24	NA	NA	osa-b1.0r1-7278	siRNA24 locus with predominant RNA size of 24	NA	NA	NA	NA	NA	NA	NA	-1.92949890399777	0.0134116899476199
1	18219028	18219954	927	*	PlantSmallRNAgenes	siRNA24	NA	NA	osa-b1.0r1-7320	siRNA24 locus with predominant RNA size of 24	NA	NA	NA	NA	NA	NA	NA	2.5984219282652	0.0443074056365133
1	18240597	18242524	1928	*	PlantSmallRNAgenes	siRNA24	NA	NA	osa-b1.0r1-7330	siRNA24 locus with predominant RNA size of 24	NA	NA	NA	NA	NA	NA	NA	5.1807347886482	1.65826350007244e-07
1	18340793	18343688	2896	*	PlantSmallRNAgenes	siRNA24	NA	NA	osa-b1.0r1-7366	siRNA24 locus with predominant RNA size of 24	NA	NA	NA	NA	NA	NA	NA	3.16860388167396	0.000177934114060526
1	18382344	18383301	958	*	PlantSmallRNAgenes	siRNA24	NA	NA	osa-b1.0r1-7385	siRNA24 locus with predominant RNA size of 24	NA	NA	NA	NA	NA	NA	NA	3.83783770076339	0.00137900951386775
1	18428876	18429465	590	*	ShortStack	OtherRNA	NA	NA	Cluster_60310	NA	Cluster_60310	N	N	NA	NA	NA	NA	5.01622104259223	0.00117431438358874
1	18430778	18431117	340	*	ShortStack	siRNA24	NA	NA	Cluster_60312	NA	Cluster_60312	24	N	NA	NA	NA	NA	5.5596260706823	0.0329303550272676
1	18433739	18434097	359	*	ShortStack	siRNA24	NA	NA	Cluster_60318	NA	Cluster_60318	24	N	NA	NA	NA	NA	5.61028697270394	0.0388980307507991
1	18441714	18442132	419	*	PlantSmallRNAgenes	siRNA24	NA	NA	osa-b1.0r1-7406	siRNA24 locus with predominant RNA size of 24	NA	NA	NA	NA	NA	NA	NA	-5.17085954325039	0.00181621560980466
1	18445313	18446864	1552	*	PlantSmallRNAgenes	siRNA24	NA	NA	osa-b1.0r1-7409	siRNA24 locus with predominant RNA size of 24	NA	NA	NA	NA	NA	NA	NA	2.67211766434856	0.0104738238880917
1	18472224	18472793	570	*	ShortStack	siRNA24	NA	NA	Cluster_60347	NA	Cluster_60347	24	N	NA	NA	NA	NA	6.25104013655306	0.000499782600040459
1	18516961	18518999	2039	*	PlantSmallRNAgenes	siRNA24	NA	NA	osa-b1.0r1-7435	siRNA24 locus with predominant RNA size of 24	NA	NA	NA	NA	NA	NA	NA	8.74804813816748	4.05542585501529e-12
1	18519084	18520462	1379	*	PlantSmallRNAgenes	siRNA24	NA	NA	osa-b1.0r1-7436	siRNA24 locus with predominant RNA size of 24	NA	NA	NA	NA	NA	NA	NA	3.77512192111597	0.00567351010971006
1	18647972	18649082	1111	*	Pln24NT	24nt_Locus	NA	NA	cluster6290	NA	NA	NA	NA	cluster6290	cluster6290	T	6	5.64679974422575	0.0320964964706833
1	18665417	18667485	2069	*	PlantSmallRNAgenes	siRNA24	NA	NA	osa-b1.0r1-7493	siRNA24 locus with predominant RNA size of 24	NA	NA	NA	NA	NA	NA	NA	2.72759292678628	0.00515675679950535
1	18678001	18679258	1258	*	PlantSmallRNAgenes	OtherRNA	NA	NA	osa-b1.0r1-7499	OtherRNA locus with < 80% of RNAs between 20-24 nts in size	NA	NA	NA	NA	NA	NA	NA	12.1320445484438	0.00625049869132319
1	18689009	18689660	652	+	PlantSmallRNAgenes	OtherRNA	NA	NA	osa-b1.0r1-7505	OtherRNA locus with < 80% of RNAs between 20-24 nts in size	NA	NA	NA	NA	NA	NA	NA	-10.4729882967834	0.00626309442267885
1	18695130	18700476	5347	*	Pln24NT	24nt_Locus	NA	NA	cluster6306	NA	NA	NA	NA	cluster6306	cluster6306	T	13	6.00492503833534	0.000913847438647796
1	18714054	18715965	1912	*	Pln24NT	24nt_Locus	NA	NA	cluster6315	NA	NA	NA	NA	cluster6315	cluster6315	F	13	6.07111231990295	0.00168129900091581
1	18749237	18752688	3452	*	PlantSmallRNAgenes	siRNA24	NA	NA	osa-b1.0r1-7518	siRNA24 locus with predominant RNA size of 24	NA	NA	NA	NA	NA	NA	NA	2.15523006553667	0.00470556490577662
1	18790592	18791624	1033	*	Pln24NT	24nt_Locus	NA	NA	cluster6340	NA	NA	NA	NA	cluster6340	cluster6340	T	5	5.30078117292359	0.0137438273768019
1	18799712	18800340	629	*	PlantSmallRNAgenes	siRNA24	NA	NA	osa-b1.0r1-7538	siRNA24 locus with predominant RNA size of 24	NA	NA	NA	NA	NA	NA	NA	5.33983542999247	0.0194737267548133
1	18803683	18804469	787	+	PlantSmallRNAgenes	siRNA24	NA	NA	osa-b1.0r1-7543	siRNA24 locus with predominant RNA size of 24	NA	NA	NA	NA	NA	NA	NA	4.68978898921978	0.030549012204632
1	18826659	18827039	381	+	PlantSmallRNAgenes	OtherRNA	NA	NA	osa-b1.0r1-7548	OtherRNA locus with < 80% of RNAs between 20-24 nts in size	NA	NA	NA	NA	NA	NA	NA	-2.28611797847004	0.0250941831142588
1	18829491	18831471	1981	*	PlantSmallRNAgenes	siRNA24	NA	NA	osa-b1.0r1-7549	siRNA24 locus with predominant RNA size of 24	NA	NA	NA	NA	NA	NA	NA	2.40616542622199	0.00488106324806215
1	18831971	18832543	573	*	PlantSmallRNAgenes	siRNA24	NA	NA	osa-b1.0r1-7550	siRNA24 locus with predominant RNA size of 24	NA	NA	NA	NA	NA	NA	NA	3.56419682381602	0.0358494907153174
1	18863065	18863329	265	+	PlantSmallRNAgenes	OtherRNA	NA	NA	osa-b1.0r1-7562	OtherRNA locus with < 80% of RNAs between 20-24 nts in size	NA	NA	NA	NA	NA	NA	NA	-5.40585645364947	0.000157974335213254
1	18869667	18870709	1043	*	PlantSmallRNAgenes	siRNA24	NA	NA	osa-b1.0r1-7564	siRNA24 locus with predominant RNA size of 24	NA	NA	NA	NA	NA	NA	NA	3.63700268774305	0.0192827245366219
1	18888028	18889027	1000	*	PlantSmallRNAgenes	siRNA24	NA	NA	osa-b1.0r1-7568	siRNA24 locus with predominant RNA size of 24	NA	NA	NA	NA	NA	NA	NA	5.74785799827842	0.000757808835851225
1	18892666	18893666	1001	*	PlantSmallRNAgenes	siRNA24	NA	NA	osa-b1.0r1-7572	siRNA24 locus with predominant RNA size of 24	NA	NA	NA	NA	NA	NA	NA	4.42907471333303	0.0141938845286308
1	18895948	18897514	1567	*	Pln24NT	24nt_Locus	NA	NA	cluster6383	NA	NA	NA	NA	cluster6383	cluster6383	T	3	4.6800049990096	0.0360999972517398
1	18999778	19000293	516	*	PlantSmallRNAgenes	siRNA24	NA	NA	osa-b1.0r1-7610	siRNA24 locus with predominant RNA size of 24	NA	NA	NA	NA	NA	NA	NA	-3.99767332244771	0.00467266235553983
1	19004910	19005265	356	*	PlantSmallRNAgenes	siRNA24	NA	NA	osa-b1.0r1-7615	siRNA24 locus with predominant RNA size of 24	NA	NA	NA	NA	NA	NA	NA	-5.5198318741709	0.000292938826797195
1	19008988	19009612	625	*	PlantSmallRNAgenes	siRNA24	NA	NA	osa-b1.0r1-7618	siRNA24 locus with predominant RNA size of 24	NA	NA	NA	NA	NA	NA	NA	-5.11983288147073	0.00119888737547565
1	19025867	19027386	1520	*	PlantSmallRNAgenes	siRNA24	NA	NA	osa-b1.0r1-7630	siRNA24 locus with predominant RNA size of 24	NA	NA	NA	NA	NA	NA	NA	3.36358105074439	0.0425697789706032
1	19028679	19030740	2062	*	PlantSmallRNAgenes	siRNA24	NA	NA	osa-b1.0r1-7632	siRNA24 locus with predominant RNA size of 24	NA	NA	NA	NA	NA	NA	NA	2.28486192324742	0.0290538671810825
1	19033446	19036645	3200	*	PlantSmallRNAgenes	siRNA24	NA	NA	osa-b1.0r1-7634	siRNA24 locus with predominant RNA size of 24	NA	NA	NA	NA	NA	NA	NA	5.32075051908324	1.95099998762502e-06
1	19040057	19040396	340	*	PlantSmallRNAgenes	siRNA24	NA	NA	osa-b1.0r1-7638	siRNA24 locus with predominant RNA size of 24	NA	NA	NA	NA	NA	NA	NA	-1.9499594489196	0.0247950662764876
1	19071201	19071541	341	*	PlantSmallRNAgenes	siRNA24	NA	NA	osa-b1.0r1-7664	siRNA24 locus with predominant RNA size of 24	NA	NA	NA	NA	NA	NA	NA	-4.63137272633605	0.0135894908698214
1	19073893	19075020	1128	*	PlantSmallRNAgenes	siRNA24	NA	NA	osa-b1.0r1-7666	siRNA24 locus with predominant RNA size of 24	NA	NA	NA	NA	NA	NA	NA	5.2246775506398	0.00285816992562046
1	19103253	19104222	970	*	PlantSmallRNAgenes	siRNA24	NA	NA	osa-b1.0r1-7675	siRNA24 locus with predominant RNA size of 24	NA	NA	NA	NA	NA	NA	NA	3.71617490805185	0.0448184466338685
1	19126696	19128492	1797	*	PlantSmallRNAgenes	siRNA24	NA	NA	osa-b1.0r1-7685	siRNA24 locus with predominant RNA size of 24	NA	NA	NA	NA	NA	NA	NA	2.77670465542422	0.0236736751826845
1	19169427	19170036	610	*	ShortStack	siRNA24	NA	NA	Cluster_60775	NA	Cluster_60775	24	N	NA	NA	NA	NA	5.13214276859785	0.0382738832874633
1	19198045	19199735	1691	*	PlantSmallRNAgenes	siRNA24	NA	NA	osa-b1.0r1-7703	siRNA24 locus with predominant RNA size of 24	NA	NA	NA	NA	NA	NA	NA	3.08164231100013	0.000834573583581355
1	19207474	19212366	4893	*	Pln24NT	24nt_Locus	NA	NA	cluster6486	NA	NA	NA	NA	cluster6486	cluster6486	T	15	4.66589732043258	0.0152546769929259
1	19248235	19248612	378	*	PlantSmallRNAgenes	siRNA24	NA	NA	osa-b1.0r1-7717	siRNA24 locus with predominant RNA size of 24	NA	NA	NA	NA	NA	NA	NA	-2.03163654975097	0.0066207641441321
1	19279878	19280734	857	*	PlantSmallRNAgenes	siRNA24	NA	NA	osa-b1.0r1-7738	siRNA24 locus with predominant RNA size of 24	NA	NA	NA	NA	NA	NA	NA	3.87028350247204	0.0389591779658112
1	19329811	19330804	994	*	PlantSmallRNAgenes	siRNA24	NA	NA	osa-b1.0r1-7763	siRNA24 locus with predominant RNA size of 24	NA	NA	NA	NA	NA	NA	NA	5.213090078569	0.00034575255658339
1	19370370	19371443	1074	*	PlantSmallRNAgenes	siRNA24	NA	NA	osa-b1.0r1-7784	siRNA24 locus with predominant RNA size of 24	NA	NA	NA	NA	NA	NA	NA	4.77833936352119	0.000902208552572739
1	19372050	19373069	1020	*	PlantSmallRNAgenes	siRNA24	NA	NA	osa-b1.0r1-7785	siRNA24 locus with predominant RNA size of 24	NA	NA	NA	NA	NA	NA	NA	5.58517083043186	0.0367216298325272
1	19388632	19389628	997	*	PlantSmallRNAgenes	siRNA24	NA	NA	osa-b1.0r1-7791	siRNA24 locus with predominant RNA size of 24	NA	NA	NA	NA	NA	NA	NA	2.05126985245201	0.0253634966022422
1	19461289	19462156	868	*	PlantSmallRNAgenes	siRNA24	NA	NA	osa-b1.0r1-7811	siRNA24 locus with predominant RNA size of 24	NA	NA	NA	NA	NA	NA	NA	6.24360128972652	0.0003651566764635
1	19538462	19539513	1052	*	PlantSmallRNAgenes	siRNA24	NA	NA	osa-b1.0r1-7835	siRNA24 locus with predominant RNA size of 24	NA	NA	NA	NA	NA	NA	NA	5.07483148401328	0.0118051822888651
1	19680579	19680795	217	+	PlantSmallRNAgenes	OtherRNA	NA	NA	osa-b1.0r1-7858	OtherRNA locus with < 80% of RNAs between 20-24 nts in size	NA	NA	NA	NA	NA	NA	NA	2.34302297230215	0.000838480480098383
1	19703919	19708489	4571	*	Pln24NT	24nt_Locus	NA	NA	cluster6630	NA	NA	NA	NA	cluster6630	cluster6630	T	12	5.33513892040027	0.00672339891205923
1	19783668	19785764	2097	*	Pln24NT	24nt_Locus	NA	NA	cluster6659	NA	NA	NA	NA	cluster6659	cluster6659	T	3	4.79691459289037	0.0175827720060582
1	19793854	19794164	311	*	ShortStack	siRNA24	NA	NA	Cluster_61105	NA	Cluster_61105	24	N	NA	NA	NA	NA	6.23794878736839	0.0021783177415614
1	19824339	19824883	545	+	ShortStack	OtherRNA	NA	NA	Cluster_61110	NA	Cluster_61110	N	N	NA	NA	NA	NA	-4.75867981918991	0.00932572598700006
1	19842100	19844248	2149	+	PlantSmallRNAgenes	OtherRNA	NA	NA	osa-b1.0r1-7890	OtherRNA locus with < 80% of RNAs between 20-24 nts in size	NA	NA	NA	NA	NA	NA	NA	5.80627801204898	1.86170712263362e-06
1	19854765	19858819	4055	*	PlantSmallRNAgenes	siRNA24	NA	NA	osa-b1.0r1-7895	siRNA24 locus with predominant RNA size of 24	NA	NA	NA	NA	NA	NA	NA	2.2287793205154	0.0011235187879829
1	19858939	19859874	936	*	PlantSmallRNAgenes	siRNA24	NA	NA	osa-b1.0r1-7896	siRNA24 locus with predominant RNA size of 24	NA	NA	NA	NA	NA	NA	NA	2.41108872418385	0.00608117030504256
1	19860888	19862722	1835	*	PlantSmallRNAgenes	siRNA24	NA	NA	osa-b1.0r1-7897	siRNA24 locus with predominant RNA size of 24	NA	NA	NA	NA	NA	NA	NA	3.0483313792258	0.0435223070316258
1	19863635	19866396	2762	*	PlantSmallRNAgenes	siRNA24	NA	NA	osa-b1.0r1-7898	siRNA24 locus with predominant RNA size of 24	NA	NA	NA	NA	NA	NA	NA	3.31858397881622	0.000915336931751651
1	19866527	19867590	1064	*	PlantSmallRNAgenes	siRNA24	NA	NA	osa-b1.0r1-7899	siRNA24 locus with predominant RNA size of 24	NA	NA	NA	NA	NA	NA	NA	5.25623592129367	0.0114390708575493
1	19886099	19887640	1542	*	Pln24NT	24nt_Locus	NA	NA	cluster6688	NA	NA	NA	NA	cluster6688	cluster6688	T	2	5.14076645616968	0.0463384740963072
1	19891909	19892480	572	*	PlantSmallRNAgenes	siRNA24	NA	NA	osa-b1.0r1-7911	siRNA24 locus with predominant RNA size of 24	NA	NA	NA	NA	NA	NA	NA	5.08173139931836	0.000298052376541501
1	19896124	19899171	3048	*	PlantSmallRNAgenes	siRNA24	NA	NA	osa-b1.0r1-7915	siRNA24 locus with predominant RNA size of 24	NA	NA	NA	NA	NA	NA	NA	2.69011340853733	0.00457796054608109
1	19901010	19901619	610	*	ShortStack	siRNA24	NA	NA	Cluster_61172	NA	Cluster_61172	24	N	NA	NA	NA	NA	5.27444711709675	0.0430825905900369
1	19908815	19909938	1124	*	PlantSmallRNAgenes	siRNA24	NA	NA	osa-b1.0r1-7921	siRNA24 locus with predominant RNA size of 24	NA	NA	NA	NA	NA	NA	NA	2.82874871226029	0.0258206136828634
1	19955364	19955702	339	*	PlantSmallRNAgenes	siRNA24	NA	NA	osa-b1.0r1-7940	siRNA24 locus with predominant RNA size of 24	NA	NA	NA	NA	NA	NA	NA	-4.49617396505413	0.00777604738948465
1	19983957	19984462	506	*	PlantSmallRNAgenes	siRNA24	NA	NA	osa-b1.0r1-7952	siRNA24 locus with predominant RNA size of 24	NA	NA	NA	NA	NA	NA	NA	4.49645018452406	0.012115642678042
1	20022139	20022361	223	*	PlantSmallRNAgenes	siRNA24	NA	NA	osa-b1.0r1-7963	siRNA24 locus with predominant RNA size of 24	NA	NA	NA	NA	NA	NA	NA	-4.80142975018745	0.00169742057356922
1	20033503	20035022	1520	*	PlantSmallRNAgenes	OtherRNA	NA	NA	osa-b1.0r1-7969	OtherRNA locus with < 80% of RNAs between 20-24 nts in size	NA	NA	NA	NA	NA	NA	NA	-4.74289608235273	0.00322469812847505
1	20104141	20107579	3439	*	PlantSmallRNAgenes	siRNA24	NA	NA	osa-b1.0r1-8008	siRNA24 locus with predominant RNA size of 24	NA	NA	NA	NA	NA	NA	NA	2.53859864481174	0.0012334401095505
1	20174730	20176837	2108	*	PlantSmallRNAgenes	siRNA24	NA	NA	osa-b1.0r1-8028	siRNA24 locus with predominant RNA size of 24	NA	NA	NA	NA	NA	NA	NA	5.89716486648576	0.000619247493703248
1	20254595	20255063	469	*	PlantSmallRNAgenes	siRNA24	NA	NA	osa-b1.0r1-8047	siRNA24 locus with predominant RNA size of 24	NA	NA	NA	NA	NA	NA	NA	5.45621223076141	0.00691188241851316
1	20261191	20267038	5848	*	PlantSmallRNAgenes	siRNA24	NA	NA	osa-b1.0r1-8051	siRNA24 locus with predominant RNA size of 24	NA	NA	NA	NA	NA	NA	NA	5.78935089555992	2.94499245911744e-11
1	20270507	20272066	1560	*	PlantSmallRNAgenes	siRNA24	NA	NA	osa-b1.0r1-8052	siRNA24 locus with predominant RNA size of 24	NA	NA	NA	NA	NA	NA	NA	3.08687253380556	0.0491591389781965
1	20274560	20275706	1147	*	PlantSmallRNAgenes	siRNA24	NA	NA	osa-b1.0r1-8053	siRNA24 locus with predominant RNA size of 24	NA	NA	NA	NA	NA	NA	NA	6.03863124930686	0.000908619084399539
1	20292860	20294157	1298	*	PlantSmallRNAgenes	siRNA24	NA	NA	osa-b1.0r1-8057	siRNA24 locus with predominant RNA size of 24	NA	NA	NA	NA	NA	NA	NA	3.88449635598887	0.0364137318822136
1	20294612	20296485	1874	*	PlantSmallRNAgenes	siRNA24	NA	NA	osa-b1.0r1-8059	siRNA24 locus with predominant RNA size of 24	NA	NA	NA	NA	NA	NA	NA	1.61809813830275	0.0287087699041134
1	20297149	20298111	963	*	PlantSmallRNAgenes	siRNA24	NA	NA	osa-b1.0r1-8062	siRNA24 locus with predominant RNA size of 24	NA	NA	NA	NA	NA	NA	NA	5.41907666503119	0.00122960481297689
1	20345299	20345671	373	*	PlantSmallRNAgenes	siRNA24	NA	NA	osa-b1.0r1-8079	siRNA24 locus with predominant RNA size of 24	NA	NA	NA	NA	NA	NA	NA	-3.98623129151325	0.0255329102350986
1	20385669	20385835	167	-	PlantSmallRNAgenes	OtherRNA	NA	NA	osa-b1.0r1-8089	OtherRNA locus with < 80% of RNAs between 20-24 nts in size	NA	NA	NA	NA	NA	NA	NA	3.19434254925385	0.00967782804383797
1	20439959	20440303	345	*	PlantSmallRNAgenes	OtherRNA	NA	NA	osa-b1.0r1-8124	OtherRNA locus with < 80% of RNAs between 20-24 nts in size	NA	NA	NA	NA	NA	NA	NA	5.13173754556268	0.0032328575655265
1	20440400	20441512	1113	+	PlantSmallRNAgenes	OtherRNA	NA	NA	osa-b1.0r1-8125	OtherRNA locus with < 80% of RNAs between 20-24 nts in size	NA	NA	NA	NA	NA	NA	NA	5.34261953629878	0.0376370086689294
1	20445552	20446240	689	-	PlantSmallRNAgenes	OtherRNA	NA	NA	osa-b1.0r1-8130	OtherRNA locus with < 80% of RNAs between 20-24 nts in size	NA	NA	NA	NA	NA	NA	NA	7.19849429430153	4.77611972481957e-05
1	20459324	20459874	551	*	PlantSmallRNAgenes	siRNA24	NA	NA	osa-b1.0r1-8142	siRNA24 locus with predominant RNA size of 24	NA	NA	NA	NA	NA	NA	NA	4.44713139391018	0.0427652584955205
1	20480687	20483074	2388	*	PlantSmallRNAgenes	siRNA24	NA	NA	osa-b1.0r1-8156	siRNA24 locus with predominant RNA size of 24	NA	NA	NA	NA	NA	NA	NA	2.49917294335829	0.019620255707487
1	20503193	20504764	1572	*	PlantSmallRNAgenes	siRNA24	NA	NA	osa-b1.0r1-8162	siRNA24 locus with predominant RNA size of 24	NA	NA	NA	NA	NA	NA	NA	1.46176007651297	0.0245972860237545
1	20508445	20510371	1927	*	PlantSmallRNAgenes	siRNA24	NA	NA	osa-b1.0r1-8163	siRNA24 locus with predominant RNA size of 24	NA	NA	NA	NA	NA	NA	NA	2.2001637610822	0.0229615307819137
1	20538932	20539735	804	*	PlantSmallRNAgenes	siRNA24	NA	NA	osa-b1.0r1-8174	siRNA24 locus with predominant RNA size of 24	NA	NA	NA	NA	NA	NA	NA	-3.62980638734145	0.047885475816562
1	20555928	20556527	600	*	PlantSmallRNAgenes	siRNA24	NA	NA	osa-b1.0r1-8180	siRNA24 locus with predominant RNA size of 24	NA	NA	NA	NA	NA	NA	NA	5.99622191135607	0.00168246343539786
1	20562625	20563078	454	*	PlantSmallRNAgenes	siRNA24	NA	NA	osa-b1.0r1-8183	siRNA24 locus with predominant RNA size of 24	NA	NA	NA	NA	NA	NA	NA	3.73318257175993	0.042112663589637
1	20577362	20578296	935	*	PlantSmallRNAgenes	siRNA24	NA	NA	osa-b1.0r1-8185	siRNA24 locus with predominant RNA size of 24	NA	NA	NA	NA	NA	NA	NA	4.52070039794231	0.0367478628939848
1	20599239	20600229	991	-	PlantSmallRNAgenes	OtherRNA	NA	NA	osa-b1.0r1-8195	OtherRNA locus with < 80% of RNAs between 20-24 nts in size	NA	NA	NA	NA	NA	NA	NA	-2.94182854962856	0.0026544624286245
1	20600622	20602261	1640	-	PlantSmallRNAgenes	OtherRNA	NA	NA	osa-b1.0r1-8196	OtherRNA locus with < 80% of RNAs between 20-24 nts in size	NA	NA	NA	NA	NA	NA	NA	-2.31901844263147	0.00731910386683381
1	20643129	20643918	790	*	PlantSmallRNAgenes	siRNA24	NA	NA	osa-b1.0r1-8220	siRNA24 locus with predominant RNA size of 24	NA	NA	NA	NA	NA	NA	NA	-3.65485831735463	0.012476835924
1	20651848	20653324	1477	*	PlantSmallRNAgenes	siRNA24	NA	NA	osa-b1.0r1-8225	siRNA24 locus with predominant RNA size of 24	NA	NA	NA	NA	NA	NA	NA	4.68723959814418	0.00824357775841071
1	20660474	20660841	368	*	PlantSmallRNAgenes	siRNA24	NA	NA	osa-b1.0r1-8232	siRNA24 locus with predominant RNA size of 24	NA	NA	NA	NA	NA	NA	NA	-3.52201994423642	0.0110122397054542
1	20661898	20662339	442	*	PlantSmallRNAgenes	siRNA24	NA	NA	osa-b1.0r1-8233	siRNA24 locus with predominant RNA size of 24	NA	NA	NA	NA	NA	NA	NA	-4.55690006548619	0.00680469912748693
1	20671587	20672069	483	*	PlantSmallRNAgenes	siRNA24	NA	NA	osa-b1.0r1-8236	siRNA24 locus with predominant RNA size of 24	NA	NA	NA	NA	NA	NA	NA	4.76661390939168	0.00757928761618404
1	20750382	20750787	406	*	PlantSmallRNAgenes	siRNA24	NA	NA	osa-b1.0r1-8255	siRNA24 locus with predominant RNA size of 24	NA	NA	NA	NA	NA	NA	NA	-2.02058047588506	0.0151108351848526
1	20803989	20804685	697	*	PlantSmallRNAgenes	siRNA24	NA	NA	osa-b1.0r1-8272	siRNA24 locus with predominant RNA size of 24	NA	NA	NA	NA	NA	NA	NA	5.20346996843531	0.0099840519747588
1	20809777	20814687	4911	*	PlantSmallRNAgenes	siRNA24	NA	NA	osa-b1.0r1-8275	siRNA24 locus with predominant RNA size of 24	NA	NA	NA	NA	NA	NA	NA	4.43681222029845	3.40272024628292e-10
1	20820760	20822379	1620	*	PlantSmallRNAgenes	siRNA24	NA	NA	osa-b1.0r1-8276	siRNA24 locus with predominant RNA size of 24	NA	NA	NA	NA	NA	NA	NA	2.52531214708868	0.00194145714847387
1	20844123	20844667	545	*	PlantSmallRNAgenes	siRNA24	NA	NA	osa-b1.0r1-8291	siRNA24 locus with predominant RNA size of 24	NA	NA	NA	NA	NA	NA	NA	5.8191179890689	0.00309150064936728
1	20863147	20865201	2055	*	PlantSmallRNAgenes	siRNA24	NA	NA	osa-b1.0r1-8296	siRNA24 locus with predominant RNA size of 24	NA	NA	NA	NA	NA	NA	NA	6.80500517443134	7.29196929830551e-11
1	20868641	20870258	1618	*	PlantSmallRNAgenes	siRNA24	NA	NA	osa-b1.0r1-8297	siRNA24 locus with predominant RNA size of 24	NA	NA	NA	NA	NA	NA	NA	3.03578587058653	0.0487382238738245
1	20874217	20874682	466	+	PlantSmallRNAgenes	siRNA24	NA	NA	osa-b1.0r1-8301	siRNA24 locus with predominant RNA size of 24	NA	NA	NA	NA	NA	NA	NA	6.80661226666009	0.000107241002439677
1	20943878	20945084	1207	-	PlantSmallRNAgenes	siRNA24	NA	NA	osa-b1.0r1-8334	siRNA24 locus with predominant RNA size of 24	NA	NA	NA	NA	NA	NA	NA	-3.53118153614133	0.000585021512351789
1	20949009	20949944	936	*	PlantSmallRNAgenes	siRNA24	NA	NA	osa-b1.0r1-8337	siRNA24 locus with predominant RNA size of 24	NA	NA	NA	NA	NA	NA	NA	2.51180444686192	0.0437499121177901
1	21001623	21005744	4122	*	Pln24NT	24nt_Locus	NA	NA	cluster7058	NA	NA	NA	NA	cluster7058	cluster7058	T	8	5.46239008984588	0.0424972880794757
1	21008537	21015551	7015	*	PlantSmallRNAgenes	siRNA24	NA	NA	osa-b1.0r1-8353	siRNA24 locus with predominant RNA size of 24	NA	NA	NA	NA	NA	NA	NA	2.8256573521734	0.000160948678063521
1	21055152	21057031	1880	*	PlantSmallRNAgenes	OtherRNA	NA	NA	osa-b1.0r1-8372	OtherRNA locus with < 80% of RNAs between 20-24 nts in size	NA	NA	NA	NA	NA	NA	NA	1.72474774083152	0.0280827741271857
1	21058134	21058825	692	*	PlantSmallRNAgenes	siRNA24	NA	NA	osa-b1.0r1-8373	siRNA24 locus with predominant RNA size of 24	NA	NA	NA	NA	NA	NA	NA	-2.86586823156834	0.000289112900240753
1	21063825	21066456	2632	*	PlantSmallRNAgenes	siRNA24	NA	NA	osa-b1.0r1-8375	siRNA24 locus with predominant RNA size of 24	NA	NA	NA	NA	NA	NA	NA	3.68394113069076	6.3023471709701e-06
1	21079844	21081198	1355	*	PlantSmallRNAgenes	siRNA24	NA	NA	osa-b1.0r1-8380	siRNA24 locus with predominant RNA size of 24	NA	NA	NA	NA	NA	NA	NA	5.08975853509745	0.00298375289089999
1	21099327	21101245	1919	*	PlantSmallRNAgenes	siRNA24	NA	NA	osa-b1.0r1-8386	siRNA24 locus with predominant RNA size of 24	NA	NA	NA	NA	NA	NA	NA	2.0458804718478	0.0252571473267909
1	21103005	21103257	253	*	PlantSmallRNAgenes	siRNA24	NA	NA	osa-b1.0r1-8390	siRNA24 locus with predominant RNA size of 24	NA	NA	NA	NA	NA	NA	NA	5.57764155221577	0.00964139483058131
1	21112872	21114490	1619	*	PlantSmallRNAgenes	siRNA24	NA	NA	osa-b1.0r1-8396	siRNA24 locus with predominant RNA size of 24	NA	NA	NA	NA	NA	NA	NA	2.32660033116123	0.0290703376535141
1	21231529	21231679	151	+	PlantSmallRNAgenes	OtherRNA	NA	NA	osa-b1.0r1-8429	OtherRNA locus with < 80% of RNAs between 20-24 nts in size	NA	NA	NA	NA	NA	NA	NA	3.01046093382147	0.00452348914795663
1	21265707	21266432	726	-	ShortStack	OtherRNA	NA	NA	Cluster_62016	NA	Cluster_62016	N	N	NA	NA	NA	NA	2.51387236035429	0.0145223109950037
1	21272015	21272824	810	*	PlantSmallRNAgenes	siRNA24	NA	NA	osa-b1.0r1-8453	siRNA24 locus with predominant RNA size of 24	NA	NA	NA	NA	NA	NA	NA	5.25419331214819	0.00795958751549241
1	21284167	21284957	791	+	PlantSmallRNAgenes	siRNA24	NA	NA	osa-b1.0r1-8460	siRNA24 locus with predominant RNA size of 24	NA	NA	NA	NA	NA	NA	NA	4.5646753680483	0.0368193134804543
1	21286788	21287474	687	*	PlantSmallRNAgenes	siRNA24	NA	NA	osa-b1.0r1-8462	siRNA24 locus with predominant RNA size of 24	NA	NA	NA	NA	NA	NA	NA	-2.92649898224772	0.0327885056809174
1	21305980	21307294	1315	*	PlantSmallRNAgenes	siRNA24	NA	NA	osa-b1.0r1-8467	siRNA24 locus with predominant RNA size of 24	NA	NA	NA	NA	NA	NA	NA	2.46887237296289	0.000824576260910278
1	21340951	21341435	485	*	PlantSmallRNAgenes	siRNA24	NA	NA	osa-b1.0r1-8473	siRNA24 locus with predominant RNA size of 24	NA	NA	NA	NA	NA	NA	NA	-4.03055372173984	0.000442928181577079
1	21364214	21365230	1017	*	PlantSmallRNAgenes	siRNA24	NA	NA	osa-b1.0r1-8484	siRNA24 locus with predominant RNA size of 24	NA	NA	NA	NA	NA	NA	NA	4.41724758772769	0.00539180632052697
1	21395798	21396304	507	*	PlantSmallRNAgenes	siRNA24	NA	NA	osa-b1.0r1-8493	siRNA24 locus with predominant RNA size of 24	NA	NA	NA	NA	NA	NA	NA	-2.55835138772798	0.00137699369638882
1	21407851	21408779	929	*	PlantSmallRNAgenes	siRNA24	NA	NA	osa-b1.0r1-8499	siRNA24 locus with predominant RNA size of 24	NA	NA	NA	NA	NA	NA	NA	5.23056983983433	0.0220327277631331
1	21410829	21411844	1016	*	PlantSmallRNAgenes	siRNA24	NA	NA	osa-b1.0r1-8501	siRNA24 locus with predominant RNA size of 24	NA	NA	NA	NA	NA	NA	NA	-2.37234296883033	0.046111090960275
1	21420935	21421789	855	*	PlantSmallRNAgenes	siRNA24	NA	NA	osa-b1.0r1-8508	siRNA24 locus with predominant RNA size of 24	NA	NA	NA	NA	NA	NA	NA	3.47023062786337	0.0229063065833256
1	21430352	21430809	458	*	PlantSmallRNAgenes	siRNA24	NA	NA	osa-b1.0r1-8517	siRNA24 locus with predominant RNA size of 24	NA	NA	NA	NA	NA	NA	NA	5.09565607779845	0.00981048227703269
1	21433628	21434589	962	*	PlantSmallRNAgenes	siRNA24	NA	NA	osa-b1.0r1-8519	siRNA24 locus with predominant RNA size of 24	NA	NA	NA	NA	NA	NA	NA	5.20870512090898	0.00736112889853534
1	21498006	21498448	443	*	PlantSmallRNAgenes	siRNA24	NA	NA	osa-b1.0r1-8533	siRNA24 locus with predominant RNA size of 24	NA	NA	NA	NA	NA	NA	NA	-2.43488728286784	0.00828812625539561
1	21510103	21511145	1043	*	PlantSmallRNAgenes	siRNA24	NA	NA	osa-b1.0r1-8539	siRNA24 locus with predominant RNA size of 24	NA	NA	NA	NA	NA	NA	NA	4.4875282127708	0.0466812598407324
1	21531542	21532526	985	*	PlantSmallRNAgenes	siRNA24	NA	NA	osa-b1.0r1-8550	siRNA24 locus with predominant RNA size of 24	NA	NA	NA	NA	NA	NA	NA	3.67746975777732	0.0121407576893726
1	21586459	21591145	4687	*	Pln24NT	24nt_Locus	NA	NA	cluster7258	NA	NA	NA	NA	cluster7258	cluster7258	T	10	5.05355959073598	0.00409471789413268
1	21604971	21606579	1609	*	PlantSmallRNAgenes	siRNA24	NA	NA	osa-b1.0r1-8586	siRNA24 locus with predominant RNA size of 24	NA	NA	NA	NA	NA	NA	NA	5.15966037244585	0.00538054026646796
1	21613933	21615571	1639	*	Pln24NT	24nt_Locus	NA	NA	cluster7269	NA	NA	NA	NA	cluster7269	cluster7269	T	7	5.31157438457108	0.0345439382440207
1	21703137	21703386	250	-	ShortStack	OtherRNA	NA	NA	Cluster_62333	NA	Cluster_62333	N	N	NA	NA	NA	NA	2.65075796196965	0.0285593422154691
1	21704198	21707092	2895	*	PlantSmallRNAgenes	siRNA24	NA	NA	osa-b1.0r1-8627	siRNA24 locus with predominant RNA size of 24	NA	NA	NA	NA	NA	NA	NA	1.45798803274767	0.0365971365374727
1	21707571	21708824	1254	*	PlantSmallRNAgenes	siRNA24	NA	NA	osa-b1.0r1-8628	siRNA24 locus with predominant RNA size of 24	NA	NA	NA	NA	NA	NA	NA	2.16085348908053	0.000352413319163405
1	21740113	21741258	1146	*	PlantSmallRNAgenes	siRNA24	NA	NA	osa-b1.0r1-8648	siRNA24 locus with predominant RNA size of 24	NA	NA	NA	NA	NA	NA	NA	4.03964744067489	0.0145728137509182
1	21751851	21754797	2947	*	PlantSmallRNAgenes	siRNA24	NA	NA	osa-b1.0r1-8654	siRNA24 locus with predominant RNA size of 24	NA	NA	NA	NA	NA	NA	NA	2.88683035669627	0.000347386446979601
1	21804506	21808884	4379	*	PlantSmallRNAgenes	siRNA24	NA	NA	osa-b1.0r1-8670	siRNA24 locus with predominant RNA size of 24	NA	NA	NA	NA	NA	NA	NA	2.71314875036785	7.10704190301206e-06
1	21815071	21816492	1422	*	PlantSmallRNAgenes	siRNA24	NA	NA	osa-b1.0r1-8672	siRNA24 locus with predominant RNA size of 24	NA	NA	NA	NA	NA	NA	NA	3.44707000891247	0.0016955683974261
1	21822947	21825082	2136	*	PlantSmallRNAgenes	siRNA24	NA	NA	osa-b1.0r1-8675	siRNA24 locus with predominant RNA size of 24	NA	NA	NA	NA	NA	NA	NA	2.28118244902453	0.00620505263866157
1	21850708	21852325	1618	*	PlantSmallRNAgenes	siRNA24	NA	NA	osa-b1.0r1-8684	siRNA24 locus with predominant RNA size of 24	NA	NA	NA	NA	NA	NA	NA	5.77491043714001	0.00126496774531215
1	21873040	21873874	835	*	PlantSmallRNAgenes	siRNA24	NA	NA	osa-b1.0r1-8689	siRNA24 locus with predominant RNA size of 24	NA	NA	NA	NA	NA	NA	NA	3.23583523606231	0.00836408987394026
1	21884279	21885122	844	*	PlantSmallRNAgenes	siRNA24	NA	NA	osa-b1.0r1-8692	siRNA24 locus with predominant RNA size of 24	NA	NA	NA	NA	NA	NA	NA	-1.76794994535348	0.0198496865199754
1	21886272	21886574	303	*	PlantSmallRNAgenes	siRNA24	NA	NA	osa-b1.0r1-8693	siRNA24 locus with predominant RNA size of 24	NA	NA	NA	NA	NA	NA	NA	3.22842370773983	0.0146337013402417
1	21952877	21953421	545	*	PlantSmallRNAgenes	siRNA24	NA	NA	osa-b1.0r1-8727	siRNA24 locus with predominant RNA size of 24	NA	NA	NA	NA	NA	NA	NA	5.40979359637285	0.00629161321220007
1	21953642	21955619	1978	*	PlantSmallRNAgenes	siRNA24	NA	NA	osa-b1.0r1-8728	siRNA24 locus with predominant RNA size of 24	NA	NA	NA	NA	NA	NA	NA	4.87938107415761	3.37919421872791e-09
1	21999937	22000712	776	+	PlantSmallRNAgenes	siRNA24	NA	NA	osa-b1.0r1-8747	siRNA24 locus with predominant RNA size of 24	NA	NA	NA	NA	NA	NA	NA	2.97130882289918	0.000188890958124563
1	22007620	22007948	329	*	PlantSmallRNAgenes	siRNA24	NA	NA	osa-b1.0r1-8754	siRNA24 locus with predominant RNA size of 24	NA	NA	NA	NA	NA	NA	NA	-3.09665580135367	0.0467790295297474
1	22131976	22132340	365	*	PlantSmallRNAgenes	siRNA24	NA	NA	osa-b1.0r1-8810	siRNA24 locus with predominant RNA size of 24	NA	NA	NA	NA	NA	NA	NA	-2.01863842200486	0.0376459883741085
1	22209590	22211512	1923	*	Pln24NT	24nt_Locus	NA	NA	cluster7466	NA	NA	NA	NA	cluster7466	cluster7466	T	9	5.99354794248449	0.000215976172649613
1	22213998	22215072	1075	*	PlantSmallRNAgenes	siRNA24	NA	NA	osa-b1.0r1-8844	siRNA24 locus with predominant RNA size of 24	NA	NA	NA	NA	NA	NA	NA	3.93950848041054	0.0350066400335374
1	22221222	22221749	528	*	PlantSmallRNAgenes	siRNA24	NA	NA	osa-b1.0r1-8849	siRNA24 locus with predominant RNA size of 24	NA	NA	NA	NA	NA	NA	NA	-2.36596991943199	0.0265164838921063
1	22277495	22280373	2879	*	Pln24NT	24nt_Locus	NA	NA	cluster7489	NA	NA	NA	NA	cluster7489	cluster7489	T	12	4.50722372982383	0.0226312114439638
1	22283281	22284390	1110	*	PlantSmallRNAgenes	siRNA24	NA	NA	osa-b1.0r1-8869	siRNA24 locus with predominant RNA size of 24	NA	NA	NA	NA	NA	NA	NA	4.53483441583035	0.00823412544254165
1	22305787	22306259	473	*	PlantSmallRNAgenes	siRNA24	NA	NA	osa-b1.0r1-8881	siRNA24 locus with predominant RNA size of 24	NA	NA	NA	NA	NA	NA	NA	4.08499401276141	0.0442079465366947
1	22308876	22309184	309	*	PlantSmallRNAgenes	siRNA24	NA	NA	osa-b1.0r1-8883	siRNA24 locus with predominant RNA size of 24	NA	NA	NA	NA	NA	NA	NA	5.25300982814192	0.00799725848616878
1	22309438	22309673	236	*	PlantSmallRNAgenes	siRNA24	NA	NA	osa-b1.0r1-8884	siRNA24 locus with predominant RNA size of 24	NA	NA	NA	NA	NA	NA	NA	6.67186728285132	7.60061377446425e-05
1	22333499	22333888	390	*	PlantSmallRNAgenes	siRNA24	NA	NA	osa-b1.0r1-8894	siRNA24 locus with predominant RNA size of 24	NA	NA	NA	NA	NA	NA	NA	-3.77205324765473	0.0294504301208707
1	22335960	22337174	1215	-	PlantSmallRNAgenes	siRNA24	NA	NA	osa-b1.0r1-8896	siRNA24 locus with predominant RNA size of 24	NA	NA	NA	NA	NA	NA	NA	-6.06599491985784	0.0208815082159022
1	22460177	22460488	312	*	PlantSmallRNAgenes	siRNA24	NA	NA	osa-b1.0r1-8948	siRNA24 locus with predominant RNA size of 24	NA	NA	NA	NA	NA	NA	NA	-1.57315183583365	0.0117024514178483
1	22462515	22463554	1040	*	PlantSmallRNAgenes	siRNA24	NA	NA	osa-b1.0r1-8952	siRNA24 locus with predominant RNA size of 24	NA	NA	NA	NA	NA	NA	NA	1.90770065322146	0.0370524930817914
1	22466250	22466565	316	*	PlantSmallRNAgenes	siRNA24	NA	NA	osa-b1.0r1-8954	siRNA24 locus with predominant RNA size of 24	NA	NA	NA	NA	NA	NA	NA	-4.1297203296027	0.00030572991690243
1	22474494	22476294	1801	*	PlantSmallRNAgenes	siRNA21	NA	NA	osa-b1.0r1-8955	siRNA21 locus with predominant RNA size of 21	NA	NA	NA	NA	NA	NA	NA	11.5583296946624	3.78119344595073e-29
1	22478185	22478253	69	*	PlantSmallRNAgenes	siRNA21	NA	NA	osa-b1.0r1-8956	siRNA21 locus with predominant RNA size of 21	NA	NA	NA	NA	NA	NA	NA	6.88509460133242	4.76661675111246e-05
1	22487155	22487495	341	*	PlantSmallRNAgenes	siRNA24	NA	NA	osa-b1.0r1-8961	siRNA24 locus with predominant RNA size of 24	NA	NA	NA	NA	NA	NA	NA	-3.39773391745995	0.00233972662202
1	22490940	22491412	473	*	PlantSmallRNAgenes	siRNA24	NA	NA	osa-b1.0r1-8964	siRNA24 locus with predominant RNA size of 24	NA	NA	NA	NA	NA	NA	NA	-4.23699183707337	0.0199945631382525
1	22730177	22730622	446	*	PlantSmallRNAgenes	siRNA24	NA	NA	osa-b1.0r1-9067	siRNA24 locus with predominant RNA size of 24	NA	NA	NA	NA	NA	NA	NA	1.72374928484569	0.00747549042769695
1	22754361	22754438	78	*	ShortStack	siRNA24	NA	NA	Cluster_63063	NA	Cluster_63063	24	N	NA	NA	NA	NA	-5.36981105050103	0.0130596798340818
1	22788154	22788334	181	*	PlantSmallRNAgenes	siRNA24	NA	NA	osa-b1.0r1-9095	siRNA24 locus with predominant RNA size of 24	NA	NA	NA	NA	NA	NA	NA	5.07910509640323	0.0153064058455648
1	22814402	22814774	373	+	PlantSmallRNAgenes	OtherRNA	NA	NA	osa-b1.0r1-9112	OtherRNA locus with < 80% of RNAs between 20-24 nts in size	NA	NA	NA	NA	NA	NA	NA	-2.43426593695469	0.00126113940067249
1	22833170	22836483	3314	*	PlantSmallRNAgenes	siRNA24	NA	NA	osa-b1.0r1-9121	siRNA24 locus with predominant RNA size of 24	NA	NA	NA	NA	NA	NA	NA	8.73989649318293	2.40525103430154e-16
1	22836617	22839900	3284	*	PlantSmallRNAgenes	siRNA24	NA	NA	osa-b1.0r1-9122	siRNA24 locus with predominant RNA size of 24	NA	NA	NA	NA	NA	NA	NA	11.3299655139557	4.72949748156414e-14
1	22841763	22842297	535	*	PlantSmallRNAgenes	siRNA24	NA	NA	osa-b1.0r1-9123	siRNA24 locus with predominant RNA size of 24	NA	NA	NA	NA	NA	NA	NA	5.01117158148729	0.0340628151625004
1	22901134	22901873	740	-	ShortStack	OtherRNA	NA	NA	Cluster_63186	NA	Cluster_63186	N	N	NA	NA	NA	NA	-4.73902034463857	0.0230961952964809
1	22959437	22960500	1064	*	PlantSmallRNAgenes	siRNA24	NA	NA	osa-b1.0r1-9187	siRNA24 locus with predominant RNA size of 24	NA	NA	NA	NA	NA	NA	NA	2.51901381140959	0.0389768896624847
1	23009710	23011014	1305	*	PlantSmallRNAgenes	siRNA24	NA	NA	osa-b1.0r1-9204	siRNA24 locus with predominant RNA size of 24	NA	NA	NA	NA	NA	NA	NA	6.34953427129294	7.71420702080625e-05
1	23011630	23013111	1482	*	PlantSmallRNAgenes	siRNA24	NA	NA	osa-b1.0r1-9205	siRNA24 locus with predominant RNA size of 24	NA	NA	NA	NA	NA	NA	NA	4.34552709462453	0.0196701131866594
1	23106799	23107620	822	*	PlantSmallRNAgenes	siRNA24	NA	NA	osa-b1.0r1-9241	siRNA24 locus with predominant RNA size of 24	NA	NA	NA	NA	NA	NA	NA	-4.0704028432159	0.0255027244788448
1	23158213	23159144	932	*	PlantSmallRNAgenes	siRNA24	NA	NA	osa-b1.0r1-9250	siRNA24 locus with predominant RNA size of 24	NA	NA	NA	NA	NA	NA	NA	2.82265355077241	0.0366355650719439
1	23160650	23161509	860	*	PlantSmallRNAgenes	siRNA24	NA	NA	osa-b1.0r1-9251	siRNA24 locus with predominant RNA size of 24	NA	NA	NA	NA	NA	NA	NA	2.63649719579482	0.0102333787768551
1	23231489	23233519	2031	*	PlantSmallRNAgenes	siRNA24	NA	NA	osa-b1.0r1-9271	siRNA24 locus with predominant RNA size of 24	NA	NA	NA	NA	NA	NA	NA	2.52659681077223	0.048158178874466
1	23261610	23280033	18424	*	Pln24NT	24nt_Locus	NA	NA	cluster7825	NA	NA	NA	NA	cluster7825	cluster7825	T	17	3.14074767241466	0.0226664292394462
1	23299483	23299923	441	*	PlantSmallRNAgenes	siRNA24	NA	NA	osa-b1.0r1-9297	siRNA24 locus with predominant RNA size of 24	NA	NA	NA	NA	NA	NA	NA	5.0484793283069	0.000269718904682816
1	23314267	23315995	1729	*	PlantSmallRNAgenes	siRNA24	NA	NA	osa-b1.0r1-9304	siRNA24 locus with predominant RNA size of 24	NA	NA	NA	NA	NA	NA	NA	3.31254564658498	0.00803548994093763
1	23325232	23327088	1857	*	PlantSmallRNAgenes	siRNA24	NA	NA	osa-b1.0r1-9306	siRNA24 locus with predominant RNA size of 24	NA	NA	NA	NA	NA	NA	NA	1.62744905319928	0.0159315438601195
1	23380826	23381403	578	*	ShortStack	siRNA24	NA	NA	Cluster_63452	NA	Cluster_63452	24	N	NA	NA	NA	NA	6.74831644164363	5.34983780037531e-05
1	23381942	23382014	73	*	PlantSmallRNAgenes	siRNA24	NA	NA	osa-b1.0r1-9333	siRNA24 locus with predominant RNA size of 24	NA	NA	NA	NA	NA	NA	NA	6.16571802590486	0.0025548861140917
1	23382100	23382670	571	*	PlantSmallRNAgenes	siRNA24	NA	NA	osa-b1.0r1-9334	siRNA24 locus with predominant RNA size of 24	NA	NA	NA	NA	NA	NA	NA	8.6146753999301	1.5178042594454e-09
1	23383716	23388626	4911	*	PlantSmallRNAgenes	siRNA24	NA	NA	osa-b1.0r1-9335	siRNA24 locus with predominant RNA size of 24	NA	NA	NA	NA	NA	NA	NA	12.2445371121776	1.26754040687588e-17
1	23392622	23393222	601	*	ShortStack	siRNA21	NA	NA	Cluster_63461	NA	Cluster_63461	21	N	NA	NA	NA	NA	4.32242367499242	0.0112756560189337
1	23395733	23399109	3377	*	PlantSmallRNAgenes	siRNA24	NA	NA	osa-b1.0r1-9343	siRNA24 locus with predominant RNA size of 24	NA	NA	NA	NA	NA	NA	NA	9.33450813219397	2.60082586496414e-26
1	23399193	23400624	1432	*	PlantSmallRNAgenes	siRNA24	NA	NA	osa-b1.0r1-9344	siRNA24 locus with predominant RNA size of 24	NA	NA	NA	NA	NA	NA	NA	10.2554207340591	3.60326404836686e-13
1	23401095	23403528	2434	*	PlantSmallRNAgenes	siRNA24	NA	NA	osa-b1.0r1-9346	siRNA24 locus with predominant RNA size of 24	NA	NA	NA	NA	NA	NA	NA	9.91972675714614	1.12385136700949e-12
1	23410600	23411223	624	*	PlantSmallRNAgenes	siRNA21	NA	NA	osa-b1.0r1-9348	siRNA21 locus with predominant RNA size of 21	NA	NA	NA	NA	NA	NA	NA	11.9393484515812	7.92782727276109e-17
1	23515010	23516733	1724	+	ShortStack	OtherRNA	NA	NA	Cluster_63528	NA	Cluster_63528	N	N	NA	NA	NA	NA	9.77624754684235	1.40993780737794e-11
1	23533468	23534128	661	*	PlantSmallRNAgenes	siRNA24	NA	NA	osa-b1.0r1-9402	siRNA24 locus with predominant RNA size of 24	NA	NA	NA	NA	NA	NA	NA	-1.76840117453325	0.00623045947940469
1	23535435	23535924	490	*	PlantSmallRNAgenes	OtherRNA	NA	NA	osa-b1.0r1-9403	OtherRNA locus with < 80% of RNAs between 20-24 nts in size	NA	NA	NA	NA	NA	NA	NA	-2.59542649725629	1.94293400643952e-05
1	23538620	23539720	1101	*	PlantSmallRNAgenes	siRNA24	NA	NA	osa-b1.0r1-9405	siRNA24 locus with predominant RNA size of 24	NA	NA	NA	NA	NA	NA	NA	-4.38050087367063	0.0229292700760901
1	23544415	23548072	3658	*	PlantSmallRNAgenes	siRNA24	NA	NA	osa-b1.0r1-9406	siRNA24 locus with predominant RNA size of 24	NA	NA	NA	NA	NA	NA	NA	2.05829625678673	0.0309833425547298
1	23676025	23676418	394	*	PlantSmallRNAgenes	siRNA24	NA	NA	osa-b1.0r1-9460	siRNA24 locus with predominant RNA size of 24	NA	NA	NA	NA	NA	NA	NA	5.33957292957085	0.0138472434616025
1	23695975	23696762	788	*	PlantSmallRNAgenes	siRNA24	NA	NA	osa-b1.0r1-9476	siRNA24 locus with predominant RNA size of 24	NA	NA	NA	NA	NA	NA	NA	3.55379127141423	0.0336364606667079
1	23714554	23714928	375	*	PlantSmallRNAgenes	siRNA24	NA	NA	osa-b1.0r1-9493	siRNA24 locus with predominant RNA size of 24	NA	NA	NA	NA	NA	NA	NA	2.58725219554577	0.0243534580769703
1	23718527	23719058	532	*	PlantSmallRNAgenes	siRNA24	NA	NA	osa-b1.0r1-9496	siRNA24 locus with predominant RNA size of 24	NA	NA	NA	NA	NA	NA	NA	-1.87054297127553	0.0309463751259585
1	23742171	23742218	48	-	PlantSmallRNAgenes	OtherRNA	NA	NA	osa-b1.0r1-9509	OtherRNA locus with < 80% of RNAs between 20-24 nts in size	NA	NA	NA	NA	NA	NA	NA	-1.71838118679515	0.033799577059992
1	23751768	23753209	1442	*	PlantSmallRNAgenes	siRNA24	NA	NA	osa-b1.0r1-9515	siRNA24 locus with predominant RNA size of 24	NA	NA	NA	NA	NA	NA	NA	2.06089033033149	0.0483989418094785
1	23901643	23902032	390	*	PlantSmallRNAgenes	siRNA24	NA	NA	osa-b1.0r1-9578	siRNA24 locus with predominant RNA size of 24	NA	NA	NA	NA	NA	NA	NA	5.37152911494672	0.0257467502037477
1	23928530	23929099	570	*	PlantSmallRNAgenes	siRNA24	NA	NA	osa-b1.0r1-9594	siRNA24 locus with predominant RNA size of 24	NA	NA	NA	NA	NA	NA	NA	-4.33172004250337	0.0169640212209068
1	23933436	23934062	627	*	PlantSmallRNAgenes	siRNA24	NA	NA	osa-b1.0r1-9595	siRNA24 locus with predominant RNA size of 24	NA	NA	NA	NA	NA	NA	NA	-2.51468232121902	0.0156348201109192
1	24005022	24006700	1679	+	PlantSmallRNAgenes	OtherRNA	NA	NA	osa-b1.0r1-9631	OtherRNA locus with < 80% of RNAs between 20-24 nts in size	NA	NA	NA	NA	NA	NA	NA	-7.49414653466557	1.20351916068942e-06
1	24061247	24062970	1724	*	PlantSmallRNAgenes	siRNA24	NA	NA	osa-b1.0r1-9657	siRNA24 locus with predominant RNA size of 24	NA	NA	NA	NA	NA	NA	NA	3.1741840092783	0.00587283221274448
1	24074571	24074997	427	*	PlantSmallRNAgenes	siRNA24	NA	NA	osa-b1.0r1-9661	siRNA24 locus with predominant RNA size of 24	NA	NA	NA	NA	NA	NA	NA	-2.86453415086764	0.00133881748201919
1	24075115	24076759	1645	-	ShortStack	OtherRNA	NA	NA	Cluster_63912	NA	Cluster_63912	N	N	NA	NA	NA	NA	-4.90036570602999	0.000642190797066303
1	24077120	24077904	785	-	ShortStack	OtherRNA	NA	NA	Cluster_63913	NA	Cluster_63913	N	N	NA	NA	NA	NA	-4.18710326876866	0.00455213258624024
1	24079059	24079552	494	-	ShortStack	OtherRNA	NA	NA	Cluster_63915	NA	Cluster_63915	N	N	NA	NA	NA	NA	-4.01718575698426	0.0436693475826778
1	24079648	24080271	624	-	ShortStack	OtherRNA	NA	NA	Cluster_63916	NA	Cluster_63916	N	N	NA	NA	NA	NA	-5.59085697487394	0.00125895999146338
1	24107117	24108126	1010	-	ShortStack	OtherRNA	NA	NA	Cluster_63943	NA	Cluster_63943	N	N	NA	NA	NA	NA	-5.65624308694392	0.00139686262841831
1	24109969	24110889	921	-	ShortStack	OtherRNA	NA	NA	Cluster_63947	NA	Cluster_63947	N	N	NA	NA	NA	NA	-3.05367444852151	0.0302981448620866
1	24120730	24121161	432	*	PlantSmallRNAgenes	siRNA24	NA	NA	osa-b1.0r1-9684	siRNA24 locus with predominant RNA size of 24	NA	NA	NA	NA	NA	NA	NA	-2.29216157055549	0.0157248897528435
1	24223347	24223733	387	*	PlantSmallRNAgenes	siRNA24	NA	NA	osa-b1.0r1-9721	siRNA24 locus with predominant RNA size of 24	NA	NA	NA	NA	NA	NA	NA	-6.26391217098102	0.00761835332875842
1	24229202	24231005	1804	*	PlantSmallRNAgenes	siRNA24	NA	NA	osa-b1.0r1-9726	siRNA24 locus with predominant RNA size of 24	NA	NA	NA	NA	NA	NA	NA	-1.67054719942281	0.00521424491630972
1	24235607	24237251	1645	*	PlantSmallRNAgenes	siRNA24	NA	NA	osa-b1.0r1-9728	siRNA24 locus with predominant RNA size of 24	NA	NA	NA	NA	NA	NA	NA	2.54863690581021	0.00540180268610009
1	24276052	24276923	872	*	PlantSmallRNAgenes	siRNA24	NA	NA	osa-b1.0r1-9738	siRNA24 locus with predominant RNA size of 24	NA	NA	NA	NA	NA	NA	NA	2.67222251451984	0.0325872665789474
1	24338845	24339443	599	*	PlantSmallRNAgenes	siRNA24	NA	NA	osa-b1.0r1-9763	siRNA24 locus with predominant RNA size of 24	NA	NA	NA	NA	NA	NA	NA	2.92498874347242	0.0122254277532318
1	24365657	24366015	359	*	PlantSmallRNAgenes	siRNA24	NA	NA	osa-b1.0r1-9773	siRNA24 locus with predominant RNA size of 24	NA	NA	NA	NA	NA	NA	NA	-4.25716042352137	0.0174969463523271
1	24372253	24373124	872	+	PlantSmallRNAgenes	siRNA24	NA	NA	osa-b1.0r1-9776	siRNA24 locus with predominant RNA size of 24	NA	NA	NA	NA	NA	NA	NA	2.71743850680211	0.00456167360156436
1	24373503	24373870	368	+	PlantSmallRNAgenes	OtherRNA	NA	NA	osa-b1.0r1-9777	OtherRNA locus with < 80% of RNAs between 20-24 nts in size	NA	NA	NA	NA	NA	NA	NA	2.7356274767591	0.0104429818812221
1	24418121	24418622	502	*	PlantSmallRNAgenes	siRNA24	NA	NA	osa-b1.0r1-9796	siRNA24 locus with predominant RNA size of 24	NA	NA	NA	NA	NA	NA	NA	-2.91782516219843	0.0149717826434657
1	24513483	24514977	1495	*	PlantSmallRNAgenes	siRNA24	NA	NA	osa-b1.0r1-9832	siRNA24 locus with predominant RNA size of 24	NA	NA	NA	NA	NA	NA	NA	4.16002769047132	0.000688078871571347
1	24615684	24616128	445	+	PlantSmallRNAgenes	OtherRNA	NA	NA	osa-b1.0r1-9863	OtherRNA locus with < 80% of RNAs between 20-24 nts in size	NA	NA	NA	NA	NA	NA	NA	-1.97396213990803	0.0056639505069354
1	24644326	24645011	686	*	PlantSmallRNAgenes	siRNA24	NA	NA	osa-b1.0r1-9873	siRNA24 locus with predominant RNA size of 24	NA	NA	NA	NA	NA	NA	NA	4.68898610529836	0.0172012704739428
1	24645365	24646246	882	*	PlantSmallRNAgenes	siRNA24	NA	NA	osa-b1.0r1-9874	siRNA24 locus with predominant RNA size of 24	NA	NA	NA	NA	NA	NA	NA	4.80736282305568	0.00449911933126907
1	24647699	24648252	554	*	PlantSmallRNAgenes	siRNA24	NA	NA	osa-b1.0r1-9876	siRNA24 locus with predominant RNA size of 24	NA	NA	NA	NA	NA	NA	NA	-3.34619750742406	0.0407260005326638
1	24661400	24664454	3055	*	Pln24NT	24nt_Locus	NA	NA	cluster8286	NA	NA	NA	NA	cluster8286	cluster8286	T	12	5.61969294155291	0.00588180223564494
1	24678134	24678744	611	*	PlantSmallRNAgenes	siRNA24	NA	NA	osa-b1.0r1-9893	siRNA24 locus with predominant RNA size of 24	NA	NA	NA	NA	NA	NA	NA	5.69963268069711	0.0111223217312304
1	24727431	24728144	714	*	PlantSmallRNAgenes	siRNA24	NA	NA	osa-b1.0r1-9921	siRNA24 locus with predominant RNA size of 24	NA	NA	NA	NA	NA	NA	NA	4.97835052873452	0.00548878090320524
1	24790195	24791523	1329	*	PlantSmallRNAgenes	siRNA24	NA	NA	osa-b1.0r1-9953	siRNA24 locus with predominant RNA size of 24	NA	NA	NA	NA	NA	NA	NA	4.31043137650513	0.0247116165561807
1	24846895	24848071	1177	*	PlantSmallRNAgenes	siRNA24	NA	NA	osa-b1.0r1-9972	siRNA24 locus with predominant RNA size of 24	NA	NA	NA	NA	NA	NA	NA	1.93659110728499	0.0272995308862703
1	24900070	24900676	607	*	PlantSmallRNAgenes	siRNA24	NA	NA	osa-b1.0r1-9996	siRNA24 locus with predominant RNA size of 24	NA	NA	NA	NA	NA	NA	NA	-2.6735185246733	0.0049177662363668
1	24973520	24974088	569	*	PlantSmallRNAgenes	siRNA24	NA	NA	osa-b1.0r1-10032	siRNA24 locus with predominant RNA size of 24	NA	NA	NA	NA	NA	NA	NA	2.39049753206458	0.00762269398147327
1	25114108	25114894	787	+	ShortStack	OtherRNA	NA	NA	Cluster_64629	NA	Cluster_64629	N	N	NA	NA	NA	NA	-5.06988098067442	0.0127993481354456
1	25117132	25117496	365	+	ShortStack	OtherRNA	NA	NA	Cluster_64634	NA	Cluster_64634	N	N	NA	NA	NA	NA	-4.1429261720905	0.0433081782007127
1	25164092	25165752	1661	*	PlantSmallRNAgenes	siRNA24	NA	NA	osa-b1.0r1-10106	siRNA24 locus with predominant RNA size of 24	NA	NA	NA	NA	NA	NA	NA	5.42032354593748	0.000993098926792867
1	25166048	25166449	402	*	PlantSmallRNAgenes	siRNA24	NA	NA	osa-b1.0r1-10107	siRNA24 locus with predominant RNA size of 24	NA	NA	NA	NA	NA	NA	NA	5.38834342429363	0.0122029112930835
1	25184627	25185967	1341	*	PlantSmallRNAgenes	siRNA24	NA	NA	osa-b1.0r1-10114	siRNA24 locus with predominant RNA size of 24	NA	NA	NA	NA	NA	NA	NA	2.18384973333891	0.0360251944596252
1	25207462	25209657	2196	*	Pln24NT	24nt_Locus	NA	NA	cluster8470	NA	NA	NA	NA	cluster8470	cluster8470	T	4	4.62455404197608	0.0313978450861633
1	25249242	25249458	217	+	PlantSmallRNAgenes	siRNA24	NA	NA	osa-b1.0r1-10138	siRNA24 locus with predominant RNA size of 24	NA	NA	NA	NA	NA	NA	NA	-3.5910005689945	0.0429897905541463
1	25251581	25255298	3718	*	PlantSmallRNAgenes	siRNA24	NA	NA	osa-b1.0r1-10140	siRNA24 locus with predominant RNA size of 24	NA	NA	NA	NA	NA	NA	NA	3.22162602311973	2.31753741073698e-07
1	25287847	25288286	440	*	PlantSmallRNAgenes	siRNA24	NA	NA	osa-b1.0r1-10165	siRNA24 locus with predominant RNA size of 24	NA	NA	NA	NA	NA	NA	NA	-2.15830376031458	0.0232964123416192
1	25299706	25300005	300	*	PlantSmallRNAgenes	siRNA24	NA	NA	osa-b1.0r1-10170	siRNA24 locus with predominant RNA size of 24	NA	NA	NA	NA	NA	NA	NA	5.94387476209448	0.00603997181171524
1	25300429	25301391	963	*	PlantSmallRNAgenes	siRNA24	NA	NA	osa-b1.0r1-10171	siRNA24 locus with predominant RNA size of 24	NA	NA	NA	NA	NA	NA	NA	5.84083270579302	0.00230166116068694
1	25304003	25307775	3773	*	PlantSmallRNAgenes	siRNA24	NA	NA	osa-b1.0r1-10173	siRNA24 locus with predominant RNA size of 24	NA	NA	NA	NA	NA	NA	NA	7.10405173417629	3.79951419285269e-06
1	25307832	25310519	2688	*	PlantSmallRNAgenes	siRNA24	NA	NA	osa-b1.0r1-10174	siRNA24 locus with predominant RNA size of 24	NA	NA	NA	NA	NA	NA	NA	7.23071197620429	1.80002442731478e-06
1	25311582	25315355	3774	*	PlantSmallRNAgenes	siRNA24	NA	NA	osa-b1.0r1-10176	siRNA24 locus with predominant RNA size of 24	NA	NA	NA	NA	NA	NA	NA	3.90925667795251	8.75672361657434e-13
1	25329326	25329657	332	-	PlantSmallRNAgenes	OtherRNA	NA	NA	osa-b1.0r1-10182	OtherRNA locus with < 80% of RNAs between 20-24 nts in size	NA	NA	NA	NA	NA	NA	NA	-5.37216869564433	0.0485253985969774
1	25329698	25329909	212	-	PlantSmallRNAgenes	OtherRNA	NA	NA	osa-b1.0r1-10183	OtherRNA locus with < 80% of RNAs between 20-24 nts in size	NA	NA	NA	NA	NA	NA	NA	-4.04890144321414	0.00423307090459449
1	25357645	25357794	150	+	PlantSmallRNAgenes	OtherRNA	NA	NA	osa-b1.0r1-10198	OtherRNA locus with < 80% of RNAs between 20-24 nts in size	NA	NA	NA	NA	NA	NA	NA	7.02563452783638	8.91061710289399e-06
1	25359970	25360175	206	+	ShortStack	OtherRNA	NA	NA	Cluster_64821	NA	Cluster_64821	N	N	NA	NA	NA	NA	6.85176388704556	2.93043222161265e-05
1	25361525	25361910	386	+	PlantSmallRNAgenes	OtherRNA	NA	NA	osa-b1.0r1-10199	OtherRNA locus with < 80% of RNAs between 20-24 nts in size	NA	NA	NA	NA	NA	NA	NA	7.14438419095752	4.55526648970274e-06
1	25483214	25484053	840	*	PlantSmallRNAgenes	siRNA24	NA	NA	osa-b1.0r1-10251	siRNA24 locus with predominant RNA size of 24	NA	NA	NA	NA	NA	NA	NA	6.89454602164981	1.40396845414388e-05
1	25555102	25555643	542	*	ShortStack	siRNA24	NA	NA	Cluster_64953	NA	Cluster_64953	24	N	NA	NA	NA	NA	6.1295011612356	0.000509660413655238
1	25589360	25590851	1492	*	PlantSmallRNAgenes	siRNA24	NA	NA	osa-b1.0r1-10294	siRNA24 locus with predominant RNA size of 24	NA	NA	NA	NA	NA	NA	NA	1.69938321418573	0.0329236696899358
1	25595988	25597866	1879	*	PlantSmallRNAgenes	siRNA24	NA	NA	osa-b1.0r1-10298	siRNA24 locus with predominant RNA size of 24	NA	NA	NA	NA	NA	NA	NA	2.49488781323012	0.00317810399894876
1	25681575	25682889	1315	+	ShortStack	OtherRNA	NA	NA	Cluster_65042	NA	Cluster_65042	N	N	NA	NA	NA	NA	-3.72085115088319	0.00118700899417553
1	25782979	25783680	702	*	PlantSmallRNAgenes	siRNA24	NA	NA	osa-b1.0r1-10377	siRNA24 locus with predominant RNA size of 24	NA	NA	NA	NA	NA	NA	NA	-4.37639369895693	0.0216844362617806
1	25817509	25818007	499	*	PlantSmallRNAgenes	siRNA24	NA	NA	osa-b1.0r1-10389	siRNA24 locus with predominant RNA size of 24	NA	NA	NA	NA	NA	NA	NA	3.01672951661037	0.0318105121701898
1	25818506	25818888	383	*	PlantSmallRNAgenes	siRNA24	NA	NA	osa-b1.0r1-10390	siRNA24 locus with predominant RNA size of 24	NA	NA	NA	NA	NA	NA	NA	-3.93686810420307	0.0243430888449529
1	25866668	25867697	1030	*	PlantSmallRNAgenes	siRNA24	NA	NA	osa-b1.0r1-10410	siRNA24 locus with predominant RNA size of 24	NA	NA	NA	NA	NA	NA	NA	1.62622384986526	0.0401422930610787
1	25883796	25884197	402	*	PlantSmallRNAgenes	siRNA24	NA	NA	osa-b1.0r1-10418	siRNA24 locus with predominant RNA size of 24	NA	NA	NA	NA	NA	NA	NA	-5.17356009404718	0.00151276355476051
1	25970059	25972414	2356	*	PlantSmallRNAgenes	siRNA24	NA	NA	osa-b1.0r1-10448	siRNA24 locus with predominant RNA size of 24	NA	NA	NA	NA	NA	NA	NA	1.99833378614909	0.0481865272715647
1	25988122	25991345	3224	*	PlantSmallRNAgenes	siRNA24	NA	NA	osa-b1.0r1-10453	siRNA24 locus with predominant RNA size of 24	NA	NA	NA	NA	NA	NA	NA	2.84953361153232	0.022556633809706
1	26000908	26001163	256	*	PlantSmallRNAgenes	siRNA24	NA	NA	osa-b1.0r1-10456	siRNA24 locus with predominant RNA size of 24	NA	NA	NA	NA	NA	NA	NA	3.4741073705459	2.30790962247387e-05
1	26001680	26001881	202	*	PlantSmallRNAgenes	siRNA24	NA	NA	osa-b1.0r1-10457	siRNA24 locus with predominant RNA size of 24	NA	NA	NA	NA	NA	NA	NA	-4.9734943159257	0.00761835332875842
1	26154330	26155696	1367	*	PlantSmallRNAgenes	siRNA24	NA	NA	osa-b1.0r1-10510	siRNA24 locus with predominant RNA size of 24	NA	NA	NA	NA	NA	NA	NA	1.84277335511155	0.0464311568767232
1	26301156	26301669	514	*	PlantSmallRNAgenes	siRNA24	NA	NA	osa-b1.0r1-10568	siRNA24 locus with predominant RNA size of 24	NA	NA	NA	NA	NA	NA	NA	3.29553401949024	0.0439522498283165
1	26392170	26392482	313	+	ShortStack	OtherRNA	NA	NA	Cluster_65495	NA	Cluster_65495	N	N	NA	NA	NA	NA	-5.51712560158917	0.000839217492597195
1	26393278	26393331	54	+	ShortStack	OtherRNA	NA	NA	Cluster_65496	NA	Cluster_65496	N	N	NA	NA	NA	NA	-5.77219897151663	0.00302789271651692
1	26393612	26393756	145	+	ShortStack	OtherRNA	NA	NA	Cluster_65497	NA	Cluster_65497	N	N	NA	NA	NA	NA	-5.15945553317273	0.0391235166453068
1	26394226	26394416	191	+	ShortStack	OtherRNA	NA	NA	Cluster_65498	NA	Cluster_65498	N	N	NA	NA	NA	NA	-3.62155303459478	0.0143338398769147
1	26395514	26396041	528	+	PlantSmallRNAgenes	OtherRNA	NA	NA	osa-b1.0r1-10613	OtherRNA locus with < 80% of RNAs between 20-24 nts in size	NA	NA	NA	NA	NA	NA	NA	-2.70136452744594	0.0029173646984433
1	26426278	26427497	1220	*	PlantSmallRNAgenes	siRNA24	NA	NA	osa-b1.0r1-10626	siRNA24 locus with predominant RNA size of 24	NA	NA	NA	NA	NA	NA	NA	2.54844749909506	0.010276284329854
1	26430449	26430790	342	*	PlantSmallRNAgenes	siRNA24	NA	NA	osa-b1.0r1-10629	siRNA24 locus with predominant RNA size of 24	NA	NA	NA	NA	NA	NA	NA	-1.7761319843111	0.0284393179721305
1	26471781	26473030	1250	*	PlantSmallRNAgenes	siRNA24	NA	NA	osa-b1.0r1-10645	siRNA24 locus with predominant RNA size of 24	NA	NA	NA	NA	NA	NA	NA	1.77715460174781	0.00430535135968467
1	26541585	26542356	772	*	PlantSmallRNAgenes	siRNA24	NA	NA	osa-b1.0r1-10681	siRNA24 locus with predominant RNA size of 24	NA	NA	NA	NA	NA	NA	NA	6.22762967745036	0.000197005546877605
1	26558646	26559390	745	*	ShortStack	siRNA24	NA	NA	Cluster_65604	NA	Cluster_65604	24	N	NA	NA	NA	NA	5.05457909187611	0.0186196515297128
1	26560683	26562103	1421	*	PlantSmallRNAgenes	siRNA24	NA	NA	osa-b1.0r1-10686	siRNA24 locus with predominant RNA size of 24	NA	NA	NA	NA	NA	NA	NA	9.42384658053647	0.00119888737547565
1	26562185	26562570	386	*	PlantSmallRNAgenes	siRNA24	NA	NA	osa-b1.0r1-10687	siRNA24 locus with predominant RNA size of 24	NA	NA	NA	NA	NA	NA	NA	7.14745632517718	8.46441141303499e-06
1	26563219	26563892	674	*	PlantSmallRNAgenes	siRNA24	NA	NA	osa-b1.0r1-10689	siRNA24 locus with predominant RNA size of 24	NA	NA	NA	NA	NA	NA	NA	9.00371944079518	2.89983608954593e-10
1	26579273	26582425	3153	*	PlantSmallRNAgenes	OtherRNA	NA	NA	osa-b1.0r1-10694	OtherRNA locus with < 80% of RNAs between 20-24 nts in size	NA	NA	NA	NA	NA	NA	NA	2.92085236951704	2.18893392205995e-07
1	26585442	26587504	2063	*	PlantSmallRNAgenes	siRNA24	NA	NA	osa-b1.0r1-10697	siRNA24 locus with predominant RNA size of 24	NA	NA	NA	NA	NA	NA	NA	3.98295499058936	0.0379267232260108
1	26616713	26617415	703	+	PlantSmallRNAgenes	OtherRNA	NA	NA	osa-b1.0r1-10706	OtherRNA locus with < 80% of RNAs between 20-24 nts in size	NA	NA	NA	NA	NA	NA	NA	-4.97608432310904	0.0075917091239671
1	26628123	26628413	291	*	PlantSmallRNAgenes	siRNA24	NA	NA	osa-b1.0r1-10713	siRNA24 locus with predominant RNA size of 24	NA	NA	NA	NA	NA	NA	NA	-5.41658103115181	0.00330383646247623
1	26701999	26703008	1010	-	ShortStack	OtherRNA	NA	NA	Cluster_65708	NA	Cluster_65708	N	N	NA	NA	NA	NA	-4.09532149498484	0.0300243489111295
1	26768274	26769415	1142	*	PlantSmallRNAgenes	siRNA24	NA	NA	osa-b1.0r1-10774	siRNA24 locus with predominant RNA size of 24	NA	NA	NA	NA	NA	NA	NA	3.63896945803554	0.0398560244628706
1	26781064	26781492	429	-	PlantSmallRNAgenes	OtherRNA	NA	NA	osa-b1.0r1-10780	OtherRNA locus with < 80% of RNAs between 20-24 nts in size	NA	NA	NA	NA	NA	NA	NA	-2.45656692329183	0.020251059283839
1	26923194	26923459	266	*	PlantSmallRNAgenes	siRNA21	NA	NA	osa-b1.0r1-10828	siRNA21 locus with predominant RNA size of 21	NA	NA	NA	NA	NA	NA	NA	5.38407185531718	0.00417935065091835
1	26924710	26931607	6898	*	PlantSmallRNAgenes	siRNA24	NA	NA	osa-b1.0r1-10832	siRNA24 locus with predominant RNA size of 24	NA	NA	NA	NA	NA	NA	NA	9.94878169227454	6.540749198417e-42
1	26934528	26938741	4214	*	Pln24NT	24nt_Locus	NA	NA	cluster9049	NA	NA	NA	NA	cluster9049	cluster9049	T	16	5.78623773935122	0.00246729827065849
1	26939424	26939723	300	*	ShortStack	siRNA24	NA	NA	Cluster_65846	NA	Cluster_65846	24	N	NA	NA	NA	NA	6.00366438585905	0.00539180632052697
1	26969499	26970554	1056	*	PlantSmallRNAgenes	siRNA24	NA	NA	osa-b1.0r1-10837	siRNA24 locus with predominant RNA size of 24	NA	NA	NA	NA	NA	NA	NA	-3.27552075027628	0.0309334590570339
1	27013709	27014303	595	*	ShortStack	OtherRNA	NA	NA	Cluster_65859	NA	Cluster_65859	N	N	NA	NA	NA	NA	5.45985550216774	0.0112463731381564
1	27030849	27031308	460	*	PlantSmallRNAgenes	siRNA24	NA	NA	osa-b1.0r1-10854	siRNA24 locus with predominant RNA size of 24	NA	NA	NA	NA	NA	NA	NA	-1.44022298161436	0.0353736635116879
1	27060510	27061143	634	*	PlantSmallRNAgenes	siRNA24	NA	NA	osa-b1.0r1-10877	siRNA24 locus with predominant RNA size of 24	NA	NA	NA	NA	NA	NA	NA	5.50450372379208	0.00277378032849057
1	27080336	27081024	689	*	PlantSmallRNAgenes	siRNA24	NA	NA	osa-b1.0r1-10882	siRNA24 locus with predominant RNA size of 24	NA	NA	NA	NA	NA	NA	NA	-5.55111258980027	0.000460757407995753
1	27085770	27086138	369	-	ShortStack	OtherRNA	NA	NA	Cluster_65901	NA	Cluster_65901	N	N	NA	NA	NA	NA	6.11843878140877	0.00177602980634787
1	27087294	27087399	106	-	ShortStack	OtherRNA	NA	NA	Cluster_65902	NA	Cluster_65902	N	N	NA	NA	NA	NA	4.93207522020408	0.00180596089979466
1	27091453	27091803	351	-	ShortStack	OtherRNA	NA	NA	Cluster_65910	NA	Cluster_65910	N	N	NA	NA	NA	NA	6.91211070588297	1.8347803476136e-05
1	27109561	27110051	491	-	ShortStack	OtherRNA	NA	NA	Cluster_65930	NA	Cluster_65930	N	N	NA	NA	NA	NA	-7.46635976729688	5.1411835831943e-07
1	27133727	27133955	229	-	ShortStack	OtherRNA	NA	NA	Cluster_65950	NA	Cluster_65950	N	N	NA	NA	NA	NA	4.96837233655357	0.0124447734274114
1	27234756	27235526	771	*	PlantSmallRNAgenes	siRNA24	NA	NA	osa-b1.0r1-10949	siRNA24 locus with predominant RNA size of 24	NA	NA	NA	NA	NA	NA	NA	3.32601063252806	0.014766475221428
1	27236027	27236279	253	-	PlantSmallRNAgenes	OtherRNA	NA	NA	osa-b1.0r1-10950	OtherRNA locus with < 80% of RNAs between 20-24 nts in size	NA	NA	NA	NA	NA	NA	NA	-2.40739705135711	5.4371512500146e-05
1	27276698	27276714	17	+	ShortStack	OtherRNA	NA	NA	Cluster_66044	NA	Cluster_66044	N	N	NA	NA	NA	NA	-5.68590080626955	0.00162846865178252
1	27278494	27278906	413	*	PlantSmallRNAgenes	siRNA24	NA	NA	osa-b1.0r1-10960	siRNA24 locus with predominant RNA size of 24	NA	NA	NA	NA	NA	NA	NA	-4.454253301121	0.0123533378201434
1	27283549	27285484	1936	*	PlantSmallRNAgenes	siRNA24	NA	NA	osa-b1.0r1-10964	siRNA24 locus with predominant RNA size of 24	NA	NA	NA	NA	NA	NA	NA	4.06256635745824	0.0292831744243644
1	27328009	27328305	297	*	PlantSmallRNAgenes	siRNA24	NA	NA	osa-b1.0r1-10985	siRNA24 locus with predominant RNA size of 24	NA	NA	NA	NA	NA	NA	NA	-2.91121074887351	0.00442931942482466
1	27420834	27421399	566	*	PlantSmallRNAgenes	siRNA24	NA	NA	osa-b1.0r1-11010	siRNA24 locus with predominant RNA size of 24	NA	NA	NA	NA	NA	NA	NA	-3.2795248562125	0.0419253436011112
1	27422011	27422506	496	*	PlantSmallRNAgenes	siRNA24	NA	NA	osa-b1.0r1-11011	siRNA24 locus with predominant RNA size of 24	NA	NA	NA	NA	NA	NA	NA	-4.35853263464785	0.0158212310384268
1	27481202	27481583	382	*	PlantSmallRNAgenes	siRNA24	NA	NA	osa-b1.0r1-11027	siRNA24 locus with predominant RNA size of 24	NA	NA	NA	NA	NA	NA	NA	-3.9707928751862	0.00934085875576194
1	27528951	27529969	1019	*	PlantSmallRNAgenes	siRNA24	NA	NA	osa-b1.0r1-11052	siRNA24 locus with predominant RNA size of 24	NA	NA	NA	NA	NA	NA	NA	3.01404696036215	0.00610971338217583
1	27578904	27579733	830	*	PlantSmallRNAgenes	siRNA24	NA	NA	osa-b1.0r1-11071	siRNA24 locus with predominant RNA size of 24	NA	NA	NA	NA	NA	NA	NA	1.93949787789578	0.033994742538854
1	27613738	27614993	1256	*	PlantSmallRNAgenes	siRNA24	NA	NA	osa-b1.0r1-11075	siRNA24 locus with predominant RNA size of 24	NA	NA	NA	NA	NA	NA	NA	2.01016612100323	0.0110122397054542
1	27646620	27647459	840	*	PlantSmallRNAgenes	siRNA24	NA	NA	osa-b1.0r1-11091	siRNA24 locus with predominant RNA size of 24	NA	NA	NA	NA	NA	NA	NA	-5.75784559641846	0.000336642063699681
1	27713423	27713760	338	+	PlantSmallRNAgenes	siRNA24	NA	NA	osa-b1.0r1-11114	siRNA24 locus with predominant RNA size of 24	NA	NA	NA	NA	NA	NA	NA	-2.42696790252331	0.00992573098733379
1	27740038	27741854	1817	*	PlantSmallRNAgenes	siRNA24	NA	NA	osa-b1.0r1-11117	siRNA24 locus with predominant RNA size of 24	NA	NA	NA	NA	NA	NA	NA	2.18071550368997	0.0197277373928544
1	27747989	27748723	735	*	PlantSmallRNAgenes	siRNA24	NA	NA	osa-b1.0r1-11120	siRNA24 locus with predominant RNA size of 24	NA	NA	NA	NA	NA	NA	NA	-1.84314455296574	0.036358339246833
1	27748918	27749325	408	-	PlantSmallRNAgenes	OtherRNA	NA	NA	osa-b1.0r1-11121	OtherRNA locus with < 80% of RNAs between 20-24 nts in size	NA	NA	NA	NA	NA	NA	NA	-3.48665558852839	0.00607019865327995
1	27769789	27770050	262	*	PlantSmallRNAgenes	siRNA24	NA	NA	osa-b1.0r1-11130	siRNA24 locus with predominant RNA size of 24	NA	NA	NA	NA	NA	NA	NA	-4.55105432040705	0.0458636000756129
1	27818627	27819004	378	*	PlantSmallRNAgenes	siRNA24	NA	NA	osa-b1.0r1-11149	siRNA24 locus with predominant RNA size of 24	NA	NA	NA	NA	NA	NA	NA	4.45052249639083	0.0497312161302447
1	27820217	27820816	600	*	PlantSmallRNAgenes	siRNA24	NA	NA	osa-b1.0r1-11152	siRNA24 locus with predominant RNA size of 24	NA	NA	NA	NA	NA	NA	NA	5.31393128189874	0.00579993667531761
1	27849013	27849628	616	*	PlantSmallRNAgenes	siRNA24	NA	NA	osa-b1.0r1-11165	siRNA24 locus with predominant RNA size of 24	NA	NA	NA	NA	NA	NA	NA	2.49926391895115	0.0366404555802998
1	27850178	27851841	1664	*	PlantSmallRNAgenes	siRNA24	NA	NA	osa-b1.0r1-11167	siRNA24 locus with predominant RNA size of 24	NA	NA	NA	NA	NA	NA	NA	7.22120217735898	2.3336215252896e-11
1	27851917	27852441	525	*	PlantSmallRNAgenes	siRNA24	NA	NA	osa-b1.0r1-11168	siRNA24 locus with predominant RNA size of 24	NA	NA	NA	NA	NA	NA	NA	6.63814711808245	4.42841076733788e-05
1	27857612	27859440	1829	*	PlantSmallRNAgenes	siRNA24	NA	NA	osa-b1.0r1-11172	siRNA24 locus with predominant RNA size of 24	NA	NA	NA	NA	NA	NA	NA	5.21659614251159	0.000189606979016955
1	27859499	27859972	474	*	PlantSmallRNAgenes	siRNA24	NA	NA	osa-b1.0r1-11173	siRNA24 locus with predominant RNA size of 24	NA	NA	NA	NA	NA	NA	NA	6.01271304287619	0.00346571408842427
1	27860148	27860586	439	*	PlantSmallRNAgenes	siRNA24	NA	NA	osa-b1.0r1-11174	siRNA24 locus with predominant RNA size of 24	NA	NA	NA	NA	NA	NA	NA	5.6848793204125	0.00969836161900751
1	27863613	27864119	507	*	ShortStack	siRNA24	NA	NA	Cluster_66422	NA	Cluster_66422	24	N	NA	NA	NA	NA	5.35207957598802	0.0394770934099294
1	27866135	27866799	665	*	PlantSmallRNAgenes	siRNA24	NA	NA	osa-b1.0r1-11177	siRNA24 locus with predominant RNA size of 24	NA	NA	NA	NA	NA	NA	NA	4.77624245443542	0.0354522597586465
1	27950972	27951837	866	*	PlantSmallRNAgenes	siRNA24	NA	NA	osa-b1.0r1-11208	siRNA24 locus with predominant RNA size of 24	NA	NA	NA	NA	NA	NA	NA	-2.93113368110303	0.00092643137306538
1	27996615	27997197	583	*	ShortStack	OtherRNA	NA	NA	Cluster_66514	NA	Cluster_66514	N	N	NA	NA	NA	NA	-5.00462293473221	0.0281775691948456
1	28070571	28070939	369	*	PlantSmallRNAgenes	siRNA24	NA	NA	osa-b1.0r1-11256	siRNA24 locus with predominant RNA size of 24	NA	NA	NA	NA	NA	NA	NA	-6.23943282439602	9.82932880455802e-05
1	28091850	28093382	1533	-	ShortStack	OtherRNA	NA	NA	Cluster_66575	NA	Cluster_66575	N	N	NA	NA	NA	NA	-1.84627624786963	0.0453425623957928
1	28094252	28095652	1401	-	PlantSmallRNAgenes	OtherRNA	NA	NA	osa-b1.0r1-11267	OtherRNA locus with < 80% of RNAs between 20-24 nts in size	NA	NA	NA	NA	NA	NA	NA	-2.07601879220923	0.00610538946368357
1	28100880	28101220	341	-	ShortStack	OtherRNA	NA	NA	Cluster_66584	NA	Cluster_66584	N	N	NA	NA	NA	NA	-4.19784797684055	0.0371023693955844
1	28177783	28180197	2415	*	PlantSmallRNAgenes	siRNA24	NA	NA	osa-b1.0r1-11302	siRNA24 locus with predominant RNA size of 24	NA	NA	NA	NA	NA	NA	NA	1.81024107092624	0.0273562939514554
1	28197141	28198644	1504	*	PlantSmallRNAgenes	siRNA24	NA	NA	osa-b1.0r1-11309	siRNA24 locus with predominant RNA size of 24	NA	NA	NA	NA	NA	NA	NA	4.0366501517304	0.0080012928963476
1	28199259	28206603	7345	*	PlantSmallRNAgenes	siRNA24	NA	NA	osa-b1.0r1-11311	siRNA24 locus with predominant RNA size of 24	NA	NA	NA	NA	NA	NA	NA	8.88720571506456	1.01814459040591e-16
1	28207264	28216682	9419	*	PlantSmallRNAgenes	siRNA24	NA	NA	osa-b1.0r1-11313	siRNA24 locus with predominant RNA size of 24	NA	NA	NA	NA	NA	NA	NA	7.97969011595195	3.52458185335155e-17
1	28275515	28277583	2069	*	PlantSmallRNAgenes	siRNA24	NA	NA	osa-b1.0r1-11334	siRNA24 locus with predominant RNA size of 24	NA	NA	NA	NA	NA	NA	NA	-1.67153023317018	0.0269195063628231
1	28380708	28381157	450	*	PlantSmallRNAgenes	siRNA24	NA	NA	osa-b1.0r1-11375	siRNA24 locus with predominant RNA size of 24	NA	NA	NA	NA	NA	NA	NA	-4.96364725555792	0.00260814911324213
1	28381684	28382708	1025	+	PlantSmallRNAgenes	OtherRNA	NA	NA	osa-b1.0r1-11376	OtherRNA locus with < 80% of RNAs between 20-24 nts in size	NA	NA	NA	NA	NA	NA	NA	-2.32889114074757	0.000949339761293838
1	28392116	28392620	505	*	PlantSmallRNAgenes	siRNA24	NA	NA	osa-b1.0r1-11378	siRNA24 locus with predominant RNA size of 24	NA	NA	NA	NA	NA	NA	NA	-3.10378807718103	0.00334242164749753
1	28435738	28436175	438	-	PlantSmallRNAgenes	siRNA24	NA	NA	osa-b1.0r1-11408	siRNA24 locus with predominant RNA size of 24	NA	NA	NA	NA	NA	NA	NA	5.3235796694526	0.00505767760673596
1	28462195	28462853	659	*	PlantSmallRNAgenes	siRNA24	NA	NA	osa-b1.0r1-11421	siRNA24 locus with predominant RNA size of 24	NA	NA	NA	NA	NA	NA	NA	1.94753067627771	0.0108682177168566
1	28512549	28512918	370	*	PlantSmallRNAgenes	siRNA24	NA	NA	osa-b1.0r1-11451	siRNA24 locus with predominant RNA size of 24	NA	NA	NA	NA	NA	NA	NA	-2.20402011206281	0.012115642678042
1	28567955	28568550	596	*	PlantSmallRNAgenes	siRNA24	NA	NA	osa-b1.0r1-11467	siRNA24 locus with predominant RNA size of 24	NA	NA	NA	NA	NA	NA	NA	-4.47381313464933	0.000966452227949252
1	28571708	28572100	393	*	PlantSmallRNAgenes	siRNA24	NA	NA	osa-b1.0r1-11469	siRNA24 locus with predominant RNA size of 24	NA	NA	NA	NA	NA	NA	NA	-2.00750511055271	0.0321177582817404
1	28572657	28573028	372	*	PlantSmallRNAgenes	siRNA24	NA	NA	osa-b1.0r1-11470	siRNA24 locus with predominant RNA size of 24	NA	NA	NA	NA	NA	NA	NA	-1.76075332513849	0.0390963382223837
1	28594398	28595476	1079	*	PlantSmallRNAgenes	siRNA24	NA	NA	osa-b1.0r1-11476	siRNA24 locus with predominant RNA size of 24	NA	NA	NA	NA	NA	NA	NA	5.13491483703508	1.03851840848704e-12
1	28597144	28601148	4005	*	PlantSmallRNAgenes	siRNA24	NA	NA	osa-b1.0r1-11477	siRNA24 locus with predominant RNA size of 24	NA	NA	NA	NA	NA	NA	NA	7.62550084911987	2.55881965537562e-20
1	28601760	28602701	942	*	PlantSmallRNAgenes	siRNA24	NA	NA	osa-b1.0r1-11479	siRNA24 locus with predominant RNA size of 24	NA	NA	NA	NA	NA	NA	NA	3.42022609703285	0.0281916442499522
1	28650461	28651266	806	*	PlantSmallRNAgenes	siRNA24	NA	NA	osa-b1.0r1-11503	siRNA24 locus with predominant RNA size of 24	NA	NA	NA	NA	NA	NA	NA	-3.78320372727964	0.0398514615339097
1	28660825	28661828	1004	*	PlantSmallRNAgenes	siRNA24	NA	NA	osa-b1.0r1-11507	siRNA24 locus with predominant RNA size of 24	NA	NA	NA	NA	NA	NA	NA	-1.66361017909723	0.0414866444521453
1	28771471	28772915	1445	*	PlantSmallRNAgenes	siRNA24	NA	NA	osa-b1.0r1-11546	siRNA24 locus with predominant RNA size of 24	NA	NA	NA	NA	NA	NA	NA	3.05734812240713	0.0299652471196618
1	28785790	28785995	206	*	PlantSmallRNAgenes	siRNA24	NA	NA	osa-b1.0r1-11556	siRNA24 locus with predominant RNA size of 24	NA	NA	NA	NA	NA	NA	NA	10.1218716155169	9.20144131270606e-13
1	28830014	28830766	753	+	ShortStack	OtherRNA	NA	NA	Cluster_67054	NA	Cluster_67054	N	N	NA	NA	NA	NA	-4.37637047841983	0.0326940196391569
1	28888758	28888849	92	+	PlantSmallRNAgenes	OtherRNA	NA	NA	osa-b1.0r1-11595	OtherRNA locus with < 80% of RNAs between 20-24 nts in size	NA	NA	NA	NA	NA	NA	NA	1.41460101077162	0.0349685859878442
1	28963688	28964037	350	*	PlantSmallRNAgenes	siRNA24	NA	NA	osa-b1.0r1-11626	siRNA24 locus with predominant RNA size of 24	NA	NA	NA	NA	NA	NA	NA	-5.80674984644976	0.000235116484423662
1	28965648	28966850	1203	*	PlantSmallRNAgenes	siRNA24	NA	NA	osa-b1.0r1-11627	siRNA24 locus with predominant RNA size of 24	NA	NA	NA	NA	NA	NA	NA	-3.86894503864986	0.00114008513929745
1	28992897	28993438	542	*	PlantSmallRNAgenes	siRNA24	NA	NA	osa-b1.0r1-11635	siRNA24 locus with predominant RNA size of 24	NA	NA	NA	NA	NA	NA	NA	-2.08971256369692	0.00150605309144922
1	29018378	29020555	2178	*	PlantSmallRNAgenes	siRNA24	NA	NA	osa-b1.0r1-11639	siRNA24 locus with predominant RNA size of 24	NA	NA	NA	NA	NA	NA	NA	5.85525528980328	0.000136082383168726
1	29041576	29042502	927	*	PlantSmallRNAgenes	siRNA24	NA	NA	osa-b1.0r1-11648	siRNA24 locus with predominant RNA size of 24	NA	NA	NA	NA	NA	NA	NA	4.76357741597837	0.0180990631626802
1	29053123	29056503	3381	*	PlantSmallRNAgenes	siRNA24	NA	NA	osa-b1.0r1-11652	siRNA24 locus with predominant RNA size of 24	NA	NA	NA	NA	NA	NA	NA	4.0781469293517	3.97720919882186e-13
1	29065407	29066758	1352	*	PlantSmallRNAgenes	siRNA24	NA	NA	osa-b1.0r1-11656	siRNA24 locus with predominant RNA size of 24	NA	NA	NA	NA	NA	NA	NA	3.35523885140333	0.00614050869071186
1	29098873	29101289	2417	*	Pln24NT	24nt_Locus	NA	NA	cluster9709	NA	NA	NA	NA	cluster9709	cluster9709	T	13	4.23733159605881	0.0323206645400492
1	29156942	29157757	816	+	PlantSmallRNAgenes	siRNA24	NA	NA	osa-b1.0r1-11698	siRNA24 locus with predominant RNA size of 24	NA	NA	NA	NA	NA	NA	NA	2.16529908978761	0.0104864966059677
1	29170981	29171367	387	*	PlantSmallRNAgenes	siRNA24	NA	NA	osa-b1.0r1-11706	siRNA24 locus with predominant RNA size of 24	NA	NA	NA	NA	NA	NA	NA	-2.55600889750562	0.000519865099903676
1	29196473	29196893	421	-	PlantSmallRNAgenes	OtherRNA	NA	NA	osa-b1.0r1-11716	OtherRNA locus with < 80% of RNAs between 20-24 nts in size	NA	NA	NA	NA	NA	NA	NA	-5.27958417728258	1.773101166051e-13
1	29224802	29226551	1750	*	PlantSmallRNAgenes	siRNA24	NA	NA	osa-b1.0r1-11727	siRNA24 locus with predominant RNA size of 24	NA	NA	NA	NA	NA	NA	NA	2.2268087524764	0.0370302490833143
1	29229544	29230227	684	*	PlantSmallRNAgenes	siRNA24	NA	NA	osa-b1.0r1-11731	siRNA24 locus with predominant RNA size of 24	NA	NA	NA	NA	NA	NA	NA	-1.76779752140416	0.0200215873032998
1	29231124	29231534	411	*	PlantSmallRNAgenes	siRNA24	NA	NA	osa-b1.0r1-11732	siRNA24 locus with predominant RNA size of 24	NA	NA	NA	NA	NA	NA	NA	-3.57988135919314	0.000166736345070376
1	29233514	29233956	443	-	PlantSmallRNAgenes	OtherRNA	NA	NA	osa-b1.0r1-11734	OtherRNA locus with < 80% of RNAs between 20-24 nts in size	NA	NA	NA	NA	NA	NA	NA	4.49294512947739	0.0169384594433154
1	29277568	29278023	456	*	PlantSmallRNAgenes	siRNA24	NA	NA	osa-b1.0r1-11754	siRNA24 locus with predominant RNA size of 24	NA	NA	NA	NA	NA	NA	NA	4.70011376639555	0.0382831073865954
1	29279027	29279793	767	*	PlantSmallRNAgenes	siRNA24	NA	NA	osa-b1.0r1-11755	siRNA24 locus with predominant RNA size of 24	NA	NA	NA	NA	NA	NA	NA	-1.68097698741202	0.0450621898384176
1	29326091	29326223	133	+	PlantSmallRNAgenes	OtherRNA	NA	NA	osa-b1.0r1-11764	OtherRNA locus with < 80% of RNAs between 20-24 nts in size	NA	NA	NA	NA	NA	NA	NA	3.73208405194811	1.82415399103987e-07
1	29341691	29342829	1139	*	PlantSmallRNAgenes	siRNA24	NA	NA	osa-b1.0r1-11776	siRNA24 locus with predominant RNA size of 24	NA	NA	NA	NA	NA	NA	NA	4.92210677786819	0.00734785090845212
1	29368279	29368674	396	*	PlantSmallRNAgenes	siRNA24	NA	NA	osa-b1.0r1-11780	siRNA24 locus with predominant RNA size of 24	NA	NA	NA	NA	NA	NA	NA	-2.36140338221193	0.0463347017321885
1	29378029	29378547	519	*	PlantSmallRNAgenes	siRNA24	NA	NA	osa-b1.0r1-11785	siRNA24 locus with predominant RNA size of 24	NA	NA	NA	NA	NA	NA	NA	-2.39389179343635	0.0300591855540471
1	29399684	29400517	834	*	PlantSmallRNAgenes	siRNA24	NA	NA	osa-b1.0r1-11796	siRNA24 locus with predominant RNA size of 24	NA	NA	NA	NA	NA	NA	NA	-1.48081320727124	0.0376491424872048
1	29497281	29498088	808	*	PlantSmallRNAgenes	siRNA24	NA	NA	osa-b1.0r1-11828	siRNA24 locus with predominant RNA size of 24	NA	NA	NA	NA	NA	NA	NA	-2.60342956553042	0.00629481553913415
1	29616929	29617672	744	*	PlantSmallRNAgenes	siRNA24	NA	NA	osa-b1.0r1-11878	siRNA24 locus with predominant RNA size of 24	NA	NA	NA	NA	NA	NA	NA	4.87485094508485	0.0061816826594607
1	29637089	29637461	373	*	PlantSmallRNAgenes	siRNA24	NA	NA	osa-b1.0r1-11887	siRNA24 locus with predominant RNA size of 24	NA	NA	NA	NA	NA	NA	NA	2.69078870170845	0.0249051534950865
1	29643658	29644994	1337	*	PlantSmallRNAgenes	siRNA24	NA	NA	osa-b1.0r1-11889	siRNA24 locus with predominant RNA size of 24	NA	NA	NA	NA	NA	NA	NA	3.3036340522384	0.0127765669675415
1	29691350	29691990	641	*	Pln24NT	24nt_Locus	NA	NA	cluster9902	NA	NA	NA	NA	cluster9902	cluster9902	F	1	5.59860658596809	0.0123199348103126
1	29709013	29710641	1629	*	PlantSmallRNAgenes	siRNA24	NA	NA	osa-b1.0r1-11907	siRNA24 locus with predominant RNA size of 24	NA	NA	NA	NA	NA	NA	NA	-2.52442676467445	0.0055131224269385
1	29718766	29719349	584	*	PlantSmallRNAgenes	siRNA24	NA	NA	osa-b1.0r1-11913	siRNA24 locus with predominant RNA size of 24	NA	NA	NA	NA	NA	NA	NA	2.5159256984728	0.0425692004671715
1	29759935	29760367	433	*	PlantSmallRNAgenes	siRNA24	NA	NA	osa-b1.0r1-11932	siRNA24 locus with predominant RNA size of 24	NA	NA	NA	NA	NA	NA	NA	-4.83154234500917	0.00288374215174193
1	29821794	29821952	159	*	PlantSmallRNAgenes	siRNA24	NA	NA	osa-b1.0r1-11949	siRNA24 locus with predominant RNA size of 24	NA	NA	NA	NA	NA	NA	NA	-5.50726759562636	0.00231553546877489
1	29838702	29841294	2593	*	PlantSmallRNAgenes	siRNA24	NA	NA	osa-b1.0r1-11960	siRNA24 locus with predominant RNA size of 24	NA	NA	NA	NA	NA	NA	NA	1.34910475021957	0.0236934345887842
1	29848508	29848865	358	*	PlantSmallRNAgenes	siRNA24	NA	NA	osa-b1.0r1-11963	siRNA24 locus with predominant RNA size of 24	NA	NA	NA	NA	NA	NA	NA	-1.83625667704419	0.026914634155298
1	29960117	29960551	435	*	PlantSmallRNAgenes	siRNA24	NA	NA	osa-b1.0r1-12020	siRNA24 locus with predominant RNA size of 24	NA	NA	NA	NA	NA	NA	NA	-1.59077261402438	0.0326111073633488
1	29960970	29961205	236	+	ShortStack	OtherRNA	NA	NA	Cluster_67748	NA	Cluster_67748	N	N	NA	NA	NA	NA	5.08219984299902	0.0498139502145225
1	29963304	29963772	469	*	PlantSmallRNAgenes	siRNA24	NA	NA	osa-b1.0r1-12021	siRNA24 locus with predominant RNA size of 24	NA	NA	NA	NA	NA	NA	NA	-2.88790524020369	0.0386192706865288
1	29963868	29964961	1094	*	PlantSmallRNAgenes	siRNA24	NA	NA	osa-b1.0r1-12022	siRNA24 locus with predominant RNA size of 24	NA	NA	NA	NA	NA	NA	NA	2.312466132607	0.0102360203079267
1	29982474	29983103	630	-	PlantSmallRNAgenes	siRNA24	NA	NA	osa-b1.0r1-12039	siRNA24 locus with predominant RNA size of 24	NA	NA	NA	NA	NA	NA	NA	4.73003806384827	0.0162735952831772
1	30001928	30002303	376	*	PlantSmallRNAgenes	siRNA24	NA	NA	osa-b1.0r1-12047	siRNA24 locus with predominant RNA size of 24	NA	NA	NA	NA	NA	NA	NA	-5.50198498809912	0.00298267375092388
1	30072747	30073749	1003	*	PlantSmallRNAgenes	siRNA24	NA	NA	osa-b1.0r1-12071	siRNA24 locus with predominant RNA size of 24	NA	NA	NA	NA	NA	NA	NA	-4.11386277219159	0.0339180306643288
1	30148907	30149355	449	*	PlantSmallRNAgenes	siRNA24	NA	NA	osa-b1.0r1-12099	siRNA24 locus with predominant RNA size of 24	NA	NA	NA	NA	NA	NA	NA	-3.95821679943939	0.00501097872716367
1	30170949	30171229	281	+	ShortStack	OtherRNA	NA	NA	Cluster_67888	NA	Cluster_67888	N	N	NA	NA	NA	NA	-4.26683723606116	0.0321693778739449
1	30171244	30171624	381	+	PlantSmallRNAgenes	OtherRNA	NA	NA	osa-b1.0r1-12110	OtherRNA locus with < 80% of RNAs between 20-24 nts in size	NA	NA	NA	NA	NA	NA	NA	-4.48322430809615	0.0106592707568837
1	30177755	30178217	463	*	PlantSmallRNAgenes	siRNA24	NA	NA	osa-b1.0r1-12116	siRNA24 locus with predominant RNA size of 24	NA	NA	NA	NA	NA	NA	NA	-1.62955749549998	0.0428859069362604
1	30232629	30233218	590	*	PlantSmallRNAgenes	siRNA24	NA	NA	osa-b1.0r1-12134	siRNA24 locus with predominant RNA size of 24	NA	NA	NA	NA	NA	NA	NA	2.68043211717883	0.0291615647046505
1	30319556	30320632	1077	*	PlantSmallRNAgenes	siRNA24	NA	NA	osa-b1.0r1-12173	siRNA24 locus with predominant RNA size of 24	NA	NA	NA	NA	NA	NA	NA	2.23184599057168	0.0380718946646609
1	30380802	30381126	325	+	PlantSmallRNAgenes	siRNA21	NA	NA	osa-b1.0r1-12196	siRNA21 locus with predominant RNA size of 21	NA	NA	NA	NA	NA	NA	NA	2.49200049961358	0.0411138050125745
1	30398204	30398710	507	-	PlantSmallRNAgenes	OtherRNA	NA	NA	osa-b1.0r1-12201	OtherRNA locus with < 80% of RNAs between 20-24 nts in size	NA	NA	NA	NA	NA	NA	NA	-3.080977598044	3.55967454800662e-05
1	30452385	30452779	395	*	PlantSmallRNAgenes	siRNA24	NA	NA	osa-b1.0r1-12219	siRNA24 locus with predominant RNA size of 24	NA	NA	NA	NA	NA	NA	NA	-2.94223603094275	0.000818875491672331
1	30480622	30481223	602	-	ShortStack	OtherRNA	NA	NA	Cluster_68101	NA	Cluster_68101	N	N	NA	NA	NA	NA	-4.9102089659246	0.0260651902385534
1	30518662	30520155	1494	*	PlantSmallRNAgenes	siRNA24	NA	NA	osa-b1.0r1-12247	siRNA24 locus with predominant RNA size of 24	NA	NA	NA	NA	NA	NA	NA	2.55886482346512	0.00225222513965387
1	30551553	30555591	4039	*	PlantSmallRNAgenes	siRNA24	NA	NA	osa-b1.0r1-12254	siRNA24 locus with predominant RNA size of 24	NA	NA	NA	NA	NA	NA	NA	1.96791612251434	0.0466464666144274
1	30574486	30574822	337	*	PlantSmallRNAgenes	siRNA24	NA	NA	osa-b1.0r1-12261	siRNA24 locus with predominant RNA size of 24	NA	NA	NA	NA	NA	NA	NA	-2.46957732627928	0.0350120865203908
1	30600807	30601998	1192	*	PlantSmallRNAgenes	siRNA24	NA	NA	osa-b1.0r1-12270	siRNA24 locus with predominant RNA size of 24	NA	NA	NA	NA	NA	NA	NA	3.66451548497624	0.0330122127487219
1	30649190	30651020	1831	*	PlantSmallRNAgenes	siRNA24	NA	NA	osa-b1.0r1-12284	siRNA24 locus with predominant RNA size of 24	NA	NA	NA	NA	NA	NA	NA	2.0150156409665	0.0146827673624005
1	30658325	30659864	1540	*	PlantSmallRNAgenes	siRNA24	NA	NA	osa-b1.0r1-12289	siRNA24 locus with predominant RNA size of 24	NA	NA	NA	NA	NA	NA	NA	3.55254071946568	0.0481865272715647
1	30668203	30668671	469	-	PlantSmallRNAgenes	siRNA24	NA	NA	osa-b1.0r1-12296	siRNA24 locus with predominant RNA size of 24	NA	NA	NA	NA	NA	NA	NA	-3.82438934878574	0.0391627320153003
1	30677900	30678744	845	*	PlantSmallRNAgenes	siRNA24	NA	NA	osa-b1.0r1-12304	siRNA24 locus with predominant RNA size of 24	NA	NA	NA	NA	NA	NA	NA	4.77789595547808	0.00824467540926397
1	30698371	30698939	569	*	PlantSmallRNAgenes	siRNA24	NA	NA	osa-b1.0r1-12315	siRNA24 locus with predominant RNA size of 24	NA	NA	NA	NA	NA	NA	NA	6.07950563766956	0.0364235050707475
1	30711688	30711812	125	*	PlantSmallRNAgenes	siRNA24	NA	NA	osa-b1.0r1-12319	siRNA24 locus with predominant RNA size of 24	NA	NA	NA	NA	NA	NA	NA	4.7102112995952	0.0200917149498921
1	30720869	30721026	158	+	PlantSmallRNAgenes	siRNA21	NA	NA	osa-b1.0r1-12322	siRNA21 locus with predominant RNA size of 21	NA	NA	NA	NA	NA	NA	NA	4.89600969170687	0.0468072280655773
1	30741807	30741973	167	+	PlantSmallRNAgenes	OtherRNA	NA	NA	osa-b1.0r1-12335	OtherRNA locus with < 80% of RNAs between 20-24 nts in size	NA	NA	NA	NA	NA	NA	NA	-4.67643568479501	0.00646720951132055
1	30769617	30771841	2225	*	PlantSmallRNAgenes	siRNA24	NA	NA	osa-b1.0r1-12349	siRNA24 locus with predominant RNA size of 24	NA	NA	NA	NA	NA	NA	NA	1.53495258050245	0.0169277771243761
1	30802824	30803231	408	*	PlantSmallRNAgenes	siRNA24	NA	NA	osa-b1.0r1-12359	siRNA24 locus with predominant RNA size of 24	NA	NA	NA	NA	NA	NA	NA	3.77350175696496	0.0242038578534239
1	30808042	30812437	4396	*	PlantSmallRNAgenes	siRNA24	NA	NA	osa-b1.0r1-12362	siRNA24 locus with predominant RNA size of 24	NA	NA	NA	NA	NA	NA	NA	5.67713889606385	1.48323587719698e-07
1	30845335	30845709	375	*	PlantSmallRNAgenes	siRNA24	NA	NA	osa-b1.0r1-12375	siRNA24 locus with predominant RNA size of 24	NA	NA	NA	NA	NA	NA	NA	-4.88670551932241	0.0171695782110909
1	30847580	30848352	773	*	PlantSmallRNAgenes	siRNA24	NA	NA	osa-b1.0r1-12377	siRNA24 locus with predominant RNA size of 24	NA	NA	NA	NA	NA	NA	NA	-2.01828311937597	0.00801633101414809
1	30876733	30878669	1937	*	PlantSmallRNAgenes	siRNA24	NA	NA	osa-b1.0r1-12394	siRNA24 locus with predominant RNA size of 24	NA	NA	NA	NA	NA	NA	NA	1.93516867461806	0.0380810434960274
1	30884424	30886348	1925	*	PlantSmallRNAgenes	OtherRNA	NA	NA	osa-b1.0r1-12395	OtherRNA locus with < 80% of RNAs between 20-24 nts in size	NA	NA	NA	NA	NA	NA	NA	-2.02861292635447	0.0147709911619469
1	30939410	30939733	324	*	PlantSmallRNAgenes	siRNA24	NA	NA	osa-b1.0r1-12421	siRNA24 locus with predominant RNA size of 24	NA	NA	NA	NA	NA	NA	NA	-4.35142382558844	0.0195347745600987
1	30961330	30961617	288	*	PlantSmallRNAgenes	siRNA24	NA	NA	osa-b1.0r1-12429	siRNA24 locus with predominant RNA size of 24	NA	NA	NA	NA	NA	NA	NA	-4.25424913140771	0.00542758127589978
1	30999237	31001207	1971	*	PlantSmallRNAgenes	siRNA24	NA	NA	osa-b1.0r1-12445	siRNA24 locus with predominant RNA size of 24	NA	NA	NA	NA	NA	NA	NA	3.29075425700493	0.00453418625388444
1	31035106	31035431	326	-	PlantSmallRNAgenes	siRNA24	NA	NA	osa-b1.0r1-12456	siRNA24 locus with predominant RNA size of 24	NA	NA	NA	NA	NA	NA	NA	-4.20742859021805	0.0118584852350741
1	31061913	31062272	360	*	PlantSmallRNAgenes	siRNA24	NA	NA	osa-b1.0r1-12474	siRNA24 locus with predominant RNA size of 24	NA	NA	NA	NA	NA	NA	NA	-4.11136517718292	0.0200128589690899
1	31098878	31099261	384	*	PlantSmallRNAgenes	siRNA24	NA	NA	osa-b1.0r1-12480	siRNA24 locus with predominant RNA size of 24	NA	NA	NA	NA	NA	NA	NA	-5.27461894674792	0.00150657811946442
1	31132808	31133066	259	+	PlantSmallRNAgenes	OtherRNA	NA	NA	osa-b1.0r1-12492	OtherRNA locus with < 80% of RNAs between 20-24 nts in size	NA	NA	NA	NA	NA	NA	NA	-4.47255432208437	4.09834839125069e-08
1	31150070	31151107	1038	*	PlantSmallRNAgenes	siRNA24	NA	NA	osa-b1.0r1-12500	siRNA24 locus with predominant RNA size of 24	NA	NA	NA	NA	NA	NA	NA	6.25508174541834	0.000580870096171486
1	31151642	31151929	288	*	PlantSmallRNAgenes	siRNA24	NA	NA	osa-b1.0r1-12501	siRNA24 locus with predominant RNA size of 24	NA	NA	NA	NA	NA	NA	NA	5.45003273552895	0.00298375289089999
1	31231096	31231479	384	-	PlantSmallRNAgenes	siRNA24	NA	NA	osa-b1.0r1-12525	siRNA24 locus with predominant RNA size of 24	NA	NA	NA	NA	NA	NA	NA	-5.24913808235793	6.698762701471e-09
1	31272334	31273004	671	+	ShortStack	OtherRNA	NA	NA	Cluster_68561	NA	Cluster_68561	N	N	NA	NA	NA	NA	-4.83181481515272	0.0167250103138901
1	31298515	31300174	1660	-	ShortStack	OtherRNA	NA	NA	Cluster_68583	NA	Cluster_68583	N	N	NA	NA	NA	NA	-3.99246710231741	0.00153133910813955
1	31369634	31370129	496	*	PlantSmallRNAgenes	siRNA24	NA	NA	osa-b1.0r1-12575	siRNA24 locus with predominant RNA size of 24	NA	NA	NA	NA	NA	NA	NA	-4.57288514428653	0.048020663812769
1	31384668	31385851	1184	*	PlantSmallRNAgenes	siRNA24	NA	NA	osa-b1.0r1-12582	siRNA24 locus with predominant RNA size of 24	NA	NA	NA	NA	NA	NA	NA	2.89373621513483	0.00119464188780956
1	31409092	31409864	773	-	PlantSmallRNAgenes	OtherRNA	NA	NA	osa-b1.0r1-12591	OtherRNA locus with < 80% of RNAs between 20-24 nts in size	NA	NA	NA	NA	NA	NA	NA	-4.26001276920259	4.26531607333049e-05
1	31410082	31410782	701	-	ShortStack	OtherRNA	NA	NA	Cluster_68654	NA	Cluster_68654	N	N	NA	NA	NA	NA	-6.53265048824755	2.17134589564332e-05
1	31430840	31431509	670	*	PlantSmallRNAgenes	siRNA24	NA	NA	osa-b1.0r1-12604	siRNA24 locus with predominant RNA size of 24	NA	NA	NA	NA	NA	NA	NA	-4.10712834419577	0.0339114597553992
1	31565802	31566164	363	*	PlantSmallRNAgenes	siRNA24	NA	NA	osa-b1.0r1-12643	siRNA24 locus with predominant RNA size of 24	NA	NA	NA	NA	NA	NA	NA	-2.61453433001912	9.49504640874165e-05
1	31589074	31590319	1246	-	PlantSmallRNAgenes	siRNA24	NA	NA	osa-b1.0r1-12648	siRNA24 locus with predominant RNA size of 24	NA	NA	NA	NA	NA	NA	NA	-1.52251167154112	0.0489305509153754
1	31633620	31634699	1080	*	PlantSmallRNAgenes	siRNA24	NA	NA	osa-b1.0r1-12662	siRNA24 locus with predominant RNA size of 24	NA	NA	NA	NA	NA	NA	NA	5.13057052918185	0.00318843240084832
1	31670501	31672028	1528	*	PlantSmallRNAgenes	siRNA24	NA	NA	osa-b1.0r1-12673	siRNA24 locus with predominant RNA size of 24	NA	NA	NA	NA	NA	NA	NA	2.0307901540474	0.00119888737547565
1	31778562	31778859	298	*	PlantSmallRNAgenes	siRNA24	NA	NA	osa-b1.0r1-12719	siRNA24 locus with predominant RNA size of 24	NA	NA	NA	NA	NA	NA	NA	-2.92503151793234	0.00607849207648042
1	31779530	31779953	424	-	PlantSmallRNAgenes	siRNA24	NA	NA	osa-b1.0r1-12720	siRNA24 locus with predominant RNA size of 24	NA	NA	NA	NA	NA	NA	NA	4.52362333999061	0.0292012067594446
1	31785626	31786417	792	*	PlantSmallRNAgenes	siRNA24	NA	NA	osa-b1.0r1-12723	siRNA24 locus with predominant RNA size of 24	NA	NA	NA	NA	NA	NA	NA	3.9925948151832	0.0154429320124516
1	31821682	31822640	959	*	PlantSmallRNAgenes	siRNA24	NA	NA	osa-b1.0r1-12741	siRNA24 locus with predominant RNA size of 24	NA	NA	NA	NA	NA	NA	NA	2.02331175299728	0.0180666694574276
1	31877938	31878535	598	*	PlantSmallRNAgenes	siRNA24	NA	NA	osa-b1.0r1-12762	siRNA24 locus with predominant RNA size of 24	NA	NA	NA	NA	NA	NA	NA	-3.72719386636439	0.0290703376535141
1	31936711	31937465	755	*	PlantSmallRNAgenes	siRNA24	NA	NA	osa-b1.0r1-12791	siRNA24 locus with predominant RNA size of 24	NA	NA	NA	NA	NA	NA	NA	1.58648240838468	0.0215309337789136
1	31968688	31969324	637	*	PlantSmallRNAgenes	siRNA24	NA	NA	osa-b1.0r1-12806	siRNA24 locus with predominant RNA size of 24	NA	NA	NA	NA	NA	NA	NA	-1.57082688008429	0.0186557888050086
1	31975253	31975660	408	*	PlantSmallRNAgenes	siRNA24	NA	NA	osa-b1.0r1-12807	siRNA24 locus with predominant RNA size of 24	NA	NA	NA	NA	NA	NA	NA	-4.65247713983513	0.019288918430319
1	31989188	31989258	71	+	PlantSmallRNAgenes	OtherRNA	NA	NA	osa-b1.0r1-12813	OtherRNA locus with < 80% of RNAs between 20-24 nts in size	NA	NA	NA	NA	NA	NA	NA	-5.68587747266829	0.00201829517960926
1	32000957	32001099	143	-	ShortStack	OtherRNA	NA	NA	Cluster_69017	NA	Cluster_69017	N	N	NA	NA	NA	NA	4.91499159596794	0.0410780054634931
1	32023418	32024912	1495	*	PlantSmallRNAgenes	siRNA24	NA	NA	osa-b1.0r1-12822	siRNA24 locus with predominant RNA size of 24	NA	NA	NA	NA	NA	NA	NA	2.14314020941221	0.0266740660161026
1	32025177	32025909	733	*	PlantSmallRNAgenes	siRNA24	NA	NA	osa-b1.0r1-12823	siRNA24 locus with predominant RNA size of 24	NA	NA	NA	NA	NA	NA	NA	-1.88173087632428	0.00449042674426586
1	32071269	32071729	461	*	PlantSmallRNAgenes	siRNA24	NA	NA	osa-b1.0r1-12844	siRNA24 locus with predominant RNA size of 24	NA	NA	NA	NA	NA	NA	NA	-2.30865983512706	0.0457378496607908
1	32076738	32077104	367	+	PlantSmallRNAgenes	OtherRNA	NA	NA	osa-b1.0r1-12846	OtherRNA locus with < 80% of RNAs between 20-24 nts in size	NA	NA	NA	NA	NA	NA	NA	8.7185449234207	6.81699358104483e-18
1	32077185	32077464	280	+	PlantSmallRNAgenes	OtherRNA	NA	NA	osa-b1.0r1-12847	OtherRNA locus with < 80% of RNAs between 20-24 nts in size	NA	NA	NA	NA	NA	NA	NA	10.2467361813455	1.22401825053492e-12
1	32077545	32078038	494	+	PlantSmallRNAgenes	OtherRNA	NA	NA	osa-b1.0r1-12848	OtherRNA locus with < 80% of RNAs between 20-24 nts in size	NA	NA	NA	NA	NA	NA	NA	9.38990068946894	1.00576711414956e-23
1	32078125	32078700	576	+	PlantSmallRNAgenes	OtherRNA	NA	NA	osa-b1.0r1-12849	OtherRNA locus with < 80% of RNAs between 20-24 nts in size	NA	NA	NA	NA	NA	NA	NA	9.71888565964049	3.44979653792658e-19
1	32089193	32089424	232	*	PlantSmallRNAgenes	siRNA24	NA	NA	osa-b1.0r1-12854	siRNA24 locus with predominant RNA size of 24	NA	NA	NA	NA	NA	NA	NA	-4.46564061885954	0.0422661980109287
1	32152199	32152766	568	*	PlantSmallRNAgenes	siRNA24	NA	NA	osa-b1.0r1-12876	siRNA24 locus with predominant RNA size of 24	NA	NA	NA	NA	NA	NA	NA	-2.57882951161436	0.00139563466010285
1	32175002	32175446	445	*	PlantSmallRNAgenes	siRNA24	NA	NA	osa-b1.0r1-12891	siRNA24 locus with predominant RNA size of 24	NA	NA	NA	NA	NA	NA	NA	-2.41229205100038	0.00361084627922093
1	32218841	32219279	439	*	PlantSmallRNAgenes	siRNA24	NA	NA	osa-b1.0r1-12909	siRNA24 locus with predominant RNA size of 24	NA	NA	NA	NA	NA	NA	NA	-2.09326222644453	0.0270096380837627
1	32248898	32248983	86	+	PlantSmallRNAgenes	siRNA24	NA	NA	osa-b1.0r1-12913	siRNA24 locus with predominant RNA size of 24	NA	NA	NA	NA	NA	NA	NA	-6.0763576140309	0.0330122127487219
1	32259647	32260068	422	-	ShortStack	OtherRNA	NA	NA	Cluster_69180	NA	Cluster_69180	N	N	NA	NA	NA	NA	-4.66265331289069	0.0380810725685582
1	32289121	32289825	705	-	ShortStack	OtherRNA	NA	NA	Cluster_69198	NA	Cluster_69198	N	N	NA	NA	NA	NA	-5.27299501855329	0.00143264361871484
1	32296712	32297700	989	*	PlantSmallRNAgenes	siRNA24	NA	NA	osa-b1.0r1-12938	siRNA24 locus with predominant RNA size of 24	NA	NA	NA	NA	NA	NA	NA	1.8343345427328	0.012012151921237
1	32297859	32298448	590	*	PlantSmallRNAgenes	siRNA24	NA	NA	osa-b1.0r1-12939	siRNA24 locus with predominant RNA size of 24	NA	NA	NA	NA	NA	NA	NA	5.90553791297675	0.000580217064574667
1	32305722	32306854	1133	*	PlantSmallRNAgenes	siRNA24	NA	NA	osa-b1.0r1-12941	siRNA24 locus with predominant RNA size of 24	NA	NA	NA	NA	NA	NA	NA	6.14658770073725	2.4720336165667e-11
1	32309599	32313433	3835	*	PlantSmallRNAgenes	siRNA24	NA	NA	osa-b1.0r1-12942	siRNA24 locus with predominant RNA size of 24	NA	NA	NA	NA	NA	NA	NA	10.1569146779802	1.1426935770755e-24
1	32372953	32374548	1596	*	PlantSmallRNAgenes	siRNA24	NA	NA	osa-b1.0r1-12961	siRNA24 locus with predominant RNA size of 24	NA	NA	NA	NA	NA	NA	NA	2.92922434489397	0.00202729932568498
1	32438189	32439379	1191	+	ShortStack	OtherRNA	NA	NA	Cluster_69290	NA	Cluster_69290	N	N	NA	NA	NA	NA	-3.39472492058882	0.036216469837981
1	32456812	32457379	568	+	PlantSmallRNAgenes	OtherRNA	NA	NA	osa-b1.0r1-12988	OtherRNA locus with < 80% of RNAs between 20-24 nts in size	NA	NA	NA	NA	NA	NA	NA	3.03668027860884	7.94094616229711e-08
1	32460941	32461567	627	+	PlantSmallRNAgenes	OtherRNA	NA	NA	osa-b1.0r1-12991	OtherRNA locus with < 80% of RNAs between 20-24 nts in size	NA	NA	NA	NA	NA	NA	NA	3.26776812460461	9.44636687568177e-11
1	32480489	32480979	491	*	PlantSmallRNAgenes	siRNA24	NA	NA	osa-b1.0r1-12999	siRNA24 locus with predominant RNA size of 24	NA	NA	NA	NA	NA	NA	NA	-5.44321433762759	0.00130555515246533
1	32483312	32483771	460	*	PlantSmallRNAgenes	siRNA24	NA	NA	osa-b1.0r1-13003	siRNA24 locus with predominant RNA size of 24	NA	NA	NA	NA	NA	NA	NA	-4.00811057152355	0.0271566835649013
1	32523795	32524163	369	+	PlantSmallRNAgenes	OtherRNA	NA	NA	osa-b1.0r1-13020	OtherRNA locus with < 80% of RNAs between 20-24 nts in size	NA	NA	NA	NA	NA	NA	NA	-5.18288513022226	0.00436635601061809
1	32525400	32525802	403	*	PlantSmallRNAgenes	siRNA24	NA	NA	osa-b1.0r1-13021	siRNA24 locus with predominant RNA size of 24	NA	NA	NA	NA	NA	NA	NA	-5.34089407792088	0.00137811608557176
1	32525902	32526243	342	*	PlantSmallRNAgenes	siRNA24	NA	NA	osa-b1.0r1-13022	siRNA24 locus with predominant RNA size of 24	NA	NA	NA	NA	NA	NA	NA	-4.57288149004836	0.0478196405732305
1	32547746	32548016	271	*	PlantSmallRNAgenes	siRNA24	NA	NA	osa-b1.0r1-13032	siRNA24 locus with predominant RNA size of 24	NA	NA	NA	NA	NA	NA	NA	-4.7787685764406	0.00278146832319182
1	32683667	32684060	394	+	PlantSmallRNAgenes	siRNA24	NA	NA	osa-b1.0r1-13068	siRNA24 locus with predominant RNA size of 24	NA	NA	NA	NA	NA	NA	NA	-3.76804117210482	0.0123954678513759
1	32858383	32858778	396	*	PlantSmallRNAgenes	siRNA24	NA	NA	osa-b1.0r1-13131	siRNA24 locus with predominant RNA size of 24	NA	NA	NA	NA	NA	NA	NA	-2.15494240137599	0.00320096029431071
1	32860009	32861058	1050	*	PlantSmallRNAgenes	siRNA24	NA	NA	osa-b1.0r1-13132	siRNA24 locus with predominant RNA size of 24	NA	NA	NA	NA	NA	NA	NA	-3.4208466066785	0.00516068636826292
1	32942423	32944219	1797	*	PlantSmallRNAgenes	siRNA24	NA	NA	osa-b1.0r1-13157	siRNA24 locus with predominant RNA size of 24	NA	NA	NA	NA	NA	NA	NA	2.48664146057794	0.00620862738863124
1	33072598	33073578	981	*	PlantSmallRNAgenes	siRNA24	NA	NA	osa-b1.0r1-13198	siRNA24 locus with predominant RNA size of 24	NA	NA	NA	NA	NA	NA	NA	1.59472587514425	0.0375870478385901
1	33084176	33084671	496	*	PlantSmallRNAgenes	siRNA24	NA	NA	osa-b1.0r1-13204	siRNA24 locus with predominant RNA size of 24	NA	NA	NA	NA	NA	NA	NA	-3.99622414205264	0.0484819169660116
1	33135498	33135674	177	*	PlantSmallRNAgenes	siRNA21	NA	NA	osa-b1.0r1-13223	siRNA21 locus with predominant RNA size of 21	NA	NA	NA	NA	NA	NA	NA	2.24860774342182	0.00551925272965979
1	33153143	33153347	205	-	PlantSmallRNAgenes	OtherRNA	NA	NA	osa-b1.0r1-13229	OtherRNA locus with < 80% of RNAs between 20-24 nts in size	NA	NA	NA	NA	NA	NA	NA	-2.35739448574245	0.0306789115942473
1	33239737	33239799	63	-	ShortStack	OtherRNA	NA	NA	Cluster_69768	NA	Cluster_69768	N	N	NA	NA	NA	NA	-5.60323387588696	0.0398829889354064
1	33325279	33325566	288	+	PlantSmallRNAgenes	siRNA24	NA	NA	osa-b1.0r1-13302	siRNA24 locus with predominant RNA size of 24	NA	NA	NA	NA	NA	NA	NA	3.16185153412939	0.0388627496834708
1	33327913	33328311	399	*	PlantSmallRNAgenes	siRNA24	NA	NA	osa-b1.0r1-13304	siRNA24 locus with predominant RNA size of 24	NA	NA	NA	NA	NA	NA	NA	-3.44815028268548	0.00165342900364048
1	33367433	33368427	995	*	PlantSmallRNAgenes	siRNA24	NA	NA	osa-b1.0r1-13320	siRNA24 locus with predominant RNA size of 24	NA	NA	NA	NA	NA	NA	NA	-2.97156560575304	0.0119868079663462
1	33409658	33410098	441	+	ShortStack	OtherRNA	NA	NA	Cluster_69887	NA	Cluster_69887	N	N	NA	NA	NA	NA	-5.22295881955362	0.0312657505926647
1	33414282	33414989	708	*	PlantSmallRNAgenes	siRNA24	NA	NA	osa-b1.0r1-13344	siRNA24 locus with predominant RNA size of 24	NA	NA	NA	NA	NA	NA	NA	2.07680810230977	0.00524220697245017
1	33424968	33442483	17516	*	Pln24NT	24nt_Locus	NA	NA	cluster11026	NA	NA	NA	NA	cluster11026	cluster11026	T	16	4.24833687773499	0.000119028386973574
1	33451659	33452772	1114	*	PlantSmallRNAgenes	siRNA24	NA	NA	osa-b1.0r1-13352	siRNA24 locus with predominant RNA size of 24	NA	NA	NA	NA	NA	NA	NA	2.22663155554062	0.0400411539388088
1	33456363	33456683	321	*	PlantSmallRNAgenes	siRNA24	NA	NA	osa-b1.0r1-13354	siRNA24 locus with predominant RNA size of 24	NA	NA	NA	NA	NA	NA	NA	4.98197888053922	0.021202060409343
1	33505123	33505476	354	-	PlantSmallRNAgenes	OtherRNA	NA	NA	osa-b1.0r1-13370	OtherRNA locus with < 80% of RNAs between 20-24 nts in size	NA	NA	NA	NA	NA	NA	NA	2.56407815128594	0.0330031225623187
1	33549154	33552565	3412	+	PlantSmallRNAgenes	OtherRNA	NA	NA	osa-b1.0r1-13396	OtherRNA locus with < 80% of RNAs between 20-24 nts in size	NA	NA	NA	NA	NA	NA	NA	-1.43242859251409	0.0457054117155979
1	33553175	33553374	200	*	PlantSmallRNAgenes	OtherRNA	NA	NA	osa-b1.0r1-13398	OtherRNA locus with < 80% of RNAs between 20-24 nts in size	NA	NA	NA	NA	NA	NA	NA	7.72390042494759	4.2376191606511e-07
1	33554489	33554607	119	+	PlantSmallRNAgenes	OtherRNA	NA	NA	osa-b1.0r1-13400	OtherRNA locus with < 80% of RNAs between 20-24 nts in size	NA	NA	NA	NA	NA	NA	NA	5.50872189344033	0.00588913960589832
1	33566312	33566823	512	*	ShortStack	OtherRNA	NA	NA	Cluster_69994	NA	Cluster_69994	N	N	NA	NA	NA	NA	6.8422977077433	0.0204758020184717
1	33569800	33569886	87	+	PlantSmallRNAgenes	OtherRNA	NA	NA	osa-b1.0r1-13412	OtherRNA locus with < 80% of RNAs between 20-24 nts in size	NA	NA	NA	NA	NA	NA	NA	4.18863300851436	0.00471808904792012
1	33573003	33573808	806	+	PlantSmallRNAgenes	OtherRNA	NA	NA	osa-b1.0r1-13415	OtherRNA locus with < 80% of RNAs between 20-24 nts in size	NA	NA	NA	NA	NA	NA	NA	5.19791807608628	7.8276097410705e-06
1	33574000	33574241	242	*	ShortStack	OtherRNA	NA	NA	Cluster_70006	NA	Cluster_70006	N	N	NA	NA	NA	NA	8.13235274100664	0.0355662027860454
1	33580700	33580976	277	-	PlantSmallRNAgenes	OtherRNA	NA	NA	osa-b1.0r1-13421	OtherRNA locus with < 80% of RNAs between 20-24 nts in size	NA	NA	NA	NA	NA	NA	NA	22.6424160093843	2.54225133586389e-10
1	33588600	33588984	385	+	PlantSmallRNAgenes	OtherRNA	NA	NA	osa-b1.0r1-13424	OtherRNA locus with < 80% of RNAs between 20-24 nts in size	NA	NA	NA	NA	NA	NA	NA	7.41521148837751	0.0499148051090891
1	33655351	33655796	446	*	PlantSmallRNAgenes	siRNA24	NA	NA	osa-b1.0r1-13453	siRNA24 locus with predominant RNA size of 24	NA	NA	NA	NA	NA	NA	NA	-5.77481812269477	0.000631777135718147
1	33656338	33657101	764	*	PlantSmallRNAgenes	siRNA24	NA	NA	osa-b1.0r1-13455	siRNA24 locus with predominant RNA size of 24	NA	NA	NA	NA	NA	NA	NA	-3.72172929370243	0.00150973735752858
1	33660752	33661359	608	+	ShortStack	OtherRNA	NA	NA	Cluster_70073	NA	Cluster_70073	N	N	NA	NA	NA	NA	-5.07215846391217	0.0154929051224377
1	33777943	33778239	297	*	PlantSmallRNAgenes	siRNA24	NA	NA	osa-b1.0r1-13505	siRNA24 locus with predominant RNA size of 24	NA	NA	NA	NA	NA	NA	NA	-5.047346264328	0.00135637083029245
1	33840740	33841188	449	*	PlantSmallRNAgenes	siRNA24	NA	NA	osa-b1.0r1-13534	siRNA24 locus with predominant RNA size of 24	NA	NA	NA	NA	NA	NA	NA	-3.20769031196986	5.68503055240386e-05
1	33906833	33907767	935	*	PlantSmallRNAgenes	siRNA24	NA	NA	osa-b1.0r1-13554	siRNA24 locus with predominant RNA size of 24	NA	NA	NA	NA	NA	NA	NA	3.86678680672237	0.0420315721799675
1	33924905	33926616	1712	*	PlantSmallRNAgenes	siRNA24	NA	NA	osa-b1.0r1-13559	siRNA24 locus with predominant RNA size of 24	NA	NA	NA	NA	NA	NA	NA	-2.89158031909656	5.3666178771435e-08
1	33933057	33933363	307	*	PlantSmallRNAgenes	siRNA24	NA	NA	osa-b1.0r1-13560	siRNA24 locus with predominant RNA size of 24	NA	NA	NA	NA	NA	NA	NA	-1.31729601682879	0.0312206753208756
1	34033200	34033575	376	+	PlantSmallRNAgenes	OtherRNA	NA	NA	osa-b1.0r1-13594	OtherRNA locus with < 80% of RNAs between 20-24 nts in size	NA	NA	NA	NA	NA	NA	NA	-5.01562997032408	0.00303865953368912
1	34033761	34034063	303	+	PlantSmallRNAgenes	OtherRNA	NA	NA	osa-b1.0r1-13595	OtherRNA locus with < 80% of RNAs between 20-24 nts in size	NA	NA	NA	NA	NA	NA	NA	-2.07080860472816	0.0462168208232443
1	34034433	34034722	290	+	PlantSmallRNAgenes	OtherRNA	NA	NA	osa-b1.0r1-13596	OtherRNA locus with < 80% of RNAs between 20-24 nts in size	NA	NA	NA	NA	NA	NA	NA	-4.39018336704797	0.0111428279008542
1	34281027	34281421	395	-	PlantSmallRNAgenes	siRNA24	NA	NA	osa-b1.0r1-13694	siRNA24 locus with predominant RNA size of 24	NA	NA	NA	NA	NA	NA	NA	1.90507993165869	0.03090898805113
1	34289605	34290443	839	*	PlantSmallRNAgenes	siRNA21	NA	NA	osa-b1.0r1-13700	siRNA21 locus with predominant RNA size of 21	NA	NA	NA	NA	NA	NA	NA	1.69838326750713	0.0440821995921443
1	34349490	34350656	1167	*	PlantSmallRNAgenes	siRNA24	NA	NA	osa-b1.0r1-13724	siRNA24 locus with predominant RNA size of 24	NA	NA	NA	NA	NA	NA	NA	-2.16949501279261	0.0257217285147545
1	34353165	34353772	608	*	PlantSmallRNAgenes	siRNA24	NA	NA	osa-b1.0r1-13727	siRNA24 locus with predominant RNA size of 24	NA	NA	NA	NA	NA	NA	NA	-2.68159134383136	2.96321172081965e-07
1	34370978	34372235	1258	*	PlantSmallRNAgenes	OtherRNA	NA	NA	osa-b1.0r1-13737	OtherRNA locus with < 80% of RNAs between 20-24 nts in size	NA	NA	NA	NA	NA	NA	NA	2.98128927531016	0.00248542271486434
1	34466415	34467735	1321	*	PlantSmallRNAgenes	siRNA24	NA	NA	osa-b1.0r1-13780	siRNA24 locus with predominant RNA size of 24	NA	NA	NA	NA	NA	NA	NA	2.10416492395593	0.0083490512661186
1	34499807	34501241	1435	*	PlantSmallRNAgenes	siRNA24	NA	NA	osa-b1.0r1-13790	siRNA24 locus with predominant RNA size of 24	NA	NA	NA	NA	NA	NA	NA	2.33335472166488	0.0169277771243761
1	34646252	34647169	918	*	PlantSmallRNAgenes	siRNA24	NA	NA	osa-b1.0r1-13848	siRNA24 locus with predominant RNA size of 24	NA	NA	NA	NA	NA	NA	NA	-2.43661740564216	0.00927227628619668
1	34730296	34730727	432	*	PlantSmallRNAgenes	siRNA24	NA	NA	osa-b1.0r1-13880	siRNA24 locus with predominant RNA size of 24	NA	NA	NA	NA	NA	NA	NA	-2.53759856087576	0.00629481553913415
1	34731430	34732138	709	*	PlantSmallRNAgenes	siRNA24	NA	NA	osa-b1.0r1-13881	siRNA24 locus with predominant RNA size of 24	NA	NA	NA	NA	NA	NA	NA	-3.50841336757913	0.00328259701083894
1	34785612	34786802	1191	-	PlantSmallRNAgenes	siRNA24	NA	NA	osa-b1.0r1-13904	siRNA24 locus with predominant RNA size of 24	NA	NA	NA	NA	NA	NA	NA	2.43151431178353	0.0206594750728541
1	34838658	34839100	443	+	PlantSmallRNAgenes	siRNA21	NA	NA	osa-b1.0r1-13929	siRNA21 locus with predominant RNA size of 21	NA	NA	NA	NA	NA	NA	NA	-5.72848458055479	0.000339547741143739
1	34840215	34841240	1026	*	PlantSmallRNAgenes	siRNA24	NA	NA	osa-b1.0r1-13930	siRNA24 locus with predominant RNA size of 24	NA	NA	NA	NA	NA	NA	NA	2.38926120870434	0.0325473107751796
1	34858060	34858776	717	*	PlantSmallRNAgenes	siRNA24	NA	NA	osa-b1.0r1-13940	siRNA24 locus with predominant RNA size of 24	NA	NA	NA	NA	NA	NA	NA	-4.38848134342962	0.00819332138871517
1	34868731	34869702	972	-	ShortStack	OtherRNA	NA	NA	Cluster_70806	NA	Cluster_70806	N	N	NA	NA	NA	NA	-5.39195673820525	0.00494720503919704
1	34872137	34872685	549	-	ShortStack	OtherRNA	NA	NA	Cluster_70810	NA	Cluster_70810	N	N	NA	NA	NA	NA	-5.02289261804504	0.0171591327173532
1	34941948	34943183	1236	+	PlantSmallRNAgenes	OtherRNA	NA	NA	osa-b1.0r1-13971	OtherRNA locus with < 80% of RNAs between 20-24 nts in size	NA	NA	NA	NA	NA	NA	NA	-4.68130266884686	5.69979005048166e-12
1	34948083	34948102	20	+	ShortStack	OtherRNA	NA	NA	Cluster_70851	NA	Cluster_70851	N	N	NA	NA	NA	NA	-11.8699531701938	3.70734492152469e-14
1	34970444	34975259	4816	*	PlantSmallRNAgenes	siRNA24	NA	NA	osa-b1.0r1-13978	siRNA24 locus with predominant RNA size of 24	NA	NA	NA	NA	NA	NA	NA	2.99524471806298	3.65196618696663e-05
1	35096472	35096749	278	*	ShortStack	OtherRNA	NA	NA	Cluster_70952	NA	Cluster_70952	N	N	NA	NA	NA	NA	-5.4309627792188	0.00533459715762371
1	35186210	35186661	452	*	PlantSmallRNAgenes	OtherRNA	NA	NA	osa-b1.0r1-14068	OtherRNA locus with < 80% of RNAs between 20-24 nts in size	NA	NA	NA	NA	NA	NA	NA	-4.65622090814287	0.0365763939555635
1	35216357	35216698	342	*	PlantSmallRNAgenes	siRNA24	NA	NA	osa-b1.0r1-14084	siRNA24 locus with predominant RNA size of 24	NA	NA	NA	NA	NA	NA	NA	-2.71017373541678	0.03924077560868
1	35218656	35219679	1024	*	PlantSmallRNAgenes	siRNA24	NA	NA	osa-b1.0r1-14086	siRNA24 locus with predominant RNA size of 24	NA	NA	NA	NA	NA	NA	NA	4.99289214876107	0.00542406089114879
1	35242678	35243722	1045	*	PlantSmallRNAgenes	siRNA24	NA	NA	osa-b1.0r1-14097	siRNA24 locus with predominant RNA size of 24	NA	NA	NA	NA	NA	NA	NA	-4.01195048023178	0.0304840464172372
1	35249072	35250196	1125	*	PlantSmallRNAgenes	siRNA24	NA	NA	osa-b1.0r1-14099	siRNA24 locus with predominant RNA size of 24	NA	NA	NA	NA	NA	NA	NA	4.84343584257738	0.0113939792096596
1	35348032	35348745	714	+	ShortStack	OtherRNA	NA	NA	Cluster_71108	NA	Cluster_71108	N	N	NA	NA	NA	NA	-4.85574691346099	0.0178007820144197
1	35476013	35476171	159	*	PlantSmallRNAgenes	siRNA24	NA	NA	osa-b1.0r1-14174	siRNA24 locus with predominant RNA size of 24	NA	NA	NA	NA	NA	NA	NA	-3.93609051899375	0.0113099168743242
1	35529248	35530571	1324	*	PlantSmallRNAgenes	siRNA24	NA	NA	osa-b1.0r1-14189	siRNA24 locus with predominant RNA size of 24	NA	NA	NA	NA	NA	NA	NA	3.8865170880165	0.034483016012945
1	35538502	35539208	707	+	ShortStack	OtherRNA	NA	NA	Cluster_71202	NA	Cluster_71202	N	N	NA	NA	NA	NA	-5.27898905720544	0.0112778137910602
1	35561176	35561915	740	*	PlantSmallRNAgenes	siRNA24	NA	NA	osa-b1.0r1-14211	siRNA24 locus with predominant RNA size of 24	NA	NA	NA	NA	NA	NA	NA	-3.48913089031925	0.0224046220680968
1	35578644	35581371	2728	*	PlantSmallRNAgenes	siRNA24	NA	NA	osa-b1.0r1-14219	siRNA24 locus with predominant RNA size of 24	NA	NA	NA	NA	NA	NA	NA	2.23277152803541	0.00374874299044601
1	35589254	35590474	1221	*	PlantSmallRNAgenes	siRNA24	NA	NA	osa-b1.0r1-14220	siRNA24 locus with predominant RNA size of 24	NA	NA	NA	NA	NA	NA	NA	2.01663789122057	0.0339673469750619
1	35633742	35634720	979	*	PlantSmallRNAgenes	siRNA24	NA	NA	osa-b1.0r1-14239	siRNA24 locus with predominant RNA size of 24	NA	NA	NA	NA	NA	NA	NA	2.52023291261838	0.0215685046151455
1	35641782	35642688	907	*	PlantSmallRNAgenes	siRNA24	NA	NA	osa-b1.0r1-14242	siRNA24 locus with predominant RNA size of 24	NA	NA	NA	NA	NA	NA	NA	3.096022818036	0.0340629359491528
1	35687064	35687391	328	+	ShortStack	OtherRNA	NA	NA	Cluster_71295	NA	Cluster_71295	N	N	NA	NA	NA	NA	-4.5638671155954	0.0253331819860006
1	35752533	35752577	45	*	PlantSmallRNAgenes	siRNA21	NA	NA	osa-b1.0r1-14289	siRNA21 locus with predominant RNA size of 21	NA	NA	NA	NA	NA	NA	NA	7.00691686497136	1.2573968404422e-05
1	35752772	35752826	55	+	ShortStack	siRNA21	NA	NA	Cluster_71338	NA	Cluster_71338	21	N	NA	NA	NA	NA	7.30148930304825	2.55541624867471e-06
1	35794263	35795093	831	*	PlantSmallRNAgenes	siRNA24	NA	NA	osa-b1.0r1-14308	siRNA24 locus with predominant RNA size of 24	NA	NA	NA	NA	NA	NA	NA	2.84490051848552	0.039093388163035
1	35842074	35843847	1774	*	PlantSmallRNAgenes	siRNA24	NA	NA	osa-b1.0r1-14325	siRNA24 locus with predominant RNA size of 24	NA	NA	NA	NA	NA	NA	NA	2.10546715397602	0.0421611712541188
1	35871566	35873197	1632	-	PlantSmallRNAgenes	OtherRNA	NA	NA	osa-b1.0r1-14333	OtherRNA locus with < 80% of RNAs between 20-24 nts in size	NA	NA	NA	NA	NA	NA	NA	-3.51089573591796	0.00274450747603201
1	35891393	35891681	289	*	PlantSmallRNAgenes	siRNA24	NA	NA	osa-b1.0r1-14341	siRNA24 locus with predominant RNA size of 24	NA	NA	NA	NA	NA	NA	NA	-1.95417856664371	0.0124907471559394
1	35976750	35978268	1519	*	PlantSmallRNAgenes	siRNA24	NA	NA	osa-b1.0r1-14365	siRNA24 locus with predominant RNA size of 24	NA	NA	NA	NA	NA	NA	NA	8.11571723893736	3.33969879421482e-08
1	36001239	36002101	863	+	ShortStack	OtherRNA	NA	NA	Cluster_71480	NA	Cluster_71480	N	N	NA	NA	NA	NA	3.23220358095932	4.43623703595455e-06
1	36016342	36016639	298	+	PlantSmallRNAgenes	OtherRNA	NA	NA	osa-b1.0r1-14379	OtherRNA locus with < 80% of RNAs between 20-24 nts in size	NA	NA	NA	NA	NA	NA	NA	-2.97239096993779	0.000526204318825707
1	36084704	36084935	232	-	PlantSmallRNAgenes	OtherRNA	NA	NA	osa-b1.0r1-14406	OtherRNA locus with < 80% of RNAs between 20-24 nts in size	NA	NA	NA	NA	NA	NA	NA	-2.99748571491868	1.59900896697463e-06
1	36098595	36099298	704	*	PlantSmallRNAgenes	siRNA24	NA	NA	osa-b1.0r1-14415	siRNA24 locus with predominant RNA size of 24	NA	NA	NA	NA	NA	NA	NA	-1.49718668196504	0.0148869851707983
1	36112523	36113925	1403	*	PlantSmallRNAgenes	siRNA24	NA	NA	osa-b1.0r1-14418	siRNA24 locus with predominant RNA size of 24	NA	NA	NA	NA	NA	NA	NA	3.98580617551014	0.00141706085264639
1	36197159	36197621	463	*	PlantSmallRNAgenes	siRNA24	NA	NA	osa-b1.0r1-14451	siRNA24 locus with predominant RNA size of 24	NA	NA	NA	NA	NA	NA	NA	-4.17119270146732	0.0478069297392513
1	36198173	36198549	377	*	PlantSmallRNAgenes	siRNA24	NA	NA	osa-b1.0r1-14452	siRNA24 locus with predominant RNA size of 24	NA	NA	NA	NA	NA	NA	NA	-4.23098033176727	0.0294568931217501
1	36240833	36241350	518	*	PlantSmallRNAgenes	siRNA24	NA	NA	osa-b1.0r1-14469	siRNA24 locus with predominant RNA size of 24	NA	NA	NA	NA	NA	NA	NA	1.5721048040112	0.0130902561175707
1	36250900	36251494	595	*	PlantSmallRNAgenes	siRNA24	NA	NA	osa-b1.0r1-14476	siRNA24 locus with predominant RNA size of 24	NA	NA	NA	NA	NA	NA	NA	-4.56933653401027	0.0168224222331373
1	36308126	36310415	2290	*	PlantSmallRNAgenes	siRNA24	NA	NA	osa-b1.0r1-14496	siRNA24 locus with predominant RNA size of 24	NA	NA	NA	NA	NA	NA	NA	3.88939743813075	0.0210267447034776
1	36375392	36375641	250	*	PlantSmallRNAgenes	siRNA24	NA	NA	osa-b1.0r1-14514	siRNA24 locus with predominant RNA size of 24	NA	NA	NA	NA	NA	NA	NA	-3.69324925783976	0.0465352533690249
1	36396677	36397893	1217	+	PlantSmallRNAgenes	OtherRNA	NA	NA	osa-b1.0r1-14522	OtherRNA locus with < 80% of RNAs between 20-24 nts in size	NA	NA	NA	NA	NA	NA	NA	-4.91795952262119	0.00503944875872432
1	36406161	36406756	596	*	PlantSmallRNAgenes	siRNA24	NA	NA	osa-b1.0r1-14524	siRNA24 locus with predominant RNA size of 24	NA	NA	NA	NA	NA	NA	NA	-6.03752799782853	7.09232694963961e-05
1	36409693	36410707	1015	+	PlantSmallRNAgenes	siRNA24	NA	NA	osa-b1.0r1-14526	siRNA24 locus with predominant RNA size of 24	NA	NA	NA	NA	NA	NA	NA	-2.0914868157841	0.0142073773934199
1	36423819	36425839	2021	*	PlantSmallRNAgenes	siRNA24	NA	NA	osa-b1.0r1-14531	siRNA24 locus with predominant RNA size of 24	NA	NA	NA	NA	NA	NA	NA	1.84471656750875	0.0180339852795207
1	36470995	36472487	1493	*	PlantSmallRNAgenes	siRNA24	NA	NA	osa-b1.0r1-14547	siRNA24 locus with predominant RNA size of 24	NA	NA	NA	NA	NA	NA	NA	4.69305063062695	0.0114811581185492
1	36476728	36478074	1347	*	PlantSmallRNAgenes	siRNA24	NA	NA	osa-b1.0r1-14550	siRNA24 locus with predominant RNA size of 24	NA	NA	NA	NA	NA	NA	NA	3.89310841127348	0.000121781267555066
1	36557339	36566264	8926	*	Pln24NT	24nt_Locus	NA	NA	cluster11972	NA	NA	NA	NA	cluster11972	cluster11972	T	16	3.95516948813412	0.0469876923446346
1	36617693	36618252	560	+	PlantSmallRNAgenes	siRNA24	NA	NA	osa-b1.0r1-14593	siRNA24 locus with predominant RNA size of 24	NA	NA	NA	NA	NA	NA	NA	3.08877327809243	0.000317892429211061
1	36650806	36651201	396	-	PlantSmallRNAgenes	siRNA21	NA	NA	osa-b1.0r1-14610	siRNA21 locus with predominant RNA size of 21	NA	NA	NA	NA	NA	NA	NA	8.11627636144903	9.35658817410549e-15
1	36651448	36651777	330	*	PlantSmallRNAgenes	siRNA21	NA	NA	osa-b1.0r1-14611	siRNA21 locus with predominant RNA size of 21	NA	NA	NA	NA	NA	NA	NA	6.53790586131968	1.52601050880588e-16
1	36691039	36691055	17	-	PlantSmallRNAgenes	OtherRNA	NA	NA	osa-b1.0r1-14640	OtherRNA locus with < 80% of RNAs between 20-24 nts in size	NA	NA	NA	NA	NA	NA	NA	-7.12389590915126	2.30497814752968e-06
1	36735642	36735788	147	+	PlantSmallRNAgenes	OtherRNA	NA	NA	osa-b1.0r1-14652	OtherRNA locus with < 80% of RNAs between 20-24 nts in size	NA	NA	NA	NA	NA	NA	NA	-1.31136799054804	0.0311312216615551
1	36747504	36748107	604	+	ShortStack	OtherRNA	NA	NA	Cluster_71889	NA	Cluster_71889	N	N	NA	NA	NA	NA	-5.68702900884151	0.00229250170518372
1	36788762	36789470	709	*	PlantSmallRNAgenes	siRNA24	NA	NA	osa-b1.0r1-14678	siRNA24 locus with predominant RNA size of 24	NA	NA	NA	NA	NA	NA	NA	4.38559551994277	0.0365971365374727
1	36936831	36937708	878	*	PlantSmallRNAgenes	siRNA24	NA	NA	osa-b1.0r1-14726	siRNA24 locus with predominant RNA size of 24	NA	NA	NA	NA	NA	NA	NA	3.5383537365006	0.0237184619774381
1	36938206	36939186	981	*	ShortStack	siRNA21	NA	NA	Cluster_71976	NA	Cluster_71976	21	N	NA	NA	NA	NA	7.99294101114169	3.383415487124e-08
1	36943341	36943760	420	-	PlantSmallRNAgenes	OtherRNA	NA	NA	osa-b1.0r1-14729	OtherRNA locus with < 80% of RNAs between 20-24 nts in size	NA	NA	NA	NA	NA	NA	NA	-2.72389393080697	0.0216102141099371
1	36975686	36976238	553	*	PlantSmallRNAgenes	siRNA24	NA	NA	osa-b1.0r1-14748	siRNA24 locus with predominant RNA size of 24	NA	NA	NA	NA	NA	NA	NA	4.91800887170134	0.0144996066475257
1	37016617	37017173	557	*	PlantSmallRNAgenes	siRNA24	NA	NA	osa-b1.0r1-14759	siRNA24 locus with predominant RNA size of 24	NA	NA	NA	NA	NA	NA	NA	-3.67482278876661	1.02598167758724e-06
1	37031877	37032483	607	*	PlantSmallRNAgenes	siRNA24	NA	NA	osa-b1.0r1-14763	siRNA24 locus with predominant RNA size of 24	NA	NA	NA	NA	NA	NA	NA	-2.13114447718438	0.0347125966138155
1	37048030	37048386	357	*	PlantSmallRNAgenes	siRNA24	NA	NA	osa-b1.0r1-14771	siRNA24 locus with predominant RNA size of 24	NA	NA	NA	NA	NA	NA	NA	-2.71516572084344	0.0492721977651318
1	37089336	37090577	1242	-	PlantSmallRNAgenes	siRNA24	NA	NA	osa-b1.0r1-14787	siRNA24 locus with predominant RNA size of 24	NA	NA	NA	NA	NA	NA	NA	-3.00105790371374	2.63652545605252e-05
1	37113834	37114164	331	+	PlantSmallRNAgenes	siRNA24	NA	NA	osa-b1.0r1-14807	siRNA24 locus with predominant RNA size of 24	NA	NA	NA	NA	NA	NA	NA	-4.52373802111896	0.0114684379839197
1	37136024	37136399	376	*	PlantSmallRNAgenes	siRNA24	NA	NA	osa-b1.0r1-14815	siRNA24 locus with predominant RNA size of 24	NA	NA	NA	NA	NA	NA	NA	-3.45368377549794	0.0305733626283756
1	37169424	37173455	4032	*	PlantSmallRNAgenes	siRNA24	NA	NA	osa-b1.0r1-14834	siRNA24 locus with predominant RNA size of 24	NA	NA	NA	NA	NA	NA	NA	10.8866036250536	8.21217549948196e-14
1	37176565	37177465	901	*	PlantSmallRNAgenes	siRNA24	NA	NA	osa-b1.0r1-14835	siRNA24 locus with predominant RNA size of 24	NA	NA	NA	NA	NA	NA	NA	1.85753684033416	0.000988207549513155
1	37198987	37207930	8944	*	Pln24NT	24nt_Locus	NA	NA	cluster12166	NA	NA	NA	NA	cluster12166	cluster12166	T	16	5.36226149858675	0.0249963970850956
1	37248041	37248671	631	*	PlantSmallRNAgenes	siRNA21	NA	NA	osa-b1.0r1-14850	siRNA21 locus with predominant RNA size of 21	NA	NA	NA	NA	NA	NA	NA	2.28860292818696	0.00108333754041652
1	37248890	37249252	363	*	PlantSmallRNAgenes	siRNA21	NA	NA	osa-b1.0r1-14851	siRNA21 locus with predominant RNA size of 21	NA	NA	NA	NA	NA	NA	NA	2.6450725944192	1.58393373176058e-05
1	37249401	37249826	426	*	PlantSmallRNAgenes	siRNA24	NA	NA	osa-b1.0r1-14852	siRNA24 locus with predominant RNA size of 24	NA	NA	NA	NA	NA	NA	NA	-2.09633942372486	0.0264422420441515
1	37313370	37313897	528	*	PlantSmallRNAgenes	siRNA21	NA	NA	osa-b1.0r1-14867	siRNA21 locus with predominant RNA size of 21	NA	NA	NA	NA	NA	NA	NA	-3.12281806927256	0.000177934114060526
1	37323210	37323851	642	*	PlantSmallRNAgenes	siRNA24	NA	NA	osa-b1.0r1-14871	siRNA24 locus with predominant RNA size of 24	NA	NA	NA	NA	NA	NA	NA	-1.98858253711724	0.0325431401651727
1	37337502	37338900	1399	*	PlantSmallRNAgenes	siRNA24	NA	NA	osa-b1.0r1-14876	siRNA24 locus with predominant RNA size of 24	NA	NA	NA	NA	NA	NA	NA	2.11200121702057	0.0364415646162835
1	37391286	37391715	430	*	PlantSmallRNAgenes	siRNA24	NA	NA	osa-b1.0r1-14898	siRNA24 locus with predominant RNA size of 24	NA	NA	NA	NA	NA	NA	NA	1.70123531519459	0.0140516771685146
1	37411993	37413090	1098	-	ShortStack	OtherRNA	NA	NA	Cluster_72277	NA	Cluster_72277	N	N	NA	NA	NA	NA	-5.75537888451677	0.00042165959347844
1	37425537	37425876	340	*	PlantSmallRNAgenes	siRNA24	NA	NA	osa-b1.0r1-14910	siRNA24 locus with predominant RNA size of 24	NA	NA	NA	NA	NA	NA	NA	-3.40630258193639	0.00320165276331005
1	37444015	37444663	649	-	ShortStack	OtherRNA	NA	NA	Cluster_72295	NA	Cluster_72295	N	N	NA	NA	NA	NA	-2.55240691019102	0.0138053728660042
1	37450417	37451339	923	*	PlantSmallRNAgenes	siRNA24	NA	NA	osa-b1.0r1-14925	siRNA24 locus with predominant RNA size of 24	NA	NA	NA	NA	NA	NA	NA	5.27421469930731	0.00170290814554911
1	37453249	37453902	654	*	PlantSmallRNAgenes	siRNA24	NA	NA	osa-b1.0r1-14926	siRNA24 locus with predominant RNA size of 24	NA	NA	NA	NA	NA	NA	NA	-2.51670166920756	0.000279810295850817
1	37509900	37510020	121	+	ShortStack	OtherRNA	NA	NA	Cluster_72327	NA	Cluster_72327	N	N	NA	NA	NA	NA	-3.81908941077974	0.0391224743177931
1	37511100	37512221	1122	+	PlantSmallRNAgenes	OtherRNA	NA	NA	osa-b1.0r1-14947	OtherRNA locus with < 80% of RNAs between 20-24 nts in size	NA	NA	NA	NA	NA	NA	NA	-2.95322785344024	1.42910240226671e-06
1	37512746	37513323	578	+	PlantSmallRNAgenes	OtherRNA	NA	NA	osa-b1.0r1-14948	OtherRNA locus with < 80% of RNAs between 20-24 nts in size	NA	NA	NA	NA	NA	NA	NA	-2.5291938671762	0.000392186293117664
1	37599049	37601259	2211	*	PlantSmallRNAgenes	siRNA24	NA	NA	osa-b1.0r1-14978	siRNA24 locus with predominant RNA size of 24	NA	NA	NA	NA	NA	NA	NA	3.09985242228791	0.00472004249052659
1	37704949	37706361	1413	*	PlantSmallRNAgenes	siRNA24	NA	NA	osa-b1.0r1-15025	siRNA24 locus with predominant RNA size of 24	NA	NA	NA	NA	NA	NA	NA	1.9579449072133	0.00421474840298003
1	37749093	37749839	747	*	PlantSmallRNAgenes	siRNA24	NA	NA	osa-b1.0r1-15032	siRNA24 locus with predominant RNA size of 24	NA	NA	NA	NA	NA	NA	NA	2.40044710023773	0.0193312039692978
1	37756939	37757819	881	*	PlantSmallRNAgenes	siRNA24	NA	NA	osa-b1.0r1-15035	siRNA24 locus with predominant RNA size of 24	NA	NA	NA	NA	NA	NA	NA	-2.15573705942612	0.0131870865051513
1	37758425	37758699	275	*	PlantSmallRNAgenes	siRNA24	NA	NA	osa-b1.0r1-15036	siRNA24 locus with predominant RNA size of 24	NA	NA	NA	NA	NA	NA	NA	-4.47596277416187	0.0116055304073969
1	37776506	37778471	1966	+	PlantSmallRNAgenes	OtherRNA	NA	NA	osa-b1.0r1-15043	OtherRNA locus with < 80% of RNAs between 20-24 nts in size	NA	NA	NA	NA	NA	NA	NA	-3.87144898991522	7.81480722308164e-07
1	37788019	37788381	363	+	PlantSmallRNAgenes	siRNA24	NA	NA	osa-b1.0r1-15046	siRNA24 locus with predominant RNA size of 24	NA	NA	NA	NA	NA	NA	NA	-1.56480666112136	0.0116630001222012
1	37790481	37790940	460	+	PlantSmallRNAgenes	OtherRNA	NA	NA	osa-b1.0r1-15047	OtherRNA locus with < 80% of RNAs between 20-24 nts in size	NA	NA	NA	NA	NA	NA	NA	-4.72637631152067	0.0135866660409927
1	37791349	37792878	1530	+	PlantSmallRNAgenes	OtherRNA	NA	NA	osa-b1.0r1-15049	OtherRNA locus with < 80% of RNAs between 20-24 nts in size	NA	NA	NA	NA	NA	NA	NA	-3.59046354789828	0.000836888781135642
1	37819113	37819843	731	*	PlantSmallRNAgenes	siRNA24	NA	NA	osa-b1.0r1-15061	siRNA24 locus with predominant RNA size of 24	NA	NA	NA	NA	NA	NA	NA	-1.73536235090541	0.0486748145045323
1	37827788	37828256	469	*	PlantSmallRNAgenes	siRNA24	NA	NA	osa-b1.0r1-15064	siRNA24 locus with predominant RNA size of 24	NA	NA	NA	NA	NA	NA	NA	-2.09113089244898	0.0496067516548799
1	37902831	37902853	23	+	ShortStack	siRNA21	NA	NA	Cluster_72571	NA	Cluster_72571	21	N	NA	NA	NA	NA	-5.24366012762561	0.00669457306862456
1	37909434	37909828	395	*	PlantSmallRNAgenes	siRNA24	NA	NA	osa-b1.0r1-15097	siRNA24 locus with predominant RNA size of 24	NA	NA	NA	NA	NA	NA	NA	-4.66866320032165	0.0403423103822963
1	37921667	37921801	135	-	ShortStack	OtherRNA	NA	NA	Cluster_72589	NA	Cluster_72589	N	N	NA	NA	NA	NA	6.53760908462344	0.000271885362293489
1	37927474	37927956	483	*	PlantSmallRNAgenes	siRNA24	NA	NA	osa-b1.0r1-15105	siRNA24 locus with predominant RNA size of 24	NA	NA	NA	NA	NA	NA	NA	4.04336119487437	0.0458289708475724
1	38005099	38006866	1768	*	PlantSmallRNAgenes	siRNA24	NA	NA	osa-b1.0r1-15135	siRNA24 locus with predominant RNA size of 24	NA	NA	NA	NA	NA	NA	NA	4.02707199421315	0.00209920058302176
1	38022909	38023869	961	-	ShortStack	OtherRNA	NA	NA	Cluster_72647	NA	Cluster_72647	N	N	NA	NA	NA	NA	3.57598802041518	0.0274088902439128
1	38042554	38043379	826	*	PlantSmallRNAgenes	siRNA24	NA	NA	osa-b1.0r1-15140	siRNA24 locus with predominant RNA size of 24	NA	NA	NA	NA	NA	NA	NA	-1.91450575201173	0.00514564219648356
1	38062576	38063355	780	*	PlantSmallRNAgenes	siRNA24	NA	NA	osa-b1.0r1-15145	siRNA24 locus with predominant RNA size of 24	NA	NA	NA	NA	NA	NA	NA	-2.14231691532842	0.00436763272249859
1	38133225	38133459	235	-	PlantSmallRNAgenes	OtherRNA	NA	NA	osa-b1.0r1-15178	OtherRNA locus with < 80% of RNAs between 20-24 nts in size	NA	NA	NA	NA	NA	NA	NA	23.9299752218173	2.52556653328714e-19
1	38133487	38134763	1277	-	ShortStack	OtherRNA	NA	NA	Cluster_72708	NA	Cluster_72708	N	N	NA	NA	NA	NA	5.00042138998026	0.000827649174015413
1	38195059	38195373	315	+	PlantSmallRNAgenes	siRNA24	NA	NA	osa-b1.0r1-15203	siRNA24 locus with predominant RNA size of 24	NA	NA	NA	NA	NA	NA	NA	2.90465745074339	0.0344642842589722
1	38209187	38210522	1336	*	PlantSmallRNAgenes	siRNA24	NA	NA	osa-b1.0r1-15206	siRNA24 locus with predominant RNA size of 24	NA	NA	NA	NA	NA	NA	NA	-4.43881048864672	0.00921054253376416
1	38219655	38220871	1217	*	PlantSmallRNAgenes	siRNA24	NA	NA	osa-b1.0r1-15210	siRNA24 locus with predominant RNA size of 24	NA	NA	NA	NA	NA	NA	NA	1.83195158470558	0.0446750979218868
1	38243764	38244365	602	*	PlantSmallRNAgenes	siRNA24	NA	NA	osa-b1.0r1-15216	siRNA24 locus with predominant RNA size of 24	NA	NA	NA	NA	NA	NA	NA	3.12216876815372	0.000651184595511073
1	38263342	38263969	628	-	PlantSmallRNAgenes	OtherRNA	NA	NA	osa-b1.0r1-15227	OtherRNA locus with < 80% of RNAs between 20-24 nts in size	NA	NA	NA	NA	NA	NA	NA	-2.35649710623377	0.0285787946795474
1	38271020	38271320	301	*	PlantSmallRNAgenes	OtherRNA	NA	NA	osa-b1.0r1-15230	OtherRNA locus with < 80% of RNAs between 20-24 nts in size	NA	NA	NA	NA	NA	NA	NA	8.28046486013337	3.27106893027997e-08
1	38342089	38346100	4012	*	PlantSmallRNAgenes	OtherRNA	NA	NA	osa-b1.0r1-15255	OtherRNA locus with < 80% of RNAs between 20-24 nts in size	NA	NA	NA	NA	NA	NA	NA	9.03763563819857	1.14594518335988e-13
1	38346447	38346965	519	*	PlantSmallRNAgenes	siRNA24	NA	NA	osa-b1.0r1-15256	siRNA24 locus with predominant RNA size of 24	NA	NA	NA	NA	NA	NA	NA	7.44273883423771	3.07694919636152e-07
1	38358728	38358865	138	*	ShortStack	siRNA24	NA	NA	Cluster_72852	NA	Cluster_72852	24	N	NA	NA	NA	NA	6.55123288994619	0.002065498720988
1	38363489	38365655	2167	*	PlantSmallRNAgenes	siRNA24	NA	NA	osa-b1.0r1-15264	siRNA24 locus with predominant RNA size of 24	NA	NA	NA	NA	NA	NA	NA	1.56451764857698	0.040290291770773
1	38450954	38453353	2400	*	PlantSmallRNAgenes	siRNA24	NA	NA	osa-b1.0r1-15303	siRNA24 locus with predominant RNA size of 24	NA	NA	NA	NA	NA	NA	NA	2.66880872966644	0.00149549381673108
1	38495548	38495728	181	-	PlantSmallRNAgenes	OtherRNA	NA	NA	osa-b1.0r1-15317	OtherRNA locus with < 80% of RNAs between 20-24 nts in size	NA	NA	NA	NA	NA	NA	NA	-2.55300847476076	8.0434736114566e-05
1	38504813	38505075	263	*	PlantSmallRNAgenes	siRNA24	NA	NA	osa-b1.0r1-15320	siRNA24 locus with predominant RNA size of 24	NA	NA	NA	NA	NA	NA	NA	3.90296742451793	0.0493152550032322
1	38547503	38557211	9709	*	PlantSmallRNAgenes	siRNA24	NA	NA	osa-b1.0r1-15341	siRNA24 locus with predominant RNA size of 24	NA	NA	NA	NA	NA	NA	NA	2.31879525476543	2.07371289904202e-06
1	38603565	38604203	639	*	PlantSmallRNAgenes	siRNA24	NA	NA	osa-b1.0r1-15357	siRNA24 locus with predominant RNA size of 24	NA	NA	NA	NA	NA	NA	NA	2.90998881676954	0.0263434364786952
1	38662444	38662833	390	-	PlantSmallRNAgenes	OtherRNA	NA	NA	osa-b1.0r1-15375	OtherRNA locus with < 80% of RNAs between 20-24 nts in size	NA	NA	NA	NA	NA	NA	NA	-5.171330333274	0.00516915490631485
1	38663768	38665393	1626	*	PlantSmallRNAgenes	siRNA24	NA	NA	osa-b1.0r1-15377	siRNA24 locus with predominant RNA size of 24	NA	NA	NA	NA	NA	NA	NA	2.02951034235488	0.0348686151918506
1	38668274	38668291	18	+	ShortStack	OtherRNA	NA	NA	Cluster_73042	NA	Cluster_73042	N	N	NA	NA	NA	NA	6.18015037676402	0.00322342957789812
1	38670876	38672232	1357	*	PlantSmallRNAgenes	siRNA24	NA	NA	osa-b1.0r1-15382	siRNA24 locus with predominant RNA size of 24	NA	NA	NA	NA	NA	NA	NA	2.12151231516372	0.0117303145705462
1	38716970	38718268	1299	*	PlantSmallRNAgenes	siRNA24	NA	NA	osa-b1.0r1-15398	siRNA24 locus with predominant RNA size of 24	NA	NA	NA	NA	NA	NA	NA	-2.07410352158752	0.0284886669052855
1	38726436	38727194	759	*	PlantSmallRNAgenes	siRNA24	NA	NA	osa-b1.0r1-15400	siRNA24 locus with predominant RNA size of 24	NA	NA	NA	NA	NA	NA	NA	-2.88040144114093	0.00519647378611686
1	38771363	38772665	1303	*	PlantSmallRNAgenes	siRNA24	NA	NA	osa-b1.0r1-15420	siRNA24 locus with predominant RNA size of 24	NA	NA	NA	NA	NA	NA	NA	-1.99985008517969	0.0335381740430877
1	38800400	38800620	221	*	PlantSmallRNAgenes	siRNA24	NA	NA	osa-b1.0r1-15432	siRNA24 locus with predominant RNA size of 24	NA	NA	NA	NA	NA	NA	NA	4.47331520366166	0.0390141281966639
1	38905959	38907447	1489	*	PlantSmallRNAgenes	siRNA24	NA	NA	osa-b1.0r1-15467	siRNA24 locus with predominant RNA size of 24	NA	NA	NA	NA	NA	NA	NA	2.34259276611685	0.0160226997465632
1	38966534	38967666	1133	-	PlantSmallRNAgenes	OtherRNA	NA	NA	osa-b1.0r1-15494	OtherRNA locus with < 80% of RNAs between 20-24 nts in size	NA	NA	NA	NA	NA	NA	NA	-3.48048535076191	0.0149112973616383
1	38970454	38971040	587	+	PlantSmallRNAgenes	OtherRNA	NA	NA	osa-b1.0r1-15497	OtherRNA locus with < 80% of RNAs between 20-24 nts in size	NA	NA	NA	NA	NA	NA	NA	-2.19883632220392	0.0375281235632127
1	39043102	39044134	1033	*	PlantSmallRNAgenes	siRNA24	NA	NA	osa-b1.0r1-15516	siRNA24 locus with predominant RNA size of 24	NA	NA	NA	NA	NA	NA	NA	3.29514940145514	0.00237837463861903
1	39068079	39068604	526	+	ShortStack	OtherRNA	NA	NA	Cluster_73260	NA	Cluster_73260	N	N	NA	NA	NA	NA	5.17276246443644	0.0145063101532359
1	39076687	39077115	429	*	PlantSmallRNAgenes	siRNA24	NA	NA	osa-b1.0r1-15531	siRNA24 locus with predominant RNA size of 24	NA	NA	NA	NA	NA	NA	NA	-3.15872928638883	0.0416037768278811
1	39095156	39095202	47	+	PlantSmallRNAgenes	OtherRNA	NA	NA	osa-b1.0r1-15536	OtherRNA locus with < 80% of RNAs between 20-24 nts in size	NA	NA	NA	NA	NA	NA	NA	-4.85985681837104	0.00909059387155126
1	39153014	39153817	804	*	PlantSmallRNAgenes	siRNA24	NA	NA	osa-b1.0r1-15573	siRNA24 locus with predominant RNA size of 24	NA	NA	NA	NA	NA	NA	NA	-1.39472518757369	0.0457086816493709
1	39208428	39209497	1070	*	PlantSmallRNAgenes	siRNA24	NA	NA	osa-b1.0r1-15607	siRNA24 locus with predominant RNA size of 24	NA	NA	NA	NA	NA	NA	NA	2.62118062176148	0.00812266401374708
1	39226678	39227033	356	*	PlantSmallRNAgenes	siRNA24	NA	NA	osa-b1.0r1-15615	siRNA24 locus with predominant RNA size of 24	NA	NA	NA	NA	NA	NA	NA	-3.32441374286061	0.00263661540211631
1	39247159	39247324	166	+	PlantSmallRNAgenes	OtherRNA	NA	NA	osa-b1.0r1-15621	OtherRNA locus with < 80% of RNAs between 20-24 nts in size	NA	NA	NA	NA	NA	NA	NA	-2.1379167137425	0.00390472399876498
1	39284445	39284885	441	*	PlantSmallRNAgenes	siRNA24	NA	NA	osa-b1.0r1-15633	siRNA24 locus with predominant RNA size of 24	NA	NA	NA	NA	NA	NA	NA	-2.3441649074901	0.0189882744221949
1	39316482	39316805	324	*	PlantSmallRNAgenes	siRNA24	NA	NA	osa-b1.0r1-15649	siRNA24 locus with predominant RNA size of 24	NA	NA	NA	NA	NA	NA	NA	-4.65374646611787	0.00731910386683381
1	39322602	39324062	1461	*	PlantSmallRNAgenes	siRNA24	NA	NA	osa-b1.0r1-15653	siRNA24 locus with predominant RNA size of 24	NA	NA	NA	NA	NA	NA	NA	2.71636211788937	5.24273817319033e-05
1	39333598	39334278	681	*	PlantSmallRNAgenes	siRNA24	NA	NA	osa-b1.0r1-15661	siRNA24 locus with predominant RNA size of 24	NA	NA	NA	NA	NA	NA	NA	-4.76455766339213	0.0109728926695002
1	39362858	39363199	342	*	PlantSmallRNAgenes	siRNA24	NA	NA	osa-b1.0r1-15676	siRNA24 locus with predominant RNA size of 24	NA	NA	NA	NA	NA	NA	NA	-2.15611476006065	0.0325212798432663
1	39474988	39475279	292	*	PlantSmallRNAgenes	siRNA24	NA	NA	osa-b1.0r1-15711	siRNA24 locus with predominant RNA size of 24	NA	NA	NA	NA	NA	NA	NA	-3.77025493009867	0.0369714313180444
1	39544223	39544757	535	+	ShortStack	OtherRNA	NA	NA	Cluster_73536	NA	Cluster_73536	N	N	NA	NA	NA	NA	-5.68567311739533	0.00065144705432475
1	39545986	39546843	858	*	PlantSmallRNAgenes	siRNA24	NA	NA	osa-b1.0r1-15733	siRNA24 locus with predominant RNA size of 24	NA	NA	NA	NA	NA	NA	NA	-3.42971153539341	1.71529312203469e-06
1	39548172	39548751	580	+	ShortStack	OtherRNA	NA	NA	Cluster_73540	NA	Cluster_73540	N	N	NA	NA	NA	NA	-4.95582976538247	0.00867836890164303
1	39587657	39588011	355	*	PlantSmallRNAgenes	siRNA24	NA	NA	osa-b1.0r1-15754	siRNA24 locus with predominant RNA size of 24	NA	NA	NA	NA	NA	NA	NA	-2.88127951293389	0.0374327970025259
1	39634014	39634243	230	+	ShortStack	OtherRNA	NA	NA	Cluster_73596	NA	Cluster_73596	N	N	NA	NA	NA	NA	-4.76162180445176	0.0452682044039839
1	39635431	39636326	896	*	PlantSmallRNAgenes	siRNA24	NA	NA	osa-b1.0r1-15766	siRNA24 locus with predominant RNA size of 24	NA	NA	NA	NA	NA	NA	NA	-1.69910706475976	0.00830799850523804
1	39642938	39643363	426	*	PlantSmallRNAgenes	siRNA24	NA	NA	osa-b1.0r1-15769	siRNA24 locus with predominant RNA size of 24	NA	NA	NA	NA	NA	NA	NA	-4.50045124473383	0.0171501962391398
1	39722026	39722543	518	*	PlantSmallRNAgenes	siRNA24	NA	NA	osa-b1.0r1-15800	siRNA24 locus with predominant RNA size of 24	NA	NA	NA	NA	NA	NA	NA	-1.97716396171117	0.0362784361280871
1	39760527	39761585	1059	*	PlantSmallRNAgenes	siRNA24	NA	NA	osa-b1.0r1-15807	siRNA24 locus with predominant RNA size of 24	NA	NA	NA	NA	NA	NA	NA	3.44038461372465	0.00133940090405273
1	39861699	39862028	330	*	PlantSmallRNAgenes	siRNA24	NA	NA	osa-b1.0r1-15848	siRNA24 locus with predominant RNA size of 24	NA	NA	NA	NA	NA	NA	NA	-2.48769895996431	0.0388729926904783
1	39872895	39873251	357	*	PlantSmallRNAgenes	siRNA24	NA	NA	osa-b1.0r1-15857	siRNA24 locus with predominant RNA size of 24	NA	NA	NA	NA	NA	NA	NA	4.14960337119448	0.0280154350532689
1	39922757	39922980	224	-	PlantSmallRNAgenes	OtherRNA	NA	NA	osa-b1.0r1-15876	OtherRNA locus with < 80% of RNAs between 20-24 nts in size	NA	NA	NA	NA	NA	NA	NA	-5.50128673329009	0.00505825544460776
1	39976084	39977100	1017	*	PlantSmallRNAgenes	siRNA24	NA	NA	osa-b1.0r1-15892	siRNA24 locus with predominant RNA size of 24	NA	NA	NA	NA	NA	NA	NA	-2.2631639638271	0.000956656128361072
1	39988727	39989399	673	*	ShortStack	siRNA24	NA	NA	Cluster_73795	NA	Cluster_73795	24	N	NA	NA	NA	NA	7.03481360412498	1.08495677384216e-05
1	39989417	39990369	953	*	PlantSmallRNAgenes	siRNA24	NA	NA	osa-b1.0r1-15897	siRNA24 locus with predominant RNA size of 24	NA	NA	NA	NA	NA	NA	NA	2.34151499912681	3.31099021276511e-05
1	39990486	39991032	547	*	PlantSmallRNAgenes	siRNA24	NA	NA	osa-b1.0r1-15898	siRNA24 locus with predominant RNA size of 24	NA	NA	NA	NA	NA	NA	NA	5.93168632971059	0.0100634254260683
1	40051100	40055461	4362	*	PlantSmallRNAgenes	siRNA24	NA	NA	osa-b1.0r1-15928	siRNA24 locus with predominant RNA size of 24	NA	NA	NA	NA	NA	NA	NA	1.63097323592948	0.0107177986143884
1	40060740	40061406	667	*	PlantSmallRNAgenes	siRNA24	NA	NA	osa-b1.0r1-15929	siRNA24 locus with predominant RNA size of 24	NA	NA	NA	NA	NA	NA	NA	-1.93194006869739	0.0329303550272676
1	40070087	40070631	545	*	PlantSmallRNAgenes	siRNA24	NA	NA	osa-b1.0r1-15932	siRNA24 locus with predominant RNA size of 24	NA	NA	NA	NA	NA	NA	NA	-4.63625611358953	0.0180339852795207
1	40080449	40081904	1456	*	PlantSmallRNAgenes	siRNA24	NA	NA	osa-b1.0r1-15935	siRNA24 locus with predominant RNA size of 24	NA	NA	NA	NA	NA	NA	NA	5.11890882432683	0.00330872458990077
1	40088112	40088424	313	*	PlantSmallRNAgenes	siRNA24	NA	NA	osa-b1.0r1-15940	siRNA24 locus with predominant RNA size of 24	NA	NA	NA	NA	NA	NA	NA	-1.94847277107536	0.0462972193414237
1	40148053	40148546	494	-	ShortStack	OtherRNA	NA	NA	Cluster_73910	NA	Cluster_73910	N	N	NA	NA	NA	NA	4.9431961110605	0.0120115780289714
1	40169475	40170230	756	+	ShortStack	OtherRNA	NA	NA	Cluster_73928	NA	Cluster_73928	N	N	NA	NA	NA	NA	-3.21348599878712	0.0192355746136638
1	40175338	40175650	313	*	PlantSmallRNAgenes	siRNA24	NA	NA	osa-b1.0r1-15982	siRNA24 locus with predominant RNA size of 24	NA	NA	NA	NA	NA	NA	NA	-4.4771938133382	0.0343143795232584
1	40317260	40317623	364	*	PlantSmallRNAgenes	siRNA24	NA	NA	osa-b1.0r1-16036	siRNA24 locus with predominant RNA size of 24	NA	NA	NA	NA	NA	NA	NA	3.30542250737075	0.00164229705730331
1	40396589	40397140	552	*	PlantSmallRNAgenes	siRNA24	NA	NA	osa-b1.0r1-16080	siRNA24 locus with predominant RNA size of 24	NA	NA	NA	NA	NA	NA	NA	-3.39065216969676	2.64399392378152e-05
1	40404521	40406344	1824	-	ShortStack	OtherRNA	NA	NA	Cluster_74072	NA	Cluster_74072	N	N	NA	NA	NA	NA	-2.91348399441813	0.000580770829985624
1	40407014	40407814	801	-	ShortStack	OtherRNA	NA	NA	Cluster_74074	NA	Cluster_74074	N	N	NA	NA	NA	NA	-5.23562235086557	0.00606071634448536
1	40436740	40438081	1342	*	PlantSmallRNAgenes	siRNA24	NA	NA	osa-b1.0r1-16099	siRNA24 locus with predominant RNA size of 24	NA	NA	NA	NA	NA	NA	NA	4.57724901172582	0.00237837463861903
1	40438594	40441578	2985	*	PlantSmallRNAgenes	siRNA24	NA	NA	osa-b1.0r1-16101	siRNA24 locus with predominant RNA size of 24	NA	NA	NA	NA	NA	NA	NA	11.755985632955	2.4807495178819e-16
1	40512145	40512825	681	*	PlantSmallRNAgenes	siRNA24	NA	NA	osa-b1.0r1-16135	siRNA24 locus with predominant RNA size of 24	NA	NA	NA	NA	NA	NA	NA	5.14060988959872	0.0083490512661186
1	40512908	40513210	303	*	PlantSmallRNAgenes	siRNA24	NA	NA	osa-b1.0r1-16136	siRNA24 locus with predominant RNA size of 24	NA	NA	NA	NA	NA	NA	NA	4.0249218527438	0.00110937928225094
1	40530450	40531327	878	*	PlantSmallRNAgenes	siRNA24	NA	NA	osa-b1.0r1-16138	siRNA24 locus with predominant RNA size of 24	NA	NA	NA	NA	NA	NA	NA	4.90173961802278	2.49498424856692e-11
1	40531982	40532414	433	*	PlantSmallRNAgenes	siRNA24	NA	NA	osa-b1.0r1-16139	siRNA24 locus with predominant RNA size of 24	NA	NA	NA	NA	NA	NA	NA	4.64534599824864	0.028980444709505
1	40539689	40545731	6043	*	PlantSmallRNAgenes	siRNA24	NA	NA	osa-b1.0r1-16146	siRNA24 locus with predominant RNA size of 24	NA	NA	NA	NA	NA	NA	NA	9.33126877922744	1.09704143643265e-40
1	40573229	40574003	775	+	ShortStack	OtherRNA	NA	NA	Cluster_74185	NA	Cluster_74185	N	N	NA	NA	NA	NA	4.49707111353131	2.16686114944972e-05
1	40610625	40611132	508	-	PlantSmallRNAgenes	OtherRNA	NA	NA	osa-b1.0r1-16173	OtherRNA locus with < 80% of RNAs between 20-24 nts in size	NA	NA	NA	NA	NA	NA	NA	-3.87506550699041	0.00166032210167487
1	40611547	40611725	179	-	PlantSmallRNAgenes	OtherRNA	NA	NA	osa-b1.0r1-16175	OtherRNA locus with < 80% of RNAs between 20-24 nts in size	NA	NA	NA	NA	NA	NA	NA	-3.60963418362193	0.00394598496092439
1	40714484	40714846	363	-	ShortStack	OtherRNA	NA	NA	Cluster_74277	NA	Cluster_74277	N	N	NA	NA	NA	NA	5.73377866013936	0.0141504812572701
1	40716441	40717107	667	-	ShortStack	OtherRNA	NA	NA	Cluster_74280	NA	Cluster_74280	N	N	NA	NA	NA	NA	4.21662534083557	0.0124572698047435
1	40778865	40778882	18	-	PlantSmallRNAgenes	OtherRNA	NA	NA	osa-b1.0r1-16249	OtherRNA locus with < 80% of RNAs between 20-24 nts in size	NA	NA	NA	NA	NA	NA	NA	-5.97521537782014	0.00021564195876594
1	40793750	40793926	177	-	PlantSmallRNAgenes	OtherRNA	NA	NA	osa-b1.0r1-16254	OtherRNA locus with < 80% of RNAs between 20-24 nts in size	NA	NA	NA	NA	NA	NA	NA	-22.0571610804673	3.28246983240859e-15
1	40813201	40814527	1327	*	PlantSmallRNAgenes	OtherRNA	NA	NA	osa-b1.0r1-16269	OtherRNA locus with < 80% of RNAs between 20-24 nts in size	NA	NA	NA	NA	NA	NA	NA	-1.96360367244836	0.0259116419895401
1	40818600	40818946	347	-	PlantSmallRNAgenes	siRNA24	NA	NA	osa-b1.0r1-16273	siRNA24 locus with predominant RNA size of 24	NA	NA	NA	NA	NA	NA	NA	4.50467154598408	0.00918297448743548
1	40832323	40832554	232	*	PlantSmallRNAgenes	siRNA24	NA	NA	osa-b1.0r1-16281	siRNA24 locus with predominant RNA size of 24	NA	NA	NA	NA	NA	NA	NA	-3.18095797851673	0.00158666744953795
1	40840504	40841722	1219	*	PlantSmallRNAgenes	siRNA24	NA	NA	osa-b1.0r1-16287	siRNA24 locus with predominant RNA size of 24	NA	NA	NA	NA	NA	NA	NA	3.70053524234603	0.0244663833486232
1	40848032	40848742	711	*	PlantSmallRNAgenes	siRNA24	NA	NA	osa-b1.0r1-16293	siRNA24 locus with predominant RNA size of 24	NA	NA	NA	NA	NA	NA	NA	-2.72078305138253	0.00732695507228251
1	40885045	40886267	1223	*	PlantSmallRNAgenes	siRNA24	NA	NA	osa-b1.0r1-16309	siRNA24 locus with predominant RNA size of 24	NA	NA	NA	NA	NA	NA	NA	4.58916469704507	0.0218259217625539
1	40962341	40963169	829	*	PlantSmallRNAgenes	siRNA24	NA	NA	osa-b1.0r1-16337	siRNA24 locus with predominant RNA size of 24	NA	NA	NA	NA	NA	NA	NA	-3.86809580860954	0.0136198259960261
1	40971324	40971959	636	*	PlantSmallRNAgenes	siRNA24	NA	NA	osa-b1.0r1-16343	siRNA24 locus with predominant RNA size of 24	NA	NA	NA	NA	NA	NA	NA	-2.97451159508657	0.0266514833913957
1	40975412	40976118	707	*	PlantSmallRNAgenes	siRNA24	NA	NA	osa-b1.0r1-16346	siRNA24 locus with predominant RNA size of 24	NA	NA	NA	NA	NA	NA	NA	-3.69505333228079	0.0429141083517398
1	41111523	41111760	238	*	PlantSmallRNAgenes	siRNA24	NA	NA	osa-b1.0r1-16396	siRNA24 locus with predominant RNA size of 24	NA	NA	NA	NA	NA	NA	NA	-4.13442541229365	0.0287441369572193
1	41133136	41133152	17	+	PlantSmallRNAgenes	OtherRNA	NA	NA	osa-b1.0r1-16406	OtherRNA locus with < 80% of RNAs between 20-24 nts in size	NA	NA	NA	NA	NA	NA	NA	2.94923380481024	0.00293405076327132
1	41135891	41136040	150	+	PlantSmallRNAgenes	OtherRNA	NA	NA	osa-b1.0r1-16407	OtherRNA locus with < 80% of RNAs between 20-24 nts in size	NA	NA	NA	NA	NA	NA	NA	5.44298554806922	5.62248288943045e-27
1	41138978	41139079	102	+	PlantSmallRNAgenes	OtherRNA	NA	NA	osa-b1.0r1-16410	OtherRNA locus with < 80% of RNAs between 20-24 nts in size	NA	NA	NA	NA	NA	NA	NA	2.02744012377709	0.00762103332339261
1	41240300	41240821	522	*	PlantSmallRNAgenes	siRNA24	NA	NA	osa-b1.0r1-16448	siRNA24 locus with predominant RNA size of 24	NA	NA	NA	NA	NA	NA	NA	-4.24642042003342	0.020340774327243
1	41307287	41307686	400	-	PlantSmallRNAgenes	siRNA24	NA	NA	osa-b1.0r1-16475	siRNA24 locus with predominant RNA size of 24	NA	NA	NA	NA	NA	NA	NA	1.38077235089941	0.0331444098603782
1	41349922	41350673	752	+	ShortStack	OtherRNA	NA	NA	Cluster_74666	NA	Cluster_74666	N	N	NA	NA	NA	NA	-5.15781446513151	0.0140465682511605
1	41382530	41382770	241	*	PlantSmallRNAgenes	siRNA24	NA	NA	osa-b1.0r1-16511	siRNA24 locus with predominant RNA size of 24	NA	NA	NA	NA	NA	NA	NA	-4.98395144191258	0.00275443514758732
1	41398908	41399135	228	-	ShortStack	OtherRNA	NA	NA	Cluster_74692	NA	Cluster_74692	N	N	NA	NA	NA	NA	5.15303961812943	0.0106140740600605
1	41455173	41456393	1221	+	PlantSmallRNAgenes	OtherRNA	NA	NA	osa-b1.0r1-16528	OtherRNA locus with < 80% of RNAs between 20-24 nts in size	NA	NA	NA	NA	NA	NA	NA	2.17611253033089	0.00128142627050222
1	41486082	41487368	1287	+	PlantSmallRNAgenes	OtherRNA	NA	NA	osa-b1.0r1-16535	OtherRNA locus with < 80% of RNAs between 20-24 nts in size	NA	NA	NA	NA	NA	NA	NA	2.09978313234404	0.00185649009376385
1	41496220	41498310	2091	*	PlantSmallRNAgenes	siRNA24	NA	NA	osa-b1.0r1-16539	siRNA24 locus with predominant RNA size of 24	NA	NA	NA	NA	NA	NA	NA	5.93452736720368	0.00016603509592559
1	41506497	41507753	1257	*	PlantSmallRNAgenes	siRNA24	NA	NA	osa-b1.0r1-16544	siRNA24 locus with predominant RNA size of 24	NA	NA	NA	NA	NA	NA	NA	-3.40709962914452	0.00201308405093601
1	41517052	41517966	915	+	PlantSmallRNAgenes	OtherRNA	NA	NA	osa-b1.0r1-16552	OtherRNA locus with < 80% of RNAs between 20-24 nts in size	NA	NA	NA	NA	NA	NA	NA	-2.17167399445733	0.0393105941639074
1	41524549	41525717	1169	*	PlantSmallRNAgenes	siRNA24	NA	NA	osa-b1.0r1-16557	siRNA24 locus with predominant RNA size of 24	NA	NA	NA	NA	NA	NA	NA	4.57466159375058	0.0241975132806046
1	41561193	41561753	561	*	PlantSmallRNAgenes	siRNA24	NA	NA	osa-b1.0r1-16575	siRNA24 locus with predominant RNA size of 24	NA	NA	NA	NA	NA	NA	NA	-2.50681108624403	0.00168417550944694
1	41605090	41606109	1020	*	PlantSmallRNAgenes	siRNA24	NA	NA	osa-b1.0r1-16584	siRNA24 locus with predominant RNA size of 24	NA	NA	NA	NA	NA	NA	NA	3.57161130841918	0.00103244143336471
1	41635193	41636857	1665	*	Pln24NT	24nt_Locus	NA	NA	cluster13461	NA	NA	NA	NA	cluster13461	cluster13461	T	17	3.1560902533302	0.0442321688210851
1	41708495	41709073	579	*	PlantSmallRNAgenes	siRNA24	NA	NA	osa-b1.0r1-16614	siRNA24 locus with predominant RNA size of 24	NA	NA	NA	NA	NA	NA	NA	-6.85355540207	0.00342652620010635
1	41728430	41729003	574	*	PlantSmallRNAgenes	siRNA24	NA	NA	osa-b1.0r1-16619	siRNA24 locus with predominant RNA size of 24	NA	NA	NA	NA	NA	NA	NA	-2.99256384002239	0.0128647111235866
1	41729478	41729575	98	-	PlantSmallRNAgenes	OtherRNA	NA	NA	osa-b1.0r1-16620	OtherRNA locus with < 80% of RNAs between 20-24 nts in size	NA	NA	NA	NA	NA	NA	NA	-4.87395105739568	0.0248613422677048
1	41844456	41844899	444	*	PlantSmallRNAgenes	siRNA24	NA	NA	osa-b1.0r1-16671	siRNA24 locus with predominant RNA size of 24	NA	NA	NA	NA	NA	NA	NA	-5.66000699984876	0.00110509049079122
1	41854872	41855519	648	*	PlantSmallRNAgenes	siRNA21	NA	NA	osa-b1.0r1-16677	siRNA21 locus with predominant RNA size of 21	NA	NA	NA	NA	NA	NA	NA	-4.45418996620951	4.70104419942948e-07
1	41855742	41856336	595	*	PlantSmallRNAgenes	siRNA21	NA	NA	osa-b1.0r1-16678	siRNA21 locus with predominant RNA size of 21	NA	NA	NA	NA	NA	NA	NA	-2.34041024075686	0.00129494070659485
1	41909367	41909706	340	*	PlantSmallRNAgenes	siRNA24	NA	NA	osa-b1.0r1-16692	siRNA24 locus with predominant RNA size of 24	NA	NA	NA	NA	NA	NA	NA	-2.39504900599248	0.0204758020184717
1	41918854	41919298	445	*	PlantSmallRNAgenes	siRNA24	NA	NA	osa-b1.0r1-16699	siRNA24 locus with predominant RNA size of 24	NA	NA	NA	NA	NA	NA	NA	-4.10772812042575	0.029175802543649
1	41935909	41936506	598	*	PlantSmallRNAgenes	siRNA24	NA	NA	osa-b1.0r1-16703	siRNA24 locus with predominant RNA size of 24	NA	NA	NA	NA	NA	NA	NA	-2.34104972232403	0.0118265043068672
1	41938453	41939312	860	*	PlantSmallRNAgenes	siRNA24	NA	NA	osa-b1.0r1-16705	siRNA24 locus with predominant RNA size of 24	NA	NA	NA	NA	NA	NA	NA	-1.4456690457814	0.0279265485983364
1	41974629	41975941	1313	*	PlantSmallRNAgenes	siRNA24	NA	NA	osa-b1.0r1-16721	siRNA24 locus with predominant RNA size of 24	NA	NA	NA	NA	NA	NA	NA	-3.34353656217768	0.0301345883846711
1	41976725	41978090	1366	*	PlantSmallRNAgenes	OtherRNA	NA	NA	osa-b1.0r1-16722	OtherRNA locus with < 80% of RNAs between 20-24 nts in size	NA	NA	NA	NA	NA	NA	NA	-4.1703004137283	0.000179393515537775
1	41986092	41990321	4230	*	Pln24NT	24nt_Locus	NA	NA	cluster13589	NA	NA	NA	NA	cluster13589	cluster13589	T	4	4.50475114335469	0.00262074967613108
1	41996270	41997254	985	*	PlantSmallRNAgenes	siRNA24	NA	NA	osa-b1.0r1-16729	siRNA24 locus with predominant RNA size of 24	NA	NA	NA	NA	NA	NA	NA	5.94229324915811	0.000302649053373154
1	42014620	42015379	760	*	PlantSmallRNAgenes	siRNA24	NA	NA	osa-b1.0r1-16736	siRNA24 locus with predominant RNA size of 24	NA	NA	NA	NA	NA	NA	NA	-2.08382494793361	0.00044522988475462
1	42017054	42017438	385	*	PlantSmallRNAgenes	siRNA24	NA	NA	osa-b1.0r1-16737	siRNA24 locus with predominant RNA size of 24	NA	NA	NA	NA	NA	NA	NA	-2.75941650811822	0.020748425514445
1	42043190	42043333	144	*	PlantSmallRNAgenes	siRNA24	NA	NA	osa-b1.0r1-16747	siRNA24 locus with predominant RNA size of 24	NA	NA	NA	NA	NA	NA	NA	-4.36736202755922	0.0470251416256051
1	42161320	42162189	870	*	PlantSmallRNAgenes	siRNA24	NA	NA	osa-b1.0r1-16811	siRNA24 locus with predominant RNA size of 24	NA	NA	NA	NA	NA	NA	NA	-2.16781538672157	0.03073193331629
1	42176289	42177455	1167	*	PlantSmallRNAgenes	siRNA24	NA	NA	osa-b1.0r1-16817	siRNA24 locus with predominant RNA size of 24	NA	NA	NA	NA	NA	NA	NA	1.70113910826433	0.0266032739016129
1	42215106	42216220	1115	*	PlantSmallRNAgenes	siRNA24	NA	NA	osa-b1.0r1-16834	siRNA24 locus with predominant RNA size of 24	NA	NA	NA	NA	NA	NA	NA	3.07837877422391	0.00402421286510091
1	42228221	42229517	1297	*	PlantSmallRNAgenes	siRNA24	NA	NA	osa-b1.0r1-16836	siRNA24 locus with predominant RNA size of 24	NA	NA	NA	NA	NA	NA	NA	-1.38964782222004	0.0369833528325291
1	42336473	42336783	311	-	ShortStack	OtherRNA	NA	NA	Cluster_75269	NA	Cluster_75269	N	N	NA	NA	NA	NA	-4.86585859296074	0.0287222888327528
1	42401102	42402262	1161	*	PlantSmallRNAgenes	siRNA24	NA	NA	osa-b1.0r1-16885	siRNA24 locus with predominant RNA size of 24	NA	NA	NA	NA	NA	NA	NA	-2.86880119606506	0.000828450205539708
1	42431361	42432788	1428	*	PlantSmallRNAgenes	siRNA24	NA	NA	osa-b1.0r1-16898	siRNA24 locus with predominant RNA size of 24	NA	NA	NA	NA	NA	NA	NA	-1.92492639259836	0.00639867748838066
1	42441885	42442454	570	+	ShortStack	OtherRNA	NA	NA	Cluster_75342	NA	Cluster_75342	N	N	NA	NA	NA	NA	-4.69824767103151	0.0443074056365133
1	42455010	42456211	1202	*	PlantSmallRNAgenes	siRNA24	NA	NA	osa-b1.0r1-16907	siRNA24 locus with predominant RNA size of 24	NA	NA	NA	NA	NA	NA	NA	-2.8948771856474	0.013165277214574
1	42558508	42559013	506	*	PlantSmallRNAgenes	siRNA24	NA	NA	osa-b1.0r1-16934	siRNA24 locus with predominant RNA size of 24	NA	NA	NA	NA	NA	NA	NA	1.48571499258128	0.0431563725280777
1	42570002	42574807	4806	*	PlantSmallRNAgenes	siRNA24	NA	NA	osa-b1.0r1-16943	siRNA24 locus with predominant RNA size of 24	NA	NA	NA	NA	NA	NA	NA	5.82021441226605	2.86274421225193e-23
1	42598118	42599759	1642	*	PlantSmallRNAgenes	siRNA24	NA	NA	osa-b1.0r1-16947	siRNA24 locus with predominant RNA size of 24	NA	NA	NA	NA	NA	NA	NA	-1.24772376928883	0.0474348339468767
1	42671941	42672902	962	*	PlantSmallRNAgenes	siRNA24	NA	NA	osa-b1.0r1-16966	siRNA24 locus with predominant RNA size of 24	NA	NA	NA	NA	NA	NA	NA	-3.80890034425735	0.0120985731674371
1	42761468	42762565	1098	*	PlantSmallRNAgenes	siRNA24	NA	NA	osa-b1.0r1-16989	siRNA24 locus with predominant RNA size of 24	NA	NA	NA	NA	NA	NA	NA	4.05172354911329	0.0110850977874804
1	42765385	42766014	630	*	PlantSmallRNAgenes	siRNA24	NA	NA	osa-b1.0r1-16992	siRNA24 locus with predominant RNA size of 24	NA	NA	NA	NA	NA	NA	NA	5.18733903824959	0.0218259217625539
1	42782796	42783648	853	*	PlantSmallRNAgenes	siRNA24	NA	NA	osa-b1.0r1-17000	siRNA24 locus with predominant RNA size of 24	NA	NA	NA	NA	NA	NA	NA	2.12044274994203	0.0251127184449053
1	42825050	42826171	1122	*	PlantSmallRNAgenes	siRNA24	NA	NA	osa-b1.0r1-17014	siRNA24 locus with predominant RNA size of 24	NA	NA	NA	NA	NA	NA	NA	-1.56353242370434	0.0433201285114382
1	42883232	42883801	570	*	PlantSmallRNAgenes	siRNA24	NA	NA	osa-b1.0r1-17026	siRNA24 locus with predominant RNA size of 24	NA	NA	NA	NA	NA	NA	NA	2.21934364604304	0.0411933569437478
1	42910945	42912437	1493	*	PlantSmallRNAgenes	siRNA24	NA	NA	osa-b1.0r1-17035	siRNA24 locus with predominant RNA size of 24	NA	NA	NA	NA	NA	NA	NA	-1.82898752166508	0.0232313400874329
1	42924268	42924574	307	*	ShortStack	OtherRNA	NA	NA	Cluster_75584	NA	Cluster_75584	N	N	NA	NA	NA	NA	5.8849429068426	0.0166771841338334
1	42982385	42982818	434	*	PlantSmallRNAgenes	siRNA24	NA	NA	osa-b1.0r1-17064	siRNA24 locus with predominant RNA size of 24	NA	NA	NA	NA	NA	NA	NA	-3.76832920995235	0.0451017953715727
1	43096410	43097205	796	+	PlantSmallRNAgenes	OtherRNA	NA	NA	osa-b1.0r1-17087	OtherRNA locus with < 80% of RNAs between 20-24 nts in size	NA	NA	NA	NA	NA	NA	NA	-7.57285365515413	2.00399511942882e-07
1	43097284	43097664	381	+	PlantSmallRNAgenes	OtherRNA	NA	NA	osa-b1.0r1-17088	OtherRNA locus with < 80% of RNAs between 20-24 nts in size	NA	NA	NA	NA	NA	NA	NA	-7.03114413345256	1.95083699881628e-06
1	43143499	43143590	92	+	PlantSmallRNAgenes	OtherRNA	NA	NA	osa-b1.0r1-17106	OtherRNA locus with < 80% of RNAs between 20-24 nts in size	NA	NA	NA	NA	NA	NA	NA	-10.4221344651471	7.59049776966072e-06
1	43171530	43171866	337	*	PlantSmallRNAgenes	siRNA24	NA	NA	osa-b1.0r1-17114	siRNA24 locus with predominant RNA size of 24	NA	NA	NA	NA	NA	NA	NA	4.08970736230306	0.046111090960275
1	43199525	43200649	1125	+	PlantSmallRNAgenes	siRNA24	NA	NA	osa-b1.0r1-17123	siRNA24 locus with predominant RNA size of 24	NA	NA	NA	NA	NA	NA	NA	-3.3858782647969	0.00178915978579934
1	43215378	43216852	1475	*	PlantSmallRNAgenes	siRNA24	NA	NA	osa-b1.0r1-17126	siRNA24 locus with predominant RNA size of 24	NA	NA	NA	NA	NA	NA	NA	2.91288449224458	0.000620684967363426
1	43238617	43239872	1256	*	PlantSmallRNAgenes	siRNA24	NA	NA	osa-b1.0r1-17138	siRNA24 locus with predominant RNA size of 24	NA	NA	NA	NA	NA	NA	NA	-3.59434737083211	1.35169596760737e-05
10	16963	20171	3209	*	Pln24NT	24nt_Locus	NA	NA	cluster13971	NA	NA	NA	NA	cluster13971	cluster13971	T	16	5.65896921529304	0.000750116381413609
10	28205	41043	12839	*	Pln24NT	24nt_Locus	NA	NA	cluster13974	NA	NA	NA	NA	cluster13974	cluster13974	T	16	4.62714714414263	0.00798045628470566
10	43199	44144	946	*	PlantSmallRNAgenes	siRNA24	NA	NA	osa-b1.0r1-17145	siRNA24 locus with predominant RNA size of 24	NA	NA	NA	NA	NA	NA	NA	6.25534748463967	0.000227266511822378
10	106526	107362	837	*	PlantSmallRNAgenes	siRNA24	NA	NA	osa-b1.0r1-17170	siRNA24 locus with predominant RNA size of 24	NA	NA	NA	NA	NA	NA	NA	2.77263898479637	0.0384894575148761
10	124773	125525	753	*	PlantSmallRNAgenes	siRNA24	NA	NA	osa-b1.0r1-17179	siRNA24 locus with predominant RNA size of 24	NA	NA	NA	NA	NA	NA	NA	7.10059071737743	1.64661912769954e-05
10	168594	169155	562	*	PlantSmallRNAgenes	siRNA24	NA	NA	osa-b1.0r1-17195	siRNA24 locus with predominant RNA size of 24	NA	NA	NA	NA	NA	NA	NA	5.63247097882152	0.000761073585530852
10	182218	184289	2072	*	PlantSmallRNAgenes	siRNA24	NA	NA	osa-b1.0r1-17203	siRNA24 locus with predominant RNA size of 24	NA	NA	NA	NA	NA	NA	NA	3.51161287177754	0.00148739056009326
10	316578	316963	386	*	PlantSmallRNAgenes	siRNA24	NA	NA	osa-b1.0r1-17253	siRNA24 locus with predominant RNA size of 24	NA	NA	NA	NA	NA	NA	NA	3.8840408259282	0.0145917000178063
10	350012	351379	1368	*	PlantSmallRNAgenes	siRNA24	NA	NA	osa-b1.0r1-17268	siRNA24 locus with predominant RNA size of 24	NA	NA	NA	NA	NA	NA	NA	4.7770679175718	0.0122916502379345
10	367903	369010	1108	*	PlantSmallRNAgenes	siRNA24	NA	NA	osa-b1.0r1-17275	siRNA24 locus with predominant RNA size of 24	NA	NA	NA	NA	NA	NA	NA	-2.34235389407263	0.044713062124478
10	400705	401777	1073	*	PlantSmallRNAgenes	siRNA24	NA	NA	osa-b1.0r1-17292	siRNA24 locus with predominant RNA size of 24	NA	NA	NA	NA	NA	NA	NA	6.13643174004705	0.00138430905770749
10	402138	404290	2153	*	PlantSmallRNAgenes	siRNA24	NA	NA	osa-b1.0r1-17294	siRNA24 locus with predominant RNA size of 24	NA	NA	NA	NA	NA	NA	NA	2.51334161354657	9.6371949517061e-05
10	416472	419311	2840	*	PlantSmallRNAgenes	siRNA24	NA	NA	osa-b1.0r1-17297	siRNA24 locus with predominant RNA size of 24	NA	NA	NA	NA	NA	NA	NA	2.32254328787096	0.00155538506966119
10	462413	462913	501	*	PlantSmallRNAgenes	siRNA24	NA	NA	osa-b1.0r1-17319	siRNA24 locus with predominant RNA size of 24	NA	NA	NA	NA	NA	NA	NA	-2.04231250576109	0.00940754283973252
10	477746	478858	1113	*	PlantSmallRNAgenes	siRNA24	NA	NA	osa-b1.0r1-17327	siRNA24 locus with predominant RNA size of 24	NA	NA	NA	NA	NA	NA	NA	4.79457438979	0.0144161945691149
10	493397	493888	492	*	PlantSmallRNAgenes	siRNA24	NA	NA	osa-b1.0r1-17338	siRNA24 locus with predominant RNA size of 24	NA	NA	NA	NA	NA	NA	NA	4.95109606417455	0.0194737267548133
10	494686	495859	1174	*	PlantSmallRNAgenes	siRNA24	NA	NA	osa-b1.0r1-17339	siRNA24 locus with predominant RNA size of 24	NA	NA	NA	NA	NA	NA	NA	4.28855464872932	0.00658617620627517
10	497272	498131	860	*	PlantSmallRNAgenes	siRNA24	NA	NA	osa-b1.0r1-17341	siRNA24 locus with predominant RNA size of 24	NA	NA	NA	NA	NA	NA	NA	6.06932390187874	0.00037790528701367
10	577819	579189	1371	*	Pln24NT	24nt_Locus	NA	NA	cluster14164	NA	NA	NA	NA	cluster14164	cluster14164	T	6	4.70474219794158	0.0178419435077438
10	580920	582425	1506	*	PlantSmallRNAgenes	siRNA24	NA	NA	osa-b1.0r1-17382	siRNA24 locus with predominant RNA size of 24	NA	NA	NA	NA	NA	NA	NA	3.45084468459071	0.000595423312092026
10	594141	594981	841	*	PlantSmallRNAgenes	siRNA24	NA	NA	osa-b1.0r1-17387	siRNA24 locus with predominant RNA size of 24	NA	NA	NA	NA	NA	NA	NA	6.40026454183242	0.000257433698505427
10	596399	603960	7562	*	Pln24NT	24nt_Locus	NA	NA	cluster14171	NA	NA	NA	NA	cluster14171	cluster14171	T	9	5.73546999420033	0.00186514783396056
10	604462	607829	3368	*	Pln24NT	24nt_Locus	NA	NA	cluster14173	NA	NA	NA	NA	cluster14173	cluster14173	T	10	5.3934335376391	0.0111823378977728
10	608047	611679	3633	*	Pln24NT	24nt_Locus	NA	NA	cluster14174	NA	NA	NA	NA	cluster14174	cluster14174	T	14	5.08059082919845	0.0234728717038648
10	672588	673170	583	*	PlantSmallRNAgenes	siRNA24	NA	NA	osa-b1.0r1-17408	siRNA24 locus with predominant RNA size of 24	NA	NA	NA	NA	NA	NA	NA	5.3831462920968	0.00770912090195867
10	677085	677799	715	-	ShortStack	OtherRNA	NA	NA	Cluster_477	NA	Cluster_477	N	N	NA	NA	NA	NA	-6.47579355122102	3.98682257816211e-05
10	678053	678215	163	-	ShortStack	OtherRNA	NA	NA	Cluster_478	NA	Cluster_478	N	N	NA	NA	NA	NA	-5.1953958975912	0.0199440536038643
10	678338	678497	160	-	PlantSmallRNAgenes	OtherRNA	NA	NA	osa-b1.0r1-17413	OtherRNA locus with < 80% of RNAs between 20-24 nts in size	NA	NA	NA	NA	NA	NA	NA	-5.40266699729817	0.00397681834732901
10	678630	678878	249	-	ShortStack	OtherRNA	NA	NA	Cluster_480	NA	Cluster_480	N	N	NA	NA	NA	NA	-5.94852255757353	0.000772652575378803
10	685206	686624	1419	*	PlantSmallRNAgenes	siRNA24	NA	NA	osa-b1.0r1-17415	siRNA24 locus with predominant RNA size of 24	NA	NA	NA	NA	NA	NA	NA	3.80959091450322	0.0305196093972304
10	705055	710614	5560	*	PlantSmallRNAgenes	siRNA24	NA	NA	osa-b1.0r1-17429	siRNA24 locus with predominant RNA size of 24	NA	NA	NA	NA	NA	NA	NA	4.80386176520563	3.85398147001811e-16
10	712331	714695	2365	*	PlantSmallRNAgenes	siRNA24	NA	NA	osa-b1.0r1-17433	siRNA24 locus with predominant RNA size of 24	NA	NA	NA	NA	NA	NA	NA	6.02756011289795	0.000302511852321533
10	725154	726206	1053	*	PlantSmallRNAgenes	siRNA24	NA	NA	osa-b1.0r1-17440	siRNA24 locus with predominant RNA size of 24	NA	NA	NA	NA	NA	NA	NA	2.86661599911862	0.0119973071252954
10	760374	761931	1558	*	PlantSmallRNAgenes	siRNA24	NA	NA	osa-b1.0r1-17452	siRNA24 locus with predominant RNA size of 24	NA	NA	NA	NA	NA	NA	NA	-3.78009676823962	0.0297402388009094
10	772729	773637	909	*	PlantSmallRNAgenes	siRNA24	NA	NA	osa-b1.0r1-17456	siRNA24 locus with predominant RNA size of 24	NA	NA	NA	NA	NA	NA	NA	-3.41666370780426	0.00565498229572527
10	854820	855336	517	*	PlantSmallRNAgenes	siRNA24	NA	NA	osa-b1.0r1-17500	siRNA24 locus with predominant RNA size of 24	NA	NA	NA	NA	NA	NA	NA	-2.40618455177095	0.0463884594925109
10	859449	860685	1237	*	PlantSmallRNAgenes	siRNA24	NA	NA	osa-b1.0r1-17503	siRNA24 locus with predominant RNA size of 24	NA	NA	NA	NA	NA	NA	NA	4.14794740282488	0.0495241539854761
10	922535	923429	895	*	PlantSmallRNAgenes	siRNA24	NA	NA	osa-b1.0r1-17534	siRNA24 locus with predominant RNA size of 24	NA	NA	NA	NA	NA	NA	NA	2.24470342986504	0.00874437785130873
10	956712	958040	1329	*	PlantSmallRNAgenes	siRNA24	NA	NA	osa-b1.0r1-17542	siRNA24 locus with predominant RNA size of 24	NA	NA	NA	NA	NA	NA	NA	6.16497759222719	0.000388399211038052
10	960577	961113	537	*	ShortStack	siRNA24	NA	NA	Cluster_673	NA	Cluster_673	24	N	NA	NA	NA	NA	5.92750689897101	0.0047734699552115
10	967788	968441	654	*	PlantSmallRNAgenes	siRNA24	NA	NA	osa-b1.0r1-17544	siRNA24 locus with predominant RNA size of 24	NA	NA	NA	NA	NA	NA	NA	5.72133173213133	0.0274789391168472
10	1119499	1119876	378	*	PlantSmallRNAgenes	siRNA24	NA	NA	osa-b1.0r1-17607	siRNA24 locus with predominant RNA size of 24	NA	NA	NA	NA	NA	NA	NA	-2.59725067280548	0.0495608571501826
10	1173958	1174288	331	*	PlantSmallRNAgenes	siRNA24	NA	NA	osa-b1.0r1-17634	siRNA24 locus with predominant RNA size of 24	NA	NA	NA	NA	NA	NA	NA	4.73787535298695	0.0423403092609697
10	1179737	1180191	455	*	PlantSmallRNAgenes	siRNA24	NA	NA	osa-b1.0r1-17639	siRNA24 locus with predominant RNA size of 24	NA	NA	NA	NA	NA	NA	NA	6.07989209103675	0.00304741505053328
10	1180403	1181767	1365	*	PlantSmallRNAgenes	siRNA24	NA	NA	osa-b1.0r1-17640	siRNA24 locus with predominant RNA size of 24	NA	NA	NA	NA	NA	NA	NA	6.91100475863217	1.09611949278303e-05
10	1181972	1182528	557	*	PlantSmallRNAgenes	siRNA24	NA	NA	osa-b1.0r1-17641	siRNA24 locus with predominant RNA size of 24	NA	NA	NA	NA	NA	NA	NA	6.0042499937	1.27772938404496e-08
10	1182567	1183234	668	*	PlantSmallRNAgenes	siRNA24	NA	NA	osa-b1.0r1-17642	siRNA24 locus with predominant RNA size of 24	NA	NA	NA	NA	NA	NA	NA	6.13398340207394	0.000104056151560408
10	1186558	1187271	714	*	PlantSmallRNAgenes	siRNA24	NA	NA	osa-b1.0r1-17644	siRNA24 locus with predominant RNA size of 24	NA	NA	NA	NA	NA	NA	NA	5.67696440762695	0.0343922503153921
10	1204150	1206780	2631	*	PlantSmallRNAgenes	siRNA24	NA	NA	osa-b1.0r1-17648	siRNA24 locus with predominant RNA size of 24	NA	NA	NA	NA	NA	NA	NA	2.69941059268849	0.0149866057321947
10	1338668	1349479	10812	*	Pln24NT	24nt_Locus	NA	NA	cluster14428	NA	NA	NA	NA	cluster14428	cluster14428	T	16	4.25388684441263	0.0437190311348181
10	1365172	1365623	452	*	PlantSmallRNAgenes	siRNA24	NA	NA	osa-b1.0r1-17698	siRNA24 locus with predominant RNA size of 24	NA	NA	NA	NA	NA	NA	NA	4.73701927644662	0.0219679665194531
10	1419044	1419967	924	*	PlantSmallRNAgenes	siRNA24	NA	NA	osa-b1.0r1-17724	siRNA24 locus with predominant RNA size of 24	NA	NA	NA	NA	NA	NA	NA	3.00927289513819	0.0282519638233771
10	1434049	1435790	1742	*	PlantSmallRNAgenes	siRNA24	NA	NA	osa-b1.0r1-17729	siRNA24 locus with predominant RNA size of 24	NA	NA	NA	NA	NA	NA	NA	3.47723421675598	0.0334461066273944
10	1436186	1436859	674	*	PlantSmallRNAgenes	siRNA24	NA	NA	osa-b1.0r1-17731	siRNA24 locus with predominant RNA size of 24	NA	NA	NA	NA	NA	NA	NA	5.06507244373654	0.0151702160202724
10	1446730	1447279	550	*	PlantSmallRNAgenes	siRNA24	NA	NA	osa-b1.0r1-17735	siRNA24 locus with predominant RNA size of 24	NA	NA	NA	NA	NA	NA	NA	3.87089718627066	5.84202165494595e-05
10	1566300	1568246	1947	*	PlantSmallRNAgenes	siRNA24	NA	NA	osa-b1.0r1-17789	siRNA24 locus with predominant RNA size of 24	NA	NA	NA	NA	NA	NA	NA	3.09767624216032	0.00181253468951305
10	1609762	1610349	588	*	PlantSmallRNAgenes	siRNA24	NA	NA	osa-b1.0r1-17819	siRNA24 locus with predominant RNA size of 24	NA	NA	NA	NA	NA	NA	NA	2.5871859637638	0.0373509008516321
10	1719007	1720578	1572	*	Pln24NT	24nt_Locus	NA	NA	cluster14574	NA	NA	NA	NA	cluster14574	cluster14574	T	6	5.84860313393751	0.00221940239049823
10	1724324	1726512	2189	*	Pln24NT	24nt_Locus	NA	NA	cluster14576	NA	NA	NA	NA	cluster14576	cluster14576	T	11	4.09994191174475	0.0497545030096303
10	1801910	1802699	790	*	PlantSmallRNAgenes	siRNA24	NA	NA	osa-b1.0r1-17894	siRNA24 locus with predominant RNA size of 24	NA	NA	NA	NA	NA	NA	NA	3.85137021984559	0.00208545566476168
10	1831132	1832331	1200	*	PlantSmallRNAgenes	siRNA24	NA	NA	osa-b1.0r1-17909	siRNA24 locus with predominant RNA size of 24	NA	NA	NA	NA	NA	NA	NA	4.04466090692614	0.0149957150102377
10	1837110	1837447	338	*	PlantSmallRNAgenes	siRNA24	NA	NA	osa-b1.0r1-17912	siRNA24 locus with predominant RNA size of 24	NA	NA	NA	NA	NA	NA	NA	-4.32461904792632	0.0192821877945387
10	1867816	1868591	776	*	PlantSmallRNAgenes	siRNA24	NA	NA	osa-b1.0r1-17926	siRNA24 locus with predominant RNA size of 24	NA	NA	NA	NA	NA	NA	NA	4.77403950721475	0.0160916467022171
10	1882696	1884331	1636	*	PlantSmallRNAgenes	siRNA24	NA	NA	osa-b1.0r1-17929	siRNA24 locus with predominant RNA size of 24	NA	NA	NA	NA	NA	NA	NA	3.58702248884317	0.0320006044477121
10	1900518	1902516	1999	*	PlantSmallRNAgenes	siRNA24	NA	NA	osa-b1.0r1-17937	siRNA24 locus with predominant RNA size of 24	NA	NA	NA	NA	NA	NA	NA	2.88710931869889	0.000864942932568987
10	1910777	1911149	373	*	PlantSmallRNAgenes	siRNA24	NA	NA	osa-b1.0r1-17940	siRNA24 locus with predominant RNA size of 24	NA	NA	NA	NA	NA	NA	NA	-1.85401374588961	0.0149063337650613
10	1943607	1945537	1931	*	PlantSmallRNAgenes	siRNA24	NA	NA	osa-b1.0r1-17955	siRNA24 locus with predominant RNA size of 24	NA	NA	NA	NA	NA	NA	NA	6.88930182857201	7.46193832127535e-06
10	1952226	1953857	1632	*	PlantSmallRNAgenes	siRNA24	NA	NA	osa-b1.0r1-17958	siRNA24 locus with predominant RNA size of 24	NA	NA	NA	NA	NA	NA	NA	3.9226292226333	3.20760096218039e-08
10	1962292	1962963	672	*	PlantSmallRNAgenes	siRNA24	NA	NA	osa-b1.0r1-17964	siRNA24 locus with predominant RNA size of 24	NA	NA	NA	NA	NA	NA	NA	5.69142350917538	0.00514722678790643
10	1976688	1977216	529	*	ShortStack	siRNA24	NA	NA	Cluster_1342	NA	Cluster_1342	24	N	NA	NA	NA	NA	6.00621005471895	0.00494445673593698
10	2081138	2081851	714	*	PlantSmallRNAgenes	siRNA24	NA	NA	osa-b1.0r1-18005	siRNA24 locus with predominant RNA size of 24	NA	NA	NA	NA	NA	NA	NA	4.11324998240874	0.0339673469750619
10	2090037	2090460	424	*	PlantSmallRNAgenes	siRNA24	NA	NA	osa-b1.0r1-18012	siRNA24 locus with predominant RNA size of 24	NA	NA	NA	NA	NA	NA	NA	-2.97224210194662	0.000555864462879963
10	2112779	2113694	916	*	PlantSmallRNAgenes	siRNA24	NA	NA	osa-b1.0r1-18027	siRNA24 locus with predominant RNA size of 24	NA	NA	NA	NA	NA	NA	NA	4.9795779547332	0.00326437811810438
10	2125644	2126692	1049	*	PlantSmallRNAgenes	siRNA24	NA	NA	osa-b1.0r1-18032	siRNA24 locus with predominant RNA size of 24	NA	NA	NA	NA	NA	NA	NA	4.20634437359647	0.0190008650981043
10	2128334	2129612	1279	*	PlantSmallRNAgenes	siRNA24	NA	NA	osa-b1.0r1-18033	siRNA24 locus with predominant RNA size of 24	NA	NA	NA	NA	NA	NA	NA	-3.88893641516336	0.00230762347023277
10	2156690	2156851	162	*	Pln24NT	24nt_Locus	NA	NA	cluster14714	NA	NA	NA	NA	cluster14714	cluster14714	T	1	-4.77242450058477	0.0180719738628679
10	2177081	2177828	748	*	PlantSmallRNAgenes	siRNA24	NA	NA	osa-b1.0r1-18052	siRNA24 locus with predominant RNA size of 24	NA	NA	NA	NA	NA	NA	NA	5.15999224809413	0.0138978638742477
10	2184093	2185280	1188	*	PlantSmallRNAgenes	siRNA24	NA	NA	osa-b1.0r1-18055	siRNA24 locus with predominant RNA size of 24	NA	NA	NA	NA	NA	NA	NA	3.2893291384109	0.000145625653507534
10	2232019	2232614	596	*	PlantSmallRNAgenes	siRNA24	NA	NA	osa-b1.0r1-18069	siRNA24 locus with predominant RNA size of 24	NA	NA	NA	NA	NA	NA	NA	-2.45419881759015	0.00696330259895893
10	2236283	2236978	696	*	PlantSmallRNAgenes	siRNA24	NA	NA	osa-b1.0r1-18073	siRNA24 locus with predominant RNA size of 24	NA	NA	NA	NA	NA	NA	NA	-2.81719160652293	0.00120269730938763
10	2255702	2256034	333	*	PlantSmallRNAgenes	siRNA24	NA	NA	osa-b1.0r1-18080	siRNA24 locus with predominant RNA size of 24	NA	NA	NA	NA	NA	NA	NA	-4.51444876796838	0.0324120241608642
10	2280776	2282239	1464	*	PlantSmallRNAgenes	OtherRNA	NA	NA	osa-b1.0r1-18094	OtherRNA locus with < 80% of RNAs between 20-24 nts in size	NA	NA	NA	NA	NA	NA	NA	7.19752109970632	3.86059618184357e-06
10	2335390	2336736	1347	*	PlantSmallRNAgenes	siRNA24	NA	NA	osa-b1.0r1-18118	siRNA24 locus with predominant RNA size of 24	NA	NA	NA	NA	NA	NA	NA	6.75167650373918	1.00085246310541e-05
10	2375391	2376054	664	*	PlantSmallRNAgenes	siRNA24	NA	NA	osa-b1.0r1-18134	siRNA24 locus with predominant RNA size of 24	NA	NA	NA	NA	NA	NA	NA	7.67055954768018	6.03964474003376e-10
10	2377300	2377413	114	*	PlantSmallRNAgenes	siRNA21	NA	NA	osa-b1.0r1-18135	siRNA21 locus with predominant RNA size of 21	NA	NA	NA	NA	NA	NA	NA	6.47668870083489	5.04456119089624e-07
10	2377509	2377586	78	*	ShortStack	siRNA21	NA	NA	Cluster_1591	NA	Cluster_1591	21	N	NA	NA	NA	NA	5.75893898248371	0.0227798110604364
10	2384659	2385402	744	*	PlantSmallRNAgenes	siRNA24	NA	NA	osa-b1.0r1-18139	siRNA24 locus with predominant RNA size of 24	NA	NA	NA	NA	NA	NA	NA	4.39791623701752	0.00449887020626093
10	2399854	2402481	2628	*	PlantSmallRNAgenes	siRNA24	NA	NA	osa-b1.0r1-18144	siRNA24 locus with predominant RNA size of 24	NA	NA	NA	NA	NA	NA	NA	7.7471845240427	9.85664907065036e-14
10	2402854	2403848	995	*	PlantSmallRNAgenes	siRNA24	NA	NA	osa-b1.0r1-18145	siRNA24 locus with predominant RNA size of 24	NA	NA	NA	NA	NA	NA	NA	8.37768553088095	4.63609975559503e-09
10	2403939	2418847	14909	*	PlantSmallRNAgenes	siRNA24	NA	NA	osa-b1.0r1-18146	siRNA24 locus with predominant RNA size of 24	NA	NA	NA	NA	NA	NA	NA	11.7274682511345	7.47048412470415e-35
10	2419031	2420056	1026	*	PlantSmallRNAgenes	siRNA24	NA	NA	osa-b1.0r1-18147	siRNA24 locus with predominant RNA size of 24	NA	NA	NA	NA	NA	NA	NA	7.02582819803369	2.34021635062536e-06
10	2420421	2422439	2019	*	PlantSmallRNAgenes	siRNA24	NA	NA	osa-b1.0r1-18149	siRNA24 locus with predominant RNA size of 24	NA	NA	NA	NA	NA	NA	NA	9.33407322209325	6.19238487977941e-11
10	2425241	2425966	726	*	PlantSmallRNAgenes	siRNA21	NA	NA	osa-b1.0r1-18150	siRNA21 locus with predominant RNA size of 21	NA	NA	NA	NA	NA	NA	NA	12.4408324209624	4.41058094945918e-06
10	2444703	2445352	650	*	PlantSmallRNAgenes	siRNA24	NA	NA	osa-b1.0r1-18162	siRNA24 locus with predominant RNA size of 24	NA	NA	NA	NA	NA	NA	NA	4.53193768079975	0.041692751533161
10	2448497	2450021	1525	*	PlantSmallRNAgenes	siRNA24	NA	NA	osa-b1.0r1-18163	siRNA24 locus with predominant RNA size of 24	NA	NA	NA	NA	NA	NA	NA	4.69829455666069	0.00740917021348786
10	2450189	2450324	136	+	PlantSmallRNAgenes	OtherRNA	NA	NA	osa-b1.0r1-18164	OtherRNA locus with < 80% of RNAs between 20-24 nts in size	NA	NA	NA	NA	NA	NA	NA	2.42179921042478	0.00273341150784393
10	2454020	2455692	1673	-	ShortStack	OtherRNA	NA	NA	Cluster_1630	NA	Cluster_1630	N	N	NA	NA	NA	NA	-6.23163358861368	0.0049714579310459
10	2484209	2485382	1174	+	PlantSmallRNAgenes	siRNA24	NA	NA	osa-b1.0r1-18184	siRNA24 locus with predominant RNA size of 24	NA	NA	NA	NA	NA	NA	NA	-2.61633132954842	0.0109468710552347
10	2503508	2503859	352	*	PlantSmallRNAgenes	siRNA24	NA	NA	osa-b1.0r1-18196	siRNA24 locus with predominant RNA size of 24	NA	NA	NA	NA	NA	NA	NA	-3.98796307449798	0.00511653658305083
10	2510166	2511876	1711	*	PlantSmallRNAgenes	siRNA24	NA	NA	osa-b1.0r1-18200	siRNA24 locus with predominant RNA size of 24	NA	NA	NA	NA	NA	NA	NA	4.43522906551288	0.0133938681884583
10	2513687	2513868	182	*	PlantSmallRNAgenes	siRNA24	NA	NA	osa-b1.0r1-18201	siRNA24 locus with predominant RNA size of 24	NA	NA	NA	NA	NA	NA	NA	6.10826587838803	0.00480943379948206
10	2682367	2684301	1935	*	PlantSmallRNAgenes	siRNA24	NA	NA	osa-b1.0r1-18263	siRNA24 locus with predominant RNA size of 24	NA	NA	NA	NA	NA	NA	NA	3.56022288312586	0.0318915426525135
10	2705086	2707041	1956	*	PlantSmallRNAgenes	siRNA24	NA	NA	osa-b1.0r1-18276	siRNA24 locus with predominant RNA size of 24	NA	NA	NA	NA	NA	NA	NA	8.45448039826424	1.85773307553722e-09
10	2719521	2720674	1154	*	PlantSmallRNAgenes	siRNA24	NA	NA	osa-b1.0r1-18285	siRNA24 locus with predominant RNA size of 24	NA	NA	NA	NA	NA	NA	NA	8.65135304613012	6.64637002203302e-10
10	2720833	2721638	806	*	PlantSmallRNAgenes	siRNA24	NA	NA	osa-b1.0r1-18286	siRNA24 locus with predominant RNA size of 24	NA	NA	NA	NA	NA	NA	NA	7.80968424570436	9.19859466448611e-08
10	2726534	2726777	244	*	ShortStack	siRNA24	NA	NA	Cluster_1787	NA	Cluster_1787	24	N	NA	NA	NA	NA	4.56288888230289	0.0453107727488156
10	2727840	2728528	689	*	PlantSmallRNAgenes	siRNA24	NA	NA	osa-b1.0r1-18293	siRNA24 locus with predominant RNA size of 24	NA	NA	NA	NA	NA	NA	NA	8.14421395051523	1.32087054836573e-08
10	2728626	2733530	4905	*	PlantSmallRNAgenes	siRNA24	NA	NA	osa-b1.0r1-18294	siRNA24 locus with predominant RNA size of 24	NA	NA	NA	NA	NA	NA	NA	11.7865768804625	4.37963256332589e-17
10	2734254	2735809	1556	*	PlantSmallRNAgenes	siRNA24	NA	NA	osa-b1.0r1-18295	siRNA24 locus with predominant RNA size of 24	NA	NA	NA	NA	NA	NA	NA	1.75837560325011	0.0161622383861754
10	2743392	2745229	1838	*	PlantSmallRNAgenes	siRNA24	NA	NA	osa-b1.0r1-18298	siRNA24 locus with predominant RNA size of 24	NA	NA	NA	NA	NA	NA	NA	9.22431304565437	3.73447821769986e-11
10	2761244	2762356	1113	*	PlantSmallRNAgenes	siRNA24	NA	NA	osa-b1.0r1-18304	siRNA24 locus with predominant RNA size of 24	NA	NA	NA	NA	NA	NA	NA	-1.89060038610874	0.0225615195601387
10	2804826	2805402	577	*	PlantSmallRNAgenes	siRNA24	NA	NA	osa-b1.0r1-18334	siRNA24 locus with predominant RNA size of 24	NA	NA	NA	NA	NA	NA	NA	5.25812027627995	0.0189226505419443
10	2813099	2814358	1260	*	PlantSmallRNAgenes	siRNA24	NA	NA	osa-b1.0r1-18339	siRNA24 locus with predominant RNA size of 24	NA	NA	NA	NA	NA	NA	NA	3.82577435544953	5.14608971259462e-05
10	2814805	2818419	3615	*	PlantSmallRNAgenes	siRNA24	NA	NA	osa-b1.0r1-18340	siRNA24 locus with predominant RNA size of 24	NA	NA	NA	NA	NA	NA	NA	5.53929663309037	3.58621502062267e-05
10	2882597	2883651	1055	*	PlantSmallRNAgenes	siRNA24	NA	NA	osa-b1.0r1-18379	siRNA24 locus with predominant RNA size of 24	NA	NA	NA	NA	NA	NA	NA	-3.75927109635902	0.0336508177572145
10	2901729	2906583	4855	*	PlantSmallRNAgenes	siRNA24	NA	NA	osa-b1.0r1-18391	siRNA24 locus with predominant RNA size of 24	NA	NA	NA	NA	NA	NA	NA	4.46712062340031	6.76812275840498e-17
10	2907747	2908881	1135	*	PlantSmallRNAgenes	siRNA24	NA	NA	osa-b1.0r1-18392	siRNA24 locus with predominant RNA size of 24	NA	NA	NA	NA	NA	NA	NA	2.02986532797414	0.0119855766760554
10	2917034	2917617	584	*	PlantSmallRNAgenes	siRNA24	NA	NA	osa-b1.0r1-18395	siRNA24 locus with predominant RNA size of 24	NA	NA	NA	NA	NA	NA	NA	-4.35469787200864	0.031177253733971
10	2935492	2937799	2308	*	PlantSmallRNAgenes	siRNA24	NA	NA	osa-b1.0r1-18409	siRNA24 locus with predominant RNA size of 24	NA	NA	NA	NA	NA	NA	NA	3.53161591924279	0.0014001784080077
10	3004016	3005589	1574	*	PlantSmallRNAgenes	siRNA24	NA	NA	osa-b1.0r1-18443	siRNA24 locus with predominant RNA size of 24	NA	NA	NA	NA	NA	NA	NA	4.60116888892158	0.00646720951132055
10	3026125	3027913	1789	*	PlantSmallRNAgenes	siRNA24	NA	NA	osa-b1.0r1-18458	siRNA24 locus with predominant RNA size of 24	NA	NA	NA	NA	NA	NA	NA	3.87970130012266	0.0130501658547534
10	3136644	3138021	1378	*	PlantSmallRNAgenes	siRNA24	NA	NA	osa-b1.0r1-18508	siRNA24 locus with predominant RNA size of 24	NA	NA	NA	NA	NA	NA	NA	4.83420530042899	0.00964232906812711
10	3174079	3174239	161	-	PlantSmallRNAgenes	OtherRNA	NA	NA	osa-b1.0r1-18511	OtherRNA locus with < 80% of RNAs between 20-24 nts in size	NA	NA	NA	NA	NA	NA	NA	6.36070556928342	0.000826654956114244
10	3265931	3275837	9907	*	Pln24NT	24nt_Locus	NA	NA	cluster15114	NA	NA	NA	NA	cluster15114	cluster15114	T	10	6.58723064343671	8.58129231888233e-05
10	3299141	3308446	9306	*	Pln24NT	24nt_Locus	NA	NA	cluster15122	NA	NA	NA	NA	cluster15122	cluster15122	T	14	4.53136419737394	0.0471667110612412
10	3392447	3392909	463	*	PlantSmallRNAgenes	siRNA24	NA	NA	osa-b1.0r1-18535	siRNA24 locus with predominant RNA size of 24	NA	NA	NA	NA	NA	NA	NA	-4.49166011929765	0.0164585150048868
10	3396349	3396737	389	*	PlantSmallRNAgenes	siRNA24	NA	NA	osa-b1.0r1-18537	siRNA24 locus with predominant RNA size of 24	NA	NA	NA	NA	NA	NA	NA	-4.87845926030748	0.0114675123401301
10	3441470	3446891	5422	*	PlantSmallRNAgenes	siRNA24	NA	NA	osa-b1.0r1-18553	siRNA24 locus with predominant RNA size of 24	NA	NA	NA	NA	NA	NA	NA	7.15232044771336	1.57131923253731e-08
10	3547919	3548607	689	*	PlantSmallRNAgenes	siRNA24	NA	NA	osa-b1.0r1-18593	siRNA24 locus with predominant RNA size of 24	NA	NA	NA	NA	NA	NA	NA	1.81363151273908	0.0390948465491226
10	3575888	3579319	3432	*	Pln24NT	24nt_Locus	NA	NA	cluster15216	NA	NA	NA	NA	cluster15216	cluster15216	T	12	4.79372350126213	0.0438943908213447
10	3627236	3629308	2073	*	PlantSmallRNAgenes	siRNA24	NA	NA	osa-b1.0r1-18617	siRNA24 locus with predominant RNA size of 24	NA	NA	NA	NA	NA	NA	NA	2.78321129058826	0.000253601916167945
10	3648822	3649969	1148	*	PlantSmallRNAgenes	siRNA24	NA	NA	osa-b1.0r1-18625	siRNA24 locus with predominant RNA size of 24	NA	NA	NA	NA	NA	NA	NA	3.56497906320935	0.0374991757666223
10	3684757	3685646	890	*	Pln24NT	24nt_Locus	NA	NA	cluster15251	NA	NA	NA	NA	cluster15251	cluster15251	T	2	6.09627881782635	0.00221882889575983
10	3691558	3692892	1335	*	PlantSmallRNAgenes	siRNA24	NA	NA	osa-b1.0r1-18644	siRNA24 locus with predominant RNA size of 24	NA	NA	NA	NA	NA	NA	NA	3.34896395369751	0.040177649950005
10	3736813	3737364	552	*	ShortStack	siRNA24	NA	NA	Cluster_2385	NA	Cluster_2385	24	N	NA	NA	NA	NA	6.48691438570991	0.000205715818068991
10	3739954	3740692	739	*	ShortStack	siRNA24	NA	NA	Cluster_2391	NA	Cluster_2391	24	N	NA	NA	NA	NA	5.89144585814307	0.00779794860363717
10	3741066	3741279	214	*	ShortStack	siRNA24	NA	NA	Cluster_2392	NA	Cluster_2392	24	N	NA	NA	NA	NA	5.78515169510254	0.0146098529497357
10	3742510	3743021	512	*	PlantSmallRNAgenes	siRNA24	NA	NA	osa-b1.0r1-18665	siRNA24 locus with predominant RNA size of 24	NA	NA	NA	NA	NA	NA	NA	4.37208751507985	0.0114017033995365
10	3752336	3752896	561	*	ShortStack	siRNA24	NA	NA	Cluster_2400	NA	Cluster_2400	24	N	NA	NA	NA	NA	4.31404787025639	0.0119184248108442
10	3757297	3758479	1183	*	PlantSmallRNAgenes	siRNA24	NA	NA	osa-b1.0r1-18671	siRNA24 locus with predominant RNA size of 24	NA	NA	NA	NA	NA	NA	NA	3.18826206357143	0.0199798521964968
10	3767986	3769653	1668	*	PlantSmallRNAgenes	siRNA24	NA	NA	osa-b1.0r1-18675	siRNA24 locus with predominant RNA size of 24	NA	NA	NA	NA	NA	NA	NA	4.79535013727585	0.0114846251109564
10	3806792	3807931	1140	*	PlantSmallRNAgenes	siRNA24	NA	NA	osa-b1.0r1-18694	siRNA24 locus with predominant RNA size of 24	NA	NA	NA	NA	NA	NA	NA	4.20370313911787	0.00210244652844089
10	3851664	3852502	839	*	PlantSmallRNAgenes	siRNA24	NA	NA	osa-b1.0r1-18710	siRNA24 locus with predominant RNA size of 24	NA	NA	NA	NA	NA	NA	NA	-3.60939379285916	0.0499708862847109
10	3862602	3863860	1259	*	PlantSmallRNAgenes	siRNA24	NA	NA	osa-b1.0r1-18718	siRNA24 locus with predominant RNA size of 24	NA	NA	NA	NA	NA	NA	NA	3.41377700142897	0.0210674548244496
10	3900189	3901953	1765	*	PlantSmallRNAgenes	siRNA24	NA	NA	osa-b1.0r1-18735	siRNA24 locus with predominant RNA size of 24	NA	NA	NA	NA	NA	NA	NA	-2.72011432628782	0.000188559749178337
10	3929580	3930207	628	+	PlantSmallRNAgenes	siRNA21	NA	NA	osa-b1.0r1-18755	siRNA21 locus with predominant RNA size of 21	NA	NA	NA	NA	NA	NA	NA	2.38557129791718	0.00361486299394513
10	3937599	3938545	947	*	PlantSmallRNAgenes	siRNA24	NA	NA	osa-b1.0r1-18758	siRNA24 locus with predominant RNA size of 24	NA	NA	NA	NA	NA	NA	NA	-2.82510835064687	0.0119014776290396
10	3939118	3939446	329	*	PlantSmallRNAgenes	siRNA24	NA	NA	osa-b1.0r1-18760	siRNA24 locus with predominant RNA size of 24	NA	NA	NA	NA	NA	NA	NA	-3.50588148683318	0.0315304824478145
10	3939598	3939980	383	-	PlantSmallRNAgenes	siRNA24	NA	NA	osa-b1.0r1-18761	siRNA24 locus with predominant RNA size of 24	NA	NA	NA	NA	NA	NA	NA	-4.95746204955115	0.0187422903146066
10	3960644	3964136	3493	*	PlantSmallRNAgenes	siRNA22	NA	NA	osa-b1.0r1-18775	siRNA22 locus with predominant RNA size of 22	NA	NA	NA	NA	NA	NA	NA	2.39558275050083	0.000357637959368545
10	3965553	3967374	1822	-	PlantSmallRNAgenes	siRNA22	NA	NA	osa-b1.0r1-18779	siRNA22 locus with predominant RNA size of 22	NA	NA	NA	NA	NA	NA	NA	1.89065889504575	0.00752950337290286
10	3984838	3986963	2126	*	PlantSmallRNAgenes	siRNA24	NA	NA	osa-b1.0r1-18784	siRNA24 locus with predominant RNA size of 24	NA	NA	NA	NA	NA	NA	NA	2.74513542563919	1.97304162118068e-05
10	4100886	4102294	1409	*	PlantSmallRNAgenes	siRNA24	NA	NA	osa-b1.0r1-18827	siRNA24 locus with predominant RNA size of 24	NA	NA	NA	NA	NA	NA	NA	4.56933505008575	0.00392106990971956
10	4103141	4105329	2189	*	Pln24NT	24nt_Locus	NA	NA	cluster15404	NA	NA	NA	NA	cluster15404	cluster15404	T	5	5.75647232324499	0.00739052879859515
10	4140169	4146602	6434	*	Pln24NT	24nt_Locus	NA	NA	cluster15414	NA	NA	NA	NA	cluster15414	cluster15414	T	10	6.02743169309125	0.00141075853187007
10	4183586	4190019	6434	*	Pln24NT	24nt_Locus	NA	NA	cluster15425	NA	NA	NA	NA	cluster15425	cluster15425	T	10	4.72819950482314	0.0203906902412666
10	4259527	4259840	314	*	PlantSmallRNAgenes	siRNA24	NA	NA	osa-b1.0r1-18875	siRNA24 locus with predominant RNA size of 24	NA	NA	NA	NA	NA	NA	NA	-4.18737048637112	3.2789039945944e-07
10	4296283	4297734	1452	*	PlantSmallRNAgenes	siRNA24	NA	NA	osa-b1.0r1-18895	siRNA24 locus with predominant RNA size of 24	NA	NA	NA	NA	NA	NA	NA	5.21363235883181	0.0197631990313908
10	4316600	4317126	527	*	PlantSmallRNAgenes	siRNA24	NA	NA	osa-b1.0r1-18902	siRNA24 locus with predominant RNA size of 24	NA	NA	NA	NA	NA	NA	NA	2.80384039096514	0.021841092720872
10	4322161	4322687	527	*	PlantSmallRNAgenes	siRNA24	NA	NA	osa-b1.0r1-18907	siRNA24 locus with predominant RNA size of 24	NA	NA	NA	NA	NA	NA	NA	-5.65051471842607	0.000276903112051283
10	4336391	4337344	954	*	PlantSmallRNAgenes	siRNA24	NA	NA	osa-b1.0r1-18913	siRNA24 locus with predominant RNA size of 24	NA	NA	NA	NA	NA	NA	NA	-1.87756133092819	0.0209077257577238
10	4365814	4367259	1446	*	PlantSmallRNAgenes	siRNA24	NA	NA	osa-b1.0r1-18928	siRNA24 locus with predominant RNA size of 24	NA	NA	NA	NA	NA	NA	NA	1.98642331908858	0.0258451793866643
10	4396334	4398420	2087	*	PlantSmallRNAgenes	siRNA24	NA	NA	osa-b1.0r1-18932	siRNA24 locus with predominant RNA size of 24	NA	NA	NA	NA	NA	NA	NA	7.75347039623113	1.17703685290897e-09
10	4399374	4400483	1110	*	Pln24NT	24nt_Locus	NA	NA	cluster15500	NA	NA	NA	NA	cluster15500	cluster15500	T	2	5.56304629953292	0.0347966575992689
10	4468179	4469564	1386	*	PlantSmallRNAgenes	siRNA24	NA	NA	osa-b1.0r1-18954	siRNA24 locus with predominant RNA size of 24	NA	NA	NA	NA	NA	NA	NA	4.88938200013245	0.00140382741394754
10	4517069	4517652	584	*	PlantSmallRNAgenes	siRNA24	NA	NA	osa-b1.0r1-18983	siRNA24 locus with predominant RNA size of 24	NA	NA	NA	NA	NA	NA	NA	3.53128926010472	0.0152096478360148
10	4614557	4616738	2182	*	PlantSmallRNAgenes	OtherRNA	NA	NA	osa-b1.0r1-19021	OtherRNA locus with < 80% of RNAs between 20-24 nts in size	NA	NA	NA	NA	NA	NA	NA	3.73999605252794	4.66120428572926e-08
10	4630415	4632091	1677	*	PlantSmallRNAgenes	siRNA24	NA	NA	osa-b1.0r1-19031	siRNA24 locus with predominant RNA size of 24	NA	NA	NA	NA	NA	NA	NA	-1.66828879281737	0.0345112899443885
10	4704212	4705643	1432	*	PlantSmallRNAgenes	siRNA24	NA	NA	osa-b1.0r1-19073	siRNA24 locus with predominant RNA size of 24	NA	NA	NA	NA	NA	NA	NA	7.0660603076377	1.48059143063069e-06
10	4706550	4708177	1628	*	PlantSmallRNAgenes	siRNA24	NA	NA	osa-b1.0r1-19074	siRNA24 locus with predominant RNA size of 24	NA	NA	NA	NA	NA	NA	NA	3.37123158227167	0.00267043989855227
10	4737368	4737794	427	*	ShortStack	siRNA24	NA	NA	Cluster_3074	NA	Cluster_3074	24	N	NA	NA	NA	NA	3.94273799135727	0.035620805697782
10	4740826	4743779	2954	*	PlantSmallRNAgenes	siRNA24	NA	NA	osa-b1.0r1-19081	siRNA24 locus with predominant RNA size of 24	NA	NA	NA	NA	NA	NA	NA	2.41634766570398	0.000118728037231167
10	4753895	4754513	619	*	PlantSmallRNAgenes	siRNA24	NA	NA	osa-b1.0r1-19089	siRNA24 locus with predominant RNA size of 24	NA	NA	NA	NA	NA	NA	NA	-3.0504806872293	1.88681453248348e-05
10	4766032	4773889	7858	*	Pln24NT	24nt_Locus	NA	NA	cluster15625	NA	NA	NA	NA	cluster15625	cluster15625	T	13	5.33886372614663	0.0255815092010752
10	4935763	4936318	556	*	ShortStack	siRNA24	NA	NA	Cluster_3186	NA	Cluster_3186	24	N	NA	NA	NA	NA	4.61140365644253	0.0232857621990399
10	4936395	4937051	657	*	ShortStack	siRNA24	NA	NA	Cluster_3187	NA	Cluster_3187	24	N	NA	NA	NA	NA	3.77337400320785	0.0268196615369763
10	4940664	4941552	889	*	PlantSmallRNAgenes	siRNA24	NA	NA	osa-b1.0r1-19168	siRNA24 locus with predominant RNA size of 24	NA	NA	NA	NA	NA	NA	NA	3.31177958362748	0.0168244392130669
10	4951547	4952895	1349	*	PlantSmallRNAgenes	siRNA24	NA	NA	osa-b1.0r1-19174	siRNA24 locus with predominant RNA size of 24	NA	NA	NA	NA	NA	NA	NA	2.21462187596059	0.0358182107458962
10	5002700	5003326	627	*	PlantSmallRNAgenes	siRNA24	NA	NA	osa-b1.0r1-19198	siRNA24 locus with predominant RNA size of 24	NA	NA	NA	NA	NA	NA	NA	7.17611579922377	6.61440550622506e-06
10	5016005	5021818	5814	*	Pln24NT	24nt_Locus	NA	NA	cluster15711	NA	NA	NA	NA	cluster15711	cluster15711	T	16	4.09360255981089	0.00823412544254165
10	5022051	5022983	933	*	PlantSmallRNAgenes	siRNA24	NA	NA	osa-b1.0r1-19202	siRNA24 locus with predominant RNA size of 24	NA	NA	NA	NA	NA	NA	NA	4.62734821765242	0.0304318144052765
10	5127808	5129085	1278	*	PlantSmallRNAgenes	siRNA24	NA	NA	osa-b1.0r1-19218	siRNA24 locus with predominant RNA size of 24	NA	NA	NA	NA	NA	NA	NA	5.03299780464078	0.0410843150102918
10	5157191	5157785	595	*	PlantSmallRNAgenes	siRNA24	NA	NA	osa-b1.0r1-19221	siRNA24 locus with predominant RNA size of 24	NA	NA	NA	NA	NA	NA	NA	4.50902946823868	0.0221719157570209
10	5162134	5163703	1570	*	PlantSmallRNAgenes	siRNA24	NA	NA	osa-b1.0r1-19222	siRNA24 locus with predominant RNA size of 24	NA	NA	NA	NA	NA	NA	NA	3.01821651844468	0.041278289446946
10	5234126	5235273	1148	*	PlantSmallRNAgenes	siRNA24	NA	NA	osa-b1.0r1-19247	siRNA24 locus with predominant RNA size of 24	NA	NA	NA	NA	NA	NA	NA	2.96505001136478	0.0419150893730986
10	5275054	5276028	975	*	PlantSmallRNAgenes	siRNA24	NA	NA	osa-b1.0r1-19267	siRNA24 locus with predominant RNA size of 24	NA	NA	NA	NA	NA	NA	NA	5.84206637964379	0.00105502306066054
10	5361091	5365308	4218	*	PlantSmallRNAgenes	siRNA24	NA	NA	osa-b1.0r1-19299	siRNA24 locus with predominant RNA size of 24	NA	NA	NA	NA	NA	NA	NA	1.9407489911646	0.00098940231374042
10	5370102	5371552	1451	*	PlantSmallRNAgenes	siRNA24	NA	NA	osa-b1.0r1-19301	siRNA24 locus with predominant RNA size of 24	NA	NA	NA	NA	NA	NA	NA	1.91601158207733	0.0394459079133928
10	5528719	5532889	4171	*	PlantSmallRNAgenes	siRNA24	NA	NA	osa-b1.0r1-19360	siRNA24 locus with predominant RNA size of 24	NA	NA	NA	NA	NA	NA	NA	3.46945366919971	0.00570313168338581
10	5564430	5566250	1821	*	PlantSmallRNAgenes	siRNA24	NA	NA	osa-b1.0r1-19372	siRNA24 locus with predominant RNA size of 24	NA	NA	NA	NA	NA	NA	NA	5.86607069261259	0.0014232806632117
10	5591460	5592676	1217	*	PlantSmallRNAgenes	siRNA24	NA	NA	osa-b1.0r1-19383	siRNA24 locus with predominant RNA size of 24	NA	NA	NA	NA	NA	NA	NA	2.52942463315313	0.0363648210790486
10	5610619	5611461	843	*	PlantSmallRNAgenes	siRNA24	NA	NA	osa-b1.0r1-19385	siRNA24 locus with predominant RNA size of 24	NA	NA	NA	NA	NA	NA	NA	-3.29324001405259	0.034590072063088
10	5672270	5674380	2111	*	PlantSmallRNAgenes	siRNA24	NA	NA	osa-b1.0r1-19407	siRNA24 locus with predominant RNA size of 24	NA	NA	NA	NA	NA	NA	NA	3.44234409285883	0.0106820079708106
10	5674908	5676124	1217	*	PlantSmallRNAgenes	siRNA24	NA	NA	osa-b1.0r1-19408	siRNA24 locus with predominant RNA size of 24	NA	NA	NA	NA	NA	NA	NA	1.98787596669315	0.0291898327257555
10	5682671	5689301	6631	*	PlantSmallRNAgenes	siRNA24	NA	NA	osa-b1.0r1-19414	siRNA24 locus with predominant RNA size of 24	NA	NA	NA	NA	NA	NA	NA	1.79292338313279	0.0162850186800647
10	5697991	5698514	524	*	PlantSmallRNAgenes	siRNA24	NA	NA	osa-b1.0r1-19419	siRNA24 locus with predominant RNA size of 24	NA	NA	NA	NA	NA	NA	NA	-2.22387433401529	0.00135617612763975
10	5725428	5727360	1933	*	PlantSmallRNAgenes	siRNA24	NA	NA	osa-b1.0r1-19435	siRNA24 locus with predominant RNA size of 24	NA	NA	NA	NA	NA	NA	NA	6.78282097651313	8.8896219258631e-15
10	5767937	5769092	1156	*	PlantSmallRNAgenes	siRNA24	NA	NA	osa-b1.0r1-19452	siRNA24 locus with predominant RNA size of 24	NA	NA	NA	NA	NA	NA	NA	4.39104564108933	0.0232942823129493
10	5804538	5805864	1327	*	PlantSmallRNAgenes	siRNA24	NA	NA	osa-b1.0r1-19471	siRNA24 locus with predominant RNA size of 24	NA	NA	NA	NA	NA	NA	NA	2.58953465147498	0.0080601220836207
10	5832948	5833246	299	*	PlantSmallRNAgenes	siRNA24	NA	NA	osa-b1.0r1-19489	siRNA24 locus with predominant RNA size of 24	NA	NA	NA	NA	NA	NA	NA	-2.13461988783665	0.0169623622098565
10	5834315	5834741	427	*	PlantSmallRNAgenes	siRNA24	NA	NA	osa-b1.0r1-19490	siRNA24 locus with predominant RNA size of 24	NA	NA	NA	NA	NA	NA	NA	-4.01890756838859	7.12156804305913e-13
10	5899816	5900069	254	*	ShortStack	siRNA24	NA	NA	Cluster_3817	NA	Cluster_3817	24	N	NA	NA	NA	NA	5.20191792144619	0.0463745181905796
10	5908152	5908532	381	*	PlantSmallRNAgenes	siRNA24	NA	NA	osa-b1.0r1-19512	siRNA24 locus with predominant RNA size of 24	NA	NA	NA	NA	NA	NA	NA	-2.74392979669683	0.0484763376334201
10	5912598	5913767	1170	*	PlantSmallRNAgenes	siRNA24	NA	NA	osa-b1.0r1-19513	siRNA24 locus with predominant RNA size of 24	NA	NA	NA	NA	NA	NA	NA	2.96116377038309	0.0247950662764876
10	5925619	5934240	8622	*	PlantSmallRNAgenes	siRNA24	NA	NA	osa-b1.0r1-19520	siRNA24 locus with predominant RNA size of 24	NA	NA	NA	NA	NA	NA	NA	6.2978945252166	4.72830169801518e-18
10	5934741	5938927	4187	*	PlantSmallRNAgenes	siRNA24	NA	NA	osa-b1.0r1-19521	siRNA24 locus with predominant RNA size of 24	NA	NA	NA	NA	NA	NA	NA	3.45462215346732	1.88004044982263e-05
10	6023686	6024804	1119	*	PlantSmallRNAgenes	siRNA24	NA	NA	osa-b1.0r1-19554	siRNA24 locus with predominant RNA size of 24	NA	NA	NA	NA	NA	NA	NA	4.44501314851498	0.0234314525093675
10	6059996	6063409	3414	*	Pln24NT	24nt_Locus	NA	NA	cluster16040	NA	NA	NA	NA	cluster16040	cluster16040	T	10	4.97474469599066	0.0386675341351339
10	6090318	6093194	2877	*	PlantSmallRNAgenes	siRNA24	NA	NA	osa-b1.0r1-19573	siRNA24 locus with predominant RNA size of 24	NA	NA	NA	NA	NA	NA	NA	3.14918768682874	0.00766632761354272
10	6096016	6096443	428	*	PlantSmallRNAgenes	siRNA24	NA	NA	osa-b1.0r1-19578	siRNA24 locus with predominant RNA size of 24	NA	NA	NA	NA	NA	NA	NA	-4.65439062379514	0.0228318677583748
10	6136500	6137802	1303	*	PlantSmallRNAgenes	siRNA24	NA	NA	osa-b1.0r1-19594	siRNA24 locus with predominant RNA size of 24	NA	NA	NA	NA	NA	NA	NA	5.90181531085264	5.91948832183723e-06
10	6137966	6138809	844	*	PlantSmallRNAgenes	siRNA24	NA	NA	osa-b1.0r1-19595	siRNA24 locus with predominant RNA size of 24	NA	NA	NA	NA	NA	NA	NA	6.08498090903538	0.000607284434322659
10	6160027	6161091	1065	*	PlantSmallRNAgenes	siRNA24	NA	NA	osa-b1.0r1-19607	siRNA24 locus with predominant RNA size of 24	NA	NA	NA	NA	NA	NA	NA	3.71679522948265	0.00225538443771121
10	6164586	6166745	2160	*	PlantSmallRNAgenes	siRNA24	NA	NA	osa-b1.0r1-19609	siRNA24 locus with predominant RNA size of 24	NA	NA	NA	NA	NA	NA	NA	2.44819112086801	0.000688078871571347
10	6175565	6175993	429	*	PlantSmallRNAgenes	siRNA24	NA	NA	osa-b1.0r1-19610	siRNA24 locus with predominant RNA size of 24	NA	NA	NA	NA	NA	NA	NA	-5.15989698457575	0.00414451262292542
10	6176278	6177498	1221	*	PlantSmallRNAgenes	siRNA24	NA	NA	osa-b1.0r1-19611	siRNA24 locus with predominant RNA size of 24	NA	NA	NA	NA	NA	NA	NA	-3.41304491550203	0.0231788161778788
10	6190355	6191356	1002	*	PlantSmallRNAgenes	OtherRNA	NA	NA	osa-b1.0r1-19618	OtherRNA locus with < 80% of RNAs between 20-24 nts in size	NA	NA	NA	NA	NA	NA	NA	6.46316437934546	0.000214559322485755
10	6358930	6359958	1029	*	PlantSmallRNAgenes	siRNA24	NA	NA	osa-b1.0r1-19663	siRNA24 locus with predominant RNA size of 24	NA	NA	NA	NA	NA	NA	NA	5.52969420323698	0.0061816826594607
10	6368203	6368674	472	*	PlantSmallRNAgenes	OtherRNA	NA	NA	osa-b1.0r1-19665	OtherRNA locus with < 80% of RNAs between 20-24 nts in size	NA	NA	NA	NA	NA	NA	NA	5.28366049075882	0.00824581574001794
10	6370102	6370819	718	+	PlantSmallRNAgenes	OtherRNA	NA	NA	osa-b1.0r1-19667	OtherRNA locus with < 80% of RNAs between 20-24 nts in size	NA	NA	NA	NA	NA	NA	NA	-8.05852005916311	1.53180217598282e-08
10	6413510	6414350	841	*	ShortStack	OtherRNA	NA	NA	Cluster_4150	NA	Cluster_4150	N	N	NA	NA	NA	NA	6.26474589294837	0.000405177263857478
10	6415827	6416447	621	*	ShortStack	siRNA24	NA	NA	Cluster_4153	NA	Cluster_4153	24	N	NA	NA	NA	NA	5.07239854620589	0.039706893999971
10	6482259	6482774	516	*	PlantSmallRNAgenes	siRNA24	NA	NA	osa-b1.0r1-19691	siRNA24 locus with predominant RNA size of 24	NA	NA	NA	NA	NA	NA	NA	2.76683707739944	0.0150554132582031
10	6497521	6498654	1134	*	PlantSmallRNAgenes	siRNA24	NA	NA	osa-b1.0r1-19696	siRNA24 locus with predominant RNA size of 24	NA	NA	NA	NA	NA	NA	NA	-4.09046930846434	0.0237555564771367
10	6539154	6539586	433	*	PlantSmallRNAgenes	siRNA24	NA	NA	osa-b1.0r1-19725	siRNA24 locus with predominant RNA size of 24	NA	NA	NA	NA	NA	NA	NA	3.80555858055346	0.0230001903215759
10	6596098	6598744	2647	*	PlantSmallRNAgenes	OtherRNA	NA	NA	osa-b1.0r1-19745	OtherRNA locus with < 80% of RNAs between 20-24 nts in size	NA	NA	NA	NA	NA	NA	NA	-3.32684952242928	0.00895572715419589
10	6611680	6618432	6753	*	Pln24NT	24nt_Locus	NA	NA	cluster16227	NA	NA	NA	NA	cluster16227	cluster16227	T	6	3.96314287747558	0.0442079465366947
10	6636915	6637490	576	*	PlantSmallRNAgenes	siRNA24	NA	NA	osa-b1.0r1-19751	siRNA24 locus with predominant RNA size of 24	NA	NA	NA	NA	NA	NA	NA	5.46764972581819	0.00687096616898001
10	6645677	6647326	1650	*	PlantSmallRNAgenes	siRNA24	NA	NA	osa-b1.0r1-19755	siRNA24 locus with predominant RNA size of 24	NA	NA	NA	NA	NA	NA	NA	3.34202464303697	0.0439746594025362
10	6647365	6648829	1465	*	PlantSmallRNAgenes	siRNA24	NA	NA	osa-b1.0r1-19756	siRNA24 locus with predominant RNA size of 24	NA	NA	NA	NA	NA	NA	NA	3.75178168178297	0.00624459250727393
10	6704488	6705691	1204	*	PlantSmallRNAgenes	siRNA24	NA	NA	osa-b1.0r1-19771	siRNA24 locus with predominant RNA size of 24	NA	NA	NA	NA	NA	NA	NA	5.13647412112938	0.00494981415340587
10	6717155	6717408	254	*	PlantSmallRNAgenes	siRNA24	NA	NA	osa-b1.0r1-19776	siRNA24 locus with predominant RNA size of 24	NA	NA	NA	NA	NA	NA	NA	6.65501071128657	1.48132277672883e-05
10	6760047	6760455	409	*	PlantSmallRNAgenes	siRNA24	NA	NA	osa-b1.0r1-19804	siRNA24 locus with predominant RNA size of 24	NA	NA	NA	NA	NA	NA	NA	6.0529349781975	0.00116423038151284
10	6782019	6783392	1374	*	PlantSmallRNAgenes	siRNA24	NA	NA	osa-b1.0r1-19805	siRNA24 locus with predominant RNA size of 24	NA	NA	NA	NA	NA	NA	NA	3.50030756122762	0.0438809698983428
10	6790622	6793920	3299	*	PlantSmallRNAgenes	siRNA24	NA	NA	osa-b1.0r1-19808	siRNA24 locus with predominant RNA size of 24	NA	NA	NA	NA	NA	NA	NA	4.34749702332327	0.00331936038304257
10	6842487	6843101	615	*	PlantSmallRNAgenes	siRNA24	NA	NA	osa-b1.0r1-19821	siRNA24 locus with predominant RNA size of 24	NA	NA	NA	NA	NA	NA	NA	-1.67270835573769	0.0166888631451141
10	6893918	6895132	1215	*	PlantSmallRNAgenes	siRNA24	NA	NA	osa-b1.0r1-19846	siRNA24 locus with predominant RNA size of 24	NA	NA	NA	NA	NA	NA	NA	2.27187673968832	0.0236490747672116
10	6904622	6905262	641	*	PlantSmallRNAgenes	siRNA24	NA	NA	osa-b1.0r1-19849	siRNA24 locus with predominant RNA size of 24	NA	NA	NA	NA	NA	NA	NA	2.46840278308385	0.0398514615339097
10	6908182	6909418	1237	*	PlantSmallRNAgenes	siRNA24	NA	NA	osa-b1.0r1-19850	siRNA24 locus with predominant RNA size of 24	NA	NA	NA	NA	NA	NA	NA	6.44157465526704	1.91814171484552e-05
10	7005305	7005455	151	*	PlantSmallRNAgenes	siRNA24	NA	NA	osa-b1.0r1-19871	siRNA24 locus with predominant RNA size of 24	NA	NA	NA	NA	NA	NA	NA	9.52224436548904	1.75286118923799e-11
10	7006235	7006762	528	*	PlantSmallRNAgenes	siRNA24	NA	NA	osa-b1.0r1-19872	siRNA24 locus with predominant RNA size of 24	NA	NA	NA	NA	NA	NA	NA	5.64046987539274	0.0319995241545988
10	7117216	7118740	1525	*	PlantSmallRNAgenes	siRNA24	NA	NA	osa-b1.0r1-19889	siRNA24 locus with predominant RNA size of 24	NA	NA	NA	NA	NA	NA	NA	-2.08751179530792	0.0340629359491528
10	7123137	7126744	3608	*	PlantSmallRNAgenes	siRNA21	NA	NA	osa-b1.0r1-19890	siRNA21 locus with predominant RNA size of 21	NA	NA	NA	NA	NA	NA	NA	6.6939588291538	1.18926738428332e-09
10	7139287	7140554	1268	*	PlantSmallRNAgenes	siRNA21	NA	NA	osa-b1.0r1-19892	siRNA21 locus with predominant RNA size of 21	NA	NA	NA	NA	NA	NA	NA	12.2385767737493	8.61065214518142e-06
10	7140680	7141001	322	*	PlantSmallRNAgenes	siRNA24	NA	NA	osa-b1.0r1-19893	siRNA24 locus with predominant RNA size of 24	NA	NA	NA	NA	NA	NA	NA	4.71368769240295	2.98365310199064e-10
10	7245072	7246471	1400	*	PlantSmallRNAgenes	siRNA24	NA	NA	osa-b1.0r1-19902	siRNA24 locus with predominant RNA size of 24	NA	NA	NA	NA	NA	NA	NA	5.75822622426664	0.019379132337838
10	7264577	7265623	1047	*	PlantSmallRNAgenes	siRNA24	NA	NA	osa-b1.0r1-19910	siRNA24 locus with predominant RNA size of 24	NA	NA	NA	NA	NA	NA	NA	4.34679779168964	0.0236816653856829
10	7265969	7266171	203	*	PlantSmallRNAgenes	siRNA24	NA	NA	osa-b1.0r1-19911	siRNA24 locus with predominant RNA size of 24	NA	NA	NA	NA	NA	NA	NA	5.1795452958345	0.0108683362411462
10	7273155	7274420	1266	*	PlantSmallRNAgenes	siRNA24	NA	NA	osa-b1.0r1-19916	siRNA24 locus with predominant RNA size of 24	NA	NA	NA	NA	NA	NA	NA	6.8549718589507	8.76036659155287e-06
10	7297426	7298099	674	*	PlantSmallRNAgenes	siRNA24	NA	NA	osa-b1.0r1-19919	siRNA24 locus with predominant RNA size of 24	NA	NA	NA	NA	NA	NA	NA	5.70050715500399	0.0140600585554419
10	7298206	7304673	6468	*	PlantSmallRNAgenes	siRNA24	NA	NA	osa-b1.0r1-19920	siRNA24 locus with predominant RNA size of 24	NA	NA	NA	NA	NA	NA	NA	7.33064859340409	5.22425333516003e-19
10	7329542	7330435	894	*	Pln24NT	24nt_Locus	NA	NA	cluster16476	NA	NA	NA	NA	cluster16476	cluster16476	T	3	6.12182064462007	0.00180105415189525
10	7331218	7332466	1249	*	PlantSmallRNAgenes	siRNA24	NA	NA	osa-b1.0r1-19925	siRNA24 locus with predominant RNA size of 24	NA	NA	NA	NA	NA	NA	NA	8.79629586999777	2.39197228228606e-10
10	7332549	7333018	470	*	PlantSmallRNAgenes	siRNA24	NA	NA	osa-b1.0r1-19926	siRNA24 locus with predominant RNA size of 24	NA	NA	NA	NA	NA	NA	NA	7.3976860410809	1.23777200484868e-06
10	7333117	7334415	1299	*	PlantSmallRNAgenes	siRNA24	NA	NA	osa-b1.0r1-19927	siRNA24 locus with predominant RNA size of 24	NA	NA	NA	NA	NA	NA	NA	3.23470722201061	0.000674296300003461
10	7360279	7360585	307	*	ShortStack	siRNA24	NA	NA	Cluster_4614	NA	Cluster_4614	24	N	NA	NA	NA	NA	4.67562971520818	0.0427266986656799
10	7432696	7433342	647	*	ShortStack	siRNA24	NA	NA	Cluster_4668	NA	Cluster_4668	24	N	NA	NA	NA	NA	4.04503551365495	0.0462118926782033
10	7435816	7436614	799	*	PlantSmallRNAgenes	siRNA21	NA	NA	osa-b1.0r1-19969	siRNA21 locus with predominant RNA size of 21	NA	NA	NA	NA	NA	NA	NA	-3.20206274386111	0.000108018449347851
10	7438112	7438788	677	*	PlantSmallRNAgenes	siRNA21	NA	NA	osa-b1.0r1-19970	siRNA21 locus with predominant RNA size of 21	NA	NA	NA	NA	NA	NA	NA	-3.70507253215643	0.00579065521452808
10	7520723	7522621	1899	*	PlantSmallRNAgenes	siRNA24	NA	NA	osa-b1.0r1-19995	siRNA24 locus with predominant RNA size of 24	NA	NA	NA	NA	NA	NA	NA	2.3566475552176	0.0398699798952511
10	7522720	7524244	1525	*	PlantSmallRNAgenes	siRNA24	NA	NA	osa-b1.0r1-19996	siRNA24 locus with predominant RNA size of 24	NA	NA	NA	NA	NA	NA	NA	1.67394419026772	0.0260651902385534
10	7524971	7525685	715	*	PlantSmallRNAgenes	siRNA24	NA	NA	osa-b1.0r1-19997	siRNA24 locus with predominant RNA size of 24	NA	NA	NA	NA	NA	NA	NA	-2.56546430431059	0.0130826486950478
10	7549902	7551753	1852	*	PlantSmallRNAgenes	siRNA24	NA	NA	osa-b1.0r1-20008	siRNA24 locus with predominant RNA size of 24	NA	NA	NA	NA	NA	NA	NA	3.54765661270751	0.00027522811042627
10	7625377	7628330	2954	*	PlantSmallRNAgenes	siRNA24	NA	NA	osa-b1.0r1-20048	siRNA24 locus with predominant RNA size of 24	NA	NA	NA	NA	NA	NA	NA	2.92223403517974	0.00313666567889861
10	7634280	7635608	1329	*	PlantSmallRNAgenes	siRNA24	NA	NA	osa-b1.0r1-20051	siRNA24 locus with predominant RNA size of 24	NA	NA	NA	NA	NA	NA	NA	5.26142401218855	7.70747296460716e-09
10	7683684	7685136	1453	*	PlantSmallRNAgenes	siRNA24	NA	NA	osa-b1.0r1-20066	siRNA24 locus with predominant RNA size of 24	NA	NA	NA	NA	NA	NA	NA	4.53012494269147	0.0148869851707983
10	7709590	7710369	780	*	PlantSmallRNAgenes	siRNA24	NA	NA	osa-b1.0r1-20079	siRNA24 locus with predominant RNA size of 24	NA	NA	NA	NA	NA	NA	NA	5.57753025320946	0.00141662167247853
10	7712426	7714406	1981	*	PlantSmallRNAgenes	siRNA24	NA	NA	osa-b1.0r1-20081	siRNA24 locus with predominant RNA size of 24	NA	NA	NA	NA	NA	NA	NA	3.69196110594875	0.0155953796337148
10	7766349	7766678	330	*	PlantSmallRNAgenes	siRNA24	NA	NA	osa-b1.0r1-20090	siRNA24 locus with predominant RNA size of 24	NA	NA	NA	NA	NA	NA	NA	-2.08589413560572	0.0233041463035726
10	7767516	7767841	326	*	PlantSmallRNAgenes	siRNA24	NA	NA	osa-b1.0r1-20091	siRNA24 locus with predominant RNA size of 24	NA	NA	NA	NA	NA	NA	NA	-6.46613001214133	1.5130655213084e-05
10	7778408	7778857	450	*	PlantSmallRNAgenes	siRNA24	NA	NA	osa-b1.0r1-20096	siRNA24 locus with predominant RNA size of 24	NA	NA	NA	NA	NA	NA	NA	4.72861965917479	0.045085691245257
10	7781382	7783500	2119	*	PlantSmallRNAgenes	siRNA24	NA	NA	osa-b1.0r1-20097	siRNA24 locus with predominant RNA size of 24	NA	NA	NA	NA	NA	NA	NA	5.36121858538658	0.000910030577039255
10	7808277	7808768	492	*	PlantSmallRNAgenes	siRNA24	NA	NA	osa-b1.0r1-20105	siRNA24 locus with predominant RNA size of 24	NA	NA	NA	NA	NA	NA	NA	2.73251535538518	0.0420642993152196
10	7825874	7834463	8590	*	Pln24NT	24nt_Locus	NA	NA	cluster16629	NA	NA	NA	NA	cluster16629	cluster16629	T	15	5.26722348444338	0.00186479727097191
10	7865938	7868939	3002	*	Pln24NT	24nt_Locus	NA	NA	cluster16638	NA	NA	NA	NA	cluster16638	cluster16638	T	10	5.25490622944471	0.00910322346629268
10	7888721	7898691	9971	*	Pln24NT	24nt_Locus	NA	NA	cluster16647	NA	NA	NA	NA	cluster16647	cluster16647	T	14	3.98495310551789	0.00498548591237258
10	7929109	7935555	6447	*	Pln24NT	24nt_Locus	NA	NA	cluster16660	NA	NA	NA	NA	cluster16660	cluster16660	T	10	5.75236002097387	0.00251401959058882
10	7943696	7945441	1746	*	PlantSmallRNAgenes	siRNA24	NA	NA	osa-b1.0r1-20130	siRNA24 locus with predominant RNA size of 24	NA	NA	NA	NA	NA	NA	NA	4.52479402980265	0.0110795408052309
10	8015445	8021574	6130	*	Pln24NT	24nt_Locus	NA	NA	cluster16690	NA	NA	NA	NA	cluster16690	cluster16690	T	16	4.40865757217563	0.0138379137723276
10	8053654	8067488	13835	*	Pln24NT	24nt_Locus	NA	NA	cluster16700	NA	NA	NA	NA	cluster16700	cluster16700	T	13	3.31178904860273	0.00222713095740468
10	8068873	8069872	1000	*	PlantSmallRNAgenes	siRNA24	NA	NA	osa-b1.0r1-20163	siRNA24 locus with predominant RNA size of 24	NA	NA	NA	NA	NA	NA	NA	3.06821535614394	0.00708548213827071
10	8309028	8310462	1435	*	PlantSmallRNAgenes	siRNA24	NA	NA	osa-b1.0r1-20194	siRNA24 locus with predominant RNA size of 24	NA	NA	NA	NA	NA	NA	NA	1.57088220637481	0.0276195231078113
10	8357894	8363700	5807	*	Pln24NT	24nt_Locus	NA	NA	cluster16792	NA	NA	NA	NA	cluster16792	cluster16792	T	12	6.38914705400993	0.000688078871571347
10	8377167	8380919	3753	*	Pln24NT	24nt_Locus	NA	NA	cluster16799	NA	NA	NA	NA	cluster16799	cluster16799	T	11	5.92471759984472	0.00827476098456425
10	8418719	8419670	952	-	PlantSmallRNAgenes	siRNA24	NA	NA	osa-b1.0r1-20211	siRNA24 locus with predominant RNA size of 24	NA	NA	NA	NA	NA	NA	NA	5.90975967316182	0.0146700599193337
10	8424198	8425282	1085	*	PlantSmallRNAgenes	siRNA24	NA	NA	osa-b1.0r1-20214	siRNA24 locus with predominant RNA size of 24	NA	NA	NA	NA	NA	NA	NA	2.18471519832051	0.0177036316331423
10	8425779	8426834	1056	*	PlantSmallRNAgenes	siRNA24	NA	NA	osa-b1.0r1-20215	siRNA24 locus with predominant RNA size of 24	NA	NA	NA	NA	NA	NA	NA	4.80867119890464	0.022568025040918
10	8465015	8466176	1162	*	PlantSmallRNAgenes	siRNA24	NA	NA	osa-b1.0r1-20219	siRNA24 locus with predominant RNA size of 24	NA	NA	NA	NA	NA	NA	NA	6.41720779884166	0.000136424617368526
10	8468462	8470665	2204	*	PlantSmallRNAgenes	siRNA24	NA	NA	osa-b1.0r1-20222	siRNA24 locus with predominant RNA size of 24	NA	NA	NA	NA	NA	NA	NA	3.72801983956893	0.00426268424813548
10	8519607	8520599	993	*	PlantSmallRNAgenes	siRNA24	NA	NA	osa-b1.0r1-20239	siRNA24 locus with predominant RNA size of 24	NA	NA	NA	NA	NA	NA	NA	5.04990290427525	0.00373891556849971
10	8526978	8532943	5966	*	Pln24NT	24nt_Locus	NA	NA	cluster16851	NA	NA	NA	NA	cluster16851	cluster16851	T	8	5.11672687829649	0.0154165015891179
10	8556200	8558138	1939	*	PlantSmallRNAgenes	siRNA24	NA	NA	osa-b1.0r1-20248	siRNA24 locus with predominant RNA size of 24	NA	NA	NA	NA	NA	NA	NA	3.37716063171518	0.0138344451705377
10	8599565	8599879	315	*	PlantSmallRNAgenes	siRNA24	NA	NA	osa-b1.0r1-20259	siRNA24 locus with predominant RNA size of 24	NA	NA	NA	NA	NA	NA	NA	-4.26225377224585	0.0228318677583748
10	8683187	8687395	4209	*	Pln24NT	24nt_Locus	NA	NA	cluster16905	NA	NA	NA	NA	cluster16905	cluster16905	T	14	3.13278714134377	0.0420322096105936
10	8698317	8698677	361	*	PlantSmallRNAgenes	siRNA24	NA	NA	osa-b1.0r1-20277	siRNA24 locus with predominant RNA size of 24	NA	NA	NA	NA	NA	NA	NA	4.73895120872218	0.0461168413721565
10	8700222	8702527	2306	*	Pln24NT	24nt_Locus	NA	NA	cluster16910	NA	NA	NA	NA	cluster16910	cluster16910	T	10	4.74337917179608	0.0253201469147006
10	8702547	8705664	3118	*	Pln24NT	24nt_Locus	NA	NA	cluster16911	NA	NA	NA	NA	cluster16911	cluster16911	T	5	6.00995069916265	0.0029131883946083
10	8783882	8785290	1409	*	PlantSmallRNAgenes	siRNA24	NA	NA	osa-b1.0r1-20284	siRNA24 locus with predominant RNA size of 24	NA	NA	NA	NA	NA	NA	NA	4.11837148131614	0.0073171729890895
10	8801671	8802591	921	*	PlantSmallRNAgenes	siRNA24	NA	NA	osa-b1.0r1-20292	siRNA24 locus with predominant RNA size of 24	NA	NA	NA	NA	NA	NA	NA	4.162788730931	1.86852527445605e-05
10	8805032	8807498	2467	*	PlantSmallRNAgenes	siRNA24	NA	NA	osa-b1.0r1-20294	siRNA24 locus with predominant RNA size of 24	NA	NA	NA	NA	NA	NA	NA	3.55882313312655	1.84562365849047e-06
10	8807551	8808661	1111	*	PlantSmallRNAgenes	siRNA24	NA	NA	osa-b1.0r1-20295	siRNA24 locus with predominant RNA size of 24	NA	NA	NA	NA	NA	NA	NA	6.92656032282248	6.55142061902538e-06
10	8809134	8810095	962	*	PlantSmallRNAgenes	siRNA24	NA	NA	osa-b1.0r1-20297	siRNA24 locus with predominant RNA size of 24	NA	NA	NA	NA	NA	NA	NA	5.10246841511207	0.000341459931767341
10	8812102	8812341	240	*	PlantSmallRNAgenes	siRNA24	NA	NA	osa-b1.0r1-20299	siRNA24 locus with predominant RNA size of 24	NA	NA	NA	NA	NA	NA	NA	5.85843162975732	0.000255246097114196
10	8849612	8850311	700	*	PlantSmallRNAgenes	siRNA21	NA	NA	osa-b1.0r1-20314	siRNA21 locus with predominant RNA size of 21	NA	NA	NA	NA	NA	NA	NA	11.8839047510987	0.000955607472296718
10	8864950	8865180	231	*	ShortStack	OtherRNA	NA	NA	Cluster_5333	NA	Cluster_5333	N	N	NA	NA	NA	NA	7.96983303317942	6.97551796434005e-08
10	8865450	8865720	271	*	PlantSmallRNAgenes	siRNA21	NA	NA	osa-b1.0r1-20317	siRNA21 locus with predominant RNA size of 21	NA	NA	NA	NA	NA	NA	NA	6.62542698686637	0.00955743854192892
10	8865803	8867310	1508	*	PlantSmallRNAgenes	siRNA21	NA	NA	osa-b1.0r1-20318	siRNA21 locus with predominant RNA size of 21	NA	NA	NA	NA	NA	NA	NA	6.70406417221962	0.00413356256689969
10	8882880	8883398	519	*	PlantSmallRNAgenes	siRNA24	NA	NA	osa-b1.0r1-20323	siRNA24 locus with predominant RNA size of 24	NA	NA	NA	NA	NA	NA	NA	5.30603775595964	0.0210651363947109
10	8916311	8918508	2198	*	PlantSmallRNAgenes	siRNA24	NA	NA	osa-b1.0r1-20339	siRNA24 locus with predominant RNA size of 24	NA	NA	NA	NA	NA	NA	NA	5.92523449491464	0.000451933387555452
10	8997301	8997768	468	*	PlantSmallRNAgenes	siRNA24	NA	NA	osa-b1.0r1-20369	siRNA24 locus with predominant RNA size of 24	NA	NA	NA	NA	NA	NA	NA	-5.00200959897328	0.00302529102506082
10	9004088	9004390	303	*	PlantSmallRNAgenes	siRNA24	NA	NA	osa-b1.0r1-20375	siRNA24 locus with predominant RNA size of 24	NA	NA	NA	NA	NA	NA	NA	5.84352239150591	0.00658617620627517
10	9027343	9033389	6047	*	Pln24NT	24nt_Locus	NA	NA	cluster17018	NA	NA	NA	NA	cluster17018	cluster17018	T	10	5.58092913895734	0.0160987403271649
10	9033695	9038889	5195	*	Pln24NT	24nt_Locus	NA	NA	cluster17019	NA	NA	NA	NA	cluster17019	cluster17019	T	10	6.87596569995551	2.97930112090126e-05
10	9154218	9156691	2474	*	PlantSmallRNAgenes	siRNA24	NA	NA	osa-b1.0r1-20420	siRNA24 locus with predominant RNA size of 24	NA	NA	NA	NA	NA	NA	NA	6.74241402681488	4.7145692351494e-06
10	9156720	9157406	687	*	PlantSmallRNAgenes	siRNA24	NA	NA	osa-b1.0r1-20421	siRNA24 locus with predominant RNA size of 24	NA	NA	NA	NA	NA	NA	NA	4.35406813979433	0.010451277094986
10	9186816	9187546	731	*	PlantSmallRNAgenes	siRNA24	NA	NA	osa-b1.0r1-20438	siRNA24 locus with predominant RNA size of 24	NA	NA	NA	NA	NA	NA	NA	-1.97735799592832	0.0212625434372312
10	9191399	9191973	575	+	ShortStack	OtherRNA	NA	NA	Cluster_5562	NA	Cluster_5562	N	N	NA	NA	NA	NA	-5.87314183843162	0.00250709453548157
10	9232503	9235277	2775	*	PlantSmallRNAgenes	siRNA24	NA	NA	osa-b1.0r1-20453	siRNA24 locus with predominant RNA size of 24	NA	NA	NA	NA	NA	NA	NA	3.99230875982475	0.0357425423170221
10	9280408	9282409	2002	*	PlantSmallRNAgenes	siRNA24	NA	NA	osa-b1.0r1-20476	siRNA24 locus with predominant RNA size of 24	NA	NA	NA	NA	NA	NA	NA	4.63096253755911	0.0107546414948127
10	9315529	9316304	776	+	PlantSmallRNAgenes	OtherRNA	NA	NA	osa-b1.0r1-20490	OtherRNA locus with < 80% of RNAs between 20-24 nts in size	NA	NA	NA	NA	NA	NA	NA	-4.77540121198344	0.00658617620627517
10	9343325	9347737	4413	*	PlantSmallRNAgenes	siRNA24	NA	NA	osa-b1.0r1-20500	siRNA24 locus with predominant RNA size of 24	NA	NA	NA	NA	NA	NA	NA	2.49988793762339	0.000712778927907494
10	9379201	9380308	1108	*	PlantSmallRNAgenes	siRNA24	NA	NA	osa-b1.0r1-20519	siRNA24 locus with predominant RNA size of 24	NA	NA	NA	NA	NA	NA	NA	3.3655695511873	0.0175206604048043
10	9406808	9411456	4649	*	Pln24NT	24nt_Locus	NA	NA	cluster17153	NA	NA	NA	NA	cluster17153	cluster17153	T	14	5.68897834294292	0.000638430681332234
10	9498657	9499788	1132	*	PlantSmallRNAgenes	siRNA24	NA	NA	osa-b1.0r1-20559	siRNA24 locus with predominant RNA size of 24	NA	NA	NA	NA	NA	NA	NA	4.09088349553123	0.000149679715562818
10	9500053	9501057	1005	*	PlantSmallRNAgenes	siRNA24	NA	NA	osa-b1.0r1-20560	siRNA24 locus with predominant RNA size of 24	NA	NA	NA	NA	NA	NA	NA	3.99652946278489	0.000273460458083088
10	9530005	9530940	936	*	ShortStack	siRNA24	NA	NA	Cluster_5743	NA	Cluster_5743	24	N	NA	NA	NA	NA	5.17365606370147	0.0112455790573654
10	9557467	9558581	1115	*	Pln24NT	24nt_Locus	NA	NA	cluster17207	NA	NA	NA	NA	cluster17207	cluster17207	T	2	3.68810149710295	0.0138457818157907
10	9570087	9573920	3834	*	PlantSmallRNAgenes	siRNA24	NA	NA	osa-b1.0r1-20593	siRNA24 locus with predominant RNA size of 24	NA	NA	NA	NA	NA	NA	NA	4.88439839956711	0.00515751165076627
10	9594279	9594982	704	*	PlantSmallRNAgenes	OtherRNA	NA	NA	osa-b1.0r1-20596	OtherRNA locus with < 80% of RNAs between 20-24 nts in size	NA	NA	NA	NA	NA	NA	NA	5.69170629221607	0.00513410582965291
10	9599080	9599518	439	*	PlantSmallRNAgenes	siRNA24	NA	NA	osa-b1.0r1-20598	siRNA24 locus with predominant RNA size of 24	NA	NA	NA	NA	NA	NA	NA	5.29188088576551	0.0345827622718965
10	9599606	9600679	1074	*	PlantSmallRNAgenes	siRNA24	NA	NA	osa-b1.0r1-20599	siRNA24 locus with predominant RNA size of 24	NA	NA	NA	NA	NA	NA	NA	5.12585347703258	0.00281259781528305
10	9696140	9696691	552	*	PlantSmallRNAgenes	siRNA24	NA	NA	osa-b1.0r1-20638	siRNA24 locus with predominant RNA size of 24	NA	NA	NA	NA	NA	NA	NA	4.70415724100147	0.0458508857540855
10	9708556	9709199	644	*	PlantSmallRNAgenes	siRNA24	NA	NA	osa-b1.0r1-20644	siRNA24 locus with predominant RNA size of 24	NA	NA	NA	NA	NA	NA	NA	-3.77725120392244	0.0425809565793449
10	9726368	9727531	1164	*	PlantSmallRNAgenes	siRNA24	NA	NA	osa-b1.0r1-20653	siRNA24 locus with predominant RNA size of 24	NA	NA	NA	NA	NA	NA	NA	5.14947395179139	0.0401883055515433
10	9746288	9746403	116	*	PlantSmallRNAgenes	siRNA24	NA	NA	osa-b1.0r1-20661	siRNA24 locus with predominant RNA size of 24	NA	NA	NA	NA	NA	NA	NA	6.1033619110417	0.0035984171419362
10	9746694	9747194	501	*	PlantSmallRNAgenes	siRNA24	NA	NA	osa-b1.0r1-20662	siRNA24 locus with predominant RNA size of 24	NA	NA	NA	NA	NA	NA	NA	5.85537209405929	0.0143952830303807
10	9769691	9770363	673	*	PlantSmallRNAgenes	siRNA24	NA	NA	osa-b1.0r1-20675	siRNA24 locus with predominant RNA size of 24	NA	NA	NA	NA	NA	NA	NA	-3.24464963635399	0.0417888142910207
10	9783096	9783937	842	*	PlantSmallRNAgenes	siRNA24	NA	NA	osa-b1.0r1-20678	siRNA24 locus with predominant RNA size of 24	NA	NA	NA	NA	NA	NA	NA	2.47606665296109	0.00039916820089968
10	9818595	9819061	467	*	PlantSmallRNAgenes	siRNA24	NA	NA	osa-b1.0r1-20687	siRNA24 locus with predominant RNA size of 24	NA	NA	NA	NA	NA	NA	NA	3.05305542363539	0.0178042812766727
10	9820255	9821651	1397	*	PlantSmallRNAgenes	siRNA24	NA	NA	osa-b1.0r1-20689	siRNA24 locus with predominant RNA size of 24	NA	NA	NA	NA	NA	NA	NA	5.37764874169614	0.00123963884970916
10	9842317	9843264	948	*	PlantSmallRNAgenes	siRNA24	NA	NA	osa-b1.0r1-20699	siRNA24 locus with predominant RNA size of 24	NA	NA	NA	NA	NA	NA	NA	5.81609017353118	0.00282853443905864
10	9843370	9843905	536	*	PlantSmallRNAgenes	siRNA24	NA	NA	osa-b1.0r1-20701	siRNA24 locus with predominant RNA size of 24	NA	NA	NA	NA	NA	NA	NA	4.77931250919907	0.02060736035783
10	9884140	9884713	574	*	PlantSmallRNAgenes	siRNA24	NA	NA	osa-b1.0r1-20716	siRNA24 locus with predominant RNA size of 24	NA	NA	NA	NA	NA	NA	NA	5.2629949918279	0.0102076363592085
10	9967500	9969411	1912	*	PlantSmallRNAgenes	siRNA24	NA	NA	osa-b1.0r1-20758	siRNA24 locus with predominant RNA size of 24	NA	NA	NA	NA	NA	NA	NA	3.58796031492145	0.000289018218174127
10	9972898	9974355	1458	*	PlantSmallRNAgenes	siRNA24	NA	NA	osa-b1.0r1-20761	siRNA24 locus with predominant RNA size of 24	NA	NA	NA	NA	NA	NA	NA	-2.21087268624981	0.0077415110724864
10	9981326	9982189	864	*	PlantSmallRNAgenes	siRNA24	NA	NA	osa-b1.0r1-20765	siRNA24 locus with predominant RNA size of 24	NA	NA	NA	NA	NA	NA	NA	5.39742972481556	0.0220971078874568
10	10073082	10073810	729	*	Pln24NT	24nt_Locus	NA	NA	cluster17383	NA	NA	NA	NA	cluster17383	cluster17383	T	1	5.70766976419015	0.0128666504548471
10	10099961	10100521	561	*	PlantSmallRNAgenes	siRNA24	NA	NA	osa-b1.0r1-20804	siRNA24 locus with predominant RNA size of 24	NA	NA	NA	NA	NA	NA	NA	6.0907340209576	0.00231939767613765
10	10223773	10224756	984	*	PlantSmallRNAgenes	siRNA24	NA	NA	osa-b1.0r1-20852	siRNA24 locus with predominant RNA size of 24	NA	NA	NA	NA	NA	NA	NA	5.49413159938852	0.000880602661005508
10	10225237	10226680	1444	*	Pln24NT	24nt_Locus	NA	NA	cluster17428	NA	NA	NA	NA	cluster17428	cluster17428	T	3	5.60390719021638	0.0108876262535908
10	10249047	10249746	700	*	PlantSmallRNAgenes	siRNA24	NA	NA	osa-b1.0r1-20865	siRNA24 locus with predominant RNA size of 24	NA	NA	NA	NA	NA	NA	NA	4.43217009418333	0.0287222888327528
10	10257804	10260053	2250	*	PlantSmallRNAgenes	siRNA24	NA	NA	osa-b1.0r1-20871	siRNA24 locus with predominant RNA size of 24	NA	NA	NA	NA	NA	NA	NA	3.15177249296177	0.0228088757354087
10	10261985	10267124	5140	*	Pln24NT	24nt_Locus	NA	NA	cluster17440	NA	NA	NA	NA	cluster17440	cluster17440	T	17	6.51758962852539	0.00233726344939954
10	10284262	10285157	896	*	PlantSmallRNAgenes	siRNA24	NA	NA	osa-b1.0r1-20878	siRNA24 locus with predominant RNA size of 24	NA	NA	NA	NA	NA	NA	NA	5.31855557262665	0.0290538671810825
10	10327576	10328880	1305	*	PlantSmallRNAgenes	siRNA24	NA	NA	osa-b1.0r1-20902	siRNA24 locus with predominant RNA size of 24	NA	NA	NA	NA	NA	NA	NA	3.52158368577966	0.0403064809257122
10	10329372	10330586	1215	*	PlantSmallRNAgenes	siRNA24	NA	NA	osa-b1.0r1-20903	siRNA24 locus with predominant RNA size of 24	NA	NA	NA	NA	NA	NA	NA	2.39309294821876	0.00128142627050222
10	10342964	10344445	1482	*	PlantSmallRNAgenes	siRNA24	NA	NA	osa-b1.0r1-20909	siRNA24 locus with predominant RNA size of 24	NA	NA	NA	NA	NA	NA	NA	3.81474788266738	1.23966748786909e-06
10	10347124	10348146	1023	*	PlantSmallRNAgenes	siRNA24	NA	NA	osa-b1.0r1-20913	siRNA24 locus with predominant RNA size of 24	NA	NA	NA	NA	NA	NA	NA	6.23910141288981	5.43519198249478e-05
10	10409159	10410839	1681	*	PlantSmallRNAgenes	siRNA24	NA	NA	osa-b1.0r1-20940	siRNA24 locus with predominant RNA size of 24	NA	NA	NA	NA	NA	NA	NA	5.79795499497089	1.78275045275919e-16
10	10437959	10448172	10214	*	Pln24NT	24nt_Locus	NA	NA	cluster17490	NA	NA	NA	NA	cluster17490	cluster17490	T	16	6.62266423390477	2.03287281585491e-05
10	10476069	10477250	1182	*	PlantSmallRNAgenes	siRNA24	NA	NA	osa-b1.0r1-20964	siRNA24 locus with predominant RNA size of 24	NA	NA	NA	NA	NA	NA	NA	2.47551847904385	0.0138807486649214
10	10497994	10499678	1685	*	PlantSmallRNAgenes	siRNA24	NA	NA	osa-b1.0r1-20975	siRNA24 locus with predominant RNA size of 24	NA	NA	NA	NA	NA	NA	NA	4.33261421200227	0.0264299086996365
10	10544482	10545394	913	*	PlantSmallRNAgenes	siRNA24	NA	NA	osa-b1.0r1-20990	siRNA24 locus with predominant RNA size of 24	NA	NA	NA	NA	NA	NA	NA	4.24007635089866	0.0425309710073963
10	10546248	10547190	943	*	PlantSmallRNAgenes	siRNA24	NA	NA	osa-b1.0r1-20991	siRNA24 locus with predominant RNA size of 24	NA	NA	NA	NA	NA	NA	NA	2.34702933370843	0.0209823146972291
10	10560666	10562391	1726	*	PlantSmallRNAgenes	siRNA24	NA	NA	osa-b1.0r1-20994	siRNA24 locus with predominant RNA size of 24	NA	NA	NA	NA	NA	NA	NA	2.8508603576811	0.0356275689443833
10	10564222	10565801	1580	*	PlantSmallRNAgenes	siRNA24	NA	NA	osa-b1.0r1-20995	siRNA24 locus with predominant RNA size of 24	NA	NA	NA	NA	NA	NA	NA	3.321011172685	0.0162801597772936
10	10605918	10608538	2621	*	PlantSmallRNAgenes	siRNA24	NA	NA	osa-b1.0r1-21011	siRNA24 locus with predominant RNA size of 24	NA	NA	NA	NA	NA	NA	NA	4.20494674715999	3.73039801412137e-06
10	10615696	10616339	644	*	PlantSmallRNAgenes	siRNA24	NA	NA	osa-b1.0r1-21019	siRNA24 locus with predominant RNA size of 24	NA	NA	NA	NA	NA	NA	NA	5.88160985251651	0.00326437811810438
10	10621937	10626549	4613	*	Pln24NT	24nt_Locus	NA	NA	cluster17556	NA	NA	NA	NA	cluster17556	cluster17556	T	14	5.75949919690095	0.00306941710737639
10	10655353	10656036	684	*	PlantSmallRNAgenes	siRNA24	NA	NA	osa-b1.0r1-21036	siRNA24 locus with predominant RNA size of 24	NA	NA	NA	NA	NA	NA	NA	3.33304472971611	0.000718597255185614
10	10666995	10670158	3164	*	PlantSmallRNAgenes	siRNA24	NA	NA	osa-b1.0r1-21043	siRNA24 locus with predominant RNA size of 24	NA	NA	NA	NA	NA	NA	NA	4.6052477306848	0.000125419123253447
10	10747201	10748729	1529	*	PlantSmallRNAgenes	siRNA24	NA	NA	osa-b1.0r1-21085	siRNA24 locus with predominant RNA size of 24	NA	NA	NA	NA	NA	NA	NA	3.5396507185578	0.0067653779974692
10	10752336	10753177	842	*	PlantSmallRNAgenes	siRNA24	NA	NA	osa-b1.0r1-21086	siRNA24 locus with predominant RNA size of 24	NA	NA	NA	NA	NA	NA	NA	5.7142925750273	0.000629781086450511
10	10756715	10758358	1644	*	PlantSmallRNAgenes	siRNA24	NA	NA	osa-b1.0r1-21089	siRNA24 locus with predominant RNA size of 24	NA	NA	NA	NA	NA	NA	NA	3.50581278778313	0.00123547366342562
10	10780374	10782026	1653	*	PlantSmallRNAgenes	siRNA24	NA	NA	osa-b1.0r1-21098	siRNA24 locus with predominant RNA size of 24	NA	NA	NA	NA	NA	NA	NA	6.0438522249257	0.00102918786753761
10	10808450	10809413	964	-	PlantSmallRNAgenes	OtherRNA	NA	NA	osa-b1.0r1-21123	OtherRNA locus with < 80% of RNAs between 20-24 nts in size	NA	NA	NA	NA	NA	NA	NA	5.6652365104816	2.16681342255177e-11
10	10809567	10810179	613	-	PlantSmallRNAgenes	OtherRNA	NA	NA	osa-b1.0r1-21124	OtherRNA locus with < 80% of RNAs between 20-24 nts in size	NA	NA	NA	NA	NA	NA	NA	5.08720995659271	0.0061534506406591
10	10811717	10813131	1415	-	PlantSmallRNAgenes	OtherRNA	NA	NA	osa-b1.0r1-21127	OtherRNA locus with < 80% of RNAs between 20-24 nts in size	NA	NA	NA	NA	NA	NA	NA	3.99407938778066	1.04866999172931e-05
10	10813299	10813768	470	*	PlantSmallRNAgenes	OtherRNA	NA	NA	osa-b1.0r1-21128	OtherRNA locus with < 80% of RNAs between 20-24 nts in size	NA	NA	NA	NA	NA	NA	NA	3.54511502176587	0.0183315110097379
10	10814915	10815027	113	*	PlantSmallRNAgenes	OtherRNA	NA	NA	osa-b1.0r1-21130	OtherRNA locus with < 80% of RNAs between 20-24 nts in size	NA	NA	NA	NA	NA	NA	NA	7.0247141842271	3.16815747732647e-06
10	10822911	10822995	85	+	PlantSmallRNAgenes	OtherRNA	NA	NA	osa-b1.0r1-21139	OtherRNA locus with < 80% of RNAs between 20-24 nts in size	NA	NA	NA	NA	NA	NA	NA	2.06271359872093	0.0411147769082288
10	10825006	10825331	326	-	PlantSmallRNAgenes	OtherRNA	NA	NA	osa-b1.0r1-21141	OtherRNA locus with < 80% of RNAs between 20-24 nts in size	NA	NA	NA	NA	NA	NA	NA	-7.10054632511931	0.00447892898121226
10	10825953	10826134	182	*	PlantSmallRNAgenes	OtherRNA	NA	NA	osa-b1.0r1-21142	OtherRNA locus with < 80% of RNAs between 20-24 nts in size	NA	NA	NA	NA	NA	NA	NA	6.05004953006162	3.8684758009844e-06
10	10828800	10829320	521	*	PlantSmallRNAgenes	OtherRNA	NA	NA	osa-b1.0r1-21145	OtherRNA locus with < 80% of RNAs between 20-24 nts in size	NA	NA	NA	NA	NA	NA	NA	6.66878198272827	2.79464545706275e-06
10	10831600	10831919	320	*	PlantSmallRNAgenes	siRNA24	NA	NA	osa-b1.0r1-21146	siRNA24 locus with predominant RNA size of 24	NA	NA	NA	NA	NA	NA	NA	4.00044676841813	0.0450611049323436
10	10832304	10833339	1036	-	PlantSmallRNAgenes	OtherRNA	NA	NA	osa-b1.0r1-21147	OtherRNA locus with < 80% of RNAs between 20-24 nts in size	NA	NA	NA	NA	NA	NA	NA	5.17729835348708	3.04708948769268e-06
10	10833710	10833840	131	+	ShortStack	OtherRNA	NA	NA	Cluster_6654	NA	Cluster_6654	N	N	NA	NA	NA	NA	5.4921130172887	0.00109579963869609
10	10836904	10840034	3131	+	PlantSmallRNAgenes	OtherRNA	NA	NA	osa-b1.0r1-21152	OtherRNA locus with < 80% of RNAs between 20-24 nts in size	NA	NA	NA	NA	NA	NA	NA	5.18036533565227	1.68899004451804e-10
10	10840965	10842264	1300	+	PlantSmallRNAgenes	OtherRNA	NA	NA	osa-b1.0r1-21153	OtherRNA locus with < 80% of RNAs between 20-24 nts in size	NA	NA	NA	NA	NA	NA	NA	5.05808551851972	7.56760819924052e-06
10	10842654	10843647	994	-	PlantSmallRNAgenes	OtherRNA	NA	NA	osa-b1.0r1-21155	OtherRNA locus with < 80% of RNAs between 20-24 nts in size	NA	NA	NA	NA	NA	NA	NA	3.58973529272879	0.0327750190160899
10	10843733	10844227	495	-	PlantSmallRNAgenes	OtherRNA	NA	NA	osa-b1.0r1-21156	OtherRNA locus with < 80% of RNAs between 20-24 nts in size	NA	NA	NA	NA	NA	NA	NA	3.81431211113039	0.0365252481068095
10	10853728	10853872	145	+	ShortStack	OtherRNA	NA	NA	Cluster_6674	NA	Cluster_6674	N	N	NA	NA	NA	NA	4.59635065861231	0.0325497539957456
10	10860100	10860533	434	*	PlantSmallRNAgenes	OtherRNA	NA	NA	osa-b1.0r1-21172	OtherRNA locus with < 80% of RNAs between 20-24 nts in size	NA	NA	NA	NA	NA	NA	NA	8.59520363554787	4.34981671199078e-05
10	10861376	10862026	651	+	PlantSmallRNAgenes	OtherRNA	NA	NA	osa-b1.0r1-21174	OtherRNA locus with < 80% of RNAs between 20-24 nts in size	NA	NA	NA	NA	NA	NA	NA	5.23175528338618	0.00163871574325717
10	10862400	10863612	1213	*	PlantSmallRNAgenes	OtherRNA	NA	NA	osa-b1.0r1-21175	OtherRNA locus with < 80% of RNAs between 20-24 nts in size	NA	NA	NA	NA	NA	NA	NA	3.74790704365537	8.93071853031381e-06
10	10869722	10869758	37	*	PlantSmallRNAgenes	OtherRNA	NA	NA	osa-b1.0r1-21182	OtherRNA locus with < 80% of RNAs between 20-24 nts in size	NA	NA	NA	NA	NA	NA	NA	6.08479114524455	0.000297339903435801
10	10870955	10871719	765	-	PlantSmallRNAgenes	OtherRNA	NA	NA	osa-b1.0r1-21183	OtherRNA locus with < 80% of RNAs between 20-24 nts in size	NA	NA	NA	NA	NA	NA	NA	7.56300946416176	0.000155403786850009
10	10871914	10872463	550	*	ShortStack	OtherRNA	NA	NA	Cluster_6692	NA	Cluster_6692	N	N	NA	NA	NA	NA	5.58183350286707	0.000775049967165645
10	10873226	10873826	601	*	PlantSmallRNAgenes	OtherRNA	NA	NA	osa-b1.0r1-21185	OtherRNA locus with < 80% of RNAs between 20-24 nts in size	NA	NA	NA	NA	NA	NA	NA	5.10474951555006	1.50359068874127e-13
10	10874538	10874614	77	*	PlantSmallRNAgenes	OtherRNA	NA	NA	osa-b1.0r1-21186	OtherRNA locus with < 80% of RNAs between 20-24 nts in size	NA	NA	NA	NA	NA	NA	NA	4.01094922702662	0.024839047113852
10	10875073	10875418	346	*	PlantSmallRNAgenes	OtherRNA	NA	NA	osa-b1.0r1-21187	OtherRNA locus with < 80% of RNAs between 20-24 nts in size	NA	NA	NA	NA	NA	NA	NA	4.62475920621854	0.00186121878268598
10	10875512	10876326	815	+	PlantSmallRNAgenes	OtherRNA	NA	NA	osa-b1.0r1-21188	OtherRNA locus with < 80% of RNAs between 20-24 nts in size	NA	NA	NA	NA	NA	NA	NA	4.84639330937017	0.00413787004771932
10	10876450	10876934	485	*	PlantSmallRNAgenes	OtherRNA	NA	NA	osa-b1.0r1-21189	OtherRNA locus with < 80% of RNAs between 20-24 nts in size	NA	NA	NA	NA	NA	NA	NA	4.6862120465726	0.00700411580209765
10	10877055	10877338	284	+	PlantSmallRNAgenes	OtherRNA	NA	NA	osa-b1.0r1-21190	OtherRNA locus with < 80% of RNAs between 20-24 nts in size	NA	NA	NA	NA	NA	NA	NA	4.36849617093647	0.0126694587224883
10	10888570	10888942	373	*	PlantSmallRNAgenes	OtherRNA	NA	NA	osa-b1.0r1-21198	OtherRNA locus with < 80% of RNAs between 20-24 nts in size	NA	NA	NA	NA	NA	NA	NA	30.0743705675451	1.3362879287018e-07
10	10893050	10893559	510	*	PlantSmallRNAgenes	OtherRNA	NA	NA	osa-b1.0r1-21205	OtherRNA locus with < 80% of RNAs between 20-24 nts in size	NA	NA	NA	NA	NA	NA	NA	8.91531883190431	0.0187191667432117
10	10898400	10899385	986	+	PlantSmallRNAgenes	OtherRNA	NA	NA	osa-b1.0r1-21209	OtherRNA locus with < 80% of RNAs between 20-24 nts in size	NA	NA	NA	NA	NA	NA	NA	-9.65288123213938	1.98863458196169e-05
10	10899500	10899986	487	+	PlantSmallRNAgenes	OtherRNA	NA	NA	osa-b1.0r1-21210	OtherRNA locus with < 80% of RNAs between 20-24 nts in size	NA	NA	NA	NA	NA	NA	NA	-32.3383975806924	9.03025408038553e-09
10	10903350	10903837	488	+	PlantSmallRNAgenes	OtherRNA	NA	NA	osa-b1.0r1-21217	OtherRNA locus with < 80% of RNAs between 20-24 nts in size	NA	NA	NA	NA	NA	NA	NA	-39.2429109723914	7.36839101661855e-13
10	10910500	10910779	280	*	PlantSmallRNAgenes	OtherRNA	NA	NA	osa-b1.0r1-21223	OtherRNA locus with < 80% of RNAs between 20-24 nts in size	NA	NA	NA	NA	NA	NA	NA	5.71380122121931	0.00131817277902289
10	10913964	10914357	394	+	PlantSmallRNAgenes	OtherRNA	NA	NA	osa-b1.0r1-21227	OtherRNA locus with < 80% of RNAs between 20-24 nts in size	NA	NA	NA	NA	NA	NA	NA	8.03001833952197	0.00144364994493393
10	10914543	10915016	474	*	ShortStack	OtherRNA	NA	NA	Cluster_6736	NA	Cluster_6736	N	N	NA	NA	NA	NA	3.35909153522585	0.00754604661915088
10	10915165	10915432	268	*	ShortStack	OtherRNA	NA	NA	Cluster_6737	NA	Cluster_6737	N	N	NA	NA	NA	NA	6.70316153329619	1.42203799378712e-05
10	10917418	10917847	430	*	PlantSmallRNAgenes	OtherRNA	NA	NA	osa-b1.0r1-21230	OtherRNA locus with < 80% of RNAs between 20-24 nts in size	NA	NA	NA	NA	NA	NA	NA	3.5011498097627	0.00094111019707733
10	10918170	10918256	87	*	ShortStack	OtherRNA	NA	NA	Cluster_6745	NA	Cluster_6745	N	N	NA	NA	NA	NA	5.5517686749702	0.00987258445922271
10	10918687	10918908	222	*	ShortStack	OtherRNA	NA	NA	Cluster_6746	NA	Cluster_6746	N	N	NA	NA	NA	NA	6.89315716312184	0.000340329145261226
10	10919508	10921195	1688	*	PlantSmallRNAgenes	OtherRNA	NA	NA	osa-b1.0r1-21231	OtherRNA locus with < 80% of RNAs between 20-24 nts in size	NA	NA	NA	NA	NA	NA	NA	4.64316071203596	1.63025443395294e-09
10	10940205	10941196	992	*	PlantSmallRNAgenes	siRNA24	NA	NA	osa-b1.0r1-21236	siRNA24 locus with predominant RNA size of 24	NA	NA	NA	NA	NA	NA	NA	4.13235437491985	0.0382056188993367
10	10952101	10952767	667	*	PlantSmallRNAgenes	siRNA24	NA	NA	osa-b1.0r1-21238	siRNA24 locus with predominant RNA size of 24	NA	NA	NA	NA	NA	NA	NA	-4.26251697032974	0.000325944051089212
10	10953264	10954289	1026	*	PlantSmallRNAgenes	siRNA24	NA	NA	osa-b1.0r1-21239	siRNA24 locus with predominant RNA size of 24	NA	NA	NA	NA	NA	NA	NA	2.85408970386717	0.00243247144276701
10	11029829	11030241	413	*	PlantSmallRNAgenes	siRNA24	NA	NA	osa-b1.0r1-21272	siRNA24 locus with predominant RNA size of 24	NA	NA	NA	NA	NA	NA	NA	-3.29228575005225	0.0256318255069367
10	11074974	11075380	407	*	PlantSmallRNAgenes	siRNA24	NA	NA	osa-b1.0r1-21292	siRNA24 locus with predominant RNA size of 24	NA	NA	NA	NA	NA	NA	NA	-2.63290936977459	0.0259788891360363
10	11075466	11077189	1724	*	PlantSmallRNAgenes	siRNA24	NA	NA	osa-b1.0r1-21293	siRNA24 locus with predominant RNA size of 24	NA	NA	NA	NA	NA	NA	NA	2.30061323581621	0.0118274344295522
10	11121049	11121777	729	*	PlantSmallRNAgenes	siRNA24	NA	NA	osa-b1.0r1-21317	siRNA24 locus with predominant RNA size of 24	NA	NA	NA	NA	NA	NA	NA	5.52293376228208	0.00414451262292542
10	11129595	11130590	996	*	PlantSmallRNAgenes	siRNA24	NA	NA	osa-b1.0r1-21322	siRNA24 locus with predominant RNA size of 24	NA	NA	NA	NA	NA	NA	NA	5.38044223288362	0.00502060961163049
10	11151910	11153937	2028	*	PlantSmallRNAgenes	siRNA24	NA	NA	osa-b1.0r1-21337	siRNA24 locus with predominant RNA size of 24	NA	NA	NA	NA	NA	NA	NA	3.30590543731939	0.0138822314274251
10	11186734	11187400	667	*	PlantSmallRNAgenes	siRNA21	NA	NA	osa-b1.0r1-21345	siRNA21 locus with predominant RNA size of 21	NA	NA	NA	NA	NA	NA	NA	2.54894602008071	3.32395817787461e-05
10	11188457	11189353	897	*	PlantSmallRNAgenes	siRNA24	NA	NA	osa-b1.0r1-21346	siRNA24 locus with predominant RNA size of 24	NA	NA	NA	NA	NA	NA	NA	1.93015600865786	0.00404878301114371
10	11208712	11212977	4266	*	PlantSmallRNAgenes	siRNA24	NA	NA	osa-b1.0r1-21354	siRNA24 locus with predominant RNA size of 24	NA	NA	NA	NA	NA	NA	NA	3.03861572257846	0.000191283829320143
10	11228549	11229320	772	+	ShortStack	siRNA24	NA	NA	Cluster_6960	NA	Cluster_6960	24	N	NA	NA	NA	NA	5.47004640623634	0.0225011574193193
10	11235188	11235555	368	*	PlantSmallRNAgenes	siRNA24	NA	NA	osa-b1.0r1-21368	siRNA24 locus with predominant RNA size of 24	NA	NA	NA	NA	NA	NA	NA	-4.63678752627531	0.0252996156601819
10	11247358	11248852	1495	*	Pln24NT	24nt_Locus	NA	NA	cluster17729	NA	NA	NA	NA	cluster17729	cluster17729	T	2	-5.12516231060252	0.0118565850700079
10	11281938	11284317	2380	+	PlantSmallRNAgenes	OtherRNA	NA	NA	osa-b1.0r1-21391	OtherRNA locus with < 80% of RNAs between 20-24 nts in size	NA	NA	NA	NA	NA	NA	NA	-3.42933096431116	0.00215963951453079
10	11291547	11292172	626	+	PlantSmallRNAgenes	siRNA24	NA	NA	osa-b1.0r1-21397	siRNA24 locus with predominant RNA size of 24	NA	NA	NA	NA	NA	NA	NA	-2.14698511905852	0.0040644612810553
10	11329028	11330861	1834	*	PlantSmallRNAgenes	siRNA24	NA	NA	osa-b1.0r1-21408	siRNA24 locus with predominant RNA size of 24	NA	NA	NA	NA	NA	NA	NA	4.27081094760579	0.00450817450643947
10	11408440	11409535	1096	*	PlantSmallRNAgenes	siRNA24	NA	NA	osa-b1.0r1-21450	siRNA24 locus with predominant RNA size of 24	NA	NA	NA	NA	NA	NA	NA	3.44524680617127	0.000428052132189492
10	11413466	11414327	862	*	PlantSmallRNAgenes	siRNA24	NA	NA	osa-b1.0r1-21453	siRNA24 locus with predominant RNA size of 24	NA	NA	NA	NA	NA	NA	NA	2.04425671128468	0.0330114405904515
10	11423153	11424716	1564	*	PlantSmallRNAgenes	siRNA24	NA	NA	osa-b1.0r1-21457	siRNA24 locus with predominant RNA size of 24	NA	NA	NA	NA	NA	NA	NA	3.36248102696128	0.000469615631522515
10	11448963	11449516	554	+	PlantSmallRNAgenes	OtherRNA	NA	NA	osa-b1.0r1-21464	OtherRNA locus with < 80% of RNAs between 20-24 nts in size	NA	NA	NA	NA	NA	NA	NA	5.4212078720483	0.000129722180809249
10	11474666	11477420	2755	*	Pln24NT	24nt_Locus	NA	NA	cluster17793	NA	NA	NA	NA	cluster17793	cluster17793	T	10	4.17352902298446	0.0451284314990831
10	11478830	11479460	631	*	PlantSmallRNAgenes	siRNA24	NA	NA	osa-b1.0r1-21470	siRNA24 locus with predominant RNA size of 24	NA	NA	NA	NA	NA	NA	NA	4.25301284486513	0.0303083614004175
10	11495330	11495347	18	-	PlantSmallRNAgenes	OtherRNA	NA	NA	osa-b1.0r1-21472	OtherRNA locus with < 80% of RNAs between 20-24 nts in size	NA	NA	NA	NA	NA	NA	NA	-6.64020459350196	9.74401422856479e-06
10	11529718	11531042	1325	*	PlantSmallRNAgenes	siRNA24	NA	NA	osa-b1.0r1-21484	siRNA24 locus with predominant RNA size of 24	NA	NA	NA	NA	NA	NA	NA	2.35560262696988	0.0104297414760484
10	11568009	11569563	1555	*	PlantSmallRNAgenes	siRNA24	NA	NA	osa-b1.0r1-21508	siRNA24 locus with predominant RNA size of 24	NA	NA	NA	NA	NA	NA	NA	3.5910041173979	0.040278582066572
10	11577538	11578835	1298	*	PlantSmallRNAgenes	siRNA24	NA	NA	osa-b1.0r1-21514	siRNA24 locus with predominant RNA size of 24	NA	NA	NA	NA	NA	NA	NA	2.91680027985806	0.0379614662058783
10	11579521	11580523	1003	+	PlantSmallRNAgenes	OtherRNA	NA	NA	osa-b1.0r1-21516	OtherRNA locus with < 80% of RNAs between 20-24 nts in size	NA	NA	NA	NA	NA	NA	NA	-1.78322502201018	0.00847484171668471
10	11599878	11601968	2091	*	PlantSmallRNAgenes	siRNA24	NA	NA	osa-b1.0r1-21527	siRNA24 locus with predominant RNA size of 24	NA	NA	NA	NA	NA	NA	NA	2.02182755925352	0.0361699473331212
10	11613688	11614243	556	*	PlantSmallRNAgenes	siRNA24	NA	NA	osa-b1.0r1-21534	siRNA24 locus with predominant RNA size of 24	NA	NA	NA	NA	NA	NA	NA	-4.63598240385708	0.00885412280459707
10	11695067	11695411	345	*	PlantSmallRNAgenes	siRNA24	NA	NA	osa-b1.0r1-21572	siRNA24 locus with predominant RNA size of 24	NA	NA	NA	NA	NA	NA	NA	1.4015792162306	0.0234262370376355
10	11754749	11754832	84	+	PlantSmallRNAgenes	OtherRNA	NA	NA	osa-b1.0r1-21606	OtherRNA locus with < 80% of RNAs between 20-24 nts in size	NA	NA	NA	NA	NA	NA	NA	-4.04113660262548	0.0181811145067374
10	11789207	11789752	546	-	PlantSmallRNAgenes	siRNA24	NA	NA	osa-b1.0r1-21621	siRNA24 locus with predominant RNA size of 24	NA	NA	NA	NA	NA	NA	NA	3.53395064603733	2.61222619686398e-08
10	11795926	11796233	308	*	PlantSmallRNAgenes	siRNA24	NA	NA	osa-b1.0r1-21627	siRNA24 locus with predominant RNA size of 24	NA	NA	NA	NA	NA	NA	NA	-2.34874038878182	0.00210420705881636
10	11800416	11800856	441	*	PlantSmallRNAgenes	siRNA24	NA	NA	osa-b1.0r1-21630	siRNA24 locus with predominant RNA size of 24	NA	NA	NA	NA	NA	NA	NA	-1.46363065762319	0.0436778332633119
10	11837354	11838540	1187	*	PlantSmallRNAgenes	siRNA24	NA	NA	osa-b1.0r1-21638	siRNA24 locus with predominant RNA size of 24	NA	NA	NA	NA	NA	NA	NA	3.7088258645985	0.0468704088867748
10	11852009	11853112	1104	*	PlantSmallRNAgenes	siRNA24	NA	NA	osa-b1.0r1-21647	siRNA24 locus with predominant RNA size of 24	NA	NA	NA	NA	NA	NA	NA	5.84125807764603	0.00173823840231398
10	11877491	11877905	415	*	PlantSmallRNAgenes	siRNA24	NA	NA	osa-b1.0r1-21662	siRNA24 locus with predominant RNA size of 24	NA	NA	NA	NA	NA	NA	NA	-2.32839352338336	0.0409688916471883
10	11905340	11905805	466	*	PlantSmallRNAgenes	siRNA24	NA	NA	osa-b1.0r1-21675	siRNA24 locus with predominant RNA size of 24	NA	NA	NA	NA	NA	NA	NA	4.7364209546566	0.021762687609724
10	11911953	11914047	2095	*	Pln24NT	24nt_Locus	NA	NA	cluster17942	NA	NA	NA	NA	cluster17942	cluster17942	T	9	5.90462063603453	0.000633977832365417
10	12010321	12012549	2229	*	PlantSmallRNAgenes	siRNA24	NA	NA	osa-b1.0r1-21731	siRNA24 locus with predominant RNA size of 24	NA	NA	NA	NA	NA	NA	NA	2.222952797099	0.0106730371959534
10	12012928	12014352	1425	*	PlantSmallRNAgenes	siRNA24	NA	NA	osa-b1.0r1-21732	siRNA24 locus with predominant RNA size of 24	NA	NA	NA	NA	NA	NA	NA	5.56322834527808	1.71631695652811e-13
10	12014424	12014976	553	*	PlantSmallRNAgenes	siRNA24	NA	NA	osa-b1.0r1-21733	siRNA24 locus with predominant RNA size of 24	NA	NA	NA	NA	NA	NA	NA	8.26971681076111	7.00516907542432e-09
10	12015092	12015881	790	*	PlantSmallRNAgenes	siRNA24	NA	NA	osa-b1.0r1-21734	siRNA24 locus with predominant RNA size of 24	NA	NA	NA	NA	NA	NA	NA	8.44663350920411	2.76769238721136e-09
10	12055673	12056548	876	*	PlantSmallRNAgenes	siRNA24	NA	NA	osa-b1.0r1-21754	siRNA24 locus with predominant RNA size of 24	NA	NA	NA	NA	NA	NA	NA	4.74475686531559	0.0079683435797097
10	12056636	12057007	372	*	PlantSmallRNAgenes	siRNA24	NA	NA	osa-b1.0r1-21755	siRNA24 locus with predominant RNA size of 24	NA	NA	NA	NA	NA	NA	NA	3.36352507924293	0.0441889118095461
10	12088190	12089727	1538	*	PlantSmallRNAgenes	siRNA24	NA	NA	osa-b1.0r1-21770	siRNA24 locus with predominant RNA size of 24	NA	NA	NA	NA	NA	NA	NA	4.00902415438771	0.00628679596221096
10	12098802	12100124	1323	*	PlantSmallRNAgenes	siRNA24	NA	NA	osa-b1.0r1-21776	siRNA24 locus with predominant RNA size of 24	NA	NA	NA	NA	NA	NA	NA	4.92608817105508	0.00453958181574758
10	12185627	12186747	1121	*	PlantSmallRNAgenes	siRNA24	NA	NA	osa-b1.0r1-21815	siRNA24 locus with predominant RNA size of 24	NA	NA	NA	NA	NA	NA	NA	-3.44155004651749	0.0263199462055489
10	12249951	12251168	1218	*	PlantSmallRNAgenes	siRNA24	NA	NA	osa-b1.0r1-21843	siRNA24 locus with predominant RNA size of 24	NA	NA	NA	NA	NA	NA	NA	6.2838601276991	5.74505436401652e-05
10	12255464	12256234	771	*	PlantSmallRNAgenes	siRNA24	NA	NA	osa-b1.0r1-21846	siRNA24 locus with predominant RNA size of 24	NA	NA	NA	NA	NA	NA	NA	4.29510120899875	0.022070620780494
10	12311819	12313215	1397	*	PlantSmallRNAgenes	siRNA24	NA	NA	osa-b1.0r1-21867	siRNA24 locus with predominant RNA size of 24	NA	NA	NA	NA	NA	NA	NA	2.22004506871052	0.00283206666136177
10	12342433	12343463	1031	*	PlantSmallRNAgenes	siRNA24	NA	NA	osa-b1.0r1-21883	siRNA24 locus with predominant RNA size of 24	NA	NA	NA	NA	NA	NA	NA	2.8735970441314	0.00186235006732259
10	12353787	12360504	6718	*	Pln24NT	24nt_Locus	NA	NA	cluster18108	NA	NA	NA	NA	cluster18108	cluster18108	T	13	6.10007533969502	0.00256941884893374
10	12497165	12497522	358	*	ShortStack	siRNA24	NA	NA	Cluster_7870	NA	Cluster_7870	24	N	NA	NA	NA	NA	4.36142114185595	0.0177340090645631
10	12497607	12497925	319	*	ShortStack	siRNA24	NA	NA	Cluster_7871	NA	Cluster_7871	24	N	NA	NA	NA	NA	5.45572444834323	0.0379036069487537
10	12498021	12498687	667	*	ShortStack	siRNA24	NA	NA	Cluster_7872	NA	Cluster_7872	24	N	NA	NA	NA	NA	6.11867108335976	0.00269577534953097
10	12499929	12501606	1678	*	PlantSmallRNAgenes	siRNA24	NA	NA	osa-b1.0r1-21917	siRNA24 locus with predominant RNA size of 24	NA	NA	NA	NA	NA	NA	NA	3.24283183249816	0.000985285686715681
10	12502081	12502397	317	*	PlantSmallRNAgenes	siRNA24	NA	NA	osa-b1.0r1-21918	siRNA24 locus with predominant RNA size of 24	NA	NA	NA	NA	NA	NA	NA	-5.75237262515717	0.000238914396215302
10	12506488	12508978	2491	*	PlantSmallRNAgenes	siRNA24	NA	NA	osa-b1.0r1-21922	siRNA24 locus with predominant RNA size of 24	NA	NA	NA	NA	NA	NA	NA	3.82420010254374	1.86237619411928e-08
10	12509059	12511440	2382	*	PlantSmallRNAgenes	siRNA24	NA	NA	osa-b1.0r1-21923	siRNA24 locus with predominant RNA size of 24	NA	NA	NA	NA	NA	NA	NA	5.82109776772419	0.000186911651623361
10	12514227	12518717	4491	*	Pln24NT	24nt_Locus	NA	NA	cluster18158	NA	NA	NA	NA	cluster18158	cluster18158	T	13	6.05649768556701	0.000784451305355381
10	12540266	12544869	4604	*	Pln24NT	24nt_Locus	NA	NA	cluster18166	NA	NA	NA	NA	cluster18166	cluster18166	T	7	4.7061959496372	0.0215774426205265
10	12562094	12562334	241	*	ShortStack	siRNA24	NA	NA	Cluster_7894	NA	Cluster_7894	24	N	NA	NA	NA	NA	5.3969325734627	0.0428679540204876
10	12562535	12562966	432	*	PlantSmallRNAgenes	siRNA24	NA	NA	osa-b1.0r1-21926	siRNA24 locus with predominant RNA size of 24	NA	NA	NA	NA	NA	NA	NA	5.59650031470794	0.00742714056662501
10	12563044	12564173	1130	*	PlantSmallRNAgenes	siRNA24	NA	NA	osa-b1.0r1-21927	siRNA24 locus with predominant RNA size of 24	NA	NA	NA	NA	NA	NA	NA	7.77974625710878	5.47184280529705e-08
10	12709784	12710504	721	*	PlantSmallRNAgenes	siRNA24	NA	NA	osa-b1.0r1-21942	siRNA24 locus with predominant RNA size of 24	NA	NA	NA	NA	NA	NA	NA	6.01071353052733	0.00234516278963269
10	12837409	12837911	503	*	ShortStack	OtherRNA	NA	NA	Cluster_7997	NA	Cluster_7997	N	N	NA	NA	NA	NA	-4.62299655230937	0.0420026184313903
10	12853933	12854382	450	-	PlantSmallRNAgenes	siRNA24	NA	NA	osa-b1.0r1-21996	siRNA24 locus with predominant RNA size of 24	NA	NA	NA	NA	NA	NA	NA	-3.62107025624567	0.02163100992686
10	12856907	12857767	861	*	PlantSmallRNAgenes	siRNA24	NA	NA	osa-b1.0r1-21998	siRNA24 locus with predominant RNA size of 24	NA	NA	NA	NA	NA	NA	NA	2.68936002850955	0.0332874807225439
10	12865219	12865434	216	+	PlantSmallRNAgenes	OtherRNA	NA	NA	osa-b1.0r1-22003	OtherRNA locus with < 80% of RNAs between 20-24 nts in size	NA	NA	NA	NA	NA	NA	NA	-4.244650044674	8.60926491730885e-05
10	12870763	12871231	469	-	ShortStack	OtherRNA	NA	NA	Cluster_8028	NA	Cluster_8028	N	N	NA	NA	NA	NA	3.68818974123228	0.00376550872688378
10	12881535	12882014	480	*	PlantSmallRNAgenes	siRNA24	NA	NA	osa-b1.0r1-22010	siRNA24 locus with predominant RNA size of 24	NA	NA	NA	NA	NA	NA	NA	-3.04613340028643	0.00404878301114371
10	12892702	12894062	1361	*	PlantSmallRNAgenes	siRNA24	NA	NA	osa-b1.0r1-22018	siRNA24 locus with predominant RNA size of 24	NA	NA	NA	NA	NA	NA	NA	-1.67977030856599	0.0296176655117531
10	12971993	12972503	511	+	ShortStack	OtherRNA	NA	NA	Cluster_8097	NA	Cluster_8097	N	N	NA	NA	NA	NA	3.91623555632746	0.00957618176700784
10	12983379	12983816	438	+	PlantSmallRNAgenes	OtherRNA	NA	NA	osa-b1.0r1-22057	OtherRNA locus with < 80% of RNAs between 20-24 nts in size	NA	NA	NA	NA	NA	NA	NA	-4.84257256067297	0.047885475816562
10	12992058	12993465	1408	+	ShortStack	OtherRNA	NA	NA	Cluster_8115	NA	Cluster_8115	N	N	NA	NA	NA	NA	-6.41720930923504	3.04142202624752e-05
10	12996997	12997708	712	*	PlantSmallRNAgenes	siRNA21	NA	NA	osa-b1.0r1-22067	siRNA21 locus with predominant RNA size of 21	NA	NA	NA	NA	NA	NA	NA	9.47963925380029	1.50924742267986e-11
10	12998237	12998343	107	*	PlantSmallRNAgenes	siRNA21	NA	NA	osa-b1.0r1-22068	siRNA21 locus with predominant RNA size of 21	NA	NA	NA	NA	NA	NA	NA	6.49390159418042	0.000418099290927279
10	12998504	12998887	384	*	PlantSmallRNAgenes	siRNA21	NA	NA	osa-b1.0r1-22069	siRNA21 locus with predominant RNA size of 21	NA	NA	NA	NA	NA	NA	NA	8.62478420391902	8.66468239706625e-10
10	13002224	13005002	2779	*	PlantSmallRNAgenes	siRNA24	NA	NA	osa-b1.0r1-22073	siRNA24 locus with predominant RNA size of 24	NA	NA	NA	NA	NA	NA	NA	3.06149785436348	0.00208806298558009
10	13077511	13078238	728	*	PlantSmallRNAgenes	siRNA24	NA	NA	osa-b1.0r1-22110	siRNA24 locus with predominant RNA size of 24	NA	NA	NA	NA	NA	NA	NA	3.99859986920573	0.0123325140682674
10	13125611	13126820	1210	*	PlantSmallRNAgenes	siRNA24	NA	NA	osa-b1.0r1-22135	siRNA24 locus with predominant RNA size of 24	NA	NA	NA	NA	NA	NA	NA	3.07367783615947	0.00397948980376484
10	13157714	13158496	783	*	PlantSmallRNAgenes	siRNA24	NA	NA	osa-b1.0r1-22156	siRNA24 locus with predominant RNA size of 24	NA	NA	NA	NA	NA	NA	NA	3.00960333884542	0.0368679834888438
10	13174551	13179732	5182	*	PlantSmallRNAgenes	siRNA21	NA	NA	osa-b1.0r1-22162	siRNA21 locus with predominant RNA size of 21	NA	NA	NA	NA	NA	NA	NA	7.12558342282559	3.32213290905966e-11
10	13272204	13273158	955	*	PlantSmallRNAgenes	siRNA24	NA	NA	osa-b1.0r1-22193	siRNA24 locus with predominant RNA size of 24	NA	NA	NA	NA	NA	NA	NA	3.61131834579718	0.0271395064856656
10	13274038	13275343	1306	*	PlantSmallRNAgenes	siRNA24	NA	NA	osa-b1.0r1-22194	siRNA24 locus with predominant RNA size of 24	NA	NA	NA	NA	NA	NA	NA	2.64830922507711	0.0240991160298934
10	13315748	13325628	9881	*	Pln24NT	24nt_Locus	NA	NA	cluster18452	NA	NA	NA	NA	cluster18452	cluster18452	T	14	5.85875682430111	0.00281832877129794
10	13390266	13391155	890	*	PlantSmallRNAgenes	siRNA24	NA	NA	osa-b1.0r1-22245	siRNA24 locus with predominant RNA size of 24	NA	NA	NA	NA	NA	NA	NA	3.3292713059038	0.00757423195611089
10	13391506	13393155	1650	*	Pln24NT	24nt_Locus	NA	NA	cluster18476	NA	NA	NA	NA	cluster18476	cluster18476	T	2	3.92579476038906	0.0403245433739765
10	13395531	13396866	1336	*	PlantSmallRNAgenes	siRNA24	NA	NA	osa-b1.0r1-22247	siRNA24 locus with predominant RNA size of 24	NA	NA	NA	NA	NA	NA	NA	5.145478267202	0.00721560708806629
10	13397709	13401312	3604	*	PlantSmallRNAgenes	siRNA24	NA	NA	osa-b1.0r1-22248	siRNA24 locus with predominant RNA size of 24	NA	NA	NA	NA	NA	NA	NA	3.53138988549135	5.09436640626864e-06
10	13465097	13466512	1416	*	PlantSmallRNAgenes	siRNA24	NA	NA	osa-b1.0r1-22274	siRNA24 locus with predominant RNA size of 24	NA	NA	NA	NA	NA	NA	NA	4.24814301004788	0.000807051207104251
10	13478827	13479524	698	*	PlantSmallRNAgenes	siRNA24	NA	NA	osa-b1.0r1-22278	siRNA24 locus with predominant RNA size of 24	NA	NA	NA	NA	NA	NA	NA	1.8629839036839	0.0190507333053447
10	13479772	13480145	374	*	PlantSmallRNAgenes	siRNA24	NA	NA	osa-b1.0r1-22279	siRNA24 locus with predominant RNA size of 24	NA	NA	NA	NA	NA	NA	NA	-4.39335611898384	0.00851431929956257
10	13497315	13498951	1637	-	PlantSmallRNAgenes	OtherRNA	NA	NA	osa-b1.0r1-22281	OtherRNA locus with < 80% of RNAs between 20-24 nts in size	NA	NA	NA	NA	NA	NA	NA	10.5244356800997	9.46052327973792e-20
10	13499047	13499404	358	-	PlantSmallRNAgenes	OtherRNA	NA	NA	osa-b1.0r1-22282	OtherRNA locus with < 80% of RNAs between 20-24 nts in size	NA	NA	NA	NA	NA	NA	NA	9.65256837990597	5.60305129835946e-14
10	13575981	13585213	9233	*	Pln24NT	24nt_Locus	NA	NA	cluster18523	NA	NA	NA	NA	cluster18523	cluster18523	T	11	3.50437943836481	0.017175732871682
10	13606603	13606734	132	-	PlantSmallRNAgenes	OtherRNA	NA	NA	osa-b1.0r1-22308	OtherRNA locus with < 80% of RNAs between 20-24 nts in size	NA	NA	NA	NA	NA	NA	NA	-7.98559889076368	0.0193823511507427
10	13624717	13625357	641	*	PlantSmallRNAgenes	siRNA24	NA	NA	osa-b1.0r1-22321	siRNA24 locus with predominant RNA size of 24	NA	NA	NA	NA	NA	NA	NA	4.87730554243047	0.0149993588423191
10	13627809	13629440	1632	*	PlantSmallRNAgenes	siRNA24	NA	NA	osa-b1.0r1-22324	siRNA24 locus with predominant RNA size of 24	NA	NA	NA	NA	NA	NA	NA	4.40819196331267	0.00320299186058102
10	13634465	13634948	484	*	PlantSmallRNAgenes	siRNA24	NA	NA	osa-b1.0r1-22326	siRNA24 locus with predominant RNA size of 24	NA	NA	NA	NA	NA	NA	NA	2.7253359984733	0.0120100144193813
10	13646216	13647456	1241	*	PlantSmallRNAgenes	siRNA24	NA	NA	osa-b1.0r1-22336	siRNA24 locus with predominant RNA size of 24	NA	NA	NA	NA	NA	NA	NA	6.70034364490257	1.47505425469681e-05
10	13647912	13650439	2528	*	PlantSmallRNAgenes	siRNA24	NA	NA	osa-b1.0r1-22337	siRNA24 locus with predominant RNA size of 24	NA	NA	NA	NA	NA	NA	NA	8.93833553637984	1.62757622300478e-10
10	13663270	13664372	1103	*	PlantSmallRNAgenes	siRNA24	NA	NA	osa-b1.0r1-22344	siRNA24 locus with predominant RNA size of 24	NA	NA	NA	NA	NA	NA	NA	4.66578197792998	0.0333365825846833
10	13704899	13705141	243	*	PlantSmallRNAgenes	siRNA24	NA	NA	osa-b1.0r1-22364	siRNA24 locus with predominant RNA size of 24	NA	NA	NA	NA	NA	NA	NA	1.55227057145321	0.032639834501352
10	13723351	13725435	2085	*	PlantSmallRNAgenes	siRNA24	NA	NA	osa-b1.0r1-22375	siRNA24 locus with predominant RNA size of 24	NA	NA	NA	NA	NA	NA	NA	2.69018265974364	0.0265353907374315
10	13725484	13725834	351	*	PlantSmallRNAgenes	siRNA24	NA	NA	osa-b1.0r1-22376	siRNA24 locus with predominant RNA size of 24	NA	NA	NA	NA	NA	NA	NA	5.06990150384575	0.0063266728884505
10	13749155	13760753	11599	*	PlantSmallRNAgenes	siRNA24	NA	NA	osa-b1.0r1-22389	siRNA24 locus with predominant RNA size of 24	NA	NA	NA	NA	NA	NA	NA	9.26737880527841	6.17830511032712e-31
10	13781024	13782228	1205	*	PlantSmallRNAgenes	siRNA24	NA	NA	osa-b1.0r1-22399	siRNA24 locus with predominant RNA size of 24	NA	NA	NA	NA	NA	NA	NA	3.99894485593724	0.021841092720872
10	13802542	13803095	554	*	PlantSmallRNAgenes	siRNA24	NA	NA	osa-b1.0r1-22408	siRNA24 locus with predominant RNA size of 24	NA	NA	NA	NA	NA	NA	NA	5.14555536350978	0.00190138360333083
10	13823156	13823525	370	*	PlantSmallRNAgenes	siRNA24	NA	NA	osa-b1.0r1-22416	siRNA24 locus with predominant RNA size of 24	NA	NA	NA	NA	NA	NA	NA	-4.15847136185595	0.00496159715322051
10	13830183	13831815	1633	*	PlantSmallRNAgenes	siRNA24	NA	NA	osa-b1.0r1-22418	siRNA24 locus with predominant RNA size of 24	NA	NA	NA	NA	NA	NA	NA	2.42574119080268	0.0343302247338433
10	13838339	13839574	1236	*	PlantSmallRNAgenes	siRNA24	NA	NA	osa-b1.0r1-22420	siRNA24 locus with predominant RNA size of 24	NA	NA	NA	NA	NA	NA	NA	-2.06588925888133	0.0148175929450333
10	13873099	13873118	20	+	PlantSmallRNAgenes	OtherRNA	NA	NA	osa-b1.0r1-22434	OtherRNA locus with < 80% of RNAs between 20-24 nts in size	NA	NA	NA	NA	NA	NA	NA	5.97603736548894	0.000732571013290869
10	13875515	13876846	1332	*	PlantSmallRNAgenes	siRNA24	NA	NA	osa-b1.0r1-22435	siRNA24 locus with predominant RNA size of 24	NA	NA	NA	NA	NA	NA	NA	4.26016440312844	0.0115317095490031
10	13882575	13884048	1474	*	PlantSmallRNAgenes	OtherRNA	NA	NA	osa-b1.0r1-22438	OtherRNA locus with < 80% of RNAs between 20-24 nts in size	NA	NA	NA	NA	NA	NA	NA	-3.43389135316372	0.000580770829985624
10	13888737	13889128	392	*	PlantSmallRNAgenes	siRNA24	NA	NA	osa-b1.0r1-22441	siRNA24 locus with predominant RNA size of 24	NA	NA	NA	NA	NA	NA	NA	4.48902050125564	0.0136700318525765
10	14016346	14017373	1028	*	PlantSmallRNAgenes	siRNA24	NA	NA	osa-b1.0r1-22518	siRNA24 locus with predominant RNA size of 24	NA	NA	NA	NA	NA	NA	NA	2.95688023692413	0.0344361823455522
10	14021101	14022132	1032	*	PlantSmallRNAgenes	siRNA24	NA	NA	osa-b1.0r1-22522	siRNA24 locus with predominant RNA size of 24	NA	NA	NA	NA	NA	NA	NA	3.3191246413692	0.0161695449915009
10	14027801	14028411	611	*	PlantSmallRNAgenes	siRNA24	NA	NA	osa-b1.0r1-22526	siRNA24 locus with predominant RNA size of 24	NA	NA	NA	NA	NA	NA	NA	4.49903356363637	0.0101858884494338
10	14028965	14029922	958	*	PlantSmallRNAgenes	OtherRNA	NA	NA	osa-b1.0r1-22527	OtherRNA locus with < 80% of RNAs between 20-24 nts in size	NA	NA	NA	NA	NA	NA	NA	6.76416648722448	7.13062149801482e-05
10	14065825	14066150	326	*	PlantSmallRNAgenes	siRNA24	NA	NA	osa-b1.0r1-22549	siRNA24 locus with predominant RNA size of 24	NA	NA	NA	NA	NA	NA	NA	2.57392754597356	0.0453098846516015
10	14075543	14076488	946	*	PlantSmallRNAgenes	siRNA24	NA	NA	osa-b1.0r1-22557	siRNA24 locus with predominant RNA size of 24	NA	NA	NA	NA	NA	NA	NA	5.49853690034687	0.000804606189131923
10	14112987	14113980	994	*	PlantSmallRNAgenes	siRNA24	NA	NA	osa-b1.0r1-22577	siRNA24 locus with predominant RNA size of 24	NA	NA	NA	NA	NA	NA	NA	6.05372714495301	0.000730184744353551
10	14145657	14146581	925	*	PlantSmallRNAgenes	siRNA24	NA	NA	osa-b1.0r1-22594	siRNA24 locus with predominant RNA size of 24	NA	NA	NA	NA	NA	NA	NA	5.3184957812709	0.0301583253458962
10	14170140	14171131	992	*	PlantSmallRNAgenes	siRNA24	NA	NA	osa-b1.0r1-22604	siRNA24 locus with predominant RNA size of 24	NA	NA	NA	NA	NA	NA	NA	4.56701897647854	8.98747223943693e-05
10	14180236	14180839	604	*	PlantSmallRNAgenes	siRNA24	NA	NA	osa-b1.0r1-22610	siRNA24 locus with predominant RNA size of 24	NA	NA	NA	NA	NA	NA	NA	4.32360248072825	0.0199589597067704
10	14237118	14237463	346	*	PlantSmallRNAgenes	siRNA24	NA	NA	osa-b1.0r1-22649	siRNA24 locus with predominant RNA size of 24	NA	NA	NA	NA	NA	NA	NA	-3.15639279036891	0.000341459931767341
10	14285389	14285865	477	*	PlantSmallRNAgenes	siRNA24	NA	NA	osa-b1.0r1-22666	siRNA24 locus with predominant RNA size of 24	NA	NA	NA	NA	NA	NA	NA	4.87225322479247	0.00669177699962805
10	14338535	14339795	1261	*	PlantSmallRNAgenes	siRNA24	NA	NA	osa-b1.0r1-22686	siRNA24 locus with predominant RNA size of 24	NA	NA	NA	NA	NA	NA	NA	3.0975998290836	0.000864293940209953
10	14349179	14349358	180	*	PlantSmallRNAgenes	siRNA24	NA	NA	osa-b1.0r1-22689	siRNA24 locus with predominant RNA size of 24	NA	NA	NA	NA	NA	NA	NA	-4.65124974128566	0.00173741457178411
10	14389381	14389534	154	*	PlantSmallRNAgenes	siRNA24	NA	NA	osa-b1.0r1-22697	siRNA24 locus with predominant RNA size of 24	NA	NA	NA	NA	NA	NA	NA	4.86344921642567	0.0393440400110327
10	14392687	14393509	823	*	PlantSmallRNAgenes	siRNA24	NA	NA	osa-b1.0r1-22700	siRNA24 locus with predominant RNA size of 24	NA	NA	NA	NA	NA	NA	NA	3.32781266917999	0.023079042445976
10	14393609	14394115	507	*	PlantSmallRNAgenes	siRNA24	NA	NA	osa-b1.0r1-22701	siRNA24 locus with predominant RNA size of 24	NA	NA	NA	NA	NA	NA	NA	-3.88417546268417	0.0266065513214546
10	14394378	14394944	567	*	PlantSmallRNAgenes	siRNA24	NA	NA	osa-b1.0r1-22702	siRNA24 locus with predominant RNA size of 24	NA	NA	NA	NA	NA	NA	NA	-3.40318174775395	0.0249098183296963
10	14459676	14461511	1836	*	PlantSmallRNAgenes	siRNA24	NA	NA	osa-b1.0r1-22725	siRNA24 locus with predominant RNA size of 24	NA	NA	NA	NA	NA	NA	NA	2.79726713356084	0.00845696404911699
10	14505208	14505486	279	*	PlantSmallRNAgenes	siRNA24	NA	NA	osa-b1.0r1-22743	siRNA24 locus with predominant RNA size of 24	NA	NA	NA	NA	NA	NA	NA	-2.40189691167941	0.044382254969142
10	14520543	14521866	1324	*	PlantSmallRNAgenes	siRNA24	NA	NA	osa-b1.0r1-22746	siRNA24 locus with predominant RNA size of 24	NA	NA	NA	NA	NA	NA	NA	3.7955275210495	0.00257596378927361
10	14570883	14571469	587	+	PlantSmallRNAgenes	siRNA24	NA	NA	osa-b1.0r1-22768	siRNA24 locus with predominant RNA size of 24	NA	NA	NA	NA	NA	NA	NA	3.50615322509972	0.00511234773793487
[truncated: 10,660 more rows]
