# Supplementary material for: Spatiotemporal expression profile of novel and known small RNAs throughout rice plant development focussing on seed tissues
Source: BMC Genomics. 2022 Jan 11;23:44. doi: 10.1186/s12864-021-08264-z (PMC8750796; doi:10.1186/s12864-021-08264-z)
Supplement: Supplementary file 11 — Additional file 11. CSV files of differentially expressed sRNAs between the different tissues, of the format x_vs_y.csv, indicating that log2 fold changes are calculated relative to y. [file 12864_2021_8264_MOESM11_ESM.zip › data/end_vs_LS.csv]

seqnames	start	end	width	strand	source	type	score	phase	Name	description	ID	DicerCall	MIRNA	id	name	overlapTE	expGEOstudies	log2FoldChange	padj
1	10966	11256	291	+	PlantSmallRNAgenes	siRNA24	NA	NA	osa-b1.0r1-3	siRNA24 locus with predominant RNA size of 24	NA	NA	NA	NA	NA	NA	NA	-4.86877543616152	0.013902072270776
1	56506	56887	382	*	PlantSmallRNAgenes	siRNA24	NA	NA	osa-b1.0r1-14	siRNA24 locus with predominant RNA size of 24	NA	NA	NA	NA	NA	NA	NA	-2.10416142980566	0.000703783976374204
1	57907	58231	325	*	PlantSmallRNAgenes	siRNA24	NA	NA	osa-b1.0r1-15	siRNA24 locus with predominant RNA size of 24	NA	NA	NA	NA	NA	NA	NA	-2.64959427792005	0.00657985647120211
1	138194	138407	214	*	PlantSmallRNAgenes	siRNA21	NA	NA	osa-b1.0r1-30	siRNA21 locus with predominant RNA size of 21	NA	NA	NA	NA	NA	NA	NA	10.4634662483918	7.08250854515691e-16
1	139958	141630	1673	*	PlantSmallRNAgenes	siRNA21	NA	NA	osa-b1.0r1-32	siRNA21 locus with predominant RNA size of 21	NA	NA	NA	NA	NA	NA	NA	9.40123333669583	4.9175887708742e-24
1	144750	145259	510	*	PlantSmallRNAgenes	OtherRNA	NA	NA	osa-b1.0r1-33	OtherRNA locus with < 80% of RNAs between 20-24 nts in size	NA	NA	NA	NA	NA	NA	NA	-3.4968960860802	1.70390127547891e-09
1	168521	170381	1861	-	PlantSmallRNAgenes	OtherRNA	NA	NA	osa-b1.0r1-40	OtherRNA locus with < 80% of RNAs between 20-24 nts in size	NA	NA	NA	NA	NA	NA	NA	-5.88955485347991	7.94153016734061e-10
1	197050	197622	573	*	PlantSmallRNAgenes	siRNA24	NA	NA	osa-b1.0r1-52	siRNA24 locus with predominant RNA size of 24	NA	NA	NA	NA	NA	NA	NA	-2.68314195550729	0.000797467665535616
1	224630	224856	227	*	PlantSmallRNAgenes	siRNA24	NA	NA	osa-b1.0r1-60	siRNA24 locus with predominant RNA size of 24	NA	NA	NA	NA	NA	NA	NA	-4.17809258588085	0.037332658679821
1	242210	242395	186	*	PlantSmallRNAgenes	siRNA21	NA	NA	osa-b1.0r1-74	siRNA21 locus with predominant RNA size of 21	NA	NA	NA	NA	NA	NA	NA	7.57174888479063	6.67091252021151e-07
1	242624	242969	346	*	PlantSmallRNAgenes	siRNA21	NA	NA	osa-b1.0r1-76	siRNA21 locus with predominant RNA size of 21	NA	NA	NA	NA	NA	NA	NA	5.57818521591088	0.000975970058257636
1	383021	383415	395	*	PlantSmallRNAgenes	siRNA24	NA	NA	osa-b1.0r1-122	siRNA24 locus with predominant RNA size of 24	NA	NA	NA	NA	NA	NA	NA	-3.09180472485265	0.0110099718766755
1	400943	402103	1161	*	PlantSmallRNAgenes	siRNA24	NA	NA	osa-b1.0r1-128	siRNA24 locus with predominant RNA size of 24	NA	NA	NA	NA	NA	NA	NA	3.94765163475707	0.035557907197844
1	405724	406319	596	*	PlantSmallRNAgenes	siRNA24	NA	NA	osa-b1.0r1-130	siRNA24 locus with predominant RNA size of 24	NA	NA	NA	NA	NA	NA	NA	-2.43569073922675	0.019556636749248
1	411878	412534	657	*	PlantSmallRNAgenes	siRNA24	NA	NA	osa-b1.0r1-134	siRNA24 locus with predominant RNA size of 24	NA	NA	NA	NA	NA	NA	NA	-3.33102200224771	0.00278432023921127
1	459177	459700	524	*	PlantSmallRNAgenes	siRNA24	NA	NA	osa-b1.0r1-153	siRNA24 locus with predominant RNA size of 24	NA	NA	NA	NA	NA	NA	NA	3.54709895080873	0.0148925588548932
1	494011	494739	729	*	PlantSmallRNAgenes	siRNA24	NA	NA	osa-b1.0r1-165	siRNA24 locus with predominant RNA size of 24	NA	NA	NA	NA	NA	NA	NA	3.28332284148565	0.00649022768629988
1	497738	498091	354	*	PlantSmallRNAgenes	siRNA24	NA	NA	osa-b1.0r1-168	siRNA24 locus with predominant RNA size of 24	NA	NA	NA	NA	NA	NA	NA	-2.59244435821434	0.0173322440777122
1	528621	528971	351	+	PlantSmallRNAgenes	OtherRNA	NA	NA	osa-b1.0r1-179	OtherRNA locus with < 80% of RNAs between 20-24 nts in size	NA	NA	NA	NA	NA	NA	NA	-10.1599646941638	0.0131273972272796
1	529089	529399	311	*	PlantSmallRNAgenes	siRNA24	NA	NA	osa-b1.0r1-180	siRNA24 locus with predominant RNA size of 24	NA	NA	NA	NA	NA	NA	NA	3.30965261416831	0.0292019238647888
1	597074	597681	608	*	PlantSmallRNAgenes	siRNA24	NA	NA	osa-b1.0r1-202	siRNA24 locus with predominant RNA size of 24	NA	NA	NA	NA	NA	NA	NA	-2.42701098776145	0.0101376072270122
1	639109	639400	292	*	PlantSmallRNAgenes	siRNA24	NA	NA	osa-b1.0r1-213	siRNA24 locus with predominant RNA size of 24	NA	NA	NA	NA	NA	NA	NA	-2.81573532191757	0.0297703788048348
1	658863	659373	511	*	PlantSmallRNAgenes	siRNA24	NA	NA	osa-b1.0r1-221	siRNA24 locus with predominant RNA size of 24	NA	NA	NA	NA	NA	NA	NA	-1.87807619008225	0.00274433683051849
1	703310	709714	6405	*	PlantSmallRNAgenes	siRNA22	NA	NA	osa-b1.0r1-249	siRNA22 locus with predominant RNA size of 22	NA	NA	NA	NA	NA	NA	NA	3.41444530448877	0.00133845447931519
1	712598	713864	1267	*	ShortStack	siRNA24	NA	NA	Cluster_49254	NA	Cluster_49254	24	N	NA	NA	NA	NA	3.92711978615343	0.0171533634837248
1	763385	763602	218	*	PlantSmallRNAgenes	siRNA24	NA	NA	osa-b1.0r1-263	siRNA24 locus with predominant RNA size of 24	NA	NA	NA	NA	NA	NA	NA	-2.79583525825826	0.00210466539673473
1	766511	766888	378	*	PlantSmallRNAgenes	siRNA24	NA	NA	osa-b1.0r1-266	siRNA24 locus with predominant RNA size of 24	NA	NA	NA	NA	NA	NA	NA	-2.99043925003341	0.000401585927295676
1	839689	841406	1718	*	PlantSmallRNAgenes	siRNA24	NA	NA	osa-b1.0r1-281	siRNA24 locus with predominant RNA size of 24	NA	NA	NA	NA	NA	NA	NA	-2.93636756533164	0.00412435373466821
1	935580	936797	1218	*	PlantSmallRNAgenes	siRNA24	NA	NA	osa-b1.0r1-314	siRNA24 locus with predominant RNA size of 24	NA	NA	NA	NA	NA	NA	NA	2.33467063432879	0.0470307603473278
1	997299	997658	360	*	PlantSmallRNAgenes	siRNA24	NA	NA	osa-b1.0r1-337	siRNA24 locus with predominant RNA size of 24	NA	NA	NA	NA	NA	NA	NA	-6.25528312470714	6.40533425154373e-05
1	1109073	1109708	636	*	PlantSmallRNAgenes	siRNA24	NA	NA	osa-b1.0r1-375	siRNA24 locus with predominant RNA size of 24	NA	NA	NA	NA	NA	NA	NA	-2.42359796202365	0.00285076981479292
1	1158623	1160040	1418	*	PlantSmallRNAgenes	siRNA24	NA	NA	osa-b1.0r1-401	siRNA24 locus with predominant RNA size of 24	NA	NA	NA	NA	NA	NA	NA	2.54931595475902	0.0297386197751485
1	1160948	1161475	528	*	PlantSmallRNAgenes	siRNA24	NA	NA	osa-b1.0r1-402	siRNA24 locus with predominant RNA size of 24	NA	NA	NA	NA	NA	NA	NA	-3.29388235427544	0.0282273637878207
1	1222330	1222988	659	*	PlantSmallRNAgenes	siRNA24	NA	NA	osa-b1.0r1-423	siRNA24 locus with predominant RNA size of 24	NA	NA	NA	NA	NA	NA	NA	1.75184347261832	0.0319876611200436
1	1269488	1270533	1046	*	PlantSmallRNAgenes	siRNA24	NA	NA	osa-b1.0r1-443	siRNA24 locus with predominant RNA size of 24	NA	NA	NA	NA	NA	NA	NA	4.65379767864935	0.00147867768713774
1	1285691	1286368	678	*	PlantSmallRNAgenes	siRNA24	NA	NA	osa-b1.0r1-449	siRNA24 locus with predominant RNA size of 24	NA	NA	NA	NA	NA	NA	NA	4.60668462167698	0.0159451826962116
1	1293341	1293915	575	-	PlantSmallRNAgenes	siRNA24	NA	NA	osa-b1.0r1-455	siRNA24 locus with predominant RNA size of 24	NA	NA	NA	NA	NA	NA	NA	5.38431889034582	0.00195311788560919
1	1332805	1333271	467	*	PlantSmallRNAgenes	siRNA24	NA	NA	osa-b1.0r1-484	siRNA24 locus with predominant RNA size of 24	NA	NA	NA	NA	NA	NA	NA	5.09991144886373	0.0181577768355802
1	1336339	1336782	444	*	PlantSmallRNAgenes	siRNA24	NA	NA	osa-b1.0r1-486	siRNA24 locus with predominant RNA size of 24	NA	NA	NA	NA	NA	NA	NA	-4.49326947173046	0.0189662294775397
1	1344739	1345342	604	*	PlantSmallRNAgenes	siRNA24	NA	NA	osa-b1.0r1-493	siRNA24 locus with predominant RNA size of 24	NA	NA	NA	NA	NA	NA	NA	-5.21445604062035	0.0236682695659232
1	1445312	1446736	1425	*	PlantSmallRNAgenes	siRNA24	NA	NA	osa-b1.0r1-538	siRNA24 locus with predominant RNA size of 24	NA	NA	NA	NA	NA	NA	NA	-4.20422428280264	0.0118474383009577
1	1546463	1546903	441	*	PlantSmallRNAgenes	siRNA24	NA	NA	osa-b1.0r1-562	siRNA24 locus with predominant RNA size of 24	NA	NA	NA	NA	NA	NA	NA	2.95602870767393	0.00186563469214128
1	1594763	1597755	2993	*	PlantSmallRNAgenes	siRNA24	NA	NA	osa-b1.0r1-573	siRNA24 locus with predominant RNA size of 24	NA	NA	NA	NA	NA	NA	NA	1.87540667965735	0.00384069588210593
1	1663325	1663694	370	*	PlantSmallRNAgenes	siRNA24	NA	NA	osa-b1.0r1-605	siRNA24 locus with predominant RNA size of 24	NA	NA	NA	NA	NA	NA	NA	4.75886803960511	0.00535674874451467
1	1664319	1664796	478	*	PlantSmallRNAgenes	siRNA24	NA	NA	osa-b1.0r1-606	siRNA24 locus with predominant RNA size of 24	NA	NA	NA	NA	NA	NA	NA	4.89295160118116	0.0133955326095605
1	1673851	1673926	76	-	PlantSmallRNAgenes	OtherRNA	NA	NA	osa-b1.0r1-612	OtherRNA locus with < 80% of RNAs between 20-24 nts in size	NA	NA	NA	NA	NA	NA	NA	5.67089524847084	0.000439969141375315
1	1692627	1693015	389	*	PlantSmallRNAgenes	siRNA24	NA	NA	osa-b1.0r1-620	siRNA24 locus with predominant RNA size of 24	NA	NA	NA	NA	NA	NA	NA	-5.24453790871729	0.00321257385946434
1	1697106	1697950	845	*	PlantSmallRNAgenes	siRNA24	NA	NA	osa-b1.0r1-622	siRNA24 locus with predominant RNA size of 24	NA	NA	NA	NA	NA	NA	NA	2.34876783496991	0.0411318714175113
1	1704721	1705294	574	*	PlantSmallRNAgenes	siRNA24	NA	NA	osa-b1.0r1-624	siRNA24 locus with predominant RNA size of 24	NA	NA	NA	NA	NA	NA	NA	-2.52496349187039	0.0359166093891044
1	1760210	1760707	498	-	PlantSmallRNAgenes	OtherRNA	NA	NA	osa-b1.0r1-653	OtherRNA locus with < 80% of RNAs between 20-24 nts in size	NA	NA	NA	NA	NA	NA	NA	-4.5257215423747	0.0272861575419594
1	1841041	1842232	1192	*	PlantSmallRNAgenes	siRNA24	NA	NA	osa-b1.0r1-682	siRNA24 locus with predominant RNA size of 24	NA	NA	NA	NA	NA	NA	NA	2.53765387966981	0.0370859888914564
1	1893920	1894252	333	*	PlantSmallRNAgenes	siRNA24	NA	NA	osa-b1.0r1-706	siRNA24 locus with predominant RNA size of 24	NA	NA	NA	NA	NA	NA	NA	-3.91355464499737	5.89158379184329e-06
1	1903109	1904232	1124	+	ShortStack	OtherRNA	NA	NA	Cluster_49921	NA	Cluster_49921	N	N	NA	NA	NA	NA	-3.79586981481879	0.0424888089820776
1	1927578	1928068	491	*	PlantSmallRNAgenes	siRNA24	NA	NA	osa-b1.0r1-713	siRNA24 locus with predominant RNA size of 24	NA	NA	NA	NA	NA	NA	NA	-5.22065428242126	0.00328641017046087
1	1930626	1931882	1257	*	PlantSmallRNAgenes	OtherRNA	NA	NA	osa-b1.0r1-714	OtherRNA locus with < 80% of RNAs between 20-24 nts in size	NA	NA	NA	NA	NA	NA	NA	-4.21557017896005	0.00408266491847278
1	1941012	1942119	1108	+	PlantSmallRNAgenes	OtherRNA	NA	NA	osa-b1.0r1-719	OtherRNA locus with < 80% of RNAs between 20-24 nts in size	NA	NA	NA	NA	NA	NA	NA	-3.06096256599672	0.0445770652442652
1	1948796	1949217	422	-	PlantSmallRNAgenes	OtherRNA	NA	NA	osa-b1.0r1-725	OtherRNA locus with < 80% of RNAs between 20-24 nts in size	NA	NA	NA	NA	NA	NA	NA	4.98162098257177	0.0232083777039002
1	1994662	1994835	174	*	ShortStack	siRNA24	NA	NA	Cluster_49976	NA	Cluster_49976	24	N	NA	NA	NA	NA	-5.00548522194967	0.00925266021393966
1	2081149	2081521	373	+	ShortStack	OtherRNA	NA	NA	Cluster_50034	NA	Cluster_50034	N	N	NA	NA	NA	NA	-4.74625888262783	0.0225491714462507
1	2120525	2122023	1499	+	PlantSmallRNAgenes	OtherRNA	NA	NA	osa-b1.0r1-797	OtherRNA locus with < 80% of RNAs between 20-24 nts in size	NA	NA	NA	NA	NA	NA	NA	7.95297609127794	2.31754634372224e-07
1	2122059	2122307	249	+	ShortStack	OtherRNA	NA	NA	Cluster_50061	NA	Cluster_50061	N	N	NA	NA	NA	NA	6.5441347405471	0.000106194530208065
1	2173830	2174284	455	*	PlantSmallRNAgenes	siRNA24	NA	NA	osa-b1.0r1-824	siRNA24 locus with predominant RNA size of 24	NA	NA	NA	NA	NA	NA	NA	-2.42807551063535	0.0312144285540584
1	2231953	2233029	1077	*	PlantSmallRNAgenes	siRNA24	NA	NA	osa-b1.0r1-839	siRNA24 locus with predominant RNA size of 24	NA	NA	NA	NA	NA	NA	NA	3.60460800992661	0.0168439463631747
1	2315407	2316001	595	*	PlantSmallRNAgenes	siRNA24	NA	NA	osa-b1.0r1-873	siRNA24 locus with predominant RNA size of 24	NA	NA	NA	NA	NA	NA	NA	2.63568660507816	0.0189425207876153
1	2521816	2525822	4007	*	PlantSmallRNAgenes	siRNA24	NA	NA	osa-b1.0r1-969	siRNA24 locus with predominant RNA size of 24	NA	NA	NA	NA	NA	NA	NA	5.07934330638821	3.59438609871159e-07
1	2528667	2529891	1225	*	PlantSmallRNAgenes	siRNA24	NA	NA	osa-b1.0r1-972	siRNA24 locus with predominant RNA size of 24	NA	NA	NA	NA	NA	NA	NA	2.83814206895507	0.00727128520097955
1	2545506	2547378	1873	*	PlantSmallRNAgenes	siRNA24	NA	NA	osa-b1.0r1-981	siRNA24 locus with predominant RNA size of 24	NA	NA	NA	NA	NA	NA	NA	2.97127117228028	0.00210887278972621
1	2549890	2550259	370	*	PlantSmallRNAgenes	siRNA24	NA	NA	osa-b1.0r1-984	siRNA24 locus with predominant RNA size of 24	NA	NA	NA	NA	NA	NA	NA	-4.6856699160912	0.0106514308727097
1	2554531	2560707	6177	*	PlantSmallRNAgenes	siRNA24	NA	NA	osa-b1.0r1-988	siRNA24 locus with predominant RNA size of 24	NA	NA	NA	NA	NA	NA	NA	6.7005277035624	1.4612997769762e-17
1	2583788	2585035	1248	*	PlantSmallRNAgenes	siRNA24	NA	NA	osa-b1.0r1-992	siRNA24 locus with predominant RNA size of 24	NA	NA	NA	NA	NA	NA	NA	2.27645951972901	0.00490126367286041
1	2596501	2597040	540	*	PlantSmallRNAgenes	siRNA24	NA	NA	osa-b1.0r1-1001	siRNA24 locus with predominant RNA size of 24	NA	NA	NA	NA	NA	NA	NA	-4.09332388676026	0.0391319447963707
1	2617719	2617736	18	+	PlantSmallRNAgenes	OtherRNA	NA	NA	osa-b1.0r1-1009	OtherRNA locus with < 80% of RNAs between 20-24 nts in size	NA	NA	NA	NA	NA	NA	NA	-2.82552776767483	0.00248945997598055
1	2645867	2647264	1398	*	PlantSmallRNAgenes	siRNA24	NA	NA	osa-b1.0r1-1021	siRNA24 locus with predominant RNA size of 24	NA	NA	NA	NA	NA	NA	NA	6.27059420969832	0.000134238597539387
1	2649412	2651260	1849	*	PlantSmallRNAgenes	siRNA24	NA	NA	osa-b1.0r1-1023	siRNA24 locus with predominant RNA size of 24	NA	NA	NA	NA	NA	NA	NA	5.8634579395649	0.000721934786935411
1	2693175	2693774	600	-	PlantSmallRNAgenes	OtherRNA	NA	NA	osa-b1.0r1-1039	OtherRNA locus with < 80% of RNAs between 20-24 nts in size	NA	NA	NA	NA	NA	NA	NA	-2.30121775640161	0.00257360470459049
1	2704731	2704910	180	*	PlantSmallRNAgenes	siRNA24	NA	NA	osa-b1.0r1-1045	siRNA24 locus with predominant RNA size of 24	NA	NA	NA	NA	NA	NA	NA	-4.71176220615902	0.0249367991192193
1	2707657	2708820	1164	-	PlantSmallRNAgenes	OtherRNA	NA	NA	osa-b1.0r1-1046	OtherRNA locus with < 80% of RNAs between 20-24 nts in size	NA	NA	NA	NA	NA	NA	NA	-4.59878109504988	0.0115464491675574
1	2743940	2744933	994	*	PlantSmallRNAgenes	siRNA24	NA	NA	osa-b1.0r1-1056	siRNA24 locus with predominant RNA size of 24	NA	NA	NA	NA	NA	NA	NA	3.45154149646432	0.0452657216446137
1	2867934	2868874	941	*	PlantSmallRNAgenes	siRNA24	NA	NA	osa-b1.0r1-1099	siRNA24 locus with predominant RNA size of 24	NA	NA	NA	NA	NA	NA	NA	4.93787079063454	0.00838159775480101
1	2895964	2896803	840	*	PlantSmallRNAgenes	siRNA24	NA	NA	osa-b1.0r1-1108	siRNA24 locus with predominant RNA size of 24	NA	NA	NA	NA	NA	NA	NA	-3.13379289511613	0.00221496976023962
1	2985819	2986069	251	-	PlantSmallRNAgenes	OtherRNA	NA	NA	osa-b1.0r1-1139	OtherRNA locus with < 80% of RNAs between 20-24 nts in size	NA	NA	NA	NA	NA	NA	NA	-11.1992742439702	6.84679845073169e-05
1	3094337	3096200	1864	*	PlantSmallRNAgenes	siRNA24	NA	NA	osa-b1.0r1-1175	siRNA24 locus with predominant RNA size of 24	NA	NA	NA	NA	NA	NA	NA	4.1011761281255	0.00345191046570956
1	3107168	3107825	658	*	PlantSmallRNAgenes	siRNA24	NA	NA	osa-b1.0r1-1179	siRNA24 locus with predominant RNA size of 24	NA	NA	NA	NA	NA	NA	NA	-3.02249102304675	0.0231354353485005
1	3124361	3124934	574	-	PlantSmallRNAgenes	OtherRNA	NA	NA	osa-b1.0r1-1184	OtherRNA locus with < 80% of RNAs between 20-24 nts in size	NA	NA	NA	NA	NA	NA	NA	-3.63633198187047	0.00550867918358082
1	3294510	3295087	578	*	PlantSmallRNAgenes	siRNA24	NA	NA	osa-b1.0r1-1253	siRNA24 locus with predominant RNA size of 24	NA	NA	NA	NA	NA	NA	NA	5.02218702943116	0.0187255100553138
1	3308495	3309563	1069	*	PlantSmallRNAgenes	siRNA24	NA	NA	osa-b1.0r1-1266	siRNA24 locus with predominant RNA size of 24	NA	NA	NA	NA	NA	NA	NA	4.18495765581567	0.0203946605302999
1	3390725	3391846	1122	*	PlantSmallRNAgenes	siRNA24	NA	NA	osa-b1.0r1-1295	siRNA24 locus with predominant RNA size of 24	NA	NA	NA	NA	NA	NA	NA	-2.26550993404086	2.57929807752858e-05
1	3392515	3393778	1264	*	PlantSmallRNAgenes	siRNA24	NA	NA	osa-b1.0r1-1296	siRNA24 locus with predominant RNA size of 24	NA	NA	NA	NA	NA	NA	NA	3.08426865477047	0.000513826550498892
1	3403977	3405371	1395	*	PlantSmallRNAgenes	siRNA24	NA	NA	osa-b1.0r1-1302	siRNA24 locus with predominant RNA size of 24	NA	NA	NA	NA	NA	NA	NA	1.95624460956917	0.0258272655470443
1	3431192	3431505	314	*	PlantSmallRNAgenes	siRNA24	NA	NA	osa-b1.0r1-1311	siRNA24 locus with predominant RNA size of 24	NA	NA	NA	NA	NA	NA	NA	-3.46114525118478	0.000383351112045156
1	3485947	3486624	678	*	PlantSmallRNAgenes	siRNA24	NA	NA	osa-b1.0r1-1325	siRNA24 locus with predominant RNA size of 24	NA	NA	NA	NA	NA	NA	NA	2.54636515774639	0.0367157480188183
1	3486987	3487345	359	*	PlantSmallRNAgenes	siRNA24	NA	NA	osa-b1.0r1-1326	siRNA24 locus with predominant RNA size of 24	NA	NA	NA	NA	NA	NA	NA	-5.37915796899323	1.05361663579251e-06
1	3504068	3504771	704	+	ShortStack	OtherRNA	NA	NA	Cluster_50652	NA	Cluster_50652	N	N	NA	NA	NA	NA	-4.37453975043065	0.039149140571027
1	3565103	3565220	118	*	ShortStack	OtherRNA	NA	NA	Cluster_50691	NA	Cluster_50691	N	N	NA	NA	NA	NA	7.7384656016054	2.89749367736471e-07
1	3590036	3590534	499	*	PlantSmallRNAgenes	siRNA24	NA	NA	osa-b1.0r1-1366	siRNA24 locus with predominant RNA size of 24	NA	NA	NA	NA	NA	NA	NA	2.14085833345911	0.0247165079140768
1	3699976	3703441	3466	*	PlantSmallRNAgenes	siRNA24	NA	NA	osa-b1.0r1-1407	siRNA24 locus with predominant RNA size of 24	NA	NA	NA	NA	NA	NA	NA	5.89866556097452	2.4035661013257e-20
1	3725885	3727795	1911	-	PlantSmallRNAgenes	OtherRNA	NA	NA	osa-b1.0r1-1416	OtherRNA locus with < 80% of RNAs between 20-24 nts in size	NA	NA	NA	NA	NA	NA	NA	-2.23374620778907	0.00558851463371968
1	3734406	3734864	459	+	PlantSmallRNAgenes	siRNA24	NA	NA	osa-b1.0r1-1419	siRNA24 locus with predominant RNA size of 24	NA	NA	NA	NA	NA	NA	NA	-2.06266301286139	0.0491247591425673
1	3734908	3735151	244	+	PlantSmallRNAgenes	OtherRNA	NA	NA	osa-b1.0r1-1420	OtherRNA locus with < 80% of RNAs between 20-24 nts in size	NA	NA	NA	NA	NA	NA	NA	-8.70582767018247	0.0113457844616762
1	3736083	3736258	176	-	PlantSmallRNAgenes	OtherRNA	NA	NA	osa-b1.0r1-1422	OtherRNA locus with < 80% of RNAs between 20-24 nts in size	NA	NA	NA	NA	NA	NA	NA	-4.00699160518997	0.0215241533023634
1	3798564	3799392	829	*	PlantSmallRNAgenes	siRNA24	NA	NA	osa-b1.0r1-1447	siRNA24 locus with predominant RNA size of 24	NA	NA	NA	NA	NA	NA	NA	-4.33720412282962	0.0196852263651022
1	3800796	3801343	548	*	PlantSmallRNAgenes	siRNA24	NA	NA	osa-b1.0r1-1449	siRNA24 locus with predominant RNA size of 24	NA	NA	NA	NA	NA	NA	NA	5.53243617998744	0.000667380304544183
1	3813524	3814533	1010	*	PlantSmallRNAgenes	siRNA24	NA	NA	osa-b1.0r1-1454	siRNA24 locus with predominant RNA size of 24	NA	NA	NA	NA	NA	NA	NA	-3.75999148427169	0.0394171974400793
1	4017956	4019292	1337	*	PlantSmallRNAgenes	siRNA24	NA	NA	osa-b1.0r1-1546	siRNA24 locus with predominant RNA size of 24	NA	NA	NA	NA	NA	NA	NA	3.35446124816387	0.0172723003445396
1	4024854	4027455	2602	*	PlantSmallRNAgenes	siRNA24	NA	NA	osa-b1.0r1-1551	siRNA24 locus with predominant RNA size of 24	NA	NA	NA	NA	NA	NA	NA	3.28317614520397	0.00104946869223417
1	4028747	4030739	1993	*	PlantSmallRNAgenes	siRNA24	NA	NA	osa-b1.0r1-1552	siRNA24 locus with predominant RNA size of 24	NA	NA	NA	NA	NA	NA	NA	5.27772041494752	0.00392351391070123
1	4036658	4037296	639	-	ShortStack	OtherRNA	NA	NA	Cluster_50975	NA	Cluster_50975	N	N	NA	NA	NA	NA	5.49763256877623	0.0177713444482062
1	4048669	4049089	421	*	PlantSmallRNAgenes	siRNA24	NA	NA	osa-b1.0r1-1559	siRNA24 locus with predominant RNA size of 24	NA	NA	NA	NA	NA	NA	NA	4.68398154049783	0.0115413307847627
1	4152445	4154678	2234	*	PlantSmallRNAgenes	OtherRNA	NA	NA	osa-b1.0r1-1590	OtherRNA locus with < 80% of RNAs between 20-24 nts in size	NA	NA	NA	NA	NA	NA	NA	2.70434709896961	0.0150629362633799
1	4154820	4155249	430	*	PlantSmallRNAgenes	siRNA24	NA	NA	osa-b1.0r1-1591	siRNA24 locus with predominant RNA size of 24	NA	NA	NA	NA	NA	NA	NA	-2.64919290659009	0.0361400684769068
1	4175860	4176299	440	*	PlantSmallRNAgenes	siRNA24	NA	NA	osa-b1.0r1-1602	siRNA24 locus with predominant RNA size of 24	NA	NA	NA	NA	NA	NA	NA	4.130813698559	0.0188993961094433
1	4183988	4184876	889	*	PlantSmallRNAgenes	siRNA24	NA	NA	osa-b1.0r1-1603	siRNA24 locus with predominant RNA size of 24	NA	NA	NA	NA	NA	NA	NA	-3.95320190705223	1.28852710460406e-07
1	4232098	4233433	1336	-	PlantSmallRNAgenes	siRNA24	NA	NA	osa-b1.0r1-1626	siRNA24 locus with predominant RNA size of 24	NA	NA	NA	NA	NA	NA	NA	3.49729553902437	0.0354459406787283
1	4260718	4264051	3334	*	PlantSmallRNAgenes	siRNA24	NA	NA	osa-b1.0r1-1638	siRNA24 locus with predominant RNA size of 24	NA	NA	NA	NA	NA	NA	NA	5.58606273758088	3.58723275927955e-14
1	4264446	4266921	2476	*	PlantSmallRNAgenes	siRNA24	NA	NA	osa-b1.0r1-1639	siRNA24 locus with predominant RNA size of 24	NA	NA	NA	NA	NA	NA	NA	11.3317614044129	2.57820036634784e-15
1	4269563	4269641	79	*	PlantSmallRNAgenes	siRNA21	NA	NA	osa-b1.0r1-1643	siRNA21 locus with predominant RNA size of 21	NA	NA	NA	NA	NA	NA	NA	6.25652047927194	0.000329479510586044
1	4270086	4270184	99	*	PlantSmallRNAgenes	siRNA21	NA	NA	osa-b1.0r1-1644	siRNA21 locus with predominant RNA size of 21	NA	NA	NA	NA	NA	NA	NA	6.67953876110787	3.86907284374363e-05
1	4270472	4271235	764	*	PlantSmallRNAgenes	siRNA24	NA	NA	osa-b1.0r1-1646	siRNA24 locus with predominant RNA size of 24	NA	NA	NA	NA	NA	NA	NA	4.45178441665803	0.0162881779773408
1	4276547	4276785	239	*	PlantSmallRNAgenes	siRNA24	NA	NA	osa-b1.0r1-1650	siRNA24 locus with predominant RNA size of 24	NA	NA	NA	NA	NA	NA	NA	-4.30867359797658	0.0426627251974895
1	4278499	4279634	1136	*	PlantSmallRNAgenes	siRNA24	NA	NA	osa-b1.0r1-1651	siRNA24 locus with predominant RNA size of 24	NA	NA	NA	NA	NA	NA	NA	-3.77993508057267	0.0201149073632569
1	4318879	4319478	600	*	PlantSmallRNAgenes	siRNA24	NA	NA	osa-b1.0r1-1669	siRNA24 locus with predominant RNA size of 24	NA	NA	NA	NA	NA	NA	NA	-1.90044789848368	0.0449999998960944
1	4329447	4329961	515	-	PlantSmallRNAgenes	OtherRNA	NA	NA	osa-b1.0r1-1671	OtherRNA locus with < 80% of RNAs between 20-24 nts in size	NA	NA	NA	NA	NA	NA	NA	-1.90936197706671	0.0465737663954245
1	4330368	4330556	189	-	PlantSmallRNAgenes	OtherRNA	NA	NA	osa-b1.0r1-1672	OtherRNA locus with < 80% of RNAs between 20-24 nts in size	NA	NA	NA	NA	NA	NA	NA	-2.65496155520063	0.0495307083739842
1	4330873	4332421	1549	-	PlantSmallRNAgenes	OtherRNA	NA	NA	osa-b1.0r1-1674	OtherRNA locus with < 80% of RNAs between 20-24 nts in size	NA	NA	NA	NA	NA	NA	NA	-3.31045444324293	1.88776183137578e-06
1	4333563	4334036	474	-	PlantSmallRNAgenes	OtherRNA	NA	NA	osa-b1.0r1-1676	OtherRNA locus with < 80% of RNAs between 20-24 nts in size	NA	NA	NA	NA	NA	NA	NA	-4.48380230399107	0.0100021499002537
1	4335379	4335655	277	-	PlantSmallRNAgenes	OtherRNA	NA	NA	osa-b1.0r1-1677	OtherRNA locus with < 80% of RNAs between 20-24 nts in size	NA	NA	NA	NA	NA	NA	NA	-3.26035105855938	0.00498057899318367
1	4336350	4336911	562	-	PlantSmallRNAgenes	OtherRNA	NA	NA	osa-b1.0r1-1678	OtherRNA locus with < 80% of RNAs between 20-24 nts in size	NA	NA	NA	NA	NA	NA	NA	-2.7439566445168	0.0458582186075192
1	4370626	4371232	607	*	PlantSmallRNAgenes	siRNA24	NA	NA	osa-b1.0r1-1698	siRNA24 locus with predominant RNA size of 24	NA	NA	NA	NA	NA	NA	NA	2.56694567890195	0.0294746601597561
1	4402221	4402423	203	+	PlantSmallRNAgenes	OtherRNA	NA	NA	osa-b1.0r1-1701	OtherRNA locus with < 80% of RNAs between 20-24 nts in size	NA	NA	NA	NA	NA	NA	NA	-1.67252345249372	0.0323067275725744
1	4438962	4439606	645	*	PlantSmallRNAgenes	siRNA24	NA	NA	osa-b1.0r1-1716	siRNA24 locus with predominant RNA size of 24	NA	NA	NA	NA	NA	NA	NA	-3.36282851565517	1.57907400194175e-06
1	4562692	4563588	897	*	PlantSmallRNAgenes	siRNA24	NA	NA	osa-b1.0r1-1749	siRNA24 locus with predominant RNA size of 24	NA	NA	NA	NA	NA	NA	NA	2.83859841873097	0.0296150353852689
1	4573220	4573353	134	-	PlantSmallRNAgenes	siRNA21	NA	NA	osa-b1.0r1-1758	siRNA21 locus with predominant RNA size of 21	NA	NA	NA	NA	NA	NA	NA	-5.28171173780058	0.00123819129210937
1	4594618	4595618	1001	*	PlantSmallRNAgenes	siRNA24	NA	NA	osa-b1.0r1-1772	siRNA24 locus with predominant RNA size of 24	NA	NA	NA	NA	NA	NA	NA	-2.56418220907025	0.0150218768866057
1	4626646	4626937	292	-	PlantSmallRNAgenes	siRNA21	NA	NA	osa-b1.0r1-1783	siRNA21 locus with predominant RNA size of 21	NA	NA	NA	NA	NA	NA	NA	-2.80711450987056	0.0102869360079285
1	4633014	4633378	365	*	PlantSmallRNAgenes	siRNA24	NA	NA	osa-b1.0r1-1786	siRNA24 locus with predominant RNA size of 24	NA	NA	NA	NA	NA	NA	NA	-2.32846886185366	0.0196664953681129
1	4635730	4636027	298	*	PlantSmallRNAgenes	siRNA24	NA	NA	osa-b1.0r1-1789	siRNA24 locus with predominant RNA size of 24	NA	NA	NA	NA	NA	NA	NA	4.67763046757817	0.0458706415623103
1	4637404	4637921	518	*	PlantSmallRNAgenes	siRNA24	NA	NA	osa-b1.0r1-1791	siRNA24 locus with predominant RNA size of 24	NA	NA	NA	NA	NA	NA	NA	-2.53071246761378	0.0191025851937946
1	4704228	4704575	348	-	PlantSmallRNAgenes	siRNA24	NA	NA	osa-b1.0r1-1818	siRNA24 locus with predominant RNA size of 24	NA	NA	NA	NA	NA	NA	NA	3.35975525464365	0.0459511653341175
1	4725293	4725741	449	*	PlantSmallRNAgenes	siRNA24	NA	NA	osa-b1.0r1-1823	siRNA24 locus with predominant RNA size of 24	NA	NA	NA	NA	NA	NA	NA	-1.80949490322192	0.00755179560220395
1	4816326	4816667	342	+	PlantSmallRNAgenes	siRNA24	NA	NA	osa-b1.0r1-1859	siRNA24 locus with predominant RNA size of 24	NA	NA	NA	NA	NA	NA	NA	-4.38750384583623	0.0177400181729172
1	4831555	4831917	363	*	PlantSmallRNAgenes	siRNA24	NA	NA	osa-b1.0r1-1868	siRNA24 locus with predominant RNA size of 24	NA	NA	NA	NA	NA	NA	NA	-4.88488850573106	0.00316684918975718
1	4908899	4909413	515	+	PlantSmallRNAgenes	OtherRNA	NA	NA	osa-b1.0r1-1899	OtherRNA locus with < 80% of RNAs between 20-24 nts in size	NA	NA	NA	NA	NA	NA	NA	-3.1388014210311	0.0324084990797281
1	4965946	4966293	348	*	PlantSmallRNAgenes	siRNA24	NA	NA	osa-b1.0r1-1935	siRNA24 locus with predominant RNA size of 24	NA	NA	NA	NA	NA	NA	NA	-4.22729546709662	0.00762418768544127
1	4980791	4981306	516	+	PlantSmallRNAgenes	OtherRNA	NA	NA	osa-b1.0r1-1943	OtherRNA locus with < 80% of RNAs between 20-24 nts in size	NA	NA	NA	NA	NA	NA	NA	-1.94444241125748	0.00641485483657285
1	5062091	5062800	710	-	ShortStack	OtherRNA	NA	NA	Cluster_51632	NA	Cluster_51632	N	N	NA	NA	NA	NA	-4.75214985367626	0.00813675308344731
1	5095304	5095603	300	*	PlantSmallRNAgenes	siRNA24	NA	NA	osa-b1.0r1-1996	siRNA24 locus with predominant RNA size of 24	NA	NA	NA	NA	NA	NA	NA	4.29563037728527	0.029607987223351
1	5152435	5152718	284	*	PlantSmallRNAgenes	siRNA24	NA	NA	osa-b1.0r1-2031	siRNA24 locus with predominant RNA size of 24	NA	NA	NA	NA	NA	NA	NA	-6.62179595330946	1.81085346809626e-05
1	5230838	5232622	1785	*	PlantSmallRNAgenes	siRNA24	NA	NA	osa-b1.0r1-2069	siRNA24 locus with predominant RNA size of 24	NA	NA	NA	NA	NA	NA	NA	-1.95934645558642	0.00762696016805636
1	5255422	5256383	962	*	PlantSmallRNAgenes	siRNA24	NA	NA	osa-b1.0r1-2081	siRNA24 locus with predominant RNA size of 24	NA	NA	NA	NA	NA	NA	NA	-2.06196011558978	0.0167790939363748
1	5362757	5362944	188	*	PlantSmallRNAgenes	siRNA24	NA	NA	osa-b1.0r1-2121	siRNA24 locus with predominant RNA size of 24	NA	NA	NA	NA	NA	NA	NA	-4.26871192127828	0.0213424125455971
1	5373092	5374778	1687	*	PlantSmallRNAgenes	siRNA24	NA	NA	osa-b1.0r1-2131	siRNA24 locus with predominant RNA size of 24	NA	NA	NA	NA	NA	NA	NA	-1.95581925837789	0.0279619121042037
1	5433551	5433815	265	*	PlantSmallRNAgenes	siRNA24	NA	NA	osa-b1.0r1-2160	siRNA24 locus with predominant RNA size of 24	NA	NA	NA	NA	NA	NA	NA	-4.93410642599449	0.00469889076704421
1	5478541	5479825	1285	+	PlantSmallRNAgenes	OtherRNA	NA	NA	osa-b1.0r1-2174	OtherRNA locus with < 80% of RNAs between 20-24 nts in size	NA	NA	NA	NA	NA	NA	NA	-5.45706218233804	1.55117199558149e-13
1	5577296	5589307	12012	*	PlantSmallRNAgenes	siRNA24	NA	NA	osa-b1.0r1-2225	siRNA24 locus with predominant RNA size of 24	NA	NA	NA	NA	NA	NA	NA	8.73920917906193	4.88726716900619e-37
1	5589841	5590843	1003	*	PlantSmallRNAgenes	siRNA24	NA	NA	osa-b1.0r1-2227	siRNA24 locus with predominant RNA size of 24	NA	NA	NA	NA	NA	NA	NA	2.20801538102686	0.0473609668409736
1	5594237	5596578	2342	*	PlantSmallRNAgenes	siRNA21	NA	NA	osa-b1.0r1-2228	siRNA21 locus with predominant RNA size of 21	NA	NA	NA	NA	NA	NA	NA	8.02321020980018	4.44930654157251e-17
1	5599463	5601188	1726	*	PlantSmallRNAgenes	siRNA24	NA	NA	osa-b1.0r1-2230	siRNA24 locus with predominant RNA size of 24	NA	NA	NA	NA	NA	NA	NA	2.16891024493783	0.000784493122846717
1	5601712	5602336	625	*	PlantSmallRNAgenes	siRNA24	NA	NA	osa-b1.0r1-2231	siRNA24 locus with predominant RNA size of 24	NA	NA	NA	NA	NA	NA	NA	8.12128831839481	0.00193542101781608
1	5604610	5607518	2909	*	PlantSmallRNAgenes	siRNA24	NA	NA	osa-b1.0r1-2234	siRNA24 locus with predominant RNA size of 24	NA	NA	NA	NA	NA	NA	NA	6.69949666485147	4.13933237065596e-14
1	5607752	5609227	1476	*	PlantSmallRNAgenes	siRNA24	NA	NA	osa-b1.0r1-2235	siRNA24 locus with predominant RNA size of 24	NA	NA	NA	NA	NA	NA	NA	3.30773161454548	0.00319904742713961
1	5610637	5610957	321	-	PlantSmallRNAgenes	siRNA24	NA	NA	osa-b1.0r1-2236	siRNA24 locus with predominant RNA size of 24	NA	NA	NA	NA	NA	NA	NA	-2.22066926700911	0.0315442581181654
1	5632584	5632879	296	*	PlantSmallRNAgenes	siRNA24	NA	NA	osa-b1.0r1-2250	siRNA24 locus with predominant RNA size of 24	NA	NA	NA	NA	NA	NA	NA	-4.33865872428886	0.000191196814897125
1	5681179	5681563	385	*	PlantSmallRNAgenes	siRNA24	NA	NA	osa-b1.0r1-2282	siRNA24 locus with predominant RNA size of 24	NA	NA	NA	NA	NA	NA	NA	-5.23832116261875	4.85239316997409e-08
1	5715480	5715896	417	+	PlantSmallRNAgenes	siRNA24	NA	NA	osa-b1.0r1-2304	siRNA24 locus with predominant RNA size of 24	NA	NA	NA	NA	NA	NA	NA	-3.95374810980047	0.0381254258248195
1	5729646	5729915	270	-	PlantSmallRNAgenes	OtherRNA	NA	NA	osa-b1.0r1-2311	OtherRNA locus with < 80% of RNAs between 20-24 nts in size	NA	NA	NA	NA	NA	NA	NA	-4.95575090351882	0.000128715462055428
1	5734786	5736769	1984	*	PlantSmallRNAgenes	siRNA24	NA	NA	osa-b1.0r1-2313	siRNA24 locus with predominant RNA size of 24	NA	NA	NA	NA	NA	NA	NA	5.64627553078429	4.51361091452153e-12
1	5758352	5760309	1958	*	PlantSmallRNAgenes	siRNA24	NA	NA	osa-b1.0r1-2327	siRNA24 locus with predominant RNA size of 24	NA	NA	NA	NA	NA	NA	NA	2.24019976952449	0.0360573207511323
1	5790220	5790746	527	+	ShortStack	OtherRNA	NA	NA	Cluster_52127	NA	Cluster_52127	N	N	NA	NA	NA	NA	5.54430119533203	0.00782391026217327
1	5823696	5824091	396	*	PlantSmallRNAgenes	siRNA24	NA	NA	osa-b1.0r1-2348	siRNA24 locus with predominant RNA size of 24	NA	NA	NA	NA	NA	NA	NA	-2.36608186960379	0.0210534028332212
1	5858396	5859542	1147	*	PlantSmallRNAgenes	siRNA24	NA	NA	osa-b1.0r1-2368	siRNA24 locus with predominant RNA size of 24	NA	NA	NA	NA	NA	NA	NA	3.08784351151488	0.0228517868059413
1	5872485	5873552	1068	*	PlantSmallRNAgenes	siRNA24	NA	NA	osa-b1.0r1-2377	siRNA24 locus with predominant RNA size of 24	NA	NA	NA	NA	NA	NA	NA	3.83744054373978	0.0396035830962563
1	5879905	5881092	1188	*	PlantSmallRNAgenes	siRNA24	NA	NA	osa-b1.0r1-2379	siRNA24 locus with predominant RNA size of 24	NA	NA	NA	NA	NA	NA	NA	4.00209946572791	0.0440946841266302
1	5955461	5956061	601	*	PlantSmallRNAgenes	siRNA24	NA	NA	osa-b1.0r1-2413	siRNA24 locus with predominant RNA size of 24	NA	NA	NA	NA	NA	NA	NA	3.26488567754346	0.00751304000439126
1	6010367	6011831	1465	*	PlantSmallRNAgenes	siRNA24	NA	NA	osa-b1.0r1-2443	siRNA24 locus with predominant RNA size of 24	NA	NA	NA	NA	NA	NA	NA	-2.16918800068134	0.0193641911719089
1	6014947	6016190	1244	*	PlantSmallRNAgenes	siRNA24	NA	NA	osa-b1.0r1-2446	siRNA24 locus with predominant RNA size of 24	NA	NA	NA	NA	NA	NA	NA	2.14327075676012	0.0390018059381644
1	6060807	6061241	435	*	PlantSmallRNAgenes	siRNA24	NA	NA	osa-b1.0r1-2470	siRNA24 locus with predominant RNA size of 24	NA	NA	NA	NA	NA	NA	NA	-2.76463921795097	0.0359324577432494
1	6062215	6063091	877	*	PlantSmallRNAgenes	siRNA24	NA	NA	osa-b1.0r1-2472	siRNA24 locus with predominant RNA size of 24	NA	NA	NA	NA	NA	NA	NA	3.62462503957501	0.00783120007222173
1	6071311	6072115	805	*	PlantSmallRNAgenes	siRNA24	NA	NA	osa-b1.0r1-2477	siRNA24 locus with predominant RNA size of 24	NA	NA	NA	NA	NA	NA	NA	3.83339033465209	0.0337631775322234
1	6127304	6127635	332	*	PlantSmallRNAgenes	siRNA24	NA	NA	osa-b1.0r1-2502	siRNA24 locus with predominant RNA size of 24	NA	NA	NA	NA	NA	NA	NA	-5.80005465973069	0.000328815842465747
1	6173381	6173738	358	*	PlantSmallRNAgenes	siRNA24	NA	NA	osa-b1.0r1-2519	siRNA24 locus with predominant RNA size of 24	NA	NA	NA	NA	NA	NA	NA	1.51854885065199	0.0458951692755591
1	6182460	6182821	362	*	PlantSmallRNAgenes	siRNA24	NA	NA	osa-b1.0r1-2522	siRNA24 locus with predominant RNA size of 24	NA	NA	NA	NA	NA	NA	NA	-2.52543991406322	0.023798746033381
1	6267309	6268103	795	+	ShortStack	OtherRNA	NA	NA	Cluster_52432	NA	Cluster_52432	N	N	NA	NA	NA	NA	6.65986505992337	3.26586318605918e-05
1	6287207	6288103	897	*	PlantSmallRNAgenes	siRNA24	NA	NA	osa-b1.0r1-2570	siRNA24 locus with predominant RNA size of 24	NA	NA	NA	NA	NA	NA	NA	-4.01201811927348	1.22218932971468e-08
1	6302838	6303237	400	+	PlantSmallRNAgenes	siRNA21	NA	NA	osa-b1.0r1-2581	siRNA21 locus with predominant RNA size of 21	NA	NA	NA	NA	NA	NA	NA	4.8401110137566	4.88505237323461e-09
1	6303736	6304334	599	*	PlantSmallRNAgenes	siRNA24	NA	NA	osa-b1.0r1-2582	siRNA24 locus with predominant RNA size of 24	NA	NA	NA	NA	NA	NA	NA	4.90013677337825	4.2947674874152e-10
1	6306342	6306660	319	*	PlantSmallRNAgenes	siRNA24	NA	NA	osa-b1.0r1-2584	siRNA24 locus with predominant RNA size of 24	NA	NA	NA	NA	NA	NA	NA	-4.16261140278893	0.049748861508193
1	6325705	6327570	1866	*	PlantSmallRNAgenes	siRNA24	NA	NA	osa-b1.0r1-2596	siRNA24 locus with predominant RNA size of 24	NA	NA	NA	NA	NA	NA	NA	4.53522381035539	0.00982615975234171
1	6355705	6356679	975	*	PlantSmallRNAgenes	siRNA24	NA	NA	osa-b1.0r1-2614	siRNA24 locus with predominant RNA size of 24	NA	NA	NA	NA	NA	NA	NA	1.87688650516215	0.0479632116414298
1	6451432	6451685	254	+	PlantSmallRNAgenes	OtherRNA	NA	NA	osa-b1.0r1-2662	OtherRNA locus with < 80% of RNAs between 20-24 nts in size	NA	NA	NA	NA	NA	NA	NA	2.11323214546184	0.0431617808060758
1	6457777	6458950	1174	*	PlantSmallRNAgenes	siRNA24	NA	NA	osa-b1.0r1-2667	siRNA24 locus with predominant RNA size of 24	NA	NA	NA	NA	NA	NA	NA	4.24444859243571	0.0187564598488021
1	6479219	6483010	3792	*	Pln24NT	24nt_Locus	NA	NA	cluster2301	NA	NA	NA	NA	cluster2301	cluster2301	T	8	3.35364607337409	0.0113914810483888
1	6587153	6588009	857	-	ShortStack	OtherRNA	NA	NA	Cluster_52683	NA	Cluster_52683	N	N	NA	NA	NA	NA	-2.93009617034087	0.0184697265758361
1	6593565	6594670	1106	*	PlantSmallRNAgenes	siRNA24	NA	NA	osa-b1.0r1-2716	siRNA24 locus with predominant RNA size of 24	NA	NA	NA	NA	NA	NA	NA	4.5006107117685	0.00820626503075565
1	6621696	6624072	2377	*	PlantSmallRNAgenes	siRNA24	NA	NA	osa-b1.0r1-2736	siRNA24 locus with predominant RNA size of 24	NA	NA	NA	NA	NA	NA	NA	5.90592200972009	0.000168860515430403
1	6703515	6704821	1307	*	PlantSmallRNAgenes	OtherRNA	NA	NA	osa-b1.0r1-2764	OtherRNA locus with < 80% of RNAs between 20-24 nts in size	NA	NA	NA	NA	NA	NA	NA	-2.50174973952244	0.00836265105518169
1	6818969	6819845	877	*	PlantSmallRNAgenes	siRNA24	NA	NA	osa-b1.0r1-2797	siRNA24 locus with predominant RNA size of 24	NA	NA	NA	NA	NA	NA	NA	3.63713126191392	0.0395104012255925
1	6823870	6824366	497	+	PlantSmallRNAgenes	siRNA24	NA	NA	osa-b1.0r1-2799	siRNA24 locus with predominant RNA size of 24	NA	NA	NA	NA	NA	NA	NA	-2.89462732993097	0.0290998702475004
1	6869157	6871074	1918	*	PlantSmallRNAgenes	siRNA24	NA	NA	osa-b1.0r1-2822	siRNA24 locus with predominant RNA size of 24	NA	NA	NA	NA	NA	NA	NA	2.31165202359047	0.0367288396706235
1	6874916	6875292	377	*	PlantSmallRNAgenes	siRNA24	NA	NA	osa-b1.0r1-2826	siRNA24 locus with predominant RNA size of 24	NA	NA	NA	NA	NA	NA	NA	-4.32174763471974	0.0241124826607147
1	6949066	6949703	638	*	PlantSmallRNAgenes	siRNA24	NA	NA	osa-b1.0r1-2856	siRNA24 locus with predominant RNA size of 24	NA	NA	NA	NA	NA	NA	NA	4.24995940517298	0.0417719712047613
1	6955146	6955811	666	*	PlantSmallRNAgenes	siRNA24	NA	NA	osa-b1.0r1-2861	siRNA24 locus with predominant RNA size of 24	NA	NA	NA	NA	NA	NA	NA	3.40721067981963	0.0389878063896709
1	7006700	7008892	2193	*	PlantSmallRNAgenes	siRNA24	NA	NA	osa-b1.0r1-2891	siRNA24 locus with predominant RNA size of 24	NA	NA	NA	NA	NA	NA	NA	2.16288087214975	0.0188174420927633
1	7112160	7112485	326	*	PlantSmallRNAgenes	siRNA24	NA	NA	osa-b1.0r1-2943	siRNA24 locus with predominant RNA size of 24	NA	NA	NA	NA	NA	NA	NA	-1.99585438992664	0.0402042778769363
1	7143606	7144006	401	*	PlantSmallRNAgenes	siRNA24	NA	NA	osa-b1.0r1-2957	siRNA24 locus with predominant RNA size of 24	NA	NA	NA	NA	NA	NA	NA	-4.84575309410206	0.00880565716608909
1	7152483	7155028	2546	*	PlantSmallRNAgenes	siRNA24	NA	NA	osa-b1.0r1-2963	siRNA24 locus with predominant RNA size of 24	NA	NA	NA	NA	NA	NA	NA	7.14074426355443	7.12104117246755e-17
1	7155083	7157317	2235	*	PlantSmallRNAgenes	siRNA24	NA	NA	osa-b1.0r1-2964	siRNA24 locus with predominant RNA size of 24	NA	NA	NA	NA	NA	NA	NA	3.6257714748267	6.70552272947725e-06
1	7160010	7166268	6259	*	PlantSmallRNAgenes	siRNA21	NA	NA	osa-b1.0r1-2966	siRNA21 locus with predominant RNA size of 21	NA	NA	NA	NA	NA	NA	NA	9.34830611422628	2.20525408830737e-28
1	7170689	7173609	2921	*	PlantSmallRNAgenes	siRNA24	NA	NA	osa-b1.0r1-2970	siRNA24 locus with predominant RNA size of 24	NA	NA	NA	NA	NA	NA	NA	6.60882682175757	9.88912771648132e-21
1	7217747	7219644	1898	*	PlantSmallRNAgenes	siRNA24	NA	NA	osa-b1.0r1-2985	siRNA24 locus with predominant RNA size of 24	NA	NA	NA	NA	NA	NA	NA	5.97535530163768	0.00906707516199519
1	7245948	7246305	358	*	PlantSmallRNAgenes	siRNA24	NA	NA	osa-b1.0r1-3004	siRNA24 locus with predominant RNA size of 24	NA	NA	NA	NA	NA	NA	NA	-3.58184531240728	0.000103311068673669
1	7261263	7261882	620	*	PlantSmallRNAgenes	siRNA24	NA	NA	osa-b1.0r1-3012	siRNA24 locus with predominant RNA size of 24	NA	NA	NA	NA	NA	NA	NA	-1.4797279210998	0.0262512541781477
1	7287401	7287970	570	*	PlantSmallRNAgenes	siRNA24	NA	NA	osa-b1.0r1-3021	siRNA24 locus with predominant RNA size of 24	NA	NA	NA	NA	NA	NA	NA	-2.41613104389686	0.0017317535419353
1	7294861	7296227	1367	*	PlantSmallRNAgenes	siRNA24	NA	NA	osa-b1.0r1-3023	siRNA24 locus with predominant RNA size of 24	NA	NA	NA	NA	NA	NA	NA	-2.44627909777898	0.0302812738161984
1	7307387	7307749	363	+	PlantSmallRNAgenes	siRNA24	NA	NA	osa-b1.0r1-3031	siRNA24 locus with predominant RNA size of 24	NA	NA	NA	NA	NA	NA	NA	-1.94843345449648	0.0305460782246789
1	7324733	7325044	312	*	PlantSmallRNAgenes	siRNA24	NA	NA	osa-b1.0r1-3045	siRNA24 locus with predominant RNA size of 24	NA	NA	NA	NA	NA	NA	NA	-2.55368017451787	0.00919200921397125
1	7339504	7340358	855	*	PlantSmallRNAgenes	siRNA24	NA	NA	osa-b1.0r1-3049	siRNA24 locus with predominant RNA size of 24	NA	NA	NA	NA	NA	NA	NA	-2.09230852490067	0.00916399111712324
1	7365515	7365885	371	-	PlantSmallRNAgenes	OtherRNA	NA	NA	osa-b1.0r1-3057	OtherRNA locus with < 80% of RNAs between 20-24 nts in size	NA	NA	NA	NA	NA	NA	NA	-3.64171010907567	0.0200798562847015
1	7372059	7378979	6921	*	PlantSmallRNAgenes	OtherRNA	NA	NA	osa-b1.0r1-3059	OtherRNA locus with < 80% of RNAs between 20-24 nts in size	NA	NA	NA	NA	NA	NA	NA	3.19327462003434	0.00129709787582087
1	7443559	7444452	894	*	PlantSmallRNAgenes	siRNA24	NA	NA	osa-b1.0r1-3089	siRNA24 locus with predominant RNA size of 24	NA	NA	NA	NA	NA	NA	NA	5.37005521869249	0.00172404392123064
1	7446707	7447193	487	-	ShortStack	siRNA21	NA	NA	Cluster_53264	NA	Cluster_53264	21	N	NA	NA	NA	NA	4.54546407880305	0.000218430366749037
1	7468550	7469772	1223	*	PlantSmallRNAgenes	siRNA24	NA	NA	osa-b1.0r1-3101	siRNA24 locus with predominant RNA size of 24	NA	NA	NA	NA	NA	NA	NA	2.06640555860357	0.0194109219681628
1	7469916	7470685	770	*	PlantSmallRNAgenes	siRNA24	NA	NA	osa-b1.0r1-3102	siRNA24 locus with predominant RNA size of 24	NA	NA	NA	NA	NA	NA	NA	-3.57422514609892	0.00100796523403693
1	7472154	7472479	326	+	ShortStack	OtherRNA	NA	NA	Cluster_53281	NA	Cluster_53281	N	N	NA	NA	NA	NA	4.33095998359993	0.0317990289653816
1	7477054	7477418	365	*	PlantSmallRNAgenes	siRNA24	NA	NA	osa-b1.0r1-3104	siRNA24 locus with predominant RNA size of 24	NA	NA	NA	NA	NA	NA	NA	-4.39301551440918	8.63569105720237e-08
1	7515589	7516272	684	*	PlantSmallRNAgenes	siRNA24	NA	NA	osa-b1.0r1-3118	siRNA24 locus with predominant RNA size of 24	NA	NA	NA	NA	NA	NA	NA	-3.6611903271104	0.0441954675058795
1	7536608	7537013	406	*	PlantSmallRNAgenes	siRNA24	NA	NA	osa-b1.0r1-3126	siRNA24 locus with predominant RNA size of 24	NA	NA	NA	NA	NA	NA	NA	4.33806889566041	0.0472104574714764
1	7537333	7537566	234	*	PlantSmallRNAgenes	siRNA24	NA	NA	osa-b1.0r1-3128	siRNA24 locus with predominant RNA size of 24	NA	NA	NA	NA	NA	NA	NA	6.37357782399705	0.000212012842341575
1	7537640	7539669	2030	*	PlantSmallRNAgenes	siRNA24	NA	NA	osa-b1.0r1-3129	siRNA24 locus with predominant RNA size of 24	NA	NA	NA	NA	NA	NA	NA	8.0896632854117	4.51974887382862e-18
1	7541504	7543849	2346	*	PlantSmallRNAgenes	siRNA24	NA	NA	osa-b1.0r1-3131	siRNA24 locus with predominant RNA size of 24	NA	NA	NA	NA	NA	NA	NA	4.99028236913474	4.7805412191608e-10
1	7543928	7546686	2759	*	PlantSmallRNAgenes	siRNA24	NA	NA	osa-b1.0r1-3132	siRNA24 locus with predominant RNA size of 24	NA	NA	NA	NA	NA	NA	NA	7.6371459981523	9.62310194570258e-20
1	7610392	7611107	716	*	PlantSmallRNAgenes	siRNA24	NA	NA	osa-b1.0r1-3167	siRNA24 locus with predominant RNA size of 24	NA	NA	NA	NA	NA	NA	NA	4.46342611948198	0.0172066455656767
1	7611366	7612722	1357	*	PlantSmallRNAgenes	siRNA24	NA	NA	osa-b1.0r1-3168	siRNA24 locus with predominant RNA size of 24	NA	NA	NA	NA	NA	NA	NA	-2.48673589793104	0.000101000104064697
1	7656879	7659591	2713	*	PlantSmallRNAgenes	siRNA21	NA	NA	osa-b1.0r1-3188	siRNA21 locus with predominant RNA size of 21	NA	NA	NA	NA	NA	NA	NA	-2.4948587077281	3.88233560861803e-05
1	7732026	7732421	396	*	PlantSmallRNAgenes	siRNA24	NA	NA	osa-b1.0r1-3222	siRNA24 locus with predominant RNA size of 24	NA	NA	NA	NA	NA	NA	NA	1.89540965438952	0.0161879789268702
1	7749151	7754022	4872	*	PlantSmallRNAgenes	siRNA24	NA	NA	osa-b1.0r1-3232	siRNA24 locus with predominant RNA size of 24	NA	NA	NA	NA	NA	NA	NA	2.67458950074893	6.69484347979929e-06
1	7761671	7762187	517	-	PlantSmallRNAgenes	OtherRNA	NA	NA	osa-b1.0r1-3238	OtherRNA locus with < 80% of RNAs between 20-24 nts in size	NA	NA	NA	NA	NA	NA	NA	-5.29259551312258	4.22234481417497e-06
1	7780437	7781230	794	*	PlantSmallRNAgenes	siRNA24	NA	NA	osa-b1.0r1-3247	siRNA24 locus with predominant RNA size of 24	NA	NA	NA	NA	NA	NA	NA	5.28089191885656	0.00308641761999836
1	7813865	7814022	158	-	PlantSmallRNAgenes	OtherRNA	NA	NA	osa-b1.0r1-3266	OtherRNA locus with < 80% of RNAs between 20-24 nts in size	NA	NA	NA	NA	NA	NA	NA	-7.64950701131482	0.0398432466611677
1	7835698	7835912	215	-	PlantSmallRNAgenes	siRNA24	NA	NA	osa-b1.0r1-3275	siRNA24 locus with predominant RNA size of 24	NA	NA	NA	NA	NA	NA	NA	6.25048912523762	0.000458967149020301
1	7839074	7839509	436	*	PlantSmallRNAgenes	siRNA24	NA	NA	osa-b1.0r1-3278	siRNA24 locus with predominant RNA size of 24	NA	NA	NA	NA	NA	NA	NA	-2.32820857673986	0.0082814383612553
1	7844035	7844979	945	*	PlantSmallRNAgenes	siRNA24	NA	NA	osa-b1.0r1-3281	siRNA24 locus with predominant RNA size of 24	NA	NA	NA	NA	NA	NA	NA	2.87884290829326	0.0393067894120929
1	7870609	7873729	3121	*	PlantSmallRNAgenes	siRNA21	NA	NA	osa-b1.0r1-3287	siRNA21 locus with predominant RNA size of 21	NA	NA	NA	NA	NA	NA	NA	-1.63848961368358	0.00769357270580115
1	7900717	7901270	554	*	PlantSmallRNAgenes	siRNA24	NA	NA	osa-b1.0r1-3293	siRNA24 locus with predominant RNA size of 24	NA	NA	NA	NA	NA	NA	NA	-3.25309178040178	0.017050114113959
1	8000968	8003180	2213	*	PlantSmallRNAgenes	siRNA24	NA	NA	osa-b1.0r1-3352	siRNA24 locus with predominant RNA size of 24	NA	NA	NA	NA	NA	NA	NA	3.83059442649388	0.0496098775453727
1	8084005	8084777	773	+	ShortStack	OtherRNA	NA	NA	Cluster_53696	NA	Cluster_53696	N	N	NA	NA	NA	NA	-4.93067402921257	0.00419933253929106
1	8085261	8087029	1769	+	ShortStack	OtherRNA	NA	NA	Cluster_53698	NA	Cluster_53698	N	N	NA	NA	NA	NA	-6.12713976474431	9.29579084195327e-05
1	8109910	8110217	308	*	PlantSmallRNAgenes	siRNA24	NA	NA	osa-b1.0r1-3387	siRNA24 locus with predominant RNA size of 24	NA	NA	NA	NA	NA	NA	NA	-2.44559498166541	0.0439001449766592
1	8129702	8130358	657	*	PlantSmallRNAgenes	siRNA24	NA	NA	osa-b1.0r1-3400	siRNA24 locus with predominant RNA size of 24	NA	NA	NA	NA	NA	NA	NA	-3.07152890186588	8.0349895258367e-06
1	8141452	8142155	704	*	PlantSmallRNAgenes	siRNA24	NA	NA	osa-b1.0r1-3407	siRNA24 locus with predominant RNA size of 24	NA	NA	NA	NA	NA	NA	NA	2.11607214796226	0.00792970291608604
1	8142494	8144519	2026	*	PlantSmallRNAgenes	siRNA24	NA	NA	osa-b1.0r1-3408	siRNA24 locus with predominant RNA size of 24	NA	NA	NA	NA	NA	NA	NA	1.93730301379185	0.00484541349509044
1	8157103	8157530	428	*	PlantSmallRNAgenes	siRNA24	NA	NA	osa-b1.0r1-3417	siRNA24 locus with predominant RNA size of 24	NA	NA	NA	NA	NA	NA	NA	4.38143444969828	0.0187178972918254
1	8157754	8158930	1177	*	PlantSmallRNAgenes	siRNA24	NA	NA	osa-b1.0r1-3418	siRNA24 locus with predominant RNA size of 24	NA	NA	NA	NA	NA	NA	NA	3.62947563705111	0.0146539663062834
1	8159105	8159515	411	-	PlantSmallRNAgenes	siRNA24	NA	NA	osa-b1.0r1-3419	siRNA24 locus with predominant RNA size of 24	NA	NA	NA	NA	NA	NA	NA	2.31611327195024	0.0151704238427382
1	8186536	8187229	694	-	PlantSmallRNAgenes	siRNA24	NA	NA	osa-b1.0r1-3427	siRNA24 locus with predominant RNA size of 24	NA	NA	NA	NA	NA	NA	NA	-5.08677088500997	0.0056700065326484
1	8190137	8190871	735	*	PlantSmallRNAgenes	siRNA24	NA	NA	osa-b1.0r1-3431	siRNA24 locus with predominant RNA size of 24	NA	NA	NA	NA	NA	NA	NA	3.56276173088623	0.0257872987708466
1	8228104	8228407	304	+	PlantSmallRNAgenes	siRNA24	NA	NA	osa-b1.0r1-3451	siRNA24 locus with predominant RNA size of 24	NA	NA	NA	NA	NA	NA	NA	4.27724238417718	0.0303823210934776
1	8243114	8243372	259	*	PlantSmallRNAgenes	siRNA24	NA	NA	osa-b1.0r1-3457	siRNA24 locus with predominant RNA size of 24	NA	NA	NA	NA	NA	NA	NA	-5.07731669922946	0.0108656534508733
1	8244188	8244690	503	+	PlantSmallRNAgenes	siRNA24	NA	NA	osa-b1.0r1-3458	siRNA24 locus with predominant RNA size of 24	NA	NA	NA	NA	NA	NA	NA	-4.98548132796829	3.57251012207001e-15
1	8273766	8274245	480	*	PlantSmallRNAgenes	siRNA24	NA	NA	osa-b1.0r1-3465	siRNA24 locus with predominant RNA size of 24	NA	NA	NA	NA	NA	NA	NA	-1.47153414557092	0.0264182660325526
1	8324549	8325676	1128	*	PlantSmallRNAgenes	siRNA24	NA	NA	osa-b1.0r1-3488	siRNA24 locus with predominant RNA size of 24	NA	NA	NA	NA	NA	NA	NA	5.86898216691154	0.000688290525265203
1	8341163	8341509	347	-	PlantSmallRNAgenes	siRNA24	NA	NA	osa-b1.0r1-3495	siRNA24 locus with predominant RNA size of 24	NA	NA	NA	NA	NA	NA	NA	-2.40732149181718	0.000282840441831753
1	8386855	8387219	365	+	ShortStack	OtherRNA	NA	NA	Cluster_53898	NA	Cluster_53898	N	N	NA	NA	NA	NA	-4.28243483915856	0.0457700670106791
1	8389342	8390401	1060	*	PlantSmallRNAgenes	siRNA24	NA	NA	osa-b1.0r1-3512	siRNA24 locus with predominant RNA size of 24	NA	NA	NA	NA	NA	NA	NA	4.8288101965245	0.00431339042994287
1	8393876	8394267	392	*	PlantSmallRNAgenes	siRNA24	NA	NA	osa-b1.0r1-3515	siRNA24 locus with predominant RNA size of 24	NA	NA	NA	NA	NA	NA	NA	-3.9966856369496	1.82258248212156e-07
1	8399123	8399947	825	*	PlantSmallRNAgenes	siRNA24	NA	NA	osa-b1.0r1-3516	siRNA24 locus with predominant RNA size of 24	NA	NA	NA	NA	NA	NA	NA	4.1184529229465	0.0309199101891244
1	8411432	8411792	361	*	PlantSmallRNAgenes	siRNA24	NA	NA	osa-b1.0r1-3524	siRNA24 locus with predominant RNA size of 24	NA	NA	NA	NA	NA	NA	NA	-2.18711875842491	0.0418108125500012
1	8479702	8480610	909	*	PlantSmallRNAgenes	siRNA24	NA	NA	osa-b1.0r1-3567	siRNA24 locus with predominant RNA size of 24	NA	NA	NA	NA	NA	NA	NA	-1.84953833590957	0.0488833077541229
1	8528761	8529315	555	*	ShortStack	siRNA24	NA	NA	Cluster_54026	NA	Cluster_54026	24	N	NA	NA	NA	NA	5.22055500587502	0.00900456782364167
1	8553204	8554422	1219	*	PlantSmallRNAgenes	siRNA24	NA	NA	osa-b1.0r1-3597	siRNA24 locus with predominant RNA size of 24	NA	NA	NA	NA	NA	NA	NA	2.06866590291227	0.0388301413479635
1	8558503	8559605	1103	*	PlantSmallRNAgenes	siRNA24	NA	NA	osa-b1.0r1-3599	siRNA24 locus with predominant RNA size of 24	NA	NA	NA	NA	NA	NA	NA	4.3250582013801	0.0351489529437375
1	8599627	8604129	4503	*	PlantSmallRNAgenes	siRNA24	NA	NA	osa-b1.0r1-3612	siRNA24 locus with predominant RNA size of 24	NA	NA	NA	NA	NA	NA	NA	7.87464507091586	3.5199483518954e-40
1	8621330	8621662	333	*	ShortStack	siRNA24	NA	NA	Cluster_54080	NA	Cluster_54080	24	N	NA	NA	NA	NA	5.84807710205675	0.00603767303017627
1	8674603	8674874	272	-	PlantSmallRNAgenes	siRNA24	NA	NA	osa-b1.0r1-3628	siRNA24 locus with predominant RNA size of 24	NA	NA	NA	NA	NA	NA	NA	-4.43484767772802	0.017192062666992
1	8708793	8709841	1049	*	PlantSmallRNAgenes	siRNA24	NA	NA	osa-b1.0r1-3640	siRNA24 locus with predominant RNA size of 24	NA	NA	NA	NA	NA	NA	NA	3.84439123955241	0.0341002348489918
1	8713844	8714710	867	*	PlantSmallRNAgenes	siRNA24	NA	NA	osa-b1.0r1-3644	siRNA24 locus with predominant RNA size of 24	NA	NA	NA	NA	NA	NA	NA	2.88381065719375	0.0475289859340485
1	8717192	8718416	1225	*	PlantSmallRNAgenes	siRNA24	NA	NA	osa-b1.0r1-3646	siRNA24 locus with predominant RNA size of 24	NA	NA	NA	NA	NA	NA	NA	1.78436919710054	0.0364271158229144
1	8722830	8723162	333	+	PlantSmallRNAgenes	OtherRNA	NA	NA	osa-b1.0r1-3649	OtherRNA locus with < 80% of RNAs between 20-24 nts in size	NA	NA	NA	NA	NA	NA	NA	-2.57615917478198	0.000452354661040296
1	8793026	8793599	574	-	PlantSmallRNAgenes	OtherRNA	NA	NA	osa-b1.0r1-3677	OtherRNA locus with < 80% of RNAs between 20-24 nts in size	NA	NA	NA	NA	NA	NA	NA	-2.04585192228684	0.0355863434577742
1	8855770	8857468	1699	*	PlantSmallRNAgenes	siRNA24	NA	NA	osa-b1.0r1-3709	siRNA24 locus with predominant RNA size of 24	NA	NA	NA	NA	NA	NA	NA	2.43532824582134	0.00245264517678062
1	8860761	8861503	743	*	PlantSmallRNAgenes	siRNA24	NA	NA	osa-b1.0r1-3713	siRNA24 locus with predominant RNA size of 24	NA	NA	NA	NA	NA	NA	NA	2.13085342841778	0.0335003173830689
1	8876380	8876609	230	+	PlantSmallRNAgenes	siRNA24	NA	NA	osa-b1.0r1-3717	siRNA24 locus with predominant RNA size of 24	NA	NA	NA	NA	NA	NA	NA	-4.21453397988408	0.0387660922246721
1	8908699	8909076	378	-	PlantSmallRNAgenes	siRNA24	NA	NA	osa-b1.0r1-3725	siRNA24 locus with predominant RNA size of 24	NA	NA	NA	NA	NA	NA	NA	3.51829970130108	0.000226231396453084
1	8957169	8958856	1688	*	PlantSmallRNAgenes	siRNA24	NA	NA	osa-b1.0r1-3753	siRNA24 locus with predominant RNA size of 24	NA	NA	NA	NA	NA	NA	NA	-2.88602580355131	0.0433292472452402
1	8971684	8972338	655	*	PlantSmallRNAgenes	siRNA24	NA	NA	osa-b1.0r1-3759	siRNA24 locus with predominant RNA size of 24	NA	NA	NA	NA	NA	NA	NA	1.94357457091338	0.0229250989082273
1	9025019	9025703	685	-	ShortStack	OtherRNA	NA	NA	Cluster_54329	NA	Cluster_54329	N	N	NA	NA	NA	NA	4.99950573526376	0.00699729963101454
1	9038852	9044871	6020	*	PlantSmallRNAgenes	siRNA24	NA	NA	osa-b1.0r1-3794	siRNA24 locus with predominant RNA size of 24	NA	NA	NA	NA	NA	NA	NA	5.61408766171016	4.07448070943464e-13
1	9049077	9049486	410	*	PlantSmallRNAgenes	siRNA24	NA	NA	osa-b1.0r1-3796	siRNA24 locus with predominant RNA size of 24	NA	NA	NA	NA	NA	NA	NA	-6.42987979263693	0.0247457432177946
1	9061057	9061864	808	*	PlantSmallRNAgenes	siRNA24	NA	NA	osa-b1.0r1-3800	siRNA24 locus with predominant RNA size of 24	NA	NA	NA	NA	NA	NA	NA	-2.79823636967792	4.45679277337062e-06
1	9087524	9087848	325	*	PlantSmallRNAgenes	siRNA24	NA	NA	osa-b1.0r1-3807	siRNA24 locus with predominant RNA size of 24	NA	NA	NA	NA	NA	NA	NA	-2.48779800130368	0.000237549985644323
1	9124511	9125072	562	*	PlantSmallRNAgenes	siRNA24	NA	NA	osa-b1.0r1-3834	siRNA24 locus with predominant RNA size of 24	NA	NA	NA	NA	NA	NA	NA	5.4208828415354	0.0113434935582749
1	9151103	9151450	348	*	PlantSmallRNAgenes	siRNA24	NA	NA	osa-b1.0r1-3847	siRNA24 locus with predominant RNA size of 24	NA	NA	NA	NA	NA	NA	NA	2.76398312421189	0.019826068891601
1	9170550	9171392	843	*	PlantSmallRNAgenes	siRNA24	NA	NA	osa-b1.0r1-3857	siRNA24 locus with predominant RNA size of 24	NA	NA	NA	NA	NA	NA	NA	-2.61175962002635	0.00413659405798539
1	9195635	9196152	518	-	PlantSmallRNAgenes	OtherRNA	NA	NA	osa-b1.0r1-3869	OtherRNA locus with < 80% of RNAs between 20-24 nts in size	NA	NA	NA	NA	NA	NA	NA	-2.43337565758363	0.0494855746877306
1	9221725	9222419	695	*	PlantSmallRNAgenes	siRNA24	NA	NA	osa-b1.0r1-3880	siRNA24 locus with predominant RNA size of 24	NA	NA	NA	NA	NA	NA	NA	3.02286829425184	0.00549427911776735
1	9244515	9245548	1034	*	PlantSmallRNAgenes	siRNA24	NA	NA	osa-b1.0r1-3890	siRNA24 locus with predominant RNA size of 24	NA	NA	NA	NA	NA	NA	NA	-2.33167746282192	0.000890754471119737
1	9255186	9257303	2118	*	PlantSmallRNAgenes	siRNA24	NA	NA	osa-b1.0r1-3899	siRNA24 locus with predominant RNA size of 24	NA	NA	NA	NA	NA	NA	NA	1.5794638150033	0.0192056459030311
1	9332562	9332936	375	*	PlantSmallRNAgenes	siRNA24	NA	NA	osa-b1.0r1-3919	siRNA24 locus with predominant RNA size of 24	NA	NA	NA	NA	NA	NA	NA	2.51767664762003	0.0328165350484998
1	9399063	9399555	493	*	PlantSmallRNAgenes	siRNA24	NA	NA	osa-b1.0r1-3939	siRNA24 locus with predominant RNA size of 24	NA	NA	NA	NA	NA	NA	NA	4.44460962959983	0.037990894846964
1	9419509	9421192	1684	*	PlantSmallRNAgenes	siRNA24	NA	NA	osa-b1.0r1-3948	siRNA24 locus with predominant RNA size of 24	NA	NA	NA	NA	NA	NA	NA	5.24579502280867	0.0032380935136878
1	9435960	9441482	5523	*	PlantSmallRNAgenes	siRNA24	NA	NA	osa-b1.0r1-3952	siRNA24 locus with predominant RNA size of 24	NA	NA	NA	NA	NA	NA	NA	4.95879222848718	5.98656032469721e-19
1	9463278	9464244	967	*	PlantSmallRNAgenes	siRNA24	NA	NA	osa-b1.0r1-3960	siRNA24 locus with predominant RNA size of 24	NA	NA	NA	NA	NA	NA	NA	3.84381983816525	0.0392242628912602
1	9464300	9464746	447	*	PlantSmallRNAgenes	siRNA24	NA	NA	osa-b1.0r1-3961	siRNA24 locus with predominant RNA size of 24	NA	NA	NA	NA	NA	NA	NA	-2.53737654487802	0.0316922117296038
1	9553541	9554941	1401	*	PlantSmallRNAgenes	siRNA24	NA	NA	osa-b1.0r1-3989	siRNA24 locus with predominant RNA size of 24	NA	NA	NA	NA	NA	NA	NA	3.74403337213003	0.0451871146315039
1	9593721	9594838	1118	*	PlantSmallRNAgenes	siRNA24	NA	NA	osa-b1.0r1-4014	siRNA24 locus with predominant RNA size of 24	NA	NA	NA	NA	NA	NA	NA	2.66526195906824	0.0010499507357896
1	9597070	9598068	999	*	PlantSmallRNAgenes	siRNA24	NA	NA	osa-b1.0r1-4017	siRNA24 locus with predominant RNA size of 24	NA	NA	NA	NA	NA	NA	NA	5.67726530815976	0.000575806855151919
1	9618926	9620171	1246	*	PlantSmallRNAgenes	siRNA21	NA	NA	osa-b1.0r1-4025	siRNA21 locus with predominant RNA size of 21	NA	NA	NA	NA	NA	NA	NA	11.9258719625724	1.00685383220341e-13
1	9620350	9620672	323	*	PlantSmallRNAgenes	siRNA21	NA	NA	osa-b1.0r1-4026	siRNA21 locus with predominant RNA size of 21	NA	NA	NA	NA	NA	NA	NA	12.408854539722	0.00242522237543645
1	9620954	9621455	502	*	PlantSmallRNAgenes	siRNA21	NA	NA	osa-b1.0r1-4027	siRNA21 locus with predominant RNA size of 21	NA	NA	NA	NA	NA	NA	NA	9.35584560733965	5.30460128342815e-11
1	9621701	9622720	1020	*	PlantSmallRNAgenes	siRNA21	NA	NA	osa-b1.0r1-4028	siRNA21 locus with predominant RNA size of 21	NA	NA	NA	NA	NA	NA	NA	11.3519001067828	0.0157806743683599
1	9622930	9623416	487	*	PlantSmallRNAgenes	siRNA21	NA	NA	osa-b1.0r1-4029	siRNA21 locus with predominant RNA size of 21	NA	NA	NA	NA	NA	NA	NA	10.2724942097347	5.95787512806585e-13
1	9623501	9624884	1384	*	PlantSmallRNAgenes	siRNA24	NA	NA	osa-b1.0r1-4030	siRNA24 locus with predominant RNA size of 24	NA	NA	NA	NA	NA	NA	NA	5.73442836264985	3.54606641733659e-08
1	9655319	9656317	999	-	PlantSmallRNAgenes	OtherRNA	NA	NA	osa-b1.0r1-4045	OtherRNA locus with < 80% of RNAs between 20-24 nts in size	NA	NA	NA	NA	NA	NA	NA	-3.05662071392967	2.17593327150601e-07
1	9660653	9661018	366	-	PlantSmallRNAgenes	OtherRNA	NA	NA	osa-b1.0r1-4052	OtherRNA locus with < 80% of RNAs between 20-24 nts in size	NA	NA	NA	NA	NA	NA	NA	-1.7404657020722	0.00982043653508163
1	9662657	9664957	2301	*	PlantSmallRNAgenes	siRNA24	NA	NA	osa-b1.0r1-4054	siRNA24 locus with predominant RNA size of 24	NA	NA	NA	NA	NA	NA	NA	5.41279953597919	0.000839562058344206
1	9725976	9727084	1109	*	PlantSmallRNAgenes	siRNA24	NA	NA	osa-b1.0r1-4082	siRNA24 locus with predominant RNA size of 24	NA	NA	NA	NA	NA	NA	NA	5.90964837958336	1.43750386974983e-11
1	9734443	9734908	466	*	PlantSmallRNAgenes	siRNA24	NA	NA	osa-b1.0r1-4089	siRNA24 locus with predominant RNA size of 24	NA	NA	NA	NA	NA	NA	NA	-2.84939214801758	0.00838159775480101
1	9773964	9774375	412	*	PlantSmallRNAgenes	siRNA24	NA	NA	osa-b1.0r1-4109	siRNA24 locus with predominant RNA size of 24	NA	NA	NA	NA	NA	NA	NA	-2.22850911702572	0.0316018948043022
1	9779113	9779210	98	*	PlantSmallRNAgenes	siRNA24	NA	NA	osa-b1.0r1-4113	siRNA24 locus with predominant RNA size of 24	NA	NA	NA	NA	NA	NA	NA	-4.48119526954658	0.0270342348160922
1	9788727	9790968	2242	*	PlantSmallRNAgenes	siRNA24	NA	NA	osa-b1.0r1-4117	siRNA24 locus with predominant RNA size of 24	NA	NA	NA	NA	NA	NA	NA	3.09449060695908	0.0294132557112709
1	9831779	9832364	586	*	PlantSmallRNAgenes	siRNA24	NA	NA	osa-b1.0r1-4129	siRNA24 locus with predominant RNA size of 24	NA	NA	NA	NA	NA	NA	NA	1.78614094621072	0.00674671315917493
1	9900372	9900815	444	+	PlantSmallRNAgenes	siRNA24	NA	NA	osa-b1.0r1-4149	siRNA24 locus with predominant RNA size of 24	NA	NA	NA	NA	NA	NA	NA	-4.36229304436715	2.74091152110517e-09
1	9902878	9903056	179	*	PlantSmallRNAgenes	siRNA24	NA	NA	osa-b1.0r1-4151	siRNA24 locus with predominant RNA size of 24	NA	NA	NA	NA	NA	NA	NA	-3.60787932523692	0.0454108792220755
1	9921652	9921965	314	*	PlantSmallRNAgenes	siRNA24	NA	NA	osa-b1.0r1-4164	siRNA24 locus with predominant RNA size of 24	NA	NA	NA	NA	NA	NA	NA	-4.46592586057892	0.0492386588015687
1	9926290	9928870	2581	*	PlantSmallRNAgenes	siRNA24	NA	NA	osa-b1.0r1-4168	siRNA24 locus with predominant RNA size of 24	NA	NA	NA	NA	NA	NA	NA	3.05404176751328	0.000481513103724261
1	9934808	9934830	23	+	ShortStack	siRNA21	NA	NA	Cluster_54958	NA	Cluster_54958	21	N	NA	NA	NA	NA	-5.82910319948478	0.00473709828436515
1	9947812	9948264	453	*	PlantSmallRNAgenes	siRNA24	NA	NA	osa-b1.0r1-4172	siRNA24 locus with predominant RNA size of 24	NA	NA	NA	NA	NA	NA	NA	-2.68154017050059	0.000776809130727641
1	9960484	9961515	1032	*	PlantSmallRNAgenes	siRNA24	NA	NA	osa-b1.0r1-4182	siRNA24 locus with predominant RNA size of 24	NA	NA	NA	NA	NA	NA	NA	2.42884056135392	0.00681332768669196
1	10062064	10062679	616	*	PlantSmallRNAgenes	siRNA24	NA	NA	osa-b1.0r1-4233	siRNA24 locus with predominant RNA size of 24	NA	NA	NA	NA	NA	NA	NA	6.80521874583172	2.62820381110014e-05
1	10064531	10065493	963	*	PlantSmallRNAgenes	siRNA24	NA	NA	osa-b1.0r1-4236	siRNA24 locus with predominant RNA size of 24	NA	NA	NA	NA	NA	NA	NA	8.39496989162818	3.16036842463129e-09
1	10152578	10154345	1768	*	PlantSmallRNAgenes	siRNA24	NA	NA	osa-b1.0r1-4271	siRNA24 locus with predominant RNA size of 24	NA	NA	NA	NA	NA	NA	NA	2.00618222706543	0.0361338773818577
1	10154846	10156348	1503	*	PlantSmallRNAgenes	siRNA24	NA	NA	osa-b1.0r1-4272	siRNA24 locus with predominant RNA size of 24	NA	NA	NA	NA	NA	NA	NA	4.58647609252053	0.000786346378004232
1	10187250	10188412	1163	*	PlantSmallRNAgenes	siRNA24	NA	NA	osa-b1.0r1-4288	siRNA24 locus with predominant RNA size of 24	NA	NA	NA	NA	NA	NA	NA	3.66249333374022	0.0219851715755024
1	10262038	10263159	1122	*	PlantSmallRNAgenes	siRNA24	NA	NA	osa-b1.0r1-4316	siRNA24 locus with predominant RNA size of 24	NA	NA	NA	NA	NA	NA	NA	-1.85449718337283	0.0332872243728131
1	10264020	10264457	438	+	PlantSmallRNAgenes	siRNA24	NA	NA	osa-b1.0r1-4317	siRNA24 locus with predominant RNA size of 24	NA	NA	NA	NA	NA	NA	NA	-2.35946434052678	0.00110884890942746
1	10275303	10275774	472	*	PlantSmallRNAgenes	siRNA24	NA	NA	osa-b1.0r1-4318	siRNA24 locus with predominant RNA size of 24	NA	NA	NA	NA	NA	NA	NA	-3.50969963650021	0.0309463985278641
1	10308350	10309702	1353	*	PlantSmallRNAgenes	siRNA24	NA	NA	osa-b1.0r1-4333	siRNA24 locus with predominant RNA size of 24	NA	NA	NA	NA	NA	NA	NA	-1.50471326071503	0.019667069315587
1	10411795	10419576	7782	*	Pln24NT	24nt_Locus	NA	NA	cluster3611	NA	NA	NA	NA	cluster3611	cluster3611	T	14	4.55392002571835	0.047461972080876
1	10469851	10470062	212	-	PlantSmallRNAgenes	siRNA24	NA	NA	osa-b1.0r1-4399	siRNA24 locus with predominant RNA size of 24	NA	NA	NA	NA	NA	NA	NA	-2.23530856915565	0.0275164431182333
1	10480078	10480891	814	*	ShortStack	siRNA24	NA	NA	Cluster_55276	NA	Cluster_55276	24	N	NA	NA	NA	NA	5.24637553678232	0.00883948653083882
1	10493455	10493579	125	-	ShortStack	OtherRNA	NA	NA	Cluster_55290	NA	Cluster_55290	N	N	NA	NA	NA	NA	-4.88879273434646	0.0344823491223705
1	10494703	10495043	341	-	PlantSmallRNAgenes	OtherRNA	NA	NA	osa-b1.0r1-4416	OtherRNA locus with < 80% of RNAs between 20-24 nts in size	NA	NA	NA	NA	NA	NA	NA	-3.09354261410194	0.0381257481432442
1	10501165	10504906	3742	*	PlantSmallRNAgenes	siRNA24	NA	NA	osa-b1.0r1-4419	siRNA24 locus with predominant RNA size of 24	NA	NA	NA	NA	NA	NA	NA	1.58040997633127	0.0378231637251488
1	10507378	10508620	1243	*	PlantSmallRNAgenes	siRNA24	NA	NA	osa-b1.0r1-4422	siRNA24 locus with predominant RNA size of 24	NA	NA	NA	NA	NA	NA	NA	2.4420447843978	0.0391713388045209
1	10521948	10522058	111	+	PlantSmallRNAgenes	OtherRNA	NA	NA	osa-b1.0r1-4426	OtherRNA locus with < 80% of RNAs between 20-24 nts in size	NA	NA	NA	NA	NA	NA	NA	2.62586549054387	0.00319501642192009
1	10577969	10580347	2379	*	Pln24NT	24nt_Locus	NA	NA	cluster3679	NA	NA	NA	NA	cluster3679	cluster3679	T	17	5.16294385282597	0.00860732009161568
1	10616520	10617414	895	*	PlantSmallRNAgenes	siRNA24	NA	NA	osa-b1.0r1-4473	siRNA24 locus with predominant RNA size of 24	NA	NA	NA	NA	NA	NA	NA	4.82593405401177	0.00762976789038915
1	10629486	10631008	1523	*	PlantSmallRNAgenes	siRNA24	NA	NA	osa-b1.0r1-4485	siRNA24 locus with predominant RNA size of 24	NA	NA	NA	NA	NA	NA	NA	1.71157678319149	0.0492798238507003
1	10645253	10646366	1114	*	PlantSmallRNAgenes	siRNA24	NA	NA	osa-b1.0r1-4493	siRNA24 locus with predominant RNA size of 24	NA	NA	NA	NA	NA	NA	NA	2.86215070952741	0.0129652503643415
1	10649585	10650054	470	*	PlantSmallRNAgenes	siRNA24	NA	NA	osa-b1.0r1-4496	siRNA24 locus with predominant RNA size of 24	NA	NA	NA	NA	NA	NA	NA	-4.71286964426235	0.00389255403859843
1	10718773	10721035	2263	*	PlantSmallRNAgenes	siRNA24	NA	NA	osa-b1.0r1-4534	siRNA24 locus with predominant RNA size of 24	NA	NA	NA	NA	NA	NA	NA	2.03622253607762	0.0189997650063046
1	10753244	10754367	1124	*	PlantSmallRNAgenes	siRNA24	NA	NA	osa-b1.0r1-4538	siRNA24 locus with predominant RNA size of 24	NA	NA	NA	NA	NA	NA	NA	5.30676693287719	0.00271850743672312
1	10909636	10910668	1033	*	PlantSmallRNAgenes	siRNA24	NA	NA	osa-b1.0r1-4598	siRNA24 locus with predominant RNA size of 24	NA	NA	NA	NA	NA	NA	NA	3.28445125816394	0.0322288241800847
1	10911309	10911738	430	+	ShortStack	OtherRNA	NA	NA	Cluster_55558	NA	Cluster_55558	N	N	NA	NA	NA	NA	6.87994274609083	1.61758751430549e-05
1	10922374	10924102	1729	*	PlantSmallRNAgenes	siRNA24	NA	NA	osa-b1.0r1-4605	siRNA24 locus with predominant RNA size of 24	NA	NA	NA	NA	NA	NA	NA	6.69929070783119	4.76294220248528e-06
1	10924216	10928185	3970	*	PlantSmallRNAgenes	siRNA24	NA	NA	osa-b1.0r1-4606	siRNA24 locus with predominant RNA size of 24	NA	NA	NA	NA	NA	NA	NA	5.76554610701043	8.13322786127075e-14
1	10949967	10950827	861	*	PlantSmallRNAgenes	siRNA24	NA	NA	osa-b1.0r1-4621	siRNA24 locus with predominant RNA size of 24	NA	NA	NA	NA	NA	NA	NA	4.01024520789566	0.0297641798680817
1	10958800	10959835	1036	*	PlantSmallRNAgenes	siRNA24	NA	NA	osa-b1.0r1-4625	siRNA24 locus with predominant RNA size of 24	NA	NA	NA	NA	NA	NA	NA	3.60126691786421	0.042010432151907
1	10985198	10985359	162	*	PlantSmallRNAgenes	siRNA21	NA	NA	osa-b1.0r1-4631	siRNA21 locus with predominant RNA size of 21	NA	NA	NA	NA	NA	NA	NA	5.6570474570938	0.000779896523514043
1	10987339	10987985	647	*	PlantSmallRNAgenes	siRNA24	NA	NA	osa-b1.0r1-4633	siRNA24 locus with predominant RNA size of 24	NA	NA	NA	NA	NA	NA	NA	2.34967007601548	0.000264357618808308
1	10988391	10988625	235	*	PlantSmallRNAgenes	siRNA21	NA	NA	osa-b1.0r1-4634	siRNA21 locus with predominant RNA size of 21	NA	NA	NA	NA	NA	NA	NA	2.78596235778532	0.000113654546949239
1	10989146	10989541	396	*	PlantSmallRNAgenes	siRNA24	NA	NA	osa-b1.0r1-4635	siRNA24 locus with predominant RNA size of 24	NA	NA	NA	NA	NA	NA	NA	-3.17008733196952	0.000293597349966278
1	11014811	11020924	6114	*	PlantSmallRNAgenes	siRNA24	NA	NA	osa-b1.0r1-4645	siRNA24 locus with predominant RNA size of 24	NA	NA	NA	NA	NA	NA	NA	1.58092016737781	0.0222223459777304
1	11048572	11048883	312	+	PlantSmallRNAgenes	siRNA24	NA	NA	osa-b1.0r1-4658	siRNA24 locus with predominant RNA size of 24	NA	NA	NA	NA	NA	NA	NA	5.59283611444121	0.0287991015989686
1	11070584	11070918	335	*	PlantSmallRNAgenes	siRNA24	NA	NA	osa-b1.0r1-4669	siRNA24 locus with predominant RNA size of 24	NA	NA	NA	NA	NA	NA	NA	-3.98209557962843	0.000886972612243304
1	11071763	11072468	706	*	PlantSmallRNAgenes	siRNA24	NA	NA	osa-b1.0r1-4670	siRNA24 locus with predominant RNA size of 24	NA	NA	NA	NA	NA	NA	NA	-3.13607216561464	1.07242392346307e-06
1	11115323	11116236	914	*	PlantSmallRNAgenes	siRNA24	NA	NA	osa-b1.0r1-4684	siRNA24 locus with predominant RNA size of 24	NA	NA	NA	NA	NA	NA	NA	4.1873412753488	0.0478758480778512
1	11187812	11191965	4154	*	PlantSmallRNAgenes	siRNA24	NA	NA	osa-b1.0r1-4715	siRNA24 locus with predominant RNA size of 24	NA	NA	NA	NA	NA	NA	NA	4.20037659920547	1.67882611526786e-10
1	11194176	11200855	6680	*	PlantSmallRNAgenes	siRNA24	NA	NA	osa-b1.0r1-4717	siRNA24 locus with predominant RNA size of 24	NA	NA	NA	NA	NA	NA	NA	5.12085248965368	1.57754909179968e-15
1	11202560	11203403	844	-	PlantSmallRNAgenes	OtherRNA	NA	NA	osa-b1.0r1-4719	OtherRNA locus with < 80% of RNAs between 20-24 nts in size	NA	NA	NA	NA	NA	NA	NA	-8.67061653907058	0.000207995077837126
1	11270134	11270396	263	*	PlantSmallRNAgenes	siRNA24	NA	NA	osa-b1.0r1-4748	siRNA24 locus with predominant RNA size of 24	NA	NA	NA	NA	NA	NA	NA	-4.87909858334111	0.00992147474634322
1	11281105	11282664	1560	*	PlantSmallRNAgenes	siRNA24	NA	NA	osa-b1.0r1-4754	siRNA24 locus with predominant RNA size of 24	NA	NA	NA	NA	NA	NA	NA	3.13661657101654	0.0238110828822928
1	11360783	11364843	4061	*	PlantSmallRNAgenes	siRNA24	NA	NA	osa-b1.0r1-4786	siRNA24 locus with predominant RNA size of 24	NA	NA	NA	NA	NA	NA	NA	8.94798646695271	3.77575476802607e-13
1	11367548	11367996	449	+	PlantSmallRNAgenes	siRNA24	NA	NA	osa-b1.0r1-4788	siRNA24 locus with predominant RNA size of 24	NA	NA	NA	NA	NA	NA	NA	-3.04590314986404	4.34257070746069e-05
1	11380586	11382002	1417	*	PlantSmallRNAgenes	siRNA24	NA	NA	osa-b1.0r1-4796	siRNA24 locus with predominant RNA size of 24	NA	NA	NA	NA	NA	NA	NA	5.05962952718902	0.00269757342325157
1	11424938	11425397	460	*	PlantSmallRNAgenes	siRNA24	NA	NA	osa-b1.0r1-4805	siRNA24 locus with predominant RNA size of 24	NA	NA	NA	NA	NA	NA	NA	-2.28247308842437	0.0189527106449886
1	11431035	11432088	1054	*	PlantSmallRNAgenes	siRNA24	NA	NA	osa-b1.0r1-4806	siRNA24 locus with predominant RNA size of 24	NA	NA	NA	NA	NA	NA	NA	2.02317372871824	0.0327745787609969
1	11468726	11476648	7923	*	PlantSmallRNAgenes	siRNA24	NA	NA	osa-b1.0r1-4825	siRNA24 locus with predominant RNA size of 24	NA	NA	NA	NA	NA	NA	NA	6.47340081750101	1.50218600319883e-17
1	11493626	11494573	948	*	PlantSmallRNAgenes	siRNA24	NA	NA	osa-b1.0r1-4830	siRNA24 locus with predominant RNA size of 24	NA	NA	NA	NA	NA	NA	NA	4.35834047337976	0.0251892841169895
1	11497301	11498433	1133	*	PlantSmallRNAgenes	siRNA24	NA	NA	osa-b1.0r1-4831	siRNA24 locus with predominant RNA size of 24	NA	NA	NA	NA	NA	NA	NA	3.17316741275071	0.00187914513924519
1	11498634	11500324	1691	*	PlantSmallRNAgenes	siRNA24	NA	NA	osa-b1.0r1-4832	siRNA24 locus with predominant RNA size of 24	NA	NA	NA	NA	NA	NA	NA	3.2633438063029	0.00946259387267771
1	11509507	11510941	1435	*	PlantSmallRNAgenes	siRNA24	NA	NA	osa-b1.0r1-4838	siRNA24 locus with predominant RNA size of 24	NA	NA	NA	NA	NA	NA	NA	1.87234382513165	0.0231134837481009
1	11511728	11514760	3033	*	PlantSmallRNAgenes	siRNA24	NA	NA	osa-b1.0r1-4839	siRNA24 locus with predominant RNA size of 24	NA	NA	NA	NA	NA	NA	NA	2.26991726581034	0.0122798338749377
1	11515943	11517278	1336	*	PlantSmallRNAgenes	siRNA24	NA	NA	osa-b1.0r1-4840	siRNA24 locus with predominant RNA size of 24	NA	NA	NA	NA	NA	NA	NA	3.00857348765083	0.012119083687835
1	11531953	11535634	3682	*	PlantSmallRNAgenes	siRNA24	NA	NA	osa-b1.0r1-4845	siRNA24 locus with predominant RNA size of 24	NA	NA	NA	NA	NA	NA	NA	2.87615260278554	0.00414323351089511
1	11535714	11536720	1007	*	PlantSmallRNAgenes	siRNA24	NA	NA	osa-b1.0r1-4846	siRNA24 locus with predominant RNA size of 24	NA	NA	NA	NA	NA	NA	NA	5.96198517693158	0.0232914440625002
1	11559065	11560905	1841	*	PlantSmallRNAgenes	siRNA24	NA	NA	osa-b1.0r1-4858	siRNA24 locus with predominant RNA size of 24	NA	NA	NA	NA	NA	NA	NA	2.25378826147031	0.0215270736962779
1	11597099	11597936	838	+	PlantSmallRNAgenes	OtherRNA	NA	NA	osa-b1.0r1-4872	OtherRNA locus with < 80% of RNAs between 20-24 nts in size	NA	NA	NA	NA	NA	NA	NA	3.93215600255347	0.00980835913525493
1	11599779	11600786	1008	*	PlantSmallRNAgenes	siRNA24	NA	NA	osa-b1.0r1-4875	siRNA24 locus with predominant RNA size of 24	NA	NA	NA	NA	NA	NA	NA	5.26253156047447	0.00427392526075836
1	11607918	11609125	1208	*	PlantSmallRNAgenes	siRNA24	NA	NA	osa-b1.0r1-4881	siRNA24 locus with predominant RNA size of 24	NA	NA	NA	NA	NA	NA	NA	-2.83440031168883	0.0153712872253783
1	11611057	11611759	703	+	PlantSmallRNAgenes	OtherRNA	NA	NA	osa-b1.0r1-4883	OtherRNA locus with < 80% of RNAs between 20-24 nts in size	NA	NA	NA	NA	NA	NA	NA	-5.72067659888679	0.00603306958926256
1	11666589	11667374	786	-	PlantSmallRNAgenes	siRNA21	NA	NA	osa-b1.0r1-4902	siRNA21 locus with predominant RNA size of 21	NA	NA	NA	NA	NA	NA	NA	-4.20153104539614	0.0110748910606549
1	11743622	11743947	326	-	PlantSmallRNAgenes	siRNA24	NA	NA	osa-b1.0r1-4936	siRNA24 locus with predominant RNA size of 24	NA	NA	NA	NA	NA	NA	NA	-4.29905618083952	3.10643510740498e-07
1	11774044	11774268	225	*	PlantSmallRNAgenes	siRNA24	NA	NA	osa-b1.0r1-4952	siRNA24 locus with predominant RNA size of 24	NA	NA	NA	NA	NA	NA	NA	-4.60703817651415	0.0177525193210004
1	11785638	11786879	1242	*	PlantSmallRNAgenes	siRNA24	NA	NA	osa-b1.0r1-4960	siRNA24 locus with predominant RNA size of 24	NA	NA	NA	NA	NA	NA	NA	-2.64589889453394	0.0113155268172975
1	11859919	11860134	216	*	ShortStack	siRNA24	NA	NA	Cluster_56170	NA	Cluster_56170	24	N	NA	NA	NA	NA	-4.47797436986767	0.0348867848747545
1	11863117	11864417	1301	*	PlantSmallRNAgenes	OtherRNA	NA	NA	osa-b1.0r1-4986	OtherRNA locus with < 80% of RNAs between 20-24 nts in size	NA	NA	NA	NA	NA	NA	NA	-1.9958016001856	0.0411901295586274
1	11985093	11985697	605	*	PlantSmallRNAgenes	siRNA24	NA	NA	osa-b1.0r1-5037	siRNA24 locus with predominant RNA size of 24	NA	NA	NA	NA	NA	NA	NA	2.68676835743582	0.00419933253929106
1	11991111	11991798	688	*	PlantSmallRNAgenes	siRNA24	NA	NA	osa-b1.0r1-5040	siRNA24 locus with predominant RNA size of 24	NA	NA	NA	NA	NA	NA	NA	4.59638921839273	0.047609240301325
1	11992356	11993486	1131	*	PlantSmallRNAgenes	siRNA24	NA	NA	osa-b1.0r1-5041	siRNA24 locus with predominant RNA size of 24	NA	NA	NA	NA	NA	NA	NA	3.89158836995696	0.00633081860729305
1	11993621	11994250	630	*	PlantSmallRNAgenes	siRNA24	NA	NA	osa-b1.0r1-5042	siRNA24 locus with predominant RNA size of 24	NA	NA	NA	NA	NA	NA	NA	5.26704052114725	0.00814197609900475
1	12033455	12034714	1260	*	PlantSmallRNAgenes	siRNA24	NA	NA	osa-b1.0r1-5048	siRNA24 locus with predominant RNA size of 24	NA	NA	NA	NA	NA	NA	NA	5.44545617798058	0.000522762227015529
1	12053581	12059657	6077	*	Pln24NT	24nt_Locus	NA	NA	cluster4197	NA	NA	NA	NA	cluster4197	cluster4197	T	11	4.15096866332695	0.0352903480109467
1	12104731	12106258	1528	*	PlantSmallRNAgenes	siRNA24	NA	NA	osa-b1.0r1-5076	siRNA24 locus with predominant RNA size of 24	NA	NA	NA	NA	NA	NA	NA	3.21997402336273	0.0466786328848849
1	12112207	12112569	363	*	PlantSmallRNAgenes	siRNA24	NA	NA	osa-b1.0r1-5078	siRNA24 locus with predominant RNA size of 24	NA	NA	NA	NA	NA	NA	NA	-4.26513385554432	0.0190311390870369
1	12131782	12132491	710	*	PlantSmallRNAgenes	siRNA24	NA	NA	osa-b1.0r1-5087	siRNA24 locus with predominant RNA size of 24	NA	NA	NA	NA	NA	NA	NA	5.00571039271993	0.00249986305884063
1	12132741	12134191	1451	*	PlantSmallRNAgenes	siRNA24	NA	NA	osa-b1.0r1-5088	siRNA24 locus with predominant RNA size of 24	NA	NA	NA	NA	NA	NA	NA	1.86716589470404	0.0326669676984809
1	12141510	12145456	3947	*	PlantSmallRNAgenes	siRNA24	NA	NA	osa-b1.0r1-5095	siRNA24 locus with predominant RNA size of 24	NA	NA	NA	NA	NA	NA	NA	5.52232754734073	1.63327381067318e-09
1	12148451	12148902	452	*	PlantSmallRNAgenes	siRNA24	NA	NA	osa-b1.0r1-5099	siRNA24 locus with predominant RNA size of 24	NA	NA	NA	NA	NA	NA	NA	4.05862921241774	0.0473544896074422
1	12171283	12171738	456	+	PlantSmallRNAgenes	siRNA24	NA	NA	osa-b1.0r1-5114	siRNA24 locus with predominant RNA size of 24	NA	NA	NA	NA	NA	NA	NA	3.66860208033904	0.025686606264431
1	12213264	12214006	743	*	PlantSmallRNAgenes	siRNA24	NA	NA	osa-b1.0r1-5134	siRNA24 locus with predominant RNA size of 24	NA	NA	NA	NA	NA	NA	NA	-3.17110534164813	1.45020405797204e-07
1	12266666	12266849	184	*	PlantSmallRNAgenes	siRNA24	NA	NA	osa-b1.0r1-5155	siRNA24 locus with predominant RNA size of 24	NA	NA	NA	NA	NA	NA	NA	-2.8396865781071	0.0221283198506823
1	12271185	12271577	393	+	PlantSmallRNAgenes	siRNA24	NA	NA	osa-b1.0r1-5157	siRNA24 locus with predominant RNA size of 24	NA	NA	NA	NA	NA	NA	NA	2.19255195770665	0.0353954914344132
1	12273974	12274292	319	-	PlantSmallRNAgenes	siRNA24	NA	NA	osa-b1.0r1-5160	siRNA24 locus with predominant RNA size of 24	NA	NA	NA	NA	NA	NA	NA	-5.26903290276076	0.0022417401053329
1	12281728	12283074	1347	*	PlantSmallRNAgenes	siRNA24	NA	NA	osa-b1.0r1-5165	siRNA24 locus with predominant RNA size of 24	NA	NA	NA	NA	NA	NA	NA	4.58911950498411	0.0324764185991928
1	12284838	12285893	1056	*	PlantSmallRNAgenes	siRNA24	NA	NA	osa-b1.0r1-5166	siRNA24 locus with predominant RNA size of 24	NA	NA	NA	NA	NA	NA	NA	4.91273354660561	0.00785087004205434
1	12286505	12287311	807	*	PlantSmallRNAgenes	siRNA24	NA	NA	osa-b1.0r1-5167	siRNA24 locus with predominant RNA size of 24	NA	NA	NA	NA	NA	NA	NA	4.45984351149995	2.24752847680411e-05
1	12337331	12338291	961	*	PlantSmallRNAgenes	siRNA24	NA	NA	osa-b1.0r1-5187	siRNA24 locus with predominant RNA size of 24	NA	NA	NA	NA	NA	NA	NA	2.50263452665581	0.0257718000020126
1	12353108	12353850	743	*	PlantSmallRNAgenes	siRNA24	NA	NA	osa-b1.0r1-5197	siRNA24 locus with predominant RNA size of 24	NA	NA	NA	NA	NA	NA	NA	-2.29295924202213	0.000951956297093224
1	12359643	12360045	403	*	PlantSmallRNAgenes	siRNA24	NA	NA	osa-b1.0r1-5202	siRNA24 locus with predominant RNA size of 24	NA	NA	NA	NA	NA	NA	NA	6.34197385283611	0.000124248635035417
1	12362662	12363588	927	*	PlantSmallRNAgenes	OtherRNA	NA	NA	osa-b1.0r1-5205	OtherRNA locus with < 80% of RNAs between 20-24 nts in size	NA	NA	NA	NA	NA	NA	NA	4.73705351667718	7.63360953958173e-11
1	12412045	12414023	1979	*	PlantSmallRNAgenes	siRNA24	NA	NA	osa-b1.0r1-5225	siRNA24 locus with predominant RNA size of 24	NA	NA	NA	NA	NA	NA	NA	3.75724547135422	0.00996103260955821
1	12427567	12427917	351	*	PlantSmallRNAgenes	siRNA24	NA	NA	osa-b1.0r1-5232	siRNA24 locus with predominant RNA size of 24	NA	NA	NA	NA	NA	NA	NA	2.71027607529571	0.0407121338374462
1	12550214	12550230	17	-	PlantSmallRNAgenes	OtherRNA	NA	NA	osa-b1.0r1-5260	OtherRNA locus with < 80% of RNAs between 20-24 nts in size	NA	NA	NA	NA	NA	NA	NA	4.40245789759895	0.0426627251974895
1	12561978	12562784	807	*	PlantSmallRNAgenes	siRNA24	NA	NA	osa-b1.0r1-5268	siRNA24 locus with predominant RNA size of 24	NA	NA	NA	NA	NA	NA	NA	4.53317190180295	0.00733016190248782
1	12625668	12626644	977	*	PlantSmallRNAgenes	siRNA24	NA	NA	osa-b1.0r1-5292	siRNA24 locus with predominant RNA size of 24	NA	NA	NA	NA	NA	NA	NA	2.73180420530967	0.00831207296447285
1	12686326	12686494	169	*	ShortStack	siRNA24	NA	NA	Cluster_56666	NA	Cluster_56666	24	N	NA	NA	NA	NA	-2.83974637161723	0.0230442086622296
1	12753651	12755240	1590	*	PlantSmallRNAgenes	siRNA24	NA	NA	osa-b1.0r1-5346	siRNA24 locus with predominant RNA size of 24	NA	NA	NA	NA	NA	NA	NA	3.23261459255741	0.00473715024779327
1	12767988	12770000	2013	*	PlantSmallRNAgenes	siRNA24	NA	NA	osa-b1.0r1-5353	siRNA24 locus with predominant RNA size of 24	NA	NA	NA	NA	NA	NA	NA	6.31566027716909	2.15515797308158e-05
1	12820399	12824229	3831	*	Pln24NT	24nt_Locus	NA	NA	cluster4473	NA	NA	NA	NA	cluster4473	cluster4473	T	10	6.07861134564481	0.000951956297093224
1	12859476	12860319	844	*	PlantSmallRNAgenes	siRNA24	NA	NA	osa-b1.0r1-5374	siRNA24 locus with predominant RNA size of 24	NA	NA	NA	NA	NA	NA	NA	3.34038344826637	0.00566602431188875
1	12873362	12874270	909	+	PlantSmallRNAgenes	OtherRNA	NA	NA	osa-b1.0r1-5382	OtherRNA locus with < 80% of RNAs between 20-24 nts in size	NA	NA	NA	NA	NA	NA	NA	-3.0800408911724	0.000508027431736088
1	12886728	12887554	827	*	PlantSmallRNAgenes	siRNA24	NA	NA	osa-b1.0r1-5391	siRNA24 locus with predominant RNA size of 24	NA	NA	NA	NA	NA	NA	NA	3.9552739670535	0.0456578661739574
1	12921496	12923312	1817	-	PlantSmallRNAgenes	OtherRNA	NA	NA	osa-b1.0r1-5412	OtherRNA locus with < 80% of RNAs between 20-24 nts in size	NA	NA	NA	NA	NA	NA	NA	-3.86910973348444	1.54204607147935e-13
1	12939990	12940772	783	*	PlantSmallRNAgenes	siRNA24	NA	NA	osa-b1.0r1-5424	siRNA24 locus with predominant RNA size of 24	NA	NA	NA	NA	NA	NA	NA	2.96430948063077	0.0223091152485171
1	12986052	12986717	666	*	PlantSmallRNAgenes	siRNA24	NA	NA	osa-b1.0r1-5434	siRNA24 locus with predominant RNA size of 24	NA	NA	NA	NA	NA	NA	NA	3.90879752570809	0.0276923022661008
1	12994513	12995990	1478	*	PlantSmallRNAgenes	siRNA24	NA	NA	osa-b1.0r1-5443	siRNA24 locus with predominant RNA size of 24	NA	NA	NA	NA	NA	NA	NA	4.3686808360045	0.00184583858596191
1	12998947	12999268	322	*	PlantSmallRNAgenes	siRNA24	NA	NA	osa-b1.0r1-5446	siRNA24 locus with predominant RNA size of 24	NA	NA	NA	NA	NA	NA	NA	5.54048594333354	0.0124218960551474
1	13002192	13003025	834	*	ShortStack	siRNA24	NA	NA	Cluster_56877	NA	Cluster_56877	24	N	NA	NA	NA	NA	5.57526666315944	0.0122798338749377
1	13071091	13073412	2322	*	Pln24NT	24nt_Locus	NA	NA	cluster4561	NA	NA	NA	NA	cluster4561	cluster4561	T	12	6.13845168397635	0.000345826043532174
1	13110720	13111229	510	*	PlantSmallRNAgenes	siRNA24	NA	NA	osa-b1.0r1-5456	siRNA24 locus with predominant RNA size of 24	NA	NA	NA	NA	NA	NA	NA	4.6857395429859	0.0117458835668737
1	13121966	13124115	2150	*	PlantSmallRNAgenes	siRNA24	NA	NA	osa-b1.0r1-5460	siRNA24 locus with predominant RNA size of 24	NA	NA	NA	NA	NA	NA	NA	2.52294862127625	0.00619334199102459
1	13145030	13145136	107	*	PlantSmallRNAgenes	siRNA24	NA	NA	osa-b1.0r1-5470	siRNA24 locus with predominant RNA size of 24	NA	NA	NA	NA	NA	NA	NA	-3.22237490488537	0.0321456671258348
1	13198342	13198627	286	*	PlantSmallRNAgenes	siRNA24	NA	NA	osa-b1.0r1-5492	siRNA24 locus with predominant RNA size of 24	NA	NA	NA	NA	NA	NA	NA	-4.71911669168499	0.000631839224498347
1	13199554	13200233	680	*	PlantSmallRNAgenes	siRNA24	NA	NA	osa-b1.0r1-5493	siRNA24 locus with predominant RNA size of 24	NA	NA	NA	NA	NA	NA	NA	-2.66550936092986	0.000124381556381114
1	13238746	13240827	2082	*	PlantSmallRNAgenes	siRNA24	NA	NA	osa-b1.0r1-5510	siRNA24 locus with predominant RNA size of 24	NA	NA	NA	NA	NA	NA	NA	4.35748732330641	0.0102798439115403
1	13299182	13299965	784	+	PlantSmallRNAgenes	siRNA21	NA	NA	osa-b1.0r1-5529	siRNA21 locus with predominant RNA size of 21	NA	NA	NA	NA	NA	NA	NA	-2.27390493073373	0.0372679920662104
1	13333767	13334546	780	*	PlantSmallRNAgenes	siRNA24	NA	NA	osa-b1.0r1-5539	siRNA24 locus with predominant RNA size of 24	NA	NA	NA	NA	NA	NA	NA	4.90360661778157	0.0109012042233755
1	13378092	13378559	468	*	PlantSmallRNAgenes	siRNA24	NA	NA	osa-b1.0r1-5560	siRNA24 locus with predominant RNA size of 24	NA	NA	NA	NA	NA	NA	NA	2.47976933038745	0.0276090435902012
1	13394454	13396197	1744	*	PlantSmallRNAgenes	siRNA24	NA	NA	osa-b1.0r1-5569	siRNA24 locus with predominant RNA size of 24	NA	NA	NA	NA	NA	NA	NA	2.54364721953506	0.0457792444919711
1	13426486	13428039	1554	*	PlantSmallRNAgenes	siRNA24	NA	NA	osa-b1.0r1-5592	siRNA24 locus with predominant RNA size of 24	NA	NA	NA	NA	NA	NA	NA	5.00995211755583	0.0032753271326632
1	13439422	13440468	1047	*	PlantSmallRNAgenes	siRNA24	NA	NA	osa-b1.0r1-5602	siRNA24 locus with predominant RNA size of 24	NA	NA	NA	NA	NA	NA	NA	2.4325487816088	0.026730984176869
1	13478858	13480588	1731	*	PlantSmallRNAgenes	siRNA24	NA	NA	osa-b1.0r1-5624	siRNA24 locus with predominant RNA size of 24	NA	NA	NA	NA	NA	NA	NA	2.47819047769992	0.0393460647192331
1	13480696	13482551	1856	*	PlantSmallRNAgenes	siRNA24	NA	NA	osa-b1.0r1-5625	siRNA24 locus with predominant RNA size of 24	NA	NA	NA	NA	NA	NA	NA	4.67538276780424	0.044208892972891
1	13554897	13556930	2034	*	PlantSmallRNAgenes	siRNA24	NA	NA	osa-b1.0r1-5663	siRNA24 locus with predominant RNA size of 24	NA	NA	NA	NA	NA	NA	NA	2.7440405272683	0.033979021286879
1	13585333	13586541	1209	*	PlantSmallRNAgenes	siRNA24	NA	NA	osa-b1.0r1-5674	siRNA24 locus with predominant RNA size of 24	NA	NA	NA	NA	NA	NA	NA	2.7608502594905	0.0173380684174337
1	13588518	13588708	191	*	PlantSmallRNAgenes	siRNA24	NA	NA	osa-b1.0r1-5675	siRNA24 locus with predominant RNA size of 24	NA	NA	NA	NA	NA	NA	NA	-5.32643377729693	0.00621611743755429
1	13602391	13603427	1037	*	PlantSmallRNAgenes	siRNA24	NA	NA	osa-b1.0r1-5692	siRNA24 locus with predominant RNA size of 24	NA	NA	NA	NA	NA	NA	NA	4.79337945302324	0.0288844342818739
1	13655491	13656498	1008	*	PlantSmallRNAgenes	siRNA24	NA	NA	osa-b1.0r1-5713	siRNA24 locus with predominant RNA size of 24	NA	NA	NA	NA	NA	NA	NA	5.8364619653285	0.000684674442383328
1	13670854	13671551	698	*	ShortStack	siRNA23	NA	NA	Cluster_57326	NA	Cluster_57326	23	N	NA	NA	NA	NA	5.40472975537475	0.0218471719070993
1	13716582	13717448	867	*	PlantSmallRNAgenes	siRNA24	NA	NA	osa-b1.0r1-5729	siRNA24 locus with predominant RNA size of 24	NA	NA	NA	NA	NA	NA	NA	2.57422812902657	0.0322288241800847
1	13779294	13779681	388	-	PlantSmallRNAgenes	OtherRNA	NA	NA	osa-b1.0r1-5742	OtherRNA locus with < 80% of RNAs between 20-24 nts in size	NA	NA	NA	NA	NA	NA	NA	5.41608781933306	0.00172836886342422
1	13784511	13785916	1406	*	PlantSmallRNAgenes	siRNA24	NA	NA	osa-b1.0r1-5745	siRNA24 locus with predominant RNA size of 24	NA	NA	NA	NA	NA	NA	NA	4.08192721407756	0.0401050580580318
1	13786628	13787129	502	*	PlantSmallRNAgenes	siRNA21	NA	NA	osa-b1.0r1-5746	siRNA21 locus with predominant RNA size of 21	NA	NA	NA	NA	NA	NA	NA	9.1291479596711	8.40508198081917e-18
1	13788318	13790666	2349	*	PlantSmallRNAgenes	siRNA21	NA	NA	osa-b1.0r1-5748	siRNA21 locus with predominant RNA size of 21	NA	NA	NA	NA	NA	NA	NA	9.3497931771307	3.5478047578638e-24
1	13849858	13850459	602	*	PlantSmallRNAgenes	siRNA24	NA	NA	osa-b1.0r1-5768	siRNA24 locus with predominant RNA size of 24	NA	NA	NA	NA	NA	NA	NA	2.50389111024294	0.0288844342818739
1	13883229	13884057	829	*	PlantSmallRNAgenes	siRNA24	NA	NA	osa-b1.0r1-5777	siRNA24 locus with predominant RNA size of 24	NA	NA	NA	NA	NA	NA	NA	3.99674035612675	0.0097070123738437
1	13910938	13911506	569	*	PlantSmallRNAgenes	siRNA24	NA	NA	osa-b1.0r1-5793	siRNA24 locus with predominant RNA size of 24	NA	NA	NA	NA	NA	NA	NA	-3.26504981427075	0.000962441412773761
1	13942037	13942384	348	*	PlantSmallRNAgenes	siRNA24	NA	NA	osa-b1.0r1-5810	siRNA24 locus with predominant RNA size of 24	NA	NA	NA	NA	NA	NA	NA	-3.91537575561429	0.0344364364858092
1	13947256	13948060	805	*	PlantSmallRNAgenes	siRNA24	NA	NA	osa-b1.0r1-5813	siRNA24 locus with predominant RNA size of 24	NA	NA	NA	NA	NA	NA	NA	4.50334017639099	0.00788303077670732
1	13951751	13952858	1108	*	PlantSmallRNAgenes	siRNA24	NA	NA	osa-b1.0r1-5818	siRNA24 locus with predominant RNA size of 24	NA	NA	NA	NA	NA	NA	NA	10.4512666387609	9.102352120499e-13
1	13953054	13953821	768	*	PlantSmallRNAgenes	siRNA24	NA	NA	osa-b1.0r1-5819	siRNA24 locus with predominant RNA size of 24	NA	NA	NA	NA	NA	NA	NA	11.4557604831745	2.16230973436485e-14
1	13954213	13954572	360	*	PlantSmallRNAgenes	siRNA24	NA	NA	osa-b1.0r1-5820	siRNA24 locus with predominant RNA size of 24	NA	NA	NA	NA	NA	NA	NA	10.1896301474638	1.08503861452875e-12
1	13954750	13955478	729	*	PlantSmallRNAgenes	siRNA24	NA	NA	osa-b1.0r1-5821	siRNA24 locus with predominant RNA size of 24	NA	NA	NA	NA	NA	NA	NA	9.21800564855884	7.11228057966801e-11
1	13955697	13956372	676	*	PlantSmallRNAgenes	siRNA24	NA	NA	osa-b1.0r1-5823	siRNA24 locus with predominant RNA size of 24	NA	NA	NA	NA	NA	NA	NA	8.54918620922061	0.000968264013546194
1	13956500	13956715	216	*	PlantSmallRNAgenes	siRNA24	NA	NA	osa-b1.0r1-5824	siRNA24 locus with predominant RNA size of 24	NA	NA	NA	NA	NA	NA	NA	8.68267897120372	1.52148445992554e-09
1	13956847	13957724	878	*	PlantSmallRNAgenes	siRNA24	NA	NA	osa-b1.0r1-5825	siRNA24 locus with predominant RNA size of 24	NA	NA	NA	NA	NA	NA	NA	8.01221584709281	1.48392872079195e-10
1	13983862	13984124	263	*	PlantSmallRNAgenes	OtherRNA	NA	NA	osa-b1.0r1-5836	OtherRNA locus with < 80% of RNAs between 20-24 nts in size	NA	NA	NA	NA	NA	NA	NA	-5.97326925789698	3.96735585679952e-08
1	14012533	14012965	433	*	ShortStack	OtherRNA	NA	NA	Cluster_57541	NA	Cluster_57541	N	N	NA	NA	NA	NA	7.11354401053926	2.07088623057082e-06
1	14017896	14018239	344	*	PlantSmallRNAgenes	OtherRNA	NA	NA	osa-b1.0r1-5855	OtherRNA locus with < 80% of RNAs between 20-24 nts in size	NA	NA	NA	NA	NA	NA	NA	4.0720409624669	6.542264815495e-05
1	14018753	14019405	653	*	PlantSmallRNAgenes	OtherRNA	NA	NA	osa-b1.0r1-5856	OtherRNA locus with < 80% of RNAs between 20-24 nts in size	NA	NA	NA	NA	NA	NA	NA	3.38889274139037	3.33410298801622e-06
1	14055741	14056759	1019	*	PlantSmallRNAgenes	siRNA24	NA	NA	osa-b1.0r1-5878	siRNA24 locus with predominant RNA size of 24	NA	NA	NA	NA	NA	NA	NA	3.88141813127997	0.0312896182112588
1	14075091	14075567	477	+	PlantSmallRNAgenes	siRNA24	NA	NA	osa-b1.0r1-5888	siRNA24 locus with predominant RNA size of 24	NA	NA	NA	NA	NA	NA	NA	5.53479013731849	0.000904101557531787
1	14075825	14077475	1651	*	PlantSmallRNAgenes	siRNA24	NA	NA	osa-b1.0r1-5889	siRNA24 locus with predominant RNA size of 24	NA	NA	NA	NA	NA	NA	NA	3.75721287104455	0.0119392882745075
1	14228869	14229431	563	+	PlantSmallRNAgenes	siRNA24	NA	NA	osa-b1.0r1-5958	siRNA24 locus with predominant RNA size of 24	NA	NA	NA	NA	NA	NA	NA	-2.01795606717036	0.00246305064665044
1	14252160	14252774	615	*	PlantSmallRNAgenes	siRNA24	NA	NA	osa-b1.0r1-5965	siRNA24 locus with predominant RNA size of 24	NA	NA	NA	NA	NA	NA	NA	-2.71673285882037	1.19951088274877e-05
1	14333177	14340074	6898	*	PlantSmallRNAgenes	siRNA24	NA	NA	osa-b1.0r1-5999	siRNA24 locus with predominant RNA size of 24	NA	NA	NA	NA	NA	NA	NA	6.9669784236473	2.81286680706597e-16
1	14390120	14391818	1699	*	PlantSmallRNAgenes	siRNA24	NA	NA	osa-b1.0r1-6034	siRNA24 locus with predominant RNA size of 24	NA	NA	NA	NA	NA	NA	NA	1.56615968004317	0.0421468387239522
1	14398845	14400820	1976	*	PlantSmallRNAgenes	siRNA24	NA	NA	osa-b1.0r1-6035	siRNA24 locus with predominant RNA size of 24	NA	NA	NA	NA	NA	NA	NA	1.65054177493689	0.0491234637300283
1	14401141	14403528	2388	*	PlantSmallRNAgenes	siRNA24	NA	NA	osa-b1.0r1-6036	siRNA24 locus with predominant RNA size of 24	NA	NA	NA	NA	NA	NA	NA	2.43429336314026	0.00160570363499279
1	14411909	14413027	1119	*	PlantSmallRNAgenes	siRNA24	NA	NA	osa-b1.0r1-6041	siRNA24 locus with predominant RNA size of 24	NA	NA	NA	NA	NA	NA	NA	4.69336051895638	0.0369683632336333
1	14414540	14415681	1142	*	PlantSmallRNAgenes	siRNA24	NA	NA	osa-b1.0r1-6043	siRNA24 locus with predominant RNA size of 24	NA	NA	NA	NA	NA	NA	NA	7.56877443894793	2.52857070048736e-07
1	14415769	14420050	4282	*	PlantSmallRNAgenes	siRNA24	NA	NA	osa-b1.0r1-6044	siRNA24 locus with predominant RNA size of 24	NA	NA	NA	NA	NA	NA	NA	6.7968946038416	7.45664726205787e-15
1	14420112	14420683	572	*	PlantSmallRNAgenes	siRNA24	NA	NA	osa-b1.0r1-6045	siRNA24 locus with predominant RNA size of 24	NA	NA	NA	NA	NA	NA	NA	4.15802037322354	0.0210266876713849
1	14420759	14422471	1713	*	PlantSmallRNAgenes	siRNA24	NA	NA	osa-b1.0r1-6046	siRNA24 locus with predominant RNA size of 24	NA	NA	NA	NA	NA	NA	NA	8.03619223517232	2.85674125889398e-08
1	14423162	14423334	173	+	PlantSmallRNAgenes	siRNA24	NA	NA	osa-b1.0r1-6048	siRNA24 locus with predominant RNA size of 24	NA	NA	NA	NA	NA	NA	NA	6.04790241005957	1.5191754401089e-06
1	14426638	14427917	1280	*	PlantSmallRNAgenes	siRNA24	NA	NA	osa-b1.0r1-6050	siRNA24 locus with predominant RNA size of 24	NA	NA	NA	NA	NA	NA	NA	7.52061953215691	3.56127824419227e-07
1	14429056	14430074	1019	*	PlantSmallRNAgenes	siRNA24	NA	NA	osa-b1.0r1-6052	siRNA24 locus with predominant RNA size of 24	NA	NA	NA	NA	NA	NA	NA	6.49844849719927	2.46391090988247e-05
1	14430113	14431524	1412	*	PlantSmallRNAgenes	siRNA24	NA	NA	osa-b1.0r1-6053	siRNA24 locus with predominant RNA size of 24	NA	NA	NA	NA	NA	NA	NA	7.4977158918632	4.03124100946588e-07
1	14436926	14437948	1023	*	PlantSmallRNAgenes	siRNA24	NA	NA	osa-b1.0r1-6057	siRNA24 locus with predominant RNA size of 24	NA	NA	NA	NA	NA	NA	NA	-2.18824765784963	0.00344033155779902
1	14451603	14453469	1867	+	PlantSmallRNAgenes	OtherRNA	NA	NA	osa-b1.0r1-6065	OtherRNA locus with < 80% of RNAs between 20-24 nts in size	NA	NA	NA	NA	NA	NA	NA	-2.93771869496255	0.0105220862885384
1	14481767	14482073	307	*	PlantSmallRNAgenes	siRNA24	NA	NA	osa-b1.0r1-6080	siRNA24 locus with predominant RNA size of 24	NA	NA	NA	NA	NA	NA	NA	1.89471539814023	0.0449989536972118
1	14515565	14517390	1826	*	PlantSmallRNAgenes	siRNA24	NA	NA	osa-b1.0r1-6097	siRNA24 locus with predominant RNA size of 24	NA	NA	NA	NA	NA	NA	NA	1.46659392854176	0.0234897944168363
1	14595868	14597661	1794	*	PlantSmallRNAgenes	siRNA24	NA	NA	osa-b1.0r1-6112	siRNA24 locus with predominant RNA size of 24	NA	NA	NA	NA	NA	NA	NA	2.87140463897543	0.00424546063423831
1	14607433	14610030	2598	*	PlantSmallRNAgenes	siRNA24	NA	NA	osa-b1.0r1-6114	siRNA24 locus with predominant RNA size of 24	NA	NA	NA	NA	NA	NA	NA	2.84864773040813	0.00788849935509897
1	14619600	14620044	445	*	PlantSmallRNAgenes	siRNA24	NA	NA	osa-b1.0r1-6115	siRNA24 locus with predominant RNA size of 24	NA	NA	NA	NA	NA	NA	NA	-2.53271219642911	0.00129485667027629
1	14634573	14636641	2069	*	PlantSmallRNAgenes	siRNA24	NA	NA	osa-b1.0r1-6125	siRNA24 locus with predominant RNA size of 24	NA	NA	NA	NA	NA	NA	NA	4.26164260827523	0.0218296608154805
1	14642772	14644648	1877	*	PlantSmallRNAgenes	siRNA24	NA	NA	osa-b1.0r1-6131	siRNA24 locus with predominant RNA size of 24	NA	NA	NA	NA	NA	NA	NA	3.22017937989714	0.0492862946000037
1	14730140	14732027	1888	*	PlantSmallRNAgenes	siRNA24	NA	NA	osa-b1.0r1-6162	siRNA24 locus with predominant RNA size of 24	NA	NA	NA	NA	NA	NA	NA	-5.25981410968897	3.51413944798327e-06
1	14732143	14732868	726	-	PlantSmallRNAgenes	siRNA24	NA	NA	osa-b1.0r1-6163	siRNA24 locus with predominant RNA size of 24	NA	NA	NA	NA	NA	NA	NA	-4.87399901450477	8.36949293153378e-09
1	14732930	14733524	595	*	PlantSmallRNAgenes	siRNA24	NA	NA	osa-b1.0r1-6164	siRNA24 locus with predominant RNA size of 24	NA	NA	NA	NA	NA	NA	NA	-4.38194049580563	0.0326820874023245
1	14922542	14924337	1796	*	PlantSmallRNAgenes	siRNA24	NA	NA	osa-b1.0r1-6239	siRNA24 locus with predominant RNA size of 24	NA	NA	NA	NA	NA	NA	NA	3.9434377649372	0.0306970029132694
1	14928873	14932206	3334	*	Pln24NT	24nt_Locus	NA	NA	cluster5187	NA	NA	NA	NA	cluster5187	cluster5187	T	8	4.99519754516974	0.00855895287551347
1	14940151	14941080	930	*	PlantSmallRNAgenes	siRNA24	NA	NA	osa-b1.0r1-6243	siRNA24 locus with predominant RNA size of 24	NA	NA	NA	NA	NA	NA	NA	6.10751050724235	0.000131075961329958
1	14948010	14950257	2248	*	PlantSmallRNAgenes	siRNA24	NA	NA	osa-b1.0r1-6246	siRNA24 locus with predominant RNA size of 24	NA	NA	NA	NA	NA	NA	NA	2.60786404189273	0.0256650494805671
1	14953192	14955349	2158	*	PlantSmallRNAgenes	siRNA24	NA	NA	osa-b1.0r1-6249	siRNA24 locus with predominant RNA size of 24	NA	NA	NA	NA	NA	NA	NA	3.19011539088784	0.00368404825064409
1	14959453	14963567	4115	*	PlantSmallRNAgenes	siRNA24	NA	NA	osa-b1.0r1-6250	siRNA24 locus with predominant RNA size of 24	NA	NA	NA	NA	NA	NA	NA	4.17985715707511	6.46953751617905e-13
1	15015535	15016018	484	*	PlantSmallRNAgenes	siRNA24	NA	NA	osa-b1.0r1-6265	siRNA24 locus with predominant RNA size of 24	NA	NA	NA	NA	NA	NA	NA	4.46803669949266	0.00174800309019669
1	15025246	15026320	1075	*	PlantSmallRNAgenes	siRNA24	NA	NA	osa-b1.0r1-6271	siRNA24 locus with predominant RNA size of 24	NA	NA	NA	NA	NA	NA	NA	6.74969801130948	9.33017177901787e-06
1	15055799	15058865	3067	*	Pln24NT	24nt_Locus	NA	NA	cluster5229	NA	NA	NA	NA	cluster5229	cluster5229	T	9	3.45914479595188	0.0437234904950151
1	15073491	15075682	2192	*	PlantSmallRNAgenes	siRNA24	NA	NA	osa-b1.0r1-6286	siRNA24 locus with predominant RNA size of 24	NA	NA	NA	NA	NA	NA	NA	3.06604177415368	0.0174733828669017
1	15166373	15167293	921	*	PlantSmallRNAgenes	siRNA24	NA	NA	osa-b1.0r1-6310	siRNA24 locus with predominant RNA size of 24	NA	NA	NA	NA	NA	NA	NA	-2.45299919342349	0.00538323627248441
1	15172517	15173199	683	*	PlantSmallRNAgenes	siRNA24	NA	NA	osa-b1.0r1-6313	siRNA24 locus with predominant RNA size of 24	NA	NA	NA	NA	NA	NA	NA	-2.30146079461454	0.0201149073632569
1	15190353	15192121	1769	*	PlantSmallRNAgenes	siRNA24	NA	NA	osa-b1.0r1-6324	siRNA24 locus with predominant RNA size of 24	NA	NA	NA	NA	NA	NA	NA	2.67155439627999	0.000912808192389185
1	15194591	15195320	730	*	PlantSmallRNAgenes	siRNA24	NA	NA	osa-b1.0r1-6325	siRNA24 locus with predominant RNA size of 24	NA	NA	NA	NA	NA	NA	NA	-1.64758640896316	0.0327636399379551
1	15225800	15227216	1417	*	PlantSmallRNAgenes	siRNA24	NA	NA	osa-b1.0r1-6328	siRNA24 locus with predominant RNA size of 24	NA	NA	NA	NA	NA	NA	NA	4.81903159416452	6.50309943450991e-05
1	15285604	15287213	1610	*	PlantSmallRNAgenes	siRNA24	NA	NA	osa-b1.0r1-6349	siRNA24 locus with predominant RNA size of 24	NA	NA	NA	NA	NA	NA	NA	2.8320674155267	0.0491199510211723
1	15327914	15328861	948	*	PlantSmallRNAgenes	siRNA24	NA	NA	osa-b1.0r1-6359	siRNA24 locus with predominant RNA size of 24	NA	NA	NA	NA	NA	NA	NA	6.42912336046584	2.27728400265997e-05
1	15343709	15344042	334	*	PlantSmallRNAgenes	siRNA24	NA	NA	osa-b1.0r1-6364	siRNA24 locus with predominant RNA size of 24	NA	NA	NA	NA	NA	NA	NA	-2.59461661902533	0.0416141295954621
1	15352160	15353268	1109	*	PlantSmallRNAgenes	siRNA24	NA	NA	osa-b1.0r1-6367	siRNA24 locus with predominant RNA size of 24	NA	NA	NA	NA	NA	NA	NA	3.79395077899519	0.00994496107951539
1	15408354	15408939	586	*	PlantSmallRNAgenes	siRNA24	NA	NA	osa-b1.0r1-6394	siRNA24 locus with predominant RNA size of 24	NA	NA	NA	NA	NA	NA	NA	5.94253169953558	0.000640959267248698
1	15411499	15412066	568	+	ShortStack	OtherRNA	NA	NA	Cluster_58473	NA	Cluster_58473	N	N	NA	NA	NA	NA	7.28090350194602	0.00446017456625786
1	15424807	15426677	1871	*	PlantSmallRNAgenes	siRNA24	NA	NA	osa-b1.0r1-6400	siRNA24 locus with predominant RNA size of 24	NA	NA	NA	NA	NA	NA	NA	2.54381686734591	0.034113133644213
1	15451142	15451661	520	*	PlantSmallRNAgenes	siRNA24	NA	NA	osa-b1.0r1-6418	siRNA24 locus with predominant RNA size of 24	NA	NA	NA	NA	NA	NA	NA	-3.2773761658841	4.23731431892055e-05
1	15496592	15497636	1045	*	PlantSmallRNAgenes	siRNA24	NA	NA	osa-b1.0r1-6434	siRNA24 locus with predominant RNA size of 24	NA	NA	NA	NA	NA	NA	NA	2.42853363311142	0.0424888089820776
1	15506117	15508018	1902	*	PlantSmallRNAgenes	siRNA24	NA	NA	osa-b1.0r1-6440	siRNA24 locus with predominant RNA size of 24	NA	NA	NA	NA	NA	NA	NA	4.77618244392695	0.00672776491387487
1	15583779	15586249	2471	*	PlantSmallRNAgenes	siRNA24	NA	NA	osa-b1.0r1-6475	siRNA24 locus with predominant RNA size of 24	NA	NA	NA	NA	NA	NA	NA	1.70738427644223	0.0183227072977195
1	15643266	15643869	604	*	PlantSmallRNAgenes	siRNA24	NA	NA	osa-b1.0r1-6486	siRNA24 locus with predominant RNA size of 24	NA	NA	NA	NA	NA	NA	NA	6.74612481268235	0.00165028307901078
1	15644042	15644673	632	*	PlantSmallRNAgenes	siRNA24	NA	NA	osa-b1.0r1-6487	siRNA24 locus with predominant RNA size of 24	NA	NA	NA	NA	NA	NA	NA	-3.65497150507981	0.0489465386366484
1	15714030	15714297	268	*	PlantSmallRNAgenes	siRNA24	NA	NA	osa-b1.0r1-6506	siRNA24 locus with predominant RNA size of 24	NA	NA	NA	NA	NA	NA	NA	4.58278655818965	0.0189309146501336
1	15726303	15727139	837	*	PlantSmallRNAgenes	siRNA24	NA	NA	osa-b1.0r1-6511	siRNA24 locus with predominant RNA size of 24	NA	NA	NA	NA	NA	NA	NA	2.81267245744893	0.0041205988363521
1	15743361	15744184	824	*	PlantSmallRNAgenes	siRNA24	NA	NA	osa-b1.0r1-6515	siRNA24 locus with predominant RNA size of 24	NA	NA	NA	NA	NA	NA	NA	5.22930006580248	0.00137130257332497
1	15764903	15765376	474	*	PlantSmallRNAgenes	siRNA24	NA	NA	osa-b1.0r1-6522	siRNA24 locus with predominant RNA size of 24	NA	NA	NA	NA	NA	NA	NA	3.89776298531846	0.0476498862287929
1	15803258	15805766	2509	*	PlantSmallRNAgenes	siRNA24	NA	NA	osa-b1.0r1-6539	siRNA24 locus with predominant RNA size of 24	NA	NA	NA	NA	NA	NA	NA	3.87758982178373	7.06089964114266e-05
1	15821317	15824128	2812	*	Pln24NT	24nt_Locus	NA	NA	cluster5493	NA	NA	NA	NA	cluster5493	cluster5493	T	14	4.80167728287026	0.0367986927068447
1	15825256	15826204	949	*	PlantSmallRNAgenes	siRNA24	NA	NA	osa-b1.0r1-6550	siRNA24 locus with predominant RNA size of 24	NA	NA	NA	NA	NA	NA	NA	6.02540846498499	0.000254418072770264
1	15876859	15880286	3428	*	Pln24NT	24nt_Locus	NA	NA	cluster5510	NA	NA	NA	NA	cluster5510	cluster5510	T	14	6.49028483628084	5.73661963955169e-05
1	15886083	15887145	1063	*	PlantSmallRNAgenes	siRNA24	NA	NA	osa-b1.0r1-6564	siRNA24 locus with predominant RNA size of 24	NA	NA	NA	NA	NA	NA	NA	3.50454532276339	0.047461972080876
1	15887683	15888276	594	*	PlantSmallRNAgenes	siRNA24	NA	NA	osa-b1.0r1-6567	siRNA24 locus with predominant RNA size of 24	NA	NA	NA	NA	NA	NA	NA	6.04980106371901	0.000218854801736387
1	15986607	15987468	862	*	PlantSmallRNAgenes	siRNA24	NA	NA	osa-b1.0r1-6604	siRNA24 locus with predominant RNA size of 24	NA	NA	NA	NA	NA	NA	NA	5.56351043854458	0.0438712641745787
1	16037411	16038150	740	*	PlantSmallRNAgenes	siRNA24	NA	NA	osa-b1.0r1-6621	siRNA24 locus with predominant RNA size of 24	NA	NA	NA	NA	NA	NA	NA	-4.62625049433474	0.00982897596225126
1	16102527	16103070	544	*	PlantSmallRNAgenes	siRNA24	NA	NA	osa-b1.0r1-6647	siRNA24 locus with predominant RNA size of 24	NA	NA	NA	NA	NA	NA	NA	4.83539851160073	0.028173648120573
1	16133848	16135077	1230	*	PlantSmallRNAgenes	siRNA24	NA	NA	osa-b1.0r1-6661	siRNA24 locus with predominant RNA size of 24	NA	NA	NA	NA	NA	NA	NA	3.10495229848209	0.042204760582671
1	16143534	16145491	1958	*	Pln24NT	24nt_Locus	NA	NA	cluster5612	NA	NA	NA	NA	cluster5612	cluster5612	T	7	5.55577943685891	0.00197397690663122
1	16206106	16206492	387	*	ShortStack	siRNA24	NA	NA	Cluster_58974	NA	Cluster_58974	24	N	NA	NA	NA	NA	5.26940038910532	0.0298775602548815
1	16225387	16225839	453	*	PlantSmallRNAgenes	siRNA24	NA	NA	osa-b1.0r1-6682	siRNA24 locus with predominant RNA size of 24	NA	NA	NA	NA	NA	NA	NA	5.57492090388294	0.0024570996565342
1	16301621	16302460	840	*	PlantSmallRNAgenes	siRNA24	NA	NA	osa-b1.0r1-6705	siRNA24 locus with predominant RNA size of 24	NA	NA	NA	NA	NA	NA	NA	3.80445596520896	0.0445994804757375
1	16313356	16313680	325	*	ShortStack	siRNA24	NA	NA	Cluster_59023	NA	Cluster_59023	24	N	NA	NA	NA	NA	5.50115534695104	0.0104295982755776
1	16314524	16315309	786	*	PlantSmallRNAgenes	siRNA24	NA	NA	osa-b1.0r1-6710	siRNA24 locus with predominant RNA size of 24	NA	NA	NA	NA	NA	NA	NA	5.4381297022924	0.00567189601625675
1	16318805	16320246	1442	*	PlantSmallRNAgenes	siRNA24	NA	NA	osa-b1.0r1-6713	siRNA24 locus with predominant RNA size of 24	NA	NA	NA	NA	NA	NA	NA	6.44695114092948	2.80035827864804e-05
1	16345022	16346535	1514	*	PlantSmallRNAgenes	siRNA24	NA	NA	osa-b1.0r1-6726	siRNA24 locus with predominant RNA size of 24	NA	NA	NA	NA	NA	NA	NA	4.04348348542756	0.00709190842777274
1	16364409	16364744	336	*	PlantSmallRNAgenes	siRNA24	NA	NA	osa-b1.0r1-6732	siRNA24 locus with predominant RNA size of 24	NA	NA	NA	NA	NA	NA	NA	-4.31370679268371	0.00376864870314627
1	16399460	16404530	5071	*	Pln24NT	24nt_Locus	NA	NA	cluster5693	NA	NA	NA	NA	cluster5693	cluster5693	T	14	5.13125497452443	0.0104063227347589
1	16418449	16423906	5458	*	Pln24NT	24nt_Locus	NA	NA	cluster5697	NA	NA	NA	NA	cluster5697	cluster5697	T	13	4.39400273609939	0.00363885109466781
1	16436980	16440261	3282	*	PlantSmallRNAgenes	siRNA24	NA	NA	osa-b1.0r1-6747	siRNA24 locus with predominant RNA size of 24	NA	NA	NA	NA	NA	NA	NA	2.804161181031	0.00028896183333871
1	16442778	16443738	961	*	Pln24NT	24nt_Locus	NA	NA	cluster5704	NA	NA	NA	NA	cluster5704	cluster5704	T	4	5.42632882774302	0.00792285030165493
1	16522763	16524042	1280	*	Pln24NT	24nt_Locus	NA	NA	cluster5721	NA	NA	NA	NA	cluster5721	cluster5721	T	2	4.93650275302179	0.0393729561078804
1	16565891	16566741	851	*	PlantSmallRNAgenes	siRNA24	NA	NA	osa-b1.0r1-6786	siRNA24 locus with predominant RNA size of 24	NA	NA	NA	NA	NA	NA	NA	5.10533749702355	0.00855213326447033
1	16611870	16612539	670	*	PlantSmallRNAgenes	siRNA24	NA	NA	osa-b1.0r1-6799	siRNA24 locus with predominant RNA size of 24	NA	NA	NA	NA	NA	NA	NA	-4.76831524864859	0.0271031342602914
1	16666227	16666465	239	*	PlantSmallRNAgenes	siRNA24	NA	NA	osa-b1.0r1-6812	siRNA24 locus with predominant RNA size of 24	NA	NA	NA	NA	NA	NA	NA	6.11238003929304	0.000994514947301916
1	16677583	16678926	1344	*	PlantSmallRNAgenes	siRNA24	NA	NA	osa-b1.0r1-6814	siRNA24 locus with predominant RNA size of 24	NA	NA	NA	NA	NA	NA	NA	4.46208156220326	0.022268727073393
1	16712959	16715099	2141	*	PlantSmallRNAgenes	siRNA24	NA	NA	osa-b1.0r1-6832	siRNA24 locus with predominant RNA size of 24	NA	NA	NA	NA	NA	NA	NA	2.03523163234063	0.035773154467253
1	16721064	16721332	269	*	PlantSmallRNAgenes	siRNA21	NA	NA	osa-b1.0r1-6837	siRNA21 locus with predominant RNA size of 21	NA	NA	NA	NA	NA	NA	NA	6.05763505829354	0.00109986572181028
1	16721881	16722071	191	*	PlantSmallRNAgenes	siRNA21	NA	NA	osa-b1.0r1-6840	siRNA21 locus with predominant RNA size of 21	NA	NA	NA	NA	NA	NA	NA	6.48992182823581	9.20735404731208e-05
1	16724528	16724896	369	*	PlantSmallRNAgenes	siRNA24	NA	NA	osa-b1.0r1-6844	siRNA24 locus with predominant RNA size of 24	NA	NA	NA	NA	NA	NA	NA	3.26936111842905	0.0435861513767932
1	16911584	16911766	183	*	PlantSmallRNAgenes	siRNA24	NA	NA	osa-b1.0r1-6876	siRNA24 locus with predominant RNA size of 24	NA	NA	NA	NA	NA	NA	NA	6.80449204310355	0.000260234746154402
1	16945151	16945645	495	*	PlantSmallRNAgenes	siRNA24	NA	NA	osa-b1.0r1-6887	siRNA24 locus with predominant RNA size of 24	NA	NA	NA	NA	NA	NA	NA	6.16583358920312	0.00120843513811095
1	16948383	16948696	314	*	ShortStack	siRNA24	NA	NA	Cluster_59348	NA	Cluster_59348	24	N	NA	NA	NA	NA	6.27207774869541	0.000405541074921784
1	16981508	16981774	267	*	PlantSmallRNAgenes	OtherRNA	NA	NA	osa-b1.0r1-6898	OtherRNA locus with < 80% of RNAs between 20-24 nts in size	NA	NA	NA	NA	NA	NA	NA	-6.00042982818558	0.0178439820876819
1	17002554	17005350	2797	*	Pln24NT	24nt_Locus	NA	NA	cluster5808	NA	NA	NA	NA	cluster5808	cluster5808	T	9	5.02477037123865	0.00675013548472202
1	17041179	17043388	2210	*	PlantSmallRNAgenes	siRNA24	NA	NA	osa-b1.0r1-6913	siRNA24 locus with predominant RNA size of 24	NA	NA	NA	NA	NA	NA	NA	1.78727988147614	0.0233303761865105
1	17045240	17051001	5762	*	Pln24NT	24nt_Locus	NA	NA	cluster5825	NA	NA	NA	NA	cluster5825	cluster5825	T	11	5.45060888921409	0.00378861601305609
1	17109005	17109788	784	*	PlantSmallRNAgenes	siRNA24	NA	NA	osa-b1.0r1-6926	siRNA24 locus with predominant RNA size of 24	NA	NA	NA	NA	NA	NA	NA	4.04252329661962	0.0487299343235365
1	17117682	17118122	441	*	PlantSmallRNAgenes	siRNA24	NA	NA	osa-b1.0r1-6929	siRNA24 locus with predominant RNA size of 24	NA	NA	NA	NA	NA	NA	NA	5.73274152344454	0.000475028474663299
1	17123108	17134077	10970	*	Pln24NT	24nt_Locus	NA	NA	cluster5848	NA	NA	NA	NA	cluster5848	cluster5848	T	6	2.64565906530003	0.0412817974363764
1	17178684	17179189	506	*	PlantSmallRNAgenes	siRNA24	NA	NA	osa-b1.0r1-6941	siRNA24 locus with predominant RNA size of 24	NA	NA	NA	NA	NA	NA	NA	4.7741959718985	0.0390611911709602
1	17235549	17239472	3924	*	PlantSmallRNAgenes	siRNA24	NA	NA	osa-b1.0r1-6962	siRNA24 locus with predominant RNA size of 24	NA	NA	NA	NA	NA	NA	NA	7.27362231605317	2.02346333539631e-06
1	17263806	17264349	544	*	PlantSmallRNAgenes	siRNA24	NA	NA	osa-b1.0r1-6974	siRNA24 locus with predominant RNA size of 24	NA	NA	NA	NA	NA	NA	NA	3.97391175769603	0.00045881062689164
1	17288405	17289949	1545	*	Pln24NT	24nt_Locus	NA	NA	cluster5890	NA	NA	NA	NA	cluster5890	cluster5890	T	13	5.1627946880418	0.0147788388333069
1	17349297	17352697	3401	+	PlantSmallRNAgenes	OtherRNA	NA	NA	osa-b1.0r1-7010	OtherRNA locus with < 80% of RNAs between 20-24 nts in size	NA	NA	NA	NA	NA	NA	NA	-3.1685486585288	1.80678859285928e-05
1	17450374	17450936	563	*	ShortStack	siRNA24	NA	NA	Cluster_59652	NA	Cluster_59652	24	N	NA	NA	NA	NA	5.36347259394971	0.0117588662870507
1	17459502	17459963	462	*	PlantSmallRNAgenes	siRNA24	NA	NA	osa-b1.0r1-7047	siRNA24 locus with predominant RNA size of 24	NA	NA	NA	NA	NA	NA	NA	-2.34172565948122	0.0242214204600091
1	17460415	17461377	963	-	PlantSmallRNAgenes	siRNA24	NA	NA	osa-b1.0r1-7048	siRNA24 locus with predominant RNA size of 24	NA	NA	NA	NA	NA	NA	NA	-4.49362783338064	0.00140663958265634
1	17479103	17480080	978	*	PlantSmallRNAgenes	siRNA24	NA	NA	osa-b1.0r1-7057	siRNA24 locus with predominant RNA size of 24	NA	NA	NA	NA	NA	NA	NA	-1.73473062077294	0.0292366069980055
1	17493546	17494401	856	*	PlantSmallRNAgenes	siRNA24	NA	NA	osa-b1.0r1-7067	siRNA24 locus with predominant RNA size of 24	NA	NA	NA	NA	NA	NA	NA	3.77023514474484	0.0459149319076776
1	17560859	17562358	1500	+	PlantSmallRNAgenes	OtherRNA	NA	NA	osa-b1.0r1-7091	OtherRNA locus with < 80% of RNAs between 20-24 nts in size	NA	NA	NA	NA	NA	NA	NA	-2.53142962531572	0.0228300737672247
1	17585686	17585887	202	+	PlantSmallRNAgenes	OtherRNA	NA	NA	osa-b1.0r1-7098	OtherRNA locus with < 80% of RNAs between 20-24 nts in size	NA	NA	NA	NA	NA	NA	NA	2.92151143994676	0.000513657185385662
1	17589400	17590381	982	*	PlantSmallRNAgenes	siRNA24	NA	NA	osa-b1.0r1-7102	siRNA24 locus with predominant RNA size of 24	NA	NA	NA	NA	NA	NA	NA	-2.72171336682639	0.00738174791770066
1	17601230	17603645	2416	*	PlantSmallRNAgenes	siRNA24	NA	NA	osa-b1.0r1-7110	siRNA24 locus with predominant RNA size of 24	NA	NA	NA	NA	NA	NA	NA	3.98689495784374	0.0196711332083241
1	17706541	17707842	1302	*	PlantSmallRNAgenes	siRNA24	NA	NA	osa-b1.0r1-7139	siRNA24 locus with predominant RNA size of 24	NA	NA	NA	NA	NA	NA	NA	2.4920791916841	0.00487858265291607
1	17794849	17796538	1690	*	PlantSmallRNAgenes	siRNA24	NA	NA	osa-b1.0r1-7170	siRNA24 locus with predominant RNA size of 24	NA	NA	NA	NA	NA	NA	NA	2.42465566322614	0.0143159364583606
1	17802171	17802614	444	*	ShortStack	siRNA24	NA	NA	Cluster_59870	NA	Cluster_59870	24	N	NA	NA	NA	NA	4.89051602233771	0.0470519152894166
1	17817552	17817999	448	*	PlantSmallRNAgenes	siRNA24	NA	NA	osa-b1.0r1-7180	siRNA24 locus with predominant RNA size of 24	NA	NA	NA	NA	NA	NA	NA	-5.18379099022366	0.00991148812824865
1	17846627	17851244	4618	*	Pln24NT	24nt_Locus	NA	NA	cluster6062	NA	NA	NA	NA	cluster6062	cluster6062	T	14	5.53867332155836	0.00824129523643022
1	17893818	17894566	749	*	PlantSmallRNAgenes	siRNA24	NA	NA	osa-b1.0r1-7201	siRNA24 locus with predominant RNA size of 24	NA	NA	NA	NA	NA	NA	NA	3.81439506497458	0.0321168534689558
1	17901345	17901667	323	*	PlantSmallRNAgenes	siRNA24	NA	NA	osa-b1.0r1-7203	siRNA24 locus with predominant RNA size of 24	NA	NA	NA	NA	NA	NA	NA	-1.99679534666499	0.00600786267740492
1	17902061	17903944	1884	*	PlantSmallRNAgenes	siRNA24	NA	NA	osa-b1.0r1-7204	siRNA24 locus with predominant RNA size of 24	NA	NA	NA	NA	NA	NA	NA	5.63527196316964	0.000381780472005464
1	17910463	17911123	661	-	PlantSmallRNAgenes	OtherRNA	NA	NA	osa-b1.0r1-7206	OtherRNA locus with < 80% of RNAs between 20-24 nts in size	NA	NA	NA	NA	NA	NA	NA	-1.6183560338675	0.0405104407390479
1	17970771	17971571	801	*	PlantSmallRNAgenes	siRNA24	NA	NA	osa-b1.0r1-7233	siRNA24 locus with predominant RNA size of 24	NA	NA	NA	NA	NA	NA	NA	4.97159240175302	0.0187350665440801
1	18037054	18037739	686	*	PlantSmallRNAgenes	siRNA24	NA	NA	osa-b1.0r1-7264	siRNA24 locus with predominant RNA size of 24	NA	NA	NA	NA	NA	NA	NA	3.46415520234215	0.0331822229351773
1	18196910	18197948	1039	*	PlantSmallRNAgenes	siRNA24	NA	NA	osa-b1.0r1-7307	siRNA24 locus with predominant RNA size of 24	NA	NA	NA	NA	NA	NA	NA	5.5691290378584	0.00385018976175923
1	18219028	18219954	927	*	PlantSmallRNAgenes	siRNA24	NA	NA	osa-b1.0r1-7320	siRNA24 locus with predominant RNA size of 24	NA	NA	NA	NA	NA	NA	NA	2.97652248332998	0.0410702209917225
1	18225720	18226292	573	*	PlantSmallRNAgenes	siRNA24	NA	NA	osa-b1.0r1-7325	siRNA24 locus with predominant RNA size of 24	NA	NA	NA	NA	NA	NA	NA	4.9967288764803	0.0217021677923498
1	18240597	18242524	1928	*	PlantSmallRNAgenes	siRNA24	NA	NA	osa-b1.0r1-7330	siRNA24 locus with predominant RNA size of 24	NA	NA	NA	NA	NA	NA	NA	3.44405982439488	7.10841082373593e-06
1	18340793	18343688	2896	*	PlantSmallRNAgenes	siRNA24	NA	NA	osa-b1.0r1-7366	siRNA24 locus with predominant RNA size of 24	NA	NA	NA	NA	NA	NA	NA	1.74241284040965	0.0256256248023791
1	18346231	18346613	383	-	PlantSmallRNAgenes	siRNA24	NA	NA	osa-b1.0r1-7369	siRNA24 locus with predominant RNA size of 24	NA	NA	NA	NA	NA	NA	NA	-4.34104003136941	0.0461439858316249
1	18382344	18383301	958	*	PlantSmallRNAgenes	siRNA24	NA	NA	osa-b1.0r1-7385	siRNA24 locus with predominant RNA size of 24	NA	NA	NA	NA	NA	NA	NA	5.33799720923777	0.00137644376669232
1	18401765	18403230	1466	*	PlantSmallRNAgenes	siRNA24	NA	NA	osa-b1.0r1-7390	siRNA24 locus with predominant RNA size of 24	NA	NA	NA	NA	NA	NA	NA	2.04721383907041	0.00703745898129768
1	18426930	18427339	410	*	ShortStack	siRNA24	NA	NA	Cluster_60307	NA	Cluster_60307	24	N	NA	NA	NA	NA	5.04678336425645	0.0255609922419004
1	18428876	18429465	590	*	ShortStack	OtherRNA	NA	NA	Cluster_60310	NA	Cluster_60310	N	N	NA	NA	NA	NA	6.49014751862566	9.28636759967208e-05
1	18441714	18442132	419	*	PlantSmallRNAgenes	siRNA24	NA	NA	osa-b1.0r1-7406	siRNA24 locus with predominant RNA size of 24	NA	NA	NA	NA	NA	NA	NA	-5.10670812014726	0.00238835551869486
1	18472224	18472793	570	*	ShortStack	siRNA24	NA	NA	Cluster_60347	NA	Cluster_60347	24	N	NA	NA	NA	NA	5.8499960744729	0.00131078071564307
1	18502359	18504311	1953	*	PlantSmallRNAgenes	siRNA24	NA	NA	osa-b1.0r1-7433	siRNA24 locus with predominant RNA size of 24	NA	NA	NA	NA	NA	NA	NA	-1.27754900135422	0.0409866714359828
1	18505507	18505622	116	-	PlantSmallRNAgenes	siRNA24	NA	NA	osa-b1.0r1-7434	siRNA24 locus with predominant RNA size of 24	NA	NA	NA	NA	NA	NA	NA	-2.94743274107232	0.00421933583968797
1	18516961	18518999	2039	*	PlantSmallRNAgenes	siRNA24	NA	NA	osa-b1.0r1-7435	siRNA24 locus with predominant RNA size of 24	NA	NA	NA	NA	NA	NA	NA	7.36357400596026	3.20797918498402e-14
1	18519084	18520462	1379	*	PlantSmallRNAgenes	siRNA24	NA	NA	osa-b1.0r1-7436	siRNA24 locus with predominant RNA size of 24	NA	NA	NA	NA	NA	NA	NA	2.47319634056403	0.0389144722446301
1	18598455	18599572	1118	*	PlantSmallRNAgenes	siRNA24	NA	NA	osa-b1.0r1-7460	siRNA24 locus with predominant RNA size of 24	NA	NA	NA	NA	NA	NA	NA	3.07778792061875	0.048143338226624
1	18614525	18616587	2063	*	PlantSmallRNAgenes	siRNA24	NA	NA	osa-b1.0r1-7464	siRNA24 locus with predominant RNA size of 24	NA	NA	NA	NA	NA	NA	NA	2.94433535267333	0.0146911346093675
1	18642870	18643543	674	*	PlantSmallRNAgenes	siRNA24	NA	NA	osa-b1.0r1-7479	siRNA24 locus with predominant RNA size of 24	NA	NA	NA	NA	NA	NA	NA	4.21079232511632	0.0491506933920383
1	18647972	18649082	1111	*	Pln24NT	24nt_Locus	NA	NA	cluster6290	NA	NA	NA	NA	cluster6290	cluster6290	T	6	5.24575603859503	0.0466980309138746
1	18665417	18667485	2069	*	PlantSmallRNAgenes	siRNA24	NA	NA	osa-b1.0r1-7493	siRNA24 locus with predominant RNA size of 24	NA	NA	NA	NA	NA	NA	NA	2.02459934779709	0.0358731913614541
1	18677567	18677852	286	*	PlantSmallRNAgenes	OtherRNA	NA	NA	osa-b1.0r1-7498	OtherRNA locus with < 80% of RNAs between 20-24 nts in size	NA	NA	NA	NA	NA	NA	NA	45.8174117879379	2.00944526557491e-17
1	18682605	18683331	727	-	PlantSmallRNAgenes	OtherRNA	NA	NA	osa-b1.0r1-7501	OtherRNA locus with < 80% of RNAs between 20-24 nts in size	NA	NA	NA	NA	NA	NA	NA	-7.5537214736678	1.88552228242442e-07
1	18683762	18685624	1863	+	PlantSmallRNAgenes	OtherRNA	NA	NA	osa-b1.0r1-7502	OtherRNA locus with < 80% of RNAs between 20-24 nts in size	NA	NA	NA	NA	NA	NA	NA	-1.81937868824226	0.0328800963301476
1	18689009	18689660	652	+	PlantSmallRNAgenes	OtherRNA	NA	NA	osa-b1.0r1-7505	OtherRNA locus with < 80% of RNAs between 20-24 nts in size	NA	NA	NA	NA	NA	NA	NA	-11.1301612912456	0.00325443922653527
1	18695130	18700476	5347	*	Pln24NT	24nt_Locus	NA	NA	cluster6306	NA	NA	NA	NA	cluster6306	cluster6306	T	13	5.60388097405974	0.00226343082389643
1	18714054	18715965	1912	*	Pln24NT	24nt_Locus	NA	NA	cluster6315	NA	NA	NA	NA	cluster6315	cluster6315	F	13	5.67006830727077	0.00378861601305609
1	18788397	18789216	820	*	PlantSmallRNAgenes	siRNA24	NA	NA	osa-b1.0r1-7533	siRNA24 locus with predominant RNA size of 24	NA	NA	NA	NA	NA	NA	NA	2.80828748762633	0.034419426778648
1	18829491	18831471	1981	*	PlantSmallRNAgenes	siRNA24	NA	NA	osa-b1.0r1-7549	siRNA24 locus with predominant RNA size of 24	NA	NA	NA	NA	NA	NA	NA	2.21144215850664	0.0126177325255822
1	18837079	18837856	778	*	PlantSmallRNAgenes	siRNA24	NA	NA	osa-b1.0r1-7551	siRNA24 locus with predominant RNA size of 24	NA	NA	NA	NA	NA	NA	NA	3.91606804128589	0.0234611867496119
1	18869667	18870709	1043	*	PlantSmallRNAgenes	siRNA24	NA	NA	osa-b1.0r1-7564	siRNA24 locus with predominant RNA size of 24	NA	NA	NA	NA	NA	NA	NA	2.74499484526986	0.0468354735700149
1	18888028	18889027	1000	*	PlantSmallRNAgenes	siRNA24	NA	NA	osa-b1.0r1-7568	siRNA24 locus with predominant RNA size of 24	NA	NA	NA	NA	NA	NA	NA	5.34681388543722	0.00199647440699964
1	18892666	18893666	1001	*	PlantSmallRNAgenes	siRNA24	NA	NA	osa-b1.0r1-7572	siRNA24 locus with predominant RNA size of 24	NA	NA	NA	NA	NA	NA	NA	4.02803059997834	0.0272857044176658
1	18895948	18897514	1567	*	Pln24NT	24nt_Locus	NA	NA	cluster6383	NA	NA	NA	NA	cluster6383	cluster6383	T	3	5.24075577951123	0.0161610298348325
1	18959396	18959776	381	*	PlantSmallRNAgenes	siRNA24	NA	NA	osa-b1.0r1-7594	siRNA24 locus with predominant RNA size of 24	NA	NA	NA	NA	NA	NA	NA	5.02089597014728	0.00485832461967284
1	18996619	18997888	1270	*	PlantSmallRNAgenes	OtherRNA	NA	NA	osa-b1.0r1-7607	OtherRNA locus with < 80% of RNAs between 20-24 nts in size	NA	NA	NA	NA	NA	NA	NA	-6.19984018995883	1.12631476405096e-11
1	18999778	19000293	516	*	PlantSmallRNAgenes	siRNA24	NA	NA	osa-b1.0r1-7610	siRNA24 locus with predominant RNA size of 24	NA	NA	NA	NA	NA	NA	NA	-3.29806533083691	0.0276926385401451
1	19002766	19003737	972	*	PlantSmallRNAgenes	siRNA24	NA	NA	osa-b1.0r1-7614	siRNA24 locus with predominant RNA size of 24	NA	NA	NA	NA	NA	NA	NA	-2.76993247446889	0.0410702209917225
1	19004910	19005265	356	*	PlantSmallRNAgenes	siRNA24	NA	NA	osa-b1.0r1-7615	siRNA24 locus with predominant RNA size of 24	NA	NA	NA	NA	NA	NA	NA	-5.27528181483486	0.000674138549856425
1	19008988	19009612	625	*	PlantSmallRNAgenes	siRNA24	NA	NA	osa-b1.0r1-7618	siRNA24 locus with predominant RNA size of 24	NA	NA	NA	NA	NA	NA	NA	-3.7571515250825	0.0298557038410753
1	19025867	19027386	1520	*	PlantSmallRNAgenes	siRNA24	NA	NA	osa-b1.0r1-7630	siRNA24 locus with predominant RNA size of 24	NA	NA	NA	NA	NA	NA	NA	4.83447195320577	0.00587219710477697
1	19033446	19036645	3200	*	PlantSmallRNAgenes	siRNA24	NA	NA	osa-b1.0r1-7634	siRNA24 locus with predominant RNA size of 24	NA	NA	NA	NA	NA	NA	NA	3.78116355814886	1.28223864353157e-05
1	19037857	19038358	502	*	PlantSmallRNAgenes	siRNA24	NA	NA	osa-b1.0r1-7636	siRNA24 locus with predominant RNA size of 24	NA	NA	NA	NA	NA	NA	NA	4.93278461510015	0.0271182699415818
1	19056681	19057598	918	*	PlantSmallRNAgenes	siRNA24	NA	NA	osa-b1.0r1-7651	siRNA24 locus with predominant RNA size of 24	NA	NA	NA	NA	NA	NA	NA	-1.99272010229186	0.0229871496806814
1	19126696	19128492	1797	*	PlantSmallRNAgenes	siRNA24	NA	NA	osa-b1.0r1-7685	siRNA24 locus with predominant RNA size of 24	NA	NA	NA	NA	NA	NA	NA	4.82528169239743	0.00601833104674285
1	19198045	19199735	1691	*	PlantSmallRNAgenes	siRNA24	NA	NA	osa-b1.0r1-7703	siRNA24 locus with predominant RNA size of 24	NA	NA	NA	NA	NA	NA	NA	3.29752724038122	0.00191538448217555
1	19248235	19248612	378	*	PlantSmallRNAgenes	siRNA24	NA	NA	osa-b1.0r1-7717	siRNA24 locus with predominant RNA size of 24	NA	NA	NA	NA	NA	NA	NA	-2.09934240783324	0.00529119552623814
1	19329811	19330804	994	*	PlantSmallRNAgenes	siRNA24	NA	NA	osa-b1.0r1-7763	siRNA24 locus with predominant RNA size of 24	NA	NA	NA	NA	NA	NA	NA	6.6519198099282	2.2943572710865e-05
1	19370370	19371443	1074	*	PlantSmallRNAgenes	siRNA24	NA	NA	osa-b1.0r1-7784	siRNA24 locus with predominant RNA size of 24	NA	NA	NA	NA	NA	NA	NA	3.90470707014057	0.00226653743317897
1	19378412	19378726	315	*	PlantSmallRNAgenes	siRNA24	NA	NA	osa-b1.0r1-7790	siRNA24 locus with predominant RNA size of 24	NA	NA	NA	NA	NA	NA	NA	-5.37367402066652	0.00155671625309956
1	19388632	19389628	997	*	PlantSmallRNAgenes	siRNA24	NA	NA	osa-b1.0r1-7791	siRNA24 locus with predominant RNA size of 24	NA	NA	NA	NA	NA	NA	NA	4.71497467515768	0.00356989635818675
1	19457402	19457785	384	*	PlantSmallRNAgenes	siRNA24	NA	NA	osa-b1.0r1-7807	siRNA24 locus with predominant RNA size of 24	NA	NA	NA	NA	NA	NA	NA	-4.9171200368093	0.0196291187389321
1	19461289	19462156	868	*	PlantSmallRNAgenes	siRNA24	NA	NA	osa-b1.0r1-7811	siRNA24 locus with predominant RNA size of 24	NA	NA	NA	NA	NA	NA	NA	5.84255721033035	0.00100239704636297
1	19477976	19478316	341	*	PlantSmallRNAgenes	siRNA24	NA	NA	osa-b1.0r1-7816	siRNA24 locus with predominant RNA size of 24	NA	NA	NA	NA	NA	NA	NA	-2.97172333802399	2.91532109140834e-05
1	19680579	19680795	217	+	PlantSmallRNAgenes	OtherRNA	NA	NA	osa-b1.0r1-7858	OtherRNA locus with < 80% of RNAs between 20-24 nts in size	NA	NA	NA	NA	NA	NA	NA	1.5626680652899	0.0306394542793496
1	19703919	19708489	4571	*	Pln24NT	24nt_Locus	NA	NA	cluster6630	NA	NA	NA	NA	cluster6630	cluster6630	T	12	4.93409489325364	0.0131273972272796
1	19783668	19785764	2097	*	Pln24NT	24nt_Locus	NA	NA	cluster6659	NA	NA	NA	NA	cluster6659	cluster6659	T	3	4.39587057645851	0.0308491759936858
1	19793854	19794164	311	*	ShortStack	siRNA24	NA	NA	Cluster_61105	NA	Cluster_61105	24	N	NA	NA	NA	NA	5.8369048240575	0.00459962842716984
1	19824339	19824883	545	+	ShortStack	OtherRNA	NA	NA	Cluster_61110	NA	Cluster_61110	N	N	NA	NA	NA	NA	-5.21646540208789	0.00369460911816587
1	19842100	19844248	2149	+	PlantSmallRNAgenes	OtherRNA	NA	NA	osa-b1.0r1-7890	OtherRNA locus with < 80% of RNAs between 20-24 nts in size	NA	NA	NA	NA	NA	NA	NA	5.45704839752635	1.07035091704913e-05
1	19854765	19858819	4055	*	PlantSmallRNAgenes	siRNA24	NA	NA	osa-b1.0r1-7895	siRNA24 locus with predominant RNA size of 24	NA	NA	NA	NA	NA	NA	NA	2.07480931199076	0.00361176643517789
1	19858939	19859874	936	*	PlantSmallRNAgenes	siRNA24	NA	NA	osa-b1.0r1-7896	siRNA24 locus with predominant RNA size of 24	NA	NA	NA	NA	NA	NA	NA	5.57509579754457	0.000478298934049078
1	19860888	19862722	1835	*	PlantSmallRNAgenes	siRNA24	NA	NA	osa-b1.0r1-7897	siRNA24 locus with predominant RNA size of 24	NA	NA	NA	NA	NA	NA	NA	3.32609108138372	0.0469064392763939
1	19863635	19866396	2762	*	PlantSmallRNAgenes	siRNA24	NA	NA	osa-b1.0r1-7898	siRNA24 locus with predominant RNA size of 24	NA	NA	NA	NA	NA	NA	NA	3.25914601033783	0.00246305064665044
1	19866527	19867590	1064	*	PlantSmallRNAgenes	siRNA24	NA	NA	osa-b1.0r1-7899	siRNA24 locus with predominant RNA size of 24	NA	NA	NA	NA	NA	NA	NA	4.85519193608667	0.0204869253238437
1	19880027	19880468	442	*	PlantSmallRNAgenes	siRNA21	NA	NA	osa-b1.0r1-7908	siRNA21 locus with predominant RNA size of 21	NA	NA	NA	NA	NA	NA	NA	2.01185587026477	0.0248011664940238
1	19891909	19892480	572	*	PlantSmallRNAgenes	siRNA24	NA	NA	osa-b1.0r1-7911	siRNA24 locus with predominant RNA size of 24	NA	NA	NA	NA	NA	NA	NA	4.74378251250585	0.000647805888979715
1	19896124	19899171	3048	*	PlantSmallRNAgenes	siRNA24	NA	NA	osa-b1.0r1-7915	siRNA24 locus with predominant RNA size of 24	NA	NA	NA	NA	NA	NA	NA	1.8376068317278	0.0440029410150935
1	19910661	19911214	554	*	PlantSmallRNAgenes	siRNA24	NA	NA	osa-b1.0r1-7923	siRNA24 locus with predominant RNA size of 24	NA	NA	NA	NA	NA	NA	NA	-4.71963183374151	0.00755604348252348
1	19955364	19955702	339	*	PlantSmallRNAgenes	siRNA24	NA	NA	osa-b1.0r1-7940	siRNA24 locus with predominant RNA size of 24	NA	NA	NA	NA	NA	NA	NA	-4.00342654774343	0.0222308111047849
1	20027202	20027743	542	*	PlantSmallRNAgenes	siRNA24	NA	NA	osa-b1.0r1-7965	siRNA24 locus with predominant RNA size of 24	NA	NA	NA	NA	NA	NA	NA	4.49787052644145	0.0445024011938944
1	20033503	20035022	1520	*	PlantSmallRNAgenes	OtherRNA	NA	NA	osa-b1.0r1-7969	OtherRNA locus with < 80% of RNAs between 20-24 nts in size	NA	NA	NA	NA	NA	NA	NA	-6.23185022796715	3.33912312728592e-05
1	20129661	20130436	776	*	PlantSmallRNAgenes	siRNA24	NA	NA	osa-b1.0r1-8017	siRNA24 locus with predominant RNA size of 24	NA	NA	NA	NA	NA	NA	NA	-4.97832898727256	0.00461282137729307
1	20134531	20135270	740	*	PlantSmallRNAgenes	siRNA24	NA	NA	osa-b1.0r1-8019	siRNA24 locus with predominant RNA size of 24	NA	NA	NA	NA	NA	NA	NA	-3.67189390417613	0.00561076241565335
1	20201139	20201830	692	*	PlantSmallRNAgenes	siRNA24	NA	NA	osa-b1.0r1-8034	siRNA24 locus with predominant RNA size of 24	NA	NA	NA	NA	NA	NA	NA	3.90341139914992	0.0357804370881615
1	20261191	20267038	5848	*	PlantSmallRNAgenes	siRNA24	NA	NA	osa-b1.0r1-8051	siRNA24 locus with predominant RNA size of 24	NA	NA	NA	NA	NA	NA	NA	3.33536397579149	1.24888728426724e-07
1	20270507	20272066	1560	*	PlantSmallRNAgenes	siRNA24	NA	NA	osa-b1.0r1-8052	siRNA24 locus with predominant RNA size of 24	NA	NA	NA	NA	NA	NA	NA	5.0947683849605	0.00506586689268307
1	20274560	20275706	1147	*	PlantSmallRNAgenes	siRNA24	NA	NA	osa-b1.0r1-8053	siRNA24 locus with predominant RNA size of 24	NA	NA	NA	NA	NA	NA	NA	4.67579217216623	0.0140588022549008
1	20291808	20292501	694	*	PlantSmallRNAgenes	siRNA24	NA	NA	osa-b1.0r1-8056	siRNA24 locus with predominant RNA size of 24	NA	NA	NA	NA	NA	NA	NA	4.5161158598707	0.0219243817772413
1	20385669	20385835	167	-	PlantSmallRNAgenes	OtherRNA	NA	NA	osa-b1.0r1-8089	OtherRNA locus with < 80% of RNAs between 20-24 nts in size	NA	NA	NA	NA	NA	NA	NA	-4.97343328607136	2.33199127001539e-10
1	20445552	20446240	689	-	PlantSmallRNAgenes	OtherRNA	NA	NA	osa-b1.0r1-8130	OtherRNA locus with < 80% of RNAs between 20-24 nts in size	NA	NA	NA	NA	NA	NA	NA	-3.5136265792579	0.00186795856795676
1	20459324	20459874	551	*	PlantSmallRNAgenes	siRNA24	NA	NA	osa-b1.0r1-8142	siRNA24 locus with predominant RNA size of 24	NA	NA	NA	NA	NA	NA	NA	5.00788221259822	0.0192007041983137
1	20480687	20483074	2388	*	PlantSmallRNAgenes	siRNA24	NA	NA	osa-b1.0r1-8156	siRNA24 locus with predominant RNA size of 24	NA	NA	NA	NA	NA	NA	NA	4.1565291146631	0.00558011088319822
1	20503193	20504764	1572	*	PlantSmallRNAgenes	siRNA24	NA	NA	osa-b1.0r1-8162	siRNA24 locus with predominant RNA size of 24	NA	NA	NA	NA	NA	NA	NA	3.181459494269	0.000111740110008896
1	20511400	20512352	953	*	PlantSmallRNAgenes	siRNA24	NA	NA	osa-b1.0r1-8164	siRNA24 locus with predominant RNA size of 24	NA	NA	NA	NA	NA	NA	NA	4.52722994660937	0.037409130274664
1	20538932	20539735	804	*	PlantSmallRNAgenes	siRNA24	NA	NA	osa-b1.0r1-8174	siRNA24 locus with predominant RNA size of 24	NA	NA	NA	NA	NA	NA	NA	-4.2803153683771	0.0153154046094126
1	20555928	20556527	600	*	PlantSmallRNAgenes	siRNA24	NA	NA	osa-b1.0r1-8180	siRNA24 locus with predominant RNA size of 24	NA	NA	NA	NA	NA	NA	NA	4.63338295126246	0.02007532625163
1	20562625	20563078	454	*	PlantSmallRNAgenes	siRNA24	NA	NA	osa-b1.0r1-8183	siRNA24 locus with predominant RNA size of 24	NA	NA	NA	NA	NA	NA	NA	4.19723925907026	0.0323542385434086
1	20574215	20574532	318	+	ShortStack	OtherRNA	NA	NA	Cluster_61582	NA	Cluster_61582	N	N	NA	NA	NA	NA	-4.27025129095714	0.00397573844201797
1	20599239	20600229	991	-	PlantSmallRNAgenes	OtherRNA	NA	NA	osa-b1.0r1-8195	OtherRNA locus with < 80% of RNAs between 20-24 nts in size	NA	NA	NA	NA	NA	NA	NA	-3.49196145382775	0.00020860471648917
1	20600622	20602261	1640	-	PlantSmallRNAgenes	OtherRNA	NA	NA	osa-b1.0r1-8196	OtherRNA locus with < 80% of RNAs between 20-24 nts in size	NA	NA	NA	NA	NA	NA	NA	-1.86595965796348	0.0415663707238965
1	20602824	20603539	716	*	PlantSmallRNAgenes	siRNA24	NA	NA	osa-b1.0r1-8197	siRNA24 locus with predominant RNA size of 24	NA	NA	NA	NA	NA	NA	NA	-2.86237212392376	0.0489173243235067
1	20648956	20649306	351	*	PlantSmallRNAgenes	siRNA24	NA	NA	osa-b1.0r1-8223	siRNA24 locus with predominant RNA size of 24	NA	NA	NA	NA	NA	NA	NA	4.21012147483363	0.03735455557501
1	20661898	20662339	442	*	PlantSmallRNAgenes	siRNA24	NA	NA	osa-b1.0r1-8233	siRNA24 locus with predominant RNA size of 24	NA	NA	NA	NA	NA	NA	NA	-5.0796024720018	0.00199663115978899
1	20699252	20700413	1162	*	PlantSmallRNAgenes	siRNA24	NA	NA	osa-b1.0r1-8241	siRNA24 locus with predominant RNA size of 24	NA	NA	NA	NA	NA	NA	NA	2.37958062827885	0.0477203787406164
1	20750382	20750787	406	*	PlantSmallRNAgenes	siRNA24	NA	NA	osa-b1.0r1-8255	siRNA24 locus with predominant RNA size of 24	NA	NA	NA	NA	NA	NA	NA	-2.79717923719238	0.000292091799713023
1	20805146	20805784	639	*	PlantSmallRNAgenes	siRNA24	NA	NA	osa-b1.0r1-8273	siRNA24 locus with predominant RNA size of 24	NA	NA	NA	NA	NA	NA	NA	-5.46620053079315	1.01343980835831e-06
1	20809777	20814687	4911	*	PlantSmallRNAgenes	siRNA24	NA	NA	osa-b1.0r1-8275	siRNA24 locus with predominant RNA size of 24	NA	NA	NA	NA	NA	NA	NA	5.00180756717667	5.55035075246745e-10
1	20820760	20822379	1620	*	PlantSmallRNAgenes	siRNA24	NA	NA	osa-b1.0r1-8276	siRNA24 locus with predominant RNA size of 24	NA	NA	NA	NA	NA	NA	NA	2.73038820910145	0.00268460568204768
1	20863147	20865201	2055	*	PlantSmallRNAgenes	siRNA24	NA	NA	osa-b1.0r1-8296	siRNA24 locus with predominant RNA size of 24	NA	NA	NA	NA	NA	NA	NA	8.84989793918153	2.60569584850183e-10
1	20874217	20874682	466	+	PlantSmallRNAgenes	siRNA24	NA	NA	osa-b1.0r1-8301	siRNA24 locus with predominant RNA size of 24	NA	NA	NA	NA	NA	NA	NA	6.40556820612295	0.000320282325686888
1	20949009	20949944	936	*	PlantSmallRNAgenes	siRNA24	NA	NA	osa-b1.0r1-8337	siRNA24 locus with predominant RNA size of 24	NA	NA	NA	NA	NA	NA	NA	3.68532439837025	0.01433536346567
1	21008537	21015551	7015	*	PlantSmallRNAgenes	siRNA24	NA	NA	osa-b1.0r1-8353	siRNA24 locus with predominant RNA size of 24	NA	NA	NA	NA	NA	NA	NA	2.84921868724625	0.000246138339206381
1	21063825	21066456	2632	*	PlantSmallRNAgenes	siRNA24	NA	NA	osa-b1.0r1-8375	siRNA24 locus with predominant RNA size of 24	NA	NA	NA	NA	NA	NA	NA	2.71368274228203	0.000331233879172823
1	21067029	21068296	1268	*	PlantSmallRNAgenes	siRNA24	NA	NA	osa-b1.0r1-8377	siRNA24 locus with predominant RNA size of 24	NA	NA	NA	NA	NA	NA	NA	2.39092660686344	0.0223660580281008
1	21071540	21072197	658	-	ShortStack	OtherRNA	NA	NA	Cluster_61888	NA	Cluster_61888	N	N	NA	NA	NA	NA	-5.51575384042741	0.019869362163592
1	21235096	21235825	730	*	PlantSmallRNAgenes	siRNA24	NA	NA	osa-b1.0r1-8435	siRNA24 locus with predominant RNA size of 24	NA	NA	NA	NA	NA	NA	NA	3.27387191109115	0.012209181145872
1	21260435	21260768	334	*	PlantSmallRNAgenes	siRNA24	NA	NA	osa-b1.0r1-8446	siRNA24 locus with predominant RNA size of 24	NA	NA	NA	NA	NA	NA	NA	-4.09126826944575	0.0435783489079892
1	21262911	21263239	329	*	PlantSmallRNAgenes	siRNA24	NA	NA	osa-b1.0r1-8449	siRNA24 locus with predominant RNA size of 24	NA	NA	NA	NA	NA	NA	NA	-4.80375551552362	0.0093200163702958
1	21265707	21266432	726	-	ShortStack	OtherRNA	NA	NA	Cluster_62016	NA	Cluster_62016	N	N	NA	NA	NA	NA	4.42098872297889	0.00263299514734963
1	21270797	21271258	462	*	PlantSmallRNAgenes	siRNA24	NA	NA	osa-b1.0r1-8451	siRNA24 locus with predominant RNA size of 24	NA	NA	NA	NA	NA	NA	NA	-4.71698792574676	0.033089630523564
1	21272015	21272824	810	*	PlantSmallRNAgenes	siRNA24	NA	NA	osa-b1.0r1-8453	siRNA24 locus with predominant RNA size of 24	NA	NA	NA	NA	NA	NA	NA	4.85314928615785	0.0152442931549711
1	21286788	21287474	687	*	PlantSmallRNAgenes	siRNA24	NA	NA	osa-b1.0r1-8462	siRNA24 locus with predominant RNA size of 24	NA	NA	NA	NA	NA	NA	NA	-4.21049799738321	0.000779896523514043
1	21305980	21307294	1315	*	PlantSmallRNAgenes	siRNA24	NA	NA	osa-b1.0r1-8467	siRNA24 locus with predominant RNA size of 24	NA	NA	NA	NA	NA	NA	NA	3.64004071081874	0.000164838742257977
1	21340951	21341435	485	*	PlantSmallRNAgenes	siRNA24	NA	NA	osa-b1.0r1-8473	siRNA24 locus with predominant RNA size of 24	NA	NA	NA	NA	NA	NA	NA	-2.75937689782151	0.0321364429595488
1	21360194	21360646	453	*	PlantSmallRNAgenes	siRNA24	NA	NA	osa-b1.0r1-8480	siRNA24 locus with predominant RNA size of 24	NA	NA	NA	NA	NA	NA	NA	-2.4979683688492	0.00434321562216036
1	21394911	21395253	343	*	PlantSmallRNAgenes	siRNA24	NA	NA	osa-b1.0r1-8492	siRNA24 locus with predominant RNA size of 24	NA	NA	NA	NA	NA	NA	NA	-4.50809935278147	0.0407414129752626
1	21395798	21396304	507	*	PlantSmallRNAgenes	siRNA24	NA	NA	osa-b1.0r1-8493	siRNA24 locus with predominant RNA size of 24	NA	NA	NA	NA	NA	NA	NA	-3.21508107353738	2.18701388240012e-05
1	21407851	21408779	929	*	PlantSmallRNAgenes	siRNA24	NA	NA	osa-b1.0r1-8499	siRNA24 locus with predominant RNA size of 24	NA	NA	NA	NA	NA	NA	NA	4.82952594250876	0.035263130282452
1	21410829	21411844	1016	*	PlantSmallRNAgenes	siRNA24	NA	NA	osa-b1.0r1-8501	siRNA24 locus with predominant RNA size of 24	NA	NA	NA	NA	NA	NA	NA	-2.40862495692885	0.0438398253462063
1	21420935	21421789	855	*	PlantSmallRNAgenes	siRNA24	NA	NA	osa-b1.0r1-8508	siRNA24 locus with predominant RNA size of 24	NA	NA	NA	NA	NA	NA	NA	3.1315293609381	0.0427132771713174
1	21493417	21495281	1865	*	PlantSmallRNAgenes	siRNA24	NA	NA	osa-b1.0r1-8531	siRNA24 locus with predominant RNA size of 24	NA	NA	NA	NA	NA	NA	NA	3.18141568390875	0.0369704823282351
1	21498006	21498448	443	*	PlantSmallRNAgenes	siRNA24	NA	NA	osa-b1.0r1-8533	siRNA24 locus with predominant RNA size of 24	NA	NA	NA	NA	NA	NA	NA	-2.3921632995837	0.0107811482847025
1	21524977	21525761	785	*	PlantSmallRNAgenes	siRNA24	NA	NA	osa-b1.0r1-8547	siRNA24 locus with predominant RNA size of 24	NA	NA	NA	NA	NA	NA	NA	-1.78635293473024	0.0272456983936844
1	21560161	21561142	982	*	PlantSmallRNAgenes	siRNA24	NA	NA	osa-b1.0r1-8565	siRNA24 locus with predominant RNA size of 24	NA	NA	NA	NA	NA	NA	NA	3.85602469602986	0.0102303725748096
1	21562566	21563477	912	*	PlantSmallRNAgenes	siRNA24	NA	NA	osa-b1.0r1-8567	siRNA24 locus with predominant RNA size of 24	NA	NA	NA	NA	NA	NA	NA	2.09383593769224	0.045255321430076
1	21565484	21566299	816	*	PlantSmallRNAgenes	siRNA24	NA	NA	osa-b1.0r1-8570	siRNA24 locus with predominant RNA size of 24	NA	NA	NA	NA	NA	NA	NA	2.50812199900424	0.0354423834587733
1	21586459	21591145	4687	*	Pln24NT	24nt_Locus	NA	NA	cluster7258	NA	NA	NA	NA	cluster7258	cluster7258	T	10	4.65251548404195	0.00904565847365205
1	21597220	21597516	297	*	ShortStack	OtherRNA	NA	NA	Cluster_62244	NA	Cluster_62244	N	N	NA	NA	NA	NA	5.5812031484478	0.0157148311608702
1	21672689	21673295	607	*	PlantSmallRNAgenes	siRNA24	NA	NA	osa-b1.0r1-8607	siRNA24 locus with predominant RNA size of 24	NA	NA	NA	NA	NA	NA	NA	2.71525371794495	0.0427577412440698
1	21703137	21703386	250	-	ShortStack	OtherRNA	NA	NA	Cluster_62333	NA	Cluster_62333	N	N	NA	NA	NA	NA	4.11420972506632	0.00940960898796311
1	21707571	21708824	1254	*	PlantSmallRNAgenes	siRNA24	NA	NA	osa-b1.0r1-8628	siRNA24 locus with predominant RNA size of 24	NA	NA	NA	NA	NA	NA	NA	7.06894265443322	1.20021135615174e-06
1	21751851	21754797	2947	*	PlantSmallRNAgenes	siRNA24	NA	NA	osa-b1.0r1-8654	siRNA24 locus with predominant RNA size of 24	NA	NA	NA	NA	NA	NA	NA	2.26773216214621	0.00473709828436515
1	21782176	21782671	496	*	PlantSmallRNAgenes	siRNA24	NA	NA	osa-b1.0r1-8660	siRNA24 locus with predominant RNA size of 24	NA	NA	NA	NA	NA	NA	NA	4.10365334086901	0.00595636101868126
1	21804506	21808884	4379	*	PlantSmallRNAgenes	siRNA24	NA	NA	osa-b1.0r1-8670	siRNA24 locus with predominant RNA size of 24	NA	NA	NA	NA	NA	NA	NA	2.1534732679352	0.000558986488254622
1	21815071	21816492	1422	*	PlantSmallRNAgenes	siRNA24	NA	NA	osa-b1.0r1-8672	siRNA24 locus with predominant RNA size of 24	NA	NA	NA	NA	NA	NA	NA	3.52541924908182	0.00433202425559098
1	21822947	21825082	2136	*	PlantSmallRNAgenes	siRNA24	NA	NA	osa-b1.0r1-8675	siRNA24 locus with predominant RNA size of 24	NA	NA	NA	NA	NA	NA	NA	2.68801126981975	0.00289244117935137
1	21845769	21847450	1682	*	PlantSmallRNAgenes	siRNA24	NA	NA	osa-b1.0r1-8682	siRNA24 locus with predominant RNA size of 24	NA	NA	NA	NA	NA	NA	NA	2.41758100772861	0.0330303494796946
1	21850708	21852325	1618	*	PlantSmallRNAgenes	siRNA24	NA	NA	osa-b1.0r1-8684	siRNA24 locus with predominant RNA size of 24	NA	NA	NA	NA	NA	NA	NA	5.37386635731974	0.00309414452425011
1	21886272	21886574	303	*	PlantSmallRNAgenes	siRNA24	NA	NA	osa-b1.0r1-8693	siRNA24 locus with predominant RNA size of 24	NA	NA	NA	NA	NA	NA	NA	2.59924534956787	0.0446107981207982
1	21916371	21917752	1382	*	PlantSmallRNAgenes	siRNA24	NA	NA	osa-b1.0r1-8707	siRNA24 locus with predominant RNA size of 24	NA	NA	NA	NA	NA	NA	NA	-2.10808862271446	0.0077793103439779
1	21952877	21953421	545	*	PlantSmallRNAgenes	siRNA24	NA	NA	osa-b1.0r1-8727	siRNA24 locus with predominant RNA size of 24	NA	NA	NA	NA	NA	NA	NA	4.1056858650622	0.0259870647526713
1	21953642	21955619	1978	*	PlantSmallRNAgenes	siRNA24	NA	NA	osa-b1.0r1-8728	siRNA24 locus with predominant RNA size of 24	NA	NA	NA	NA	NA	NA	NA	4.45180658584048	6.59615014999771e-08
1	21968495	21969553	1059	*	PlantSmallRNAgenes	siRNA24	NA	NA	osa-b1.0r1-8737	siRNA24 locus with predominant RNA size of 24	NA	NA	NA	NA	NA	NA	NA	4.30510048797145	0.0275865836300772
1	21999937	22000712	776	+	PlantSmallRNAgenes	siRNA24	NA	NA	osa-b1.0r1-8747	siRNA24 locus with predominant RNA size of 24	NA	NA	NA	NA	NA	NA	NA	5.08869588826776	0.00015015899603769
1	22001966	22003179	1214	*	PlantSmallRNAgenes	siRNA24	NA	NA	osa-b1.0r1-8749	siRNA24 locus with predominant RNA size of 24	NA	NA	NA	NA	NA	NA	NA	4.90554380897503	0.0263322748902239
1	22007620	22007948	329	*	PlantSmallRNAgenes	siRNA24	NA	NA	osa-b1.0r1-8754	siRNA24 locus with predominant RNA size of 24	NA	NA	NA	NA	NA	NA	NA	-3.6867071846158	0.0138407595027077
1	22025116	22025405	290	-	PlantSmallRNAgenes	siRNA24	NA	NA	osa-b1.0r1-8767	siRNA24 locus with predominant RNA size of 24	NA	NA	NA	NA	NA	NA	NA	2.87511954267692	0.00567443724462762
1	22037650	22038121	472	-	PlantSmallRNAgenes	siRNA24	NA	NA	osa-b1.0r1-8774	siRNA24 locus with predominant RNA size of 24	NA	NA	NA	NA	NA	NA	NA	-3.93290822808801	0.0303823210934776
1	22040468	22041798	1331	*	PlantSmallRNAgenes	siRNA24	NA	NA	osa-b1.0r1-8775	siRNA24 locus with predominant RNA size of 24	NA	NA	NA	NA	NA	NA	NA	4.32527314942164	0.0230442086622296
1	22087034	22088205	1172	+	ShortStack	OtherRNA	NA	NA	Cluster_62591	NA	Cluster_62591	N	N	NA	NA	NA	NA	-2.57872325478631	0.0405150778580229
1	22091088	22091525	438	*	PlantSmallRNAgenes	siRNA24	NA	NA	osa-b1.0r1-8787	siRNA24 locus with predominant RNA size of 24	NA	NA	NA	NA	NA	NA	NA	-3.39575125826485	0.0100330698285548
1	22190724	22191713	990	*	PlantSmallRNAgenes	siRNA24	NA	NA	osa-b1.0r1-8829	siRNA24 locus with predominant RNA size of 24	NA	NA	NA	NA	NA	NA	NA	2.11860791867426	0.0470814886929212
1	22209590	22211512	1923	*	Pln24NT	24nt_Locus	NA	NA	cluster7466	NA	NA	NA	NA	cluster7466	cluster7466	T	9	3.50493425052624	0.00231678292079172
1	22252529	22253219	691	*	PlantSmallRNAgenes	siRNA24	NA	NA	osa-b1.0r1-8860	siRNA24 locus with predominant RNA size of 24	NA	NA	NA	NA	NA	NA	NA	3.49627225948099	0.0411112467465753
1	22308876	22309184	309	*	PlantSmallRNAgenes	siRNA24	NA	NA	osa-b1.0r1-8883	siRNA24 locus with predominant RNA size of 24	NA	NA	NA	NA	NA	NA	NA	5.8137607231486	0.00276325688016944
1	22309438	22309673	236	*	PlantSmallRNAgenes	siRNA24	NA	NA	osa-b1.0r1-8884	siRNA24 locus with predominant RNA size of 24	NA	NA	NA	NA	NA	NA	NA	6.27082319048401	0.000241860603256333
1	22333499	22333888	390	*	PlantSmallRNAgenes	siRNA24	NA	NA	osa-b1.0r1-8894	siRNA24 locus with predominant RNA size of 24	NA	NA	NA	NA	NA	NA	NA	-5.01600121084297	0.00184509221408324
1	22348394	22348915	522	*	PlantSmallRNAgenes	siRNA24	NA	NA	osa-b1.0r1-8901	siRNA24 locus with predominant RNA size of 24	NA	NA	NA	NA	NA	NA	NA	3.45617940706224	0.0215241533023634
1	22462515	22463554	1040	*	PlantSmallRNAgenes	siRNA24	NA	NA	osa-b1.0r1-8952	siRNA24 locus with predominant RNA size of 24	NA	NA	NA	NA	NA	NA	NA	2.45016193833845	0.022065563569675
1	22466250	22466565	316	*	PlantSmallRNAgenes	siRNA24	NA	NA	osa-b1.0r1-8954	siRNA24 locus with predominant RNA size of 24	NA	NA	NA	NA	NA	NA	NA	-4.59627788811828	3.8389029786668e-05
1	22474494	22476294	1801	*	PlantSmallRNAgenes	siRNA21	NA	NA	osa-b1.0r1-8955	siRNA21 locus with predominant RNA size of 21	NA	NA	NA	NA	NA	NA	NA	8.95392462606648	6.82103608264834e-30
1	22478185	22478253	69	*	PlantSmallRNAgenes	siRNA21	NA	NA	osa-b1.0r1-8956	siRNA21 locus with predominant RNA size of 21	NA	NA	NA	NA	NA	NA	NA	6.48405051732525	0.000156063112189634
1	22487155	22487495	341	*	PlantSmallRNAgenes	siRNA24	NA	NA	osa-b1.0r1-8961	siRNA24 locus with predominant RNA size of 24	NA	NA	NA	NA	NA	NA	NA	-3.27806601602354	0.00407033575492099
1	22496504	22497003	500	*	PlantSmallRNAgenes	siRNA24	NA	NA	osa-b1.0r1-8967	siRNA24 locus with predominant RNA size of 24	NA	NA	NA	NA	NA	NA	NA	-2.06946113986394	0.0371176712410548
1	22554653	22555045	393	+	PlantSmallRNAgenes	siRNA24	NA	NA	osa-b1.0r1-8999	siRNA24 locus with predominant RNA size of 24	NA	NA	NA	NA	NA	NA	NA	-3.9839921129703	0.00185623646484469
1	22612983	22614822	1840	*	PlantSmallRNAgenes	siRNA24	NA	NA	osa-b1.0r1-9026	siRNA24 locus with predominant RNA size of 24	NA	NA	NA	NA	NA	NA	NA	2.08727790133709	0.0115617081252261
1	22738267	22739002	736	*	PlantSmallRNAgenes	siRNA24	NA	NA	osa-b1.0r1-9071	siRNA24 locus with predominant RNA size of 24	NA	NA	NA	NA	NA	NA	NA	4.61171141632195	0.00942201794375962
1	22788154	22788334	181	*	PlantSmallRNAgenes	siRNA24	NA	NA	osa-b1.0r1-9095	siRNA24 locus with predominant RNA size of 24	NA	NA	NA	NA	NA	NA	NA	4.6780611223833	0.0267171245470133
1	22814402	22814774	373	+	PlantSmallRNAgenes	OtherRNA	NA	NA	osa-b1.0r1-9112	OtherRNA locus with < 80% of RNAs between 20-24 nts in size	NA	NA	NA	NA	NA	NA	NA	-2.75291563794581	0.000181866025008084
1	22833170	22836483	3314	*	PlantSmallRNAgenes	siRNA24	NA	NA	osa-b1.0r1-9121	siRNA24 locus with predominant RNA size of 24	NA	NA	NA	NA	NA	NA	NA	9.82042056066479	4.72819619805786e-12
1	22836617	22839900	3284	*	PlantSmallRNAgenes	siRNA24	NA	NA	osa-b1.0r1-9122	siRNA24 locus with predominant RNA size of 24	NA	NA	NA	NA	NA	NA	NA	8.31750984539967	3.05857788165715e-17
1	22877901	22878847	947	*	ShortStack	siRNA24	NA	NA	Cluster_63166	NA	Cluster_63166	24	N	NA	NA	NA	NA	3.93533018780093	0.0459444628179953
1	22915246	22915646	401	*	PlantSmallRNAgenes	siRNA24	NA	NA	osa-b1.0r1-9160	siRNA24 locus with predominant RNA size of 24	NA	NA	NA	NA	NA	NA	NA	-4.50281201635276	0.0278469957039423
1	22994792	22995518	727	+	PlantSmallRNAgenes	siRNA24	NA	NA	osa-b1.0r1-9201	siRNA24 locus with predominant RNA size of 24	NA	NA	NA	NA	NA	NA	NA	4.56013550347966	0.0246733248544835
1	23009710	23011014	1305	*	PlantSmallRNAgenes	siRNA24	NA	NA	osa-b1.0r1-9204	siRNA24 locus with predominant RNA size of 24	NA	NA	NA	NA	NA	NA	NA	2.58749475139835	0.023798746033381
1	23158213	23159144	932	*	PlantSmallRNAgenes	siRNA24	NA	NA	osa-b1.0r1-9250	siRNA24 locus with predominant RNA size of 24	NA	NA	NA	NA	NA	NA	NA	3.49662443731273	0.0305460782246789
1	23160650	23161509	860	*	PlantSmallRNAgenes	siRNA24	NA	NA	osa-b1.0r1-9251	siRNA24 locus with predominant RNA size of 24	NA	NA	NA	NA	NA	NA	NA	2.35933889997667	0.0259870647526713
1	23220536	23220960	425	*	PlantSmallRNAgenes	siRNA24	NA	NA	osa-b1.0r1-9268	siRNA24 locus with predominant RNA size of 24	NA	NA	NA	NA	NA	NA	NA	3.30524416336658	0.0144825137331221
1	23231489	23233519	2031	*	PlantSmallRNAgenes	siRNA24	NA	NA	osa-b1.0r1-9271	siRNA24 locus with predominant RNA size of 24	NA	NA	NA	NA	NA	NA	NA	3.18908394904816	0.0403710786118242
1	23261610	23280033	18424	*	Pln24NT	24nt_Locus	NA	NA	cluster7825	NA	NA	NA	NA	cluster7825	cluster7825	T	17	3.26085619482959	0.0301364609174143
1	23299483	23299923	441	*	PlantSmallRNAgenes	siRNA24	NA	NA	osa-b1.0r1-9297	siRNA24 locus with predominant RNA size of 24	NA	NA	NA	NA	NA	NA	NA	3.14170688795762	0.00126596327138775
1	23314267	23315995	1729	*	PlantSmallRNAgenes	siRNA24	NA	NA	osa-b1.0r1-9304	siRNA24 locus with predominant RNA size of 24	NA	NA	NA	NA	NA	NA	NA	4.39522553067857	0.00727641412762024
1	23325232	23327088	1857	*	PlantSmallRNAgenes	siRNA24	NA	NA	osa-b1.0r1-9306	siRNA24 locus with predominant RNA size of 24	NA	NA	NA	NA	NA	NA	NA	3.78398558814214	0.000168567156432817
1	23380826	23381403	578	*	ShortStack	siRNA24	NA	NA	Cluster_63452	NA	Cluster_63452	24	N	NA	NA	NA	NA	5.38547723944426	0.00209784113086923
1	23381942	23382014	73	*	PlantSmallRNAgenes	siRNA24	NA	NA	osa-b1.0r1-9333	siRNA24 locus with predominant RNA size of 24	NA	NA	NA	NA	NA	NA	NA	5.76467406385463	0.00530195371876026
1	23382100	23382670	571	*	PlantSmallRNAgenes	siRNA24	NA	NA	osa-b1.0r1-9334	siRNA24 locus with predominant RNA size of 24	NA	NA	NA	NA	NA	NA	NA	8.21363124372027	1.14135644325697e-08
1	23383716	23388626	4911	*	PlantSmallRNAgenes	siRNA24	NA	NA	osa-b1.0r1-9335	siRNA24 locus with predominant RNA size of 24	NA	NA	NA	NA	NA	NA	NA	9.87498122434112	2.61986931369247e-23
1	23392622	23393222	601	*	ShortStack	siRNA21	NA	NA	Cluster_63461	NA	Cluster_63461	21	N	NA	NA	NA	NA	5.76613074367596	0.00130466174065218
1	23395733	23399109	3377	*	PlantSmallRNAgenes	siRNA24	NA	NA	osa-b1.0r1-9343	siRNA24 locus with predominant RNA size of 24	NA	NA	NA	NA	NA	NA	NA	9.57360199338772	6.57750642658579e-22
1	23399193	23400624	1432	*	PlantSmallRNAgenes	siRNA24	NA	NA	osa-b1.0r1-9344	siRNA24 locus with predominant RNA size of 24	NA	NA	NA	NA	NA	NA	NA	8.99825539421746	2.13578306471531e-13
1	23401095	23403528	2434	*	PlantSmallRNAgenes	siRNA24	NA	NA	osa-b1.0r1-9346	siRNA24 locus with predominant RNA size of 24	NA	NA	NA	NA	NA	NA	NA	8.66681517804232	6.77954406149787e-13
1	23410600	23411223	624	*	PlantSmallRNAgenes	siRNA21	NA	NA	osa-b1.0r1-9348	siRNA21 locus with predominant RNA size of 21	NA	NA	NA	NA	NA	NA	NA	11.538304325033	1.12462588029215e-15
1	23471161	23475073	3913	*	Pln24NT	24nt_Locus	NA	NA	cluster7890	NA	NA	NA	NA	cluster7890	cluster7890	T	10	4.69404192188823	0.0366593784964467
1	23515010	23516733	1724	+	ShortStack	OtherRNA	NA	NA	Cluster_63528	NA	Cluster_63528	N	N	NA	NA	NA	NA	9.37520341156795	1.21282042602329e-10
1	23533468	23534128	661	*	PlantSmallRNAgenes	siRNA24	NA	NA	osa-b1.0r1-9402	siRNA24 locus with predominant RNA size of 24	NA	NA	NA	NA	NA	NA	NA	-2.18865254361408	0.000409404374263282
1	23535435	23535924	490	*	PlantSmallRNAgenes	OtherRNA	NA	NA	osa-b1.0r1-9403	OtherRNA locus with < 80% of RNAs between 20-24 nts in size	NA	NA	NA	NA	NA	NA	NA	-2.89032189900822	1.24469946887203e-06
1	23544415	23548072	3658	*	PlantSmallRNAgenes	siRNA24	NA	NA	osa-b1.0r1-9406	siRNA24 locus with predominant RNA size of 24	NA	NA	NA	NA	NA	NA	NA	1.95893582088946	0.0499835830162103
1	23642861	23643884	1024	*	PlantSmallRNAgenes	siRNA24	NA	NA	osa-b1.0r1-9446	siRNA24 locus with predominant RNA size of 24	NA	NA	NA	NA	NA	NA	NA	-3.05561158001139	0.0107740395440338
1	23667934	23668228	295	-	PlantSmallRNAgenes	siRNA24	NA	NA	osa-b1.0r1-9456	siRNA24 locus with predominant RNA size of 24	NA	NA	NA	NA	NA	NA	NA	-2.61382649348515	0.0087852340033344
1	23684454	23684885	432	*	PlantSmallRNAgenes	siRNA24	NA	NA	osa-b1.0r1-9465	siRNA24 locus with predominant RNA size of 24	NA	NA	NA	NA	NA	NA	NA	-4.64901059160865	0.00793562782535672
1	23695975	23696762	788	*	PlantSmallRNAgenes	siRNA24	NA	NA	osa-b1.0r1-9476	siRNA24 locus with predominant RNA size of 24	NA	NA	NA	NA	NA	NA	NA	4.03831233054788	0.0266585565875452
1	23703562	23703948	387	*	PlantSmallRNAgenes	siRNA24	NA	NA	osa-b1.0r1-9481	siRNA24 locus with predominant RNA size of 24	NA	NA	NA	NA	NA	NA	NA	-3.10632198680959	0.0222009318095898
1	23714554	23714928	375	*	PlantSmallRNAgenes	siRNA24	NA	NA	osa-b1.0r1-9493	siRNA24 locus with predominant RNA size of 24	NA	NA	NA	NA	NA	NA	NA	4.65670236107245	0.00647755607025217
1	23837517	23838283	767	*	PlantSmallRNAgenes	siRNA24	NA	NA	osa-b1.0r1-9557	siRNA24 locus with predominant RNA size of 24	NA	NA	NA	NA	NA	NA	NA	-4.8062113466334	0.0132730397477105
1	23875282	23877196	1915	*	Pln24NT	24nt_Locus	NA	NA	cluster8040	NA	NA	NA	NA	cluster8040	cluster8040	F	2	5.101754371064	0.013936869277358
1	23967606	23968848	1243	*	PlantSmallRNAgenes	siRNA24	NA	NA	osa-b1.0r1-9613	siRNA24 locus with predominant RNA size of 24	NA	NA	NA	NA	NA	NA	NA	2.97329937652443	0.0355259806183401
1	24005022	24006700	1679	+	PlantSmallRNAgenes	OtherRNA	NA	NA	osa-b1.0r1-9631	OtherRNA locus with < 80% of RNAs between 20-24 nts in size	NA	NA	NA	NA	NA	NA	NA	-7.78279331999468	3.74103859609614e-07
1	24061247	24062970	1724	*	PlantSmallRNAgenes	siRNA24	NA	NA	osa-b1.0r1-9657	siRNA24 locus with predominant RNA size of 24	NA	NA	NA	NA	NA	NA	NA	2.56138368437645	0.0217185163261034
1	24075115	24076759	1645	-	ShortStack	OtherRNA	NA	NA	Cluster_63912	NA	Cluster_63912	N	N	NA	NA	NA	NA	-3.46174258983179	0.0280903111840554
1	24077120	24077904	785	-	ShortStack	OtherRNA	NA	NA	Cluster_63913	NA	Cluster_63913	N	N	NA	NA	NA	NA	-3.65658642776141	0.0172679791602484
1	24079648	24080271	624	-	ShortStack	OtherRNA	NA	NA	Cluster_63916	NA	Cluster_63916	N	N	NA	NA	NA	NA	-4.25173956551208	0.0252136386522958
1	24120730	24121161	432	*	PlantSmallRNAgenes	siRNA24	NA	NA	osa-b1.0r1-9684	siRNA24 locus with predominant RNA size of 24	NA	NA	NA	NA	NA	NA	NA	-3.04419202360215	0.000616975751862272
1	24190367	24191496	1130	*	PlantSmallRNAgenes	siRNA24	NA	NA	osa-b1.0r1-9707	siRNA24 locus with predominant RNA size of 24	NA	NA	NA	NA	NA	NA	NA	3.36805315714293	0.0279638677347745
1	24235607	24237251	1645	*	PlantSmallRNAgenes	siRNA24	NA	NA	osa-b1.0r1-9728	siRNA24 locus with predominant RNA size of 24	NA	NA	NA	NA	NA	NA	NA	3.78903146344143	0.00226440175927855
1	24338845	24339443	599	*	PlantSmallRNAgenes	siRNA24	NA	NA	osa-b1.0r1-9763	siRNA24 locus with predominant RNA size of 24	NA	NA	NA	NA	NA	NA	NA	-1.84036550884282	0.0115239655059679
1	24372253	24373124	872	+	PlantSmallRNAgenes	siRNA24	NA	NA	osa-b1.0r1-9776	siRNA24 locus with predominant RNA size of 24	NA	NA	NA	NA	NA	NA	NA	2.78298723397228	0.00792525969824462
1	24492050	24492759	710	*	PlantSmallRNAgenes	siRNA24	NA	NA	osa-b1.0r1-9824	siRNA24 locus with predominant RNA size of 24	NA	NA	NA	NA	NA	NA	NA	5.84478908050856	0.0438694291348393
1	24513483	24514977	1495	*	PlantSmallRNAgenes	siRNA24	NA	NA	osa-b1.0r1-9832	siRNA24 locus with predominant RNA size of 24	NA	NA	NA	NA	NA	NA	NA	2.03728359002599	0.0290284363846731
1	24571928	24572346	419	*	PlantSmallRNAgenes	siRNA24	NA	NA	osa-b1.0r1-9849	siRNA24 locus with predominant RNA size of 24	NA	NA	NA	NA	NA	NA	NA	2.81331573042924	0.0494341590683001
1	24609516	24609906	391	*	PlantSmallRNAgenes	siRNA24	NA	NA	osa-b1.0r1-9861	siRNA24 locus with predominant RNA size of 24	NA	NA	NA	NA	NA	NA	NA	-2.7637864589423	0.0131811970623573
1	24615684	24616128	445	+	PlantSmallRNAgenes	OtherRNA	NA	NA	osa-b1.0r1-9863	OtherRNA locus with < 80% of RNAs between 20-24 nts in size	NA	NA	NA	NA	NA	NA	NA	-2.69055844569538	5.64019762123809e-05
1	24644326	24645011	686	*	PlantSmallRNAgenes	siRNA24	NA	NA	osa-b1.0r1-9873	siRNA24 locus with predominant RNA size of 24	NA	NA	NA	NA	NA	NA	NA	5.24973703831093	0.00632502174825921
1	24658388	24659155	768	*	PlantSmallRNAgenes	siRNA24	NA	NA	osa-b1.0r1-9882	siRNA24 locus with predominant RNA size of 24	NA	NA	NA	NA	NA	NA	NA	-2.06982609986657	0.0284096667127477
1	24661400	24664454	3055	*	Pln24NT	24nt_Locus	NA	NA	cluster8286	NA	NA	NA	NA	cluster8286	cluster8286	T	12	4.25685411582186	0.044663268073331
1	24678134	24678744	611	*	PlantSmallRNAgenes	siRNA24	NA	NA	osa-b1.0r1-9893	siRNA24 locus with predominant RNA size of 24	NA	NA	NA	NA	NA	NA	NA	5.29858878875104	0.0191193099565178
1	24727431	24728144	714	*	PlantSmallRNAgenes	siRNA24	NA	NA	osa-b1.0r1-9921	siRNA24 locus with predominant RNA size of 24	NA	NA	NA	NA	NA	NA	NA	3.13368150538812	0.0362206655006456
1	24734260	24735365	1106	*	PlantSmallRNAgenes	siRNA24	NA	NA	osa-b1.0r1-9926	siRNA24 locus with predominant RNA size of 24	NA	NA	NA	NA	NA	NA	NA	2.00347218203867	0.0471615213391951
1	24777860	24779787	1928	*	PlantSmallRNAgenes	siRNA24	NA	NA	osa-b1.0r1-9949	siRNA24 locus with predominant RNA size of 24	NA	NA	NA	NA	NA	NA	NA	2.33203907681534	0.0381854023075846
1	24790195	24791523	1329	*	PlantSmallRNAgenes	siRNA24	NA	NA	osa-b1.0r1-9953	siRNA24 locus with predominant RNA size of 24	NA	NA	NA	NA	NA	NA	NA	4.87118235947055	0.00918532185013894
1	24900070	24900676	607	*	PlantSmallRNAgenes	siRNA24	NA	NA	osa-b1.0r1-9996	siRNA24 locus with predominant RNA size of 24	NA	NA	NA	NA	NA	NA	NA	-2.36805821632649	0.0172762752016333
1	24969976	24970331	356	*	PlantSmallRNAgenes	siRNA24	NA	NA	osa-b1.0r1-10028	siRNA24 locus with predominant RNA size of 24	NA	NA	NA	NA	NA	NA	NA	-2.42129935931665	0.0466068651811899
1	24970727	24971071	345	*	PlantSmallRNAgenes	siRNA24	NA	NA	osa-b1.0r1-10029	siRNA24 locus with predominant RNA size of 24	NA	NA	NA	NA	NA	NA	NA	-4.19778645791125	2.47748247368861e-08
1	24972526	24973055	530	*	PlantSmallRNAgenes	siRNA24	NA	NA	osa-b1.0r1-10031	siRNA24 locus with predominant RNA size of 24	NA	NA	NA	NA	NA	NA	NA	4.98278509815249	0.00281640274742339
1	24973520	24974088	569	*	PlantSmallRNAgenes	siRNA24	NA	NA	osa-b1.0r1-10032	siRNA24 locus with predominant RNA size of 24	NA	NA	NA	NA	NA	NA	NA	3.76127543922135	0.000548906879915737
1	24979447	24979768	322	*	PlantSmallRNAgenes	siRNA24	NA	NA	osa-b1.0r1-10035	siRNA24 locus with predominant RNA size of 24	NA	NA	NA	NA	NA	NA	NA	-4.80479386409379	0.0203192311114796
1	25036301	25037179	879	*	PlantSmallRNAgenes	siRNA24	NA	NA	osa-b1.0r1-10049	siRNA24 locus with predominant RNA size of 24	NA	NA	NA	NA	NA	NA	NA	4.46790748288022	0.0128460271227964
1	25112291	25113062	772	*	PlantSmallRNAgenes	siRNA24	NA	NA	osa-b1.0r1-10083	siRNA24 locus with predominant RNA size of 24	NA	NA	NA	NA	NA	NA	NA	3.69194308975659	0.00363384883330828
1	25117132	25117496	365	+	ShortStack	OtherRNA	NA	NA	Cluster_64634	NA	Cluster_64634	N	N	NA	NA	NA	NA	-4.17010816021415	0.0425989019751113
1	25149341	25150167	827	*	PlantSmallRNAgenes	siRNA24	NA	NA	osa-b1.0r1-10098	siRNA24 locus with predominant RNA size of 24	NA	NA	NA	NA	NA	NA	NA	-1.62017027174674	0.0414004301184575
1	25150570	25151336	767	*	PlantSmallRNAgenes	siRNA24	NA	NA	osa-b1.0r1-10099	siRNA24 locus with predominant RNA size of 24	NA	NA	NA	NA	NA	NA	NA	-1.83113031557688	0.0069002833309379
1	25251581	25255298	3718	*	PlantSmallRNAgenes	siRNA24	NA	NA	osa-b1.0r1-10140	siRNA24 locus with predominant RNA size of 24	NA	NA	NA	NA	NA	NA	NA	3.09902929078023	2.21704990596786e-06
1	25278973	25280053	1081	*	PlantSmallRNAgenes	siRNA24	NA	NA	osa-b1.0r1-10160	siRNA24 locus with predominant RNA size of 24	NA	NA	NA	NA	NA	NA	NA	4.47205546889863	0.040481657509861
1	25287847	25288286	440	*	PlantSmallRNAgenes	siRNA24	NA	NA	osa-b1.0r1-10165	siRNA24 locus with predominant RNA size of 24	NA	NA	NA	NA	NA	NA	NA	-2.75080588556902	0.00226343082389643
1	25299706	25300005	300	*	PlantSmallRNAgenes	siRNA24	NA	NA	osa-b1.0r1-10170	siRNA24 locus with predominant RNA size of 24	NA	NA	NA	NA	NA	NA	NA	4.5810361649522	0.0412506119429829
1	25300429	25301391	963	*	PlantSmallRNAgenes	siRNA24	NA	NA	osa-b1.0r1-10171	siRNA24 locus with predominant RNA size of 24	NA	NA	NA	NA	NA	NA	NA	3.68136516371886	0.0475906276255653
1	25304003	25307775	3773	*	PlantSmallRNAgenes	siRNA24	NA	NA	osa-b1.0r1-10173	siRNA24 locus with predominant RNA size of 24	NA	NA	NA	NA	NA	NA	NA	4.92468850454584	0.000546392240239408
1	25307832	25310519	2688	*	PlantSmallRNAgenes	siRNA24	NA	NA	osa-b1.0r1-10174	siRNA24 locus with predominant RNA size of 24	NA	NA	NA	NA	NA	NA	NA	5.86787261069992	0.000210222551073397
1	25311582	25315355	3774	*	PlantSmallRNAgenes	siRNA24	NA	NA	osa-b1.0r1-10176	siRNA24 locus with predominant RNA size of 24	NA	NA	NA	NA	NA	NA	NA	3.63241231902489	9.2681293838433e-11
1	25330009	25330849	841	*	PlantSmallRNAgenes	siRNA24	NA	NA	osa-b1.0r1-10184	siRNA24 locus with predominant RNA size of 24	NA	NA	NA	NA	NA	NA	NA	-1.80451731136254	0.0466116026775359
1	25357645	25357794	150	+	PlantSmallRNAgenes	OtherRNA	NA	NA	osa-b1.0r1-10198	OtherRNA locus with < 80% of RNAs between 20-24 nts in size	NA	NA	NA	NA	NA	NA	NA	6.6245904047791	3.52546350599866e-05
1	25359970	25360175	206	+	ShortStack	OtherRNA	NA	NA	Cluster_64821	NA	Cluster_64821	N	N	NA	NA	NA	NA	6.45071978202	0.000104045033591539
1	25361525	25361910	386	+	PlantSmallRNAgenes	OtherRNA	NA	NA	osa-b1.0r1-10199	OtherRNA locus with < 80% of RNAs between 20-24 nts in size	NA	NA	NA	NA	NA	NA	NA	6.7433400614545	1.90362514912683e-05
1	25416277	25416733	457	*	PlantSmallRNAgenes	siRNA24	NA	NA	osa-b1.0r1-10218	siRNA24 locus with predominant RNA size of 24	NA	NA	NA	NA	NA	NA	NA	-4.2384677513185	0.010377896111285
1	25475171	25475596	426	*	PlantSmallRNAgenes	siRNA24	NA	NA	osa-b1.0r1-10243	siRNA24 locus with predominant RNA size of 24	NA	NA	NA	NA	NA	NA	NA	-2.81001914413645	0.00213085415234725
1	25483214	25484053	840	*	PlantSmallRNAgenes	siRNA24	NA	NA	osa-b1.0r1-10251	siRNA24 locus with predominant RNA size of 24	NA	NA	NA	NA	NA	NA	NA	5.53170672566816	0.000890488092299773
1	25523270	25524150	881	-	PlantSmallRNAgenes	siRNA24	NA	NA	osa-b1.0r1-10267	siRNA24 locus with predominant RNA size of 24	NA	NA	NA	NA	NA	NA	NA	1.7688120163785	0.0206518848124492
1	25543447	25544531	1085	*	PlantSmallRNAgenes	siRNA24	NA	NA	osa-b1.0r1-10279	siRNA24 locus with predominant RNA size of 24	NA	NA	NA	NA	NA	NA	NA	3.97648827747167	0.0284096667127477
1	25555102	25555643	542	*	ShortStack	siRNA24	NA	NA	Cluster_64953	NA	Cluster_64953	24	N	NA	NA	NA	NA	4.76666201908006	0.00986103866414271
1	25595988	25597866	1879	*	PlantSmallRNAgenes	siRNA24	NA	NA	osa-b1.0r1-10298	siRNA24 locus with predominant RNA size of 24	NA	NA	NA	NA	NA	NA	NA	2.71553351847396	0.00432569762588858
1	25602966	25603760	795	*	PlantSmallRNAgenes	siRNA24	NA	NA	osa-b1.0r1-10304	siRNA24 locus with predominant RNA size of 24	NA	NA	NA	NA	NA	NA	NA	3.03899672279578	0.0238365449725322
1	25609686	25610508	823	*	PlantSmallRNAgenes	siRNA24	NA	NA	osa-b1.0r1-10306	siRNA24 locus with predominant RNA size of 24	NA	NA	NA	NA	NA	NA	NA	3.6455749130356	0.0129802030173185
1	25628088	25628673	586	+	PlantSmallRNAgenes	siRNA24	NA	NA	osa-b1.0r1-10315	siRNA24 locus with predominant RNA size of 24	NA	NA	NA	NA	NA	NA	NA	-7.03161049023144	6.25798566907577e-06
1	25704056	25705134	1079	+	PlantSmallRNAgenes	OtherRNA	NA	NA	osa-b1.0r1-10352	OtherRNA locus with < 80% of RNAs between 20-24 nts in size	NA	NA	NA	NA	NA	NA	NA	-2.17907548369267	0.0184392408166952
1	25767799	25769675	1877	*	PlantSmallRNAgenes	siRNA24	NA	NA	osa-b1.0r1-10369	siRNA24 locus with predominant RNA size of 24	NA	NA	NA	NA	NA	NA	NA	2.60308865937833	0.0425307343504801
1	25782979	25783680	702	*	PlantSmallRNAgenes	siRNA24	NA	NA	osa-b1.0r1-10377	siRNA24 locus with predominant RNA size of 24	NA	NA	NA	NA	NA	NA	NA	-5.17394675171245	0.004617542890502
1	25787564	25788070	507	*	PlantSmallRNAgenes	siRNA24	NA	NA	osa-b1.0r1-10382	siRNA24 locus with predominant RNA size of 24	NA	NA	NA	NA	NA	NA	NA	-2.0453483975381	0.00883255387768179
1	25817509	25818007	499	*	PlantSmallRNAgenes	siRNA24	NA	NA	osa-b1.0r1-10389	siRNA24 locus with predominant RNA size of 24	NA	NA	NA	NA	NA	NA	NA	3.68288790607496	0.0265242008067975
1	25818506	25818888	383	*	PlantSmallRNAgenes	siRNA24	NA	NA	osa-b1.0r1-10390	siRNA24 locus with predominant RNA size of 24	NA	NA	NA	NA	NA	NA	NA	-3.81045742864956	0.0314352454524767
1	25829145	25829652	508	*	PlantSmallRNAgenes	siRNA24	NA	NA	osa-b1.0r1-10395	siRNA24 locus with predominant RNA size of 24	NA	NA	NA	NA	NA	NA	NA	-4.58915952751263	0.0234303439762559
1	25833228	25834224	997	*	PlantSmallRNAgenes	siRNA24	NA	NA	osa-b1.0r1-10399	siRNA24 locus with predominant RNA size of 24	NA	NA	NA	NA	NA	NA	NA	-3.18572889710847	0.0123164565176842
1	25883796	25884197	402	*	PlantSmallRNAgenes	siRNA24	NA	NA	osa-b1.0r1-10418	siRNA24 locus with predominant RNA size of 24	NA	NA	NA	NA	NA	NA	NA	-4.92496065011829	0.00328671309186611
1	25933100	25933873	774	*	PlantSmallRNAgenes	siRNA24	NA	NA	osa-b1.0r1-10430	siRNA24 locus with predominant RNA size of 24	NA	NA	NA	NA	NA	NA	NA	-1.75547287997046	0.045878370159001
1	25988122	25991345	3224	*	PlantSmallRNAgenes	siRNA24	NA	NA	osa-b1.0r1-10453	siRNA24 locus with predominant RNA size of 24	NA	NA	NA	NA	NA	NA	NA	4.68488635583065	0.00749896213048559
1	26000908	26001163	256	*	PlantSmallRNAgenes	siRNA24	NA	NA	osa-b1.0r1-10456	siRNA24 locus with predominant RNA size of 24	NA	NA	NA	NA	NA	NA	NA	4.59494582041626	1.67481853461374e-05
1	26033100	26034302	1203	*	PlantSmallRNAgenes	siRNA24	NA	NA	osa-b1.0r1-10465	siRNA24 locus with predominant RNA size of 24	NA	NA	NA	NA	NA	NA	NA	-2.92434846058832	0.0285703792326066
1	26088803	26090792	1990	*	PlantSmallRNAgenes	siRNA24	NA	NA	osa-b1.0r1-10488	siRNA24 locus with predominant RNA size of 24	NA	NA	NA	NA	NA	NA	NA	2.40370151266414	0.0408824224633843
1	26098362	26098978	617	*	PlantSmallRNAgenes	siRNA24	NA	NA	osa-b1.0r1-10493	siRNA24 locus with predominant RNA size of 24	NA	NA	NA	NA	NA	NA	NA	-1.8376519634683	0.0355259806183401
1	26129398	26129703	306	-	PlantSmallRNAgenes	siRNA24	NA	NA	osa-b1.0r1-10503	siRNA24 locus with predominant RNA size of 24	NA	NA	NA	NA	NA	NA	NA	4.98470263747197	0.0353879155237748
1	26154330	26155696	1367	*	PlantSmallRNAgenes	siRNA24	NA	NA	osa-b1.0r1-10510	siRNA24 locus with predominant RNA size of 24	NA	NA	NA	NA	NA	NA	NA	3.37524993802161	0.00168320997678938
1	26165899	26165965	67	+	PlantSmallRNAgenes	siRNA20	NA	NA	osa-b1.0r1-10515	siRNA20 locus with predominant RNA size of 20	NA	NA	NA	NA	NA	NA	NA	-5.26564570636315	0.00487858265291607
1	26222327	26222769	443	*	PlantSmallRNAgenes	siRNA24	NA	NA	osa-b1.0r1-10541	siRNA24 locus with predominant RNA size of 24	NA	NA	NA	NA	NA	NA	NA	-2.14724332940785	0.0240452683916638
1	26248761	26249336	576	-	PlantSmallRNAgenes	siRNA24	NA	NA	osa-b1.0r1-10555	siRNA24 locus with predominant RNA size of 24	NA	NA	NA	NA	NA	NA	NA	1.23880650738008	0.0356715143623618
1	26325838	26326138	301	*	PlantSmallRNAgenes	siRNA24	NA	NA	osa-b1.0r1-10584	siRNA24 locus with predominant RNA size of 24	NA	NA	NA	NA	NA	NA	NA	-3.91937032898351	0.0437503517130215
1	26326951	26328593	1643	*	PlantSmallRNAgenes	siRNA24	NA	NA	osa-b1.0r1-10585	siRNA24 locus with predominant RNA size of 24	NA	NA	NA	NA	NA	NA	NA	-1.53518410302812	0.0190922486587348
1	26430449	26430790	342	*	PlantSmallRNAgenes	siRNA24	NA	NA	osa-b1.0r1-10629	siRNA24 locus with predominant RNA size of 24	NA	NA	NA	NA	NA	NA	NA	-2.20515068162847	0.00455865293853879
1	26533086	26533523	438	-	PlantSmallRNAgenes	OtherRNA	NA	NA	osa-b1.0r1-10673	OtherRNA locus with < 80% of RNAs between 20-24 nts in size	NA	NA	NA	NA	NA	NA	NA	-2.27385545157746	0.0312089831908806
1	26537788	26538109	322	*	PlantSmallRNAgenes	siRNA24	NA	NA	osa-b1.0r1-10678	siRNA24 locus with predominant RNA size of 24	NA	NA	NA	NA	NA	NA	NA	-2.11485224502098	0.00388344459205375
1	26558646	26559390	745	*	ShortStack	siRNA24	NA	NA	Cluster_65604	NA	Cluster_65604	24	N	NA	NA	NA	NA	5.61532990076399	0.00747571351292918
1	26560683	26562103	1421	*	PlantSmallRNAgenes	siRNA24	NA	NA	osa-b1.0r1-10686	siRNA24 locus with predominant RNA size of 24	NA	NA	NA	NA	NA	NA	NA	9.02280319943737	0.00208930063967758
1	26562185	26562570	386	*	PlantSmallRNAgenes	siRNA24	NA	NA	osa-b1.0r1-10687	siRNA24 locus with predominant RNA size of 24	NA	NA	NA	NA	NA	NA	NA	6.74641221379767	3.28993924617804e-05
1	26563219	26563892	674	*	PlantSmallRNAgenes	siRNA24	NA	NA	osa-b1.0r1-10689	siRNA24 locus with predominant RNA size of 24	NA	NA	NA	NA	NA	NA	NA	9.56447052525434	1.48669577612216e-11
1	26579273	26582425	3153	*	PlantSmallRNAgenes	OtherRNA	NA	NA	osa-b1.0r1-10694	OtherRNA locus with < 80% of RNAs between 20-24 nts in size	NA	NA	NA	NA	NA	NA	NA	2.57898781675315	9.35484135488308e-06
1	26585442	26587504	2063	*	PlantSmallRNAgenes	siRNA24	NA	NA	osa-b1.0r1-10697	siRNA24 locus with predominant RNA size of 24	NA	NA	NA	NA	NA	NA	NA	4.54370599418931	0.0149824183553231
1	26608782	26609171	390	*	PlantSmallRNAgenes	siRNA24	NA	NA	osa-b1.0r1-10700	siRNA24 locus with predominant RNA size of 24	NA	NA	NA	NA	NA	NA	NA	-1.90125856077245	0.0457792444919711
1	26616713	26617415	703	+	PlantSmallRNAgenes	OtherRNA	NA	NA	osa-b1.0r1-10706	OtherRNA locus with < 80% of RNAs between 20-24 nts in size	NA	NA	NA	NA	NA	NA	NA	-5.01100205446016	0.00741515082985536
1	26628123	26628413	291	*	PlantSmallRNAgenes	siRNA24	NA	NA	osa-b1.0r1-10713	siRNA24 locus with predominant RNA size of 24	NA	NA	NA	NA	NA	NA	NA	-4.59724729337408	0.0181416194136785
1	26637308	26638015	708	*	PlantSmallRNAgenes	siRNA24	NA	NA	osa-b1.0r1-10715	siRNA24 locus with predominant RNA size of 24	NA	NA	NA	NA	NA	NA	NA	-1.80455939828197	0.0149624114753926
1	26691815	26692743	929	*	PlantSmallRNAgenes	siRNA24	NA	NA	osa-b1.0r1-10738	siRNA24 locus with predominant RNA size of 24	NA	NA	NA	NA	NA	NA	NA	-1.54189115289634	0.0334710176629229
1	26701999	26703008	1010	-	ShortStack	OtherRNA	NA	NA	Cluster_65708	NA	Cluster_65708	N	N	NA	NA	NA	NA	-4.03959509358357	0.0331673642184175
1	26737173	26737404	232	-	PlantSmallRNAgenes	siRNA24	NA	NA	osa-b1.0r1-10757	siRNA24 locus with predominant RNA size of 24	NA	NA	NA	NA	NA	NA	NA	4.40509045924908	0.047240797154378
1	26743038	26743642	605	*	PlantSmallRNAgenes	siRNA24	NA	NA	osa-b1.0r1-10761	siRNA24 locus with predominant RNA size of 24	NA	NA	NA	NA	NA	NA	NA	2.55901092653733	0.0319165706062028
1	26895961	26896551	591	*	PlantSmallRNAgenes	siRNA24	NA	NA	osa-b1.0r1-10820	siRNA24 locus with predominant RNA size of 24	NA	NA	NA	NA	NA	NA	NA	-1.7402936700401	0.0363538535140553
1	26905996	26906534	539	*	PlantSmallRNAgenes	siRNA24	NA	NA	osa-b1.0r1-10823	siRNA24 locus with predominant RNA size of 24	NA	NA	NA	NA	NA	NA	NA	4.8245496023661	0.0150218768866057
1	26923194	26923459	266	*	PlantSmallRNAgenes	siRNA21	NA	NA	osa-b1.0r1-10828	siRNA21 locus with predominant RNA size of 21	NA	NA	NA	NA	NA	NA	NA	5.94482280002972	0.00126016824728509
1	26924710	26931607	6898	*	PlantSmallRNAgenes	siRNA24	NA	NA	osa-b1.0r1-10832	siRNA24 locus with predominant RNA size of 24	NA	NA	NA	NA	NA	NA	NA	9.70117864730309	3.55282557713126e-38
1	26934528	26938741	4214	*	Pln24NT	24nt_Locus	NA	NA	cluster9049	NA	NA	NA	NA	cluster9049	cluster9049	T	16	4.42339875633469	0.0266873487519421
1	26939424	26939723	300	*	ShortStack	siRNA24	NA	NA	Cluster_65846	NA	Cluster_65846	24	N	NA	NA	NA	NA	5.6026204668753	0.010054502428284
1	27030849	27031308	460	*	PlantSmallRNAgenes	siRNA24	NA	NA	osa-b1.0r1-10854	siRNA24 locus with predominant RNA size of 24	NA	NA	NA	NA	NA	NA	NA	2.22004825666467	0.0298114241197883
1	27032023	27032492	470	*	PlantSmallRNAgenes	siRNA24	NA	NA	osa-b1.0r1-10855	siRNA24 locus with predominant RNA size of 24	NA	NA	NA	NA	NA	NA	NA	4.28770215477179	0.0263545844967024
1	27050071	27050420	350	-	PlantSmallRNAgenes	OtherRNA	NA	NA	osa-b1.0r1-10873	OtherRNA locus with < 80% of RNAs between 20-24 nts in size	NA	NA	NA	NA	NA	NA	NA	-2.91872812189954	0.0464200483544593
1	27060510	27061143	634	*	PlantSmallRNAgenes	siRNA24	NA	NA	osa-b1.0r1-10877	siRNA24 locus with predominant RNA size of 24	NA	NA	NA	NA	NA	NA	NA	4.1416646085232	0.0314352454524767
1	27080336	27081024	689	*	PlantSmallRNAgenes	siRNA24	NA	NA	osa-b1.0r1-10882	siRNA24 locus with predominant RNA size of 24	NA	NA	NA	NA	NA	NA	NA	-3.85244569117657	0.033643771931366
1	27085770	27086138	369	-	ShortStack	OtherRNA	NA	NA	Cluster_65901	NA	Cluster_65901	N	N	NA	NA	NA	NA	4.75559990496427	0.0198263209684482
1	27087294	27087399	106	-	ShortStack	OtherRNA	NA	NA	Cluster_65902	NA	Cluster_65902	N	N	NA	NA	NA	NA	5.44583145345633	0.0018581263010352
1	27091453	27091803	351	-	ShortStack	OtherRNA	NA	NA	Cluster_65910	NA	Cluster_65910	N	N	NA	NA	NA	NA	6.51106659255539	6.84679845073169e-05
1	27170597	27171251	655	*	PlantSmallRNAgenes	siRNA24	NA	NA	osa-b1.0r1-10924	siRNA24 locus with predominant RNA size of 24	NA	NA	NA	NA	NA	NA	NA	2.59291418560496	0.0322205200316122
1	27177762	27179060	1299	*	ShortStack	OtherRNA	NA	NA	Cluster_65991	NA	Cluster_65991	N	N	NA	NA	NA	NA	-3.22363021548227	0.00328624289147517
1	27239872	27240105	234	+	PlantSmallRNAgenes	OtherRNA	NA	NA	osa-b1.0r1-10951	OtherRNA locus with < 80% of RNAs between 20-24 nts in size	NA	NA	NA	NA	NA	NA	NA	2.76834310658836	3.54483808393923e-05
1	27250821	27251134	314	*	PlantSmallRNAgenes	siRNA24	NA	NA	osa-b1.0r1-10954	siRNA24 locus with predominant RNA size of 24	NA	NA	NA	NA	NA	NA	NA	3.83177457546457	0.0389933883218112
1	27278494	27278906	413	*	PlantSmallRNAgenes	siRNA24	NA	NA	osa-b1.0r1-10960	siRNA24 locus with predominant RNA size of 24	NA	NA	NA	NA	NA	NA	NA	-5.77757441297683	0.000475572359339471
1	27303264	27303719	456	-	PlantSmallRNAgenes	OtherRNA	NA	NA	osa-b1.0r1-10975	OtherRNA locus with < 80% of RNAs between 20-24 nts in size	NA	NA	NA	NA	NA	NA	NA	3.13801251169533	0.0256529568297757
1	27328009	27328305	297	*	PlantSmallRNAgenes	siRNA24	NA	NA	osa-b1.0r1-10985	siRNA24 locus with predominant RNA size of 24	NA	NA	NA	NA	NA	NA	NA	-2.58357928205408	0.0156604963251446
1	27422011	27422506	496	*	PlantSmallRNAgenes	siRNA24	NA	NA	osa-b1.0r1-11011	siRNA24 locus with predominant RNA size of 24	NA	NA	NA	NA	NA	NA	NA	-5.09893564818291	0.00328954397685908
1	27490940	27491345	406	*	PlantSmallRNAgenes	siRNA24	NA	NA	osa-b1.0r1-11034	siRNA24 locus with predominant RNA size of 24	NA	NA	NA	NA	NA	NA	NA	-4.31786367143715	0.0256256248023791
1	27528951	27529969	1019	*	PlantSmallRNAgenes	siRNA24	NA	NA	osa-b1.0r1-11052	siRNA24 locus with predominant RNA size of 24	NA	NA	NA	NA	NA	NA	NA	2.42686568691234	0.0247322512148394
1	27613738	27614993	1256	*	PlantSmallRNAgenes	siRNA24	NA	NA	osa-b1.0r1-11075	siRNA24 locus with predominant RNA size of 24	NA	NA	NA	NA	NA	NA	NA	3.33358979393391	0.000398635775859404
1	27621253	27621927	675	*	PlantSmallRNAgenes	siRNA24	NA	NA	osa-b1.0r1-11079	siRNA24 locus with predominant RNA size of 24	NA	NA	NA	NA	NA	NA	NA	-5.18651511395599	0.00901405434538232
1	27636023	27636415	393	+	PlantSmallRNAgenes	siRNA24	NA	NA	osa-b1.0r1-11082	siRNA24 locus with predominant RNA size of 24	NA	NA	NA	NA	NA	NA	NA	3.53617570421611	0.0309432458743143
1	27636554	27638248	1695	*	PlantSmallRNAgenes	siRNA24	NA	NA	osa-b1.0r1-11083	siRNA24 locus with predominant RNA size of 24	NA	NA	NA	NA	NA	NA	NA	4.01192873363638	0.0274130155786048
1	27645970	27646338	369	-	PlantSmallRNAgenes	siRNA24	NA	NA	osa-b1.0r1-11090	siRNA24 locus with predominant RNA size of 24	NA	NA	NA	NA	NA	NA	NA	2.71724974789766	0.00465275406802084
1	27712719	27713160	442	*	PlantSmallRNAgenes	siRNA24	NA	NA	osa-b1.0r1-11113	siRNA24 locus with predominant RNA size of 24	NA	NA	NA	NA	NA	NA	NA	-4.54414669388017	0.0176907255568968
1	27713423	27713760	338	+	PlantSmallRNAgenes	siRNA24	NA	NA	osa-b1.0r1-11114	siRNA24 locus with predominant RNA size of 24	NA	NA	NA	NA	NA	NA	NA	-4.25939783933509	1.22807040187616e-07
1	27740038	27741854	1817	*	PlantSmallRNAgenes	siRNA24	NA	NA	osa-b1.0r1-11117	siRNA24 locus with predominant RNA size of 24	NA	NA	NA	NA	NA	NA	NA	2.52860462928884	0.0176572314686613
1	27747989	27748723	735	*	PlantSmallRNAgenes	siRNA24	NA	NA	osa-b1.0r1-11120	siRNA24 locus with predominant RNA size of 24	NA	NA	NA	NA	NA	NA	NA	-2.7643884125982	0.000545702506821403
1	27748918	27749325	408	-	PlantSmallRNAgenes	OtherRNA	NA	NA	osa-b1.0r1-11121	OtherRNA locus with < 80% of RNAs between 20-24 nts in size	NA	NA	NA	NA	NA	NA	NA	-4.5443614891622	0.000140590099276792
1	27820217	27820816	600	*	PlantSmallRNAgenes	siRNA24	NA	NA	osa-b1.0r1-11152	siRNA24 locus with predominant RNA size of 24	NA	NA	NA	NA	NA	NA	NA	4.11638941437597	0.0225080114477854
1	27827248	27828163	916	*	PlantSmallRNAgenes	siRNA24	NA	NA	osa-b1.0r1-11154	siRNA24 locus with predominant RNA size of 24	NA	NA	NA	NA	NA	NA	NA	2.68668976204438	0.0189825819744056
1	27830635	27830998	364	*	PlantSmallRNAgenes	siRNA24	NA	NA	osa-b1.0r1-11157	siRNA24 locus with predominant RNA size of 24	NA	NA	NA	NA	NA	NA	NA	3.85414568394889	0.0329275310800545
1	27850178	27851841	1664	*	PlantSmallRNAgenes	siRNA24	NA	NA	osa-b1.0r1-11167	siRNA24 locus with predominant RNA size of 24	NA	NA	NA	NA	NA	NA	NA	8.31544680363744	1.06376112030517e-08
1	27851917	27852441	525	*	PlantSmallRNAgenes	siRNA24	NA	NA	osa-b1.0r1-11168	siRNA24 locus with predominant RNA size of 24	NA	NA	NA	NA	NA	NA	NA	7.19889814954082	6.56379066917315e-06
1	27857612	27859440	1829	*	PlantSmallRNAgenes	siRNA24	NA	NA	osa-b1.0r1-11172	siRNA24 locus with predominant RNA size of 24	NA	NA	NA	NA	NA	NA	NA	4.34135926546608	0.000435095463729019
1	27859499	27859972	474	*	PlantSmallRNAgenes	siRNA24	NA	NA	osa-b1.0r1-11173	siRNA24 locus with predominant RNA size of 24	NA	NA	NA	NA	NA	NA	NA	5.61166908098323	0.00696604121224664
1	27866135	27866799	665	*	PlantSmallRNAgenes	siRNA24	NA	NA	osa-b1.0r1-11177	siRNA24 locus with predominant RNA size of 24	NA	NA	NA	NA	NA	NA	NA	5.33699320536036	0.016060627676754
1	27872048	27872934	887	*	PlantSmallRNAgenes	siRNA24	NA	NA	osa-b1.0r1-11180	siRNA24 locus with predominant RNA size of 24	NA	NA	NA	NA	NA	NA	NA	3.24409400224298	0.0385786265800524
1	27950972	27951837	866	*	PlantSmallRNAgenes	siRNA24	NA	NA	osa-b1.0r1-11208	siRNA24 locus with predominant RNA size of 24	NA	NA	NA	NA	NA	NA	NA	-2.4329052671955	0.0102269079709765
1	28029385	28029829	445	*	PlantSmallRNAgenes	siRNA24	NA	NA	osa-b1.0r1-11248	siRNA24 locus with predominant RNA size of 24	NA	NA	NA	NA	NA	NA	NA	-4.30649840524058	0.0162602349467007
1	28070571	28070939	369	*	PlantSmallRNAgenes	siRNA24	NA	NA	osa-b1.0r1-11256	siRNA24 locus with predominant RNA size of 24	NA	NA	NA	NA	NA	NA	NA	-4.07238078142396	0.0277252822062305
1	28085844	28086271	428	-	ShortStack	OtherRNA	NA	NA	Cluster_66568	NA	Cluster_66568	N	N	NA	NA	NA	NA	-5.22097668521103	0.0167295101835245
1	28086692	28086998	307	*	PlantSmallRNAgenes	siRNA24	NA	NA	osa-b1.0r1-11262	siRNA24 locus with predominant RNA size of 24	NA	NA	NA	NA	NA	NA	NA	-1.69331665475372	0.0464859543604915
1	28148122	28148407	286	*	PlantSmallRNAgenes	siRNA24	NA	NA	osa-b1.0r1-11295	siRNA24 locus with predominant RNA size of 24	NA	NA	NA	NA	NA	NA	NA	4.30865956317509	0.0477839611781164
1	28197141	28198644	1504	*	PlantSmallRNAgenes	siRNA24	NA	NA	osa-b1.0r1-11309	siRNA24 locus with predominant RNA size of 24	NA	NA	NA	NA	NA	NA	NA	2.37775902601418	0.0432501005757363
1	28199259	28206603	7345	*	PlantSmallRNAgenes	siRNA24	NA	NA	osa-b1.0r1-11311	siRNA24 locus with predominant RNA size of 24	NA	NA	NA	NA	NA	NA	NA	8.16870444974765	1.01159344678644e-16
1	28206694	28207110	417	*	PlantSmallRNAgenes	siRNA24	NA	NA	osa-b1.0r1-11312	siRNA24 locus with predominant RNA size of 24	NA	NA	NA	NA	NA	NA	NA	5.15644945659446	0.0458705741370058
1	28207264	28216682	9419	*	PlantSmallRNAgenes	siRNA24	NA	NA	osa-b1.0r1-11313	siRNA24 locus with predominant RNA size of 24	NA	NA	NA	NA	NA	NA	NA	9.47780142190799	2.02061216453249e-11
1	28246321	28246599	279	*	PlantSmallRNAgenes	siRNA24	NA	NA	osa-b1.0r1-11325	siRNA24 locus with predominant RNA size of 24	NA	NA	NA	NA	NA	NA	NA	-5.77453981653841	0.00180365659999161
1	28275515	28277583	2069	*	PlantSmallRNAgenes	siRNA24	NA	NA	osa-b1.0r1-11334	siRNA24 locus with predominant RNA size of 24	NA	NA	NA	NA	NA	NA	NA	-1.81833013681256	0.0155088322523634
1	28353399	28354188	790	*	PlantSmallRNAgenes	siRNA24	NA	NA	osa-b1.0r1-11364	siRNA24 locus with predominant RNA size of 24	NA	NA	NA	NA	NA	NA	NA	4.98736258956595	0.00310408953574501
1	28380708	28381157	450	*	PlantSmallRNAgenes	siRNA24	NA	NA	osa-b1.0r1-11375	siRNA24 locus with predominant RNA size of 24	NA	NA	NA	NA	NA	NA	NA	-6.75247045454764	7.71351295235188e-06
1	28399520	28400064	545	*	PlantSmallRNAgenes	siRNA24	NA	NA	osa-b1.0r1-11383	siRNA24 locus with predominant RNA size of 24	NA	NA	NA	NA	NA	NA	NA	4.01666274907882	0.047664833717702
1	28462195	28462853	659	*	PlantSmallRNAgenes	siRNA24	NA	NA	osa-b1.0r1-11421	siRNA24 locus with predominant RNA size of 24	NA	NA	NA	NA	NA	NA	NA	3.65459253852232	0.000428941824711075
1	28488543	28488862	320	*	PlantSmallRNAgenes	siRNA24	NA	NA	osa-b1.0r1-11434	siRNA24 locus with predominant RNA size of 24	NA	NA	NA	NA	NA	NA	NA	-5.27987918975147	0.00882030745723021
1	28512549	28512918	370	*	PlantSmallRNAgenes	siRNA24	NA	NA	osa-b1.0r1-11451	siRNA24 locus with predominant RNA size of 24	NA	NA	NA	NA	NA	NA	NA	-1.99254779892593	0.0294132557112709
1	28567955	28568550	596	*	PlantSmallRNAgenes	siRNA24	NA	NA	osa-b1.0r1-11467	siRNA24 locus with predominant RNA size of 24	NA	NA	NA	NA	NA	NA	NA	-3.75067243611399	0.00885012991877484
1	28571708	28572100	393	*	PlantSmallRNAgenes	siRNA24	NA	NA	osa-b1.0r1-11469	siRNA24 locus with predominant RNA size of 24	NA	NA	NA	NA	NA	NA	NA	-1.9939929024183	0.0357978143812809
1	28589604	28590825	1222	*	PlantSmallRNAgenes	siRNA24	NA	NA	osa-b1.0r1-11475	siRNA24 locus with predominant RNA size of 24	NA	NA	NA	NA	NA	NA	NA	3.09070034802531	0.0458669432996922
1	28594398	28595476	1079	*	PlantSmallRNAgenes	siRNA24	NA	NA	osa-b1.0r1-11476	siRNA24 locus with predominant RNA size of 24	NA	NA	NA	NA	NA	NA	NA	4.83998748060009	5.50492071233973e-11
1	28597144	28601148	4005	*	PlantSmallRNAgenes	siRNA24	NA	NA	osa-b1.0r1-11477	siRNA24 locus with predominant RNA size of 24	NA	NA	NA	NA	NA	NA	NA	7.81819162008918	8.37553229301812e-17
1	28785790	28785995	206	*	PlantSmallRNAgenes	siRNA24	NA	NA	osa-b1.0r1-11556	siRNA24 locus with predominant RNA size of 24	NA	NA	NA	NA	NA	NA	NA	9.72082747070182	9.39444937512219e-12
1	28838591	28839254	664	*	PlantSmallRNAgenes	siRNA24	NA	NA	osa-b1.0r1-11582	siRNA24 locus with predominant RNA size of 24	NA	NA	NA	NA	NA	NA	NA	-5.60450689014279	0.00263982701282445
1	28851482	28852702	1221	*	PlantSmallRNAgenes	siRNA24	NA	NA	osa-b1.0r1-11584	siRNA24 locus with predominant RNA size of 24	NA	NA	NA	NA	NA	NA	NA	4.14801272930648	0.00318184918534781
1	28948648	28949268	621	*	PlantSmallRNAgenes	siRNA24	NA	NA	osa-b1.0r1-11618	siRNA24 locus with predominant RNA size of 24	NA	NA	NA	NA	NA	NA	NA	4.19314053612706	0.0289493950572313
1	28963688	28964037	350	*	PlantSmallRNAgenes	siRNA24	NA	NA	osa-b1.0r1-11626	siRNA24 locus with predominant RNA size of 24	NA	NA	NA	NA	NA	NA	NA	-4.98115016206428	0.0029414428037459
1	28965648	28966850	1203	*	PlantSmallRNAgenes	siRNA24	NA	NA	osa-b1.0r1-11627	siRNA24 locus with predominant RNA size of 24	NA	NA	NA	NA	NA	NA	NA	-3.48479841877222	0.00483810924839938
1	29018378	29020555	2178	*	PlantSmallRNAgenes	siRNA24	NA	NA	osa-b1.0r1-11639	siRNA24 locus with predominant RNA size of 24	NA	NA	NA	NA	NA	NA	NA	3.62359540118237	0.00071762491260689
1	29053123	29056503	3381	*	PlantSmallRNAgenes	siRNA24	NA	NA	osa-b1.0r1-11652	siRNA24 locus with predominant RNA size of 24	NA	NA	NA	NA	NA	NA	NA	8.78689532788449	4.07772440239334e-10
1	29065407	29066758	1352	*	PlantSmallRNAgenes	siRNA24	NA	NA	osa-b1.0r1-11656	siRNA24 locus with predominant RNA size of 24	NA	NA	NA	NA	NA	NA	NA	3.05040396806796	0.01516893407309
1	29156942	29157757	816	+	PlantSmallRNAgenes	siRNA24	NA	NA	osa-b1.0r1-11698	siRNA24 locus with predominant RNA size of 24	NA	NA	NA	NA	NA	NA	NA	5.53477056101489	0.000483160340753141
1	29170981	29171367	387	*	PlantSmallRNAgenes	siRNA24	NA	NA	osa-b1.0r1-11706	siRNA24 locus with predominant RNA size of 24	NA	NA	NA	NA	NA	NA	NA	-3.00024624009312	2.43191069740956e-05
1	29196473	29196893	421	-	PlantSmallRNAgenes	OtherRNA	NA	NA	osa-b1.0r1-11716	OtherRNA locus with < 80% of RNAs between 20-24 nts in size	NA	NA	NA	NA	NA	NA	NA	-3.53466616462171	5.31665396604838e-06
1	29231124	29231534	411	*	PlantSmallRNAgenes	siRNA24	NA	NA	osa-b1.0r1-11732	siRNA24 locus with predominant RNA size of 24	NA	NA	NA	NA	NA	NA	NA	-3.00642283132325	0.00308163576259694
1	29233036	29233389	354	-	PlantSmallRNAgenes	OtherRNA	NA	NA	osa-b1.0r1-11733	OtherRNA locus with < 80% of RNAs between 20-24 nts in size	NA	NA	NA	NA	NA	NA	NA	4.88001320507349	0.0258272655470443
1	29233514	29233956	443	-	PlantSmallRNAgenes	OtherRNA	NA	NA	osa-b1.0r1-11734	OtherRNA locus with < 80% of RNAs between 20-24 nts in size	NA	NA	NA	NA	NA	NA	NA	4.09190104636789	0.0311232558417093
1	29251586	29253147	1562	*	PlantSmallRNAgenes	siRNA24	NA	NA	osa-b1.0r1-11743	siRNA24 locus with predominant RNA size of 24	NA	NA	NA	NA	NA	NA	NA	1.97921211483698	0.044208892972891
1	29262858	29263252	395	*	PlantSmallRNAgenes	siRNA24	NA	NA	osa-b1.0r1-11744	siRNA24 locus with predominant RNA size of 24	NA	NA	NA	NA	NA	NA	NA	-1.66112581433764	0.0331042478764978
1	29268427	29268748	322	*	PlantSmallRNAgenes	siRNA24	NA	NA	osa-b1.0r1-11747	siRNA24 locus with predominant RNA size of 24	NA	NA	NA	NA	NA	NA	NA	-4.31027919509574	0.0483494502424568
1	29295889	29298046	2158	*	PlantSmallRNAgenes	siRNA24	NA	NA	osa-b1.0r1-11757	siRNA24 locus with predominant RNA size of 24	NA	NA	NA	NA	NA	NA	NA	3.29881599688069	0.00836265105518169
1	29326091	29326223	133	+	PlantSmallRNAgenes	OtherRNA	NA	NA	osa-b1.0r1-11764	OtherRNA locus with < 80% of RNAs between 20-24 nts in size	NA	NA	NA	NA	NA	NA	NA	2.20219139727893	0.00487496749795514
1	29334966	29335310	345	*	PlantSmallRNAgenes	siRNA24	NA	NA	osa-b1.0r1-11769	siRNA24 locus with predominant RNA size of 24	NA	NA	NA	NA	NA	NA	NA	-2.04908851183665	0.0303486130770519
1	29378029	29378547	519	*	PlantSmallRNAgenes	siRNA24	NA	NA	osa-b1.0r1-11785	siRNA24 locus with predominant RNA size of 24	NA	NA	NA	NA	NA	NA	NA	-2.24855440273741	0.0470814886929212
1	29450785	29452032	1248	*	PlantSmallRNAgenes	siRNA24	NA	NA	osa-b1.0r1-11809	siRNA24 locus with predominant RNA size of 24	NA	NA	NA	NA	NA	NA	NA	-1.55050921474884	0.0329247259055295
1	29497281	29498088	808	*	PlantSmallRNAgenes	siRNA24	NA	NA	osa-b1.0r1-11828	siRNA24 locus with predominant RNA size of 24	NA	NA	NA	NA	NA	NA	NA	-3.3323518533219	0.000200657282344772
1	29560188	29563241	3054	+	PlantSmallRNAgenes	OtherRNA	NA	NA	osa-b1.0r1-11857	OtherRNA locus with < 80% of RNAs between 20-24 nts in size	NA	NA	NA	NA	NA	NA	NA	-1.97817253590977	0.0204390982432684
1	29564997	29567085	2089	+	PlantSmallRNAgenes	OtherRNA	NA	NA	osa-b1.0r1-11860	OtherRNA locus with < 80% of RNAs between 20-24 nts in size	NA	NA	NA	NA	NA	NA	NA	-2.92936279786901	0.00851189190445518
1	29616929	29617672	744	*	PlantSmallRNAgenes	siRNA24	NA	NA	osa-b1.0r1-11878	siRNA24 locus with predominant RNA size of 24	NA	NA	NA	NA	NA	NA	NA	3.66439468112071	0.0250607638125888
1	29637089	29637461	373	*	PlantSmallRNAgenes	siRNA24	NA	NA	osa-b1.0r1-11887	siRNA24 locus with predominant RNA size of 24	NA	NA	NA	NA	NA	NA	NA	3.68746918775846	0.0167950421879305
1	29715530	29715849	320	*	PlantSmallRNAgenes	siRNA24	NA	NA	osa-b1.0r1-11911	siRNA24 locus with predominant RNA size of 24	NA	NA	NA	NA	NA	NA	NA	3.44197750366359	0.00308357492414353
1	29759935	29760367	433	*	PlantSmallRNAgenes	siRNA24	NA	NA	osa-b1.0r1-11932	siRNA24 locus with predominant RNA size of 24	NA	NA	NA	NA	NA	NA	NA	-5.15232990410983	0.00131295812506048
1	29821794	29821952	159	*	PlantSmallRNAgenes	siRNA24	NA	NA	osa-b1.0r1-11949	siRNA24 locus with predominant RNA size of 24	NA	NA	NA	NA	NA	NA	NA	-4.80449147251447	0.0111859964037049
1	29836035	29836696	662	*	PlantSmallRNAgenes	siRNA24	NA	NA	osa-b1.0r1-11958	siRNA24 locus with predominant RNA size of 24	NA	NA	NA	NA	NA	NA	NA	-2.04888838366466	0.0343843459152481
1	29848508	29848865	358	*	PlantSmallRNAgenes	siRNA24	NA	NA	osa-b1.0r1-11963	siRNA24 locus with predominant RNA size of 24	NA	NA	NA	NA	NA	NA	NA	-2.15855705053414	0.00742405249046517
1	29898855	29899132	278	*	PlantSmallRNAgenes	siRNA24	NA	NA	osa-b1.0r1-11985	siRNA24 locus with predominant RNA size of 24	NA	NA	NA	NA	NA	NA	NA	4.21930447558018	0.0247928157187338
1	29917824	29918585	762	+	PlantSmallRNAgenes	siRNA24	NA	NA	osa-b1.0r1-11997	siRNA24 locus with predominant RNA size of 24	NA	NA	NA	NA	NA	NA	NA	4.44730799006838	0.0113510032751815
1	29960117	29960551	435	*	PlantSmallRNAgenes	siRNA24	NA	NA	osa-b1.0r1-12020	siRNA24 locus with predominant RNA size of 24	NA	NA	NA	NA	NA	NA	NA	-1.64932571563515	0.0275030267510901
1	29963304	29963772	469	*	PlantSmallRNAgenes	siRNA24	NA	NA	osa-b1.0r1-12021	siRNA24 locus with predominant RNA size of 24	NA	NA	NA	NA	NA	NA	NA	-2.85707381756024	0.0423582889982818
1	29982474	29983103	630	-	PlantSmallRNAgenes	siRNA24	NA	NA	osa-b1.0r1-12039	siRNA24 locus with predominant RNA size of 24	NA	NA	NA	NA	NA	NA	NA	4.32899402408228	0.0291403907809167
1	29984908	29985106	199	*	PlantSmallRNAgenes	siRNA24	NA	NA	osa-b1.0r1-12041	siRNA24 locus with predominant RNA size of 24	NA	NA	NA	NA	NA	NA	NA	-4.57031146723622	0.0466764639346891
1	29989918	29990370	453	*	PlantSmallRNAgenes	siRNA24	NA	NA	osa-b1.0r1-12045	siRNA24 locus with predominant RNA size of 24	NA	NA	NA	NA	NA	NA	NA	-4.58603025226082	0.0265814701644464
1	30001928	30002303	376	*	PlantSmallRNAgenes	siRNA24	NA	NA	osa-b1.0r1-12047	siRNA24 locus with predominant RNA size of 24	NA	NA	NA	NA	NA	NA	NA	-4.17175372630547	0.0388301413479635
1	30041450	30042007	558	*	PlantSmallRNAgenes	siRNA24	NA	NA	osa-b1.0r1-12060	siRNA24 locus with predominant RNA size of 24	NA	NA	NA	NA	NA	NA	NA	-1.63988417828892	0.0411668483946181
1	30148907	30149355	449	*	PlantSmallRNAgenes	siRNA24	NA	NA	osa-b1.0r1-12099	siRNA24 locus with predominant RNA size of 24	NA	NA	NA	NA	NA	NA	NA	-4.0923372923513	0.00366553997873621
1	30167473	30167955	483	+	ShortStack	OtherRNA	NA	NA	Cluster_67881	NA	Cluster_67881	N	N	NA	NA	NA	NA	-4.39072530106533	0.0168977988066438
1	30169510	30169677	168	+	ShortStack	OtherRNA	NA	NA	Cluster_67885	NA	Cluster_67885	N	N	NA	NA	NA	NA	-5.05021668436863	0.025632034368112
1	30170949	30171229	281	+	ShortStack	OtherRNA	NA	NA	Cluster_67888	NA	Cluster_67888	N	N	NA	NA	NA	NA	-5.02722007260958	0.00849554319334641
1	30171244	30171624	381	+	PlantSmallRNAgenes	OtherRNA	NA	NA	osa-b1.0r1-12110	OtherRNA locus with < 80% of RNAs between 20-24 nts in size	NA	NA	NA	NA	NA	NA	NA	-6.117790428254	0.000136200010569531
1	30223146	30223346	201	+	PlantSmallRNAgenes	OtherRNA	NA	NA	osa-b1.0r1-12129	OtherRNA locus with < 80% of RNAs between 20-24 nts in size	NA	NA	NA	NA	NA	NA	NA	-5.99673274555142	0.00209620855588851
1	30244862	30246717	1856	*	PlantSmallRNAgenes	siRNA24	NA	NA	osa-b1.0r1-12142	siRNA24 locus with predominant RNA size of 24	NA	NA	NA	NA	NA	NA	NA	2.70189090795769	0.0398682055530457
1	30281958	30282914	957	*	PlantSmallRNAgenes	siRNA24	NA	NA	osa-b1.0r1-12151	siRNA24 locus with predominant RNA size of 24	NA	NA	NA	NA	NA	NA	NA	4.34455717788989	0.0305024251178904
1	30358626	30358963	338	*	PlantSmallRNAgenes	siRNA21	NA	NA	osa-b1.0r1-12188	siRNA21 locus with predominant RNA size of 21	NA	NA	NA	NA	NA	NA	NA	-4.30836075103466	0.000631567791893278
1	30398204	30398710	507	-	PlantSmallRNAgenes	OtherRNA	NA	NA	osa-b1.0r1-12201	OtherRNA locus with < 80% of RNAs between 20-24 nts in size	NA	NA	NA	NA	NA	NA	NA	-3.5825331905241	7.09319768026481e-07
1	30424406	30425259	854	*	PlantSmallRNAgenes	siRNA24	NA	NA	osa-b1.0r1-12211	siRNA24 locus with predominant RNA size of 24	NA	NA	NA	NA	NA	NA	NA	-4.74718476763466	0.0201105703020681
1	30455332	30455685	354	*	PlantSmallRNAgenes	siRNA24	NA	NA	osa-b1.0r1-12221	siRNA24 locus with predominant RNA size of 24	NA	NA	NA	NA	NA	NA	NA	-4.36639535265844	0.0209897884376335
1	30487275	30487499	225	-	PlantSmallRNAgenes	siRNA24	NA	NA	osa-b1.0r1-12238	siRNA24 locus with predominant RNA size of 24	NA	NA	NA	NA	NA	NA	NA	-3.60213721759986	0.0070890293618608
1	30518662	30520155	1494	*	PlantSmallRNAgenes	siRNA24	NA	NA	osa-b1.0r1-12247	siRNA24 locus with predominant RNA size of 24	NA	NA	NA	NA	NA	NA	NA	1.62022576006947	0.0451440569122872
1	30551553	30555591	4039	*	PlantSmallRNAgenes	siRNA24	NA	NA	osa-b1.0r1-12254	siRNA24 locus with predominant RNA size of 24	NA	NA	NA	NA	NA	NA	NA	5.14705047698211	0.00198156046859759
1	30574486	30574822	337	*	PlantSmallRNAgenes	siRNA24	NA	NA	osa-b1.0r1-12261	siRNA24 locus with predominant RNA size of 24	NA	NA	NA	NA	NA	NA	NA	-2.8492253428792	0.0123771475970515
1	30584572	30585066	495	*	PlantSmallRNAgenes	siRNA24	NA	NA	osa-b1.0r1-12264	siRNA24 locus with predominant RNA size of 24	NA	NA	NA	NA	NA	NA	NA	-5.17862419846635	0.0132577560130627
1	30614530	30615953	1424	*	PlantSmallRNAgenes	siRNA24	NA	NA	osa-b1.0r1-12273	siRNA24 locus with predominant RNA size of 24	NA	NA	NA	NA	NA	NA	NA	3.63138211803899	0.0142407858908819
1	30649190	30651020	1831	*	PlantSmallRNAgenes	siRNA24	NA	NA	osa-b1.0r1-12284	siRNA24 locus with predominant RNA size of 24	NA	NA	NA	NA	NA	NA	NA	1.80922131581247	0.0350978092316485
1	30658325	30659864	1540	*	PlantSmallRNAgenes	siRNA24	NA	NA	osa-b1.0r1-12289	siRNA24 locus with predominant RNA size of 24	NA	NA	NA	NA	NA	NA	NA	4.28718249606628	0.0323331878066371
1	30721410	30722513	1104	*	PlantSmallRNAgenes	siRNA24	NA	NA	osa-b1.0r1-12324	siRNA24 locus with predominant RNA size of 24	NA	NA	NA	NA	NA	NA	NA	3.65222989451107	0.0269282370219499
1	30726133	30727522	1390	*	PlantSmallRNAgenes	siRNA24	NA	NA	osa-b1.0r1-12326	siRNA24 locus with predominant RNA size of 24	NA	NA	NA	NA	NA	NA	NA	2.0472420965583	0.0338023478600424
1	30741807	30741973	167	+	PlantSmallRNAgenes	OtherRNA	NA	NA	osa-b1.0r1-12335	OtherRNA locus with < 80% of RNAs between 20-24 nts in size	NA	NA	NA	NA	NA	NA	NA	-6.33222898819181	5.64798999746625e-05
1	30747198	30748339	1142	*	PlantSmallRNAgenes	siRNA24	NA	NA	osa-b1.0r1-12337	siRNA24 locus with predominant RNA size of 24	NA	NA	NA	NA	NA	NA	NA	2.31879881396667	0.0226702606966739
1	30769617	30771841	2225	*	PlantSmallRNAgenes	siRNA24	NA	NA	osa-b1.0r1-12349	siRNA24 locus with predominant RNA size of 24	NA	NA	NA	NA	NA	NA	NA	1.35694043522264	0.0420031245875576
1	30802824	30803231	408	*	PlantSmallRNAgenes	siRNA24	NA	NA	osa-b1.0r1-12359	siRNA24 locus with predominant RNA size of 24	NA	NA	NA	NA	NA	NA	NA	5.24802699499344	0.00307234231574885
1	30808042	30812437	4396	*	PlantSmallRNAgenes	siRNA24	NA	NA	osa-b1.0r1-12362	siRNA24 locus with predominant RNA size of 24	NA	NA	NA	NA	NA	NA	NA	5.28839986397238	9.80269525262032e-07
1	30848389	30848827	439	*	PlantSmallRNAgenes	siRNA24	NA	NA	osa-b1.0r1-12378	siRNA24 locus with predominant RNA size of 24	NA	NA	NA	NA	NA	NA	NA	-5.88691467871597	0.000747432293243037
1	30850010	30850374	365	*	PlantSmallRNAgenes	siRNA24	NA	NA	osa-b1.0r1-12379	siRNA24 locus with predominant RNA size of 24	NA	NA	NA	NA	NA	NA	NA	-4.84562273544004	0.00589024475730364
1	30874280	30875068	789	*	PlantSmallRNAgenes	siRNA24	NA	NA	osa-b1.0r1-12393	siRNA24 locus with predominant RNA size of 24	NA	NA	NA	NA	NA	NA	NA	2.82799608738167	0.0445365620099714
1	30884424	30886348	1925	*	PlantSmallRNAgenes	OtherRNA	NA	NA	osa-b1.0r1-12395	OtherRNA locus with < 80% of RNAs between 20-24 nts in size	NA	NA	NA	NA	NA	NA	NA	-2.09011880988742	0.0126253645201572
1	30901930	30902350	421	*	PlantSmallRNAgenes	siRNA24	NA	NA	osa-b1.0r1-12403	siRNA24 locus with predominant RNA size of 24	NA	NA	NA	NA	NA	NA	NA	-4.0439742637375	0.0474371519570318
1	30910346	30910676	331	*	PlantSmallRNAgenes	siRNA24	NA	NA	osa-b1.0r1-12409	siRNA24 locus with predominant RNA size of 24	NA	NA	NA	NA	NA	NA	NA	-2.53120541597118	0.0490803286111763
1	30914570	30916613	2044	*	PlantSmallRNAgenes	siRNA24	NA	NA	osa-b1.0r1-12412	siRNA24 locus with predominant RNA size of 24	NA	NA	NA	NA	NA	NA	NA	1.85862345147946	0.0164731813206078
1	30939410	30939733	324	*	PlantSmallRNAgenes	siRNA24	NA	NA	osa-b1.0r1-12421	siRNA24 locus with predominant RNA size of 24	NA	NA	NA	NA	NA	NA	NA	-5.38334641839706	0.00222889409938376
1	30961330	30961617	288	*	PlantSmallRNAgenes	siRNA24	NA	NA	osa-b1.0r1-12429	siRNA24 locus with predominant RNA size of 24	NA	NA	NA	NA	NA	NA	NA	-3.78420128775011	0.016687970124883
1	30989413	30991519	2107	*	PlantSmallRNAgenes	siRNA24	NA	NA	osa-b1.0r1-12441	siRNA24 locus with predominant RNA size of 24	NA	NA	NA	NA	NA	NA	NA	2.26298229819413	0.0486305893824154
1	31035106	31035431	326	-	PlantSmallRNAgenes	siRNA24	NA	NA	osa-b1.0r1-12456	siRNA24 locus with predominant RNA size of 24	NA	NA	NA	NA	NA	NA	NA	-4.93248808044824	0.00219613476525682
1	31036517	31036859	343	*	PlantSmallRNAgenes	siRNA24	NA	NA	osa-b1.0r1-12457	siRNA24 locus with predominant RNA size of 24	NA	NA	NA	NA	NA	NA	NA	-4.33413833901441	0.00384507417759431
1	31061913	31062272	360	*	PlantSmallRNAgenes	siRNA24	NA	NA	osa-b1.0r1-12474	siRNA24 locus with predominant RNA size of 24	NA	NA	NA	NA	NA	NA	NA	-4.69135225800949	0.00620435234915368
1	31098878	31099261	384	*	PlantSmallRNAgenes	siRNA24	NA	NA	osa-b1.0r1-12480	siRNA24 locus with predominant RNA size of 24	NA	NA	NA	NA	NA	NA	NA	-6.21352357244994	9.53223313940545e-05
1	31132808	31133066	259	+	PlantSmallRNAgenes	OtherRNA	NA	NA	osa-b1.0r1-12492	OtherRNA locus with < 80% of RNAs between 20-24 nts in size	NA	NA	NA	NA	NA	NA	NA	-4.65354603466325	9.42381875508583e-09
1	31150070	31151107	1038	*	PlantSmallRNAgenes	siRNA24	NA	NA	osa-b1.0r1-12500	siRNA24 locus with predominant RNA size of 24	NA	NA	NA	NA	NA	NA	NA	3.1493702916028	0.0422436607507458
1	31151642	31151929	288	*	PlantSmallRNAgenes	siRNA24	NA	NA	osa-b1.0r1-12501	siRNA24 locus with predominant RNA size of 24	NA	NA	NA	NA	NA	NA	NA	6.01078370109348	0.000836566960564605
1	31231096	31231479	384	-	PlantSmallRNAgenes	siRNA24	NA	NA	osa-b1.0r1-12525	siRNA24 locus with predominant RNA size of 24	NA	NA	NA	NA	NA	NA	NA	-2.86114209718081	0.00736613622098163
1	31263026	31264085	1060	*	PlantSmallRNAgenes	siRNA24	NA	NA	osa-b1.0r1-12541	siRNA24 locus with predominant RNA size of 24	NA	NA	NA	NA	NA	NA	NA	4.23193727167336	0.036265155311229
1	31264390	31265368	979	*	PlantSmallRNAgenes	siRNA24	NA	NA	osa-b1.0r1-12542	siRNA24 locus with predominant RNA size of 24	NA	NA	NA	NA	NA	NA	NA	3.7335270295105	0.0499835830162103
1	31269854	31270527	674	*	PlantSmallRNAgenes	siRNA24	NA	NA	osa-b1.0r1-12546	siRNA24 locus with predominant RNA size of 24	NA	NA	NA	NA	NA	NA	NA	-4.19904177428829	0.0446954593459751
1	31271748	31272077	330	*	PlantSmallRNAgenes	siRNA24	NA	NA	osa-b1.0r1-12548	siRNA24 locus with predominant RNA size of 24	NA	NA	NA	NA	NA	NA	NA	-1.88268576425742	0.0337869800632981
1	31384668	31385851	1184	*	PlantSmallRNAgenes	siRNA24	NA	NA	osa-b1.0r1-12582	siRNA24 locus with predominant RNA size of 24	NA	NA	NA	NA	NA	NA	NA	2.82263313093749	0.00334761677673944
1	31389605	31390778	1174	*	PlantSmallRNAgenes	siRNA24	NA	NA	osa-b1.0r1-12586	siRNA24 locus with predominant RNA size of 24	NA	NA	NA	NA	NA	NA	NA	3.30238593949215	0.0150976052721858
1	31409092	31409864	773	-	PlantSmallRNAgenes	OtherRNA	NA	NA	osa-b1.0r1-12591	OtherRNA locus with < 80% of RNAs between 20-24 nts in size	NA	NA	NA	NA	NA	NA	NA	-2.78060825129961	0.0190091316835071
1	31410082	31410782	701	-	ShortStack	OtherRNA	NA	NA	Cluster_68654	NA	Cluster_68654	N	N	NA	NA	NA	NA	-5.28488871800578	0.0013940645694952
1	31430840	31431509	670	*	PlantSmallRNAgenes	siRNA24	NA	NA	osa-b1.0r1-12604	siRNA24 locus with predominant RNA size of 24	NA	NA	NA	NA	NA	NA	NA	-5.18877142274485	0.00432951478289572
1	31558532	31558906	375	-	PlantSmallRNAgenes	OtherRNA	NA	NA	osa-b1.0r1-12639	OtherRNA locus with < 80% of RNAs between 20-24 nts in size	NA	NA	NA	NA	NA	NA	NA	-2.54433788850246	1.02432634053375e-05
1	31565802	31566164	363	*	PlantSmallRNAgenes	siRNA24	NA	NA	osa-b1.0r1-12643	siRNA24 locus with predominant RNA size of 24	NA	NA	NA	NA	NA	NA	NA	-3.09265408865673	1.69479081864947e-06
1	31625453	31625955	503	*	PlantSmallRNAgenes	siRNA24	NA	NA	osa-b1.0r1-12657	siRNA24 locus with predominant RNA size of 24	NA	NA	NA	NA	NA	NA	NA	2.27464828796895	0.0202149860811032
1	31633620	31634699	1080	*	PlantSmallRNAgenes	siRNA24	NA	NA	osa-b1.0r1-12662	siRNA24 locus with predominant RNA size of 24	NA	NA	NA	NA	NA	NA	NA	3.91908306812468	0.014019905877904
1	31704121	31705186	1066	*	PlantSmallRNAgenes	siRNA24	NA	NA	osa-b1.0r1-12683	siRNA24 locus with predominant RNA size of 24	NA	NA	NA	NA	NA	NA	NA	3.63789453735982	0.00292497798843007
1	31774889	31775377	489	*	PlantSmallRNAgenes	siRNA24	NA	NA	osa-b1.0r1-12715	siRNA24 locus with predominant RNA size of 24	NA	NA	NA	NA	NA	NA	NA	5.36300069002297	0.00109388445275342
1	31785626	31786417	792	*	PlantSmallRNAgenes	siRNA24	NA	NA	osa-b1.0r1-12723	siRNA24 locus with predominant RNA size of 24	NA	NA	NA	NA	NA	NA	NA	3.66644426243694	0.0250607638125888
1	31800801	31801174	374	*	PlantSmallRNAgenes	siRNA24	NA	NA	osa-b1.0r1-12730	siRNA24 locus with predominant RNA size of 24	NA	NA	NA	NA	NA	NA	NA	-3.70257815033014	0.0403069865142181
1	31821682	31822640	959	*	PlantSmallRNAgenes	siRNA24	NA	NA	osa-b1.0r1-12741	siRNA24 locus with predominant RNA size of 24	NA	NA	NA	NA	NA	NA	NA	2.68110608598745	0.00904282998369494
1	31868574	31869844	1271	*	PlantSmallRNAgenes	siRNA24	NA	NA	osa-b1.0r1-12759	siRNA24 locus with predominant RNA size of 24	NA	NA	NA	NA	NA	NA	NA	-1.9837060973461	0.0271324804031303
1	31936711	31937465	755	*	PlantSmallRNAgenes	siRNA24	NA	NA	osa-b1.0r1-12791	siRNA24 locus with predominant RNA size of 24	NA	NA	NA	NA	NA	NA	NA	1.45341920596791	0.0431981185194263
1	31968688	31969324	637	*	PlantSmallRNAgenes	siRNA24	NA	NA	osa-b1.0r1-12806	siRNA24 locus with predominant RNA size of 24	NA	NA	NA	NA	NA	NA	NA	-2.23098530720948	0.000303338700575416
1	31981963	31982679	717	+	ShortStack	OtherRNA	NA	NA	Cluster_69002	NA	Cluster_69002	N	N	NA	NA	NA	NA	3.94665566706322	0.0413164200570746
1	32025177	32025909	733	*	PlantSmallRNAgenes	siRNA24	NA	NA	osa-b1.0r1-12823	siRNA24 locus with predominant RNA size of 24	NA	NA	NA	NA	NA	NA	NA	-1.539482343108	0.0294132557112709
1	32069335	32069622	288	*	PlantSmallRNAgenes	siRNA21	NA	NA	osa-b1.0r1-12841	siRNA21 locus with predominant RNA size of 21	NA	NA	NA	NA	NA	NA	NA	-7.04545596448372	1.33890887528539e-06
1	32071269	32071729	461	*	PlantSmallRNAgenes	siRNA24	NA	NA	osa-b1.0r1-12844	siRNA24 locus with predominant RNA size of 24	NA	NA	NA	NA	NA	NA	NA	-4.9991113283782	1.21601867358685e-07
1	32076738	32077104	367	+	PlantSmallRNAgenes	OtherRNA	NA	NA	osa-b1.0r1-12846	OtherRNA locus with < 80% of RNAs between 20-24 nts in size	NA	NA	NA	NA	NA	NA	NA	8.6919104035772	2.18692188087024e-15
1	32077185	32077464	280	+	PlantSmallRNAgenes	OtherRNA	NA	NA	osa-b1.0r1-12847	OtherRNA locus with < 80% of RNAs between 20-24 nts in size	NA	NA	NA	NA	NA	NA	NA	9.84569204871271	1.19272400518989e-11
1	32077545	32078038	494	+	PlantSmallRNAgenes	OtherRNA	NA	NA	osa-b1.0r1-12848	OtherRNA locus with < 80% of RNAs between 20-24 nts in size	NA	NA	NA	NA	NA	NA	NA	10.1980180883752	8.41900056591938e-21
1	32078125	32078700	576	+	PlantSmallRNAgenes	OtherRNA	NA	NA	osa-b1.0r1-12849	OtherRNA locus with < 80% of RNAs between 20-24 nts in size	NA	NA	NA	NA	NA	NA	NA	11.2106269205784	7.87642993211334e-14
1	32110581	32110895	315	*	PlantSmallRNAgenes	siRNA24	NA	NA	osa-b1.0r1-12860	siRNA24 locus with predominant RNA size of 24	NA	NA	NA	NA	NA	NA	NA	-4.81227657896029	0.00957243416341112
1	32152199	32152766	568	*	PlantSmallRNAgenes	siRNA24	NA	NA	osa-b1.0r1-12876	siRNA24 locus with predominant RNA size of 24	NA	NA	NA	NA	NA	NA	NA	-2.84309544351123	0.000349370561557188
1	32158352	32158740	389	*	PlantSmallRNAgenes	siRNA24	NA	NA	osa-b1.0r1-12881	siRNA24 locus with predominant RNA size of 24	NA	NA	NA	NA	NA	NA	NA	5.10558700655868	0.0106968094525449
1	32179201	32179435	235	-	ShortStack	OtherRNA	NA	NA	Cluster_69142	NA	Cluster_69142	N	N	NA	NA	NA	NA	-3.58047610745147	0.000387224360024217
1	32218841	32219279	439	*	PlantSmallRNAgenes	siRNA24	NA	NA	osa-b1.0r1-12909	siRNA24 locus with predominant RNA size of 24	NA	NA	NA	NA	NA	NA	NA	-2.45586606713775	0.00751368053668327
1	32297859	32298448	590	*	PlantSmallRNAgenes	siRNA24	NA	NA	osa-b1.0r1-12939	siRNA24 locus with predominant RNA size of 24	NA	NA	NA	NA	NA	NA	NA	6.46628892348364	0.000120925910258528
1	32305722	32306854	1133	*	PlantSmallRNAgenes	siRNA24	NA	NA	osa-b1.0r1-12941	siRNA24 locus with predominant RNA size of 24	NA	NA	NA	NA	NA	NA	NA	7.64460961236487	8.07124435527795e-08
1	32309599	32313433	3835	*	PlantSmallRNAgenes	siRNA24	NA	NA	osa-b1.0r1-12942	siRNA24 locus with predominant RNA size of 24	NA	NA	NA	NA	NA	NA	NA	7.75754638003346	3.8966291178478e-26
1	32327846	32330831	2986	-	ShortStack	OtherRNA	NA	NA	Cluster_69216	NA	Cluster_69216	N	N	NA	NA	NA	NA	-1.81487755277667	0.012571419087123
1	32346144	32346552	409	*	PlantSmallRNAgenes	siRNA24	NA	NA	osa-b1.0r1-12951	siRNA24 locus with predominant RNA size of 24	NA	NA	NA	NA	NA	NA	NA	-3.43593311543269	0.0299635309095432
1	32372953	32374548	1596	*	PlantSmallRNAgenes	siRNA24	NA	NA	osa-b1.0r1-12961	siRNA24 locus with predominant RNA size of 24	NA	NA	NA	NA	NA	NA	NA	3.01579017768335	0.00294489044165381
1	32438189	32439379	1191	+	ShortStack	OtherRNA	NA	NA	Cluster_69290	NA	Cluster_69290	N	N	NA	NA	NA	NA	-4.15675127688555	0.00720812688007904
1	32456812	32457379	568	+	PlantSmallRNAgenes	OtherRNA	NA	NA	osa-b1.0r1-12988	OtherRNA locus with < 80% of RNAs between 20-24 nts in size	NA	NA	NA	NA	NA	NA	NA	1.61076536307378	0.0120146878912559
1	32460941	32461567	627	+	PlantSmallRNAgenes	OtherRNA	NA	NA	osa-b1.0r1-12991	OtherRNA locus with < 80% of RNAs between 20-24 nts in size	NA	NA	NA	NA	NA	NA	NA	2.42956618515362	5.10786055500197e-06
1	32480489	32480979	491	*	PlantSmallRNAgenes	siRNA24	NA	NA	osa-b1.0r1-12999	siRNA24 locus with predominant RNA size of 24	NA	NA	NA	NA	NA	NA	NA	-4.9757125287314	0.00461282137729307
1	32525400	32525802	403	*	PlantSmallRNAgenes	siRNA24	NA	NA	osa-b1.0r1-13021	siRNA24 locus with predominant RNA size of 24	NA	NA	NA	NA	NA	NA	NA	-4.55510077920085	0.0102052840465011
1	32547746	32548016	271	*	PlantSmallRNAgenes	siRNA24	NA	NA	osa-b1.0r1-13032	siRNA24 locus with predominant RNA size of 24	NA	NA	NA	NA	NA	NA	NA	-5.99466611302643	7.09302665853348e-05
1	32690693	32692186	1494	*	PlantSmallRNAgenes	siRNA24	NA	NA	osa-b1.0r1-13072	siRNA24 locus with predominant RNA size of 24	NA	NA	NA	NA	NA	NA	NA	2.64938470121669	8.58295092271444e-05
1	32707738	32709355	1618	-	PlantSmallRNAgenes	OtherRNA	NA	NA	osa-b1.0r1-13074	OtherRNA locus with < 80% of RNAs between 20-24 nts in size	NA	NA	NA	NA	NA	NA	NA	-5.71605466930243	1.21774784845245e-07
1	32711715	32713029	1315	*	PlantSmallRNAgenes	siRNA24	NA	NA	osa-b1.0r1-13077	siRNA24 locus with predominant RNA size of 24	NA	NA	NA	NA	NA	NA	NA	2.70414534646961	0.0438795392124969
1	32742351	32743471	1121	*	PlantSmallRNAgenes	siRNA24	NA	NA	osa-b1.0r1-13090	siRNA24 locus with predominant RNA size of 24	NA	NA	NA	NA	NA	NA	NA	4.29852935278646	0.0133996482625217
1	32749979	32750640	662	*	PlantSmallRNAgenes	siRNA24	NA	NA	osa-b1.0r1-13092	siRNA24 locus with predominant RNA size of 24	NA	NA	NA	NA	NA	NA	NA	3.82191271668552	0.0301999235239027
1	32830444	32830807	364	*	PlantSmallRNAgenes	siRNA24	NA	NA	osa-b1.0r1-13120	siRNA24 locus with predominant RNA size of 24	NA	NA	NA	NA	NA	NA	NA	-4.01819297453156	0.0487920395543423
1	32860009	32861058	1050	*	PlantSmallRNAgenes	siRNA24	NA	NA	osa-b1.0r1-13132	siRNA24 locus with predominant RNA size of 24	NA	NA	NA	NA	NA	NA	NA	-3.46518305360445	0.00486349669280293
1	32964666	32965240	575	+	PlantSmallRNAgenes	siRNA24	NA	NA	osa-b1.0r1-13166	siRNA24 locus with predominant RNA size of 24	NA	NA	NA	NA	NA	NA	NA	-1.6705494982617	0.0378162911476784
1	33070858	33071887	1030	*	PlantSmallRNAgenes	siRNA24	NA	NA	osa-b1.0r1-13197	siRNA24 locus with predominant RNA size of 24	NA	NA	NA	NA	NA	NA	NA	-3.10166835113993	0.00333185438883719
1	33082068	33083148	1081	*	PlantSmallRNAgenes	OtherRNA	NA	NA	osa-b1.0r1-13202	OtherRNA locus with < 80% of RNAs between 20-24 nts in size	NA	NA	NA	NA	NA	NA	NA	2.30336340148426	0.0234029507850858
1	33114868	33115046	179	*	PlantSmallRNAgenes	siRNA21	NA	NA	osa-b1.0r1-13214	siRNA21 locus with predominant RNA size of 21	NA	NA	NA	NA	NA	NA	NA	2.55388953573429	0.0201149646353524
1	33135498	33135674	177	*	PlantSmallRNAgenes	siRNA21	NA	NA	osa-b1.0r1-13223	siRNA21 locus with predominant RNA size of 21	NA	NA	NA	NA	NA	NA	NA	2.02806435193461	0.015969617723543
1	33153143	33153347	205	-	PlantSmallRNAgenes	OtherRNA	NA	NA	osa-b1.0r1-13229	OtherRNA locus with < 80% of RNAs between 20-24 nts in size	NA	NA	NA	NA	NA	NA	NA	-3.1598127668638	0.00220902974754656
1	33178464	33178853	390	+	PlantSmallRNAgenes	siRNA24	NA	NA	osa-b1.0r1-13240	siRNA24 locus with predominant RNA size of 24	NA	NA	NA	NA	NA	NA	NA	-1.39394901392678	0.0454844461932684
1	33201807	33202192	386	*	PlantSmallRNAgenes	siRNA24	NA	NA	osa-b1.0r1-13245	siRNA24 locus with predominant RNA size of 24	NA	NA	NA	NA	NA	NA	NA	-3.84239886871267	0.0406560792870783
1	33223170	33225220	2051	*	PlantSmallRNAgenes	siRNA24	NA	NA	osa-b1.0r1-13252	siRNA24 locus with predominant RNA size of 24	NA	NA	NA	NA	NA	NA	NA	-1.8444866185439	0.0303223503057293
1	33251976	33254095	2120	-	PlantSmallRNAgenes	siRNA24	NA	NA	osa-b1.0r1-13260	siRNA24 locus with predominant RNA size of 24	NA	NA	NA	NA	NA	NA	NA	-2.1243599210731	0.000475028474663299
1	33302284	33302800	517	+	PlantSmallRNAgenes	siRNA24	NA	NA	osa-b1.0r1-13292	siRNA24 locus with predominant RNA size of 24	NA	NA	NA	NA	NA	NA	NA	-2.11382777895682	0.000711639627640747
1	33303246	33304625	1380	*	PlantSmallRNAgenes	siRNA24	NA	NA	osa-b1.0r1-13293	siRNA24 locus with predominant RNA size of 24	NA	NA	NA	NA	NA	NA	NA	-2.05235588236029	0.0168536891695032
1	33325279	33325566	288	+	PlantSmallRNAgenes	siRNA24	NA	NA	osa-b1.0r1-13302	siRNA24 locus with predominant RNA size of 24	NA	NA	NA	NA	NA	NA	NA	5.896550453859	0.00175442100744451
1	33327913	33328311	399	*	PlantSmallRNAgenes	siRNA24	NA	NA	osa-b1.0r1-13304	siRNA24 locus with predominant RNA size of 24	NA	NA	NA	NA	NA	NA	NA	-3.60492794380166	0.000977530845444245
1	33342493	33342994	502	*	PlantSmallRNAgenes	siRNA24	NA	NA	osa-b1.0r1-13312	siRNA24 locus with predominant RNA size of 24	NA	NA	NA	NA	NA	NA	NA	4.4405514400774	0.0398176652220448
1	33367433	33368427	995	*	PlantSmallRNAgenes	siRNA24	NA	NA	osa-b1.0r1-13320	siRNA24 locus with predominant RNA size of 24	NA	NA	NA	NA	NA	NA	NA	-3.17853576853403	0.00671215168449474
1	33391344	33391599	256	*	PlantSmallRNAgenes	siRNA24	NA	NA	osa-b1.0r1-13331	siRNA24 locus with predominant RNA size of 24	NA	NA	NA	NA	NA	NA	NA	-2.57261344678986	0.0458089738806765
1	33391787	33392099	313	*	PlantSmallRNAgenes	siRNA24	NA	NA	osa-b1.0r1-13332	siRNA24 locus with predominant RNA size of 24	NA	NA	NA	NA	NA	NA	NA	-4.405773484732	0.0375618006662479
1	33404121	33405564	1444	*	PlantSmallRNAgenes	siRNA24	NA	NA	osa-b1.0r1-13335	siRNA24 locus with predominant RNA size of 24	NA	NA	NA	NA	NA	NA	NA	3.82462117424878	0.0352385241785994
1	33424968	33442483	17516	*	Pln24NT	24nt_Locus	NA	NA	cluster11026	NA	NA	NA	NA	cluster11026	cluster11026	T	16	3.5522853742908	0.000768437469701585
1	33451659	33452772	1114	*	PlantSmallRNAgenes	siRNA24	NA	NA	osa-b1.0r1-13352	siRNA24 locus with predominant RNA size of 24	NA	NA	NA	NA	NA	NA	NA	2.76330354483611	0.0275798138596032
1	33456363	33456683	321	*	PlantSmallRNAgenes	siRNA24	NA	NA	osa-b1.0r1-13354	siRNA24 locus with predominant RNA size of 24	NA	NA	NA	NA	NA	NA	NA	4.58093491682511	0.0350596343160169
1	33505123	33505476	354	-	PlantSmallRNAgenes	OtherRNA	NA	NA	osa-b1.0r1-13370	OtherRNA locus with < 80% of RNAs between 20-24 nts in size	NA	NA	NA	NA	NA	NA	NA	-5.66638567236664	2.56270624061853e-08
1	33505729	33505796	68	-	PlantSmallRNAgenes	OtherRNA	NA	NA	osa-b1.0r1-13371	OtherRNA locus with < 80% of RNAs between 20-24 nts in size	NA	NA	NA	NA	NA	NA	NA	-4.58939869884812	2.02719389211043e-08
1	33516020	33522745	6726	+	PlantSmallRNAgenes	OtherRNA	NA	NA	osa-b1.0r1-13380	OtherRNA locus with < 80% of RNAs between 20-24 nts in size	NA	NA	NA	NA	NA	NA	NA	-4.05280872909536	3.62424143338561e-15
1	33549154	33552565	3412	+	PlantSmallRNAgenes	OtherRNA	NA	NA	osa-b1.0r1-13396	OtherRNA locus with < 80% of RNAs between 20-24 nts in size	NA	NA	NA	NA	NA	NA	NA	-2.75477382362658	1.19951088274877e-05
1	33561592	33561655	64	+	PlantSmallRNAgenes	OtherRNA	NA	NA	osa-b1.0r1-13404	OtherRNA locus with < 80% of RNAs between 20-24 nts in size	NA	NA	NA	NA	NA	NA	NA	-8.68902888717852	6.73647493413158e-15
1	33569800	33569886	87	+	PlantSmallRNAgenes	OtherRNA	NA	NA	osa-b1.0r1-13412	OtherRNA locus with < 80% of RNAs between 20-24 nts in size	NA	NA	NA	NA	NA	NA	NA	-2.17972919389234	0.00291279441361438
1	33571090	33571144	55	+	PlantSmallRNAgenes	OtherRNA	NA	NA	osa-b1.0r1-13413	OtherRNA locus with < 80% of RNAs between 20-24 nts in size	NA	NA	NA	NA	NA	NA	NA	-13.2551128456068	1.51500056252684e-06
1	33574000	33574241	242	*	ShortStack	OtherRNA	NA	NA	Cluster_70006	NA	Cluster_70006	N	N	NA	NA	NA	NA	8.69310191235797	0.022229980950998
1	33588600	33588984	385	+	PlantSmallRNAgenes	OtherRNA	NA	NA	osa-b1.0r1-13424	OtherRNA locus with < 80% of RNAs between 20-24 nts in size	NA	NA	NA	NA	NA	NA	NA	-10.74066346619	0.000661544748945959
1	33616030	33616245	216	+	ShortStack	OtherRNA	NA	NA	Cluster_70038	NA	Cluster_70038	N	N	NA	NA	NA	NA	-5.56039680238694	0.000704710264941844
1	33715567	33716772	1206	*	PlantSmallRNAgenes	siRNA24	NA	NA	osa-b1.0r1-13478	siRNA24 locus with predominant RNA size of 24	NA	NA	NA	NA	NA	NA	NA	4.20611258235621	0.0356517916068885
1	33770391	33770598	208	*	PlantSmallRNAgenes	siRNA24	NA	NA	osa-b1.0r1-13499	siRNA24 locus with predominant RNA size of 24	NA	NA	NA	NA	NA	NA	NA	-5.66954361505847	0.0031498043850763
1	33777943	33778239	297	*	PlantSmallRNAgenes	siRNA24	NA	NA	osa-b1.0r1-13505	siRNA24 locus with predominant RNA size of 24	NA	NA	NA	NA	NA	NA	NA	-5.00470893625544	0.0016316374968111
1	33795634	33796550	917	*	PlantSmallRNAgenes	siRNA24	NA	NA	osa-b1.0r1-13515	siRNA24 locus with predominant RNA size of 24	NA	NA	NA	NA	NA	NA	NA	5.02550383300275	0.0084601695211133
1	33820229	33820607	379	*	PlantSmallRNAgenes	siRNA24	NA	NA	osa-b1.0r1-13527	siRNA24 locus with predominant RNA size of 24	NA	NA	NA	NA	NA	NA	NA	-2.04671763163692	0.0263894014232164
1	33821693	33824561	2869	*	PlantSmallRNAgenes	siRNA24	NA	NA	osa-b1.0r1-13528	siRNA24 locus with predominant RNA size of 24	NA	NA	NA	NA	NA	NA	NA	2.98299021103146	0.0225150102012028
1	33832523	33833543	1021	*	PlantSmallRNAgenes	siRNA24	NA	NA	osa-b1.0r1-13531	siRNA24 locus with predominant RNA size of 24	NA	NA	NA	NA	NA	NA	NA	4.01736573360282	0.0439320530363665
1	33924905	33926616	1712	*	PlantSmallRNAgenes	siRNA24	NA	NA	osa-b1.0r1-13559	siRNA24 locus with predominant RNA size of 24	NA	NA	NA	NA	NA	NA	NA	-2.11776576450201	0.000293414044355296
1	33933057	33933363	307	*	PlantSmallRNAgenes	siRNA24	NA	NA	osa-b1.0r1-13560	siRNA24 locus with predominant RNA size of 24	NA	NA	NA	NA	NA	NA	NA	-1.59352086903104	0.00710780215392995
1	34030122	34030729	608	*	PlantSmallRNAgenes	siRNA24	NA	NA	osa-b1.0r1-13590	siRNA24 locus with predominant RNA size of 24	NA	NA	NA	NA	NA	NA	NA	2.76290418186495	0.0111953293939738
1	34030837	34031514	678	*	PlantSmallRNAgenes	siRNA24	NA	NA	osa-b1.0r1-13591	siRNA24 locus with predominant RNA size of 24	NA	NA	NA	NA	NA	NA	NA	4.35464234131883	0.014254053368278
1	34034433	34034722	290	+	PlantSmallRNAgenes	OtherRNA	NA	NA	osa-b1.0r1-13596	OtherRNA locus with < 80% of RNAs between 20-24 nts in size	NA	NA	NA	NA	NA	NA	NA	-5.00114273050156	0.00293639221219157
1	34139086	34139341	256	-	PlantSmallRNAgenes	OtherRNA	NA	NA	osa-b1.0r1-13628	OtherRNA locus with < 80% of RNAs between 20-24 nts in size	NA	NA	NA	NA	NA	NA	NA	-5.02239223083411	0.00243931343345792
1	34203177	34203309	133	-	PlantSmallRNAgenes	OtherRNA	NA	NA	osa-b1.0r1-13652	OtherRNA locus with < 80% of RNAs between 20-24 nts in size	NA	NA	NA	NA	NA	NA	NA	-2.08899332251321	0.0318772427295145
1	34229041	34230632	1592	*	PlantSmallRNAgenes	siRNA21	NA	NA	osa-b1.0r1-13669	siRNA21 locus with predominant RNA size of 21	NA	NA	NA	NA	NA	NA	NA	3.79595237165144	0.0330921837544193
1	34281027	34281421	395	-	PlantSmallRNAgenes	siRNA24	NA	NA	osa-b1.0r1-13694	siRNA24 locus with predominant RNA size of 24	NA	NA	NA	NA	NA	NA	NA	3.59078408213374	0.00424546063423831
1	34289605	34290443	839	*	PlantSmallRNAgenes	siRNA21	NA	NA	osa-b1.0r1-13700	siRNA21 locus with predominant RNA size of 21	NA	NA	NA	NA	NA	NA	NA	3.48757516056343	0.0020206584802203
1	34300120	34300635	516	*	PlantSmallRNAgenes	siRNA24	NA	NA	osa-b1.0r1-13704	siRNA24 locus with predominant RNA size of 24	NA	NA	NA	NA	NA	NA	NA	-2.31758011557824	0.00380088349556557
1	34353165	34353772	608	*	PlantSmallRNAgenes	siRNA24	NA	NA	osa-b1.0r1-13727	siRNA24 locus with predominant RNA size of 24	NA	NA	NA	NA	NA	NA	NA	-2.55043689312674	1.85594923616123e-06
1	34396805	34397264	460	*	PlantSmallRNAgenes	siRNA24	NA	NA	osa-b1.0r1-13756	siRNA24 locus with predominant RNA size of 24	NA	NA	NA	NA	NA	NA	NA	4.40885080018036	0.0163234677388914
1	34400157	34401149	993	*	PlantSmallRNAgenes	siRNA24	NA	NA	osa-b1.0r1-13758	siRNA24 locus with predominant RNA size of 24	NA	NA	NA	NA	NA	NA	NA	3.78768949089407	0.03360975532744
1	34466415	34467735	1321	*	PlantSmallRNAgenes	siRNA24	NA	NA	osa-b1.0r1-13780	siRNA24 locus with predominant RNA size of 24	NA	NA	NA	NA	NA	NA	NA	3.05897410501879	0.00234755002412039
1	34479380	34480096	717	*	PlantSmallRNAgenes	siRNA24	NA	NA	osa-b1.0r1-13784	siRNA24 locus with predominant RNA size of 24	NA	NA	NA	NA	NA	NA	NA	-4.76319341787884	0.00517354780988712
1	34489803	34490323	521	*	PlantSmallRNAgenes	siRNA24	NA	NA	osa-b1.0r1-13785	siRNA24 locus with predominant RNA size of 24	NA	NA	NA	NA	NA	NA	NA	-3.13597922752804	0.00031725536744783
1	34496548	34497182	635	*	PlantSmallRNAgenes	siRNA24	NA	NA	osa-b1.0r1-13787	siRNA24 locus with predominant RNA size of 24	NA	NA	NA	NA	NA	NA	NA	-1.78175935367324	0.0032380935136878
1	34498621	34499082	462	*	PlantSmallRNAgenes	siRNA24	NA	NA	osa-b1.0r1-13789	siRNA24 locus with predominant RNA size of 24	NA	NA	NA	NA	NA	NA	NA	3.94576006906762	0.0329369543686848
1	34506184	34506634	451	*	PlantSmallRNAgenes	siRNA24	NA	NA	osa-b1.0r1-13794	siRNA24 locus with predominant RNA size of 24	NA	NA	NA	NA	NA	NA	NA	5.09576347553126	0.04996409235758
1	34521633	34524133	2501	*	PlantSmallRNAgenes	siRNA24	NA	NA	osa-b1.0r1-13802	siRNA24 locus with predominant RNA size of 24	NA	NA	NA	NA	NA	NA	NA	3.0311664256433	0.0194570369605055
1	34570414	34570845	432	*	PlantSmallRNAgenes	siRNA24	NA	NA	osa-b1.0r1-13825	siRNA24 locus with predominant RNA size of 24	NA	NA	NA	NA	NA	NA	NA	-2.44126285183414	0.000647274203731779
1	34581739	34581810	72	+	PlantSmallRNAgenes	OtherRNA	NA	NA	osa-b1.0r1-13829	OtherRNA locus with < 80% of RNAs between 20-24 nts in size	NA	NA	NA	NA	NA	NA	NA	-4.38031692913512	0.0349855489549477
1	34583276	34583520	245	+	ShortStack	OtherRNA	NA	NA	Cluster_70620	NA	Cluster_70620	N	N	NA	NA	NA	NA	-4.42494747545294	0.0472210920453099
1	34646252	34647169	918	*	PlantSmallRNAgenes	siRNA24	NA	NA	osa-b1.0r1-13848	siRNA24 locus with predominant RNA size of 24	NA	NA	NA	NA	NA	NA	NA	-1.98463250305025	0.0478055309959901
1	34700065	34701823	1759	*	PlantSmallRNAgenes	siRNA24	NA	NA	osa-b1.0r1-13870	siRNA24 locus with predominant RNA size of 24	NA	NA	NA	NA	NA	NA	NA	1.96955566658176	0.0374658344273743
1	34731430	34732138	709	*	PlantSmallRNAgenes	siRNA24	NA	NA	osa-b1.0r1-13881	siRNA24 locus with predominant RNA size of 24	NA	NA	NA	NA	NA	NA	NA	-4.74131254818752	1.68382011423704e-05
1	34784410	34784844	435	*	PlantSmallRNAgenes	siRNA24	NA	NA	osa-b1.0r1-13903	siRNA24 locus with predominant RNA size of 24	NA	NA	NA	NA	NA	NA	NA	-1.56205483551831	0.0166459030599778
1	34805657	34805879	223	+	PlantSmallRNAgenes	OtherRNA	NA	NA	osa-b1.0r1-13915	OtherRNA locus with < 80% of RNAs between 20-24 nts in size	NA	NA	NA	NA	NA	NA	NA	-4.37499513349417	0.0317706335218995
1	34806013	34806428	416	+	PlantSmallRNAgenes	OtherRNA	NA	NA	osa-b1.0r1-13916	OtherRNA locus with < 80% of RNAs between 20-24 nts in size	NA	NA	NA	NA	NA	NA	NA	-3.70586038475153	0.0214341080278923
1	34820730	34821214	485	*	PlantSmallRNAgenes	siRNA24	NA	NA	osa-b1.0r1-13925	siRNA24 locus with predominant RNA size of 24	NA	NA	NA	NA	NA	NA	NA	-3.14530912794891	0.00197741125911904
1	34838658	34839100	443	+	PlantSmallRNAgenes	siRNA21	NA	NA	osa-b1.0r1-13929	siRNA21 locus with predominant RNA size of 21	NA	NA	NA	NA	NA	NA	NA	-6.25623433438274	6.48230229839835e-05
1	34840215	34841240	1026	*	PlantSmallRNAgenes	siRNA24	NA	NA	osa-b1.0r1-13930	siRNA24 locus with predominant RNA size of 24	NA	NA	NA	NA	NA	NA	NA	2.30835749448357	0.048511223095065
1	34941453	34941802	350	+	PlantSmallRNAgenes	OtherRNA	NA	NA	osa-b1.0r1-13970	OtherRNA locus with < 80% of RNAs between 20-24 nts in size	NA	NA	NA	NA	NA	NA	NA	2.05156416372667	0.0411823911393319
1	34970444	34975259	4816	*	PlantSmallRNAgenes	siRNA24	NA	NA	osa-b1.0r1-13978	siRNA24 locus with predominant RNA size of 24	NA	NA	NA	NA	NA	NA	NA	2.39150377913273	0.00109548745081388
1	34986740	34987187	448	*	PlantSmallRNAgenes	siRNA24	NA	NA	osa-b1.0r1-13983	siRNA24 locus with predominant RNA size of 24	NA	NA	NA	NA	NA	NA	NA	3.66200883762107	0.0489233752499169
1	34987637	34988633	997	*	PlantSmallRNAgenes	siRNA24	NA	NA	osa-b1.0r1-13984	siRNA24 locus with predominant RNA size of 24	NA	NA	NA	NA	NA	NA	NA	4.03364949643659	0.00373203674876187
1	35005657	35005942	286	*	PlantSmallRNAgenes	siRNA24	NA	NA	osa-b1.0r1-13994	siRNA24 locus with predominant RNA size of 24	NA	NA	NA	NA	NA	NA	NA	-2.7678533927869	0.0037997385741494
1	35075358	35077249	1892	*	PlantSmallRNAgenes	siRNA24	NA	NA	osa-b1.0r1-14023	siRNA24 locus with predominant RNA size of 24	NA	NA	NA	NA	NA	NA	NA	2.12789579830289	0.0269966498464
1	35111220	35114247	3028	*	PlantSmallRNAgenes	siRNA24	NA	NA	osa-b1.0r1-14041	siRNA24 locus with predominant RNA size of 24	NA	NA	NA	NA	NA	NA	NA	4.44017336520846	0.00947364832397532
1	35216357	35216698	342	*	PlantSmallRNAgenes	siRNA24	NA	NA	osa-b1.0r1-14084	siRNA24 locus with predominant RNA size of 24	NA	NA	NA	NA	NA	NA	NA	-3.76101806646195	0.00189079951941404
1	35249072	35250196	1125	*	PlantSmallRNAgenes	siRNA24	NA	NA	osa-b1.0r1-14099	siRNA24 locus with predominant RNA size of 24	NA	NA	NA	NA	NA	NA	NA	5.4041867964417	0.0039179336479538
1	35327740	35328163	424	*	PlantSmallRNAgenes	siRNA24	NA	NA	osa-b1.0r1-14123	siRNA24 locus with predominant RNA size of 24	NA	NA	NA	NA	NA	NA	NA	-3.91738055847582	0.0220455389433291
1	35342041	35342695	655	*	PlantSmallRNAgenes	siRNA24	NA	NA	osa-b1.0r1-14129	siRNA24 locus with predominant RNA size of 24	NA	NA	NA	NA	NA	NA	NA	-4.76775334357874	0.0137548722890272
1	35347289	35347703	415	+	PlantSmallRNAgenes	siRNA24	NA	NA	osa-b1.0r1-14131	siRNA24 locus with predominant RNA size of 24	NA	NA	NA	NA	NA	NA	NA	-3.93196834982722	0.0415663707238965
1	35461491	35462465	975	*	PlantSmallRNAgenes	siRNA24	NA	NA	osa-b1.0r1-14163	siRNA24 locus with predominant RNA size of 24	NA	NA	NA	NA	NA	NA	NA	-4.2789242548263	0.0492100721028748
1	35476013	35476171	159	*	PlantSmallRNAgenes	siRNA24	NA	NA	osa-b1.0r1-14174	siRNA24 locus with predominant RNA size of 24	NA	NA	NA	NA	NA	NA	NA	-3.82528772889412	0.0150289897719949
1	35578644	35581371	2728	*	PlantSmallRNAgenes	siRNA24	NA	NA	osa-b1.0r1-14219	siRNA24 locus with predominant RNA size of 24	NA	NA	NA	NA	NA	NA	NA	5.48091632942163	4.86084366938846e-05
1	35627320	35627794	475	+	PlantSmallRNAgenes	siRNA24	NA	NA	osa-b1.0r1-14236	siRNA24 locus with predominant RNA size of 24	NA	NA	NA	NA	NA	NA	NA	-3.67326428373015	0.0172698381292384
1	35633742	35634720	979	*	PlantSmallRNAgenes	siRNA24	NA	NA	osa-b1.0r1-14239	siRNA24 locus with predominant RNA size of 24	NA	NA	NA	NA	NA	NA	NA	2.71620852088225	0.0253364047249234
1	35752533	35752577	45	*	PlantSmallRNAgenes	siRNA21	NA	NA	osa-b1.0r1-14289	siRNA21 locus with predominant RNA size of 21	NA	NA	NA	NA	NA	NA	NA	6.60587275016472	4.79597589913147e-05
1	35752772	35752826	55	+	ShortStack	siRNA21	NA	NA	Cluster_71338	NA	Cluster_71338	21	N	NA	NA	NA	NA	6.90044517448999	1.10509371125339e-05
1	35758826	35759180	355	*	PlantSmallRNAgenes	siRNA24	NA	NA	osa-b1.0r1-14292	siRNA24 locus with predominant RNA size of 24	NA	NA	NA	NA	NA	NA	NA	-4.09947266717606	0.0224257718564908
1	35798427	35798606	180	-	PlantSmallRNAgenes	OtherRNA	NA	NA	osa-b1.0r1-14311	OtherRNA locus with < 80% of RNAs between 20-24 nts in size	NA	NA	NA	NA	NA	NA	NA	-2.92148146010694	0.000600040542828453
1	35871566	35873197	1632	-	PlantSmallRNAgenes	OtherRNA	NA	NA	osa-b1.0r1-14333	OtherRNA locus with < 80% of RNAs between 20-24 nts in size	NA	NA	NA	NA	NA	NA	NA	-2.9957256170615	0.0152114037907307
1	35914043	35914584	542	*	PlantSmallRNAgenes	siRNA24	NA	NA	osa-b1.0r1-14347	siRNA24 locus with predominant RNA size of 24	NA	NA	NA	NA	NA	NA	NA	-1.34718911553436	0.0445644284467067
1	35967526	35967787	262	*	PlantSmallRNAgenes	siRNA24	NA	NA	osa-b1.0r1-14360	siRNA24 locus with predominant RNA size of 24	NA	NA	NA	NA	NA	NA	NA	-1.61613479082391	0.0111974698142588
1	35976750	35978268	1519	*	PlantSmallRNAgenes	siRNA24	NA	NA	osa-b1.0r1-14365	siRNA24 locus with predominant RNA size of 24	NA	NA	NA	NA	NA	NA	NA	7.71467309311912	2.02016317624138e-07
1	36001239	36002101	863	+	ShortStack	OtherRNA	NA	NA	Cluster_71480	NA	Cluster_71480	N	N	NA	NA	NA	NA	4.01236604139463	2.14312653988247e-06
1	36016342	36016639	298	+	PlantSmallRNAgenes	OtherRNA	NA	NA	osa-b1.0r1-14379	OtherRNA locus with < 80% of RNAs between 20-24 nts in size	NA	NA	NA	NA	NA	NA	NA	-4.23086518259284	1.02852125343664e-07
1	36029622	36030801	1180	*	PlantSmallRNAgenes	OtherRNA	NA	NA	osa-b1.0r1-14389	OtherRNA locus with < 80% of RNAs between 20-24 nts in size	NA	NA	NA	NA	NA	NA	NA	5.37827642610792	0.00481799092900029
1	36051491	36052751	1261	*	PlantSmallRNAgenes	siRNA24	NA	NA	osa-b1.0r1-14397	siRNA24 locus with predominant RNA size of 24	NA	NA	NA	NA	NA	NA	NA	2.33172342586765	0.0486305893824154
1	36112523	36113925	1403	*	PlantSmallRNAgenes	siRNA24	NA	NA	osa-b1.0r1-14418	siRNA24 locus with predominant RNA size of 24	NA	NA	NA	NA	NA	NA	NA	1.91143833791071	0.0469064392763939
1	36157074	36157331	258	*	PlantSmallRNAgenes	siRNA24	NA	NA	osa-b1.0r1-14433	siRNA24 locus with predominant RNA size of 24	NA	NA	NA	NA	NA	NA	NA	-2.6931249590738	0.0193596400965388
1	36197159	36197621	463	*	PlantSmallRNAgenes	siRNA24	NA	NA	osa-b1.0r1-14451	siRNA24 locus with predominant RNA size of 24	NA	NA	NA	NA	NA	NA	NA	-4.16082199012396	0.0492212290671339
1	36220782	36221361	580	*	PlantSmallRNAgenes	siRNA24	NA	NA	osa-b1.0r1-14465	siRNA24 locus with predominant RNA size of 24	NA	NA	NA	NA	NA	NA	NA	4.04904397658388	0.0483383198317601
1	36239416	36240185	770	*	PlantSmallRNAgenes	siRNA24	NA	NA	osa-b1.0r1-14468	siRNA24 locus with predominant RNA size of 24	NA	NA	NA	NA	NA	NA	NA	3.32391911566239	0.037409130274664
1	36240833	36241350	518	*	PlantSmallRNAgenes	siRNA24	NA	NA	osa-b1.0r1-14469	siRNA24 locus with predominant RNA size of 24	NA	NA	NA	NA	NA	NA	NA	1.46190359257248	0.026654235838007
1	36291735	36292232	498	*	PlantSmallRNAgenes	siRNA24	NA	NA	osa-b1.0r1-14487	siRNA24 locus with predominant RNA size of 24	NA	NA	NA	NA	NA	NA	NA	3.44361434499458	0.0414865719656686
1	36298794	36299077	284	*	PlantSmallRNAgenes	siRNA24	NA	NA	osa-b1.0r1-14490	siRNA24 locus with predominant RNA size of 24	NA	NA	NA	NA	NA	NA	NA	-4.33657220941444	0.0497751003919882
1	36304727	36305150	424	*	PlantSmallRNAgenes	siRNA24	NA	NA	osa-b1.0r1-14493	siRNA24 locus with predominant RNA size of 24	NA	NA	NA	NA	NA	NA	NA	-2.62103568669482	0.0147717679299024
1	36322477	36324846	2370	*	PlantSmallRNAgenes	siRNA24	NA	NA	osa-b1.0r1-14501	siRNA24 locus with predominant RNA size of 24	NA	NA	NA	NA	NA	NA	NA	2.47258547394391	0.0217892213098303
1	36367760	36367947	188	-	PlantSmallRNAgenes	OtherRNA	NA	NA	osa-b1.0r1-14512	OtherRNA locus with < 80% of RNAs between 20-24 nts in size	NA	NA	NA	NA	NA	NA	NA	4.04136523485425	0.00097399951138305
1	36396677	36397893	1217	+	PlantSmallRNAgenes	OtherRNA	NA	NA	osa-b1.0r1-14522	OtherRNA locus with < 80% of RNAs between 20-24 nts in size	NA	NA	NA	NA	NA	NA	NA	-4.79465528707957	0.00713446340290301
1	36402237	36403486	1250	*	PlantSmallRNAgenes	siRNA24	NA	NA	osa-b1.0r1-14523	siRNA24 locus with predominant RNA size of 24	NA	NA	NA	NA	NA	NA	NA	1.79712126931791	0.0202875630283123
1	36406161	36406756	596	*	PlantSmallRNAgenes	siRNA24	NA	NA	osa-b1.0r1-14524	siRNA24 locus with predominant RNA size of 24	NA	NA	NA	NA	NA	NA	NA	-5.08842733944172	0.00167548240317285
1	36476728	36478074	1347	*	PlantSmallRNAgenes	siRNA24	NA	NA	osa-b1.0r1-14550	siRNA24 locus with predominant RNA size of 24	NA	NA	NA	NA	NA	NA	NA	1.9940775646226	0.0106514308727097
1	36492581	36492959	379	*	PlantSmallRNAgenes	siRNA24	NA	NA	osa-b1.0r1-14555	siRNA24 locus with predominant RNA size of 24	NA	NA	NA	NA	NA	NA	NA	4.12452237006917	0.019365998173053
1	36507204	36508319	1116	*	PlantSmallRNAgenes	siRNA24	NA	NA	osa-b1.0r1-14562	siRNA24 locus with predominant RNA size of 24	NA	NA	NA	NA	NA	NA	NA	3.9363633540064	0.0326595324309506
1	36522787	36524392	1606	*	PlantSmallRNAgenes	siRNA24	NA	NA	osa-b1.0r1-14569	siRNA24 locus with predominant RNA size of 24	NA	NA	NA	NA	NA	NA	NA	3.58186840929503	0.00479231517240671
1	36538928	36539369	442	+	PlantSmallRNAgenes	siRNA24	NA	NA	osa-b1.0r1-14579	siRNA24 locus with predominant RNA size of 24	NA	NA	NA	NA	NA	NA	NA	4.43052533138131	0.0335015739413481
1	36557339	36566264	8926	*	Pln24NT	24nt_Locus	NA	NA	cluster11972	NA	NA	NA	NA	cluster11972	cluster11972	T	16	4.41104323124711	0.0355530903474757
1	36617693	36618252	560	+	PlantSmallRNAgenes	siRNA24	NA	NA	osa-b1.0r1-14593	siRNA24 locus with predominant RNA size of 24	NA	NA	NA	NA	NA	NA	NA	5.72930773127221	0.000237532284357908
1	36620551	36620796	246	*	PlantSmallRNAgenes	siRNA24	NA	NA	osa-b1.0r1-14595	siRNA24 locus with predominant RNA size of 24	NA	NA	NA	NA	NA	NA	NA	-4.23451270989082	0.0434495410288725
1	36633208	36633729	522	*	PlantSmallRNAgenes	siRNA24	NA	NA	osa-b1.0r1-14603	siRNA24 locus with predominant RNA size of 24	NA	NA	NA	NA	NA	NA	NA	4.59596222153764	0.00581651391383297
1	36650806	36651201	396	-	PlantSmallRNAgenes	siRNA21	NA	NA	osa-b1.0r1-14610	siRNA21 locus with predominant RNA size of 21	NA	NA	NA	NA	NA	NA	NA	4.25209198452534	1.27894684114396e-12
1	36651448	36651777	330	*	PlantSmallRNAgenes	siRNA21	NA	NA	osa-b1.0r1-14611	siRNA21 locus with predominant RNA size of 21	NA	NA	NA	NA	NA	NA	NA	3.8744614832273	3.30342613541579e-10
1	36737786	36738068	283	*	PlantSmallRNAgenes	siRNA24	NA	NA	osa-b1.0r1-14656	siRNA24 locus with predominant RNA size of 24	NA	NA	NA	NA	NA	NA	NA	-4.73939251531668	0.00668844795140452
1	36782737	36783547	811	*	PlantSmallRNAgenes	siRNA24	NA	NA	osa-b1.0r1-14677	siRNA24 locus with predominant RNA size of 24	NA	NA	NA	NA	NA	NA	NA	4.85527857223855	0.0203648526099954
1	36788762	36789470	709	*	PlantSmallRNAgenes	siRNA24	NA	NA	osa-b1.0r1-14678	siRNA24 locus with predominant RNA size of 24	NA	NA	NA	NA	NA	NA	NA	4.94634639909656	0.0155927044000065
1	36797897	36798716	820	*	PlantSmallRNAgenes	siRNA24	NA	NA	osa-b1.0r1-14686	siRNA24 locus with predominant RNA size of 24	NA	NA	NA	NA	NA	NA	NA	-2.41900552648192	0.000688398770566461
1	36938206	36939186	981	*	ShortStack	siRNA21	NA	NA	Cluster_71976	NA	Cluster_71976	21	N	NA	NA	NA	NA	7.59189685513731	2.10187110663318e-07
1	36986893	36987093	201	+	PlantSmallRNAgenes	siRNA24	NA	NA	osa-b1.0r1-14750	siRNA24 locus with predominant RNA size of 24	NA	NA	NA	NA	NA	NA	NA	-3.48965550571488	0.00425605307368743
1	37016617	37017173	557	*	PlantSmallRNAgenes	siRNA24	NA	NA	osa-b1.0r1-14759	siRNA24 locus with predominant RNA size of 24	NA	NA	NA	NA	NA	NA	NA	-3.66621535820961	1.37384307126532e-06
1	37089336	37090577	1242	-	PlantSmallRNAgenes	siRNA24	NA	NA	osa-b1.0r1-14787	siRNA24 locus with predominant RNA size of 24	NA	NA	NA	NA	NA	NA	NA	-2.39666407419444	0.00189582797623695
1	37128253	37130299	2047	*	PlantSmallRNAgenes	siRNA24	NA	NA	osa-b1.0r1-14812	siRNA24 locus with predominant RNA size of 24	NA	NA	NA	NA	NA	NA	NA	3.26847622208384	0.0288844342818739
1	37130767	37133042	2276	*	PlantSmallRNAgenes	siRNA24	NA	NA	osa-b1.0r1-14813	siRNA24 locus with predominant RNA size of 24	NA	NA	NA	NA	NA	NA	NA	1.78561344295123	0.0342872629469003
1	37139788	37140229	442	*	PlantSmallRNAgenes	siRNA24	NA	NA	osa-b1.0r1-14818	siRNA24 locus with predominant RNA size of 24	NA	NA	NA	NA	NA	NA	NA	-2.57234273655618	0.0209743116956293
1	37150162	37150499	338	+	PlantSmallRNAgenes	siRNA24	NA	NA	osa-b1.0r1-14823	siRNA24 locus with predominant RNA size of 24	NA	NA	NA	NA	NA	NA	NA	3.38423984128628	0.00567730837416823
1	37169424	37173455	4032	*	PlantSmallRNAgenes	siRNA24	NA	NA	osa-b1.0r1-14834	siRNA24 locus with predominant RNA size of 24	NA	NA	NA	NA	NA	NA	NA	8.51187098000792	5.19910086365825e-17
1	37176565	37177465	901	*	PlantSmallRNAgenes	siRNA24	NA	NA	osa-b1.0r1-14835	siRNA24 locus with predominant RNA size of 24	NA	NA	NA	NA	NA	NA	NA	1.18814798010743	0.0464681689852096
1	37239593	37240727	1135	+	PlantSmallRNAgenes	OtherRNA	NA	NA	osa-b1.0r1-14846	OtherRNA locus with < 80% of RNAs between 20-24 nts in size	NA	NA	NA	NA	NA	NA	NA	-4.71207311781173	0.023760332563026
1	37248041	37248671	631	*	PlantSmallRNAgenes	siRNA21	NA	NA	osa-b1.0r1-14850	siRNA21 locus with predominant RNA size of 21	NA	NA	NA	NA	NA	NA	NA	2.07517204484359	0.00404641230740121
1	37248890	37249252	363	*	PlantSmallRNAgenes	siRNA21	NA	NA	osa-b1.0r1-14851	siRNA21 locus with predominant RNA size of 21	NA	NA	NA	NA	NA	NA	NA	2.61076442267989	3.41572355842019e-05
1	37249401	37249826	426	*	PlantSmallRNAgenes	siRNA24	NA	NA	osa-b1.0r1-14852	siRNA24 locus with predominant RNA size of 24	NA	NA	NA	NA	NA	NA	NA	-2.32658234257442	0.0124917559127203
1	37313370	37313897	528	*	PlantSmallRNAgenes	siRNA21	NA	NA	osa-b1.0r1-14867	siRNA21 locus with predominant RNA size of 21	NA	NA	NA	NA	NA	NA	NA	-4.14192360766084	1.18327123987111e-07
1	37321368	37321963	596	*	PlantSmallRNAgenes	siRNA24	NA	NA	osa-b1.0r1-14870	siRNA24 locus with predominant RNA size of 24	NA	NA	NA	NA	NA	NA	NA	-3.96210135409084	0.0121900020621646
1	37323210	37323851	642	*	PlantSmallRNAgenes	siRNA24	NA	NA	osa-b1.0r1-14871	siRNA24 locus with predominant RNA size of 24	NA	NA	NA	NA	NA	NA	NA	-2.86549747132536	0.000775144385515917
1	37337502	37338900	1399	*	PlantSmallRNAgenes	siRNA24	NA	NA	osa-b1.0r1-14876	siRNA24 locus with predominant RNA size of 24	NA	NA	NA	NA	NA	NA	NA	3.82178724941188	0.00454494658624113
1	37391286	37391715	430	*	PlantSmallRNAgenes	siRNA24	NA	NA	osa-b1.0r1-14898	siRNA24 locus with predominant RNA size of 24	NA	NA	NA	NA	NA	NA	NA	1.97698135723586	0.00740083837404772
1	37411993	37413090	1098	-	ShortStack	OtherRNA	NA	NA	Cluster_72277	NA	Cluster_72277	N	N	NA	NA	NA	NA	-6.04465873199594	0.000187156050139515
1	37447111	37447645	535	+	PlantSmallRNAgenes	siRNA24	NA	NA	osa-b1.0r1-14921	siRNA24 locus with predominant RNA size of 24	NA	NA	NA	NA	NA	NA	NA	-1.96187760735181	0.00995466737009878
1	37540009	37540285	277	*	PlantSmallRNAgenes	siRNA24	NA	NA	osa-b1.0r1-14961	siRNA24 locus with predominant RNA size of 24	NA	NA	NA	NA	NA	NA	NA	-2.8123553358036	0.0474480224904743
1	37599049	37601259	2211	*	PlantSmallRNAgenes	siRNA24	NA	NA	osa-b1.0r1-14978	siRNA24 locus with predominant RNA size of 24	NA	NA	NA	NA	NA	NA	NA	2.78520412915054	0.013415499727915
1	37756939	37757819	881	*	PlantSmallRNAgenes	siRNA24	NA	NA	osa-b1.0r1-15035	siRNA24 locus with predominant RNA size of 24	NA	NA	NA	NA	NA	NA	NA	-2.34871419509529	0.00646447102968756
1	37758425	37758699	275	*	PlantSmallRNAgenes	siRNA24	NA	NA	osa-b1.0r1-15036	siRNA24 locus with predominant RNA size of 24	NA	NA	NA	NA	NA	NA	NA	-5.27503685168641	0.00189144425397241
1	37776506	37778471	1966	+	PlantSmallRNAgenes	OtherRNA	NA	NA	osa-b1.0r1-15043	OtherRNA locus with < 80% of RNAs between 20-24 nts in size	NA	NA	NA	NA	NA	NA	NA	-2.9676648689639	0.000453514846855698
1	37788019	37788381	363	+	PlantSmallRNAgenes	siRNA24	NA	NA	osa-b1.0r1-15046	siRNA24 locus with predominant RNA size of 24	NA	NA	NA	NA	NA	NA	NA	-3.86605931024446	3.76929730889705e-14
1	37790481	37790940	460	+	PlantSmallRNAgenes	OtherRNA	NA	NA	osa-b1.0r1-15047	OtherRNA locus with < 80% of RNAs between 20-24 nts in size	NA	NA	NA	NA	NA	NA	NA	-4.30900853278723	0.0296590187860456
1	37791349	37792878	1530	+	PlantSmallRNAgenes	OtherRNA	NA	NA	osa-b1.0r1-15049	OtherRNA locus with < 80% of RNAs between 20-24 nts in size	NA	NA	NA	NA	NA	NA	NA	-2.90793822597106	0.0113233188345301
1	37832383	37832963	581	*	PlantSmallRNAgenes	siRNA24	NA	NA	osa-b1.0r1-15067	siRNA24 locus with predominant RNA size of 24	NA	NA	NA	NA	NA	NA	NA	2.24140624131663	0.0338106756077834
1	37845050	37846380	1331	-	ShortStack	OtherRNA	NA	NA	Cluster_72533	NA	Cluster_72533	N	N	NA	NA	NA	NA	-3.54740203485315	0.0355530903474757
1	37870289	37871543	1255	*	PlantSmallRNAgenes	siRNA24	NA	NA	osa-b1.0r1-15078	siRNA24 locus with predominant RNA size of 24	NA	NA	NA	NA	NA	NA	NA	-1.82983097777597	0.000671318892824147
1	37921667	37921801	135	-	ShortStack	OtherRNA	NA	NA	Cluster_72589	NA	Cluster_72589	N	N	NA	NA	NA	NA	6.13656503180475	0.000748315305940281
1	37924981	37925805	825	-	PlantSmallRNAgenes	siRNA24	NA	NA	osa-b1.0r1-15103	siRNA24 locus with predominant RNA size of 24	NA	NA	NA	NA	NA	NA	NA	-4.43743109433382	0.0186495771587701
1	37931121	37931877	757	*	PlantSmallRNAgenes	siRNA24	NA	NA	osa-b1.0r1-15108	siRNA24 locus with predominant RNA size of 24	NA	NA	NA	NA	NA	NA	NA	3.72438031454908	0.0176732933108483
1	38022909	38023869	961	-	ShortStack	OtherRNA	NA	NA	Cluster_72647	NA	Cluster_72647	N	N	NA	NA	NA	NA	5.62696231797002	0.00258052949309747
1	38042554	38043379	826	*	PlantSmallRNAgenes	siRNA24	NA	NA	osa-b1.0r1-15140	siRNA24 locus with predominant RNA size of 24	NA	NA	NA	NA	NA	NA	NA	-1.53430613829419	0.0369666495313593
1	38044032	38044415	384	-	PlantSmallRNAgenes	siRNA24	NA	NA	osa-b1.0r1-15141	siRNA24 locus with predominant RNA size of 24	NA	NA	NA	NA	NA	NA	NA	2.74291783694844	0.017221678528745
1	38062576	38063355	780	*	PlantSmallRNAgenes	siRNA24	NA	NA	osa-b1.0r1-15145	siRNA24 locus with predominant RNA size of 24	NA	NA	NA	NA	NA	NA	NA	-2.83593223977026	5.38437582513508e-05
1	38075070	38076317	1248	*	PlantSmallRNAgenes	siRNA24	NA	NA	osa-b1.0r1-15150	siRNA24 locus with predominant RNA size of 24	NA	NA	NA	NA	NA	NA	NA	2.65141952351772	0.0489716881524473
1	38096637	38098037	1401	*	PlantSmallRNAgenes	siRNA24	NA	NA	osa-b1.0r1-15160	siRNA24 locus with predominant RNA size of 24	NA	NA	NA	NA	NA	NA	NA	4.67855334491386	0.0320886474085217
1	38133487	38134763	1277	-	ShortStack	OtherRNA	NA	NA	Cluster_72708	NA	Cluster_72708	N	N	NA	NA	NA	NA	6.47135609003359	6.1638845933714e-05
1	38134898	38135335	438	-	ShortStack	OtherRNA	NA	NA	Cluster_72709	NA	Cluster_72709	N	N	NA	NA	NA	NA	4.93130539268656	0.037698827990677
1	38147873	38148298	426	*	PlantSmallRNAgenes	siRNA24	NA	NA	osa-b1.0r1-15186	siRNA24 locus with predominant RNA size of 24	NA	NA	NA	NA	NA	NA	NA	-2.78485749126955	0.00672575164931827
1	38209187	38210522	1336	*	PlantSmallRNAgenes	siRNA24	NA	NA	osa-b1.0r1-15206	siRNA24 locus with predominant RNA size of 24	NA	NA	NA	NA	NA	NA	NA	-4.01911387719218	0.022362874207468
1	38219655	38220871	1217	*	PlantSmallRNAgenes	siRNA24	NA	NA	osa-b1.0r1-15210	siRNA24 locus with predominant RNA size of 24	NA	NA	NA	NA	NA	NA	NA	3.9602843763819	0.0057608127949665
1	38263342	38263969	628	-	PlantSmallRNAgenes	OtherRNA	NA	NA	osa-b1.0r1-15227	OtherRNA locus with < 80% of RNAs between 20-24 nts in size	NA	NA	NA	NA	NA	NA	NA	-2.4076814835258	0.026073395713264
1	38291263	38291601	339	*	PlantSmallRNAgenes	siRNA24	NA	NA	osa-b1.0r1-15240	siRNA24 locus with predominant RNA size of 24	NA	NA	NA	NA	NA	NA	NA	-4.50568632893459	0.0371822581758568
1	38306659	38306960	302	-	ShortStack	OtherRNA	NA	NA	Cluster_72807	NA	Cluster_72807	N	N	NA	NA	NA	NA	-5.64915189328096	0.00381198492339312
1	38342089	38346100	4012	*	PlantSmallRNAgenes	OtherRNA	NA	NA	osa-b1.0r1-15255	OtherRNA locus with < 80% of RNAs between 20-24 nts in size	NA	NA	NA	NA	NA	NA	NA	8.28616777423844	1.23593251931424e-11
1	38346447	38346965	519	*	PlantSmallRNAgenes	siRNA24	NA	NA	osa-b1.0r1-15256	siRNA24 locus with predominant RNA size of 24	NA	NA	NA	NA	NA	NA	NA	7.04169467367198	1.65435174141961e-06
1	38358728	38358865	138	*	ShortStack	siRNA24	NA	NA	Cluster_72852	NA	Cluster_72852	24	N	NA	NA	NA	NA	6.15018897855626	0.00424546063423831
1	38495548	38495728	181	-	PlantSmallRNAgenes	OtherRNA	NA	NA	osa-b1.0r1-15317	OtherRNA locus with < 80% of RNAs between 20-24 nts in size	NA	NA	NA	NA	NA	NA	NA	-2.19944815299554	0.00104702445579555
1	38547503	38557211	9709	*	PlantSmallRNAgenes	siRNA24	NA	NA	osa-b1.0r1-15341	siRNA24 locus with predominant RNA size of 24	NA	NA	NA	NA	NA	NA	NA	1.42577026640198	0.00770258842084882
1	38560579	38563134	2556	*	PlantSmallRNAgenes	siRNA24	NA	NA	osa-b1.0r1-15342	siRNA24 locus with predominant RNA size of 24	NA	NA	NA	NA	NA	NA	NA	4.44020382214276	0.0167239421832465
1	38603565	38604203	639	*	PlantSmallRNAgenes	siRNA24	NA	NA	osa-b1.0r1-15357	siRNA24 locus with predominant RNA size of 24	NA	NA	NA	NA	NA	NA	NA	4.40746582731255	0.012145465699093
1	38662444	38662833	390	-	PlantSmallRNAgenes	OtherRNA	NA	NA	osa-b1.0r1-15375	OtherRNA locus with < 80% of RNAs between 20-24 nts in size	NA	NA	NA	NA	NA	NA	NA	-5.90686602511022	0.000976632670905635
1	38668274	38668291	18	+	ShortStack	OtherRNA	NA	NA	Cluster_73042	NA	Cluster_73042	N	N	NA	NA	NA	NA	4.81731171448497	0.0273494111234612
1	38794316	38794988	673	*	PlantSmallRNAgenes	siRNA24	NA	NA	osa-b1.0r1-15426	siRNA24 locus with predominant RNA size of 24	NA	NA	NA	NA	NA	NA	NA	-3.29337580061677	9.97124112261845e-05
1	38795175	38795442	268	*	PlantSmallRNAgenes	siRNA24	NA	NA	osa-b1.0r1-15427	siRNA24 locus with predominant RNA size of 24	NA	NA	NA	NA	NA	NA	NA	-2.473256003724	0.0274541879279167
1	38811866	38812455	590	*	PlantSmallRNAgenes	siRNA24	NA	NA	osa-b1.0r1-15439	siRNA24 locus with predominant RNA size of 24	NA	NA	NA	NA	NA	NA	NA	-6.40449482990337	2.33587430062055e-07
1	38815282	38815790	509	*	PlantSmallRNAgenes	siRNA24	NA	NA	osa-b1.0r1-15440	siRNA24 locus with predominant RNA size of 24	NA	NA	NA	NA	NA	NA	NA	-3.10748843685963	0.0349113961287484
1	38857424	38858604	1181	*	PlantSmallRNAgenes	siRNA24	NA	NA	osa-b1.0r1-15452	siRNA24 locus with predominant RNA size of 24	NA	NA	NA	NA	NA	NA	NA	4.08962048736295	0.0480126673079517
1	38861090	38861654	565	*	PlantSmallRNAgenes	siRNA24	NA	NA	osa-b1.0r1-15455	siRNA24 locus with predominant RNA size of 24	NA	NA	NA	NA	NA	NA	NA	5.28535753549809	0.0015543840718263
1	38899459	38900337	879	*	PlantSmallRNAgenes	siRNA24	NA	NA	osa-b1.0r1-15464	siRNA24 locus with predominant RNA size of 24	NA	NA	NA	NA	NA	NA	NA	1.70617325621126	0.0385053538705041
1	38922515	38923298	784	*	PlantSmallRNAgenes	siRNA24	NA	NA	osa-b1.0r1-15474	siRNA24 locus with predominant RNA size of 24	NA	NA	NA	NA	NA	NA	NA	5.12323246771526	0.00299408467626864
1	38930463	38930823	361	-	ShortStack	OtherRNA	NA	NA	Cluster_73178	NA	Cluster_73178	N	N	NA	NA	NA	NA	-4.32550709384895	0.0365227311879316
1	38932228	38933194	967	-	ShortStack	OtherRNA	NA	NA	Cluster_73181	NA	Cluster_73181	N	N	NA	NA	NA	NA	-5.81686152172289	0.00130392851109887
1	38969849	38969951	103	+	PlantSmallRNAgenes	OtherRNA	NA	NA	osa-b1.0r1-15496	OtherRNA locus with < 80% of RNAs between 20-24 nts in size	NA	NA	NA	NA	NA	NA	NA	-4.57973484645551	0.0333610390050819
1	38970454	38971040	587	+	PlantSmallRNAgenes	OtherRNA	NA	NA	osa-b1.0r1-15497	OtherRNA locus with < 80% of RNAs between 20-24 nts in size	NA	NA	NA	NA	NA	NA	NA	-2.85338799846492	0.00443198411822559
1	38985528	38986585	1058	*	PlantSmallRNAgenes	siRNA24	NA	NA	osa-b1.0r1-15502	siRNA24 locus with predominant RNA size of 24	NA	NA	NA	NA	NA	NA	NA	-1.85102685664665	0.0415733331169621
1	39043102	39044134	1033	*	PlantSmallRNAgenes	siRNA24	NA	NA	osa-b1.0r1-15516	siRNA24 locus with predominant RNA size of 24	NA	NA	NA	NA	NA	NA	NA	2.36024288131381	0.0164648280595034
1	39068079	39068604	526	+	ShortStack	OtherRNA	NA	NA	Cluster_73260	NA	Cluster_73260	N	N	NA	NA	NA	NA	5.73351328492871	0.00565327702903872
1	39105900	39107091	1192	*	PlantSmallRNAgenes	siRNA24	NA	NA	osa-b1.0r1-15545	siRNA24 locus with predominant RNA size of 24	NA	NA	NA	NA	NA	NA	NA	1.46341728903201	0.0172422027092492
1	39117021	39117725	705	*	PlantSmallRNAgenes	OtherRNA	NA	NA	osa-b1.0r1-15555	OtherRNA locus with < 80% of RNAs between 20-24 nts in size	NA	NA	NA	NA	NA	NA	NA	-1.76126194056307	0.0360948348596175
1	39120900	39123012	2113	+	PlantSmallRNAgenes	OtherRNA	NA	NA	osa-b1.0r1-15558	OtherRNA locus with < 80% of RNAs between 20-24 nts in size	NA	NA	NA	NA	NA	NA	NA	3.02241884782377	0.021758160039514
1	39123227	39124031	805	+	PlantSmallRNAgenes	OtherRNA	NA	NA	osa-b1.0r1-15559	OtherRNA locus with < 80% of RNAs between 20-24 nts in size	NA	NA	NA	NA	NA	NA	NA	-3.54014375059702	6.56403933141186e-05
1	39149377	39149852	476	*	PlantSmallRNAgenes	siRNA24	NA	NA	osa-b1.0r1-15569	siRNA24 locus with predominant RNA size of 24	NA	NA	NA	NA	NA	NA	NA	6.7229946342287	0.00358944875315829
1	39203249	39203491	243	*	PlantSmallRNAgenes	siRNA24	NA	NA	osa-b1.0r1-15603	siRNA24 locus with predominant RNA size of 24	NA	NA	NA	NA	NA	NA	NA	-2.42907546393522	0.0283345885127236
1	39207274	39207690	417	*	PlantSmallRNAgenes	siRNA24	NA	NA	osa-b1.0r1-15606	siRNA24 locus with predominant RNA size of 24	NA	NA	NA	NA	NA	NA	NA	-4.16172399587099	0.0461439858316249
1	39220305	39220932	628	*	PlantSmallRNAgenes	siRNA24	NA	NA	osa-b1.0r1-15613	siRNA24 locus with predominant RNA size of 24	NA	NA	NA	NA	NA	NA	NA	-3.58658480623966	0.000324656543133329
1	39284445	39284885	441	*	PlantSmallRNAgenes	siRNA24	NA	NA	osa-b1.0r1-15633	siRNA24 locus with predominant RNA size of 24	NA	NA	NA	NA	NA	NA	NA	-2.9404869578022	0.00197026809262532
1	39316482	39316805	324	*	PlantSmallRNAgenes	siRNA24	NA	NA	osa-b1.0r1-15649	siRNA24 locus with predominant RNA size of 24	NA	NA	NA	NA	NA	NA	NA	-4.90893056222709	0.00438514147587695
1	39322602	39324062	1461	*	PlantSmallRNAgenes	siRNA24	NA	NA	osa-b1.0r1-15653	siRNA24 locus with predominant RNA size of 24	NA	NA	NA	NA	NA	NA	NA	3.51447913917231	8.54253173379473e-06
1	39348556	39350108	1553	*	PlantSmallRNAgenes	siRNA24	NA	NA	osa-b1.0r1-15670	siRNA24 locus with predominant RNA size of 24	NA	NA	NA	NA	NA	NA	NA	3.58265941135164	0.0418108125500012
1	39419444	39420143	700	-	PlantSmallRNAgenes	siRNA24	NA	NA	osa-b1.0r1-15695	siRNA24 locus with predominant RNA size of 24	NA	NA	NA	NA	NA	NA	NA	-3.42559413087826	0.000882969290682271
1	39433379	39434889	1511	-	PlantSmallRNAgenes	OtherRNA	NA	NA	osa-b1.0r1-15701	OtherRNA locus with < 80% of RNAs between 20-24 nts in size	NA	NA	NA	NA	NA	NA	NA	2.09080463096091	0.00651305069044805
1	39474988	39475279	292	*	PlantSmallRNAgenes	siRNA24	NA	NA	osa-b1.0r1-15711	siRNA24 locus with predominant RNA size of 24	NA	NA	NA	NA	NA	NA	NA	-3.9815514786127	0.0260335609055507
1	39492314	39492879	566	*	PlantSmallRNAgenes	siRNA24	NA	NA	osa-b1.0r1-15717	siRNA24 locus with predominant RNA size of 24	NA	NA	NA	NA	NA	NA	NA	-4.65525042651336	0.0158898096420191
1	39545986	39546843	858	*	PlantSmallRNAgenes	siRNA24	NA	NA	osa-b1.0r1-15733	siRNA24 locus with predominant RNA size of 24	NA	NA	NA	NA	NA	NA	NA	-2.41141997268035	0.00241863459711094
1	39572087	39572492	406	*	PlantSmallRNAgenes	siRNA24	NA	NA	osa-b1.0r1-15743	siRNA24 locus with predominant RNA size of 24	NA	NA	NA	NA	NA	NA	NA	3.96712662366663	0.0193456506461241
1	39587657	39588011	355	*	PlantSmallRNAgenes	siRNA24	NA	NA	osa-b1.0r1-15754	siRNA24 locus with predominant RNA size of 24	NA	NA	NA	NA	NA	NA	NA	-3.42358438686118	0.0102511137924732
1	39620984	39622589	1606	-	PlantSmallRNAgenes	siRNA24	NA	NA	osa-b1.0r1-15758	siRNA24 locus with predominant RNA size of 24	NA	NA	NA	NA	NA	NA	NA	-1.43330692410645	0.0213886091359999
1	39627662	39628358	697	*	ShortStack	OtherRNA	NA	NA	Cluster_73590	NA	Cluster_73590	N	N	NA	NA	NA	NA	3.68287074478534	0.0325686341848514
1	39682840	39683426	587	-	PlantSmallRNAgenes	OtherRNA	NA	NA	osa-b1.0r1-15785	OtherRNA locus with < 80% of RNAs between 20-24 nts in size	NA	NA	NA	NA	NA	NA	NA	-8.83042330569394	4.13388766163239e-09
1	39700884	39701940	1057	+	PlantSmallRNAgenes	siRNA24	NA	NA	osa-b1.0r1-15792	siRNA24 locus with predominant RNA size of 24	NA	NA	NA	NA	NA	NA	NA	-2.73370997743693	0.000165629200067519
1	39760527	39761585	1059	*	PlantSmallRNAgenes	siRNA24	NA	NA	osa-b1.0r1-15807	siRNA24 locus with predominant RNA size of 24	NA	NA	NA	NA	NA	NA	NA	2.38544814063536	0.019675908018523
1	39800162	39800607	446	+	PlantSmallRNAgenes	siRNA24	NA	NA	osa-b1.0r1-15822	siRNA24 locus with predominant RNA size of 24	NA	NA	NA	NA	NA	NA	NA	-2.51810025535295	0.00182868475731469
1	39956000	39956359	360	+	PlantSmallRNAgenes	OtherRNA	NA	NA	osa-b1.0r1-15890	OtherRNA locus with < 80% of RNAs between 20-24 nts in size	NA	NA	NA	NA	NA	NA	NA	-4.27739952935013	0.0498835661479594
1	39976084	39977100	1017	*	PlantSmallRNAgenes	siRNA24	NA	NA	osa-b1.0r1-15892	siRNA24 locus with predominant RNA size of 24	NA	NA	NA	NA	NA	NA	NA	-3.32619254642746	9.01490792002971e-08
1	39988727	39989399	673	*	ShortStack	siRNA24	NA	NA	Cluster_73795	NA	Cluster_73795	24	N	NA	NA	NA	NA	6.63376948792849	4.19761613762372e-05
1	39989417	39990369	953	*	PlantSmallRNAgenes	siRNA24	NA	NA	osa-b1.0r1-15897	siRNA24 locus with predominant RNA size of 24	NA	NA	NA	NA	NA	NA	NA	4.54793928903984	1.50533463914859e-07
1	39990486	39991032	547	*	PlantSmallRNAgenes	siRNA24	NA	NA	osa-b1.0r1-15898	siRNA24 locus with predominant RNA size of 24	NA	NA	NA	NA	NA	NA	NA	5.53064247626717	0.0172468349151269
1	40051100	40055461	4362	*	PlantSmallRNAgenes	siRNA24	NA	NA	osa-b1.0r1-15928	siRNA24 locus with predominant RNA size of 24	NA	NA	NA	NA	NA	NA	NA	1.62416591542375	0.016113402426807
1	40080449	40081904	1456	*	PlantSmallRNAgenes	siRNA24	NA	NA	osa-b1.0r1-15935	siRNA24 locus with predominant RNA size of 24	NA	NA	NA	NA	NA	NA	NA	3.35426954799522	0.0215924454441621
1	40088112	40088424	313	*	PlantSmallRNAgenes	siRNA24	NA	NA	osa-b1.0r1-15940	siRNA24 locus with predominant RNA size of 24	NA	NA	NA	NA	NA	NA	NA	-2.37721600461029	0.0115033598958082
1	40148053	40148546	494	-	ShortStack	OtherRNA	NA	NA	Cluster_73910	NA	Cluster_73910	N	N	NA	NA	NA	NA	4.54215206578482	0.0221748681699547
1	40169475	40170230	756	+	ShortStack	OtherRNA	NA	NA	Cluster_73928	NA	Cluster_73928	N	N	NA	NA	NA	NA	-4.02798721058915	0.00197372346444595
1	40301839	40302194	356	+	PlantSmallRNAgenes	siRNA24	NA	NA	osa-b1.0r1-16032	siRNA24 locus with predominant RNA size of 24	NA	NA	NA	NA	NA	NA	NA	3.26532561365491	0.00755462450282472
1	40317260	40317623	364	*	PlantSmallRNAgenes	siRNA24	NA	NA	osa-b1.0r1-16036	siRNA24 locus with predominant RNA size of 24	NA	NA	NA	NA	NA	NA	NA	5.39103649531658	0.000996983190276414
1	40371469	40371701	233	*	PlantSmallRNAgenes	siRNA24	NA	NA	osa-b1.0r1-16066	siRNA24 locus with predominant RNA size of 24	NA	NA	NA	NA	NA	NA	NA	-5.07509492556401	0.0341739039266077
1	40373287	40373669	383	-	PlantSmallRNAgenes	siRNA24	NA	NA	osa-b1.0r1-16068	siRNA24 locus with predominant RNA size of 24	NA	NA	NA	NA	NA	NA	NA	-5.08600800791198	0.0384882139257222
1	40396589	40397140	552	*	PlantSmallRNAgenes	siRNA24	NA	NA	osa-b1.0r1-16080	siRNA24 locus with predominant RNA size of 24	NA	NA	NA	NA	NA	NA	NA	-2.21002150698721	0.0166682410383778
1	40417998	40418395	398	-	PlantSmallRNAgenes	siRNA24	NA	NA	osa-b1.0r1-16088	siRNA24 locus with predominant RNA size of 24	NA	NA	NA	NA	NA	NA	NA	3.04402027739309	0.0196669402634606
1	40429843	40430153	311	+	PlantSmallRNAgenes	siRNA24	NA	NA	osa-b1.0r1-16095	siRNA24 locus with predominant RNA size of 24	NA	NA	NA	NA	NA	NA	NA	-3.59065117132239	0.0189948183777943
1	40436740	40438081	1342	*	PlantSmallRNAgenes	siRNA24	NA	NA	osa-b1.0r1-16099	siRNA24 locus with predominant RNA size of 24	NA	NA	NA	NA	NA	NA	NA	2.73837136953433	0.0160552791285084
1	40438594	40441578	2985	*	PlantSmallRNAgenes	siRNA24	NA	NA	osa-b1.0r1-16101	siRNA24 locus with predominant RNA size of 24	NA	NA	NA	NA	NA	NA	NA	8.49223814154416	5.39151666809154e-17
1	40512145	40512825	681	*	PlantSmallRNAgenes	siRNA24	NA	NA	osa-b1.0r1-16135	siRNA24 locus with predominant RNA size of 24	NA	NA	NA	NA	NA	NA	NA	5.70136080795688	0.00285185827077108
1	40512908	40513210	303	*	PlantSmallRNAgenes	siRNA24	NA	NA	osa-b1.0r1-16136	siRNA24 locus with predominant RNA size of 24	NA	NA	NA	NA	NA	NA	NA	6.44804008799851	7.43070876666606e-05
1	40530450	40531327	878	*	PlantSmallRNAgenes	siRNA24	NA	NA	osa-b1.0r1-16138	siRNA24 locus with predominant RNA size of 24	NA	NA	NA	NA	NA	NA	NA	5.00999246859508	1.15758730290334e-09
1	40531982	40532414	433	*	PlantSmallRNAgenes	siRNA24	NA	NA	osa-b1.0r1-16139	siRNA24 locus with predominant RNA size of 24	NA	NA	NA	NA	NA	NA	NA	5.20609684418712	0.0121659875412538
1	40539689	40545731	6043	*	PlantSmallRNAgenes	siRNA24	NA	NA	osa-b1.0r1-16146	siRNA24 locus with predominant RNA size of 24	NA	NA	NA	NA	NA	NA	NA	8.12628492452653	7.58491115894458e-35
1	40573229	40574003	775	+	ShortStack	OtherRNA	NA	NA	Cluster_74185	NA	Cluster_74185	N	N	NA	NA	NA	NA	4.12539068209601	0.000123539938829635
1	40575436	40575733	298	*	PlantSmallRNAgenes	siRNA24	NA	NA	osa-b1.0r1-16157	siRNA24 locus with predominant RNA size of 24	NA	NA	NA	NA	NA	NA	NA	-4.76540093248242	0.0317496514577052
1	40610625	40611132	508	-	PlantSmallRNAgenes	OtherRNA	NA	NA	osa-b1.0r1-16173	OtherRNA locus with < 80% of RNAs between 20-24 nts in size	NA	NA	NA	NA	NA	NA	NA	-4.17918577178757	0.000586430409253375
1	40611256	40611466	211	-	PlantSmallRNAgenes	OtherRNA	NA	NA	osa-b1.0r1-16174	OtherRNA locus with < 80% of RNAs between 20-24 nts in size	NA	NA	NA	NA	NA	NA	NA	-3.10033815878654	0.0447335941815254
1	40611547	40611725	179	-	PlantSmallRNAgenes	OtherRNA	NA	NA	osa-b1.0r1-16175	OtherRNA locus with < 80% of RNAs between 20-24 nts in size	NA	NA	NA	NA	NA	NA	NA	-3.63669439230776	0.00394691111414153
1	40611885	40612493	609	-	ShortStack	OtherRNA	NA	NA	Cluster_74209	NA	Cluster_74209	N	N	NA	NA	NA	NA	-2.17810841582768	0.0152336938793424
1	40690854	40691531	678	+	PlantSmallRNAgenes	siRNA24	NA	NA	osa-b1.0r1-16213	siRNA24 locus with predominant RNA size of 24	NA	NA	NA	NA	NA	NA	NA	-4.72858299415534	0.0154730809530292
1	40721617	40721930	314	*	PlantSmallRNAgenes	siRNA24	NA	NA	osa-b1.0r1-16229	siRNA24 locus with predominant RNA size of 24	NA	NA	NA	NA	NA	NA	NA	-3.96172664144011	0.000497228778107837
1	40793750	40793926	177	-	PlantSmallRNAgenes	OtherRNA	NA	NA	osa-b1.0r1-16254	OtherRNA locus with < 80% of RNAs between 20-24 nts in size	NA	NA	NA	NA	NA	NA	NA	-22.1595684969739	2.68750812942866e-15
1	40811311	40811731	421	+	PlantSmallRNAgenes	siRNA21	NA	NA	osa-b1.0r1-16266	siRNA21 locus with predominant RNA size of 21	NA	NA	NA	NA	NA	NA	NA	-7.24336936374301	1.98469343307108e-06
1	40813201	40814527	1327	*	PlantSmallRNAgenes	OtherRNA	NA	NA	osa-b1.0r1-16269	OtherRNA locus with < 80% of RNAs between 20-24 nts in size	NA	NA	NA	NA	NA	NA	NA	-2.1366728925742	0.014311840560243
1	40880829	40882302	1474	*	PlantSmallRNAgenes	siRNA24	NA	NA	osa-b1.0r1-16308	siRNA24 locus with predominant RNA size of 24	NA	NA	NA	NA	NA	NA	NA	3.12560568447139	0.0439001449766592
1	40885045	40886267	1223	*	PlantSmallRNAgenes	siRNA24	NA	NA	osa-b1.0r1-16309	siRNA24 locus with predominant RNA size of 24	NA	NA	NA	NA	NA	NA	NA	4.18812066366089	0.037409130274664
1	40898772	40899250	479	*	PlantSmallRNAgenes	siRNA24	NA	NA	osa-b1.0r1-16318	siRNA24 locus with predominant RNA size of 24	NA	NA	NA	NA	NA	NA	NA	-1.98873545432118	0.0459925338297848
1	40905605	40906308	704	*	PlantSmallRNAgenes	siRNA24	NA	NA	osa-b1.0r1-16322	siRNA24 locus with predominant RNA size of 24	NA	NA	NA	NA	NA	NA	NA	4.79973486776516	0.00717620830278252
1	40971324	40971959	636	*	PlantSmallRNAgenes	siRNA24	NA	NA	osa-b1.0r1-16343	siRNA24 locus with predominant RNA size of 24	NA	NA	NA	NA	NA	NA	NA	-2.94786129704376	0.0295854255113521
1	40975412	40976118	707	*	PlantSmallRNAgenes	siRNA24	NA	NA	osa-b1.0r1-16346	siRNA24 locus with predominant RNA size of 24	NA	NA	NA	NA	NA	NA	NA	-3.80130882651946	0.0364375096606684
1	40976731	40977634	904	*	PlantSmallRNAgenes	siRNA24	NA	NA	osa-b1.0r1-16347	siRNA24 locus with predominant RNA size of 24	NA	NA	NA	NA	NA	NA	NA	3.99019420979035	0.0255509236953297
1	41060669	41061005	337	*	PlantSmallRNAgenes	siRNA24	NA	NA	osa-b1.0r1-16380	siRNA24 locus with predominant RNA size of 24	NA	NA	NA	NA	NA	NA	NA	-2.39807709273487	0.0415275727785028
1	41135891	41136040	150	+	PlantSmallRNAgenes	OtherRNA	NA	NA	osa-b1.0r1-16407	OtherRNA locus with < 80% of RNAs between 20-24 nts in size	NA	NA	NA	NA	NA	NA	NA	5.34563329792836	6.08227083916157e-26
1	41136499	41136711	213	+	PlantSmallRNAgenes	OtherRNA	NA	NA	osa-b1.0r1-16408	OtherRNA locus with < 80% of RNAs between 20-24 nts in size	NA	NA	NA	NA	NA	NA	NA	3.45327864266769	3.63380703218952e-11
1	41137565	41137709	145	+	PlantSmallRNAgenes	OtherRNA	NA	NA	osa-b1.0r1-16409	OtherRNA locus with < 80% of RNAs between 20-24 nts in size	NA	NA	NA	NA	NA	NA	NA	3.99558638706652	0.0054905209902107
1	41138978	41139079	102	+	PlantSmallRNAgenes	OtherRNA	NA	NA	osa-b1.0r1-16410	OtherRNA locus with < 80% of RNAs between 20-24 nts in size	NA	NA	NA	NA	NA	NA	NA	2.74860659758961	0.000123108946921479
1	41144420	41145310	891	*	PlantSmallRNAgenes	siRNA24	NA	NA	osa-b1.0r1-16412	siRNA24 locus with predominant RNA size of 24	NA	NA	NA	NA	NA	NA	NA	-2.21999139829909	0.0219771442321567
1	41240300	41240821	522	*	PlantSmallRNAgenes	siRNA24	NA	NA	osa-b1.0r1-16448	siRNA24 locus with predominant RNA size of 24	NA	NA	NA	NA	NA	NA	NA	-4.7693525606399	0.00744917177470325
1	41295679	41296378	700	*	PlantSmallRNAgenes	siRNA24	NA	NA	osa-b1.0r1-16471	siRNA24 locus with predominant RNA size of 24	NA	NA	NA	NA	NA	NA	NA	4.20685696404588	0.0483964843446496
1	41307287	41307686	400	-	PlantSmallRNAgenes	siRNA24	NA	NA	osa-b1.0r1-16475	siRNA24 locus with predominant RNA size of 24	NA	NA	NA	NA	NA	NA	NA	3.62059734798636	1.19272417285953e-05
1	41382530	41382770	241	*	PlantSmallRNAgenes	siRNA24	NA	NA	osa-b1.0r1-16511	siRNA24 locus with predominant RNA size of 24	NA	NA	NA	NA	NA	NA	NA	-4.34915500752852	0.0121892198653102
1	41384009	41384391	383	*	PlantSmallRNAgenes	siRNA24	NA	NA	osa-b1.0r1-16512	siRNA24 locus with predominant RNA size of 24	NA	NA	NA	NA	NA	NA	NA	-2.05828047375668	0.0324281897327801
1	41398908	41399135	228	-	ShortStack	OtherRNA	NA	NA	Cluster_74692	NA	Cluster_74692	N	N	NA	NA	NA	NA	5.71379049766681	0.00384390309836588
1	41402075	41402856	782	-	PlantSmallRNAgenes	siRNA24	NA	NA	osa-b1.0r1-16518	siRNA24 locus with predominant RNA size of 24	NA	NA	NA	NA	NA	NA	NA	1.89783356400823	0.0153977927891008
1	41498584	41499244	661	*	PlantSmallRNAgenes	siRNA24	NA	NA	osa-b1.0r1-16540	siRNA24 locus with predominant RNA size of 24	NA	NA	NA	NA	NA	NA	NA	-2.19889114848564	0.0432817965091419
1	41506497	41507753	1257	*	PlantSmallRNAgenes	siRNA24	NA	NA	osa-b1.0r1-16544	siRNA24 locus with predominant RNA size of 24	NA	NA	NA	NA	NA	NA	NA	-2.68121905826823	0.0246274115302522
1	41509239	41509420	182	*	PlantSmallRNAgenes	siRNA24	NA	NA	osa-b1.0r1-16547	siRNA24 locus with predominant RNA size of 24	NA	NA	NA	NA	NA	NA	NA	4.24728366181653	0.0196477045694043
1	41517052	41517966	915	+	PlantSmallRNAgenes	OtherRNA	NA	NA	osa-b1.0r1-16552	OtherRNA locus with < 80% of RNAs between 20-24 nts in size	NA	NA	NA	NA	NA	NA	NA	-2.12671094298736	0.045931405854005
1	41556699	41556981	283	-	PlantSmallRNAgenes	siRNA24	NA	NA	osa-b1.0r1-16571	siRNA24 locus with predominant RNA size of 24	NA	NA	NA	NA	NA	NA	NA	-3.48838840508551	0.0229875920420202
1	41557742	41557892	151	+	PlantSmallRNAgenes	OtherRNA	NA	NA	osa-b1.0r1-16572	OtherRNA locus with < 80% of RNAs between 20-24 nts in size	NA	NA	NA	NA	NA	NA	NA	-8.28497223419985	0.00962730686367311
1	41558081	41558438	358	*	PlantSmallRNAgenes	siRNA24	NA	NA	osa-b1.0r1-16573	siRNA24 locus with predominant RNA size of 24	NA	NA	NA	NA	NA	NA	NA	-5.54204304956768	0.00725067429673674
1	41605090	41606109	1020	*	PlantSmallRNAgenes	siRNA24	NA	NA	osa-b1.0r1-16584	siRNA24 locus with predominant RNA size of 24	NA	NA	NA	NA	NA	NA	NA	2.75030124132901	0.00809848530172444
1	41635193	41636857	1665	*	Pln24NT	24nt_Locus	NA	NA	cluster13461	NA	NA	NA	NA	cluster13461	cluster13461	T	17	3.29982181689792	0.049748861508193
1	41708495	41709073	579	*	PlantSmallRNAgenes	siRNA24	NA	NA	osa-b1.0r1-16614	siRNA24 locus with predominant RNA size of 24	NA	NA	NA	NA	NA	NA	NA	-5.60060378762696	0.0219851715755024
1	41821478	41821799	322	*	PlantSmallRNAgenes	siRNA24	NA	NA	osa-b1.0r1-16656	siRNA24 locus with predominant RNA size of 24	NA	NA	NA	NA	NA	NA	NA	-3.49141265565799	0.0273492691127031
1	41854872	41855519	648	*	PlantSmallRNAgenes	siRNA21	NA	NA	osa-b1.0r1-16677	siRNA21 locus with predominant RNA size of 21	NA	NA	NA	NA	NA	NA	NA	-2.82501544528031	0.00561076241565335
1	41918854	41919298	445	*	PlantSmallRNAgenes	siRNA24	NA	NA	osa-b1.0r1-16699	siRNA24 locus with predominant RNA size of 24	NA	NA	NA	NA	NA	NA	NA	-4.80463046203688	0.00782746314428873
1	41963298	41964024	727	+	PlantSmallRNAgenes	siRNA24	NA	NA	osa-b1.0r1-16718	siRNA24 locus with predominant RNA size of 24	NA	NA	NA	NA	NA	NA	NA	-3.52722138435132	9.08985375833679e-10
1	41976725	41978090	1366	*	PlantSmallRNAgenes	OtherRNA	NA	NA	osa-b1.0r1-16722	OtherRNA locus with < 80% of RNAs between 20-24 nts in size	NA	NA	NA	NA	NA	NA	NA	-2.90161135172563	0.0181416194136785
1	41986092	41990321	4230	*	Pln24NT	24nt_Locus	NA	NA	cluster13589	NA	NA	NA	NA	cluster13589	cluster13589	T	4	3.20306832744611	0.00900006338772446
1	41996270	41997254	985	*	PlantSmallRNAgenes	siRNA24	NA	NA	osa-b1.0r1-16729	siRNA24 locus with predominant RNA size of 24	NA	NA	NA	NA	NA	NA	NA	3.00986291161325	0.0263310740888176
1	42014620	42015379	760	*	PlantSmallRNAgenes	siRNA24	NA	NA	osa-b1.0r1-16736	siRNA24 locus with predominant RNA size of 24	NA	NA	NA	NA	NA	NA	NA	-1.68505906743204	0.00781926587801962
1	42017054	42017438	385	*	PlantSmallRNAgenes	siRNA24	NA	NA	osa-b1.0r1-16737	siRNA24 locus with predominant RNA size of 24	NA	NA	NA	NA	NA	NA	NA	-2.62235699081321	0.0317745838560496
1	42045074	42046491	1418	*	PlantSmallRNAgenes	siRNA24	NA	NA	osa-b1.0r1-16748	siRNA24 locus with predominant RNA size of 24	NA	NA	NA	NA	NA	NA	NA	2.24852252222928	0.0272571850687083
1	42098408	42098978	571	*	PlantSmallRNAgenes	siRNA24	NA	NA	osa-b1.0r1-16776	siRNA24 locus with predominant RNA size of 24	NA	NA	NA	NA	NA	NA	NA	2.35198443783917	0.0137886181328381
1	42161320	42162189	870	*	PlantSmallRNAgenes	siRNA24	NA	NA	osa-b1.0r1-16811	siRNA24 locus with predominant RNA size of 24	NA	NA	NA	NA	NA	NA	NA	-2.31747611161338	0.0202363044280622
1	42174929	42175352	424	*	PlantSmallRNAgenes	siRNA24	NA	NA	osa-b1.0r1-16816	siRNA24 locus with predominant RNA size of 24	NA	NA	NA	NA	NA	NA	NA	4.88388636065356	0.0296824142938636
1	42176289	42177455	1167	*	PlantSmallRNAgenes	siRNA24	NA	NA	osa-b1.0r1-16817	siRNA24 locus with predominant RNA size of 24	NA	NA	NA	NA	NA	NA	NA	2.12586409262662	0.011138095578115
1	42211422	42211708	287	*	PlantSmallRNAgenes	siRNA24	NA	NA	osa-b1.0r1-16831	siRNA24 locus with predominant RNA size of 24	NA	NA	NA	NA	NA	NA	NA	4.23815502132697	0.038884495341909
1	42301833	42302201	369	+	ShortStack	OtherRNA	NA	NA	Cluster_75251	NA	Cluster_75251	N	N	NA	NA	NA	NA	-5.53441758642036	0.0165983795787836
1	42368051	42368600	550	*	PlantSmallRNAgenes	siRNA24	NA	NA	osa-b1.0r1-16879	siRNA24 locus with predominant RNA size of 24	NA	NA	NA	NA	NA	NA	NA	-1.74923013879972	0.0220411651449874
1	42401102	42402262	1161	*	PlantSmallRNAgenes	siRNA24	NA	NA	osa-b1.0r1-16885	siRNA24 locus with predominant RNA size of 24	NA	NA	NA	NA	NA	NA	NA	-1.92558742133517	0.0468354735700149
1	42558508	42559013	506	*	PlantSmallRNAgenes	siRNA24	NA	NA	osa-b1.0r1-16934	siRNA24 locus with predominant RNA size of 24	NA	NA	NA	NA	NA	NA	NA	1.50414651704597	0.0493026012316969
1	42570002	42574807	4806	*	PlantSmallRNAgenes	siRNA24	NA	NA	osa-b1.0r1-16943	siRNA24 locus with predominant RNA size of 24	NA	NA	NA	NA	NA	NA	NA	6.95240665639332	1.97219215814032e-23
1	42598118	42599759	1642	*	PlantSmallRNAgenes	siRNA24	NA	NA	osa-b1.0r1-16947	siRNA24 locus with predominant RNA size of 24	NA	NA	NA	NA	NA	NA	NA	-1.69110692397478	0.00453007502636522
1	42625299	42625491	193	+	PlantSmallRNAgenes	OtherRNA	NA	NA	osa-b1.0r1-16951	OtherRNA locus with < 80% of RNAs between 20-24 nts in size	NA	NA	NA	NA	NA	NA	NA	-6.88321177676949	0.00558013648062387
1	42671941	42672902	962	*	PlantSmallRNAgenes	siRNA24	NA	NA	osa-b1.0r1-16966	siRNA24 locus with predominant RNA size of 24	NA	NA	NA	NA	NA	NA	NA	-4.98561004541354	0.000454379390052906
1	42729056	42730029	974	*	PlantSmallRNAgenes	siRNA24	NA	NA	osa-b1.0r1-16974	siRNA24 locus with predominant RNA size of 24	NA	NA	NA	NA	NA	NA	NA	3.89248468238044	0.0304207549550761
1	42757148	42757423	276	-	PlantSmallRNAgenes	siRNA24	NA	NA	osa-b1.0r1-16985	siRNA24 locus with predominant RNA size of 24	NA	NA	NA	NA	NA	NA	NA	-3.94213420390688	0.012339408547452
1	42761468	42762565	1098	*	PlantSmallRNAgenes	siRNA24	NA	NA	osa-b1.0r1-16989	siRNA24 locus with predominant RNA size of 24	NA	NA	NA	NA	NA	NA	NA	4.56174548382272	0.00965983009695106
1	42765385	42766014	630	*	PlantSmallRNAgenes	siRNA24	NA	NA	osa-b1.0r1-16992	siRNA24 locus with predominant RNA size of 24	NA	NA	NA	NA	NA	NA	NA	4.78629512865096	0.0351358954978462
1	42782796	42783648	853	*	PlantSmallRNAgenes	siRNA24	NA	NA	osa-b1.0r1-17000	siRNA24 locus with predominant RNA size of 24	NA	NA	NA	NA	NA	NA	NA	4.39689076468512	0.00252521908251671
1	42825050	42826171	1122	*	PlantSmallRNAgenes	siRNA24	NA	NA	osa-b1.0r1-17014	siRNA24 locus with predominant RNA size of 24	NA	NA	NA	NA	NA	NA	NA	-1.67656994230476	0.0283003782892556
1	42838984	42839431	448	+	PlantSmallRNAgenes	OtherRNA	NA	NA	osa-b1.0r1-17019	OtherRNA locus with < 80% of RNAs between 20-24 nts in size	NA	NA	NA	NA	NA	NA	NA	-5.69479155146835	0.00239343223278528
1	42869884	42870531	648	*	PlantSmallRNAgenes	siRNA24	NA	NA	osa-b1.0r1-17023	siRNA24 locus with predominant RNA size of 24	NA	NA	NA	NA	NA	NA	NA	-2.05591436358435	0.0371335831139027
1	42914372	42914491	120	*	PlantSmallRNAgenes	siRNA24	NA	NA	osa-b1.0r1-17036	siRNA24 locus with predominant RNA size of 24	NA	NA	NA	NA	NA	NA	NA	-5.8802224307094	0.00158755454448454
1	42924268	42924574	307	*	ShortStack	OtherRNA	NA	NA	Cluster_75584	NA	Cluster_75584	N	N	NA	NA	NA	NA	5.48389912423062	0.026542016768761
1	42963225	42963871	647	*	PlantSmallRNAgenes	OtherRNA	NA	NA	osa-b1.0r1-17059	OtherRNA locus with < 80% of RNAs between 20-24 nts in size	NA	NA	NA	NA	NA	NA	NA	-6.14743633231174	0.000892236510904893
1	43025634	43025791	158	-	PlantSmallRNAgenes	OtherRNA	NA	NA	osa-b1.0r1-17073	OtherRNA locus with < 80% of RNAs between 20-24 nts in size	NA	NA	NA	NA	NA	NA	NA	20.3146457538648	2.85789908764585e-18
1	43096410	43097205	796	+	PlantSmallRNAgenes	OtherRNA	NA	NA	osa-b1.0r1-17087	OtherRNA locus with < 80% of RNAs between 20-24 nts in size	NA	NA	NA	NA	NA	NA	NA	-3.8902590821558	0.0315040089579257
1	43103084	43103871	788	*	PlantSmallRNAgenes	siRNA24	NA	NA	osa-b1.0r1-17090	siRNA24 locus with predominant RNA size of 24	NA	NA	NA	NA	NA	NA	NA	3.84172914225612	0.00837700382556939
1	43143499	43143590	92	+	PlantSmallRNAgenes	OtherRNA	NA	NA	osa-b1.0r1-17106	OtherRNA locus with < 80% of RNAs between 20-24 nts in size	NA	NA	NA	NA	NA	NA	NA	-9.36384612976518	8.64308809379924e-05
1	43199525	43200649	1125	+	PlantSmallRNAgenes	siRNA24	NA	NA	osa-b1.0r1-17123	siRNA24 locus with predominant RNA size of 24	NA	NA	NA	NA	NA	NA	NA	-5.91921405594655	5.36633266964709e-10
1	43215378	43216852	1475	*	PlantSmallRNAgenes	siRNA24	NA	NA	osa-b1.0r1-17126	siRNA24 locus with predominant RNA size of 24	NA	NA	NA	NA	NA	NA	NA	2.01018532156863	0.0205731392726241
1	43218321	43218751	431	-	PlantSmallRNAgenes	siRNA24	NA	NA	osa-b1.0r1-17127	siRNA24 locus with predominant RNA size of 24	NA	NA	NA	NA	NA	NA	NA	4.34950058779747	0.0371965208992313
1	43231336	43231905	570	*	PlantSmallRNAgenes	siRNA24	NA	NA	osa-b1.0r1-17132	siRNA24 locus with predominant RNA size of 24	NA	NA	NA	NA	NA	NA	NA	-4.98676577997671	0.0157516028562864
1	43235058	43235535	478	-	PlantSmallRNAgenes	OtherRNA	NA	NA	osa-b1.0r1-17134	OtherRNA locus with < 80% of RNAs between 20-24 nts in size	NA	NA	NA	NA	NA	NA	NA	-4.51063086745879	0.0479148734864015
10	16963	20171	3209	*	Pln24NT	24nt_Locus	NA	NA	cluster13971	NA	NA	NA	NA	cluster13971	cluster13971	T	16	6.21972025480534	0.000156245368671092
10	28205	41043	12839	*	Pln24NT	24nt_Locus	NA	NA	cluster13974	NA	NA	NA	NA	cluster13974	cluster13974	T	16	5.09123880904358	0.00680492343062504
10	43199	44144	946	*	PlantSmallRNAgenes	siRNA24	NA	NA	osa-b1.0r1-17145	siRNA24 locus with predominant RNA size of 24	NA	NA	NA	NA	NA	NA	NA	4.08428043100021	0.0115413307847627
10	49102	49863	762	-	PlantSmallRNAgenes	siRNA21	NA	NA	osa-b1.0r1-17148	siRNA21 locus with predominant RNA size of 21	NA	NA	NA	NA	NA	NA	NA	-4.57613362848922	0.0297703788048348
10	106526	107362	837	*	PlantSmallRNAgenes	siRNA24	NA	NA	osa-b1.0r1-17170	siRNA24 locus with predominant RNA size of 24	NA	NA	NA	NA	NA	NA	NA	3.23643587050213	0.033340031619426
10	124773	125525	753	*	PlantSmallRNAgenes	siRNA24	NA	NA	osa-b1.0r1-17179	siRNA24 locus with predominant RNA size of 24	NA	NA	NA	NA	NA	NA	NA	4.86245008620217	0.0016621768032509
10	149400	150054	655	*	PlantSmallRNAgenes	siRNA24	NA	NA	osa-b1.0r1-17187	siRNA24 locus with predominant RNA size of 24	NA	NA	NA	NA	NA	NA	NA	4.7008042773893	0.0403264517137386
10	168594	169155	562	*	PlantSmallRNAgenes	siRNA24	NA	NA	osa-b1.0r1-17195	siRNA24 locus with predominant RNA size of 24	NA	NA	NA	NA	NA	NA	NA	2.89901266705152	0.0437054154775258
10	182218	184289	2072	*	PlantSmallRNAgenes	siRNA24	NA	NA	osa-b1.0r1-17203	siRNA24 locus with predominant RNA size of 24	NA	NA	NA	NA	NA	NA	NA	4.99993177029341	0.00185245250670947
10	209358	210552	1195	*	PlantSmallRNAgenes	siRNA24	NA	NA	osa-b1.0r1-17210	siRNA24 locus with predominant RNA size of 24	NA	NA	NA	NA	NA	NA	NA	-1.65306140901421	0.0490885880014023
10	341900	342010	111	+	PlantSmallRNAgenes	OtherRNA	NA	NA	osa-b1.0r1-17262	OtherRNA locus with < 80% of RNAs between 20-24 nts in size	NA	NA	NA	NA	NA	NA	NA	14.8690234212837	5.6380948738942e-11
10	400705	401777	1073	*	PlantSmallRNAgenes	siRNA24	NA	NA	osa-b1.0r1-17292	siRNA24 locus with predominant RNA size of 24	NA	NA	NA	NA	NA	NA	NA	5.73538772402465	0.00317672059116269
10	402138	404290	2153	*	PlantSmallRNAgenes	siRNA24	NA	NA	osa-b1.0r1-17294	siRNA24 locus with predominant RNA size of 24	NA	NA	NA	NA	NA	NA	NA	3.92357746245226	4.56842893689125e-06
10	404380	406381	2002	*	PlantSmallRNAgenes	siRNA24	NA	NA	osa-b1.0r1-17295	siRNA24 locus with predominant RNA size of 24	NA	NA	NA	NA	NA	NA	NA	3.64514710982337	0.0234303439762559
10	416472	419311	2840	*	PlantSmallRNAgenes	siRNA24	NA	NA	osa-b1.0r1-17297	siRNA24 locus with predominant RNA size of 24	NA	NA	NA	NA	NA	NA	NA	2.67502615106053	0.00132774428427712
10	439437	439895	459	*	PlantSmallRNAgenes	siRNA24	NA	NA	osa-b1.0r1-17305	siRNA24 locus with predominant RNA size of 24	NA	NA	NA	NA	NA	NA	NA	3.96416551724435	0.00871303320547692
10	457890	459674	1785	*	PlantSmallRNAgenes	siRNA24	NA	NA	osa-b1.0r1-17317	siRNA24 locus with predominant RNA size of 24	NA	NA	NA	NA	NA	NA	NA	2.86070040198821	0.0116238641844596
10	462413	462913	501	*	PlantSmallRNAgenes	siRNA24	NA	NA	osa-b1.0r1-17319	siRNA24 locus with predominant RNA size of 24	NA	NA	NA	NA	NA	NA	NA	-3.6898627931632	5.1343510996945e-08
10	494686	495859	1174	*	PlantSmallRNAgenes	siRNA24	NA	NA	osa-b1.0r1-17339	siRNA24 locus with predominant RNA size of 24	NA	NA	NA	NA	NA	NA	NA	3.95023283574371	0.0115239655059679
10	497272	498131	860	*	PlantSmallRNAgenes	siRNA24	NA	NA	osa-b1.0r1-17341	siRNA24 locus with predominant RNA size of 24	NA	NA	NA	NA	NA	NA	NA	5.66827979976577	0.00105784063790318
10	569165	574697	5533	*	Pln24NT	24nt_Locus	NA	NA	cluster14162	NA	NA	NA	NA	cluster14162	cluster14162	T	7	4.57754545964336	0.0492621894513145
10	580920	582425	1506	*	PlantSmallRNAgenes	siRNA24	NA	NA	osa-b1.0r1-17382	siRNA24 locus with predominant RNA size of 24	NA	NA	NA	NA	NA	NA	NA	2.403545903787	0.00883371564763392
10	594141	594981	841	*	PlantSmallRNAgenes	siRNA24	NA	NA	osa-b1.0r1-17387	siRNA24 locus with predominant RNA size of 24	NA	NA	NA	NA	NA	NA	NA	5.03742541393007	0.00603585771195545
10	634078	634704	627	*	PlantSmallRNAgenes	siRNA24	NA	NA	osa-b1.0r1-17393	siRNA24 locus with predominant RNA size of 24	NA	NA	NA	NA	NA	NA	NA	4.15282670248854	0.0466786328848849
10	668709	669066	358	*	PlantSmallRNAgenes	siRNA24	NA	NA	osa-b1.0r1-17406	siRNA24 locus with predominant RNA size of 24	NA	NA	NA	NA	NA	NA	NA	4.31463294262807	0.014124002685574
10	672588	673170	583	*	PlantSmallRNAgenes	siRNA24	NA	NA	osa-b1.0r1-17408	siRNA24 locus with predominant RNA size of 24	NA	NA	NA	NA	NA	NA	NA	4.98210228808992	0.0145631154099649
10	685206	686624	1419	*	PlantSmallRNAgenes	siRNA24	NA	NA	osa-b1.0r1-17415	siRNA24 locus with predominant RNA size of 24	NA	NA	NA	NA	NA	NA	NA	3.51254580768961	0.045155420198673
10	705055	710614	5560	*	PlantSmallRNAgenes	siRNA24	NA	NA	osa-b1.0r1-17429	siRNA24 locus with predominant RNA size of 24	NA	NA	NA	NA	NA	NA	NA	4.14068728108809	1.51877892126014e-12
10	712331	714695	2365	*	PlantSmallRNAgenes	siRNA24	NA	NA	osa-b1.0r1-17433	siRNA24 locus with predominant RNA size of 24	NA	NA	NA	NA	NA	NA	NA	4.66472083792544	0.00771124637534832
10	725154	726206	1053	*	PlantSmallRNAgenes	siRNA24	NA	NA	osa-b1.0r1-17440	siRNA24 locus with predominant RNA size of 24	NA	NA	NA	NA	NA	NA	NA	3.25553913911689	0.0143622922477031
10	802037	803117	1081	*	PlantSmallRNAgenes	siRNA24	NA	NA	osa-b1.0r1-17472	siRNA24 locus with predominant RNA size of 24	NA	NA	NA	NA	NA	NA	NA	-1.54009848313629	0.0371710379133571
10	812563	812967	405	*	PlantSmallRNAgenes	siRNA24	NA	NA	osa-b1.0r1-17477	siRNA24 locus with predominant RNA size of 24	NA	NA	NA	NA	NA	NA	NA	-1.75889804819818	0.0305250161246675
10	826790	827775	986	*	PlantSmallRNAgenes	siRNA24	NA	NA	osa-b1.0r1-17482	siRNA24 locus with predominant RNA size of 24	NA	NA	NA	NA	NA	NA	NA	4.22545746761108	0.0150942954960067
10	854820	855336	517	*	PlantSmallRNAgenes	siRNA24	NA	NA	osa-b1.0r1-17500	siRNA24 locus with predominant RNA size of 24	NA	NA	NA	NA	NA	NA	NA	-2.70597798627514	0.0222186936997059
10	916408	916791	384	+	PlantSmallRNAgenes	OtherRNA	NA	NA	osa-b1.0r1-17529	OtherRNA locus with < 80% of RNAs between 20-24 nts in size	NA	NA	NA	NA	NA	NA	NA	-5.4188405547395	0.0113065735337296
10	922535	923429	895	*	PlantSmallRNAgenes	siRNA24	NA	NA	osa-b1.0r1-17534	siRNA24 locus with predominant RNA size of 24	NA	NA	NA	NA	NA	NA	NA	2.31114210015041	0.0117227764542429
10	941549	942303	755	*	PlantSmallRNAgenes	siRNA24	NA	NA	osa-b1.0r1-17541	siRNA24 locus with predominant RNA size of 24	NA	NA	NA	NA	NA	NA	NA	3.95993533717925	0.0253496254420547
10	956712	958040	1329	*	PlantSmallRNAgenes	siRNA24	NA	NA	osa-b1.0r1-17542	siRNA24 locus with predominant RNA size of 24	NA	NA	NA	NA	NA	NA	NA	5.76393350472125	0.00106597777623876
10	960577	961113	537	*	ShortStack	siRNA24	NA	NA	Cluster_673	NA	Cluster_673	24	N	NA	NA	NA	NA	5.52646295206699	0.0091786130041765
10	967788	968441	654	*	PlantSmallRNAgenes	siRNA24	NA	NA	osa-b1.0r1-17544	siRNA24 locus with predominant RNA size of 24	NA	NA	NA	NA	NA	NA	NA	5.32028800990217	0.0408529967924745
10	1065049	1066531	1483	*	PlantSmallRNAgenes	siRNA24	NA	NA	osa-b1.0r1-17578	siRNA24 locus with predominant RNA size of 24	NA	NA	NA	NA	NA	NA	NA	3.52066801933208	0.0465483302425993
10	1073776	1075086	1311	*	PlantSmallRNAgenes	siRNA24	NA	NA	osa-b1.0r1-17583	siRNA24 locus with predominant RNA size of 24	NA	NA	NA	NA	NA	NA	NA	4.84273935287449	0.0174634825718165
10	1102226	1103228	1003	*	PlantSmallRNAgenes	siRNA24	NA	NA	osa-b1.0r1-17596	siRNA24 locus with predominant RNA size of 24	NA	NA	NA	NA	NA	NA	NA	3.74624577009211	0.0479265168097422
10	1119499	1119876	378	*	PlantSmallRNAgenes	siRNA24	NA	NA	osa-b1.0r1-17607	siRNA24 locus with predominant RNA size of 24	NA	NA	NA	NA	NA	NA	NA	-3.24300551117334	0.0100805987447497
10	1179737	1180191	455	*	PlantSmallRNAgenes	siRNA24	NA	NA	osa-b1.0r1-17639	siRNA24 locus with predominant RNA size of 24	NA	NA	NA	NA	NA	NA	NA	5.67884812956293	0.00619167187269978
10	1180403	1181767	1365	*	PlantSmallRNAgenes	siRNA24	NA	NA	osa-b1.0r1-17640	siRNA24 locus with predominant RNA size of 24	NA	NA	NA	NA	NA	NA	NA	6.50996062922016	4.33149027627901e-05
10	1181972	1182528	557	*	PlantSmallRNAgenes	siRNA24	NA	NA	osa-b1.0r1-17641	siRNA24 locus with predominant RNA size of 24	NA	NA	NA	NA	NA	NA	NA	4.65994307091377	1.72203578241033e-08
10	1182567	1183234	668	*	PlantSmallRNAgenes	siRNA24	NA	NA	osa-b1.0r1-17642	siRNA24 locus with predominant RNA size of 24	NA	NA	NA	NA	NA	NA	NA	5.73293926163976	0.000349604822005739
10	1186558	1187271	714	*	PlantSmallRNAgenes	siRNA24	NA	NA	osa-b1.0r1-17644	siRNA24 locus with predominant RNA size of 24	NA	NA	NA	NA	NA	NA	NA	5.27592072936766	0.0493568420940759
10	1198962	1200082	1121	-	ShortStack	OtherRNA	NA	NA	Cluster_851	NA	Cluster_851	N	N	NA	NA	NA	NA	2.99749685949143	0.0489508672077367
10	1204150	1206780	2631	*	PlantSmallRNAgenes	siRNA24	NA	NA	osa-b1.0r1-17648	siRNA24 locus with predominant RNA size of 24	NA	NA	NA	NA	NA	NA	NA	4.77163218024573	0.00466545438599482
10	1235420	1236168	749	-	PlantSmallRNAgenes	OtherRNA	NA	NA	osa-b1.0r1-17665	OtherRNA locus with < 80% of RNAs between 20-24 nts in size	NA	NA	NA	NA	NA	NA	NA	-6.25916625806718	0.00308641761999836
10	1266546	1268175	1630	*	PlantSmallRNAgenes	siRNA24	NA	NA	osa-b1.0r1-17670	siRNA24 locus with predominant RNA size of 24	NA	NA	NA	NA	NA	NA	NA	-2.10910408237149	0.000202931825584964
10	1365172	1365623	452	*	PlantSmallRNAgenes	siRNA24	NA	NA	osa-b1.0r1-17698	siRNA24 locus with predominant RNA size of 24	NA	NA	NA	NA	NA	NA	NA	4.3359752762064	0.036953400747089
10	1419044	1419967	924	*	PlantSmallRNAgenes	siRNA24	NA	NA	osa-b1.0r1-17724	siRNA24 locus with predominant RNA size of 24	NA	NA	NA	NA	NA	NA	NA	3.63994017676884	0.0248015298166957
10	1434049	1435790	1742	*	PlantSmallRNAgenes	siRNA24	NA	NA	osa-b1.0r1-17729	siRNA24 locus with predominant RNA size of 24	NA	NA	NA	NA	NA	NA	NA	3.78199632137971	0.0350027222946492
10	1445854	1446517	664	*	PlantSmallRNAgenes	siRNA24	NA	NA	osa-b1.0r1-17734	siRNA24 locus with predominant RNA size of 24	NA	NA	NA	NA	NA	NA	NA	4.68754529934682	0.0132744591550708
10	1446730	1447279	550	*	PlantSmallRNAgenes	siRNA24	NA	NA	osa-b1.0r1-17735	siRNA24 locus with predominant RNA size of 24	NA	NA	NA	NA	NA	NA	NA	3.84660997625649	0.000274065335152948
10	1457125	1457968	844	*	PlantSmallRNAgenes	siRNA24	NA	NA	osa-b1.0r1-17741	siRNA24 locus with predominant RNA size of 24	NA	NA	NA	NA	NA	NA	NA	4.4001594850596	0.0158694760874013
10	1550389	1551833	1445	*	PlantSmallRNAgenes	siRNA24	NA	NA	osa-b1.0r1-17783	siRNA24 locus with predominant RNA size of 24	NA	NA	NA	NA	NA	NA	NA	4.27128999818471	0.0384839274075472
10	1566300	1568246	1947	*	PlantSmallRNAgenes	siRNA24	NA	NA	osa-b1.0r1-17789	siRNA24 locus with predominant RNA size of 24	NA	NA	NA	NA	NA	NA	NA	5.17988467956221	0.00126985300020874
10	1575653	1576280	628	*	PlantSmallRNAgenes	siRNA24	NA	NA	osa-b1.0r1-17795	siRNA24 locus with predominant RNA size of 24	NA	NA	NA	NA	NA	NA	NA	6.80103023264928	4.22234481417497e-06
10	1594078	1595070	993	*	PlantSmallRNAgenes	siRNA24	NA	NA	osa-b1.0r1-17808	siRNA24 locus with predominant RNA size of 24	NA	NA	NA	NA	NA	NA	NA	4.59723778155731	0.0049054023190086
10	1621019	1622037	1019	*	PlantSmallRNAgenes	siRNA24	NA	NA	osa-b1.0r1-17829	siRNA24 locus with predominant RNA size of 24	NA	NA	NA	NA	NA	NA	NA	4.13958148574159	0.0435602040258803
10	1778200	1779410	1211	*	PlantSmallRNAgenes	siRNA24	NA	NA	osa-b1.0r1-17881	siRNA24 locus with predominant RNA size of 24	NA	NA	NA	NA	NA	NA	NA	4.53497551494582	0.00812619870699932
10	1803909	1804426	518	*	PlantSmallRNAgenes	siRNA24	NA	NA	osa-b1.0r1-17895	siRNA24 locus with predominant RNA size of 24	NA	NA	NA	NA	NA	NA	NA	3.26405287277419	0.0190231588532166
10	1831132	1832331	1200	*	PlantSmallRNAgenes	siRNA24	NA	NA	osa-b1.0r1-17909	siRNA24 locus with predominant RNA size of 24	NA	NA	NA	NA	NA	NA	NA	5.48992360266129	0.00175442100744451
10	1837110	1837447	338	*	PlantSmallRNAgenes	siRNA24	NA	NA	osa-b1.0r1-17912	siRNA24 locus with predominant RNA size of 24	NA	NA	NA	NA	NA	NA	NA	-4.16841553369544	0.0272456983936844
10	1838020	1838599	580	*	PlantSmallRNAgenes	siRNA24	NA	NA	osa-b1.0r1-17913	siRNA24 locus with predominant RNA size of 24	NA	NA	NA	NA	NA	NA	NA	3.59894581573813	0.0483964843446496
10	1894385	1896934	2550	*	PlantSmallRNAgenes	siRNA24	NA	NA	osa-b1.0r1-17934	siRNA24 locus with predominant RNA size of 24	NA	NA	NA	NA	NA	NA	NA	3.28438159925252	5.06193878648721e-05
10	1900518	1902516	1999	*	PlantSmallRNAgenes	siRNA24	NA	NA	osa-b1.0r1-17937	siRNA24 locus with predominant RNA size of 24	NA	NA	NA	NA	NA	NA	NA	3.86140821101224	0.000450587775889466
10	1910777	1911149	373	*	PlantSmallRNAgenes	siRNA24	NA	NA	osa-b1.0r1-17940	siRNA24 locus with predominant RNA size of 24	NA	NA	NA	NA	NA	NA	NA	-1.76053516506669	0.024690748183693
10	1911908	1912180	273	*	PlantSmallRNAgenes	siRNA24	NA	NA	osa-b1.0r1-17941	siRNA24 locus with predominant RNA size of 24	NA	NA	NA	NA	NA	NA	NA	-2.12685172213218	0.0192514782366554
10	1943607	1945537	1931	*	PlantSmallRNAgenes	siRNA24	NA	NA	osa-b1.0r1-17955	siRNA24 locus with predominant RNA size of 24	NA	NA	NA	NA	NA	NA	NA	5.52646246896477	0.000609737145980581
10	1952226	1953857	1632	*	PlantSmallRNAgenes	siRNA24	NA	NA	osa-b1.0r1-17958	siRNA24 locus with predominant RNA size of 24	NA	NA	NA	NA	NA	NA	NA	3.55434076357882	8.88404366243436e-07
10	1962292	1962963	672	*	PlantSmallRNAgenes	siRNA24	NA	NA	osa-b1.0r1-17964	siRNA24 locus with predominant RNA size of 24	NA	NA	NA	NA	NA	NA	NA	4.32858468467695	0.0407006834188782
10	1976688	1977216	529	*	ShortStack	siRNA24	NA	NA	Cluster_1342	NA	Cluster_1342	24	N	NA	NA	NA	NA	5.60516612667749	0.00936481874565575
10	2005452	2005976	525	*	PlantSmallRNAgenes	siRNA24	NA	NA	osa-b1.0r1-17978	siRNA24 locus with predominant RNA size of 24	NA	NA	NA	NA	NA	NA	NA	-2.05498585244561	0.0211118628774411
10	2021400	2021907	508	*	PlantSmallRNAgenes	siRNA24	NA	NA	osa-b1.0r1-17984	siRNA24 locus with predominant RNA size of 24	NA	NA	NA	NA	NA	NA	NA	2.15016600552625	0.0273089022431889
10	2044947	2045852	906	*	Pln24NT	24nt_Locus	NA	NA	cluster14666	NA	NA	NA	NA	cluster14666	cluster14666	T	16	-4.21762402331727	0.0297900569732115
10	2085483	2087234	1752	*	PlantSmallRNAgenes	siRNA24	NA	NA	osa-b1.0r1-18008	siRNA24 locus with predominant RNA size of 24	NA	NA	NA	NA	NA	NA	NA	-1.94548981278551	0.000273500180879558
10	2112779	2113694	916	*	PlantSmallRNAgenes	siRNA24	NA	NA	osa-b1.0r1-18027	siRNA24 locus with predominant RNA size of 24	NA	NA	NA	NA	NA	NA	NA	4.57853382135448	0.00759913656598346
10	2184093	2185280	1188	*	PlantSmallRNAgenes	siRNA24	NA	NA	osa-b1.0r1-18055	siRNA24 locus with predominant RNA size of 24	NA	NA	NA	NA	NA	NA	NA	2.45904206862754	0.0029769766079406
10	2255702	2256034	333	*	PlantSmallRNAgenes	siRNA24	NA	NA	osa-b1.0r1-18080	siRNA24 locus with predominant RNA size of 24	NA	NA	NA	NA	NA	NA	NA	-5.21241177985335	0.0105494880926936
10	2280776	2282239	1464	*	PlantSmallRNAgenes	OtherRNA	NA	NA	osa-b1.0r1-18094	OtherRNA locus with < 80% of RNAs between 20-24 nts in size	NA	NA	NA	NA	NA	NA	NA	3.99819914974368	0.000746233360453128
10	2335390	2336736	1347	*	PlantSmallRNAgenes	siRNA24	NA	NA	osa-b1.0r1-18118	siRNA24 locus with predominant RNA size of 24	NA	NA	NA	NA	NA	NA	NA	3.96057008535261	0.00145115000748793
10	2375391	2376054	664	*	PlantSmallRNAgenes	siRNA24	NA	NA	osa-b1.0r1-18134	siRNA24 locus with predominant RNA size of 24	NA	NA	NA	NA	NA	NA	NA	5.79417436913628	1.69683146174824e-12
10	2377300	2377413	114	*	PlantSmallRNAgenes	siRNA21	NA	NA	osa-b1.0r1-18135	siRNA21 locus with predominant RNA size of 21	NA	NA	NA	NA	NA	NA	NA	7.93251137680185	3.23896767261102e-08
10	2377509	2377586	78	*	ShortStack	siRNA21	NA	NA	Cluster_1591	NA	Cluster_1591	21	N	NA	NA	NA	NA	5.35789522829607	0.0347139752367568
10	2384659	2385402	744	*	PlantSmallRNAgenes	siRNA24	NA	NA	osa-b1.0r1-18139	siRNA24 locus with predominant RNA size of 24	NA	NA	NA	NA	NA	NA	NA	4.88326410867071	0.00438697609817227
10	2399854	2402481	2628	*	PlantSmallRNAgenes	siRNA24	NA	NA	osa-b1.0r1-18144	siRNA24 locus with predominant RNA size of 24	NA	NA	NA	NA	NA	NA	NA	5.74292834728874	1.10412174938782e-15
10	2402854	2403848	995	*	PlantSmallRNAgenes	siRNA24	NA	NA	osa-b1.0r1-18145	siRNA24 locus with predominant RNA size of 24	NA	NA	NA	NA	NA	NA	NA	7.97664137327723	3.2813891608386e-08
10	2403939	2418847	14909	*	PlantSmallRNAgenes	siRNA24	NA	NA	osa-b1.0r1-18146	siRNA24 locus with predominant RNA size of 24	NA	NA	NA	NA	NA	NA	NA	9.00722425070672	1.27670786070486e-24
10	2419031	2420056	1026	*	PlantSmallRNAgenes	siRNA24	NA	NA	osa-b1.0r1-18147	siRNA24 locus with predominant RNA size of 24	NA	NA	NA	NA	NA	NA	NA	7.58657928960394	2.26701875712936e-07
10	2420421	2422439	2019	*	PlantSmallRNAgenes	siRNA24	NA	NA	osa-b1.0r1-18149	siRNA24 locus with predominant RNA size of 24	NA	NA	NA	NA	NA	NA	NA	8.07713009400357	7.65353195947212e-11
10	2425241	2425966	726	*	PlantSmallRNAgenes	siRNA21	NA	NA	osa-b1.0r1-18150	siRNA21 locus with predominant RNA size of 21	NA	NA	NA	NA	NA	NA	NA	9.71382355769971	0.000252209750464522
10	2484209	2485382	1174	+	PlantSmallRNAgenes	siRNA24	NA	NA	osa-b1.0r1-18184	siRNA24 locus with predominant RNA size of 24	NA	NA	NA	NA	NA	NA	NA	-2.5568399564839	0.0146564997574846
10	2513687	2513868	182	*	PlantSmallRNAgenes	siRNA24	NA	NA	osa-b1.0r1-18201	siRNA24 locus with predominant RNA size of 24	NA	NA	NA	NA	NA	NA	NA	5.70722196787877	0.00904565847365205
10	2682367	2684301	1935	*	PlantSmallRNAgenes	siRNA24	NA	NA	osa-b1.0r1-18263	siRNA24 locus with predominant RNA size of 24	NA	NA	NA	NA	NA	NA	NA	5.00684777039997	0.0042131833898288
10	2703970	2704828	859	*	PlantSmallRNAgenes	siRNA24	NA	NA	osa-b1.0r1-18275	siRNA24 locus with predominant RNA size of 24	NA	NA	NA	NA	NA	NA	NA	4.87595063935662	0.0257367979324193
10	2705086	2707041	1956	*	PlantSmallRNAgenes	siRNA24	NA	NA	osa-b1.0r1-18276	siRNA24 locus with predominant RNA size of 24	NA	NA	NA	NA	NA	NA	NA	4.62766909137842	4.96853122917394e-12
10	2708059	2709412	1354	*	PlantSmallRNAgenes	siRNA24	NA	NA	osa-b1.0r1-18278	siRNA24 locus with predominant RNA size of 24	NA	NA	NA	NA	NA	NA	NA	5.05184641020097	0.00715867767289311
10	2719521	2720674	1154	*	PlantSmallRNAgenes	siRNA24	NA	NA	osa-b1.0r1-18285	siRNA24 locus with predominant RNA size of 24	NA	NA	NA	NA	NA	NA	NA	6.46635627373479	2.15374468310211e-07
10	2720833	2721638	806	*	PlantSmallRNAgenes	siRNA24	NA	NA	osa-b1.0r1-18286	siRNA24 locus with predominant RNA size of 24	NA	NA	NA	NA	NA	NA	NA	7.40864009213563	5.2787871188949e-07
10	2726534	2726777	244	*	ShortStack	siRNA24	NA	NA	Cluster_1787	NA	Cluster_1787	24	N	NA	NA	NA	NA	5.12363964115717	0.0212393060012626
10	2727840	2728528	689	*	PlantSmallRNAgenes	siRNA24	NA	NA	osa-b1.0r1-18293	siRNA24 locus with predominant RNA size of 24	NA	NA	NA	NA	NA	NA	NA	7.74316979105729	8.84133435552537e-08
10	2728626	2733530	4905	*	PlantSmallRNAgenes	siRNA24	NA	NA	osa-b1.0r1-18294	siRNA24 locus with predominant RNA size of 24	NA	NA	NA	NA	NA	NA	NA	8.85716909125802	1.31046886261718e-19
10	2741756	2742398	643	*	PlantSmallRNAgenes	siRNA24	NA	NA	osa-b1.0r1-18296	siRNA24 locus with predominant RNA size of 24	NA	NA	NA	NA	NA	NA	NA	-3.6008699878288	1.60231259543604e-08
10	2743392	2745229	1838	*	PlantSmallRNAgenes	siRNA24	NA	NA	osa-b1.0r1-18298	siRNA24 locus with predominant RNA size of 24	NA	NA	NA	NA	NA	NA	NA	7.86147362095481	4.13299585041357e-08
10	2807105	2808229	1125	*	PlantSmallRNAgenes	siRNA24	NA	NA	osa-b1.0r1-18336	siRNA24 locus with predominant RNA size of 24	NA	NA	NA	NA	NA	NA	NA	2.89661887698066	0.0440029410150935
10	2813099	2814358	1260	*	PlantSmallRNAgenes	siRNA24	NA	NA	osa-b1.0r1-18339	siRNA24 locus with predominant RNA size of 24	NA	NA	NA	NA	NA	NA	NA	3.81444326096331	0.000252816513431443
10	2814805	2818419	3615	*	PlantSmallRNAgenes	siRNA24	NA	NA	osa-b1.0r1-18340	siRNA24 locus with predominant RNA size of 24	NA	NA	NA	NA	NA	NA	NA	3.84510581839221	5.74373189135436e-05
10	2835812	2837155	1344	*	PlantSmallRNAgenes	siRNA24	NA	NA	osa-b1.0r1-18353	siRNA24 locus with predominant RNA size of 24	NA	NA	NA	NA	NA	NA	NA	2.42508384101354	0.023249991767789
10	2859454	2860541	1088	*	PlantSmallRNAgenes	siRNA24	NA	NA	osa-b1.0r1-18367	siRNA24 locus with predominant RNA size of 24	NA	NA	NA	NA	NA	NA	NA	5.18491031774042	0.00214028683365524
10	2882597	2883651	1055	*	PlantSmallRNAgenes	siRNA24	NA	NA	osa-b1.0r1-18379	siRNA24 locus with predominant RNA size of 24	NA	NA	NA	NA	NA	NA	NA	-5.2466644540917	0.00126055149346937
10	2895758	2897617	1860	*	PlantSmallRNAgenes	siRNA24	NA	NA	osa-b1.0r1-18385	siRNA24 locus with predominant RNA size of 24	NA	NA	NA	NA	NA	NA	NA	3.27385100717688	0.0114944918034949
10	2901729	2906583	4855	*	PlantSmallRNAgenes	siRNA24	NA	NA	osa-b1.0r1-18391	siRNA24 locus with predominant RNA size of 24	NA	NA	NA	NA	NA	NA	NA	3.94265853584562	1.92906577956856e-13
10	2907747	2908881	1135	*	PlantSmallRNAgenes	siRNA24	NA	NA	osa-b1.0r1-18392	siRNA24 locus with predominant RNA size of 24	NA	NA	NA	NA	NA	NA	NA	5.21888932967721	0.000895348893691424
10	2911813	2912956	1144	*	PlantSmallRNAgenes	siRNA24	NA	NA	osa-b1.0r1-18393	siRNA24 locus with predominant RNA size of 24	NA	NA	NA	NA	NA	NA	NA	2.01314730084771	0.00698746434721768
10	2919202	2919651	450	*	PlantSmallRNAgenes	siRNA24	NA	NA	osa-b1.0r1-18398	siRNA24 locus with predominant RNA size of 24	NA	NA	NA	NA	NA	NA	NA	3.61899383885868	0.0165798542808164
10	2935492	2937799	2308	*	PlantSmallRNAgenes	siRNA24	NA	NA	osa-b1.0r1-18409	siRNA24 locus with predominant RNA size of 24	NA	NA	NA	NA	NA	NA	NA	2.91810295353746	0.00635301113935852
10	2958377	2959086	710	*	PlantSmallRNAgenes	siRNA24	NA	NA	osa-b1.0r1-18421	siRNA24 locus with predominant RNA size of 24	NA	NA	NA	NA	NA	NA	NA	3.76941570126882	0.0346733292913716
10	2984495	2985051	557	*	PlantSmallRNAgenes	siRNA24	NA	NA	osa-b1.0r1-18433	siRNA24 locus with predominant RNA size of 24	NA	NA	NA	NA	NA	NA	NA	3.9678822622082	0.0427651318176391
10	2992220	2993899	1680	*	PlantSmallRNAgenes	siRNA24	NA	NA	osa-b1.0r1-18438	siRNA24 locus with predominant RNA size of 24	NA	NA	NA	NA	NA	NA	NA	4.3120589177393	0.0222339864016493
10	3004016	3005589	1574	*	PlantSmallRNAgenes	siRNA24	NA	NA	osa-b1.0r1-18443	siRNA24 locus with predominant RNA size of 24	NA	NA	NA	NA	NA	NA	NA	2.77155079238457	0.0414314319391567
10	3011347	3012463	1117	*	PlantSmallRNAgenes	siRNA24	NA	NA	osa-b1.0r1-18446	siRNA24 locus with predominant RNA size of 24	NA	NA	NA	NA	NA	NA	NA	4.40421576974657	0.0128318225015184
10	3026125	3027913	1789	*	PlantSmallRNAgenes	siRNA24	NA	NA	osa-b1.0r1-18458	siRNA24 locus with predominant RNA size of 24	NA	NA	NA	NA	NA	NA	NA	2.5964951915722	0.0458669432996922
10	3174079	3174239	161	-	PlantSmallRNAgenes	OtherRNA	NA	NA	osa-b1.0r1-18511	OtherRNA locus with < 80% of RNAs between 20-24 nts in size	NA	NA	NA	NA	NA	NA	NA	5.95966155366158	0.00196547200538025
10	3265931	3275837	9907	*	Pln24NT	24nt_Locus	NA	NA	cluster15114	NA	NA	NA	NA	cluster15114	cluster15114	T	10	5.22439143448753	0.00297791553631367
10	3378750	3380158	1409	*	PlantSmallRNAgenes	siRNA24	NA	NA	osa-b1.0r1-18525	siRNA24 locus with predominant RNA size of 24	NA	NA	NA	NA	NA	NA	NA	2.30569366644246	0.0499180793399433
10	3441470	3446891	5422	*	PlantSmallRNAgenes	siRNA24	NA	NA	osa-b1.0r1-18553	siRNA24 locus with predominant RNA size of 24	NA	NA	NA	NA	NA	NA	NA	7.64436373897547	1.21601867358685e-07
10	3471197	3471676	480	*	PlantSmallRNAgenes	siRNA24	NA	NA	osa-b1.0r1-18560	siRNA24 locus with predominant RNA size of 24	NA	NA	NA	NA	NA	NA	NA	-3.93823702103261	0.0306325663338545
10	3489276	3489850	575	*	PlantSmallRNAgenes	siRNA24	NA	NA	osa-b1.0r1-18567	siRNA24 locus with predominant RNA size of 24	NA	NA	NA	NA	NA	NA	NA	4.13896164072827	0.0224156781358055
10	3627236	3629308	2073	*	PlantSmallRNAgenes	siRNA24	NA	NA	osa-b1.0r1-18617	siRNA24 locus with predominant RNA size of 24	NA	NA	NA	NA	NA	NA	NA	2.41946929121167	0.00199663115978899
10	3634942	3635507	566	*	PlantSmallRNAgenes	siRNA24	NA	NA	osa-b1.0r1-18619	siRNA24 locus with predominant RNA size of 24	NA	NA	NA	NA	NA	NA	NA	4.31226497395548	0.0363837090890088
10	3684757	3685646	890	*	Pln24NT	24nt_Locus	NA	NA	cluster15251	NA	NA	NA	NA	cluster15251	cluster15251	T	2	5.69523483107324	0.00473715024779327
10	3691558	3692892	1335	*	PlantSmallRNAgenes	siRNA24	NA	NA	osa-b1.0r1-18644	siRNA24 locus with predominant RNA size of 24	NA	NA	NA	NA	NA	NA	NA	3.84092117592198	0.0316922117296038
10	3697729	3698824	1096	*	PlantSmallRNAgenes	siRNA24	NA	NA	osa-b1.0r1-18648	siRNA24 locus with predominant RNA size of 24	NA	NA	NA	NA	NA	NA	NA	3.8107726665193	0.0354122179815722
10	3699348	3699613	266	*	PlantSmallRNAgenes	siRNA24	NA	NA	osa-b1.0r1-18649	siRNA24 locus with predominant RNA size of 24	NA	NA	NA	NA	NA	NA	NA	4.31197511933934	0.0340201197837796
10	3701462	3702419	958	*	PlantSmallRNAgenes	siRNA24	NA	NA	osa-b1.0r1-18650	siRNA24 locus with predominant RNA size of 24	NA	NA	NA	NA	NA	NA	NA	4.14318990123211	0.045109744097034
10	3721098	3722144	1047	*	PlantSmallRNAgenes	siRNA24	NA	NA	osa-b1.0r1-18660	siRNA24 locus with predominant RNA size of 24	NA	NA	NA	NA	NA	NA	NA	5.05113641176866	0.00852483542157322
10	3736813	3737364	552	*	ShortStack	siRNA24	NA	NA	Cluster_2385	NA	Cluster_2385	24	N	NA	NA	NA	NA	4.3195534486358	0.00994496107951539
10	3739954	3740692	739	*	ShortStack	siRNA24	NA	NA	Cluster_2391	NA	Cluster_2391	24	N	NA	NA	NA	NA	5.49040196033239	0.0139500924564033
10	3741066	3741279	214	*	ShortStack	siRNA24	NA	NA	Cluster_2392	NA	Cluster_2392	24	N	NA	NA	NA	NA	5.38410786522347	0.0239440783362784
10	3742510	3743021	512	*	PlantSmallRNAgenes	siRNA24	NA	NA	osa-b1.0r1-18665	siRNA24 locus with predominant RNA size of 24	NA	NA	NA	NA	NA	NA	NA	4.87997410097589	0.00943985754193035
10	3752336	3752896	561	*	ShortStack	siRNA24	NA	NA	Cluster_2400	NA	Cluster_2400	24	N	NA	NA	NA	NA	5.79385244863093	0.00138758151717
10	3767986	3769653	1668	*	PlantSmallRNAgenes	siRNA24	NA	NA	osa-b1.0r1-18675	siRNA24 locus with predominant RNA size of 24	NA	NA	NA	NA	NA	NA	NA	5.35610110290338	0.00391391379786714
10	3806792	3807931	1140	*	PlantSmallRNAgenes	siRNA24	NA	NA	osa-b1.0r1-18694	siRNA24 locus with predominant RNA size of 24	NA	NA	NA	NA	NA	NA	NA	4.46192638172728	0.00393560352096411
10	3842095	3842846	752	*	PlantSmallRNAgenes	siRNA24	NA	NA	osa-b1.0r1-18704	siRNA24 locus with predominant RNA size of 24	NA	NA	NA	NA	NA	NA	NA	3.8167408630868	0.0461594119353581
10	3865488	3866600	1113	*	PlantSmallRNAgenes	siRNA24	NA	NA	osa-b1.0r1-18719	siRNA24 locus with predominant RNA size of 24	NA	NA	NA	NA	NA	NA	NA	3.19813068720813	0.0390018059381644
10	3900189	3901953	1765	*	PlantSmallRNAgenes	siRNA24	NA	NA	osa-b1.0r1-18735	siRNA24 locus with predominant RNA size of 24	NA	NA	NA	NA	NA	NA	NA	-2.70233879030168	0.000266060540083325
10	3937599	3938545	947	*	PlantSmallRNAgenes	siRNA24	NA	NA	osa-b1.0r1-18758	siRNA24 locus with predominant RNA size of 24	NA	NA	NA	NA	NA	NA	NA	-2.88070148242468	0.0108263567550255
10	3960644	3964136	3493	*	PlantSmallRNAgenes	siRNA22	NA	NA	osa-b1.0r1-18775	siRNA22 locus with predominant RNA size of 22	NA	NA	NA	NA	NA	NA	NA	-1.77390082471209	0.0020281689887858
10	3965553	3967374	1822	-	PlantSmallRNAgenes	siRNA22	NA	NA	osa-b1.0r1-18779	siRNA22 locus with predominant RNA size of 22	NA	NA	NA	NA	NA	NA	NA	-1.9076683820805	0.00214078424495729
10	3984838	3986963	2126	*	PlantSmallRNAgenes	siRNA24	NA	NA	osa-b1.0r1-18784	siRNA24 locus with predominant RNA size of 24	NA	NA	NA	NA	NA	NA	NA	2.97597862970186	1.79952423282745e-05
10	4049975	4050429	455	*	PlantSmallRNAgenes	siRNA24	NA	NA	osa-b1.0r1-18812	siRNA24 locus with predominant RNA size of 24	NA	NA	NA	NA	NA	NA	NA	-1.96763154119298	0.00503124334731304
10	4100886	4102294	1409	*	PlantSmallRNAgenes	siRNA24	NA	NA	osa-b1.0r1-18827	siRNA24 locus with predominant RNA size of 24	NA	NA	NA	NA	NA	NA	NA	5.05345174798117	0.00380191348558085
10	4103141	4105329	2189	*	Pln24NT	24nt_Locus	NA	NA	cluster15404	NA	NA	NA	NA	cluster15404	cluster15404	T	5	5.35542839036139	0.0135036440022099
10	4140169	4146602	6434	*	Pln24NT	24nt_Locus	NA	NA	cluster15414	NA	NA	NA	NA	cluster15414	cluster15414	T	10	4.66459270778633	0.0179760860589531
10	4183586	4190019	6434	*	Pln24NT	24nt_Locus	NA	NA	cluster15425	NA	NA	NA	NA	cluster15425	cluster15425	T	10	5.28895039684997	0.00785645973380229
10	4228148	4229090	943	*	PlantSmallRNAgenes	siRNA24	NA	NA	osa-b1.0r1-18862	siRNA24 locus with predominant RNA size of 24	NA	NA	NA	NA	NA	NA	NA	4.47983624963417	0.026158539523903
10	4229626	4231314	1689	*	Pln24NT	24nt_Locus	NA	NA	cluster15440	NA	NA	NA	NA	cluster15440	cluster15440	T	11	4.62242589721627	0.0404556798496955
10	4238740	4240008	1269	*	PlantSmallRNAgenes	siRNA24	NA	NA	osa-b1.0r1-18864	siRNA24 locus with predominant RNA size of 24	NA	NA	NA	NA	NA	NA	NA	4.65426553352753	0.0232820935278923
10	4259527	4259840	314	*	PlantSmallRNAgenes	siRNA24	NA	NA	osa-b1.0r1-18875	siRNA24 locus with predominant RNA size of 24	NA	NA	NA	NA	NA	NA	NA	-4.65397763753413	7.21145234115931e-09
10	4275876	4276914	1039	*	PlantSmallRNAgenes	siRNA24	NA	NA	osa-b1.0r1-18884	siRNA24 locus with predominant RNA size of 24	NA	NA	NA	NA	NA	NA	NA	3.16135893875952	0.0417189453058775
10	4296283	4297734	1452	*	PlantSmallRNAgenes	siRNA24	NA	NA	osa-b1.0r1-18895	siRNA24 locus with predominant RNA size of 24	NA	NA	NA	NA	NA	NA	NA	4.81258843991256	0.0324452631661643
10	4313024	4313381	358	-	PlantSmallRNAgenes	siRNA24	NA	NA	osa-b1.0r1-18898	siRNA24 locus with predominant RNA size of 24	NA	NA	NA	NA	NA	NA	NA	5.04579950208336	0.0035732485869711
10	4322161	4322687	527	*	PlantSmallRNAgenes	siRNA24	NA	NA	osa-b1.0r1-18907	siRNA24 locus with predominant RNA size of 24	NA	NA	NA	NA	NA	NA	NA	-5.85973941523451	0.00015290597149756
10	4336391	4337344	954	*	PlantSmallRNAgenes	siRNA24	NA	NA	osa-b1.0r1-18913	siRNA24 locus with predominant RNA size of 24	NA	NA	NA	NA	NA	NA	NA	-2.10323423332235	0.00861742718296017
10	4349578	4350619	1042	*	PlantSmallRNAgenes	siRNA24	NA	NA	osa-b1.0r1-18920	siRNA24 locus with predominant RNA size of 24	NA	NA	NA	NA	NA	NA	NA	4.59577908183483	0.0236559844394825
10	4365814	4367259	1446	*	PlantSmallRNAgenes	siRNA24	NA	NA	osa-b1.0r1-18928	siRNA24 locus with predominant RNA size of 24	NA	NA	NA	NA	NA	NA	NA	2.95869214325992	0.00445195157596676
10	4396334	4398420	2087	*	PlantSmallRNAgenes	siRNA24	NA	NA	osa-b1.0r1-18932	siRNA24 locus with predominant RNA size of 24	NA	NA	NA	NA	NA	NA	NA	9.2097241680532	9.89441476248093e-11
10	4405598	4406194	597	*	PlantSmallRNAgenes	siRNA24	NA	NA	osa-b1.0r1-18936	siRNA24 locus with predominant RNA size of 24	NA	NA	NA	NA	NA	NA	NA	4.19356933329425	0.0339117609096909
10	4468179	4469564	1386	*	PlantSmallRNAgenes	siRNA24	NA	NA	osa-b1.0r1-18954	siRNA24 locus with predominant RNA size of 24	NA	NA	NA	NA	NA	NA	NA	6.36191534479025	0.000112580671672625
10	4501390	4502386	997	*	PlantSmallRNAgenes	siRNA24	NA	NA	osa-b1.0r1-18972	siRNA24 locus with predominant RNA size of 24	NA	NA	NA	NA	NA	NA	NA	3.98088083323866	0.0442611567384117
10	4508391	4509542	1152	*	PlantSmallRNAgenes	OtherRNA	NA	NA	osa-b1.0r1-18977	OtherRNA locus with < 80% of RNAs between 20-24 nts in size	NA	NA	NA	NA	NA	NA	NA	-3.64272528507823	0.00879352730719783
10	4509699	4510880	1182	*	PlantSmallRNAgenes	siRNA24	NA	NA	osa-b1.0r1-18978	siRNA24 locus with predominant RNA size of 24	NA	NA	NA	NA	NA	NA	NA	-2.038218473318	0.0290278528567338
10	4514927	4515645	719	*	ShortStack	OtherRNA	NA	NA	Cluster_2919	NA	Cluster_2919	N	N	NA	NA	NA	NA	5.53900940417167	0.00314684620777778
10	4517069	4517652	584	*	PlantSmallRNAgenes	siRNA24	NA	NA	osa-b1.0r1-18983	siRNA24 locus with predominant RNA size of 24	NA	NA	NA	NA	NA	NA	NA	3.243243907878	0.0296034722019597
10	4574878	4575637	760	*	PlantSmallRNAgenes	siRNA24	NA	NA	osa-b1.0r1-19001	siRNA24 locus with predominant RNA size of 24	NA	NA	NA	NA	NA	NA	NA	-2.84855811482539	0.00684731843339276
10	4600922	4601100	179	*	PlantSmallRNAgenes	siRNA24	NA	NA	osa-b1.0r1-19015	siRNA24 locus with predominant RNA size of 24	NA	NA	NA	NA	NA	NA	NA	-4.87556589042263	0.0112973344252696
10	4614557	4616738	2182	*	PlantSmallRNAgenes	OtherRNA	NA	NA	osa-b1.0r1-19021	OtherRNA locus with < 80% of RNAs between 20-24 nts in size	NA	NA	NA	NA	NA	NA	NA	3.42092903142938	1.14288596800441e-06
10	4638422	4639345	924	*	PlantSmallRNAgenes	siRNA24	NA	NA	osa-b1.0r1-19037	siRNA24 locus with predominant RNA size of 24	NA	NA	NA	NA	NA	NA	NA	3.48430244093974	0.0013356609520349
10	4644707	4645160	454	*	PlantSmallRNAgenes	siRNA24	NA	NA	osa-b1.0r1-19046	siRNA24 locus with predominant RNA size of 24	NA	NA	NA	NA	NA	NA	NA	-2.56079190004545	0.0247296559967227
10	4696630	4697377	748	+	PlantSmallRNAgenes	siRNA24	NA	NA	osa-b1.0r1-19064	siRNA24 locus with predominant RNA size of 24	NA	NA	NA	NA	NA	NA	NA	5.44252861866129	0.00138758151717
10	4704212	4705643	1432	*	PlantSmallRNAgenes	siRNA24	NA	NA	osa-b1.0r1-19073	siRNA24 locus with predominant RNA size of 24	NA	NA	NA	NA	NA	NA	NA	4.88081311297224	0.000265302715833683
10	4706550	4708177	1628	*	PlantSmallRNAgenes	siRNA24	NA	NA	osa-b1.0r1-19074	siRNA24 locus with predominant RNA size of 24	NA	NA	NA	NA	NA	NA	NA	4.88219637411443	0.00266465689269675
10	4711542	4711789	248	*	Pln24NT	24nt_Locus	NA	NA	cluster15609	NA	NA	NA	NA	cluster15609	cluster15609	T	1	5.32366636325376	0.013682611184818
10	4714092	4723896	9805	*	Pln24NT	24nt_Locus	NA	NA	cluster15611	NA	NA	NA	NA	cluster15611	cluster15611	T	13	4.77779877203513	0.0411146427794037
10	4740826	4743779	2954	*	PlantSmallRNAgenes	siRNA24	NA	NA	osa-b1.0r1-19081	siRNA24 locus with predominant RNA size of 24	NA	NA	NA	NA	NA	NA	NA	5.67025739771949	8.47239132718451e-06
10	4833339	4834182	844	+	PlantSmallRNAgenes	siRNA24	NA	NA	osa-b1.0r1-19135	siRNA24 locus with predominant RNA size of 24	NA	NA	NA	NA	NA	NA	NA	2.49763390457679	1.42392758458642e-05
10	4854501	4855049	549	*	PlantSmallRNAgenes	siRNA24	NA	NA	osa-b1.0r1-19140	siRNA24 locus with predominant RNA size of 24	NA	NA	NA	NA	NA	NA	NA	4.97085464058831	0.0302398281416724
10	4931988	4932736	749	*	PlantSmallRNAgenes	siRNA24	NA	NA	osa-b1.0r1-19165	siRNA24 locus with predominant RNA size of 24	NA	NA	NA	NA	NA	NA	NA	5.20434919920279	0.00466615209114245
10	4935763	4936318	556	*	ShortStack	siRNA24	NA	NA	Cluster_3186	NA	Cluster_3186	24	N	NA	NA	NA	NA	4.21035963668424	0.0393547839522076
10	4936395	4937051	657	*	ShortStack	siRNA24	NA	NA	Cluster_3187	NA	Cluster_3187	24	N	NA	NA	NA	NA	5.24957924895365	0.00354011806852906
10	4940664	4941552	889	*	PlantSmallRNAgenes	siRNA24	NA	NA	osa-b1.0r1-19168	siRNA24 locus with predominant RNA size of 24	NA	NA	NA	NA	NA	NA	NA	4.00452987812945	0.0150739216567723
10	4951547	4952895	1349	*	PlantSmallRNAgenes	siRNA24	NA	NA	osa-b1.0r1-19174	siRNA24 locus with predominant RNA size of 24	NA	NA	NA	NA	NA	NA	NA	3.69603216531662	0.0131165612216139
10	4993873	4994197	325	*	PlantSmallRNAgenes	siRNA24	NA	NA	osa-b1.0r1-19192	siRNA24 locus with predominant RNA size of 24	NA	NA	NA	NA	NA	NA	NA	-2.18999352908904	0.0126484464782701
10	5002700	5003326	627	*	PlantSmallRNAgenes	siRNA24	NA	NA	osa-b1.0r1-19198	siRNA24 locus with predominant RNA size of 24	NA	NA	NA	NA	NA	NA	NA	6.77507168350696	2.62820381110014e-05
10	5016005	5021818	5814	*	Pln24NT	24nt_Locus	NA	NA	cluster15711	NA	NA	NA	NA	cluster15711	cluster15711	T	16	3.61862742076998	0.0192743956801746
10	5056074	5057272	1199	*	PlantSmallRNAgenes	siRNA24	NA	NA	osa-b1.0r1-19214	siRNA24 locus with predominant RNA size of 24	NA	NA	NA	NA	NA	NA	NA	2.3459278649829	0.011138095578115
10	5162134	5163703	1570	*	PlantSmallRNAgenes	siRNA24	NA	NA	osa-b1.0r1-19222	siRNA24 locus with predominant RNA size of 24	NA	NA	NA	NA	NA	NA	NA	4.08001382916833	0.0241959660733494
10	5234126	5235273	1148	*	PlantSmallRNAgenes	siRNA24	NA	NA	osa-b1.0r1-19247	siRNA24 locus with predominant RNA size of 24	NA	NA	NA	NA	NA	NA	NA	4.46044637464786	0.0166225225807321
10	5239562	5241696	2135	*	PlantSmallRNAgenes	siRNA24	NA	NA	osa-b1.0r1-19250	siRNA24 locus with predominant RNA size of 24	NA	NA	NA	NA	NA	NA	NA	2.45721946491293	0.0167560732858249
10	5275054	5276028	975	*	PlantSmallRNAgenes	siRNA24	NA	NA	osa-b1.0r1-19267	siRNA24 locus with predominant RNA size of 24	NA	NA	NA	NA	NA	NA	NA	4.47922723108065	0.0164542505178905
10	5285467	5286141	675	*	PlantSmallRNAgenes	siRNA24	NA	NA	osa-b1.0r1-19274	siRNA24 locus with predominant RNA size of 24	NA	NA	NA	NA	NA	NA	NA	2.18170047270525	0.0339249767378924
10	5331193	5332002	810	*	PlantSmallRNAgenes	siRNA24	NA	NA	osa-b1.0r1-19288	siRNA24 locus with predominant RNA size of 24	NA	NA	NA	NA	NA	NA	NA	4.35167511156903	0.0212185951630632
10	5361091	5365308	4218	*	PlantSmallRNAgenes	siRNA24	NA	NA	osa-b1.0r1-19299	siRNA24 locus with predominant RNA size of 24	NA	NA	NA	NA	NA	NA	NA	2.10310921968977	0.000817352542510538
10	5528719	5532889	4171	*	PlantSmallRNAgenes	siRNA24	NA	NA	osa-b1.0r1-19360	siRNA24 locus with predominant RNA size of 24	NA	NA	NA	NA	NA	NA	NA	4.64768064259624	0.00349482083243693
10	5564430	5566250	1821	*	PlantSmallRNAgenes	siRNA24	NA	NA	osa-b1.0r1-19372	siRNA24 locus with predominant RNA size of 24	NA	NA	NA	NA	NA	NA	NA	5.46502663484755	0.00337742393398193
10	5586807	5587621	815	*	PlantSmallRNAgenes	siRNA24	NA	NA	osa-b1.0r1-19378	siRNA24 locus with predominant RNA size of 24	NA	NA	NA	NA	NA	NA	NA	1.65535674557429	0.044038300527071
10	5591460	5592676	1217	*	PlantSmallRNAgenes	siRNA24	NA	NA	osa-b1.0r1-19383	siRNA24 locus with predominant RNA size of 24	NA	NA	NA	NA	NA	NA	NA	3.77477284365972	0.0166597100690579
10	5595249	5595640	392	*	ShortStack	siRNA21	NA	NA	Cluster_3592	NA	Cluster_3592	21	N	NA	NA	NA	NA	-4.81452520476142	0.0356079261997585
10	5664767	5665322	556	*	PlantSmallRNAgenes	siRNA24	NA	NA	osa-b1.0r1-19402	siRNA24 locus with predominant RNA size of 24	NA	NA	NA	NA	NA	NA	NA	-2.01922951334958	0.00373916829234416
10	5689788	5690581	794	*	PlantSmallRNAgenes	siRNA24	NA	NA	osa-b1.0r1-19415	siRNA24 locus with predominant RNA size of 24	NA	NA	NA	NA	NA	NA	NA	4.56100811531686	0.00669742734236636
10	5697991	5698514	524	*	PlantSmallRNAgenes	siRNA24	NA	NA	osa-b1.0r1-19419	siRNA24 locus with predominant RNA size of 24	NA	NA	NA	NA	NA	NA	NA	-2.41534691364606	0.000427505922905485
10	5725428	5727360	1933	*	PlantSmallRNAgenes	siRNA24	NA	NA	osa-b1.0r1-19435	siRNA24 locus with predominant RNA size of 24	NA	NA	NA	NA	NA	NA	NA	6.33101845770427	2.20833749124372e-13
10	5744977	5753960	8984	*	Pln24NT	24nt_Locus	NA	NA	cluster15946	NA	NA	NA	NA	cluster15946	cluster15946	T	16	4.55796230236582	0.0286500170438697
10	5767937	5769092	1156	*	PlantSmallRNAgenes	siRNA24	NA	NA	osa-b1.0r1-19452	siRNA24 locus with predominant RNA size of 24	NA	NA	NA	NA	NA	NA	NA	4.95179661022993	0.00867945201836039
10	5789724	5790299	576	*	PlantSmallRNAgenes	siRNA24	NA	NA	osa-b1.0r1-19463	siRNA24 locus with predominant RNA size of 24	NA	NA	NA	NA	NA	NA	NA	-2.25145629961579	0.0179446340159428
10	5804538	5805864	1327	*	PlantSmallRNAgenes	siRNA24	NA	NA	osa-b1.0r1-19471	siRNA24 locus with predominant RNA size of 24	NA	NA	NA	NA	NA	NA	NA	3.87707709793895	0.00290044915953715
10	5811866	5812379	514	*	PlantSmallRNAgenes	siRNA24	NA	NA	osa-b1.0r1-19477	siRNA24 locus with predominant RNA size of 24	NA	NA	NA	NA	NA	NA	NA	4.97743162270672	0.0073201672933968
10	5830444	5831948	1505	*	PlantSmallRNAgenes	siRNA24	NA	NA	osa-b1.0r1-19488	siRNA24 locus with predominant RNA size of 24	NA	NA	NA	NA	NA	NA	NA	3.88052034593221	0.0355111627725552
10	5834315	5834741	427	*	PlantSmallRNAgenes	siRNA24	NA	NA	osa-b1.0r1-19490	siRNA24 locus with predominant RNA size of 24	NA	NA	NA	NA	NA	NA	NA	-1.91888280572773	0.00484126372085821
10	5872150	5872704	555	*	PlantSmallRNAgenes	siRNA24	NA	NA	osa-b1.0r1-19502	siRNA24 locus with predominant RNA size of 24	NA	NA	NA	NA	NA	NA	NA	4.91115643066533	0.0355761863220418
10	5912598	5913767	1170	*	PlantSmallRNAgenes	siRNA24	NA	NA	osa-b1.0r1-19513	siRNA24 locus with predominant RNA size of 24	NA	NA	NA	NA	NA	NA	NA	3.62565750286371	0.022424271923731
10	5925619	5934240	8622	*	PlantSmallRNAgenes	siRNA24	NA	NA	osa-b1.0r1-19520	siRNA24 locus with predominant RNA size of 24	NA	NA	NA	NA	NA	NA	NA	6.51493557157855	1.13634285270934e-16
10	5934741	5938927	4187	*	PlantSmallRNAgenes	siRNA24	NA	NA	osa-b1.0r1-19521	siRNA24 locus with predominant RNA size of 24	NA	NA	NA	NA	NA	NA	NA	6.27897175815043	3.94179867746192e-05
10	5964367	5965593	1227	*	PlantSmallRNAgenes	siRNA24	NA	NA	osa-b1.0r1-19530	siRNA24 locus with predominant RNA size of 24	NA	NA	NA	NA	NA	NA	NA	4.59299343503127	0.0229334714960732
10	6013433	6014365	933	*	PlantSmallRNAgenes	siRNA24	NA	NA	osa-b1.0r1-19546	siRNA24 locus with predominant RNA size of 24	NA	NA	NA	NA	NA	NA	NA	4.14157162376888	0.0466487663968184
10	6023686	6024804	1119	*	PlantSmallRNAgenes	siRNA24	NA	NA	osa-b1.0r1-19554	siRNA24 locus with predominant RNA size of 24	NA	NA	NA	NA	NA	NA	NA	5.00576410054994	0.00885247180185329
10	6090318	6093194	2877	*	PlantSmallRNAgenes	siRNA24	NA	NA	osa-b1.0r1-19573	siRNA24 locus with predominant RNA size of 24	NA	NA	NA	NA	NA	NA	NA	3.81821052243373	0.00975353012101697
10	6093506	6094076	571	*	PlantSmallRNAgenes	siRNA24	NA	NA	osa-b1.0r1-19574	siRNA24 locus with predominant RNA size of 24	NA	NA	NA	NA	NA	NA	NA	5.64530322594452	0.000510067636245102
10	6096016	6096443	428	*	PlantSmallRNAgenes	siRNA24	NA	NA	osa-b1.0r1-19578	siRNA24 locus with predominant RNA size of 24	NA	NA	NA	NA	NA	NA	NA	-4.80513513149998	0.0181860453999586
10	6136500	6137802	1303	*	PlantSmallRNAgenes	siRNA24	NA	NA	osa-b1.0r1-19594	siRNA24 locus with predominant RNA size of 24	NA	NA	NA	NA	NA	NA	NA	4.21989737538199	3.99567266449739e-06
10	6137966	6138809	844	*	PlantSmallRNAgenes	siRNA24	NA	NA	osa-b1.0r1-19595	siRNA24 locus with predominant RNA size of 24	NA	NA	NA	NA	NA	NA	NA	3.91722173763947	0.0214494508394741
10	6160027	6161091	1065	*	PlantSmallRNAgenes	siRNA24	NA	NA	osa-b1.0r1-19607	siRNA24 locus with predominant RNA size of 24	NA	NA	NA	NA	NA	NA	NA	3.84117162537704	0.00469232638521838
10	6175565	6175993	429	*	PlantSmallRNAgenes	siRNA24	NA	NA	osa-b1.0r1-19610	siRNA24 locus with predominant RNA size of 24	NA	NA	NA	NA	NA	NA	NA	-4.19194590392289	0.0302066624438779
10	6176278	6177498	1221	*	PlantSmallRNAgenes	siRNA24	NA	NA	osa-b1.0r1-19611	siRNA24 locus with predominant RNA size of 24	NA	NA	NA	NA	NA	NA	NA	-4.00663339234669	0.00567443724462762
10	6190355	6191356	1002	*	PlantSmallRNAgenes	OtherRNA	NA	NA	osa-b1.0r1-19618	OtherRNA locus with < 80% of RNAs between 20-24 nts in size	NA	NA	NA	NA	NA	NA	NA	4.27905106668353	0.00821735778496996
10	6291741	6294080	2340	*	PlantSmallRNAgenes	siRNA24	NA	NA	osa-b1.0r1-19650	siRNA24 locus with predominant RNA size of 24	NA	NA	NA	NA	NA	NA	NA	2.13975879503647	0.0190922486587348
10	6303698	6304935	1238	*	PlantSmallRNAgenes	siRNA24	NA	NA	osa-b1.0r1-19653	siRNA24 locus with predominant RNA size of 24	NA	NA	NA	NA	NA	NA	NA	2.87179140891875	0.0210534028332212
10	6358930	6359958	1029	*	PlantSmallRNAgenes	siRNA24	NA	NA	osa-b1.0r1-19663	siRNA24 locus with predominant RNA size of 24	NA	NA	NA	NA	NA	NA	NA	5.12865020509691	0.011895625759541
10	6368203	6368674	472	*	PlantSmallRNAgenes	OtherRNA	NA	NA	osa-b1.0r1-19665	OtherRNA locus with < 80% of RNAs between 20-24 nts in size	NA	NA	NA	NA	NA	NA	NA	4.88261647453237	0.0156559478506962
10	6404438	6405565	1128	*	PlantSmallRNAgenes	siRNA24	NA	NA	osa-b1.0r1-19673	siRNA24 locus with predominant RNA size of 24	NA	NA	NA	NA	NA	NA	NA	4.64888679209916	0.0261098094644784
10	6413510	6414350	841	*	ShortStack	OtherRNA	NA	NA	Cluster_4150	NA	Cluster_4150	N	N	NA	NA	NA	NA	4.01825247913998	0.0169079149491876
10	6564426	6565768	1343	*	PlantSmallRNAgenes	siRNA24	NA	NA	osa-b1.0r1-19735	siRNA24 locus with predominant RNA size of 24	NA	NA	NA	NA	NA	NA	NA	3.86658060913014	0.0442611567384117
10	6596098	6598744	2647	*	PlantSmallRNAgenes	OtherRNA	NA	NA	osa-b1.0r1-19745	OtherRNA locus with < 80% of RNAs between 20-24 nts in size	NA	NA	NA	NA	NA	NA	NA	-3.82567496279669	0.00199681892671324
10	6636915	6637490	576	*	PlantSmallRNAgenes	siRNA24	NA	NA	osa-b1.0r1-19751	siRNA24 locus with predominant RNA size of 24	NA	NA	NA	NA	NA	NA	NA	5.06660572657054	0.0131402712298625
10	6647365	6648829	1465	*	PlantSmallRNAgenes	siRNA24	NA	NA	osa-b1.0r1-19756	siRNA24 locus with predominant RNA size of 24	NA	NA	NA	NA	NA	NA	NA	4.81455754313908	0.005218587732878
10	6695809	6697055	1247	*	PlantSmallRNAgenes	siRNA24	NA	NA	osa-b1.0r1-19765	siRNA24 locus with predominant RNA size of 24	NA	NA	NA	NA	NA	NA	NA	4.58844882510631	0.0246473754598921
10	6717155	6717408	254	*	PlantSmallRNAgenes	siRNA24	NA	NA	osa-b1.0r1-19776	siRNA24 locus with predominant RNA size of 24	NA	NA	NA	NA	NA	NA	NA	5.29217133171896	0.00104415930597182
10	6723000	6724673	1674	*	PlantSmallRNAgenes	siRNA24	NA	NA	osa-b1.0r1-19780	siRNA24 locus with predominant RNA size of 24	NA	NA	NA	NA	NA	NA	NA	5.10821017410547	0.0049575609224676
10	6760047	6760455	409	*	PlantSmallRNAgenes	siRNA24	NA	NA	osa-b1.0r1-19804	siRNA24 locus with predominant RNA size of 24	NA	NA	NA	NA	NA	NA	NA	3.79681983211826	0.0333202537324498
10	6790622	6793920	3299	*	PlantSmallRNAgenes	siRNA24	NA	NA	osa-b1.0r1-19808	siRNA24 locus with predominant RNA size of 24	NA	NA	NA	NA	NA	NA	NA	2.74141682073633	0.0164318493853549
10	6799271	6799906	636	*	PlantSmallRNAgenes	siRNA24	NA	NA	osa-b1.0r1-19810	siRNA24 locus with predominant RNA size of 24	NA	NA	NA	NA	NA	NA	NA	2.02303829049034	0.02950288650307
10	6893918	6895132	1215	*	PlantSmallRNAgenes	siRNA24	NA	NA	osa-b1.0r1-19846	siRNA24 locus with predominant RNA size of 24	NA	NA	NA	NA	NA	NA	NA	2.97870061839161	0.013210676521584
10	6904622	6905262	641	*	PlantSmallRNAgenes	siRNA24	NA	NA	osa-b1.0r1-19849	siRNA24 locus with predominant RNA size of 24	NA	NA	NA	NA	NA	NA	NA	5.49658296779369	0.00111261423548605
10	6908182	6909418	1237	*	PlantSmallRNAgenes	siRNA24	NA	NA	osa-b1.0r1-19850	siRNA24 locus with predominant RNA size of 24	NA	NA	NA	NA	NA	NA	NA	4.61567796723375	6.542264815495e-05
10	6944751	6946213	1463	*	PlantSmallRNAgenes	siRNA24	NA	NA	osa-b1.0r1-19862	siRNA24 locus with predominant RNA size of 24	NA	NA	NA	NA	NA	NA	NA	4.65774691560813	0.00806067740107388
10	7005305	7005455	151	*	PlantSmallRNAgenes	siRNA24	NA	NA	osa-b1.0r1-19871	siRNA24 locus with predominant RNA size of 24	NA	NA	NA	NA	NA	NA	NA	9.12120021503194	1.55965952203039e-10
10	7006235	7006762	528	*	PlantSmallRNAgenes	siRNA24	NA	NA	osa-b1.0r1-19872	siRNA24 locus with predominant RNA size of 24	NA	NA	NA	NA	NA	NA	NA	5.23942616709597	0.0466183023806998
10	7123137	7126744	3608	*	PlantSmallRNAgenes	siRNA21	NA	NA	osa-b1.0r1-19890	siRNA21 locus with predominant RNA size of 21	NA	NA	NA	NA	NA	NA	NA	6.98367251696585	3.00995203721296e-10
10	7139287	7140554	1268	*	PlantSmallRNAgenes	siRNA21	NA	NA	osa-b1.0r1-19892	siRNA21 locus with predominant RNA size of 21	NA	NA	NA	NA	NA	NA	NA	11.8375333949056	1.92671060215191e-05
10	7140680	7141001	322	*	PlantSmallRNAgenes	siRNA24	NA	NA	osa-b1.0r1-19893	siRNA24 locus with predominant RNA size of 24	NA	NA	NA	NA	NA	NA	NA	3.29041172487744	8.6289571003832e-07
10	7221925	7225146	3222	*	Pln24NT	24nt_Locus	NA	NA	cluster16451	NA	NA	NA	NA	cluster16451	cluster16451	T	3	5.0981414330537	0.0143540806416131
10	7264577	7265623	1047	*	PlantSmallRNAgenes	siRNA24	NA	NA	osa-b1.0r1-19910	siRNA24 locus with predominant RNA size of 24	NA	NA	NA	NA	NA	NA	NA	3.94575371710533	0.041322367222229
10	7273155	7274420	1266	*	PlantSmallRNAgenes	siRNA24	NA	NA	osa-b1.0r1-19916	siRNA24 locus with predominant RNA size of 24	NA	NA	NA	NA	NA	NA	NA	3.71040067632511	0.00154166385880637
10	7297426	7298099	674	*	PlantSmallRNAgenes	siRNA24	NA	NA	osa-b1.0r1-19919	siRNA24 locus with predominant RNA size of 24	NA	NA	NA	NA	NA	NA	NA	5.29946329827868	0.0233479414775053
10	7298206	7304673	6468	*	PlantSmallRNAgenes	siRNA24	NA	NA	osa-b1.0r1-19920	siRNA24 locus with predominant RNA size of 24	NA	NA	NA	NA	NA	NA	NA	10.992369314829	1.5896955726551e-13
10	7329542	7330435	894	*	Pln24NT	24nt_Locus	NA	NA	cluster16476	NA	NA	NA	NA	cluster16476	cluster16476	T	3	5.7207766457871	0.00398113551784118
10	7331218	7332466	1249	*	PlantSmallRNAgenes	siRNA24	NA	NA	osa-b1.0r1-19925	siRNA24 locus with predominant RNA size of 24	NA	NA	NA	NA	NA	NA	NA	8.39525170136557	2.04332193160528e-09
10	7332549	7333018	470	*	PlantSmallRNAgenes	siRNA24	NA	NA	osa-b1.0r1-19926	siRNA24 locus with predominant RNA size of 24	NA	NA	NA	NA	NA	NA	NA	6.99664190404815	5.71189071474269e-06
10	7334902	7335277	376	*	ShortStack	OtherRNA	NA	NA	Cluster_4592	NA	Cluster_4592	N	N	NA	NA	NA	NA	5.07683133619878	0.0150200926648275
10	7340200	7340530	331	+	PlantSmallRNAgenes	siRNA24	NA	NA	osa-b1.0r1-19930	siRNA24 locus with predominant RNA size of 24	NA	NA	NA	NA	NA	NA	NA	2.48349111518157	0.0270291963169465
10	7341799	7342798	1000	*	PlantSmallRNAgenes	siRNA24	NA	NA	osa-b1.0r1-19931	siRNA24 locus with predominant RNA size of 24	NA	NA	NA	NA	NA	NA	NA	4.77275860771329	0.00593691897638315
10	7432696	7433342	647	*	ShortStack	siRNA24	NA	NA	Cluster_4668	NA	Cluster_4668	24	N	NA	NA	NA	NA	4.55998151767848	0.0338714770785311
10	7435816	7436614	799	*	PlantSmallRNAgenes	siRNA21	NA	NA	osa-b1.0r1-19969	siRNA21 locus with predominant RNA size of 21	NA	NA	NA	NA	NA	NA	NA	-2.44601656916913	0.00722883450947538
10	7444609	7444846	238	*	PlantSmallRNAgenes	siRNA24	NA	NA	osa-b1.0r1-19973	siRNA24 locus with predominant RNA size of 24	NA	NA	NA	NA	NA	NA	NA	-4.85778830263678	0.0457792444919711
10	7505255	7506948	1694	*	PlantSmallRNAgenes	siRNA24	NA	NA	osa-b1.0r1-19993	siRNA24 locus with predominant RNA size of 24	NA	NA	NA	NA	NA	NA	NA	4.92547032808857	0.00566800588461235
10	7520723	7522621	1899	*	PlantSmallRNAgenes	siRNA24	NA	NA	osa-b1.0r1-19995	siRNA24 locus with predominant RNA size of 24	NA	NA	NA	NA	NA	NA	NA	3.02334814079754	0.0274448028639793
10	7524971	7525685	715	*	PlantSmallRNAgenes	siRNA24	NA	NA	osa-b1.0r1-19997	siRNA24 locus with predominant RNA size of 24	NA	NA	NA	NA	NA	NA	NA	-2.43234540417422	0.0219150773092677
10	7549902	7551753	1852	*	PlantSmallRNAgenes	siRNA24	NA	NA	osa-b1.0r1-20008	siRNA24 locus with predominant RNA size of 24	NA	NA	NA	NA	NA	NA	NA	3.73892303536808	0.000709464401859479
10	7580044	7580932	889	*	PlantSmallRNAgenes	siRNA24	NA	NA	osa-b1.0r1-20021	siRNA24 locus with predominant RNA size of 24	NA	NA	NA	NA	NA	NA	NA	-1.99443518559646	0.0333831782892735
10	7599812	7600618	807	*	PlantSmallRNAgenes	siRNA24	NA	NA	osa-b1.0r1-20030	siRNA24 locus with predominant RNA size of 24	NA	NA	NA	NA	NA	NA	NA	4.73696275441162	0.0192216437894781
10	7625377	7628330	2954	*	PlantSmallRNAgenes	siRNA24	NA	NA	osa-b1.0r1-20048	siRNA24 locus with predominant RNA size of 24	NA	NA	NA	NA	NA	NA	NA	4.16352197406356	0.00315631273282283
10	7634280	7635608	1329	*	PlantSmallRNAgenes	siRNA24	NA	NA	osa-b1.0r1-20051	siRNA24 locus with predominant RNA size of 24	NA	NA	NA	NA	NA	NA	NA	6.16800086995807	1.05389795232956e-06
10	7712426	7714406	1981	*	PlantSmallRNAgenes	siRNA24	NA	NA	osa-b1.0r1-20081	siRNA24 locus with predominant RNA size of 24	NA	NA	NA	NA	NA	NA	NA	2.75674880211458	0.0398024580529269
10	7767516	7767841	326	*	PlantSmallRNAgenes	siRNA24	NA	NA	osa-b1.0r1-20091	siRNA24 locus with predominant RNA size of 24	NA	NA	NA	NA	NA	NA	NA	-7.053192741504	1.5191754401089e-06
10	7781382	7783500	2119	*	PlantSmallRNAgenes	siRNA24	NA	NA	osa-b1.0r1-20097	siRNA24 locus with predominant RNA size of 24	NA	NA	NA	NA	NA	NA	NA	1.99749512519839	0.0449012754920727
10	7807040	7808049	1010	*	PlantSmallRNAgenes	siRNA24	NA	NA	osa-b1.0r1-20104	siRNA24 locus with predominant RNA size of 24	NA	NA	NA	NA	NA	NA	NA	4.13959414853269	0.0362714293851123
10	7825874	7834463	8590	*	Pln24NT	24nt_Locus	NA	NA	cluster16629	NA	NA	NA	NA	cluster16629	cluster16629	T	15	4.86617936035212	0.0046249984750013
10	7865938	7868939	3002	*	Pln24NT	24nt_Locus	NA	NA	cluster16638	NA	NA	NA	NA	cluster16638	cluster16638	T	10	5.81565710451596	0.00324006240073502
10	7888721	7898691	9971	*	Pln24NT	24nt_Locus	NA	NA	cluster16647	NA	NA	NA	NA	cluster16647	cluster16647	T	14	4.28326630349033	0.00746060500262842
10	7929109	7935555	6447	*	Pln24NT	24nt_Locus	NA	NA	cluster16660	NA	NA	NA	NA	cluster16660	cluster16660	T	10	5.35131598478195	0.00550695665667349
10	7985206	7985974	769	*	PlantSmallRNAgenes	OtherRNA	NA	NA	osa-b1.0r1-20145	OtherRNA locus with < 80% of RNAs between 20-24 nts in size	NA	NA	NA	NA	NA	NA	NA	4.71366257651588	0.0320038263796009
10	8015445	8021574	6130	*	Pln24NT	24nt_Locus	NA	NA	cluster16690	NA	NA	NA	NA	cluster16690	cluster16690	T	16	4.88863484434313	0.0112265367289181
10	8053654	8067488	13835	*	Pln24NT	24nt_Locus	NA	NA	cluster16700	NA	NA	NA	NA	cluster16700	cluster16700	T	13	5.12229437882827	0.00172558001573175
10	8192971	8193907	937	*	PlantSmallRNAgenes	siRNA24	NA	NA	osa-b1.0r1-20185	siRNA24 locus with predominant RNA size of 24	NA	NA	NA	NA	NA	NA	NA	4.75479305900033	0.031262092175313
10	8357894	8363700	5807	*	Pln24NT	24nt_Locus	NA	NA	cluster16792	NA	NA	NA	NA	cluster16792	cluster16792	T	12	5.98810303120443	0.00168055912976685
10	8367491	8371489	3999	*	Pln24NT	24nt_Locus	NA	NA	cluster16794	NA	NA	NA	NA	cluster16794	cluster16794	T	11	4.65779246268327	0.0392217466408372
10	8377167	8380919	3753	*	Pln24NT	24nt_Locus	NA	NA	cluster16799	NA	NA	NA	NA	cluster16799	cluster16799	T	11	4.56187912492931	0.0493568420940759
10	8418719	8419670	952	-	PlantSmallRNAgenes	siRNA24	NA	NA	osa-b1.0r1-20211	siRNA24 locus with predominant RNA size of 24	NA	NA	NA	NA	NA	NA	NA	5.50871587434742	0.0237804241286927
10	8465015	8466176	1162	*	PlantSmallRNAgenes	siRNA24	NA	NA	osa-b1.0r1-20219	siRNA24 locus with predominant RNA size of 24	NA	NA	NA	NA	NA	NA	NA	2.98163672709385	0.0232083777039002
10	8468462	8470665	2204	*	PlantSmallRNAgenes	siRNA24	NA	NA	osa-b1.0r1-20222	siRNA24 locus with predominant RNA size of 24	NA	NA	NA	NA	NA	NA	NA	2.73060471989666	0.0203134287489203
10	8519607	8520599	993	*	PlantSmallRNAgenes	siRNA24	NA	NA	osa-b1.0r1-20239	siRNA24 locus with predominant RNA size of 24	NA	NA	NA	NA	NA	NA	NA	3.83799188908971	0.0161486328268192
10	8556200	8558138	1939	*	PlantSmallRNAgenes	siRNA24	NA	NA	osa-b1.0r1-20248	siRNA24 locus with predominant RNA size of 24	NA	NA	NA	NA	NA	NA	NA	2.69456025453381	0.039451661558284
10	8599565	8599879	315	*	PlantSmallRNAgenes	siRNA24	NA	NA	osa-b1.0r1-20259	siRNA24 locus with predominant RNA size of 24	NA	NA	NA	NA	NA	NA	NA	-3.89130838180761	0.0423059065181621
10	8683187	8687395	4209	*	Pln24NT	24nt_Locus	NA	NA	cluster16905	NA	NA	NA	NA	cluster16905	cluster16905	T	14	5.14207071797336	0.00418248675642294
10	8698317	8698677	361	*	PlantSmallRNAgenes	siRNA24	NA	NA	osa-b1.0r1-20277	siRNA24 locus with predominant RNA size of 24	NA	NA	NA	NA	NA	NA	NA	5.29970189486918	0.0223119315000881
10	8700222	8702527	2306	*	Pln24NT	24nt_Locus	NA	NA	cluster16910	NA	NA	NA	NA	cluster16910	cluster16910	T	10	5.30413001551113	0.0104058565610057
10	8783882	8785290	1409	*	PlantSmallRNAgenes	siRNA24	NA	NA	osa-b1.0r1-20284	siRNA24 locus with predominant RNA size of 24	NA	NA	NA	NA	NA	NA	NA	3.2308397103333	0.0185362973210456
10	8801671	8802591	921	*	PlantSmallRNAgenes	siRNA24	NA	NA	osa-b1.0r1-20292	siRNA24 locus with predominant RNA size of 24	NA	NA	NA	NA	NA	NA	NA	4.20259560264586	9.9755938561197e-05
10	8805032	8807498	2467	*	PlantSmallRNAgenes	siRNA24	NA	NA	osa-b1.0r1-20294	siRNA24 locus with predominant RNA size of 24	NA	NA	NA	NA	NA	NA	NA	4.43798926288215	8.27944292591171e-06
10	8807551	8808661	1111	*	PlantSmallRNAgenes	siRNA24	NA	NA	osa-b1.0r1-20295	siRNA24 locus with predominant RNA size of 24	NA	NA	NA	NA	NA	NA	NA	6.52551618033094	2.72588899518698e-05
10	8809134	8810095	962	*	PlantSmallRNAgenes	siRNA24	NA	NA	osa-b1.0r1-20297	siRNA24 locus with predominant RNA size of 24	NA	NA	NA	NA	NA	NA	NA	3.49990384588592	0.00127458425003682
10	8812102	8812341	240	*	PlantSmallRNAgenes	siRNA24	NA	NA	osa-b1.0r1-20299	siRNA24 locus with predominant RNA size of 24	NA	NA	NA	NA	NA	NA	NA	4.64064248226433	0.00131101769836169
10	8864950	8865180	231	*	ShortStack	OtherRNA	NA	NA	Cluster_5333	NA	Cluster_5333	N	N	NA	NA	NA	NA	7.56878888854478	4.00247545501333e-07
10	8865450	8865720	271	*	PlantSmallRNAgenes	siRNA21	NA	NA	osa-b1.0r1-20317	siRNA21 locus with predominant RNA size of 21	NA	NA	NA	NA	NA	NA	NA	6.18734485468713	0.0163731700278542
10	8865803	8867310	1508	*	PlantSmallRNAgenes	siRNA21	NA	NA	osa-b1.0r1-20318	siRNA21 locus with predominant RNA size of 21	NA	NA	NA	NA	NA	NA	NA	10.7920600733181	2.72572754140144e-05
10	8916311	8918508	2198	*	PlantSmallRNAgenes	siRNA24	NA	NA	osa-b1.0r1-20339	siRNA24 locus with predominant RNA size of 24	NA	NA	NA	NA	NA	NA	NA	4.56239523426571	0.0100330698285548
10	8997301	8997768	468	*	PlantSmallRNAgenes	siRNA24	NA	NA	osa-b1.0r1-20369	siRNA24 locus with predominant RNA size of 24	NA	NA	NA	NA	NA	NA	NA	-5.49349775852235	0.000886972612243304
10	8999140	8999532	393	*	PlantSmallRNAgenes	siRNA24	NA	NA	osa-b1.0r1-20371	siRNA24 locus with predominant RNA size of 24	NA	NA	NA	NA	NA	NA	NA	-2.63785728972441	0.0348867848747545
10	9004088	9004390	303	*	PlantSmallRNAgenes	siRNA24	NA	NA	osa-b1.0r1-20375	siRNA24 locus with predominant RNA size of 24	NA	NA	NA	NA	NA	NA	NA	5.44247846308953	0.0121538637147455
10	9027343	9033389	6047	*	Pln24NT	24nt_Locus	NA	NA	cluster17018	NA	NA	NA	NA	cluster17018	cluster17018	T	10	5.17988527533094	0.0264439593339543
10	9033695	9038889	5195	*	Pln24NT	24nt_Locus	NA	NA	cluster17019	NA	NA	NA	NA	cluster17019	cluster17019	T	10	4.15529305257511	0.00355857149401093
10	9081661	9083709	2049	*	PlantSmallRNAgenes	OtherRNA	NA	NA	osa-b1.0r1-20388	OtherRNA locus with < 80% of RNAs between 20-24 nts in size	NA	NA	NA	NA	NA	NA	NA	4.97061886259897	0.00250184069527078
10	9154218	9156691	2474	*	PlantSmallRNAgenes	siRNA24	NA	NA	osa-b1.0r1-20420	siRNA24 locus with predominant RNA size of 24	NA	NA	NA	NA	NA	NA	NA	5.51946116573601	1.95531101432525e-05
10	9156720	9157406	687	*	PlantSmallRNAgenes	siRNA24	NA	NA	osa-b1.0r1-20421	siRNA24 locus with predominant RNA size of 24	NA	NA	NA	NA	NA	NA	NA	3.96430353280267	0.0181956138050919
10	9280408	9282409	2002	*	PlantSmallRNAgenes	siRNA24	NA	NA	osa-b1.0r1-20476	siRNA24 locus with predominant RNA size of 24	NA	NA	NA	NA	NA	NA	NA	5.19171355483225	0.00346521073944395
10	9315529	9316304	776	+	PlantSmallRNAgenes	OtherRNA	NA	NA	osa-b1.0r1-20490	OtherRNA locus with < 80% of RNAs between 20-24 nts in size	NA	NA	NA	NA	NA	NA	NA	-8.15828464983928	8.25834406334706e-08
10	9343325	9347737	4413	*	PlantSmallRNAgenes	siRNA24	NA	NA	osa-b1.0r1-20500	siRNA24 locus with predominant RNA size of 24	NA	NA	NA	NA	NA	NA	NA	2.97631706257011	0.000415655494766684
10	9379201	9380308	1108	*	PlantSmallRNAgenes	siRNA24	NA	NA	osa-b1.0r1-20519	siRNA24 locus with predominant RNA size of 24	NA	NA	NA	NA	NA	NA	NA	4.41898296686197	0.0119817123054508
10	9406808	9411456	4649	*	Pln24NT	24nt_Locus	NA	NA	cluster17153	NA	NA	NA	NA	cluster17153	cluster17153	T	14	4.47547211082999	0.00316180716570917
10	9474975	9475435	461	*	PlantSmallRNAgenes	siRNA24	NA	NA	osa-b1.0r1-20541	siRNA24 locus with predominant RNA size of 24	NA	NA	NA	NA	NA	NA	NA	4.26876171103143	0.0155446497631549
10	9489546	9490550	1005	*	PlantSmallRNAgenes	siRNA24	NA	NA	osa-b1.0r1-20550	siRNA24 locus with predominant RNA size of 24	NA	NA	NA	NA	NA	NA	NA	4.76595035420631	0.0139128131481968
10	9498657	9499788	1132	*	PlantSmallRNAgenes	siRNA24	NA	NA	osa-b1.0r1-20559	siRNA24 locus with predominant RNA size of 24	NA	NA	NA	NA	NA	NA	NA	3.21889429875474	0.00122196447522245
10	9500053	9501057	1005	*	PlantSmallRNAgenes	siRNA24	NA	NA	osa-b1.0r1-20560	siRNA24 locus with predominant RNA size of 24	NA	NA	NA	NA	NA	NA	NA	3.55383435023162	0.00123610335484224
10	9530005	9530940	936	*	ShortStack	siRNA24	NA	NA	Cluster_5743	NA	Cluster_5743	24	N	NA	NA	NA	NA	4.77261205913023	0.0204074763921329
10	9557467	9558581	1115	*	Pln24NT	24nt_Locus	NA	NA	cluster17207	NA	NA	NA	NA	cluster17207	cluster17207	T	2	5.73710451537998	0.00117490637613174
10	9570087	9573920	3834	*	PlantSmallRNAgenes	siRNA24	NA	NA	osa-b1.0r1-20593	siRNA24 locus with predominant RNA size of 24	NA	NA	NA	NA	NA	NA	NA	5.44514943955824	0.00142982999100644
10	9594279	9594982	704	*	PlantSmallRNAgenes	OtherRNA	NA	NA	osa-b1.0r1-20596	OtherRNA locus with < 80% of RNAs between 20-24 nts in size	NA	NA	NA	NA	NA	NA	NA	5.29066230688611	0.00999950955230738
10	9599606	9600679	1074	*	PlantSmallRNAgenes	siRNA24	NA	NA	osa-b1.0r1-20599	siRNA24 locus with predominant RNA size of 24	NA	NA	NA	NA	NA	NA	NA	4.72480935677645	0.00659338692983486
10	9704764	9705430	667	*	PlantSmallRNAgenes	siRNA24	NA	NA	osa-b1.0r1-20642	siRNA24 locus with predominant RNA size of 24	NA	NA	NA	NA	NA	NA	NA	3.34615209976808	0.0482719329027743
10	9746288	9746403	116	*	PlantSmallRNAgenes	siRNA24	NA	NA	osa-b1.0r1-20661	siRNA24 locus with predominant RNA size of 24	NA	NA	NA	NA	NA	NA	NA	5.70231796982516	0.00710404263775339
10	9746694	9747194	501	*	PlantSmallRNAgenes	siRNA24	NA	NA	osa-b1.0r1-20662	siRNA24 locus with predominant RNA size of 24	NA	NA	NA	NA	NA	NA	NA	5.45432827842478	0.0234811721946232
10	9766630	9767349	720	*	PlantSmallRNAgenes	siRNA24	NA	NA	osa-b1.0r1-20673	siRNA24 locus with predominant RNA size of 24	NA	NA	NA	NA	NA	NA	NA	4.89175891289157	0.00390532306254283
10	9783096	9783937	842	*	PlantSmallRNAgenes	siRNA24	NA	NA	osa-b1.0r1-20678	siRNA24 locus with predominant RNA size of 24	NA	NA	NA	NA	NA	NA	NA	3.23485166965154	0.000193177723350093
10	9818595	9819061	467	*	PlantSmallRNAgenes	siRNA24	NA	NA	osa-b1.0r1-20687	siRNA24 locus with predominant RNA size of 24	NA	NA	NA	NA	NA	NA	NA	4.5335469632618	0.00909464323374079
10	9820255	9821651	1397	*	PlantSmallRNAgenes	siRNA24	NA	NA	osa-b1.0r1-20689	siRNA24 locus with predominant RNA size of 24	NA	NA	NA	NA	NA	NA	NA	4.97660461068452	0.00323231852972596
10	9920518	9920994	477	*	PlantSmallRNAgenes	siRNA24	NA	NA	osa-b1.0r1-20731	siRNA24 locus with predominant RNA size of 24	NA	NA	NA	NA	NA	NA	NA	-3.53350147876953	0.0258950678646247
10	9948936	9952010	3075	+	PlantSmallRNAgenes	OtherRNA	NA	NA	osa-b1.0r1-20746	OtherRNA locus with < 80% of RNAs between 20-24 nts in size	NA	NA	NA	NA	NA	NA	NA	-3.5968721430967	0.0289134160247402
10	9955137	9956325	1189	*	PlantSmallRNAgenes	siRNA24	NA	NA	osa-b1.0r1-20748	siRNA24 locus with predominant RNA size of 24	NA	NA	NA	NA	NA	NA	NA	4.65443412338012	0.0189997650063046
10	9967500	9969411	1912	*	PlantSmallRNAgenes	siRNA24	NA	NA	osa-b1.0r1-20758	siRNA24 locus with predominant RNA size of 24	NA	NA	NA	NA	NA	NA	NA	4.02662728095296	0.000882842136753056
10	9994966	9995700	735	*	PlantSmallRNAgenes	siRNA24	NA	NA	osa-b1.0r1-20767	siRNA24 locus with predominant RNA size of 24	NA	NA	NA	NA	NA	NA	NA	-2.22294950564476	0.0158218868966376
10	10027529	10027859	331	*	PlantSmallRNAgenes	siRNA24	NA	NA	osa-b1.0r1-20783	siRNA24 locus with predominant RNA size of 24	NA	NA	NA	NA	NA	NA	NA	6.02457156208098	0.025217610352337
10	10099961	10100521	561	*	PlantSmallRNAgenes	siRNA24	NA	NA	osa-b1.0r1-20804	siRNA24 locus with predominant RNA size of 24	NA	NA	NA	NA	NA	NA	NA	5.68969003698122	0.00491263644533249
10	10223773	10224756	984	*	PlantSmallRNAgenes	siRNA24	NA	NA	osa-b1.0r1-20852	siRNA24 locus with predominant RNA size of 24	NA	NA	NA	NA	NA	NA	NA	5.09308746697815	0.00237942204824964
10	10225237	10226680	1444	*	Pln24NT	24nt_Locus	NA	NA	cluster17428	NA	NA	NA	NA	cluster17428	cluster17428	T	3	5.20286327411368	0.0189831042661908
10	10261985	10267124	5140	*	Pln24NT	24nt_Locus	NA	NA	cluster17440	NA	NA	NA	NA	cluster17440	cluster17440	T	17	7.07834036527057	0.000772741263872929
10	10329372	10330586	1215	*	PlantSmallRNAgenes	siRNA24	NA	NA	osa-b1.0r1-20903	siRNA24 locus with predominant RNA size of 24	NA	NA	NA	NA	NA	NA	NA	3.04861625419754	0.000483468399864131
10	10342964	10344445	1482	*	PlantSmallRNAgenes	siRNA24	NA	NA	osa-b1.0r1-20909	siRNA24 locus with predominant RNA size of 24	NA	NA	NA	NA	NA	NA	NA	3.19672853908978	3.37290900046059e-05
10	10347124	10348146	1023	*	PlantSmallRNAgenes	siRNA24	NA	NA	osa-b1.0r1-20913	siRNA24 locus with predominant RNA size of 24	NA	NA	NA	NA	NA	NA	NA	5.83805725680497	0.000196379588967573
10	10409159	10410839	1681	*	PlantSmallRNAgenes	siRNA24	NA	NA	osa-b1.0r1-20940	siRNA24 locus with predominant RNA size of 24	NA	NA	NA	NA	NA	NA	NA	3.18755296787443	4.13299585041357e-08
10	10437959	10448172	10214	*	Pln24NT	24nt_Locus	NA	NA	cluster17490	NA	NA	NA	NA	cluster17490	cluster17490	T	16	5.4051433802459	0.000103311068673669
10	10489323	10490933	1611	*	PlantSmallRNAgenes	siRNA24	NA	NA	osa-b1.0r1-20969	siRNA24 locus with predominant RNA size of 24	NA	NA	NA	NA	NA	NA	NA	2.23905531920737	0.0393927729927124
10	10560666	10562391	1726	*	PlantSmallRNAgenes	siRNA24	NA	NA	osa-b1.0r1-20994	siRNA24 locus with predominant RNA size of 24	NA	NA	NA	NA	NA	NA	NA	3.5583885561746	0.0287092269948632
10	10605918	10608538	2621	*	PlantSmallRNAgenes	siRNA24	NA	NA	osa-b1.0r1-21011	siRNA24 locus with predominant RNA size of 24	NA	NA	NA	NA	NA	NA	NA	5.21099152512826	4.41883266367676e-06
10	10615696	10616339	644	*	PlantSmallRNAgenes	siRNA24	NA	NA	osa-b1.0r1-21019	siRNA24 locus with predominant RNA size of 24	NA	NA	NA	NA	NA	NA	NA	5.48056586100156	0.00672529362066859
10	10621937	10626549	4613	*	Pln24NT	24nt_Locus	NA	NA	cluster17556	NA	NA	NA	NA	cluster17556	cluster17556	T	14	5.35845517811209	0.00647717875852974
10	10655353	10656036	684	*	PlantSmallRNAgenes	siRNA24	NA	NA	osa-b1.0r1-21036	siRNA24 locus with predominant RNA size of 24	NA	NA	NA	NA	NA	NA	NA	1.62687014754681	0.0486471498155191
10	10666995	10670158	3164	*	PlantSmallRNAgenes	siRNA24	NA	NA	osa-b1.0r1-21043	siRNA24 locus with predominant RNA size of 24	NA	NA	NA	NA	NA	NA	NA	2.04304173935681	0.0192868562197036
10	10747201	10748729	1529	*	PlantSmallRNAgenes	siRNA24	NA	NA	osa-b1.0r1-21085	siRNA24 locus with predominant RNA size of 24	NA	NA	NA	NA	NA	NA	NA	3.18783770800166	0.0161610298348325
10	10752336	10753177	842	*	PlantSmallRNAgenes	siRNA24	NA	NA	osa-b1.0r1-21086	siRNA24 locus with predominant RNA size of 24	NA	NA	NA	NA	NA	NA	NA	2.91553482363121	0.0398844362698255
10	10756715	10758358	1644	*	PlantSmallRNAgenes	siRNA24	NA	NA	osa-b1.0r1-21089	siRNA24 locus with predominant RNA size of 24	NA	NA	NA	NA	NA	NA	NA	4.4966872800648	0.0018968474840516
10	10780374	10782026	1653	*	PlantSmallRNAgenes	siRNA24	NA	NA	osa-b1.0r1-21098	siRNA24 locus with predominant RNA size of 24	NA	NA	NA	NA	NA	NA	NA	4.68101317669595	0.0150346884235825
10	10795900	10796585	686	-	PlantSmallRNAgenes	OtherRNA	NA	NA	osa-b1.0r1-21112	OtherRNA locus with < 80% of RNAs between 20-24 nts in size	NA	NA	NA	NA	NA	NA	NA	-7.78264739484182	1.19262654509653e-05
10	10800000	10800288	289	+	PlantSmallRNAgenes	OtherRNA	NA	NA	osa-b1.0r1-21115	OtherRNA locus with < 80% of RNAs between 20-24 nts in size	NA	NA	NA	NA	NA	NA	NA	-6.01144925236256	1.21282042602329e-10
10	10806200	10806893	694	-	PlantSmallRNAgenes	OtherRNA	NA	NA	osa-b1.0r1-21120	OtherRNA locus with < 80% of RNAs between 20-24 nts in size	NA	NA	NA	NA	NA	NA	NA	-4.11117171264237	2.2343289099308e-05
10	10807056	10807414	359	-	PlantSmallRNAgenes	siRNA23	NA	NA	osa-b1.0r1-21121	siRNA23 locus with predominant RNA size of 23	NA	NA	NA	NA	NA	NA	NA	-5.63819937628095	3.66145771595368e-06
10	10808450	10809413	964	-	PlantSmallRNAgenes	OtherRNA	NA	NA	osa-b1.0r1-21123	OtherRNA locus with < 80% of RNAs between 20-24 nts in size	NA	NA	NA	NA	NA	NA	NA	3.36373431508321	2.45178669340258e-05
10	10810384	10811500	1117	-	PlantSmallRNAgenes	OtherRNA	NA	NA	osa-b1.0r1-21126	OtherRNA locus with < 80% of RNAs between 20-24 nts in size	NA	NA	NA	NA	NA	NA	NA	-4.05314905923046	1.53259259943569e-09
10	10813299	10813768	470	*	PlantSmallRNAgenes	OtherRNA	NA	NA	osa-b1.0r1-21128	OtherRNA locus with < 80% of RNAs between 20-24 nts in size	NA	NA	NA	NA	NA	NA	NA	-1.94460252529453	0.0070503906033512
10	10822911	10822995	85	+	PlantSmallRNAgenes	OtherRNA	NA	NA	osa-b1.0r1-21139	OtherRNA locus with < 80% of RNAs between 20-24 nts in size	NA	NA	NA	NA	NA	NA	NA	-4.47320482043614	2.02719389211043e-08
10	10823245	10824816	1572	+	PlantSmallRNAgenes	OtherRNA	NA	NA	osa-b1.0r1-21140	OtherRNA locus with < 80% of RNAs between 20-24 nts in size	NA	NA	NA	NA	NA	NA	NA	-6.44303572566535	9.69797688738396e-08
10	10825953	10826134	182	*	PlantSmallRNAgenes	OtherRNA	NA	NA	osa-b1.0r1-21142	OtherRNA locus with < 80% of RNAs between 20-24 nts in size	NA	NA	NA	NA	NA	NA	NA	1.88797923980635	0.00601833104674285
10	10828800	10829320	521	*	PlantSmallRNAgenes	OtherRNA	NA	NA	osa-b1.0r1-21145	OtherRNA locus with < 80% of RNAs between 20-24 nts in size	NA	NA	NA	NA	NA	NA	NA	4.17463716142429	2.95067107279259e-05
10	10833710	10833840	131	+	ShortStack	OtherRNA	NA	NA	Cluster_6654	NA	Cluster_6654	N	N	NA	NA	NA	NA	2.48285401108897	0.0310247671241844
10	10840965	10842264	1300	+	PlantSmallRNAgenes	OtherRNA	NA	NA	osa-b1.0r1-21153	OtherRNA locus with < 80% of RNAs between 20-24 nts in size	NA	NA	NA	NA	NA	NA	NA	-2.79280186323738	0.00383328940080105
10	10842654	10843647	994	-	PlantSmallRNAgenes	OtherRNA	NA	NA	osa-b1.0r1-21155	OtherRNA locus with < 80% of RNAs between 20-24 nts in size	NA	NA	NA	NA	NA	NA	NA	-6.52642240940737	3.96735585679952e-08
10	10843733	10844227	495	-	PlantSmallRNAgenes	OtherRNA	NA	NA	osa-b1.0r1-21156	OtherRNA locus with < 80% of RNAs between 20-24 nts in size	NA	NA	NA	NA	NA	NA	NA	-5.12768938739732	7.13576715824387e-11
10	10844895	10844972	78	-	PlantSmallRNAgenes	OtherRNA	NA	NA	osa-b1.0r1-21159	OtherRNA locus with < 80% of RNAs between 20-24 nts in size	NA	NA	NA	NA	NA	NA	NA	-2.59869254721813	0.0340583726480151
10	10854817	10854879	63	-	PlantSmallRNAgenes	OtherRNA	NA	NA	osa-b1.0r1-21166	OtherRNA locus with < 80% of RNAs between 20-24 nts in size	NA	NA	NA	NA	NA	NA	NA	-8.20640017059995	2.81286680706597e-16
10	10861146	10861306	161	+	PlantSmallRNAgenes	OtherRNA	NA	NA	osa-b1.0r1-21173	OtherRNA locus with < 80% of RNAs between 20-24 nts in size	NA	NA	NA	NA	NA	NA	NA	-4.53512328478044	0.00601867360713325
10	10861376	10862026	651	+	PlantSmallRNAgenes	OtherRNA	NA	NA	osa-b1.0r1-21174	OtherRNA locus with < 80% of RNAs between 20-24 nts in size	NA	NA	NA	NA	NA	NA	NA	-2.61616674630473	0.000945758997193352
10	10870955	10871719	765	-	PlantSmallRNAgenes	OtherRNA	NA	NA	osa-b1.0r1-21183	OtherRNA locus with < 80% of RNAs between 20-24 nts in size	NA	NA	NA	NA	NA	NA	NA	-5.52424172886164	0.00584594542609237
10	10873226	10873826	601	*	PlantSmallRNAgenes	OtherRNA	NA	NA	osa-b1.0r1-21185	OtherRNA locus with < 80% of RNAs between 20-24 nts in size	NA	NA	NA	NA	NA	NA	NA	2.18461953127675	0.00349973857122882
10	10874538	10874614	77	*	PlantSmallRNAgenes	OtherRNA	NA	NA	osa-b1.0r1-21186	OtherRNA locus with < 80% of RNAs between 20-24 nts in size	NA	NA	NA	NA	NA	NA	NA	4.50274812330318	0.019322592101498
10	10875073	10875418	346	*	PlantSmallRNAgenes	OtherRNA	NA	NA	osa-b1.0r1-21187	OtherRNA locus with < 80% of RNAs between 20-24 nts in size	NA	NA	NA	NA	NA	NA	NA	3.27104934214073	0.0274340008881772
10	10875512	10876326	815	+	PlantSmallRNAgenes	OtherRNA	NA	NA	osa-b1.0r1-21188	OtherRNA locus with < 80% of RNAs between 20-24 nts in size	NA	NA	NA	NA	NA	NA	NA	-2.50700422475586	0.00210122005180488
10	10898400	10899385	986	+	PlantSmallRNAgenes	OtherRNA	NA	NA	osa-b1.0r1-21209	OtherRNA locus with < 80% of RNAs between 20-24 nts in size	NA	NA	NA	NA	NA	NA	NA	-17.8573156530242	4.65490138780081e-18
10	10899500	10899986	487	+	PlantSmallRNAgenes	OtherRNA	NA	NA	osa-b1.0r1-21210	OtherRNA locus with < 80% of RNAs between 20-24 nts in size	NA	NA	NA	NA	NA	NA	NA	-39.492429041974	5.28731178056072e-13
10	10901650	10902341	692	+	PlantSmallRNAgenes	OtherRNA	NA	NA	osa-b1.0r1-21215	OtherRNA locus with < 80% of RNAs between 20-24 nts in size	NA	NA	NA	NA	NA	NA	NA	-13.3304342135401	0.0181761044045214
10	10903350	10903837	488	+	PlantSmallRNAgenes	OtherRNA	NA	NA	osa-b1.0r1-21217	OtherRNA locus with < 80% of RNAs between 20-24 nts in size	NA	NA	NA	NA	NA	NA	NA	-49.7012333937418	1.65518328510758e-20
10	10913637	10913834	198	+	ShortStack	OtherRNA	NA	NA	Cluster_6733	NA	Cluster_6733	N	N	NA	NA	NA	NA	-4.60868558874963	0.00143303547860256
10	10916500	10917119	620	-	PlantSmallRNAgenes	OtherRNA	NA	NA	osa-b1.0r1-21229	OtherRNA locus with < 80% of RNAs between 20-24 nts in size	NA	NA	NA	NA	NA	NA	NA	-5.65285704234025	4.57091106220787e-10
10	10953264	10954289	1026	*	PlantSmallRNAgenes	siRNA24	NA	NA	osa-b1.0r1-21239	siRNA24 locus with predominant RNA size of 24	NA	NA	NA	NA	NA	NA	NA	2.0890726488028	0.0226686793724151
10	10964271	10965792	1522	*	PlantSmallRNAgenes	siRNA24	NA	NA	osa-b1.0r1-21244	siRNA24 locus with predominant RNA size of 24	NA	NA	NA	NA	NA	NA	NA	2.393563545572	0.0385933410231871
10	10986811	10987839	1029	*	PlantSmallRNAgenes	siRNA24	NA	NA	osa-b1.0r1-21256	siRNA24 locus with predominant RNA size of 24	NA	NA	NA	NA	NA	NA	NA	3.35553789749455	0.0297763517351182
10	11010920	11011755	836	*	PlantSmallRNAgenes	siRNA24	NA	NA	osa-b1.0r1-21265	siRNA24 locus with predominant RNA size of 24	NA	NA	NA	NA	NA	NA	NA	3.09345639601675	0.0264027051607978
10	11034107	11034463	357	*	PlantSmallRNAgenes	siRNA24	NA	NA	osa-b1.0r1-21275	siRNA24 locus with predominant RNA size of 24	NA	NA	NA	NA	NA	NA	NA	-5.50097570804858	0.000621135904236321
10	11058099	11058682	584	*	PlantSmallRNAgenes	siRNA24	NA	NA	osa-b1.0r1-21282	siRNA24 locus with predominant RNA size of 24	NA	NA	NA	NA	NA	NA	NA	1.76450186370264	0.0489539878232768
10	11075466	11077189	1724	*	PlantSmallRNAgenes	siRNA24	NA	NA	osa-b1.0r1-21293	siRNA24 locus with predominant RNA size of 24	NA	NA	NA	NA	NA	NA	NA	2.26338439108173	0.0200662272842355
10	11079559	11080225	667	*	PlantSmallRNAgenes	siRNA24	NA	NA	osa-b1.0r1-21296	siRNA24 locus with predominant RNA size of 24	NA	NA	NA	NA	NA	NA	NA	-1.90679102147202	0.00087192503852954
10	11129595	11130590	996	*	PlantSmallRNAgenes	siRNA24	NA	NA	osa-b1.0r1-21322	siRNA24 locus with predominant RNA size of 24	NA	NA	NA	NA	NA	NA	NA	4.01760320201938	0.0443212593378182
10	11151910	11153937	2028	*	PlantSmallRNAgenes	siRNA24	NA	NA	osa-b1.0r1-21337	siRNA24 locus with predominant RNA size of 24	NA	NA	NA	NA	NA	NA	NA	3.38355100367754	0.0204074763921329
10	11186734	11187400	667	*	PlantSmallRNAgenes	siRNA21	NA	NA	osa-b1.0r1-21345	siRNA21 locus with predominant RNA size of 21	NA	NA	NA	NA	NA	NA	NA	4.50553299718302	1.16460367837782e-09
10	11188457	11189353	897	*	PlantSmallRNAgenes	siRNA24	NA	NA	osa-b1.0r1-21346	siRNA24 locus with predominant RNA size of 24	NA	NA	NA	NA	NA	NA	NA	2.36857005229018	0.000837464386917538
10	11208712	11212977	4266	*	PlantSmallRNAgenes	siRNA24	NA	NA	osa-b1.0r1-21354	siRNA24 locus with predominant RNA size of 24	NA	NA	NA	NA	NA	NA	NA	5.69682484542689	0.00021145241725366
10	11228549	11229320	772	+	ShortStack	siRNA24	NA	NA	Cluster_6960	NA	Cluster_6960	24	N	NA	NA	NA	NA	5.06900257306524	0.0350978092316485
10	11281938	11284317	2380	+	PlantSmallRNAgenes	OtherRNA	NA	NA	osa-b1.0r1-21391	OtherRNA locus with < 80% of RNAs between 20-24 nts in size	NA	NA	NA	NA	NA	NA	NA	-3.36429655428372	0.00307234231574885
10	11298838	11300874	2037	*	PlantSmallRNAgenes	siRNA24	NA	NA	osa-b1.0r1-21401	siRNA24 locus with predominant RNA size of 24	NA	NA	NA	NA	NA	NA	NA	-1.96617031696692	0.00362330352292556
10	11329028	11330861	1834	*	PlantSmallRNAgenes	siRNA24	NA	NA	osa-b1.0r1-21408	siRNA24 locus with predominant RNA size of 24	NA	NA	NA	NA	NA	NA	NA	5.7384569437077	0.000401976981442725
10	11354714	11355798	1085	*	PlantSmallRNAgenes	siRNA24	NA	NA	osa-b1.0r1-21423	siRNA24 locus with predominant RNA size of 24	NA	NA	NA	NA	NA	NA	NA	2.29518445767437	0.00303151480868205
10	11408440	11409535	1096	*	PlantSmallRNAgenes	siRNA24	NA	NA	osa-b1.0r1-21450	siRNA24 locus with predominant RNA size of 24	NA	NA	NA	NA	NA	NA	NA	2.68104536854023	0.0045810650685835
10	11423153	11424716	1564	*	PlantSmallRNAgenes	siRNA24	NA	NA	osa-b1.0r1-21457	siRNA24 locus with predominant RNA size of 24	NA	NA	NA	NA	NA	NA	NA	3.19602003182025	0.00168314997301915
10	11448963	11449516	554	+	PlantSmallRNAgenes	OtherRNA	NA	NA	osa-b1.0r1-21464	OtherRNA locus with < 80% of RNAs between 20-24 nts in size	NA	NA	NA	NA	NA	NA	NA	5.05777697279144	0.000297164005098369
10	11481217	11485886	4670	*	Pln24NT	24nt_Locus	NA	NA	cluster17796	NA	NA	NA	NA	cluster17796	cluster17796	T	12	5.13712834208822	0.0124617190519441
10	11568009	11569563	1555	*	PlantSmallRNAgenes	siRNA24	NA	NA	osa-b1.0r1-21508	siRNA24 locus with predominant RNA size of 24	NA	NA	NA	NA	NA	NA	NA	4.08753922077374	0.030987849092879
10	11609861	11610274	414	-	PlantSmallRNAgenes	siRNA24	NA	NA	osa-b1.0r1-21531	siRNA24 locus with predominant RNA size of 24	NA	NA	NA	NA	NA	NA	NA	-4.09375328661808	8.4805021933913e-05
10	11629782	11630480	699	-	ShortStack	OtherRNA	NA	NA	Cluster_7230	NA	Cluster_7230	N	N	NA	NA	NA	NA	-3.84255175497073	0.0456227922229424
10	11695067	11695411	345	*	PlantSmallRNAgenes	siRNA24	NA	NA	osa-b1.0r1-21572	siRNA24 locus with predominant RNA size of 24	NA	NA	NA	NA	NA	NA	NA	-2.13993154616928	1.02432634053375e-05
10	11696780	11698901	2122	*	PlantSmallRNAgenes	siRNA24	NA	NA	osa-b1.0r1-21574	siRNA24 locus with predominant RNA size of 24	NA	NA	NA	NA	NA	NA	NA	1.93161960255837	0.0473453943565882
10	11714379	11716515	2137	*	PlantSmallRNAgenes	siRNA24	NA	NA	osa-b1.0r1-21580	siRNA24 locus with predominant RNA size of 24	NA	NA	NA	NA	NA	NA	NA	2.64290803757247	0.0149386573113858
10	11742173	11742706	534	*	PlantSmallRNAgenes	siRNA24	NA	NA	osa-b1.0r1-21598	siRNA24 locus with predominant RNA size of 24	NA	NA	NA	NA	NA	NA	NA	4.38623162298039	0.0491506933920383
10	11762548	11763201	654	-	PlantSmallRNAgenes	siRNA24	NA	NA	osa-b1.0r1-21615	siRNA24 locus with predominant RNA size of 24	NA	NA	NA	NA	NA	NA	NA	-4.140201149321	0.00890929203211198
10	11777058	11778539	1482	*	PlantSmallRNAgenes	siRNA24	NA	NA	osa-b1.0r1-21616	siRNA24 locus with predominant RNA size of 24	NA	NA	NA	NA	NA	NA	NA	2.29034931968876	0.0366872625812295
10	11780459	11782268	1810	*	PlantSmallRNAgenes	siRNA24	NA	NA	osa-b1.0r1-21617	siRNA24 locus with predominant RNA size of 24	NA	NA	NA	NA	NA	NA	NA	3.87861051364897	0.030681105277098
10	11789207	11789752	546	-	PlantSmallRNAgenes	siRNA24	NA	NA	osa-b1.0r1-21621	siRNA24 locus with predominant RNA size of 24	NA	NA	NA	NA	NA	NA	NA	2.83420206284204	1.09141710297475e-05
10	11837354	11838540	1187	*	PlantSmallRNAgenes	siRNA24	NA	NA	osa-b1.0r1-21638	siRNA24 locus with predominant RNA size of 24	NA	NA	NA	NA	NA	NA	NA	5.18048127705892	0.007541324689014
10	11849427	11850747	1321	*	PlantSmallRNAgenes	siRNA24	NA	NA	osa-b1.0r1-21646	siRNA24 locus with predominant RNA size of 24	NA	NA	NA	NA	NA	NA	NA	5.2129214658694	0.00824819039906514
10	11852009	11853112	1104	*	PlantSmallRNAgenes	siRNA24	NA	NA	osa-b1.0r1-21647	siRNA24 locus with predominant RNA size of 24	NA	NA	NA	NA	NA	NA	NA	5.4402140294934	0.00401157453732752
10	11859909	11860756	848	*	PlantSmallRNAgenes	siRNA24	NA	NA	osa-b1.0r1-21652	siRNA24 locus with predominant RNA size of 24	NA	NA	NA	NA	NA	NA	NA	3.27420376558376	0.0169940234335036
10	11908511	11910189	1679	*	PlantSmallRNAgenes	siRNA24	NA	NA	osa-b1.0r1-21678	siRNA24 locus with predominant RNA size of 24	NA	NA	NA	NA	NA	NA	NA	2.69048788365009	0.022394469996544
10	11942441	11942866	426	+	ShortStack	OtherRNA	NA	NA	Cluster_7485	NA	Cluster_7485	N	N	NA	NA	NA	NA	-3.7137386755883	0.0410702209917225
10	11964598	11965182	585	*	PlantSmallRNAgenes	siRNA24	NA	NA	osa-b1.0r1-21706	siRNA24 locus with predominant RNA size of 24	NA	NA	NA	NA	NA	NA	NA	4.4408369893732	0.0331747365329061
10	11969288	11969821	534	*	PlantSmallRNAgenes	siRNA24	NA	NA	osa-b1.0r1-21709	siRNA24 locus with predominant RNA size of 24	NA	NA	NA	NA	NA	NA	NA	-2.11994137876604	0.0280956496685805
10	11974615	11974967	353	+	PlantSmallRNAgenes	OtherRNA	NA	NA	osa-b1.0r1-21711	OtherRNA locus with < 80% of RNAs between 20-24 nts in size	NA	NA	NA	NA	NA	NA	NA	-5.29108369682412	3.79483035964814e-07
10	11987918	11988105	188	-	PlantSmallRNAgenes	OtherRNA	NA	NA	osa-b1.0r1-21717	OtherRNA locus with < 80% of RNAs between 20-24 nts in size	NA	NA	NA	NA	NA	NA	NA	-3.08745879614046	0.00224543948654029
10	12012928	12014352	1425	*	PlantSmallRNAgenes	siRNA24	NA	NA	osa-b1.0r1-21732	siRNA24 locus with predominant RNA size of 24	NA	NA	NA	NA	NA	NA	NA	8.06113667528319	1.85475766345997e-08
10	12014424	12014976	553	*	PlantSmallRNAgenes	siRNA24	NA	NA	osa-b1.0r1-21733	siRNA24 locus with predominant RNA size of 24	NA	NA	NA	NA	NA	NA	NA	7.04861334790946	1.64219960208234e-08
10	12015092	12015881	790	*	PlantSmallRNAgenes	siRNA24	NA	NA	osa-b1.0r1-21734	siRNA24 locus with predominant RNA size of 24	NA	NA	NA	NA	NA	NA	NA	6.20163527542569	7.7713167267815e-07
10	12056636	12057007	372	*	PlantSmallRNAgenes	siRNA24	NA	NA	osa-b1.0r1-21755	siRNA24 locus with predominant RNA size of 24	NA	NA	NA	NA	NA	NA	NA	3.68018920787194	0.0439320530363665
10	12141565	12142085	521	*	PlantSmallRNAgenes	siRNA24	NA	NA	osa-b1.0r1-21791	siRNA24 locus with predominant RNA size of 24	NA	NA	NA	NA	NA	NA	NA	3.96865683075097	0.037409130274664
10	12174139	12174544	406	*	PlantSmallRNAgenes	siRNA24	NA	NA	osa-b1.0r1-21809	siRNA24 locus with predominant RNA size of 24	NA	NA	NA	NA	NA	NA	NA	2.92087152099902	0.0336313201277392
10	12188149	12189667	1519	*	PlantSmallRNAgenes	siRNA24	NA	NA	osa-b1.0r1-21816	siRNA24 locus with predominant RNA size of 24	NA	NA	NA	NA	NA	NA	NA	5.10941814351244	0.00327358472743636
10	12249951	12251168	1218	*	PlantSmallRNAgenes	siRNA24	NA	NA	osa-b1.0r1-21843	siRNA24 locus with predominant RNA size of 24	NA	NA	NA	NA	NA	NA	NA	5.88281598411865	0.000204350713509944
10	12255464	12256234	771	*	PlantSmallRNAgenes	siRNA24	NA	NA	osa-b1.0r1-21846	siRNA24 locus with predominant RNA size of 24	NA	NA	NA	NA	NA	NA	NA	3.89405711501891	0.0392079938069878
10	12342433	12343463	1031	*	PlantSmallRNAgenes	siRNA24	NA	NA	osa-b1.0r1-21883	siRNA24 locus with predominant RNA size of 24	NA	NA	NA	NA	NA	NA	NA	2.99350278305571	0.00323571886769583
10	12353787	12360504	6718	*	Pln24NT	24nt_Locus	NA	NA	cluster18108	NA	NA	NA	NA	cluster18108	cluster18108	T	13	4.7372365553828	0.0246179062746659
10	12381144	12384231	3088	*	Pln24NT	24nt_Locus	NA	NA	cluster18116	NA	NA	NA	NA	cluster18116	cluster18116	T	7	4.80675045305165	0.0163234677388914
10	12497165	12497522	358	*	ShortStack	siRNA24	NA	NA	Cluster_7870	NA	Cluster_7870	24	N	NA	NA	NA	NA	3.78871507557531	0.0331673642184175
10	12498021	12498687	667	*	ShortStack	siRNA24	NA	NA	Cluster_7872	NA	Cluster_7872	24	N	NA	NA	NA	NA	5.71762711761196	0.00558042429224654
10	12499929	12501606	1678	*	PlantSmallRNAgenes	siRNA24	NA	NA	osa-b1.0r1-21917	siRNA24 locus with predominant RNA size of 24	NA	NA	NA	NA	NA	NA	NA	2.55492949785139	0.00774621291978993
10	12506488	12508978	2491	*	PlantSmallRNAgenes	siRNA24	NA	NA	osa-b1.0r1-21922	siRNA24 locus with predominant RNA size of 24	NA	NA	NA	NA	NA	NA	NA	4.0193642581963	2.14623651688234e-07
10	12509059	12511440	2382	*	PlantSmallRNAgenes	siRNA24	NA	NA	osa-b1.0r1-21923	siRNA24 locus with predominant RNA size of 24	NA	NA	NA	NA	NA	NA	NA	3.27402936936832	0.00159306766923449
10	12514227	12518717	4491	*	Pln24NT	24nt_Locus	NA	NA	cluster18158	NA	NA	NA	NA	cluster18158	cluster18158	T	13	3.89229201711647	0.0249675423181547
10	12540266	12544869	4604	*	Pln24NT	24nt_Locus	NA	NA	cluster18166	NA	NA	NA	NA	cluster18166	cluster18166	T	7	5.26694683770423	0.00840907184769683
10	12562535	12562966	432	*	PlantSmallRNAgenes	siRNA24	NA	NA	osa-b1.0r1-21926	siRNA24 locus with predominant RNA size of 24	NA	NA	NA	NA	NA	NA	NA	5.19545634954875	0.0137961958518482
10	12563044	12564173	1130	*	PlantSmallRNAgenes	siRNA24	NA	NA	osa-b1.0r1-21927	siRNA24 locus with predominant RNA size of 24	NA	NA	NA	NA	NA	NA	NA	7.37870209352999	3.36505261526647e-07
10	12709784	12710504	721	*	PlantSmallRNAgenes	siRNA24	NA	NA	osa-b1.0r1-21942	siRNA24 locus with predominant RNA size of 24	NA	NA	NA	NA	NA	NA	NA	3.74130318012152	0.0493957372583744
10	12804635	12805539	905	*	PlantSmallRNAgenes	siRNA24	NA	NA	osa-b1.0r1-21975	siRNA24 locus with predominant RNA size of 24	NA	NA	NA	NA	NA	NA	NA	4.67582659207542	0.0485956238327208
10	12856907	12857767	861	*	PlantSmallRNAgenes	siRNA24	NA	NA	osa-b1.0r1-21998	siRNA24 locus with predominant RNA size of 24	NA	NA	NA	NA	NA	NA	NA	3.00383752948694	0.0307904623609035
10	12877049	12877275	227	+	PlantSmallRNAgenes	OtherRNA	NA	NA	osa-b1.0r1-22007	OtherRNA locus with < 80% of RNAs between 20-24 nts in size	NA	NA	NA	NA	NA	NA	NA	-2.0910609316846	0.0276809900268431
10	12881535	12882014	480	*	PlantSmallRNAgenes	siRNA24	NA	NA	osa-b1.0r1-22010	siRNA24 locus with predominant RNA size of 24	NA	NA	NA	NA	NA	NA	NA	-2.90672045060391	0.00742206377222684
10	12883591	12883814	224	+	PlantSmallRNAgenes	OtherRNA	NA	NA	osa-b1.0r1-22012	OtherRNA locus with < 80% of RNAs between 20-24 nts in size	NA	NA	NA	NA	NA	NA	NA	-1.84745074595279	0.0199219087295451
10	12895594	12897128	1535	*	PlantSmallRNAgenes	siRNA24	NA	NA	osa-b1.0r1-22019	siRNA24 locus with predominant RNA size of 24	NA	NA	NA	NA	NA	NA	NA	3.35050792799872	0.0217916540089166
10	12897379	12898895	1517	*	PlantSmallRNAgenes	siRNA24	NA	NA	osa-b1.0r1-22020	siRNA24 locus with predominant RNA size of 24	NA	NA	NA	NA	NA	NA	NA	-1.43911468547198	0.0357707866658952
10	12974651	12977025	2375	*	PlantSmallRNAgenes	siRNA24	NA	NA	osa-b1.0r1-22054	siRNA24 locus with predominant RNA size of 24	NA	NA	NA	NA	NA	NA	NA	2.50257668400454	0.0044271801148725
10	12996997	12997708	712	*	PlantSmallRNAgenes	siRNA21	NA	NA	osa-b1.0r1-22067	siRNA21 locus with predominant RNA size of 21	NA	NA	NA	NA	NA	NA	NA	9.07859509847109	1.37360374336038e-10
10	12998237	12998343	107	*	PlantSmallRNAgenes	siRNA21	NA	NA	osa-b1.0r1-22068	siRNA21 locus with predominant RNA size of 21	NA	NA	NA	NA	NA	NA	NA	6.09285755756285	0.00107913307729041
10	12998504	12998887	384	*	PlantSmallRNAgenes	siRNA21	NA	NA	osa-b1.0r1-22069	siRNA21 locus with predominant RNA size of 21	NA	NA	NA	NA	NA	NA	NA	8.22374004033806	6.84419862901456e-09
10	13002224	13005002	2779	*	PlantSmallRNAgenes	siRNA24	NA	NA	osa-b1.0r1-22073	siRNA24 locus with predominant RNA size of 24	NA	NA	NA	NA	NA	NA	NA	2.5535963714922	0.0102160842101582
10	13018245	13018561	317	*	PlantSmallRNAgenes	siRNA24	NA	NA	osa-b1.0r1-22074	siRNA24 locus with predominant RNA size of 24	NA	NA	NA	NA	NA	NA	NA	-3.64510464462893	0.0279277443682394
10	13030790	13031376	587	*	PlantSmallRNAgenes	siRNA24	NA	NA	osa-b1.0r1-22081	siRNA24 locus with predominant RNA size of 24	NA	NA	NA	NA	NA	NA	NA	-2.23114392638635	0.0487978169662831
10	13077511	13078238	728	*	PlantSmallRNAgenes	siRNA24	NA	NA	osa-b1.0r1-22110	siRNA24 locus with predominant RNA size of 24	NA	NA	NA	NA	NA	NA	NA	2.90546429092481	0.0365269872193429
10	13125611	13126820	1210	*	PlantSmallRNAgenes	siRNA24	NA	NA	osa-b1.0r1-22135	siRNA24 locus with predominant RNA size of 24	NA	NA	NA	NA	NA	NA	NA	1.9191102102674	0.0483232635029962
10	13129104	13130406	1303	*	PlantSmallRNAgenes	siRNA24	NA	NA	osa-b1.0r1-22139	siRNA24 locus with predominant RNA size of 24	NA	NA	NA	NA	NA	NA	NA	3.82416151024118	0.0347139752367568
10	13174551	13179732	5182	*	PlantSmallRNAgenes	siRNA21	NA	NA	osa-b1.0r1-22162	siRNA21 locus with predominant RNA size of 21	NA	NA	NA	NA	NA	NA	NA	9.13224340377425	1.08289067577809e-15
10	13217362	13218344	983	*	PlantSmallRNAgenes	siRNA24	NA	NA	osa-b1.0r1-22172	siRNA24 locus with predominant RNA size of 24	NA	NA	NA	NA	NA	NA	NA	2.89638521897679	0.0286575853876357
10	13226318	13227443	1126	*	PlantSmallRNAgenes	siRNA24	NA	NA	osa-b1.0r1-22176	siRNA24 locus with predominant RNA size of 24	NA	NA	NA	NA	NA	NA	NA	3.57115228753092	0.0172108057415864
10	13276061	13277390	1330	*	PlantSmallRNAgenes	siRNA24	NA	NA	osa-b1.0r1-22195	siRNA24 locus with predominant RNA size of 24	NA	NA	NA	NA	NA	NA	NA	4.69512695191122	0.00899512971344902
10	13310563	13311678	1116	*	PlantSmallRNAgenes	siRNA24	NA	NA	osa-b1.0r1-22204	siRNA24 locus with predominant RNA size of 24	NA	NA	NA	NA	NA	NA	NA	2.75214162724139	0.014121901352451
10	13337057	13337967	911	*	ShortStack	OtherRNA	NA	NA	Cluster_8363	NA	Cluster_8363	N	N	NA	NA	NA	NA	-6.01718123685965	0.00166315848603126
10	13363229	13363593	365	-	PlantSmallRNAgenes	siRNA24	NA	NA	osa-b1.0r1-22222	siRNA24 locus with predominant RNA size of 24	NA	NA	NA	NA	NA	NA	NA	-3.01835649569146	0.0171120583357641
10	13365718	13366084	367	*	PlantSmallRNAgenes	siRNA24	NA	NA	osa-b1.0r1-22226	siRNA24 locus with predominant RNA size of 24	NA	NA	NA	NA	NA	NA	NA	5.56951472015416	0.000594891469511124
10	13378521	13379086	566	*	PlantSmallRNAgenes	siRNA24	NA	NA	osa-b1.0r1-22235	siRNA24 locus with predominant RNA size of 24	NA	NA	NA	NA	NA	NA	NA	4.90989253335416	0.00510335605485726
10	13390266	13391155	890	*	PlantSmallRNAgenes	siRNA24	NA	NA	osa-b1.0r1-22245	siRNA24 locus with predominant RNA size of 24	NA	NA	NA	NA	NA	NA	NA	3.46727197296642	0.0124531483479585
10	13397709	13401312	3604	*	PlantSmallRNAgenes	siRNA24	NA	NA	osa-b1.0r1-22248	siRNA24 locus with predominant RNA size of 24	NA	NA	NA	NA	NA	NA	NA	4.0650795058599	1.58500211285832e-05
10	13425164	13425844	681	*	PlantSmallRNAgenes	siRNA24	NA	NA	osa-b1.0r1-22254	siRNA24 locus with predominant RNA size of 24	NA	NA	NA	NA	NA	NA	NA	5.64146034913012	0.000563013108016704
10	13434470	13435787	1318	*	PlantSmallRNAgenes	siRNA24	NA	NA	osa-b1.0r1-22260	siRNA24 locus with predominant RNA size of 24	NA	NA	NA	NA	NA	NA	NA	4.66345068484038	0.00479860236143473
10	13465097	13466512	1416	*	PlantSmallRNAgenes	siRNA24	NA	NA	osa-b1.0r1-22274	siRNA24 locus with predominant RNA size of 24	NA	NA	NA	NA	NA	NA	NA	4.5247481642354	0.00195829702369442
10	13497315	13498951	1637	-	PlantSmallRNAgenes	OtherRNA	NA	NA	osa-b1.0r1-22281	OtherRNA locus with < 80% of RNAs between 20-24 nts in size	NA	NA	NA	NA	NA	NA	NA	9.49690965091783	3.94357989643956e-19
10	13499047	13499404	358	-	PlantSmallRNAgenes	OtherRNA	NA	NA	osa-b1.0r1-22282	OtherRNA locus with < 80% of RNAs between 20-24 nts in size	NA	NA	NA	NA	NA	NA	NA	9.22911019557503	1.21202579621003e-13
10	13624717	13625357	641	*	PlantSmallRNAgenes	siRNA24	NA	NA	osa-b1.0r1-22321	siRNA24 locus with predominant RNA size of 24	NA	NA	NA	NA	NA	NA	NA	4.47626150907039	0.0269282370219499
10	13627809	13629440	1632	*	PlantSmallRNAgenes	siRNA24	NA	NA	osa-b1.0r1-22324	siRNA24 locus with predominant RNA size of 24	NA	NA	NA	NA	NA	NA	NA	2.27282457485676	0.0346548191281502
10	13634465	13634948	484	*	PlantSmallRNAgenes	siRNA24	NA	NA	osa-b1.0r1-22326	siRNA24 locus with predominant RNA size of 24	NA	NA	NA	NA	NA	NA	NA	3.99310449862237	0.00721506519984134
10	13641075	13641851	777	*	PlantSmallRNAgenes	siRNA24	NA	NA	osa-b1.0r1-22332	siRNA24 locus with predominant RNA size of 24	NA	NA	NA	NA	NA	NA	NA	4.2149192627865	0.0479265168097422
10	13646216	13647456	1241	*	PlantSmallRNAgenes	siRNA24	NA	NA	osa-b1.0r1-22336	siRNA24 locus with predominant RNA size of 24	NA	NA	NA	NA	NA	NA	NA	6.29929950116794	5.86934974871467e-05
10	13647912	13650439	2528	*	PlantSmallRNAgenes	siRNA24	NA	NA	osa-b1.0r1-22337	siRNA24 locus with predominant RNA size of 24	NA	NA	NA	NA	NA	NA	NA	8.53729137392375	1.39785483828002e-09
10	13692765	13695643	2879	*	PlantSmallRNAgenes	siRNA24	NA	NA	osa-b1.0r1-22355	siRNA24 locus with predominant RNA size of 24	NA	NA	NA	NA	NA	NA	NA	3.6624055137951	0.0364375096606684
10	13706031	13707140	1110	*	PlantSmallRNAgenes	siRNA24	NA	NA	osa-b1.0r1-22365	siRNA24 locus with predominant RNA size of 24	NA	NA	NA	NA	NA	NA	NA	4.20291525729572	0.0294132557112709
10	13723351	13725435	2085	*	PlantSmallRNAgenes	siRNA24	NA	NA	osa-b1.0r1-22375	siRNA24 locus with predominant RNA size of 24	NA	NA	NA	NA	NA	NA	NA	5.45431020212883	0.00107996270750974
10	13725484	13725834	351	*	PlantSmallRNAgenes	siRNA24	NA	NA	osa-b1.0r1-22376	siRNA24 locus with predominant RNA size of 24	NA	NA	NA	NA	NA	NA	NA	5.63065247700664	0.00194188360141192
10	13749155	13760753	11599	*	PlantSmallRNAgenes	siRNA24	NA	NA	osa-b1.0r1-22389	siRNA24 locus with predominant RNA size of 24	NA	NA	NA	NA	NA	NA	NA	8.27753652977424	6.43765743450444e-28
10	13765042	13765971	930	*	PlantSmallRNAgenes	siRNA24	NA	NA	osa-b1.0r1-22393	siRNA24 locus with predominant RNA size of 24	NA	NA	NA	NA	NA	NA	NA	4.52484483376617	0.0149766036890083
10	13873099	13873118	20	+	PlantSmallRNAgenes	OtherRNA	NA	NA	osa-b1.0r1-22434	OtherRNA locus with < 80% of RNAs between 20-24 nts in size	NA	NA	NA	NA	NA	NA	NA	3.26308568991622	0.037697552131696
10	13882575	13884048	1474	*	PlantSmallRNAgenes	OtherRNA	NA	NA	osa-b1.0r1-22438	OtherRNA locus with < 80% of RNAs between 20-24 nts in size	NA	NA	NA	NA	NA	NA	NA	-2.8517721597811	0.0071593094380723
10	13945956	13946614	659	*	PlantSmallRNAgenes	siRNA24	NA	NA	osa-b1.0r1-22464	siRNA24 locus with predominant RNA size of 24	NA	NA	NA	NA	NA	NA	NA	4.33599044675247	0.0191898339834689
10	13974430	13975339	910	*	PlantSmallRNAgenes	siRNA24	NA	NA	osa-b1.0r1-22481	siRNA24 locus with predominant RNA size of 24	NA	NA	NA	NA	NA	NA	NA	4.63311922919083	0.0188115736040792
10	13992455	13994083	1629	*	PlantSmallRNAgenes	siRNA21	NA	NA	osa-b1.0r1-22499	siRNA21 locus with predominant RNA size of 21	NA	NA	NA	NA	NA	NA	NA	4.27476916527495	0.0204583135521905
10	14016346	14017373	1028	*	PlantSmallRNAgenes	siRNA24	NA	NA	osa-b1.0r1-22518	siRNA24 locus with predominant RNA size of 24	NA	NA	NA	NA	NA	NA	NA	3.58229477915828	0.029182995503928
10	14021101	14022132	1032	*	PlantSmallRNAgenes	siRNA24	NA	NA	osa-b1.0r1-22522	siRNA24 locus with predominant RNA size of 24	NA	NA	NA	NA	NA	NA	NA	4.80700334584268	0.00762596001680356
10	14027801	14028411	611	*	PlantSmallRNAgenes	siRNA24	NA	NA	osa-b1.0r1-22526	siRNA24 locus with predominant RNA size of 24	NA	NA	NA	NA	NA	NA	NA	5.05978462058228	0.00312235965203218
10	14028965	14029922	958	*	PlantSmallRNAgenes	OtherRNA	NA	NA	osa-b1.0r1-22527	OtherRNA locus with < 80% of RNAs between 20-24 nts in size	NA	NA	NA	NA	NA	NA	NA	5.4013273290759	0.00247478084045704
10	14065825	14066150	326	*	PlantSmallRNAgenes	siRNA24	NA	NA	osa-b1.0r1-22549	siRNA24 locus with predominant RNA size of 24	NA	NA	NA	NA	NA	NA	NA	3.71804509037707	0.0155873535377294
10	14067909	14068396	488	*	PlantSmallRNAgenes	siRNA24	NA	NA	osa-b1.0r1-22551	siRNA24 locus with predominant RNA size of 24	NA	NA	NA	NA	NA	NA	NA	4.80475573417954	0.022468356304781
10	14070775	14071709	935	*	PlantSmallRNAgenes	siRNA24	NA	NA	osa-b1.0r1-22554	siRNA24 locus with predominant RNA size of 24	NA	NA	NA	NA	NA	NA	NA	4.0705891952237	0.0333529695039231
10	14075543	14076488	946	*	PlantSmallRNAgenes	siRNA24	NA	NA	osa-b1.0r1-22557	siRNA24 locus with predominant RNA size of 24	NA	NA	NA	NA	NA	NA	NA	2.95075920401452	0.0105123190473476
10	14112987	14113980	994	*	PlantSmallRNAgenes	siRNA24	NA	NA	osa-b1.0r1-22577	siRNA24 locus with predominant RNA size of 24	NA	NA	NA	NA	NA	NA	NA	5.65268307496835	0.00185245250670947
10	14170140	14171131	992	*	PlantSmallRNAgenes	siRNA24	NA	NA	osa-b1.0r1-22604	siRNA24 locus with predominant RNA size of 24	NA	NA	NA	NA	NA	NA	NA	5.63015640912579	0.000291267617725022
10	14175498	14175791	294	*	PlantSmallRNAgenes	siRNA24	NA	NA	osa-b1.0r1-22607	siRNA24 locus with predominant RNA size of 24	NA	NA	NA	NA	NA	NA	NA	-4.89447748893329	0.0098974461909618
10	14237118	14237463	346	*	PlantSmallRNAgenes	siRNA24	NA	NA	osa-b1.0r1-22649	siRNA24 locus with predominant RNA size of 24	NA	NA	NA	NA	NA	NA	NA	-3.26550006065949	0.000218500411191534
10	14285389	14285865	477	*	PlantSmallRNAgenes	siRNA24	NA	NA	osa-b1.0r1-22666	siRNA24 locus with predominant RNA size of 24	NA	NA	NA	NA	NA	NA	NA	3.59745597312218	0.0281908564682209
10	14323581	14324045	465	-	PlantSmallRNAgenes	OtherRNA	NA	NA	osa-b1.0r1-22680	OtherRNA locus with < 80% of RNAs between 20-24 nts in size	NA	NA	NA	NA	NA	NA	NA	-2.35016450833026	0.0281522162949433
10	14338535	14339795	1261	*	PlantSmallRNAgenes	siRNA24	NA	NA	osa-b1.0r1-22686	siRNA24 locus with predominant RNA size of 24	NA	NA	NA	NA	NA	NA	NA	3.58635930090059	0.00129426844373414
10	14362519	14363993	1475	*	PlantSmallRNAgenes	siRNA24	NA	NA	osa-b1.0r1-22692	siRNA24 locus with predominant RNA size of 24	NA	NA	NA	NA	NA	NA	NA	3.10666081607024	0.0491048771412005
10	14392687	14393509	823	*	PlantSmallRNAgenes	siRNA24	NA	NA	osa-b1.0r1-22700	siRNA24 locus with predominant RNA size of 24	NA	NA	NA	NA	NA	NA	NA	3.46230501235182	0.0291638681198491
10	14394378	14394944	567	*	PlantSmallRNAgenes	siRNA24	NA	NA	osa-b1.0r1-22702	siRNA24 locus with predominant RNA size of 24	NA	NA	NA	NA	NA	NA	NA	-3.61230678016711	0.0161505160975585
10	14416242	14416900	659	*	PlantSmallRNAgenes	siRNA24	NA	NA	osa-b1.0r1-22711	siRNA24 locus with predominant RNA size of 24	NA	NA	NA	NA	NA	NA	NA	3.97435156281455	0.0288844342818739
10	14520543	14521866	1324	*	PlantSmallRNAgenes	siRNA24	NA	NA	osa-b1.0r1-22746	siRNA24 locus with predominant RNA size of 24	NA	NA	NA	NA	NA	NA	NA	2.11247963602474	0.0372150554830003
10	14602535	14603515	981	+	ShortStack	OtherRNA	NA	NA	Cluster_9308	NA	Cluster_9308	N	N	NA	NA	NA	NA	4.90947798468508	0.000299726631063613
10	14612186	14614706	2521	*	PlantSmallRNAgenes	siRNA24	NA	NA	osa-b1.0r1-22791	siRNA24 locus with predominant RNA size of 24	NA	NA	NA	NA	NA	NA	NA	1.82347796601864	0.0425799286803706
10	14615065	14615786	722	*	PlantSmallRNAgenes	siRNA24	NA	NA	osa-b1.0r1-22792	siRNA24 locus with predominant RNA size of 24	NA	NA	NA	NA	NA	NA	NA	3.55231093742529	0.0290284363846731
10	14618143	14619586	1444	*	PlantSmallRNAgenes	siRNA24	NA	NA	osa-b1.0r1-22794	siRNA24 locus with predominant RNA size of 24	NA	NA	NA	NA	NA	NA	NA	3.86252884021699	0.0283179032581443
10	14620189	14621331	1143	*	PlantSmallRNAgenes	siRNA24	NA	NA	osa-b1.0r1-22795	siRNA24 locus with predominant RNA size of 24	NA	NA	NA	NA	NA	NA	NA	-3.08008962468338	0.0327142811753357
[truncated: 10,815 more rows]
