# Supplementary material for: Spatiotemporal expression profile of novel and known small RNAs throughout rice plant development focussing on seed tissues
Source: BMC Genomics. 2022 Jan 11;23:44. doi: 10.1186/s12864-021-08264-z (PMC8750796; doi:10.1186/s12864-021-08264-z)
Supplement: Supplementary file 11 — Additional file 11. CSV files of differentially expressed sRNAs between the different tissues, of the format x_vs_y.csv, indicating that log2 fold changes are calculated relative to y. [file 12864_2021_8264_MOESM11_ESM.zip › data/ER_vs_ES.csv]

seqnames	start	end	width	strand	source	type	score	phase	Name	description	ID	DicerCall	MIRNA	id	name	overlapTE	expGEOstudies	log2FoldChange	padj
1	144750	145259	510	*	PlantSmallRNAgenes	OtherRNA	NA	NA	osa-b1.0r1-33	OtherRNA locus with < 80% of RNAs between 20-24 nts in size	NA	NA	NA	NA	NA	NA	NA	-1.86969169434777	0.0370044345005248
1	168521	170381	1861	-	PlantSmallRNAgenes	OtherRNA	NA	NA	osa-b1.0r1-40	OtherRNA locus with < 80% of RNAs between 20-24 nts in size	NA	NA	NA	NA	NA	NA	NA	-5.24024676264905	4.36364206544996e-05
1	703310	709714	6405	*	PlantSmallRNAgenes	siRNA22	NA	NA	osa-b1.0r1-249	siRNA22 locus with predominant RNA size of 22	NA	NA	NA	NA	NA	NA	NA	3.29643540257539	3.12132466460761e-05
1	1160948	1161475	528	*	PlantSmallRNAgenes	siRNA24	NA	NA	osa-b1.0r1-402	siRNA24 locus with predominant RNA size of 24	NA	NA	NA	NA	NA	NA	NA	-7.35064548772854	0.000926603426688718
1	1161801	1163266	1466	*	PlantSmallRNAgenes	siRNA24	NA	NA	osa-b1.0r1-403	siRNA24 locus with predominant RNA size of 24	NA	NA	NA	NA	NA	NA	NA	-2.16265262044929	0.00210183030996424
1	1800165	1800569	405	*	PlantSmallRNAgenes	siRNA24	NA	NA	osa-b1.0r1-674	siRNA24 locus with predominant RNA size of 24	NA	NA	NA	NA	NA	NA	NA	-5.94131192819416	0.00075198704275602
1	2112422	2113262	841	*	PlantSmallRNAgenes	siRNA24	NA	NA	osa-b1.0r1-792	siRNA24 locus with predominant RNA size of 24	NA	NA	NA	NA	NA	NA	NA	7.18145206704874	0.00668129861762208
1	2617719	2617736	18	+	PlantSmallRNAgenes	OtherRNA	NA	NA	osa-b1.0r1-1009	OtherRNA locus with < 80% of RNAs between 20-24 nts in size	NA	NA	NA	NA	NA	NA	NA	-7.25352470309919	5.24912887726127e-06
1	3124361	3124934	574	-	PlantSmallRNAgenes	OtherRNA	NA	NA	osa-b1.0r1-1184	OtherRNA locus with < 80% of RNAs between 20-24 nts in size	NA	NA	NA	NA	NA	NA	NA	-4.73596166602421	0.0381964634104036
1	3518596	3518613	18	-	PlantSmallRNAgenes	OtherRNA	NA	NA	osa-b1.0r1-1336	OtherRNA locus with < 80% of RNAs between 20-24 nts in size	NA	NA	NA	NA	NA	NA	NA	6.87698472677681	0.000990707329094507
1	3525995	3527014	1020	*	PlantSmallRNAgenes	siRNA24	NA	NA	osa-b1.0r1-1339	siRNA24 locus with predominant RNA size of 24	NA	NA	NA	NA	NA	NA	NA	5.47986473856869	0.023746854860177
1	3531856	3532122	267	*	PlantSmallRNAgenes	siRNA24	NA	NA	osa-b1.0r1-1342	siRNA24 locus with predominant RNA size of 24	NA	NA	NA	NA	NA	NA	NA	2.53149729498898	0.0270142332694143
1	3722452	3722468	17	-	ShortStack	OtherRNA	NA	NA	Cluster_50766	NA	Cluster_50766	N	N	NA	NA	NA	NA	5.86499262212367	0.0102291294178182
1	3736083	3736258	176	-	PlantSmallRNAgenes	OtherRNA	NA	NA	osa-b1.0r1-1422	OtherRNA locus with < 80% of RNAs between 20-24 nts in size	NA	NA	NA	NA	NA	NA	NA	3.93342870814953	3.86951231700995e-05
1	4016611	4017147	537	*	PlantSmallRNAgenes	siRNA24	NA	NA	osa-b1.0r1-1545	siRNA24 locus with predominant RNA size of 24	NA	NA	NA	NA	NA	NA	NA	-3.69063586251666	0.00691937029362552
1	4567415	4568389	975	+	ShortStack	OtherRNA	NA	NA	Cluster_51332	NA	Cluster_51332	N	N	NA	NA	NA	NA	5.61731068957591	0.0174444851564138
1	4573220	4573353	134	-	PlantSmallRNAgenes	siRNA21	NA	NA	osa-b1.0r1-1758	siRNA21 locus with predominant RNA size of 21	NA	NA	NA	NA	NA	NA	NA	3.40228633764289	8.0632812274958e-05
1	4746281	4746820	540	*	PlantSmallRNAgenes	siRNA24	NA	NA	osa-b1.0r1-1829	siRNA24 locus with predominant RNA size of 24	NA	NA	NA	NA	NA	NA	NA	2.08108710666802	0.0445440713821761
1	5005554	5006741	1188	-	PlantSmallRNAgenes	OtherRNA	NA	NA	osa-b1.0r1-1956	OtherRNA locus with < 80% of RNAs between 20-24 nts in size	NA	NA	NA	NA	NA	NA	NA	-7.97111147660289	0.00328615700541198
1	5338388	5338830	443	*	PlantSmallRNAgenes	siRNA24	NA	NA	osa-b1.0r1-2108	siRNA24 locus with predominant RNA size of 24	NA	NA	NA	NA	NA	NA	NA	-3.6296103836844	0.0445207781988474
1	5478541	5479825	1285	+	PlantSmallRNAgenes	OtherRNA	NA	NA	osa-b1.0r1-2174	OtherRNA locus with < 80% of RNAs between 20-24 nts in size	NA	NA	NA	NA	NA	NA	NA	-5.0105220537855	1.59719845990143e-05
1	5729646	5729915	270	-	PlantSmallRNAgenes	OtherRNA	NA	NA	osa-b1.0r1-2311	OtherRNA locus with < 80% of RNAs between 20-24 nts in size	NA	NA	NA	NA	NA	NA	NA	-13.2832514314708	3.2242899105133e-12
1	6234374	6234706	333	-	PlantSmallRNAgenes	siRNA24	NA	NA	osa-b1.0r1-2548	siRNA24 locus with predominant RNA size of 24	NA	NA	NA	NA	NA	NA	NA	-2.06648042159875	0.0401608603101691
1	6287207	6288103	897	*	PlantSmallRNAgenes	siRNA24	NA	NA	osa-b1.0r1-2570	siRNA24 locus with predominant RNA size of 24	NA	NA	NA	NA	NA	NA	NA	-1.85790134899124	0.0116026564683508
1	7140733	7141345	613	*	PlantSmallRNAgenes	siRNA24	NA	NA	osa-b1.0r1-2955	siRNA24 locus with predominant RNA size of 24	NA	NA	NA	NA	NA	NA	NA	-3.52750523175785	0.000297144977959864
1	7228795	7230642	1848	-	PlantSmallRNAgenes	OtherRNA	NA	NA	osa-b1.0r1-2991	OtherRNA locus with < 80% of RNAs between 20-24 nts in size	NA	NA	NA	NA	NA	NA	NA	2.4645992338812	0.0105538441332456
1	7365515	7365885	371	-	PlantSmallRNAgenes	OtherRNA	NA	NA	osa-b1.0r1-3057	OtherRNA locus with < 80% of RNAs between 20-24 nts in size	NA	NA	NA	NA	NA	NA	NA	-2.8562349585414	0.0320285885607383
1	7505141	7506179	1039	*	PlantSmallRNAgenes	siRNA24	NA	NA	osa-b1.0r1-3115	siRNA24 locus with predominant RNA size of 24	NA	NA	NA	NA	NA	NA	NA	3.25081774303857	0.0251403207088461
1	7656879	7659591	2713	*	PlantSmallRNAgenes	siRNA21	NA	NA	osa-b1.0r1-3188	siRNA21 locus with predominant RNA size of 21	NA	NA	NA	NA	NA	NA	NA	-1.49355436334684	0.0491159659589014
1	7761671	7762187	517	-	PlantSmallRNAgenes	OtherRNA	NA	NA	osa-b1.0r1-3238	OtherRNA locus with < 80% of RNAs between 20-24 nts in size	NA	NA	NA	NA	NA	NA	NA	-5.83952802254868	1.93196692321125e-05
1	7763101	7763376	276	*	PlantSmallRNAgenes	OtherRNA	NA	NA	osa-b1.0r1-3239	OtherRNA locus with < 80% of RNAs between 20-24 nts in size	NA	NA	NA	NA	NA	NA	NA	-8.98076951375609	0.000439855615499208
1	8813524	8814378	855	*	PlantSmallRNAgenes	siRNA24	NA	NA	osa-b1.0r1-3685	siRNA24 locus with predominant RNA size of 24	NA	NA	NA	NA	NA	NA	NA	-6.04677811134986	0.00335873799650771
1	8855770	8857468	1699	*	PlantSmallRNAgenes	siRNA24	NA	NA	osa-b1.0r1-3709	siRNA24 locus with predominant RNA size of 24	NA	NA	NA	NA	NA	NA	NA	-2.07756296124565	0.0474314961753464
1	9655319	9656317	999	-	PlantSmallRNAgenes	OtherRNA	NA	NA	osa-b1.0r1-4045	OtherRNA locus with < 80% of RNAs between 20-24 nts in size	NA	NA	NA	NA	NA	NA	NA	-2.47290272739928	0.00139901040934467
1	9659568	9659709	142	-	PlantSmallRNAgenes	OtherRNA	NA	NA	osa-b1.0r1-4049	OtherRNA locus with < 80% of RNAs between 20-24 nts in size	NA	NA	NA	NA	NA	NA	NA	-3.39556211232358	4.59836791134205e-05
1	9660349	9660516	168	-	PlantSmallRNAgenes	OtherRNA	NA	NA	osa-b1.0r1-4051	OtherRNA locus with < 80% of RNAs between 20-24 nts in size	NA	NA	NA	NA	NA	NA	NA	-2.29542491292145	0.00187168365215906
1	9875913	9878205	2293	*	PlantSmallRNAgenes	OtherRNA	NA	NA	osa-b1.0r1-4144	OtherRNA locus with < 80% of RNAs between 20-24 nts in size	NA	NA	NA	NA	NA	NA	NA	-2.07899981905727	0.0449940217791474
1	9900372	9900815	444	+	PlantSmallRNAgenes	siRNA24	NA	NA	osa-b1.0r1-4149	siRNA24 locus with predominant RNA size of 24	NA	NA	NA	NA	NA	NA	NA	-2.10530544171122	0.0218353433241616
1	10167936	10168674	739	-	PlantSmallRNAgenes	OtherRNA	NA	NA	osa-b1.0r1-4279	OtherRNA locus with < 80% of RNAs between 20-24 nts in size	NA	NA	NA	NA	NA	NA	NA	7.15059499429506	0.00603417037028933
1	10264020	10264457	438	+	PlantSmallRNAgenes	siRNA24	NA	NA	osa-b1.0r1-4317	siRNA24 locus with predominant RNA size of 24	NA	NA	NA	NA	NA	NA	NA	-2.07408784266727	0.0439692558293236
1	10308350	10309702	1353	*	PlantSmallRNAgenes	siRNA24	NA	NA	osa-b1.0r1-4333	siRNA24 locus with predominant RNA size of 24	NA	NA	NA	NA	NA	NA	NA	-2.09689573390648	0.0194468636839924
1	10447699	10449218	1520	*	PlantSmallRNAgenes	siRNA24	NA	NA	osa-b1.0r1-4392	siRNA24 locus with predominant RNA size of 24	NA	NA	NA	NA	NA	NA	NA	-4.46440334720813	0.0286843561443768
1	11202560	11203403	844	-	PlantSmallRNAgenes	OtherRNA	NA	NA	osa-b1.0r1-4719	OtherRNA locus with < 80% of RNAs between 20-24 nts in size	NA	NA	NA	NA	NA	NA	NA	-6.9753784678726	0.0222726983795545
1	11509507	11510941	1435	*	PlantSmallRNAgenes	siRNA24	NA	NA	osa-b1.0r1-4838	siRNA24 locus with predominant RNA size of 24	NA	NA	NA	NA	NA	NA	NA	-3.48841608799436	0.0219292842496389
1	11736479	11738123	1645	*	PlantSmallRNAgenes	siRNA24	NA	NA	osa-b1.0r1-4930	siRNA24 locus with predominant RNA size of 24	NA	NA	NA	NA	NA	NA	NA	-3.1253812232479	0.00591095929470737
1	11743622	11743947	326	-	PlantSmallRNAgenes	siRNA24	NA	NA	osa-b1.0r1-4936	siRNA24 locus with predominant RNA size of 24	NA	NA	NA	NA	NA	NA	NA	-2.86201031894147	0.0375360556704277
1	11798616	11799333	718	*	PlantSmallRNAgenes	siRNA24	NA	NA	osa-b1.0r1-4969	siRNA24 locus with predominant RNA size of 24	NA	NA	NA	NA	NA	NA	NA	-2.00971264045935	0.0222993371373
1	12363702	12366059	2358	-	PlantSmallRNAgenes	OtherRNA	NA	NA	osa-b1.0r1-5206	OtherRNA locus with < 80% of RNAs between 20-24 nts in size	NA	NA	NA	NA	NA	NA	NA	2.08304154019176	0.00679629577200639
1	12872386	12873008	623	+	PlantSmallRNAgenes	OtherRNA	NA	NA	osa-b1.0r1-5381	OtherRNA locus with < 80% of RNAs between 20-24 nts in size	NA	NA	NA	NA	NA	NA	NA	-4.26602033391503	0.00840364196007448
1	12873362	12874270	909	+	PlantSmallRNAgenes	OtherRNA	NA	NA	osa-b1.0r1-5382	OtherRNA locus with < 80% of RNAs between 20-24 nts in size	NA	NA	NA	NA	NA	NA	NA	-3.09422241354205	0.000987493887828811
1	12921496	12923312	1817	-	PlantSmallRNAgenes	OtherRNA	NA	NA	osa-b1.0r1-5412	OtherRNA locus with < 80% of RNAs between 20-24 nts in size	NA	NA	NA	NA	NA	NA	NA	-1.79558746041503	0.0282169430961901
1	13262550	13264847	2298	*	PlantSmallRNAgenes	siRNA24	NA	NA	osa-b1.0r1-5515	siRNA24 locus with predominant RNA size of 24	NA	NA	NA	NA	NA	NA	NA	3.57903272523248	0.000166868153443293
1	13896552	13896945	394	+	PlantSmallRNAgenes	OtherRNA	NA	NA	osa-b1.0r1-5783	OtherRNA locus with < 80% of RNAs between 20-24 nts in size	NA	NA	NA	NA	NA	NA	NA	-1.63458868038827	0.0375436324023183
1	14011507	14012408	902	*	PlantSmallRNAgenes	siRNA24	NA	NA	osa-b1.0r1-5854	siRNA24 locus with predominant RNA size of 24	NA	NA	NA	NA	NA	NA	NA	2.32663348765367	0.019425669803824
1	14137450	14140433	2984	+	PlantSmallRNAgenes	OtherRNA	NA	NA	osa-b1.0r1-5910	OtherRNA locus with < 80% of RNAs between 20-24 nts in size	NA	NA	NA	NA	NA	NA	NA	-7.25028472563994	0.00902377785242016
1	14398845	14400820	1976	*	PlantSmallRNAgenes	siRNA24	NA	NA	osa-b1.0r1-6035	siRNA24 locus with predominant RNA size of 24	NA	NA	NA	NA	NA	NA	NA	3.22366461556735	0.0336246396700882
1	14488229	14488601	373	*	PlantSmallRNAgenes	siRNA24	NA	NA	osa-b1.0r1-6084	siRNA24 locus with predominant RNA size of 24	NA	NA	NA	NA	NA	NA	NA	5.16415337450821	0.0164422855873582
1	14683400	14684074	675	*	PlantSmallRNAgenes	siRNA24	NA	NA	osa-b1.0r1-6147	siRNA24 locus with predominant RNA size of 24	NA	NA	NA	NA	NA	NA	NA	3.61425254095641	0.019425669803824
1	14730140	14732027	1888	*	PlantSmallRNAgenes	siRNA24	NA	NA	osa-b1.0r1-6162	siRNA24 locus with predominant RNA size of 24	NA	NA	NA	NA	NA	NA	NA	-3.61298404804533	0.0071245407801487
1	14732143	14732868	726	-	PlantSmallRNAgenes	siRNA24	NA	NA	osa-b1.0r1-6163	siRNA24 locus with predominant RNA size of 24	NA	NA	NA	NA	NA	NA	NA	-3.08414283863619	0.000728951007381298
1	15128669	15129773	1105	*	PlantSmallRNAgenes	siRNA24	NA	NA	osa-b1.0r1-6299	siRNA24 locus with predominant RNA size of 24	NA	NA	NA	NA	NA	NA	NA	5.90945936126609	0.00923106203033494
1	15814208	15815426	1219	*	PlantSmallRNAgenes	siRNA24	NA	NA	osa-b1.0r1-6546	siRNA24 locus with predominant RNA size of 24	NA	NA	NA	NA	NA	NA	NA	-3.39930926765989	0.0289591922047277
1	17349297	17352697	3401	+	PlantSmallRNAgenes	OtherRNA	NA	NA	osa-b1.0r1-7010	OtherRNA locus with < 80% of RNAs between 20-24 nts in size	NA	NA	NA	NA	NA	NA	NA	-5.65378442198857	1.05272968289915e-09
1	17910463	17911123	661	-	PlantSmallRNAgenes	OtherRNA	NA	NA	osa-b1.0r1-7206	OtherRNA locus with < 80% of RNAs between 20-24 nts in size	NA	NA	NA	NA	NA	NA	NA	-5.25763268384885	0.00124514799460633
1	18863065	18863329	265	+	PlantSmallRNAgenes	OtherRNA	NA	NA	osa-b1.0r1-7562	OtherRNA locus with < 80% of RNAs between 20-24 nts in size	NA	NA	NA	NA	NA	NA	NA	5.63494177813029	0.0185667240143491
1	19008988	19009612	625	*	PlantSmallRNAgenes	siRNA24	NA	NA	osa-b1.0r1-7618	siRNA24 locus with predominant RNA size of 24	NA	NA	NA	NA	NA	NA	NA	2.60033049121876	0.049688402864545
1	19198045	19199735	1691	*	PlantSmallRNAgenes	siRNA24	NA	NA	osa-b1.0r1-7703	siRNA24 locus with predominant RNA size of 24	NA	NA	NA	NA	NA	NA	NA	-2.27506454700686	0.0372366872505327
1	20385669	20385835	167	-	PlantSmallRNAgenes	OtherRNA	NA	NA	osa-b1.0r1-8089	OtherRNA locus with < 80% of RNAs between 20-24 nts in size	NA	NA	NA	NA	NA	NA	NA	-5.55309088846671	3.95739810220731e-08
1	20439959	20440303	345	*	PlantSmallRNAgenes	OtherRNA	NA	NA	osa-b1.0r1-8124	OtherRNA locus with < 80% of RNAs between 20-24 nts in size	NA	NA	NA	NA	NA	NA	NA	-5.66427718772442	0.00452372445881962
1	20445552	20446240	689	-	PlantSmallRNAgenes	OtherRNA	NA	NA	osa-b1.0r1-8130	OtherRNA locus with < 80% of RNAs between 20-24 nts in size	NA	NA	NA	NA	NA	NA	NA	-10.8337113868626	1.0159289420364e-09
1	20574215	20574532	318	+	ShortStack	OtherRNA	NA	NA	Cluster_61582	NA	Cluster_61582	N	N	NA	NA	NA	NA	-3.11689410567892	0.0303079077658118
1	20643129	20643918	790	*	PlantSmallRNAgenes	siRNA24	NA	NA	osa-b1.0r1-8220	siRNA24 locus with predominant RNA size of 24	NA	NA	NA	NA	NA	NA	NA	6.01936336420161	0.0132839014994978
1	22730177	22730622	446	*	PlantSmallRNAgenes	siRNA24	NA	NA	osa-b1.0r1-9067	siRNA24 locus with predominant RNA size of 24	NA	NA	NA	NA	NA	NA	NA	-2.09107485560697	0.00335873799650771
1	23607336	23608929	1594	+	PlantSmallRNAgenes	OtherRNA	NA	NA	osa-b1.0r1-9429	OtherRNA locus with < 80% of RNAs between 20-24 nts in size	NA	NA	NA	NA	NA	NA	NA	-8.04927386147359	0.000831948083776194
1	23644541	23644572	32	+	ShortStack	OtherRNA	NA	NA	Cluster_63593	NA	Cluster_63593	N	N	NA	NA	NA	NA	6.1229298670446	0.0116964866996278
1	24338845	24339443	599	*	PlantSmallRNAgenes	siRNA24	NA	NA	osa-b1.0r1-9763	siRNA24 locus with predominant RNA size of 24	NA	NA	NA	NA	NA	NA	NA	-4.44876818477083	0.0330742210911794
1	24387959	24389691	1733	*	PlantSmallRNAgenes	siRNA24	NA	NA	osa-b1.0r1-9782	siRNA24 locus with predominant RNA size of 24	NA	NA	NA	NA	NA	NA	NA	-2.22654503406787	0.0366973286556906
1	24970727	24971071	345	*	PlantSmallRNAgenes	siRNA24	NA	NA	osa-b1.0r1-10029	siRNA24 locus with predominant RNA size of 24	NA	NA	NA	NA	NA	NA	NA	-1.89857782033702	0.0421478553520511
1	24998360	24998382	23	-	PlantSmallRNAgenes	OtherRNA	NA	NA	osa-b1.0r1-10042	OtherRNA locus with < 80% of RNAs between 20-24 nts in size	NA	NA	NA	NA	NA	NA	NA	6.58081501707356	0.00355147168737354
1	25061144	25061562	419	*	PlantSmallRNAgenes	siRNA24	NA	NA	osa-b1.0r1-10062	siRNA24 locus with predominant RNA size of 24	NA	NA	NA	NA	NA	NA	NA	-5.90492907931845	0.00421105636504791
1	25290963	25290979	17	+	PlantSmallRNAgenes	OtherRNA	NA	NA	osa-b1.0r1-10167	OtherRNA locus with < 80% of RNAs between 20-24 nts in size	NA	NA	NA	NA	NA	NA	NA	8.24916362289068	0.00766872213690983
1	25329698	25329909	212	-	PlantSmallRNAgenes	OtherRNA	NA	NA	osa-b1.0r1-10183	OtherRNA locus with < 80% of RNAs between 20-24 nts in size	NA	NA	NA	NA	NA	NA	NA	4.2338503477112	0.0257299503164397
1	25426954	25429015	2062	*	PlantSmallRNAgenes	siRNA24	NA	NA	osa-b1.0r1-10223	siRNA24 locus with predominant RNA size of 24	NA	NA	NA	NA	NA	NA	NA	2.86369551772994	0.0405481321767478
1	25704056	25705134	1079	+	PlantSmallRNAgenes	OtherRNA	NA	NA	osa-b1.0r1-10352	OtherRNA locus with < 80% of RNAs between 20-24 nts in size	NA	NA	NA	NA	NA	NA	NA	-2.32622420047414	0.0391298727371486
1	25879202	25879584	383	+	PlantSmallRNAgenes	siRNA24	NA	NA	osa-b1.0r1-10417	siRNA24 locus with predominant RNA size of 24	NA	NA	NA	NA	NA	NA	NA	-4.17117332395784	0.00233680103107909
1	26326951	26328593	1643	*	PlantSmallRNAgenes	siRNA24	NA	NA	osa-b1.0r1-10585	siRNA24 locus with predominant RNA size of 24	NA	NA	NA	NA	NA	NA	NA	-1.86777806854716	0.0262116339092561
1	26715223	26715654	432	*	PlantSmallRNAgenes	siRNA24	NA	NA	osa-b1.0r1-10750	siRNA24 locus with predominant RNA size of 24	NA	NA	NA	NA	NA	NA	NA	5.73886580957131	0.025257980580759
1	27030849	27031308	460	*	PlantSmallRNAgenes	siRNA24	NA	NA	osa-b1.0r1-10854	siRNA24 locus with predominant RNA size of 24	NA	NA	NA	NA	NA	NA	NA	4.22602875466969	0.00978490613191861
1	27140571	27141953	1383	*	PlantSmallRNAgenes	siRNA24	NA	NA	osa-b1.0r1-10909	siRNA24 locus with predominant RNA size of 24	NA	NA	NA	NA	NA	NA	NA	5.44130361764725	0.0216521274582368
1	27236027	27236279	253	-	PlantSmallRNAgenes	OtherRNA	NA	NA	osa-b1.0r1-10950	OtherRNA locus with < 80% of RNAs between 20-24 nts in size	NA	NA	NA	NA	NA	NA	NA	1.8087198592729	0.0365805818343897
1	27239872	27240105	234	+	PlantSmallRNAgenes	OtherRNA	NA	NA	osa-b1.0r1-10951	OtherRNA locus with < 80% of RNAs between 20-24 nts in size	NA	NA	NA	NA	NA	NA	NA	2.57149974461947	0.00318115843462782
1	28130234	28130617	384	+	PlantSmallRNAgenes	OtherRNA	NA	NA	osa-b1.0r1-11287	OtherRNA locus with < 80% of RNAs between 20-24 nts in size	NA	NA	NA	NA	NA	NA	NA	3.11161655999679	0.00131147765607226
1	28571708	28572100	393	*	PlantSmallRNAgenes	siRNA24	NA	NA	osa-b1.0r1-11469	siRNA24 locus with predominant RNA size of 24	NA	NA	NA	NA	NA	NA	NA	-1.99072678691165	0.0309546901563355
1	28589604	28590825	1222	*	PlantSmallRNAgenes	siRNA24	NA	NA	osa-b1.0r1-11475	siRNA24 locus with predominant RNA size of 24	NA	NA	NA	NA	NA	NA	NA	-2.4645236456015	0.0375360556704277
1	28992897	28993438	542	*	PlantSmallRNAgenes	siRNA24	NA	NA	osa-b1.0r1-11635	siRNA24 locus with predominant RNA size of 24	NA	NA	NA	NA	NA	NA	NA	2.10961129414776	0.0228040905998834
1	29196473	29196893	421	-	PlantSmallRNAgenes	OtherRNA	NA	NA	osa-b1.0r1-11716	OtherRNA locus with < 80% of RNAs between 20-24 nts in size	NA	NA	NA	NA	NA	NA	NA	2.32136162093256	0.0270470828362507
1	29595152	29595667	516	*	PlantSmallRNAgenes	siRNA24	NA	NA	osa-b1.0r1-11871	siRNA24 locus with predominant RNA size of 24	NA	NA	NA	NA	NA	NA	NA	2.9337872234016	0.00521999058932238
1	29842737	29844060	1324	-	ShortStack	OtherRNA	NA	NA	Cluster_67657	NA	Cluster_67657	N	N	NA	NA	NA	NA	-2.56304404499182	0.015857306537301
1	30089239	30090979	1741	*	PlantSmallRNAgenes	siRNA24	NA	NA	osa-b1.0r1-12078	siRNA24 locus with predominant RNA size of 24	NA	NA	NA	NA	NA	NA	NA	-2.29126949237531	0.0167540778945589
1	31132808	31133066	259	+	PlantSmallRNAgenes	OtherRNA	NA	NA	osa-b1.0r1-12492	OtherRNA locus with < 80% of RNAs between 20-24 nts in size	NA	NA	NA	NA	NA	NA	NA	3.25366763325637	0.00231435364254757
1	31231096	31231479	384	-	PlantSmallRNAgenes	siRNA24	NA	NA	osa-b1.0r1-12525	siRNA24 locus with predominant RNA size of 24	NA	NA	NA	NA	NA	NA	NA	7.54164333017329	0.00016908298908224
1	32063887	32064747	861	*	PlantSmallRNAgenes	siRNA21	NA	NA	osa-b1.0r1-12839	siRNA21 locus with predominant RNA size of 21	NA	NA	NA	NA	NA	NA	NA	-9.83601186658058	0.00656106183972781
1	32069335	32069622	288	*	PlantSmallRNAgenes	siRNA21	NA	NA	osa-b1.0r1-12841	siRNA21 locus with predominant RNA size of 21	NA	NA	NA	NA	NA	NA	NA	-7.36259689144724	2.40597442736823e-06
1	32179201	32179435	235	-	ShortStack	OtherRNA	NA	NA	Cluster_69142	NA	Cluster_69142	N	N	NA	NA	NA	NA	-5.4279712266247	0.00412373857156794
1	32460941	32461567	627	+	PlantSmallRNAgenes	OtherRNA	NA	NA	osa-b1.0r1-12991	OtherRNA locus with < 80% of RNAs between 20-24 nts in size	NA	NA	NA	NA	NA	NA	NA	-1.77979066705331	0.019425669803824
1	32707738	32709355	1618	-	PlantSmallRNAgenes	OtherRNA	NA	NA	osa-b1.0r1-13074	OtherRNA locus with < 80% of RNAs between 20-24 nts in size	NA	NA	NA	NA	NA	NA	NA	-6.28372302252498	1.56090323204904e-07
1	33031470	33033204	1735	+	PlantSmallRNAgenes	OtherRNA	NA	NA	osa-b1.0r1-13184	OtherRNA locus with < 80% of RNAs between 20-24 nts in size	NA	NA	NA	NA	NA	NA	NA	-6.79198014591356	0.0462249854602056
1	33239737	33239799	63	-	ShortStack	OtherRNA	NA	NA	Cluster_69768	NA	Cluster_69768	N	N	NA	NA	NA	NA	7.29513917184884	0.0499975527732078
1	33323497	33324354	858	+	PlantSmallRNAgenes	siRNA24	NA	NA	osa-b1.0r1-13301	siRNA24 locus with predominant RNA size of 24	NA	NA	NA	NA	NA	NA	NA	-4.58433293114106	0.0333845636990887
1	33505123	33505476	354	-	PlantSmallRNAgenes	OtherRNA	NA	NA	osa-b1.0r1-13370	OtherRNA locus with < 80% of RNAs between 20-24 nts in size	NA	NA	NA	NA	NA	NA	NA	-6.10879451398983	3.39672283713877e-07
1	33505729	33505796	68	-	PlantSmallRNAgenes	OtherRNA	NA	NA	osa-b1.0r1-13371	OtherRNA locus with < 80% of RNAs between 20-24 nts in size	NA	NA	NA	NA	NA	NA	NA	-5.25047013049113	2.33503740368997e-06
1	33516020	33522745	6726	+	PlantSmallRNAgenes	OtherRNA	NA	NA	osa-b1.0r1-13380	OtherRNA locus with < 80% of RNAs between 20-24 nts in size	NA	NA	NA	NA	NA	NA	NA	-3.559684527724	8.21703925025944e-09
1	33553175	33553374	200	*	PlantSmallRNAgenes	OtherRNA	NA	NA	osa-b1.0r1-13398	OtherRNA locus with < 80% of RNAs between 20-24 nts in size	NA	NA	NA	NA	NA	NA	NA	-8.87111760753691	2.99999100882744e-08
1	33554489	33554607	119	+	PlantSmallRNAgenes	OtherRNA	NA	NA	osa-b1.0r1-13400	OtherRNA locus with < 80% of RNAs between 20-24 nts in size	NA	NA	NA	NA	NA	NA	NA	-9.03446431652902	4.76771182912957e-06
1	33561592	33561655	64	+	PlantSmallRNAgenes	OtherRNA	NA	NA	osa-b1.0r1-13404	OtherRNA locus with < 80% of RNAs between 20-24 nts in size	NA	NA	NA	NA	NA	NA	NA	-7.67642736018888	6.3747430391425e-10
1	33569800	33569886	87	+	PlantSmallRNAgenes	OtherRNA	NA	NA	osa-b1.0r1-13412	OtherRNA locus with < 80% of RNAs between 20-24 nts in size	NA	NA	NA	NA	NA	NA	NA	-8.75576001017222	5.881598784405e-11
1	33571090	33571144	55	+	PlantSmallRNAgenes	OtherRNA	NA	NA	osa-b1.0r1-13413	OtherRNA locus with < 80% of RNAs between 20-24 nts in size	NA	NA	NA	NA	NA	NA	NA	-13.9915772659565	1.93196692321125e-05
1	33573003	33573808	806	+	PlantSmallRNAgenes	OtherRNA	NA	NA	osa-b1.0r1-13415	OtherRNA locus with < 80% of RNAs between 20-24 nts in size	NA	NA	NA	NA	NA	NA	NA	-5.35409847497515	1.0832950370276e-07
1	33574505	33574912	408	+	PlantSmallRNAgenes	OtherRNA	NA	NA	osa-b1.0r1-13416	OtherRNA locus with < 80% of RNAs between 20-24 nts in size	NA	NA	NA	NA	NA	NA	NA	-8.432133931329	0.000241942453543277
1	33578536	33578588	53	+	PlantSmallRNAgenes	OtherRNA	NA	NA	osa-b1.0r1-13417	OtherRNA locus with < 80% of RNAs between 20-24 nts in size	NA	NA	NA	NA	NA	NA	NA	-6.4312089973584	0.0462249854602056
1	33588600	33588984	385	+	PlantSmallRNAgenes	OtherRNA	NA	NA	osa-b1.0r1-13424	OtherRNA locus with < 80% of RNAs between 20-24 nts in size	NA	NA	NA	NA	NA	NA	NA	-17.0868123098039	6.31943865765782e-06
1	33616030	33616245	216	+	ShortStack	OtherRNA	NA	NA	Cluster_70038	NA	Cluster_70038	N	N	NA	NA	NA	NA	-6.14808633909779	0.000792170978236832
1	34139086	34139341	256	-	PlantSmallRNAgenes	OtherRNA	NA	NA	osa-b1.0r1-13628	OtherRNA locus with < 80% of RNAs between 20-24 nts in size	NA	NA	NA	NA	NA	NA	NA	-7.22291642789085	1.21948219703593e-05
1	34450013	34450360	348	*	PlantSmallRNAgenes	siRNA24	NA	NA	osa-b1.0r1-13775	siRNA24 locus with predominant RNA size of 24	NA	NA	NA	NA	NA	NA	NA	8.08139124367209	2.02928321010773e-05
1	34731430	34732138	709	*	PlantSmallRNAgenes	siRNA24	NA	NA	osa-b1.0r1-13881	siRNA24 locus with predominant RNA size of 24	NA	NA	NA	NA	NA	NA	NA	-2.39906585064416	0.000546726084159967
1	34941948	34943183	1236	+	PlantSmallRNAgenes	OtherRNA	NA	NA	osa-b1.0r1-13971	OtherRNA locus with < 80% of RNAs between 20-24 nts in size	NA	NA	NA	NA	NA	NA	NA	5.62155521727286	3.59027132466205e-12
1	34948083	34948102	20	+	ShortStack	OtherRNA	NA	NA	Cluster_70851	NA	Cluster_70851	N	N	NA	NA	NA	NA	4.55148389892663	0.0398972033878535
1	35485001	35485088	88	+	PlantSmallRNAgenes	OtherRNA	NA	NA	osa-b1.0r1-14177	OtherRNA locus with < 80% of RNAs between 20-24 nts in size	NA	NA	NA	NA	NA	NA	NA	24.6702492663268	0.000962707515314276
1	36151029	36151541	513	*	PlantSmallRNAgenes	siRNA24	NA	NA	osa-b1.0r1-14429	siRNA24 locus with predominant RNA size of 24	NA	NA	NA	NA	NA	NA	NA	5.06431488621568	0.0491508835825601
1	36367760	36367947	188	-	PlantSmallRNAgenes	OtherRNA	NA	NA	osa-b1.0r1-14512	OtherRNA locus with < 80% of RNAs between 20-24 nts in size	NA	NA	NA	NA	NA	NA	NA	4.18032239071823	4.26426991894636e-05
1	37314662	37315135	474	-	PlantSmallRNAgenes	OtherRNA	NA	NA	osa-b1.0r1-14868	OtherRNA locus with < 80% of RNAs between 20-24 nts in size	NA	NA	NA	NA	NA	NA	NA	3.09380902730862	0.0217887925991586
1	37444015	37444663	649	-	ShortStack	OtherRNA	NA	NA	Cluster_72295	NA	Cluster_72295	N	N	NA	NA	NA	NA	4.98764637795742	0.0499595922795645
1	37788019	37788381	363	+	PlantSmallRNAgenes	siRNA24	NA	NA	osa-b1.0r1-15046	siRNA24 locus with predominant RNA size of 24	NA	NA	NA	NA	NA	NA	NA	-2.07032812634137	0.00123917738795639
1	38271020	38271320	301	*	PlantSmallRNAgenes	OtherRNA	NA	NA	osa-b1.0r1-15230	OtherRNA locus with < 80% of RNAs between 20-24 nts in size	NA	NA	NA	NA	NA	NA	NA	-7.77364295646048	2.55636824788658e-06
1	38495548	38495728	181	-	PlantSmallRNAgenes	OtherRNA	NA	NA	osa-b1.0r1-15317	OtherRNA locus with < 80% of RNAs between 20-24 nts in size	NA	NA	NA	NA	NA	NA	NA	2.79885156644537	0.000302141359221919
1	38547503	38557211	9709	*	PlantSmallRNAgenes	siRNA24	NA	NA	osa-b1.0r1-15341	siRNA24 locus with predominant RNA size of 24	NA	NA	NA	NA	NA	NA	NA	-1.73990292266442	0.00902377785242016
1	38811866	38812455	590	*	PlantSmallRNAgenes	siRNA24	NA	NA	osa-b1.0r1-15439	siRNA24 locus with predominant RNA size of 24	NA	NA	NA	NA	NA	NA	NA	-2.55207832437057	0.0167664830267726
1	39220305	39220932	628	*	PlantSmallRNAgenes	siRNA24	NA	NA	osa-b1.0r1-15613	siRNA24 locus with predominant RNA size of 24	NA	NA	NA	NA	NA	NA	NA	-2.83608278936729	0.00189848918760732
1	39247159	39247324	166	+	PlantSmallRNAgenes	OtherRNA	NA	NA	osa-b1.0r1-15621	OtherRNA locus with < 80% of RNAs between 20-24 nts in size	NA	NA	NA	NA	NA	NA	NA	3.19806479102749	0.000180678633895008
1	39419444	39420143	700	-	PlantSmallRNAgenes	siRNA24	NA	NA	osa-b1.0r1-15695	siRNA24 locus with predominant RNA size of 24	NA	NA	NA	NA	NA	NA	NA	-2.62672259815854	0.024115027909336
1	39433379	39434889	1511	-	PlantSmallRNAgenes	OtherRNA	NA	NA	osa-b1.0r1-15701	OtherRNA locus with < 80% of RNAs between 20-24 nts in size	NA	NA	NA	NA	NA	NA	NA	2.702134353762	0.0156713334013871
1	39635431	39636326	896	*	PlantSmallRNAgenes	siRNA24	NA	NA	osa-b1.0r1-15766	siRNA24 locus with predominant RNA size of 24	NA	NA	NA	NA	NA	NA	NA	2.09118489047216	0.0408722413318131
1	40396589	40397140	552	*	PlantSmallRNAgenes	siRNA24	NA	NA	osa-b1.0r1-16080	siRNA24 locus with predominant RNA size of 24	NA	NA	NA	NA	NA	NA	NA	2.65056019742292	0.0282169430961901
1	40778865	40778882	18	-	PlantSmallRNAgenes	OtherRNA	NA	NA	osa-b1.0r1-16249	OtherRNA locus with < 80% of RNAs between 20-24 nts in size	NA	NA	NA	NA	NA	NA	NA	6.55340174825187	0.00261629706894279
1	41136499	41136711	213	+	PlantSmallRNAgenes	OtherRNA	NA	NA	osa-b1.0r1-16408	OtherRNA locus with < 80% of RNAs between 20-24 nts in size	NA	NA	NA	NA	NA	NA	NA	2.04453845261592	0.00615508581315571
1	41138978	41139079	102	+	PlantSmallRNAgenes	OtherRNA	NA	NA	osa-b1.0r1-16410	OtherRNA locus with < 80% of RNAs between 20-24 nts in size	NA	NA	NA	NA	NA	NA	NA	2.24526801233778	0.0279758817628913
1	41455173	41456393	1221	+	PlantSmallRNAgenes	OtherRNA	NA	NA	osa-b1.0r1-16528	OtherRNA locus with < 80% of RNAs between 20-24 nts in size	NA	NA	NA	NA	NA	NA	NA	-2.24975709263283	0.011592089224295
1	41486082	41487368	1287	+	PlantSmallRNAgenes	OtherRNA	NA	NA	osa-b1.0r1-16535	OtherRNA locus with < 80% of RNAs between 20-24 nts in size	NA	NA	NA	NA	NA	NA	NA	-2.19129429794492	0.0140714077068529
1	41769785	41771211	1427	*	PlantSmallRNAgenes	siRNA24	NA	NA	osa-b1.0r1-16639	siRNA24 locus with predominant RNA size of 24	NA	NA	NA	NA	NA	NA	NA	-1.81272915280379	0.0462249854602056
1	42357089	42357353	265	-	PlantSmallRNAgenes	OtherRNA	NA	NA	osa-b1.0r1-16875	OtherRNA locus with < 80% of RNAs between 20-24 nts in size	NA	NA	NA	NA	NA	NA	NA	2.71433820926419	0.0104582882281839
1	43096410	43097205	796	+	PlantSmallRNAgenes	OtherRNA	NA	NA	osa-b1.0r1-17087	OtherRNA locus with < 80% of RNAs between 20-24 nts in size	NA	NA	NA	NA	NA	NA	NA	7.51441648351744	0.000125865049531889
1	43097284	43097664	381	+	PlantSmallRNAgenes	OtherRNA	NA	NA	osa-b1.0r1-17088	OtherRNA locus with < 80% of RNAs between 20-24 nts in size	NA	NA	NA	NA	NA	NA	NA	6.40503597158025	0.00231435364254757
1	43103084	43103871	788	*	PlantSmallRNAgenes	siRNA24	NA	NA	osa-b1.0r1-17090	siRNA24 locus with predominant RNA size of 24	NA	NA	NA	NA	NA	NA	NA	5.54866361040016	0.0161300700602727
10	347845	347954	110	+	PlantSmallRNAgenes	OtherRNA	NA	NA	osa-b1.0r1-17265	OtherRNA locus with < 80% of RNAs between 20-24 nts in size	NA	NA	NA	NA	NA	NA	NA	6.52353944983188	1.37758462770625e-07
10	488750	489058	309	+	PlantSmallRNAgenes	siRNA24	NA	NA	osa-b1.0r1-17334	siRNA24 locus with predominant RNA size of 24	NA	NA	NA	NA	NA	NA	NA	-6.1052915956885	0.00173546119547236
10	1235420	1236168	749	-	PlantSmallRNAgenes	OtherRNA	NA	NA	osa-b1.0r1-17665	OtherRNA locus with < 80% of RNAs between 20-24 nts in size	NA	NA	NA	NA	NA	NA	NA	-6.12693738117118	0.0341839671247
10	1575653	1576280	628	*	PlantSmallRNAgenes	siRNA24	NA	NA	osa-b1.0r1-17795	siRNA24 locus with predominant RNA size of 24	NA	NA	NA	NA	NA	NA	NA	4.38158158473626	0.00792711289791625
10	1788328	1789394	1067	*	PlantSmallRNAgenes	siRNA24	NA	NA	osa-b1.0r1-17883	siRNA24 locus with predominant RNA size of 24	NA	NA	NA	NA	NA	NA	NA	-2.12199464689812	0.0223091176149051
10	1903075	1903797	723	*	PlantSmallRNAgenes	siRNA24	NA	NA	osa-b1.0r1-17938	siRNA24 locus with predominant RNA size of 24	NA	NA	NA	NA	NA	NA	NA	-2.95114856768731	0.00107785805551329
10	2085483	2087234	1752	*	PlantSmallRNAgenes	siRNA24	NA	NA	osa-b1.0r1-18008	siRNA24 locus with predominant RNA size of 24	NA	NA	NA	NA	NA	NA	NA	-1.5525627663879	0.0427289176813376
10	2503508	2503859	352	*	PlantSmallRNAgenes	siRNA24	NA	NA	osa-b1.0r1-18196	siRNA24 locus with predominant RNA size of 24	NA	NA	NA	NA	NA	NA	NA	4.58721244773323	0.0462249854602056
10	2853630	2854050	421	*	PlantSmallRNAgenes	siRNA24	NA	NA	osa-b1.0r1-18360	siRNA24 locus with predominant RNA size of 24	NA	NA	NA	NA	NA	NA	NA	-2.71569613178492	0.000170880308754581
10	3117498	3118147	650	-	ShortStack	OtherRNA	NA	NA	Cluster_2117	NA	Cluster_2117	N	N	NA	NA	NA	NA	-3.32678347523941	0.0274173302871661
10	3929580	3930207	628	+	PlantSmallRNAgenes	siRNA21	NA	NA	osa-b1.0r1-18755	siRNA21 locus with predominant RNA size of 21	NA	NA	NA	NA	NA	NA	NA	-2.61587488134865	0.0183987807983624
10	3960644	3964136	3493	*	PlantSmallRNAgenes	siRNA22	NA	NA	osa-b1.0r1-18775	siRNA22 locus with predominant RNA size of 22	NA	NA	NA	NA	NA	NA	NA	-3.53388274500511	1.29727231367796e-07
10	3965553	3967374	1822	-	PlantSmallRNAgenes	siRNA22	NA	NA	osa-b1.0r1-18779	siRNA22 locus with predominant RNA size of 22	NA	NA	NA	NA	NA	NA	NA	-4.12437290995489	5.74612223232e-08
10	4508391	4509542	1152	*	PlantSmallRNAgenes	OtherRNA	NA	NA	osa-b1.0r1-18977	OtherRNA locus with < 80% of RNAs between 20-24 nts in size	NA	NA	NA	NA	NA	NA	NA	-4.77623789239898	0.034245745130243
10	5391999	5392489	491	*	PlantSmallRNAgenes	siRNA24	NA	NA	osa-b1.0r1-19311	siRNA24 locus with predominant RNA size of 24	NA	NA	NA	NA	NA	NA	NA	-3.58578592250626	0.0119068729222798
10	6107449	6107641	193	+	ShortStack	OtherRNA	NA	NA	Cluster_3965	NA	Cluster_3965	N	N	NA	NA	NA	NA	-6.1895988215612	0.00213746540110733
10	6370102	6370819	718	+	PlantSmallRNAgenes	OtherRNA	NA	NA	osa-b1.0r1-19667	OtherRNA locus with < 80% of RNAs between 20-24 nts in size	NA	NA	NA	NA	NA	NA	NA	7.81294398828719	4.59836791134205e-05
10	7435816	7436614	799	*	PlantSmallRNAgenes	siRNA21	NA	NA	osa-b1.0r1-19969	siRNA21 locus with predominant RNA size of 21	NA	NA	NA	NA	NA	NA	NA	-1.96839115458401	0.0433468405353095
10	9315529	9316304	776	+	PlantSmallRNAgenes	OtherRNA	NA	NA	osa-b1.0r1-20490	OtherRNA locus with < 80% of RNAs between 20-24 nts in size	NA	NA	NA	NA	NA	NA	NA	-3.23742117263534	0.00195770365378853
10	10023494	10024866	1373	*	PlantSmallRNAgenes	siRNA24	NA	NA	osa-b1.0r1-20778	siRNA24 locus with predominant RNA size of 24	NA	NA	NA	NA	NA	NA	NA	-2.7655573565636	0.0222694394329934
10	10789974	10790593	620	-	PlantSmallRNAgenes	OtherRNA	NA	NA	osa-b1.0r1-21105	OtherRNA locus with < 80% of RNAs between 20-24 nts in size	NA	NA	NA	NA	NA	NA	NA	-26.7432232090099	7.33016489478885e-11
10	10793450	10793826	377	-	PlantSmallRNAgenes	OtherRNA	NA	NA	osa-b1.0r1-21108	OtherRNA locus with < 80% of RNAs between 20-24 nts in size	NA	NA	NA	NA	NA	NA	NA	-27.621051392918	4.13675986564263e-08
10	10800000	10800288	289	+	PlantSmallRNAgenes	OtherRNA	NA	NA	osa-b1.0r1-21115	OtherRNA locus with < 80% of RNAs between 20-24 nts in size	NA	NA	NA	NA	NA	NA	NA	-5.15125266793193	1.19936732813814e-05
10	10806200	10806893	694	-	PlantSmallRNAgenes	OtherRNA	NA	NA	osa-b1.0r1-21120	OtherRNA locus with < 80% of RNAs between 20-24 nts in size	NA	NA	NA	NA	NA	NA	NA	-2.86981218463086	0.0462249854602056
10	10807056	10807414	359	-	PlantSmallRNAgenes	siRNA23	NA	NA	osa-b1.0r1-21121	siRNA23 locus with predominant RNA size of 23	NA	NA	NA	NA	NA	NA	NA	-8.33474732846098	1.95162594797409e-09
10	10808450	10809413	964	-	PlantSmallRNAgenes	OtherRNA	NA	NA	osa-b1.0r1-21123	OtherRNA locus with < 80% of RNAs between 20-24 nts in size	NA	NA	NA	NA	NA	NA	NA	-7.56990726795891	8.74876630925448e-06
10	10809567	10810179	613	-	PlantSmallRNAgenes	OtherRNA	NA	NA	osa-b1.0r1-21124	OtherRNA locus with < 80% of RNAs between 20-24 nts in size	NA	NA	NA	NA	NA	NA	NA	-5.16781465502267	0.0218353433241616
10	10810384	10811500	1117	-	PlantSmallRNAgenes	OtherRNA	NA	NA	osa-b1.0r1-21126	OtherRNA locus with < 80% of RNAs between 20-24 nts in size	NA	NA	NA	NA	NA	NA	NA	-5.01969929826927	4.7562422181526e-11
10	10811717	10813131	1415	-	PlantSmallRNAgenes	OtherRNA	NA	NA	osa-b1.0r1-21127	OtherRNA locus with < 80% of RNAs between 20-24 nts in size	NA	NA	NA	NA	NA	NA	NA	-4.72872289473807	8.64433299288016e-06
10	10813299	10813768	470	*	PlantSmallRNAgenes	OtherRNA	NA	NA	osa-b1.0r1-21128	OtherRNA locus with < 80% of RNAs between 20-24 nts in size	NA	NA	NA	NA	NA	NA	NA	-6.93425446414789	1.20464201896038e-05
10	10814915	10815027	113	*	PlantSmallRNAgenes	OtherRNA	NA	NA	osa-b1.0r1-21130	OtherRNA locus with < 80% of RNAs between 20-24 nts in size	NA	NA	NA	NA	NA	NA	NA	-7.63598808730776	1.46988815269697e-06
10	10817815	10818623	809	+	PlantSmallRNAgenes	OtherRNA	NA	NA	osa-b1.0r1-21133	OtherRNA locus with < 80% of RNAs between 20-24 nts in size	NA	NA	NA	NA	NA	NA	NA	-9.35635220720821	0.0174522006168868
10	10822911	10822995	85	+	PlantSmallRNAgenes	OtherRNA	NA	NA	osa-b1.0r1-21139	OtherRNA locus with < 80% of RNAs between 20-24 nts in size	NA	NA	NA	NA	NA	NA	NA	-4.99717559320415	2.20099392606311e-06
10	10823245	10824816	1572	+	PlantSmallRNAgenes	OtherRNA	NA	NA	osa-b1.0r1-21140	OtherRNA locus with < 80% of RNAs between 20-24 nts in size	NA	NA	NA	NA	NA	NA	NA	-6.71293104444439	3.15627966461101e-06
10	10825006	10825331	326	-	PlantSmallRNAgenes	OtherRNA	NA	NA	osa-b1.0r1-21141	OtherRNA locus with < 80% of RNAs between 20-24 nts in size	NA	NA	NA	NA	NA	NA	NA	7.75212606984234	0.0411732956672432
10	10825953	10826134	182	*	PlantSmallRNAgenes	OtherRNA	NA	NA	osa-b1.0r1-21142	OtherRNA locus with < 80% of RNAs between 20-24 nts in size	NA	NA	NA	NA	NA	NA	NA	-5.22969175400791	0.00452279705476513
10	10832304	10833339	1036	-	PlantSmallRNAgenes	OtherRNA	NA	NA	osa-b1.0r1-21147	OtherRNA locus with < 80% of RNAs between 20-24 nts in size	NA	NA	NA	NA	NA	NA	NA	-4.99595063267864	0.00282932086430099
10	10836904	10840034	3131	+	PlantSmallRNAgenes	OtherRNA	NA	NA	osa-b1.0r1-21152	OtherRNA locus with < 80% of RNAs between 20-24 nts in size	NA	NA	NA	NA	NA	NA	NA	-5.13281885159278	4.50233430408618e-08
10	10840965	10842264	1300	+	PlantSmallRNAgenes	OtherRNA	NA	NA	osa-b1.0r1-21153	OtherRNA locus with < 80% of RNAs between 20-24 nts in size	NA	NA	NA	NA	NA	NA	NA	-8.27415123136283	1.29952120994418e-10
10	10842654	10843647	994	-	PlantSmallRNAgenes	OtherRNA	NA	NA	osa-b1.0r1-21155	OtherRNA locus with < 80% of RNAs between 20-24 nts in size	NA	NA	NA	NA	NA	NA	NA	-7.47757099526868	8.64712011629991e-07
10	10843733	10844227	495	-	PlantSmallRNAgenes	OtherRNA	NA	NA	osa-b1.0r1-21156	OtherRNA locus with < 80% of RNAs between 20-24 nts in size	NA	NA	NA	NA	NA	NA	NA	-6.46268551392739	3.53647149571389e-06
10	10844895	10844972	78	-	PlantSmallRNAgenes	OtherRNA	NA	NA	osa-b1.0r1-21159	OtherRNA locus with < 80% of RNAs between 20-24 nts in size	NA	NA	NA	NA	NA	NA	NA	-4.90371698333971	0.0273348348098454
10	10854817	10854879	63	-	PlantSmallRNAgenes	OtherRNA	NA	NA	osa-b1.0r1-21166	OtherRNA locus with < 80% of RNAs between 20-24 nts in size	NA	NA	NA	NA	NA	NA	NA	-7.74494722732454	2.33809336974735e-10
10	10860100	10860533	434	*	PlantSmallRNAgenes	OtherRNA	NA	NA	osa-b1.0r1-21172	OtherRNA locus with < 80% of RNAs between 20-24 nts in size	NA	NA	NA	NA	NA	NA	NA	-6.74365555498294	0.0163442324212176
10	10861146	10861306	161	+	PlantSmallRNAgenes	OtherRNA	NA	NA	osa-b1.0r1-21173	OtherRNA locus with < 80% of RNAs between 20-24 nts in size	NA	NA	NA	NA	NA	NA	NA	-7.71505890073815	5.34881286340437e-07
10	10861376	10862026	651	+	PlantSmallRNAgenes	OtherRNA	NA	NA	osa-b1.0r1-21174	OtherRNA locus with < 80% of RNAs between 20-24 nts in size	NA	NA	NA	NA	NA	NA	NA	-7.16295046296053	4.03285757888174e-07
10	10862400	10863612	1213	*	PlantSmallRNAgenes	OtherRNA	NA	NA	osa-b1.0r1-21175	OtherRNA locus with < 80% of RNAs between 20-24 nts in size	NA	NA	NA	NA	NA	NA	NA	-6.37771039915681	1.13423961470814e-11
10	10871914	10872463	550	*	ShortStack	OtherRNA	NA	NA	Cluster_6692	NA	Cluster_6692	N	N	NA	NA	NA	NA	-7.3039385007845	1.96777437249881e-05
10	10873226	10873826	601	*	PlantSmallRNAgenes	OtherRNA	NA	NA	osa-b1.0r1-21185	OtherRNA locus with < 80% of RNAs between 20-24 nts in size	NA	NA	NA	NA	NA	NA	NA	-3.57497016104713	0.00034903489443338
10	10875512	10876326	815	+	PlantSmallRNAgenes	OtherRNA	NA	NA	osa-b1.0r1-21188	OtherRNA locus with < 80% of RNAs between 20-24 nts in size	NA	NA	NA	NA	NA	NA	NA	-7.54596691433318	2.22701052691713e-06
10	10876450	10876934	485	*	PlantSmallRNAgenes	OtherRNA	NA	NA	osa-b1.0r1-21189	OtherRNA locus with < 80% of RNAs between 20-24 nts in size	NA	NA	NA	NA	NA	NA	NA	-8.11224443558456	2.85155143348664e-07
10	10877055	10877338	284	+	PlantSmallRNAgenes	OtherRNA	NA	NA	osa-b1.0r1-21190	OtherRNA locus with < 80% of RNAs between 20-24 nts in size	NA	NA	NA	NA	NA	NA	NA	-7.08987611447047	3.07852598746932e-05
10	10899500	10899986	487	+	PlantSmallRNAgenes	OtherRNA	NA	NA	osa-b1.0r1-21210	OtherRNA locus with < 80% of RNAs between 20-24 nts in size	NA	NA	NA	NA	NA	NA	NA	19.3139741733211	0.0223091176149051
10	10901650	10902341	692	+	PlantSmallRNAgenes	OtherRNA	NA	NA	osa-b1.0r1-21215	OtherRNA locus with < 80% of RNAs between 20-24 nts in size	NA	NA	NA	NA	NA	NA	NA	-16.3199515564275	0.0256455130298491
10	10903350	10903837	488	+	PlantSmallRNAgenes	OtherRNA	NA	NA	osa-b1.0r1-21217	OtherRNA locus with < 80% of RNAs between 20-24 nts in size	NA	NA	NA	NA	NA	NA	NA	18.546026618267	0.0317361810092073
10	10910500	10910779	280	*	PlantSmallRNAgenes	OtherRNA	NA	NA	osa-b1.0r1-21223	OtherRNA locus with < 80% of RNAs between 20-24 nts in size	NA	NA	NA	NA	NA	NA	NA	-5.66196683348577	0.0181520503145835
10	10913637	10913834	198	+	ShortStack	OtherRNA	NA	NA	Cluster_6733	NA	Cluster_6733	N	N	NA	NA	NA	NA	-6.77242329309043	7.56930112341044e-05
10	10913964	10914357	394	+	PlantSmallRNAgenes	OtherRNA	NA	NA	osa-b1.0r1-21227	OtherRNA locus with < 80% of RNAs between 20-24 nts in size	NA	NA	NA	NA	NA	NA	NA	-12.46701686933	2.40597442736823e-06
10	10915165	10915432	268	*	ShortStack	OtherRNA	NA	NA	Cluster_6737	NA	Cluster_6737	N	N	NA	NA	NA	NA	-5.35874642453885	0.00661116702213402
10	10916500	10917119	620	-	PlantSmallRNAgenes	OtherRNA	NA	NA	osa-b1.0r1-21229	OtherRNA locus with < 80% of RNAs between 20-24 nts in size	NA	NA	NA	NA	NA	NA	NA	-4.29907490552108	0.000284874126532177
10	10917418	10917847	430	*	PlantSmallRNAgenes	OtherRNA	NA	NA	osa-b1.0r1-21230	OtherRNA locus with < 80% of RNAs between 20-24 nts in size	NA	NA	NA	NA	NA	NA	NA	-4.50636448023992	0.000110952269824358
10	10919508	10921195	1688	*	PlantSmallRNAgenes	OtherRNA	NA	NA	osa-b1.0r1-21231	OtherRNA locus with < 80% of RNAs between 20-24 nts in size	NA	NA	NA	NA	NA	NA	NA	-5.19388055961249	6.25261325618081e-05
10	11413466	11414327	862	*	PlantSmallRNAgenes	siRNA24	NA	NA	osa-b1.0r1-21453	siRNA24 locus with predominant RNA size of 24	NA	NA	NA	NA	NA	NA	NA	-3.40171680038511	0.0403273726230643
10	11495330	11495347	18	-	PlantSmallRNAgenes	OtherRNA	NA	NA	osa-b1.0r1-21472	OtherRNA locus with < 80% of RNAs between 20-24 nts in size	NA	NA	NA	NA	NA	NA	NA	8.01245544752308	2.8044825036494e-05
10	11930056	11930442	387	*	PlantSmallRNAgenes	siRNA24	NA	NA	osa-b1.0r1-21686	siRNA24 locus with predominant RNA size of 24	NA	NA	NA	NA	NA	NA	NA	-2.43233229047483	0.0338623238402129
10	11974615	11974967	353	+	PlantSmallRNAgenes	OtherRNA	NA	NA	osa-b1.0r1-21711	OtherRNA locus with < 80% of RNAs between 20-24 nts in size	NA	NA	NA	NA	NA	NA	NA	-5.56186190415868	6.33926782309208e-06
10	12502081	12502397	317	*	PlantSmallRNAgenes	siRNA24	NA	NA	osa-b1.0r1-21918	siRNA24 locus with predominant RNA size of 24	NA	NA	NA	NA	NA	NA	NA	3.93605227220909	0.0284139455754326
10	12877049	12877275	227	+	PlantSmallRNAgenes	OtherRNA	NA	NA	osa-b1.0r1-22007	OtherRNA locus with < 80% of RNAs between 20-24 nts in size	NA	NA	NA	NA	NA	NA	NA	-2.71678962224901	0.0367697170294225
10	13796700	13797553	854	*	PlantSmallRNAgenes	siRNA24	NA	NA	osa-b1.0r1-22406	siRNA24 locus with predominant RNA size of 24	NA	NA	NA	NA	NA	NA	NA	-3.00381406904343	0.0495961484193282
10	13802542	13803095	554	*	PlantSmallRNAgenes	siRNA24	NA	NA	osa-b1.0r1-22408	siRNA24 locus with predominant RNA size of 24	NA	NA	NA	NA	NA	NA	NA	-2.91803292135481	0.0401309574443732
10	14683718	14684184	467	+	PlantSmallRNAgenes	OtherRNA	NA	NA	osa-b1.0r1-22837	OtherRNA locus with < 80% of RNAs between 20-24 nts in size	NA	NA	NA	NA	NA	NA	NA	6.7134352895041	0.00294181577912862
10	15846753	15847606	854	*	PlantSmallRNAgenes	siRNA24	NA	NA	osa-b1.0r1-23348	siRNA24 locus with predominant RNA size of 24	NA	NA	NA	NA	NA	NA	NA	5.47259166818698	0.0359743967359742
10	16281819	16282333	515	*	PlantSmallRNAgenes	OtherRNA	NA	NA	osa-b1.0r1-23550	OtherRNA locus with < 80% of RNAs between 20-24 nts in size	NA	NA	NA	NA	NA	NA	NA	-6.63747767565829	0.0218353433241616
10	16317594	16318001	408	*	PlantSmallRNAgenes	siRNA24	NA	NA	osa-b1.0r1-23583	siRNA24 locus with predominant RNA size of 24	NA	NA	NA	NA	NA	NA	NA	5.85755727044608	0.0107434559739734
10	16615953	16616426	474	*	PlantSmallRNAgenes	siRNA24	NA	NA	osa-b1.0r1-23734	siRNA24 locus with predominant RNA size of 24	NA	NA	NA	NA	NA	NA	NA	-2.2259504089252	0.0409096558608911
10	16906564	16908362	1799	*	PlantSmallRNAgenes	siRNA24	NA	NA	osa-b1.0r1-23839	siRNA24 locus with predominant RNA size of 24	NA	NA	NA	NA	NA	NA	NA	-2.89837972417874	0.00011735888331535
10	17314667	17314687	21	+	ShortStack	OtherRNA	NA	NA	Cluster_11241	NA	Cluster_11241	N	N	NA	NA	NA	NA	6.39981435106651	0.00551677096365278
10	17772981	17773211	231	+	PlantSmallRNAgenes	OtherRNA	NA	NA	osa-b1.0r1-24190	OtherRNA locus with < 80% of RNAs between 20-24 nts in size	NA	NA	NA	NA	NA	NA	NA	4.27878415054029	0.00799831581966095
10	17832482	17832819	338	-	PlantSmallRNAgenes	siRNA24	NA	NA	osa-b1.0r1-24213	siRNA24 locus with predominant RNA size of 24	NA	NA	NA	NA	NA	NA	NA	-2.71576143827398	0.0308695986862801
10	18159120	18159951	832	*	PlantSmallRNAgenes	siRNA24	NA	NA	osa-b1.0r1-24390	siRNA24 locus with predominant RNA size of 24	NA	NA	NA	NA	NA	NA	NA	-2.38205871822543	0.00455638962645462
10	18636489	18637284	796	*	PlantSmallRNAgenes	siRNA24	NA	NA	osa-b1.0r1-24574	siRNA24 locus with predominant RNA size of 24	NA	NA	NA	NA	NA	NA	NA	-2.67517049400558	0.00104501128025977
10	19411793	19412756	964	-	PlantSmallRNAgenes	OtherRNA	NA	NA	osa-b1.0r1-24929	OtherRNA locus with < 80% of RNAs between 20-24 nts in size	NA	NA	NA	NA	NA	NA	NA	8.403796775939	6.21259324243874e-06
10	19875002	19875365	364	*	PlantSmallRNAgenes	OtherRNA	NA	NA	osa-b1.0r1-25148	OtherRNA locus with < 80% of RNAs between 20-24 nts in size	NA	NA	NA	NA	NA	NA	NA	-2.19908868258476	0.00460879416458823
10	19934562	19934623	62	-	ShortStack	OtherRNA	NA	NA	Cluster_12979	NA	Cluster_12979	N	N	NA	NA	NA	NA	5.26987790738869	0.0220832567449417
10	20231957	20232310	354	*	PlantSmallRNAgenes	siRNA24	NA	NA	osa-b1.0r1-25294	siRNA24 locus with predominant RNA size of 24	NA	NA	NA	NA	NA	NA	NA	7.20942140646704	0.000353672497433624
10	20460000	20460274	275	+	PlantSmallRNAgenes	OtherRNA	NA	NA	osa-b1.0r1-25404	OtherRNA locus with < 80% of RNAs between 20-24 nts in size	NA	NA	NA	NA	NA	NA	NA	-14.935092425608	0.0219264716702657
10	20463751	20464080	330	+	PlantSmallRNAgenes	OtherRNA	NA	NA	osa-b1.0r1-25406	OtherRNA locus with < 80% of RNAs between 20-24 nts in size	NA	NA	NA	NA	NA	NA	NA	-8.28411825188936	1.43066443867179e-06
10	20466000	20466063	64	+	PlantSmallRNAgenes	OtherRNA	NA	NA	osa-b1.0r1-25407	OtherRNA locus with < 80% of RNAs between 20-24 nts in size	NA	NA	NA	NA	NA	NA	NA	-7.87533411800462	5.17494252988373e-11
10	20466401	20466685	285	*	PlantSmallRNAgenes	OtherRNA	NA	NA	osa-b1.0r1-25408	OtherRNA locus with < 80% of RNAs between 20-24 nts in size	NA	NA	NA	NA	NA	NA	NA	-10.7962998012958	0.00521999058932238
10	20474572	20474645	74	+	PlantSmallRNAgenes	OtherRNA	NA	NA	osa-b1.0r1-25413	OtherRNA locus with < 80% of RNAs between 20-24 nts in size	NA	NA	NA	NA	NA	NA	NA	-7.0598808568735	7.53183707181665e-05
10	20475852	20476121	270	+	PlantSmallRNAgenes	OtherRNA	NA	NA	osa-b1.0r1-25414	OtherRNA locus with < 80% of RNAs between 20-24 nts in size	NA	NA	NA	NA	NA	NA	NA	-6.63092950496991	0.000233463936841719
10	20476802	20476876	75	+	PlantSmallRNAgenes	OtherRNA	NA	NA	osa-b1.0r1-25416	OtherRNA locus with < 80% of RNAs between 20-24 nts in size	NA	NA	NA	NA	NA	NA	NA	-7.55166918841536	2.40597442736823e-06
10	20476987	20477189	203	+	PlantSmallRNAgenes	OtherRNA	NA	NA	osa-b1.0r1-25417	OtherRNA locus with < 80% of RNAs between 20-24 nts in size	NA	NA	NA	NA	NA	NA	NA	-6.26915956521547	7.82727633249572e-06
10	20477280	20477683	404	+	PlantSmallRNAgenes	OtherRNA	NA	NA	osa-b1.0r1-25418	OtherRNA locus with < 80% of RNAs between 20-24 nts in size	NA	NA	NA	NA	NA	NA	NA	-5.71161377364577	8.49282847807464e-11
10	20478202	20478538	337	*	PlantSmallRNAgenes	OtherRNA	NA	NA	osa-b1.0r1-25420	OtherRNA locus with < 80% of RNAs between 20-24 nts in size	NA	NA	NA	NA	NA	NA	NA	-5.50735041894238	2.01772506095861e-07
10	20478695	20479269	575	-	PlantSmallRNAgenes	OtherRNA	NA	NA	osa-b1.0r1-25421	OtherRNA locus with < 80% of RNAs between 20-24 nts in size	NA	NA	NA	NA	NA	NA	NA	-7.16436975916703	3.05584185513446e-07
10	20479339	20479959	621	-	PlantSmallRNAgenes	OtherRNA	NA	NA	osa-b1.0r1-25422	OtherRNA locus with < 80% of RNAs between 20-24 nts in size	NA	NA	NA	NA	NA	NA	NA	-6.97174514401725	1.10069029934706e-08
10	20480889	20483498	2610	-	PlantSmallRNAgenes	OtherRNA	NA	NA	osa-b1.0r1-25423	OtherRNA locus with < 80% of RNAs between 20-24 nts in size	NA	NA	NA	NA	NA	NA	NA	-6.4427929544992	9.99320632403597e-17
10	20484502	20484684	183	*	PlantSmallRNAgenes	OtherRNA	NA	NA	osa-b1.0r1-25424	OtherRNA locus with < 80% of RNAs between 20-24 nts in size	NA	NA	NA	NA	NA	NA	NA	-5.15674501203674	0.0075067624691386
10	20498524	20499109	586	+	ShortStack	OtherRNA	NA	NA	Cluster_13389	NA	Cluster_13389	N	N	NA	NA	NA	NA	5.13060158656901	0.0454859988405746
10	21334073	21337689	3617	+	PlantSmallRNAgenes	OtherRNA	NA	NA	osa-b1.0r1-25801	OtherRNA locus with < 80% of RNAs between 20-24 nts in size	NA	NA	NA	NA	NA	NA	NA	-3.23467367745451	0.00948971215572071
10	21621088	21622167	1080	*	PlantSmallRNAgenes	siRNA21	NA	NA	osa-b1.0r1-25905	siRNA21 locus with predominant RNA size of 21	NA	NA	NA	NA	NA	NA	NA	2.05576068391141	0.0289591922047277
10	21622811	21623401	591	*	PlantSmallRNAgenes	siRNA21	NA	NA	osa-b1.0r1-25906	siRNA21 locus with predominant RNA size of 21	NA	NA	NA	NA	NA	NA	NA	3.04776473800576	0.00434308778179855
10	21863037	21863617	581	-	PlantSmallRNAgenes	siRNA24	NA	NA	osa-b1.0r1-26015	siRNA24 locus with predominant RNA size of 24	NA	NA	NA	NA	NA	NA	NA	-3.26073785355657	0.0163442324212176
10	22343849	22344027	179	-	ShortStack	OtherRNA	NA	NA	Cluster_14578	NA	Cluster_14578	N	N	NA	NA	NA	NA	6.90148098556471	0.00516525584122498
10	22444931	22446045	1115	-	PlantSmallRNAgenes	OtherRNA	NA	NA	osa-b1.0r1-26235	OtherRNA locus with < 80% of RNAs between 20-24 nts in size	NA	NA	NA	NA	NA	NA	NA	-24.6348334869924	0.000816504285553331
10	22446452	22447326	875	-	PlantSmallRNAgenes	OtherRNA	NA	NA	osa-b1.0r1-26237	OtherRNA locus with < 80% of RNAs between 20-24 nts in size	NA	NA	NA	NA	NA	NA	NA	-23.5061413179644	0.00178360214846252
10	22448283	22448371	89	*	PlantSmallRNAgenes	OtherRNA	NA	NA	osa-b1.0r1-26239	OtherRNA locus with < 80% of RNAs between 20-24 nts in size	NA	NA	NA	NA	NA	NA	NA	-7.69422948138019	1.96280125149014e-06
10	22724774	22725139	366	*	PlantSmallRNAgenes	siRNA24	NA	NA	osa-b1.0r1-26342	siRNA24 locus with predominant RNA size of 24	NA	NA	NA	NA	NA	NA	NA	5.26038097981446	0.0319186224019358
11	655903	656174	272	*	PlantSmallRNAgenes	siRNA21	NA	NA	osa-b1.0r1-26739	siRNA21 locus with predominant RNA size of 21	NA	NA	NA	NA	NA	NA	NA	-3.40111587186454	0.0396284534986686
11	702974	703444	471	+	PlantSmallRNAgenes	OtherRNA	NA	NA	osa-b1.0r1-26764	OtherRNA locus with < 80% of RNAs between 20-24 nts in size	NA	NA	NA	NA	NA	NA	NA	-6.13893108852425	0.000273054767190666
11	703545	704661	1117	*	PlantSmallRNAgenes	siRNA24	NA	NA	osa-b1.0r1-26765	siRNA24 locus with predominant RNA size of 24	NA	NA	NA	NA	NA	NA	NA	-2.48403661673773	0.0201556739919986
11	715945	716872	928	*	PlantSmallRNAgenes	OtherRNA	NA	NA	osa-b1.0r1-26773	OtherRNA locus with < 80% of RNAs between 20-24 nts in size	NA	NA	NA	NA	NA	NA	NA	-4.85681527570731	0.00584518328841948
11	727287	729195	1909	*	PlantSmallRNAgenes	siRNA24	NA	NA	osa-b1.0r1-26785	siRNA24 locus with predominant RNA size of 24	NA	NA	NA	NA	NA	NA	NA	-3.56080037159002	0.0148584788349897
11	1032189	1033373	1185	*	PlantSmallRNAgenes	siRNA24	NA	NA	osa-b1.0r1-26895	siRNA24 locus with predominant RNA size of 24	NA	NA	NA	NA	NA	NA	NA	-2.77285218065586	0.0278235483914638
11	1395300	1395576	277	*	PlantSmallRNAgenes	siRNA24	NA	NA	osa-b1.0r1-27033	siRNA24 locus with predominant RNA size of 24	NA	NA	NA	NA	NA	NA	NA	4.75980615118326	0.0301036388017231
11	2381411	2381814	404	-	PlantSmallRNAgenes	OtherRNA	NA	NA	osa-b1.0r1-27390	OtherRNA locus with < 80% of RNAs between 20-24 nts in size	NA	NA	NA	NA	NA	NA	NA	-1.42156618049635	0.0298594705032934
11	2395513	2395985	473	*	PlantSmallRNAgenes	siRNA24	NA	NA	osa-b1.0r1-27398	siRNA24 locus with predominant RNA size of 24	NA	NA	NA	NA	NA	NA	NA	-2.79787302746049	0.0321677759625694
11	2532829	2533082	254	+	PlantSmallRNAgenes	OtherRNA	NA	NA	osa-b1.0r1-27469	OtherRNA locus with < 80% of RNAs between 20-24 nts in size	NA	NA	NA	NA	NA	NA	NA	4.04595522168213	1.92482595943157e-13
11	2843214	2843668	455	-	PlantSmallRNAgenes	OtherRNA	NA	NA	osa-b1.0r1-27617	OtherRNA locus with < 80% of RNAs between 20-24 nts in size	NA	NA	NA	NA	NA	NA	NA	-4.82796242510274	0.0383866447458458
11	2870774	2870918	145	-	PlantSmallRNAgenes	OtherRNA	NA	NA	osa-b1.0r1-27628	OtherRNA locus with < 80% of RNAs between 20-24 nts in size	NA	NA	NA	NA	NA	NA	NA	-22.4334960668899	0.00357409948395704
11	2870957	2871016	60	+	PlantSmallRNAgenes	OtherRNA	NA	NA	osa-b1.0r1-27629	OtherRNA locus with < 80% of RNAs between 20-24 nts in size	NA	NA	NA	NA	NA	NA	NA	-6.9530495361663	0.0152511009953458
11	2946267	2946641	375	*	PlantSmallRNAgenes	siRNA24	NA	NA	osa-b1.0r1-27663	siRNA24 locus with predominant RNA size of 24	NA	NA	NA	NA	NA	NA	NA	-2.12021825118718	0.00731610416766109
11	3278215	3279419	1205	-	PlantSmallRNAgenes	OtherRNA	NA	NA	osa-b1.0r1-27789	OtherRNA locus with < 80% of RNAs between 20-24 nts in size	NA	NA	NA	NA	NA	NA	NA	-2.07726732989988	0.0464952962225188
11	3488067	3490842	2776	-	PlantSmallRNAgenes	OtherRNA	NA	NA	osa-b1.0r1-27885	OtherRNA locus with < 80% of RNAs between 20-24 nts in size	NA	NA	NA	NA	NA	NA	NA	-5.1228801734871	8.79159575125655e-08
11	3491172	3491636	465	-	PlantSmallRNAgenes	OtherRNA	NA	NA	osa-b1.0r1-27886	OtherRNA locus with < 80% of RNAs between 20-24 nts in size	NA	NA	NA	NA	NA	NA	NA	-6.55704551066234	0.000169290481864595
11	4364172	4364190	19	+	PlantSmallRNAgenes	OtherRNA	NA	NA	osa-b1.0r1-28276	OtherRNA locus with < 80% of RNAs between 20-24 nts in size	NA	NA	NA	NA	NA	NA	NA	5.2642611180606	0.0450930586089066
11	5198040	5198403	364	*	PlantSmallRNAgenes	siRNA24	NA	NA	osa-b1.0r1-28658	siRNA24 locus with predominant RNA size of 24	NA	NA	NA	NA	NA	NA	NA	-5.0664278626291	0.0120268471714994
11	5872651	5873491	841	*	PlantSmallRNAgenes	siRNA24	NA	NA	osa-b1.0r1-28940	siRNA24 locus with predominant RNA size of 24	NA	NA	NA	NA	NA	NA	NA	-3.80977574851078	0.00584518328841948
11	7363698	7364248	551	*	PlantSmallRNAgenes	siRNA24	NA	NA	osa-b1.0r1-29530	siRNA24 locus with predominant RNA size of 24	NA	NA	NA	NA	NA	NA	NA	-4.75204861298655	0.0246825142935557
11	7570935	7572350	1416	*	PlantSmallRNAgenes	siRNA24	NA	NA	osa-b1.0r1-29599	siRNA24 locus with predominant RNA size of 24	NA	NA	NA	NA	NA	NA	NA	-1.96488530219368	0.039944613034996
11	7659645	7663483	3839	+	PlantSmallRNAgenes	OtherRNA	NA	NA	osa-b1.0r1-29633	OtherRNA locus with < 80% of RNAs between 20-24 nts in size	NA	NA	NA	NA	NA	NA	NA	-5.52080255730161	0.000745094502819727
11	7667046	7667883	838	*	PlantSmallRNAgenes	siRNA24	NA	NA	osa-b1.0r1-29636	siRNA24 locus with predominant RNA size of 24	NA	NA	NA	NA	NA	NA	NA	-2.65501991487145	0.00760742820134841
11	7708682	7710389	1708	*	PlantSmallRNAgenes	siRNA24	NA	NA	osa-b1.0r1-29660	siRNA24 locus with predominant RNA size of 24	NA	NA	NA	NA	NA	NA	NA	-3.86032165785962	3.31849376440522e-06
11	7882518	7882821	304	*	PlantSmallRNAgenes	siRNA24	NA	NA	osa-b1.0r1-29735	siRNA24 locus with predominant RNA size of 24	NA	NA	NA	NA	NA	NA	NA	-2.57159275232517	0.00970205399823168
11	7995991	7999454	3464	*	PlantSmallRNAgenes	siRNA22	NA	NA	osa-b1.0r1-29794	siRNA22 locus with predominant RNA size of 22	NA	NA	NA	NA	NA	NA	NA	-2.85156682280747	0.0229761401227092
11	8460204	8460867	664	*	PlantSmallRNAgenes	siRNA24	NA	NA	osa-b1.0r1-29972	siRNA24 locus with predominant RNA size of 24	NA	NA	NA	NA	NA	NA	NA	4.77307049274793	0.0365890134602338
11	8722160	8723774	1615	*	PlantSmallRNAgenes	siRNA24	NA	NA	osa-b1.0r1-30081	siRNA24 locus with predominant RNA size of 24	NA	NA	NA	NA	NA	NA	NA	-4.46717465599326	0.0335031970896945
11	9741687	9743141	1455	*	PlantSmallRNAgenes	siRNA24	NA	NA	osa-b1.0r1-30511	siRNA24 locus with predominant RNA size of 24	NA	NA	NA	NA	NA	NA	NA	2.79850891637675	0.0278603804119362
11	10472240	10472629	390	*	PlantSmallRNAgenes	siRNA24	NA	NA	osa-b1.0r1-30800	siRNA24 locus with predominant RNA size of 24	NA	NA	NA	NA	NA	NA	NA	5.53855274612731	0.0222000568083882
11	10823852	10825518	1667	*	PlantSmallRNAgenes	siRNA24	NA	NA	osa-b1.0r1-30952	siRNA24 locus with predominant RNA size of 24	NA	NA	NA	NA	NA	NA	NA	-3.09697909031834	0.041638508850837
11	11025025	11026262	1238	*	PlantSmallRNAgenes	siRNA24	NA	NA	osa-b1.0r1-31026	siRNA24 locus with predominant RNA size of 24	NA	NA	NA	NA	NA	NA	NA	4.96018804697117	0.0462249854602056
11	11077350	11078280	931	*	PlantSmallRNAgenes	siRNA24	NA	NA	osa-b1.0r1-31050	siRNA24 locus with predominant RNA size of 24	NA	NA	NA	NA	NA	NA	NA	3.29409905230836	0.0068773712365365
11	11751071	11753410	2340	-	PlantSmallRNAgenes	siRNA24	NA	NA	osa-b1.0r1-31266	siRNA24 locus with predominant RNA size of 24	NA	NA	NA	NA	NA	NA	NA	-2.4479068642651	0.0070642643940466
11	11758622	11760441	1820	-	PlantSmallRNAgenes	siRNA24	NA	NA	osa-b1.0r1-31269	siRNA24 locus with predominant RNA size of 24	NA	NA	NA	NA	NA	NA	NA	-2.94792030111664	0.00267022186282372
11	13724141	13724595	455	+	PlantSmallRNAgenes	OtherRNA	NA	NA	osa-b1.0r1-31785	OtherRNA locus with < 80% of RNAs between 20-24 nts in size	NA	NA	NA	NA	NA	NA	NA	5.23097920801329	0.0459410048031395
11	14980101	14981428	1328	*	PlantSmallRNAgenes	siRNA24	NA	NA	osa-b1.0r1-32282	siRNA24 locus with predominant RNA size of 24	NA	NA	NA	NA	NA	NA	NA	-2.97898109804124	0.0182017725003977
11	15637668	15638188	521	*	PlantSmallRNAgenes	siRNA24	NA	NA	osa-b1.0r1-32555	siRNA24 locus with predominant RNA size of 24	NA	NA	NA	NA	NA	NA	NA	-2.1990491208361	0.0301036388017231
11	15703304	15704185	882	*	PlantSmallRNAgenes	siRNA24	NA	NA	osa-b1.0r1-32580	siRNA24 locus with predominant RNA size of 24	NA	NA	NA	NA	NA	NA	NA	-1.9365187383799	0.0317875989684241
11	16184240	16184419	180	+	PlantSmallRNAgenes	siRNA24	NA	NA	osa-b1.0r1-32781	siRNA24 locus with predominant RNA size of 24	NA	NA	NA	NA	NA	NA	NA	5.25977859372201	0.0296687316515595
11	16716271	16719308	3038	+	PlantSmallRNAgenes	siRNA24	NA	NA	osa-b1.0r1-33030	siRNA24 locus with predominant RNA size of 24	NA	NA	NA	NA	NA	NA	NA	-2.55167636994512	0.0065072845394047
11	16719409	16722509	3101	+	PlantSmallRNAgenes	siRNA22	NA	NA	osa-b1.0r1-33031	siRNA22 locus with predominant RNA size of 22	NA	NA	NA	NA	NA	NA	NA	-2.35046263259677	0.00317481630793227
11	16731774	16733121	1348	*	PlantSmallRNAgenes	siRNA21	NA	NA	osa-b1.0r1-33036	siRNA21 locus with predominant RNA size of 21	NA	NA	NA	NA	NA	NA	NA	-3.24995186774733	0.015857306537301
11	16873429	16873866	438	*	PlantSmallRNAgenes	siRNA24	NA	NA	osa-b1.0r1-33096	siRNA24 locus with predominant RNA size of 24	NA	NA	NA	NA	NA	NA	NA	4.99053167501231	0.046108403232075
11	17413747	17415189	1443	*	PlantSmallRNAgenes	OtherRNA	NA	NA	osa-b1.0r1-33340	OtherRNA locus with < 80% of RNAs between 20-24 nts in size	NA	NA	NA	NA	NA	NA	NA	-4.94648184983673	0.0155954604186812
11	17565285	17567079	1795	*	PlantSmallRNAgenes	siRNA24	NA	NA	osa-b1.0r1-33396	siRNA24 locus with predominant RNA size of 24	NA	NA	NA	NA	NA	NA	NA	-3.26357015556303	0.00818308189197551
11	18508144	18509078	935	*	PlantSmallRNAgenes	siRNA24	NA	NA	osa-b1.0r1-33811	siRNA24 locus with predominant RNA size of 24	NA	NA	NA	NA	NA	NA	NA	-2.61892817473728	0.00155954163402119
11	19207302	19207759	458	*	PlantSmallRNAgenes	siRNA24	NA	NA	osa-b1.0r1-34149	siRNA24 locus with predominant RNA size of 24	NA	NA	NA	NA	NA	NA	NA	2.91067279994724	0.0256390786526504
11	19395004	19396597	1594	+	PlantSmallRNAgenes	OtherRNA	NA	NA	osa-b1.0r1-34253	OtherRNA locus with < 80% of RNAs between 20-24 nts in size	NA	NA	NA	NA	NA	NA	NA	-11.46148555611	1.54716092069813e-11
11	19503860	19503876	17	-	PlantSmallRNAgenes	OtherRNA	NA	NA	osa-b1.0r1-34299	OtherRNA locus with < 80% of RNAs between 20-24 nts in size	NA	NA	NA	NA	NA	NA	NA	-4.82802551326995	0.0401608603101691
11	20071969	20072264	296	+	PlantSmallRNAgenes	OtherRNA	NA	NA	osa-b1.0r1-34564	OtherRNA locus with < 80% of RNAs between 20-24 nts in size	NA	NA	NA	NA	NA	NA	NA	-5.52753321910404	0.00394380243242947
11	20289231	20290359	1129	*	PlantSmallRNAgenes	siRNA24	NA	NA	osa-b1.0r1-34633	siRNA24 locus with predominant RNA size of 24	NA	NA	NA	NA	NA	NA	NA	5.14608843828738	0.0341755192886953
11	20661760	20661862	103	-	PlantSmallRNAgenes	OtherRNA	NA	NA	osa-b1.0r1-34783	OtherRNA locus with < 80% of RNAs between 20-24 nts in size	NA	NA	NA	NA	NA	NA	NA	-16.2020553808903	0.00973547095737354
11	20719983	20720539	557	+	PlantSmallRNAgenes	OtherRNA	NA	NA	osa-b1.0r1-34816	OtherRNA locus with < 80% of RNAs between 20-24 nts in size	NA	NA	NA	NA	NA	NA	NA	3.60713095554478	1.639026814727e-10
11	20947489	20948562	1074	*	PlantSmallRNAgenes	siRNA24	NA	NA	osa-b1.0r1-34918	siRNA24 locus with predominant RNA size of 24	NA	NA	NA	NA	NA	NA	NA	-2.98191013751246	0.0211638065014298
11	21852220	21853075	856	*	PlantSmallRNAgenes	siRNA24	NA	NA	osa-b1.0r1-35278	siRNA24 locus with predominant RNA size of 24	NA	NA	NA	NA	NA	NA	NA	-5.30033352422866	0.0148582137085031
11	22353114	22353463	350	*	PlantSmallRNAgenes	siRNA24	NA	NA	osa-b1.0r1-35512	siRNA24 locus with predominant RNA size of 24	NA	NA	NA	NA	NA	NA	NA	6.28730272526151	0.00306294683716721
11	22371708	22372041	334	-	PlantSmallRNAgenes	siRNA24	NA	NA	osa-b1.0r1-35522	siRNA24 locus with predominant RNA size of 24	NA	NA	NA	NA	NA	NA	NA	-2.35357665571895	0.0238015833265359
11	22379366	22379957	592	*	PlantSmallRNAgenes	siRNA24	NA	NA	osa-b1.0r1-35527	siRNA24 locus with predominant RNA size of 24	NA	NA	NA	NA	NA	NA	NA	-3.90268260747151	8.89170194921397e-06
11	22437682	22437987	306	*	PlantSmallRNAgenes	siRNA24	NA	NA	osa-b1.0r1-35556	siRNA24 locus with predominant RNA size of 24	NA	NA	NA	NA	NA	NA	NA	4.6296363643695	2.18927735754048e-06
11	22520134	22521641	1508	*	PlantSmallRNAgenes	siRNA24	NA	NA	osa-b1.0r1-35611	siRNA24 locus with predominant RNA size of 24	NA	NA	NA	NA	NA	NA	NA	4.0074113869454	0.000413886080650141
11	22637988	22638162	175	-	PlantSmallRNAgenes	OtherRNA	NA	NA	osa-b1.0r1-35656	OtherRNA locus with < 80% of RNAs between 20-24 nts in size	NA	NA	NA	NA	NA	NA	NA	3.8861761058255	0.0377152518138478
11	23401320	23401648	329	+	PlantSmallRNAgenes	OtherRNA	NA	NA	osa-b1.0r1-36003	OtherRNA locus with < 80% of RNAs between 20-24 nts in size	NA	NA	NA	NA	NA	NA	NA	-1.90667575452987	0.0300793096605146
11	24115167	24115325	159	+	PlantSmallRNAgenes	OtherRNA	NA	NA	osa-b1.0r1-36303	OtherRNA locus with < 80% of RNAs between 20-24 nts in size	NA	NA	NA	NA	NA	NA	NA	-5.65836571522176	2.6941451991646e-11
11	24116004	24116195	192	+	PlantSmallRNAgenes	OtherRNA	NA	NA	osa-b1.0r1-36304	OtherRNA locus with < 80% of RNAs between 20-24 nts in size	NA	NA	NA	NA	NA	NA	NA	-7.13540221266016	3.07852598746932e-05
11	24194824	24194840	17	-	PlantSmallRNAgenes	OtherRNA	NA	NA	osa-b1.0r1-36340	OtherRNA locus with < 80% of RNAs between 20-24 nts in size	NA	NA	NA	NA	NA	NA	NA	7.19540945198296	0.000948546870059055
11	24507735	24508297	563	*	PlantSmallRNAgenes	OtherRNA	NA	NA	osa-b1.0r1-36508	OtherRNA locus with < 80% of RNAs between 20-24 nts in size	NA	NA	NA	NA	NA	NA	NA	5.41578312472043	0.0301036388017231
11	25258788	25258989	202	+	PlantSmallRNAgenes	OtherRNA	NA	NA	osa-b1.0r1-36880	OtherRNA locus with < 80% of RNAs between 20-24 nts in size	NA	NA	NA	NA	NA	NA	NA	2.0781145308491	0.0289591922047277
11	25503136	25504518	1383	*	PlantSmallRNAgenes	siRNA24	NA	NA	osa-b1.0r1-36992	siRNA24 locus with predominant RNA size of 24	NA	NA	NA	NA	NA	NA	NA	4.91791881079336	0.0276753666245956
11	26609650	26610007	358	*	PlantSmallRNAgenes	siRNA24	NA	NA	osa-b1.0r1-37399	siRNA24 locus with predominant RNA size of 24	NA	NA	NA	NA	NA	NA	NA	-2.83206484498674	0.00329606444386626
11	26981345	26981727	383	-	PlantSmallRNAgenes	siRNA21	NA	NA	osa-b1.0r1-37539	siRNA21 locus with predominant RNA size of 21	NA	NA	NA	NA	NA	NA	NA	5.80778446471403	0.0107473619620839
11	26982273	26982682	410	-	PlantSmallRNAgenes	siRNA21	NA	NA	osa-b1.0r1-37540	siRNA21 locus with predominant RNA size of 21	NA	NA	NA	NA	NA	NA	NA	7.38348216992927	0.000204290441037336
11	27363398	27363764	367	*	PlantSmallRNAgenes	siRNA24	NA	NA	osa-b1.0r1-37682	siRNA24 locus with predominant RNA size of 24	NA	NA	NA	NA	NA	NA	NA	4.04213293011775	0.00297349887704628
11	27394266	27395016	751	*	PlantSmallRNAgenes	siRNA24	NA	NA	osa-b1.0r1-37700	siRNA24 locus with predominant RNA size of 24	NA	NA	NA	NA	NA	NA	NA	5.02371006728665	0.0407758798481458
11	27491827	27492052	226	-	PlantSmallRNAgenes	OtherRNA	NA	NA	osa-b1.0r1-37752	OtherRNA locus with < 80% of RNAs between 20-24 nts in size	NA	NA	NA	NA	NA	NA	NA	4.20534894769192	0.00534883989865618
11	28827709	28828468	760	+	PlantSmallRNAgenes	OtherRNA	NA	NA	osa-b1.0r1-38271	OtherRNA locus with < 80% of RNAs between 20-24 nts in size	NA	NA	NA	NA	NA	NA	NA	2.4646786591777	0.0114961381940625
11	28899566	28899673	108	-	ShortStack	OtherRNA	NA	NA	Cluster_32586	NA	Cluster_32586	N	N	NA	NA	NA	NA	5.00332040064224	0.0233171158322034
11	28908604	28910197	1594	*	PlantSmallRNAgenes	siRNA24	NA	NA	osa-b1.0r1-38292	siRNA24 locus with predominant RNA size of 24	NA	NA	NA	NA	NA	NA	NA	3.48270290518882	0.000338119371518199
11	28932598	28933385	788	-	PlantSmallRNAgenes	OtherRNA	NA	NA	osa-b1.0r1-38304	OtherRNA locus with < 80% of RNAs between 20-24 nts in size	NA	NA	NA	NA	NA	NA	NA	-6.57813640095848	0.000141220222684417
11	28934230	28936102	1873	-	PlantSmallRNAgenes	OtherRNA	NA	NA	osa-b1.0r1-38306	OtherRNA locus with < 80% of RNAs between 20-24 nts in size	NA	NA	NA	NA	NA	NA	NA	-7.18975258932116	6.03564990115037e-06
12	450165	450205	41	+	PlantSmallRNAgenes	OtherRNA	NA	NA	osa-b1.0r1-38492	OtherRNA locus with < 80% of RNAs between 20-24 nts in size	NA	NA	NA	NA	NA	NA	NA	-3.04653161894103	0.00473138843135847
12	732701	733629	929	+	PlantSmallRNAgenes	OtherRNA	NA	NA	osa-b1.0r1-38592	OtherRNA locus with < 80% of RNAs between 20-24 nts in size	NA	NA	NA	NA	NA	NA	NA	-4.0414419783621	0.0350067191169436
12	737314	739269	1956	+	PlantSmallRNAgenes	OtherRNA	NA	NA	osa-b1.0r1-38599	OtherRNA locus with < 80% of RNAs between 20-24 nts in size	NA	NA	NA	NA	NA	NA	NA	-2.36818150802082	0.0252662033662499
12	1165323	1167417	2095	*	PlantSmallRNAgenes	siRNA24	NA	NA	osa-b1.0r1-38764	siRNA24 locus with predominant RNA size of 24	NA	NA	NA	NA	NA	NA	NA	2.48613442154339	0.0498004062165773
12	1170646	1170906	261	+	PlantSmallRNAgenes	OtherRNA	NA	NA	osa-b1.0r1-38767	OtherRNA locus with < 80% of RNAs between 20-24 nts in size	NA	NA	NA	NA	NA	NA	NA	-2.02006344307678	0.0141510470145568
12	1349866	1350310	445	+	PlantSmallRNAgenes	OtherRNA	NA	NA	osa-b1.0r1-38846	OtherRNA locus with < 80% of RNAs between 20-24 nts in size	NA	NA	NA	NA	NA	NA	NA	2.34221916022945	0.0459410048031395
12	1440474	1441291	818	*	PlantSmallRNAgenes	siRNA24	NA	NA	osa-b1.0r1-38880	siRNA24 locus with predominant RNA size of 24	NA	NA	NA	NA	NA	NA	NA	5.85644321640389	0.0103438489630899
12	1839426	1840781	1356	*	PlantSmallRNAgenes	siRNA24	NA	NA	osa-b1.0r1-39022	siRNA24 locus with predominant RNA size of 24	NA	NA	NA	NA	NA	NA	NA	2.40884600770708	0.0155954604186812
12	2044236	2044251	16	-	ShortStack	OtherRNA	NA	NA	Cluster_33867	NA	Cluster_33867	N	N	NA	NA	NA	NA	-6.65297789559753	0.0471354512510447
12	2521013	2521567	555	*	PlantSmallRNAgenes	OtherRNA	NA	NA	osa-b1.0r1-39282	OtherRNA locus with < 80% of RNAs between 20-24 nts in size	NA	NA	NA	NA	NA	NA	NA	-4.67202182086256	3.57180199099831e-05
12	3088241	3089714	1474	*	PlantSmallRNAgenes	siRNA24	NA	NA	osa-b1.0r1-39531	siRNA24 locus with predominant RNA size of 24	NA	NA	NA	NA	NA	NA	NA	2.61287833536451	0.0158081091566311
12	3185972	3186251	280	*	PlantSmallRNAgenes	siRNA24	NA	NA	osa-b1.0r1-39578	siRNA24 locus with predominant RNA size of 24	NA	NA	NA	NA	NA	NA	NA	-2.49318228250626	0.0370044345005248
12	4461565	4462771	1207	-	PlantSmallRNAgenes	OtherRNA	NA	NA	osa-b1.0r1-40064	OtherRNA locus with < 80% of RNAs between 20-24 nts in size	NA	NA	NA	NA	NA	NA	NA	-6.29178599908613	0.000187203152566982
12	4502879	4504355	1477	+	PlantSmallRNAgenes	OtherRNA	NA	NA	osa-b1.0r1-40085	OtherRNA locus with < 80% of RNAs between 20-24 nts in size	NA	NA	NA	NA	NA	NA	NA	-3.95923783027411	0.0343961613987615
12	4506743	4509454	2712	*	PlantSmallRNAgenes	OtherRNA	NA	NA	osa-b1.0r1-40088	OtherRNA locus with < 80% of RNAs between 20-24 nts in size	NA	NA	NA	NA	NA	NA	NA	-6.52927880612137	2.1263573334765e-06
12	5092389	5092829	441	*	PlantSmallRNAgenes	siRNA24	NA	NA	osa-b1.0r1-40375	siRNA24 locus with predominant RNA size of 24	NA	NA	NA	NA	NA	NA	NA	-2.32407586097226	0.0357952021160418
12	5613241	5613339	99	*	PlantSmallRNAgenes	OtherRNA	NA	NA	osa-b1.0r1-40563	OtherRNA locus with < 80% of RNAs between 20-24 nts in size	NA	NA	NA	NA	NA	NA	NA	-5.11797638728934	0.00840364196007448
12	5614018	5614813	796	+	PlantSmallRNAgenes	OtherRNA	NA	NA	osa-b1.0r1-40564	OtherRNA locus with < 80% of RNAs between 20-24 nts in size	NA	NA	NA	NA	NA	NA	NA	-10.4451170842843	3.57180199099831e-05
12	5615300	5616025	726	*	PlantSmallRNAgenes	OtherRNA	NA	NA	osa-b1.0r1-40565	OtherRNA locus with < 80% of RNAs between 20-24 nts in size	NA	NA	NA	NA	NA	NA	NA	-7.23967536168119	0.0289855226761228
12	5617617	5619913	2297	*	PlantSmallRNAgenes	OtherRNA	NA	NA	osa-b1.0r1-40568	OtherRNA locus with < 80% of RNAs between 20-24 nts in size	NA	NA	NA	NA	NA	NA	NA	-3.77902311671263	0.000470516890629032
12	5621135	5624664	3530	+	PlantSmallRNAgenes	OtherRNA	NA	NA	osa-b1.0r1-40570	OtherRNA locus with < 80% of RNAs between 20-24 nts in size	NA	NA	NA	NA	NA	NA	NA	-10.0570572274441	5.65874135569085e-14
12	5630335	5632829	2495	*	PlantSmallRNAgenes	OtherRNA	NA	NA	osa-b1.0r1-40578	OtherRNA locus with < 80% of RNAs between 20-24 nts in size	NA	NA	NA	NA	NA	NA	NA	-7.80278837778798	0.0048954603305677
12	5632900	5634089	1190	-	PlantSmallRNAgenes	OtherRNA	NA	NA	osa-b1.0r1-40579	OtherRNA locus with < 80% of RNAs between 20-24 nts in size	NA	NA	NA	NA	NA	NA	NA	-24.9646443138446	1.36738427326362e-11
12	5634150	5636170	2021	-	PlantSmallRNAgenes	OtherRNA	NA	NA	osa-b1.0r1-40580	OtherRNA locus with < 80% of RNAs between 20-24 nts in size	NA	NA	NA	NA	NA	NA	NA	-6.51970803128048	0.0361759075253063
12	5638600	5639631	1032	-	PlantSmallRNAgenes	OtherRNA	NA	NA	osa-b1.0r1-40583	OtherRNA locus with < 80% of RNAs between 20-24 nts in size	NA	NA	NA	NA	NA	NA	NA	-24.6882435502456	1.74034547419608e-07
12	5644550	5645618	1069	-	PlantSmallRNAgenes	OtherRNA	NA	NA	osa-b1.0r1-40591	OtherRNA locus with < 80% of RNAs between 20-24 nts in size	NA	NA	NA	NA	NA	NA	NA	-3.94939892115694	0.0111837169230394
12	5645693	5646775	1083	+	PlantSmallRNAgenes	OtherRNA	NA	NA	osa-b1.0r1-40592	OtherRNA locus with < 80% of RNAs between 20-24 nts in size	NA	NA	NA	NA	NA	NA	NA	-7.49741768748476	2.75541009815242e-07
12	5654500	5656572	2073	+	PlantSmallRNAgenes	OtherRNA	NA	NA	osa-b1.0r1-40600	OtherRNA locus with < 80% of RNAs between 20-24 nts in size	NA	NA	NA	NA	NA	NA	NA	-25.3095899325266	2.40597442736823e-06
12	6941758	6942024	267	+	PlantSmallRNAgenes	siRNA24	NA	NA	osa-b1.0r1-41100	siRNA24 locus with predominant RNA size of 24	NA	NA	NA	NA	NA	NA	NA	5.09046178502063	0.0235600592010431
12	7098898	7099285	388	-	PlantSmallRNAgenes	OtherRNA	NA	NA	osa-b1.0r1-41167	OtherRNA locus with < 80% of RNAs between 20-24 nts in size	NA	NA	NA	NA	NA	NA	NA	-5.36977954751345	0.00963395163505328
12	7894227	7894483	257	*	PlantSmallRNAgenes	siRNA24	NA	NA	osa-b1.0r1-41520	siRNA24 locus with predominant RNA size of 24	NA	NA	NA	NA	NA	NA	NA	5.00825336653394	0.0458297129610504
12	8015624	8015765	142	+	PlantSmallRNAgenes	siRNA22	NA	NA	osa-b1.0r1-41567	siRNA22 locus with predominant RNA size of 22	NA	NA	NA	NA	NA	NA	NA	3.42873617339643	3.07852598746932e-05
12	8077911	8078653	743	*	PlantSmallRNAgenes	siRNA24	NA	NA	osa-b1.0r1-41590	siRNA24 locus with predominant RNA size of 24	NA	NA	NA	NA	NA	NA	NA	-2.18821892811552	0.00792711289791625
12	8526709	8528079	1371	+	PlantSmallRNAgenes	OtherRNA	NA	NA	osa-b1.0r1-41764	OtherRNA locus with < 80% of RNAs between 20-24 nts in size	NA	NA	NA	NA	NA	NA	NA	3.65999781173012	2.06660264915309e-05
12	8529612	8534343	4732	+	PlantSmallRNAgenes	OtherRNA	NA	NA	osa-b1.0r1-41766	OtherRNA locus with < 80% of RNAs between 20-24 nts in size	NA	NA	NA	NA	NA	NA	NA	-9.84858820403339	3.27002132974856e-10
12	9162676	9163133	458	+	ShortStack	OtherRNA	NA	NA	Cluster_37990	NA	Cluster_37990	N	N	NA	NA	NA	NA	8.2862733775645	1.43187954388769e-05
12	9177441	9178143	703	*	PlantSmallRNAgenes	siRNA24	NA	NA	osa-b1.0r1-41934	siRNA24 locus with predominant RNA size of 24	NA	NA	NA	NA	NA	NA	NA	5.10520854847375	2.24980307315826e-05
12	9182974	9185079	2106	*	PlantSmallRNAgenes	siRNA24	NA	NA	osa-b1.0r1-41936	siRNA24 locus with predominant RNA size of 24	NA	NA	NA	NA	NA	NA	NA	-4.5124146472869	0.0472331971649832
12	10045766	10047157	1392	*	PlantSmallRNAgenes	siRNA24	NA	NA	osa-b1.0r1-42265	siRNA24 locus with predominant RNA size of 24	NA	NA	NA	NA	NA	NA	NA	-4.86564796638411	0.0105538441332456
12	10833115	10833870	756	+	PlantSmallRNAgenes	OtherRNA	NA	NA	osa-b1.0r1-42548	OtherRNA locus with < 80% of RNAs between 20-24 nts in size	NA	NA	NA	NA	NA	NA	NA	-5.12713288891293	0.00820145381937197
12	10985393	10986354	962	*	PlantSmallRNAgenes	siRNA24	NA	NA	osa-b1.0r1-42603	siRNA24 locus with predominant RNA size of 24	NA	NA	NA	NA	NA	NA	NA	1.78699504494272	0.01817895611311
12	11262530	11264443	1914	+	PlantSmallRNAgenes	OtherRNA	NA	NA	osa-b1.0r1-42702	OtherRNA locus with < 80% of RNAs between 20-24 nts in size	NA	NA	NA	NA	NA	NA	NA	-4.62554556193782	1.67876647567228e-09
12	11277147	11278713	1567	+	PlantSmallRNAgenes	OtherRNA	NA	NA	osa-b1.0r1-42713	OtherRNA locus with < 80% of RNAs between 20-24 nts in size	NA	NA	NA	NA	NA	NA	NA	-9.65743915175988	1.71001776692511e-09
12	11320406	11325043	4638	*	PlantSmallRNAgenes	OtherRNA	NA	NA	osa-b1.0r1-42737	OtherRNA locus with < 80% of RNAs between 20-24 nts in size	NA	NA	NA	NA	NA	NA	NA	-4.98950406264253	4.1931720824542e-10
12	11408821	11410643	1823	+	PlantSmallRNAgenes	OtherRNA	NA	NA	osa-b1.0r1-42762	OtherRNA locus with < 80% of RNAs between 20-24 nts in size	NA	NA	NA	NA	NA	NA	NA	-7.30723061401253	4.45254855208597e-12
12	12913565	12913858	294	*	PlantSmallRNAgenes	siRNA24	NA	NA	osa-b1.0r1-43172	siRNA24 locus with predominant RNA size of 24	NA	NA	NA	NA	NA	NA	NA	-2.51867558407281	0.00923106203033494
12	13116098	13117492	1395	+	PlantSmallRNAgenes	OtherRNA	NA	NA	osa-b1.0r1-43223	OtherRNA locus with < 80% of RNAs between 20-24 nts in size	NA	NA	NA	NA	NA	NA	NA	-5.43065273721814	0.00118011139287348
12	13176098	13177349	1252	*	PlantSmallRNAgenes	siRNA24	NA	NA	osa-b1.0r1-43246	siRNA24 locus with predominant RNA size of 24	NA	NA	NA	NA	NA	NA	NA	5.64424396816317	0.0144915806399605
12	13349065	13350624	1560	*	PlantSmallRNAgenes	siRNA20	NA	NA	osa-b1.0r1-43292	siRNA20 locus with predominant RNA size of 20	NA	NA	NA	NA	NA	NA	NA	-2.53800643101845	0.0118433948168992
12	13409492	13412059	2568	+	PlantSmallRNAgenes	OtherRNA	NA	NA	osa-b1.0r1-43322	OtherRNA locus with < 80% of RNAs between 20-24 nts in size	NA	NA	NA	NA	NA	NA	NA	-9.89453058571059	3.38434898502356e-11
12	13514454	13515017	564	*	PlantSmallRNAgenes	siRNA24	NA	NA	osa-b1.0r1-43361	siRNA24 locus with predominant RNA size of 24	NA	NA	NA	NA	NA	NA	NA	-2.91837144268807	0.0345636246153168
12	13746866	13748717	1852	*	PlantSmallRNAgenes	siRNA24	NA	NA	osa-b1.0r1-43439	siRNA24 locus with predominant RNA size of 24	NA	NA	NA	NA	NA	NA	NA	-2.34859283904007	0.00711263174544584
12	13995428	13995444	17	+	ShortStack	OtherRNA	NA	NA	Cluster_40764	NA	Cluster_40764	N	N	NA	NA	NA	NA	8.96018123759986	5.37977283679952e-06
12	14058509	14059134	626	*	PlantSmallRNAgenes	siRNA24	NA	NA	osa-b1.0r1-43552	siRNA24 locus with predominant RNA size of 24	NA	NA	NA	NA	NA	NA	NA	-2.18195680149617	0.041638508850837
12	14544737	14547170	2434	*	PlantSmallRNAgenes	siRNA24	NA	NA	osa-b1.0r1-43719	siRNA24 locus with predominant RNA size of 24	NA	NA	NA	NA	NA	NA	NA	-2.94920967212399	0.00980441319991519
12	16850756	16853848	3093	*	PlantSmallRNAgenes	siRNA21	NA	NA	osa-b1.0r1-44631	siRNA21 locus with predominant RNA size of 21	NA	NA	NA	NA	NA	NA	NA	-2.59392781351485	0.000157993648206014
12	17683670	17684015	346	*	PlantSmallRNAgenes	siRNA24	NA	NA	osa-b1.0r1-44883	siRNA24 locus with predominant RNA size of 24	NA	NA	NA	NA	NA	NA	NA	-1.86740518858293	0.0462249854602056
12	17835040	17835468	429	*	PlantSmallRNAgenes	siRNA24	NA	NA	osa-b1.0r1-44927	siRNA24 locus with predominant RNA size of 24	NA	NA	NA	NA	NA	NA	NA	1.90975472328099	0.0403222975547696
12	17955209	17955722	514	*	PlantSmallRNAgenes	siRNA24	NA	NA	osa-b1.0r1-44973	siRNA24 locus with predominant RNA size of 24	NA	NA	NA	NA	NA	NA	NA	2.59977917534279	0.0374652443135299
12	19117833	19119217	1385	*	PlantSmallRNAgenes	siRNA24	NA	NA	osa-b1.0r1-45397	siRNA24 locus with predominant RNA size of 24	NA	NA	NA	NA	NA	NA	NA	-2.94902277868828	0.0462249854602056
12	19193205	19193997	793	+	PlantSmallRNAgenes	OtherRNA	NA	NA	osa-b1.0r1-45432	OtherRNA locus with < 80% of RNAs between 20-24 nts in size	NA	NA	NA	NA	NA	NA	NA	-3.97517613462771	0.028688801730527
12	19290864	19292943	2080	-	PlantSmallRNAgenes	OtherRNA	NA	NA	osa-b1.0r1-45498	OtherRNA locus with < 80% of RNAs between 20-24 nts in size	NA	NA	NA	NA	NA	NA	NA	8.99081403853597	0.0163442324212176
12	19883182	19883881	700	*	PlantSmallRNAgenes	OtherRNA	NA	NA	osa-b1.0r1-45740	OtherRNA locus with < 80% of RNAs between 20-24 nts in size	NA	NA	NA	NA	NA	NA	NA	3.51016294353678	0.0155008871335245
12	20452141	20453220	1080	+	PlantSmallRNAgenes	OtherRNA	NA	NA	osa-b1.0r1-45931	OtherRNA locus with < 80% of RNAs between 20-24 nts in size	NA	NA	NA	NA	NA	NA	NA	-1.72796726140743	0.0498004062165773
12	20484013	20484735	723	-	PlantSmallRNAgenes	OtherRNA	NA	NA	osa-b1.0r1-45945	OtherRNA locus with < 80% of RNAs between 20-24 nts in size	NA	NA	NA	NA	NA	NA	NA	4.00156405177766	1.0159289420364e-09
12	20537552	20546889	9338	-	PlantSmallRNAgenes	OtherRNA	NA	NA	osa-b1.0r1-45950	OtherRNA locus with < 80% of RNAs between 20-24 nts in size	NA	NA	NA	NA	NA	NA	NA	-1.72726694627438	0.00455488230248961
12	20607571	20608293	723	-	PlantSmallRNAgenes	OtherRNA	NA	NA	osa-b1.0r1-45981	OtherRNA locus with < 80% of RNAs between 20-24 nts in size	NA	NA	NA	NA	NA	NA	NA	4.00540678523484	8.111867068521e-10
12	20703762	20704469	708	-	PlantSmallRNAgenes	OtherRNA	NA	NA	osa-b1.0r1-46025	OtherRNA locus with < 80% of RNAs between 20-24 nts in size	NA	NA	NA	NA	NA	NA	NA	4.02785113468468	3.27002132974856e-10
12	20926742	20928318	1577	*	PlantSmallRNAgenes	OtherRNA	NA	NA	osa-b1.0r1-46108	OtherRNA locus with < 80% of RNAs between 20-24 nts in size	NA	NA	NA	NA	NA	NA	NA	-4.03867471497101	0.000310204131197124
12	20942304	20943177	874	*	PlantSmallRNAgenes	siRNA24	NA	NA	osa-b1.0r1-46119	siRNA24 locus with predominant RNA size of 24	NA	NA	NA	NA	NA	NA	NA	-4.21074335398251	0.00875914230764897
12	21229519	21229652	134	+	PlantSmallRNAgenes	OtherRNA	NA	NA	osa-b1.0r1-46272	OtherRNA locus with < 80% of RNAs between 20-24 nts in size	NA	NA	NA	NA	NA	NA	NA	22.5502838635569	0.00387568378650338
12	21258026	21258957	932	*	PlantSmallRNAgenes	siRNA24	NA	NA	osa-b1.0r1-46287	siRNA24 locus with predominant RNA size of 24	NA	NA	NA	NA	NA	NA	NA	-5.04597660430238	0.0244084276260917
12	21449046	21449760	715	*	PlantSmallRNAgenes	siRNA24	NA	NA	osa-b1.0r1-46343	siRNA24 locus with predominant RNA size of 24	NA	NA	NA	NA	NA	NA	NA	-6.22720011220346	0.0156713334013871
12	21661599	21663819	2221	+	PlantSmallRNAgenes	OtherRNA	NA	NA	osa-b1.0r1-46423	OtherRNA locus with < 80% of RNAs between 20-24 nts in size	NA	NA	NA	NA	NA	NA	NA	-5.79133243870865	0.00342450346717718
12	22345718	22347545	1828	*	PlantSmallRNAgenes	siRNA24	NA	NA	osa-b1.0r1-46759	siRNA24 locus with predominant RNA size of 24	NA	NA	NA	NA	NA	NA	NA	2.53721338544018	0.0178014013587038
12	22563228	22563486	259	*	PlantSmallRNAgenes	siRNA24	NA	NA	osa-b1.0r1-46860	siRNA24 locus with predominant RNA size of 24	NA	NA	NA	NA	NA	NA	NA	5.82806023504021	0.0108807207735493
12	22738877	22739584	708	-	PlantSmallRNAgenes	OtherRNA	NA	NA	osa-b1.0r1-46937	OtherRNA locus with < 80% of RNAs between 20-24 nts in size	NA	NA	NA	NA	NA	NA	NA	5.7905805560129	9.45434968540874e-05
12	23248362	23248771	410	*	PlantSmallRNAgenes	siRNA24	NA	NA	osa-b1.0r1-47140	siRNA24 locus with predominant RNA size of 24	NA	NA	NA	NA	NA	NA	NA	-3.30466727439321	0.0401608603101691
12	23299586	23300011	426	+	PlantSmallRNAgenes	siRNA24	NA	NA	osa-b1.0r1-47150	siRNA24 locus with predominant RNA size of 24	NA	NA	NA	NA	NA	NA	NA	5.20389672851421	0.0401915160156686
12	23312371	23312908	538	*	PlantSmallRNAgenes	siRNA24	NA	NA	osa-b1.0r1-47155	siRNA24 locus with predominant RNA size of 24	NA	NA	NA	NA	NA	NA	NA	-1.78133008910845	0.044497125652218
12	23442891	23443572	682	+	PlantSmallRNAgenes	OtherRNA	NA	NA	osa-b1.0r1-47225	OtherRNA locus with < 80% of RNAs between 20-24 nts in size	NA	NA	NA	NA	NA	NA	NA	-2.71117457061834	6.74134580283096e-05
12	23499581	23499794	214	+	PlantSmallRNAgenes	OtherRNA	NA	NA	osa-b1.0r1-47258	OtherRNA locus with < 80% of RNAs between 20-24 nts in size	NA	NA	NA	NA	NA	NA	NA	4.15398349769553	0.0499281479468569
12	23515661	23516053	393	+	PlantSmallRNAgenes	OtherRNA	NA	NA	osa-b1.0r1-47276	OtherRNA locus with < 80% of RNAs between 20-24 nts in size	NA	NA	NA	NA	NA	NA	NA	6.41140681493681	0.0018292171000768
12	23642822	23643563	742	*	PlantSmallRNAgenes	siRNA24	NA	NA	osa-b1.0r1-47340	siRNA24 locus with predominant RNA size of 24	NA	NA	NA	NA	NA	NA	NA	6.30724127763952	0.0162839086021658
12	23736929	23737055	127	+	PlantSmallRNAgenes	OtherRNA	NA	NA	osa-b1.0r1-47371	OtherRNA locus with < 80% of RNAs between 20-24 nts in size	NA	NA	NA	NA	NA	NA	NA	2.63032968712278	0.0158081091566311
12	23814813	23816146	1334	*	PlantSmallRNAgenes	siRNA24	NA	NA	osa-b1.0r1-47402	siRNA24 locus with predominant RNA size of 24	NA	NA	NA	NA	NA	NA	NA	2.71960043946792	0.00407073629220262
12	23886068	23886456	389	*	PlantSmallRNAgenes	siRNA24	NA	NA	osa-b1.0r1-47431	siRNA24 locus with predominant RNA size of 24	NA	NA	NA	NA	NA	NA	NA	-3.17891181178188	0.00624065737997447
12	24529011	24529720	710	*	PlantSmallRNAgenes	siRNA24	NA	NA	osa-b1.0r1-47772	siRNA24 locus with predominant RNA size of 24	NA	NA	NA	NA	NA	NA	NA	-4.96383799732304	0.00517284323669419
12	24879425	24879710	286	*	PlantSmallRNAgenes	siRNA24	NA	NA	osa-b1.0r1-47936	siRNA24 locus with predominant RNA size of 24	NA	NA	NA	NA	NA	NA	NA	-1.63813934012569	0.0401798477701505
12	25043256	25043437	182	-	PlantSmallRNAgenes	OtherRNA	NA	NA	osa-b1.0r1-48000	OtherRNA locus with < 80% of RNAs between 20-24 nts in size	NA	NA	NA	NA	NA	NA	NA	24.7851701432861	2.27289322301703e-15
12	25324921	25325390	470	*	PlantSmallRNAgenes	siRNA24	NA	NA	osa-b1.0r1-48113	siRNA24 locus with predominant RNA size of 24	NA	NA	NA	NA	NA	NA	NA	-4.1757016861653	0.000154615923592327
12	25403680	25404103	424	*	PlantSmallRNAgenes	siRNA24	NA	NA	osa-b1.0r1-48153	siRNA24 locus with predominant RNA size of 24	NA	NA	NA	NA	NA	NA	NA	5.27037169817023	0.010964657209985
12	25897397	25897506	110	+	ShortStack	OtherRNA	NA	NA	Cluster_47963	NA	Cluster_47963	N	N	NA	NA	NA	NA	6.85367087781304	0.00162551296868859
12	26172971	26173283	313	+	PlantSmallRNAgenes	OtherRNA	NA	NA	osa-b1.0r1-48484	OtherRNA locus with < 80% of RNAs between 20-24 nts in size	NA	NA	NA	NA	NA	NA	NA	5.82030500479952	0.0441048187029852
12	26245745	26246119	375	*	PlantSmallRNAgenes	siRNA24	NA	NA	osa-b1.0r1-48521	siRNA24 locus with predominant RNA size of 24	NA	NA	NA	NA	NA	NA	NA	5.47699297607342	0.032652697225266
12	27441472	27441750	279	+	PlantSmallRNAgenes	nearMIRNA	NA	NA	osa-b1.0r1-48999	nearMIRNA locus with predominant RNA size of 21	NA	NA	NA	NA	NA	NA	NA	4.46047948111741	0.0157879814025278
2	183660	185298	1639	-	PlantSmallRNAgenes	OtherRNA	NA	NA	osa-b1.0r1-49109	OtherRNA locus with < 80% of RNAs between 20-24 nts in size	NA	NA	NA	NA	NA	NA	NA	-5.2357219338707	0.00745902997787855
2	194372	195126	755	*	PlantSmallRNAgenes	siRNA24	NA	NA	osa-b1.0r1-49113	siRNA24 locus with predominant RNA size of 24	NA	NA	NA	NA	NA	NA	NA	2.12394529427514	0.0491508835825601
2	489162	490517	1356	+	ShortStack	OtherRNA	NA	NA	Cluster_76019	NA	Cluster_76019	N	N	NA	NA	NA	NA	5.23348433516879	0.0388028847768673
2	811393	817540	6148	+	PlantSmallRNAgenes	OtherRNA	NA	NA	osa-b1.0r1-49323	OtherRNA locus with < 80% of RNAs between 20-24 nts in size	NA	NA	NA	NA	NA	NA	NA	-7.53198846775003	2.3169655036062e-11
2	825039	825458	420	-	PlantSmallRNAgenes	OtherRNA	NA	NA	osa-b1.0r1-49326	OtherRNA locus with < 80% of RNAs between 20-24 nts in size	NA	NA	NA	NA	NA	NA	NA	-4.67715995694979	0.0194468636839924
2	825776	827292	1517	-	PlantSmallRNAgenes	OtherRNA	NA	NA	osa-b1.0r1-49327	OtherRNA locus with < 80% of RNAs between 20-24 nts in size	NA	NA	NA	NA	NA	NA	NA	-3.6321662806186	0.000115425551122522
2	1143108	1143739	632	-	PlantSmallRNAgenes	siRNA24	NA	NA	osa-b1.0r1-49452	siRNA24 locus with predominant RNA size of 24	NA	NA	NA	NA	NA	NA	NA	5.28975647714232	0.0303047883467295
2	1301564	1302013	450	*	PlantSmallRNAgenes	siRNA24	NA	NA	osa-b1.0r1-49508	siRNA24 locus with predominant RNA size of 24	NA	NA	NA	NA	NA	NA	NA	5.7409080510068	0.0146312404817105
2	2417360	2418517	1158	*	PlantSmallRNAgenes	siRNA24	NA	NA	osa-b1.0r1-49941	siRNA24 locus with predominant RNA size of 24	NA	NA	NA	NA	NA	NA	NA	-3.07261650085948	0.000648266500372239
2	3035849	3036881	1033	*	PlantSmallRNAgenes	siRNA24	NA	NA	osa-b1.0r1-50127	siRNA24 locus with predominant RNA size of 24	NA	NA	NA	NA	NA	NA	NA	-3.37970906988431	0.0269018065606048
2	3271241	3272113	873	-	PlantSmallRNAgenes	OtherRNA	NA	NA	osa-b1.0r1-50206	OtherRNA locus with < 80% of RNAs between 20-24 nts in size	NA	NA	NA	NA	NA	NA	NA	-5.79721576803552	0.00182561439542864
2	3755499	3756467	969	+	PlantSmallRNAgenes	siRNA24	NA	NA	osa-b1.0r1-50399	siRNA24 locus with predominant RNA size of 24	NA	NA	NA	NA	NA	NA	NA	-2.02953367355801	0.0149347399160073
2	4371819	4372045	227	-	PlantSmallRNAgenes	OtherRNA	NA	NA	osa-b1.0r1-50652	OtherRNA locus with < 80% of RNAs between 20-24 nts in size	NA	NA	NA	NA	NA	NA	NA	5.27093796365793	4.21186056126165e-14
2	4554462	4554982	521	-	PlantSmallRNAgenes	OtherRNA	NA	NA	osa-b1.0r1-50732	OtherRNA locus with < 80% of RNAs between 20-24 nts in size	NA	NA	NA	NA	NA	NA	NA	8.64779927124068	0.00808637496951175
2	5232008	5232468	461	-	PlantSmallRNAgenes	OtherRNA	NA	NA	osa-b1.0r1-51014	OtherRNA locus with < 80% of RNAs between 20-24 nts in size	NA	NA	NA	NA	NA	NA	NA	2.37048511584766	0.0167664830267726
2	5250031	5250248	218	+	PlantSmallRNAgenes	OtherRNA	NA	NA	osa-b1.0r1-51024	OtherRNA locus with < 80% of RNAs between 20-24 nts in size	NA	NA	NA	NA	NA	NA	NA	6.90974225606287	0.0209875060424085
2	5468604	5469873	1270	-	PlantSmallRNAgenes	OtherRNA	NA	NA	osa-b1.0r1-51106	OtherRNA locus with < 80% of RNAs between 20-24 nts in size	NA	NA	NA	NA	NA	NA	NA	-6.78109456358228	2.17524400270528e-06
2	5508915	5509424	510	-	PlantSmallRNAgenes	OtherRNA	NA	NA	osa-b1.0r1-51120	OtherRNA locus with < 80% of RNAs between 20-24 nts in size	NA	NA	NA	NA	NA	NA	NA	-2.75469094774058	0.000397668870628015
2	5610472	5610717	246	+	PlantSmallRNAgenes	OtherRNA	NA	NA	osa-b1.0r1-51162	OtherRNA locus with < 80% of RNAs between 20-24 nts in size	NA	NA	NA	NA	NA	NA	NA	4.37461118180716	8.63257609819301e-05
2	5732178	5734663	2486	*	PlantSmallRNAgenes	siRNA24	NA	NA	osa-b1.0r1-51217	siRNA24 locus with predominant RNA size of 24	NA	NA	NA	NA	NA	NA	NA	1.75373955667156	0.00655177804294049
2	5770431	5771087	657	*	PlantSmallRNAgenes	siRNA24	NA	NA	osa-b1.0r1-51238	siRNA24 locus with predominant RNA size of 24	NA	NA	NA	NA	NA	NA	NA	-2.19061681122927	0.0267606459831155
2	7770471	7770521	51	-	PlantSmallRNAgenes	OtherRNA	NA	NA	osa-b1.0r1-52140	OtherRNA locus with < 80% of RNAs between 20-24 nts in size	NA	NA	NA	NA	NA	NA	NA	-4.37723757918525	0.0217887925991586
2	8253132	8253527	396	*	PlantSmallRNAgenes	siRNA24	NA	NA	osa-b1.0r1-52344	siRNA24 locus with predominant RNA size of 24	NA	NA	NA	NA	NA	NA	NA	-2.80410949999262	0.0222726983795545
2	8524062	8524276	215	-	PlantSmallRNAgenes	OtherRNA	NA	NA	osa-b1.0r1-52469	OtherRNA locus with < 80% of RNAs between 20-24 nts in size	NA	NA	NA	NA	NA	NA	NA	-22.2322857131524	0.00408297578722623
2	8532289	8532384	96	-	PlantSmallRNAgenes	OtherRNA	NA	NA	osa-b1.0r1-52476	OtherRNA locus with < 80% of RNAs between 20-24 nts in size	NA	NA	NA	NA	NA	NA	NA	16.9448561488552	0.000151388519876723
2	8534078	8534313	236	-	PlantSmallRNAgenes	OtherRNA	NA	NA	osa-b1.0r1-52477	OtherRNA locus with < 80% of RNAs between 20-24 nts in size	NA	NA	NA	NA	NA	NA	NA	18.6914606883838	0.000930207865530717
2	8615013	8615696	684	-	PlantSmallRNAgenes	siRNA24	NA	NA	osa-b1.0r1-52513	siRNA24 locus with predominant RNA size of 24	NA	NA	NA	NA	NA	NA	NA	5.65658893891141	0.00661116702213402
2	8616414	8617076	663	*	PlantSmallRNAgenes	siRNA24	NA	NA	osa-b1.0r1-52514	siRNA24 locus with predominant RNA size of 24	NA	NA	NA	NA	NA	NA	NA	6.99806151184099	0.000755768638211098
2	8843904	8844240	337	-	ShortStack	OtherRNA	NA	NA	Cluster_81417	NA	Cluster_81417	N	N	NA	NA	NA	NA	5.49993418718868	0.0295436043105211
2	9962553	9963609	1057	*	Pln24NT	24nt_Locus	NA	NA	cluster44254	NA	NA	NA	NA	cluster44254	cluster44254	T	10	-3.9340023925856	5.65909728953941e-07
2	10231204	10235730	4527	*	PlantSmallRNAgenes	siRNA21	NA	NA	osa-b1.0r1-53161	siRNA21 locus with predominant RNA size of 21	NA	NA	NA	NA	NA	NA	NA	-5.84597616292542	0.0111982705811626
2	10266232	10267397	1166	*	PlantSmallRNAgenes	siRNA24	NA	NA	osa-b1.0r1-53177	siRNA24 locus with predominant RNA size of 24	NA	NA	NA	NA	NA	NA	NA	-4.85756867686796	0.0224601569588372
2	10605766	10605782	17	+	PlantSmallRNAgenes	OtherRNA	NA	NA	osa-b1.0r1-53309	OtherRNA locus with < 80% of RNAs between 20-24 nts in size	NA	NA	NA	NA	NA	NA	NA	6.76389700926826	0.00247043197195644
2	10629541	10634330	4790	*	PlantSmallRNAgenes	siRNA21	NA	NA	osa-b1.0r1-53324	siRNA21 locus with predominant RNA size of 21	NA	NA	NA	NA	NA	NA	NA	1.60907855943417	0.0490706954143505
2	11193921	11196649	2729	+	PlantSmallRNAgenes	OtherRNA	NA	NA	osa-b1.0r1-53575	OtherRNA locus with < 80% of RNAs between 20-24 nts in size	NA	NA	NA	NA	NA	NA	NA	-5.50962218204364	0.00178292655896731
2	11461115	11462419	1305	*	PlantSmallRNAgenes	siRNA24	NA	NA	osa-b1.0r1-53686	siRNA24 locus with predominant RNA size of 24	NA	NA	NA	NA	NA	NA	NA	-4.80992442354803	0.0292874636090943
2	11521180	11521553	374	*	PlantSmallRNAgenes	siRNA24	NA	NA	osa-b1.0r1-53713	siRNA24 locus with predominant RNA size of 24	NA	NA	NA	NA	NA	NA	NA	4.77386903573184	0.0462249854602056
2	11727478	11729210	1733	+	PlantSmallRNAgenes	siRNA24	NA	NA	osa-b1.0r1-53796	siRNA24 locus with predominant RNA size of 24	NA	NA	NA	NA	NA	NA	NA	-4.15586356530705	1.74034547419608e-07
2	12393770	12395341	1572	*	PlantSmallRNAgenes	siRNA24	NA	NA	osa-b1.0r1-54074	siRNA24 locus with predominant RNA size of 24	NA	NA	NA	NA	NA	NA	NA	-2.61410128458016	0.0321176231865274
2	12657335	12657990	656	*	PlantSmallRNAgenes	siRNA24	NA	NA	osa-b1.0r1-54168	siRNA24 locus with predominant RNA size of 24	NA	NA	NA	NA	NA	NA	NA	1.96349181539115	0.0173575778276084
2	12675030	12675897	868	-	PlantSmallRNAgenes	siRNA24	NA	NA	osa-b1.0r1-54183	siRNA24 locus with predominant RNA size of 24	NA	NA	NA	NA	NA	NA	NA	-5.90488986783143	0.00110315321354392
2	13878882	13878899	18	-	PlantSmallRNAgenes	OtherRNA	NA	NA	osa-b1.0r1-54634	OtherRNA locus with < 80% of RNAs between 20-24 nts in size	NA	NA	NA	NA	NA	NA	NA	19.9718819565713	4.60236205659865e-13
2	13915397	13915412	16	+	PlantSmallRNAgenes	OtherRNA	NA	NA	osa-b1.0r1-54648	OtherRNA locus with < 80% of RNAs between 20-24 nts in size	NA	NA	NA	NA	NA	NA	NA	6.56260849812572	0.000564290725084977
2	14245454	14245996	543	+	PlantSmallRNAgenes	OtherRNA	NA	NA	osa-b1.0r1-54764	OtherRNA locus with < 80% of RNAs between 20-24 nts in size	NA	NA	NA	NA	NA	NA	NA	-26.1196276331039	0.000273781805363146
2	14247416	14248128	713	+	PlantSmallRNAgenes	OtherRNA	NA	NA	osa-b1.0r1-54766	OtherRNA locus with < 80% of RNAs between 20-24 nts in size	NA	NA	NA	NA	NA	NA	NA	-10.9929957152608	8.25125196570641e-12
2	14248307	14248840	534	+	PlantSmallRNAgenes	OtherRNA	NA	NA	osa-b1.0r1-54767	OtherRNA locus with < 80% of RNAs between 20-24 nts in size	NA	NA	NA	NA	NA	NA	NA	-26.8416344313596	0.000157719790442961
2	14249350	14249735	386	+	PlantSmallRNAgenes	OtherRNA	NA	NA	osa-b1.0r1-54768	OtherRNA locus with < 80% of RNAs between 20-24 nts in size	NA	NA	NA	NA	NA	NA	NA	-12.1119348026299	0.00562795698304015
2	14253020	14253684	665	*	ShortStack	OtherRNA	NA	NA	Cluster_84892	NA	Cluster_84892	N	N	NA	NA	NA	NA	-3.57934472157831	0.0307135621004895
2	14254007	14254577	571	-	PlantSmallRNAgenes	OtherRNA	NA	NA	osa-b1.0r1-54771	OtherRNA locus with < 80% of RNAs between 20-24 nts in size	NA	NA	NA	NA	NA	NA	NA	-6.87493175450493	0.000146693142154841
2	14260501	14260879	379	*	PlantSmallRNAgenes	OtherRNA	NA	NA	osa-b1.0r1-54777	OtherRNA locus with < 80% of RNAs between 20-24 nts in size	NA	NA	NA	NA	NA	NA	NA	-9.78499505116714	0.000655821302077324
2	14270822	14271246	425	*	PlantSmallRNAgenes	OtherRNA	NA	NA	osa-b1.0r1-54787	OtherRNA locus with < 80% of RNAs between 20-24 nts in size	NA	NA	NA	NA	NA	NA	NA	-6.94445400673598	4.95138824772684e-07
2	14278784	14280108	1325	*	PlantSmallRNAgenes	OtherRNA	NA	NA	osa-b1.0r1-54793	OtherRNA locus with < 80% of RNAs between 20-24 nts in size	NA	NA	NA	NA	NA	NA	NA	-8.66087633297031	3.88489162707427e-14
2	14280229	14280823	595	-	PlantSmallRNAgenes	OtherRNA	NA	NA	osa-b1.0r1-54794	OtherRNA locus with < 80% of RNAs between 20-24 nts in size	NA	NA	NA	NA	NA	NA	NA	-6.3215489958072	2.57390917348623e-25
2	14284950	14285235	286	*	PlantSmallRNAgenes	OtherRNA	NA	NA	osa-b1.0r1-54797	OtherRNA locus with < 80% of RNAs between 20-24 nts in size	NA	NA	NA	NA	NA	NA	NA	-10.3686327226585	2.25709004099608e-15
2	14285402	14285722	321	-	PlantSmallRNAgenes	OtherRNA	NA	NA	osa-b1.0r1-54798	OtherRNA locus with < 80% of RNAs between 20-24 nts in size	NA	NA	NA	NA	NA	NA	NA	-7.95926755501392	1.84624581788061e-13
2	14289250	14289839	590	*	PlantSmallRNAgenes	OtherRNA	NA	NA	osa-b1.0r1-54803	OtherRNA locus with < 80% of RNAs between 20-24 nts in size	NA	NA	NA	NA	NA	NA	NA	-11.1153480993184	5.37667553271481e-11
2	14783682	14783753	72	-	ShortStack	siRNA21	NA	NA	Cluster_85305	NA	Cluster_85305	21	N	NA	NA	NA	NA	5.63463035532295	0.0103807871988051
2	15105470	15106041	572	*	PlantSmallRNAgenes	siRNA24	NA	NA	osa-b1.0r1-55046	siRNA24 locus with predominant RNA size of 24	NA	NA	NA	NA	NA	NA	NA	-4.43307685100057	0.0396284534986686
2	15333384	15333745	362	-	PlantSmallRNAgenes	OtherRNA	NA	NA	osa-b1.0r1-55125	OtherRNA locus with < 80% of RNAs between 20-24 nts in size	NA	NA	NA	NA	NA	NA	NA	17.921169064958	0.041226209658403
2	15445805	15446133	329	-	PlantSmallRNAgenes	OtherRNA	NA	NA	osa-b1.0r1-55161	OtherRNA locus with < 80% of RNAs between 20-24 nts in size	NA	NA	NA	NA	NA	NA	NA	-1.89990693506466	0.0187891465629043
2	15510172	15510405	234	-	PlantSmallRNAgenes	OtherRNA	NA	NA	osa-b1.0r1-55187	OtherRNA locus with < 80% of RNAs between 20-24 nts in size	NA	NA	NA	NA	NA	NA	NA	3.32928660071825	0.000297144977959864
2	15734640	15734661	22	+	PlantSmallRNAgenes	OtherRNA	NA	NA	osa-b1.0r1-55277	OtherRNA locus with < 80% of RNAs between 20-24 nts in size	NA	NA	NA	NA	NA	NA	NA	9.48540839678519	0.00412373857156794
2	17178134	17180950	2817	*	PlantSmallRNAgenes	siRNA21	NA	NA	osa-b1.0r1-55905	siRNA21 locus with predominant RNA size of 21	NA	NA	NA	NA	NA	NA	NA	-5.27950599869473	0.0217887925991586
2	17674790	17676282	1493	*	PlantSmallRNAgenes	siRNA24	NA	NA	osa-b1.0r1-56113	siRNA24 locus with predominant RNA size of 24	NA	NA	NA	NA	NA	NA	NA	-2.91920491217759	0.0435391950685507
2	18624560	18624575	16	-	PlantSmallRNAgenes	OtherRNA	NA	NA	osa-b1.0r1-56514	OtherRNA locus with < 80% of RNAs between 20-24 nts in size	NA	NA	NA	NA	NA	NA	NA	3.90602214979653	0.00496697154142252
2	18809967	18810345	379	*	PlantSmallRNAgenes	siRNA24	NA	NA	osa-b1.0r1-56603	siRNA24 locus with predominant RNA size of 24	NA	NA	NA	NA	NA	NA	NA	-4.1977949116851	0.00584518328841948
2	18956209	18956303	95	-	PlantSmallRNAgenes	OtherRNA	NA	NA	osa-b1.0r1-56673	OtherRNA locus with < 80% of RNAs between 20-24 nts in size	NA	NA	NA	NA	NA	NA	NA	18.2887124801985	0.00511041075219354
2	18977015	18977728	714	+	PlantSmallRNAgenes	siRNA24	NA	NA	osa-b1.0r1-56681	siRNA24 locus with predominant RNA size of 24	NA	NA	NA	NA	NA	NA	NA	-1.70446961430108	0.0394158439393052
2	19050932	19052108	1177	*	PlantSmallRNAgenes	siRNA24	NA	NA	osa-b1.0r1-56703	siRNA24 locus with predominant RNA size of 24	NA	NA	NA	NA	NA	NA	NA	2.68230443943622	0.023088028670055
2	20160807	20161265	459	*	PlantSmallRNAgenes	siRNA24	NA	NA	osa-b1.0r1-57218	siRNA24 locus with predominant RNA size of 24	NA	NA	NA	NA	NA	NA	NA	-2.86621200303955	3.42408919145201e-05
2	20394772	20395767	996	*	PlantSmallRNAgenes	OtherRNA	NA	NA	osa-b1.0r1-57337	OtherRNA locus with < 80% of RNAs between 20-24 nts in size	NA	NA	NA	NA	NA	NA	NA	6.39198344565167	0.00267025975804845
2	20770280	20770381	102	+	PlantSmallRNAgenes	OtherRNA	NA	NA	osa-b1.0r1-57519	OtherRNA locus with < 80% of RNAs between 20-24 nts in size	NA	NA	NA	NA	NA	NA	NA	18.5418184618275	8.82047457645683e-06
2	21239629	21240109	481	*	PlantSmallRNAgenes	siRNA24	NA	NA	osa-b1.0r1-57704	siRNA24 locus with predominant RNA size of 24	NA	NA	NA	NA	NA	NA	NA	-2.66271650438931	0.000149972010997099
2	21447538	21447658	121	+	PlantSmallRNAgenes	OtherRNA	NA	NA	osa-b1.0r1-57782	OtherRNA locus with < 80% of RNAs between 20-24 nts in size	NA	NA	NA	NA	NA	NA	NA	24.4636723185478	0.00090742111073312
2	21502322	21504672	2351	+	PlantSmallRNAgenes	OtherRNA	NA	NA	osa-b1.0r1-57797	OtherRNA locus with < 80% of RNAs between 20-24 nts in size	NA	NA	NA	NA	NA	NA	NA	-7.61527676215707	0.0009658368901058
2	21564145	21565103	959	-	PlantSmallRNAgenes	siRNA24	NA	NA	osa-b1.0r1-57821	siRNA24 locus with predominant RNA size of 24	NA	NA	NA	NA	NA	NA	NA	-4.07797843815841	0.00276860809304523
2	21908714	21909412	699	*	PlantSmallRNAgenes	siRNA24	NA	NA	osa-b1.0r1-57999	siRNA24 locus with predominant RNA size of 24	NA	NA	NA	NA	NA	NA	NA	-4.88071123119447	0.0289591922047277
2	21991260	21991425	166	-	PlantSmallRNAgenes	OtherRNA	NA	NA	osa-b1.0r1-58044	OtherRNA locus with < 80% of RNAs between 20-24 nts in size	NA	NA	NA	NA	NA	NA	NA	21.2544955418219	0.000717742205917842
2	22076652	22077090	439	-	PlantSmallRNAgenes	OtherRNA	NA	NA	osa-b1.0r1-58085	OtherRNA locus with < 80% of RNAs between 20-24 nts in size	NA	NA	NA	NA	NA	NA	NA	2.78432027608559	0.00626510580725298
2	22229455	22229498	44	-	PlantSmallRNAgenes	OtherRNA	NA	NA	osa-b1.0r1-58150	OtherRNA locus with < 80% of RNAs between 20-24 nts in size	NA	NA	NA	NA	NA	NA	NA	-6.52453706477202	0.000109499309331207
2	22300238	22300689	452	-	PlantSmallRNAgenes	siRNA21	NA	NA	osa-b1.0r1-58182	siRNA21 locus with predominant RNA size of 21	NA	NA	NA	NA	NA	NA	NA	-2.15558186368979	0.00412373857156794
2	22303649	22303784	136	-	PlantSmallRNAgenes	siRNA21	NA	NA	osa-b1.0r1-58185	siRNA21 locus with predominant RNA size of 21	NA	NA	NA	NA	NA	NA	NA	-2.14649966134081	0.0480850249053057
2	22390375	22392866	2492	*	PlantSmallRNAgenes	OtherRNA	NA	NA	osa-b1.0r1-58220	OtherRNA locus with < 80% of RNAs between 20-24 nts in size	NA	NA	NA	NA	NA	NA	NA	-3.11695673337754	0.00117200984134891
2	22509277	22510027	751	-	PlantSmallRNAgenes	siRNA24	NA	NA	osa-b1.0r1-58274	siRNA24 locus with predominant RNA size of 24	NA	NA	NA	NA	NA	NA	NA	6.89736444049128	1.35870404980984e-06
2	22510466	22510622	157	-	PlantSmallRNAgenes	OtherRNA	NA	NA	osa-b1.0r1-58276	OtherRNA locus with < 80% of RNAs between 20-24 nts in size	NA	NA	NA	NA	NA	NA	NA	6.98665752761799	0.000592216386135586
2	23111956	23113745	1790	+	PlantSmallRNAgenes	OtherRNA	NA	NA	osa-b1.0r1-58587	OtherRNA locus with < 80% of RNAs between 20-24 nts in size	NA	NA	NA	NA	NA	NA	NA	-2.8771717255963	0.0163067405390446
2	24878801	24879950	1150	-	ShortStack	OtherRNA	NA	NA	Cluster_91793	NA	Cluster_91793	N	N	NA	NA	NA	NA	5.93589907539919	0.0133623076779583
2	24951853	24952773	921	*	PlantSmallRNAgenes	siRNA24	NA	NA	osa-b1.0r1-59271	siRNA24 locus with predominant RNA size of 24	NA	NA	NA	NA	NA	NA	NA	5.21861619869693	0.0393321125988198
2	25006604	25008449	1846	-	PlantSmallRNAgenes	OtherRNA	NA	NA	osa-b1.0r1-59293	OtherRNA locus with < 80% of RNAs between 20-24 nts in size	NA	NA	NA	NA	NA	NA	NA	2.57734535343354	0.0407537118380963
2	25412555	25413504	950	*	PlantSmallRNAgenes	siRNA24	NA	NA	osa-b1.0r1-59451	siRNA24 locus with predominant RNA size of 24	NA	NA	NA	NA	NA	NA	NA	4.77006975930454	0.0321897235156021
2	25506303	25506390	88	+	PlantSmallRNAgenes	OtherRNA	NA	NA	osa-b1.0r1-59491	OtherRNA locus with < 80% of RNAs between 20-24 nts in size	NA	NA	NA	NA	NA	NA	NA	20.4241786021705	0.0130452436075685
2	25780966	25780982	17	-	PlantSmallRNAgenes	OtherRNA	NA	NA	osa-b1.0r1-59590	OtherRNA locus with < 80% of RNAs between 20-24 nts in size	NA	NA	NA	NA	NA	NA	NA	4.57908473686121	0.00668129861762208
2	25902007	25903619	1613	*	PlantSmallRNAgenes	siRNA24	NA	NA	osa-b1.0r1-59654	siRNA24 locus with predominant RNA size of 24	NA	NA	NA	NA	NA	NA	NA	-2.41482765618342	0.0481532338211296
2	25968976	25969336	361	*	PlantSmallRNAgenes	siRNA24	NA	NA	osa-b1.0r1-59676	siRNA24 locus with predominant RNA size of 24	NA	NA	NA	NA	NA	NA	NA	5.41946826677543	0.0342687152093299
2	26353751	26353961	211	*	Pln24NT	24nt_Locus	NA	NA	cluster49632	NA	NA	NA	NA	cluster49632	cluster49632	F	1	5.14195945681917	0.0463999387329957
2	26579533	26579881	349	-	PlantSmallRNAgenes	OtherRNA	NA	NA	osa-b1.0r1-59959	OtherRNA locus with < 80% of RNAs between 20-24 nts in size	NA	NA	NA	NA	NA	NA	NA	5.00712386166781	5.85794187404925e-06
2	26676774	26676971	198	-	PlantSmallRNAgenes	OtherRNA	NA	NA	osa-b1.0r1-60004	OtherRNA locus with < 80% of RNAs between 20-24 nts in size	NA	NA	NA	NA	NA	NA	NA	3.36936550988011	6.48724697002518e-06
2	27543142	27543783	642	*	PlantSmallRNAgenes	siRNA24	NA	NA	osa-b1.0r1-60330	siRNA24 locus with predominant RNA size of 24	NA	NA	NA	NA	NA	NA	NA	-2.31990986769352	0.0101395494242604
2	27610577	27612385	1809	*	PlantSmallRNAgenes	OtherRNA	NA	NA	osa-b1.0r1-60348	OtherRNA locus with < 80% of RNAs between 20-24 nts in size	NA	NA	NA	NA	NA	NA	NA	-3.3194763967944	0.0199765656858421
2	27693179	27693472	294	*	PlantSmallRNAgenes	siRNA24	NA	NA	osa-b1.0r1-60390	siRNA24 locus with predominant RNA size of 24	NA	NA	NA	NA	NA	NA	NA	1.8928249581694	0.0382737599159226
2	28237873	28238061	189	-	PlantSmallRNAgenes	OtherRNA	NA	NA	osa-b1.0r1-60604	OtherRNA locus with < 80% of RNAs between 20-24 nts in size	NA	NA	NA	NA	NA	NA	NA	4.0948877993625	4.02518167255719e-07
2	28343426	28344046	621	*	PlantSmallRNAgenes	siRNA24	NA	NA	osa-b1.0r1-60652	siRNA24 locus with predominant RNA size of 24	NA	NA	NA	NA	NA	NA	NA	-2.19797875537922	0.0368162655501623
2	28703256	28704478	1223	+	PlantSmallRNAgenes	OtherRNA	NA	NA	osa-b1.0r1-60780	OtherRNA locus with < 80% of RNAs between 20-24 nts in size	NA	NA	NA	NA	NA	NA	NA	-5.527085091514	0.00546951210436597
2	28894855	28895327	473	*	PlantSmallRNAgenes	siRNA24	NA	NA	osa-b1.0r1-60860	siRNA24 locus with predominant RNA size of 24	NA	NA	NA	NA	NA	NA	NA	-3.45251920592889	0.000730891386206983
2	29026011	29029008	2998	-	PlantSmallRNAgenes	OtherRNA	NA	NA	osa-b1.0r1-60917	OtherRNA locus with < 80% of RNAs between 20-24 nts in size	NA	NA	NA	NA	NA	NA	NA	-2.76487178953317	0.0359743967359742
2	29358283	29358758	476	*	PlantSmallRNAgenes	siRNA24	NA	NA	osa-b1.0r1-61035	siRNA24 locus with predominant RNA size of 24	NA	NA	NA	NA	NA	NA	NA	-3.92136533694395	0.0181520503145835
2	29543576	29544687	1112	*	PlantSmallRNAgenes	siRNA24	NA	NA	osa-b1.0r1-61107	siRNA24 locus with predominant RNA size of 24	NA	NA	NA	NA	NA	NA	NA	-4.6022034277842	0.0450249650805513
2	29621285	29621318	34	+	PlantSmallRNAgenes	siRNA22	NA	NA	osa-b1.0r1-61140	siRNA22 locus with predominant RNA size of 22	NA	NA	NA	NA	NA	NA	NA	-2.54597231929433	0.0218353433241616
2	29889981	29889997	17	+	PlantSmallRNAgenes	OtherRNA	NA	NA	osa-b1.0r1-61252	OtherRNA locus with < 80% of RNAs between 20-24 nts in size	NA	NA	NA	NA	NA	NA	NA	6.39744237307965	8.18598742040932e-06
2	29913814	29916270	2457	*	PlantSmallRNAgenes	OtherRNA	NA	NA	osa-b1.0r1-61263	OtherRNA locus with < 80% of RNAs between 20-24 nts in size	NA	NA	NA	NA	NA	NA	NA	-2.23643368089965	0.0145431435566684
2	30742142	30742673	532	*	PlantSmallRNAgenes	siRNA24	NA	NA	osa-b1.0r1-61595	siRNA24 locus with predominant RNA size of 24	NA	NA	NA	NA	NA	NA	NA	2.61454443986334	0.0163715879582975
2	31247433	31249083	1651	+	PlantSmallRNAgenes	OtherRNA	NA	NA	osa-b1.0r1-61778	OtherRNA locus with < 80% of RNAs between 20-24 nts in size	NA	NA	NA	NA	NA	NA	NA	-7.4584922607529	1.51931172539473e-05
2	31266324	31266587	264	+	PlantSmallRNAgenes	OtherRNA	NA	NA	osa-b1.0r1-61786	OtherRNA locus with < 80% of RNAs between 20-24 nts in size	NA	NA	NA	NA	NA	NA	NA	6.19741047363307	0.00460879416458823
2	31266690	31266948	259	+	PlantSmallRNAgenes	OtherRNA	NA	NA	osa-b1.0r1-61787	OtherRNA locus with < 80% of RNAs between 20-24 nts in size	NA	NA	NA	NA	NA	NA	NA	5.61443304533798	0.0184142291725831
2	31268561	31269071	511	+	PlantSmallRNAgenes	OtherRNA	NA	NA	osa-b1.0r1-61788	OtherRNA locus with < 80% of RNAs between 20-24 nts in size	NA	NA	NA	NA	NA	NA	NA	5.58455130662197	0.025384462627859
2	31269165	31269927	763	+	PlantSmallRNAgenes	OtherRNA	NA	NA	osa-b1.0r1-61789	OtherRNA locus with < 80% of RNAs between 20-24 nts in size	NA	NA	NA	NA	NA	NA	NA	6.02390116173847	0.00193233232449068
2	31400371	31400812	442	*	PlantSmallRNAgenes	siRNA24	NA	NA	osa-b1.0r1-61824	siRNA24 locus with predominant RNA size of 24	NA	NA	NA	NA	NA	NA	NA	2.68379858741891	0.0116964866996278
2	31575874	31575996	123	+	ShortStack	OtherRNA	NA	NA	Cluster_95915	NA	Cluster_95915	N	N	NA	NA	NA	NA	5.71293477425442	0.0170109309274161
2	31965573	31966311	739	*	PlantSmallRNAgenes	siRNA24	NA	NA	osa-b1.0r1-62020	siRNA24 locus with predominant RNA size of 24	NA	NA	NA	NA	NA	NA	NA	-5.32382977418746	0.00904398082025828
2	32211357	32211849	493	*	PlantSmallRNAgenes	siRNA24	NA	NA	osa-b1.0r1-62125	siRNA24 locus with predominant RNA size of 24	NA	NA	NA	NA	NA	NA	NA	6.37587153565165	0.00203056184718967
2	32267731	32269595	1865	*	PlantSmallRNAgenes	siRNA24	NA	NA	osa-b1.0r1-62141	siRNA24 locus with predominant RNA size of 24	NA	NA	NA	NA	NA	NA	NA	4.00986637873562	0.0376189148010033
2	32931844	32932610	767	+	PlantSmallRNAgenes	siRNA21	NA	NA	osa-b1.0r1-62376	siRNA21 locus with predominant RNA size of 21	NA	NA	NA	NA	NA	NA	NA	-4.42373850030382	7.08653713654953e-05
2	33344947	33345589	643	+	PlantSmallRNAgenes	siRNA24	NA	NA	osa-b1.0r1-62541	siRNA24 locus with predominant RNA size of 24	NA	NA	NA	NA	NA	NA	NA	-2.76864540405358	0.000788841135556262
2	33688835	33690381	1547	+	PlantSmallRNAgenes	OtherRNA	NA	NA	osa-b1.0r1-62705	OtherRNA locus with < 80% of RNAs between 20-24 nts in size	NA	NA	NA	NA	NA	NA	NA	-4.97973904371919	0.02209044346473
2	34561665	34562059	395	+	PlantSmallRNAgenes	OtherRNA	NA	NA	osa-b1.0r1-63028	OtherRNA locus with < 80% of RNAs between 20-24 nts in size	NA	NA	NA	NA	NA	NA	NA	3.12687879952588	0.00308802241409469
2	35092201	35094508	2308	+	PlantSmallRNAgenes	OtherRNA	NA	NA	osa-b1.0r1-63219	OtherRNA locus with < 80% of RNAs between 20-24 nts in size	NA	NA	NA	NA	NA	NA	NA	-7.74052502687485	6.54285577555528e-06
2	35116024	35116532	509	-	PlantSmallRNAgenes	siRNA21	NA	NA	osa-b1.0r1-63230	siRNA21 locus with predominant RNA size of 21	NA	NA	NA	NA	NA	NA	NA	-4.34068047768905	0.000235846478062268
2	35349720	35351210	1491	*	PlantSmallRNAgenes	OtherRNA	NA	NA	osa-b1.0r1-63308	OtherRNA locus with < 80% of RNAs between 20-24 nts in size	NA	NA	NA	NA	NA	NA	NA	3.63424102345394	0.00171972898814974
3	430855	431485	631	-	PlantSmallRNAgenes	OtherRNA	NA	NA	osa-b1.0r1-63622	OtherRNA locus with < 80% of RNAs between 20-24 nts in size	NA	NA	NA	NA	NA	NA	NA	7.47575973223943	0.000115425551122522
3	431581	432844	1264	-	PlantSmallRNAgenes	OtherRNA	NA	NA	osa-b1.0r1-63623	OtherRNA locus with < 80% of RNAs between 20-24 nts in size	NA	NA	NA	NA	NA	NA	NA	8.17545301783933	1.60830077671239e-05
3	624587	624726	140	-	PlantSmallRNAgenes	OtherRNA	NA	NA	osa-b1.0r1-63700	OtherRNA locus with < 80% of RNAs between 20-24 nts in size	NA	NA	NA	NA	NA	NA	NA	2.24986277220875	0.0454765138393586
3	1142486	1142793	308	*	PlantSmallRNAgenes	siRNA24	NA	NA	osa-b1.0r1-63855	siRNA24 locus with predominant RNA size of 24	NA	NA	NA	NA	NA	NA	NA	-1.85065720494982	0.0068773712365365
3	1567451	1567748	298	-	PlantSmallRNAgenes	OtherRNA	NA	NA	osa-b1.0r1-64042	OtherRNA locus with < 80% of RNAs between 20-24 nts in size	NA	NA	NA	NA	NA	NA	NA	2.45987626939374	0.0355745424155853
3	1663394	1666681	3288	*	PlantSmallRNAgenes	OtherRNA	NA	NA	osa-b1.0r1-64075	OtherRNA locus with < 80% of RNAs between 20-24 nts in size	NA	NA	NA	NA	NA	NA	NA	-3.41107764253253	6.89669540392397e-05
3	1691679	1692477	799	-	PlantSmallRNAgenes	OtherRNA	NA	NA	osa-b1.0r1-64086	OtherRNA locus with < 80% of RNAs between 20-24 nts in size	NA	NA	NA	NA	NA	NA	NA	-2.76604895074827	0.00196343222391544
3	1787450	1788552	1103	-	PlantSmallRNAgenes	OtherRNA	NA	NA	osa-b1.0r1-64118	OtherRNA locus with < 80% of RNAs between 20-24 nts in size	NA	NA	NA	NA	NA	NA	NA	-7.2629959904851	8.89170194921397e-06
3	1788645	1789973	1329	-	PlantSmallRNAgenes	OtherRNA	NA	NA	osa-b1.0r1-64119	OtherRNA locus with < 80% of RNAs between 20-24 nts in size	NA	NA	NA	NA	NA	NA	NA	-5.65890116365304	0.00195540589772842
3	2270733	2272055	1323	*	PlantSmallRNAgenes	siRNA24	NA	NA	osa-b1.0r1-64337	siRNA24 locus with predominant RNA size of 24	NA	NA	NA	NA	NA	NA	NA	-3.58012938846885	0.00378945554210422
3	2815530	2817307	1778	-	PlantSmallRNAgenes	OtherRNA	NA	NA	osa-b1.0r1-64529	OtherRNA locus with < 80% of RNAs between 20-24 nts in size	NA	NA	NA	NA	NA	NA	NA	6.69547571262247	0.00103264303227548
3	3271242	3272955	1714	-	PlantSmallRNAgenes	OtherRNA	NA	NA	osa-b1.0r1-64687	OtherRNA locus with < 80% of RNAs between 20-24 nts in size	NA	NA	NA	NA	NA	NA	NA	-3.72573402573525	3.15627966461101e-06
3	3518142	3518499	358	*	PlantSmallRNAgenes	siRNA24	NA	NA	osa-b1.0r1-64782	siRNA24 locus with predominant RNA size of 24	NA	NA	NA	NA	NA	NA	NA	-4.7859741843136	0.0455182048904839
3	3740037	3741762	1726	+	PlantSmallRNAgenes	OtherRNA	NA	NA	osa-b1.0r1-64859	OtherRNA locus with < 80% of RNAs between 20-24 nts in size	NA	NA	NA	NA	NA	NA	NA	-2.84248819833561	0.00703327063264132
3	4349317	4350404	1088	-	PlantSmallRNAgenes	OtherRNA	NA	NA	osa-b1.0r1-65096	OtherRNA locus with < 80% of RNAs between 20-24 nts in size	NA	NA	NA	NA	NA	NA	NA	3.38253236499516	0.0466445290525877
3	4494805	4495129	325	*	PlantSmallRNAgenes	siRNA21	NA	NA	osa-b1.0r1-65158	siRNA21 locus with predominant RNA size of 21	NA	NA	NA	NA	NA	NA	NA	2.53052166853253	0.00411020871909792
3	4878483	4879134	652	*	PlantSmallRNAgenes	siRNA24	NA	NA	osa-b1.0r1-65324	siRNA24 locus with predominant RNA size of 24	NA	NA	NA	NA	NA	NA	NA	-4.63351493829169	0.025384462627859
3	4923967	4924554	588	+	PlantSmallRNAgenes	OtherRNA	NA	NA	osa-b1.0r1-65347	OtherRNA locus with < 80% of RNAs between 20-24 nts in size	NA	NA	NA	NA	NA	NA	NA	2.39525452850219	0.047428539444775
3	5011848	5012403	556	-	PlantSmallRNAgenes	OtherRNA	NA	NA	osa-b1.0r1-65380	OtherRNA locus with < 80% of RNAs between 20-24 nts in size	NA	NA	NA	NA	NA	NA	NA	-9.44287048859103	0.00236067631205157
3	5159274	5160116	843	-	PlantSmallRNAgenes	OtherRNA	NA	NA	osa-b1.0r1-65457	OtherRNA locus with < 80% of RNAs between 20-24 nts in size	NA	NA	NA	NA	NA	NA	NA	-1.7029649170991	0.039411620120248
3	5282117	5282372	256	*	PlantSmallRNAgenes	siRNA24	NA	NA	osa-b1.0r1-65511	siRNA24 locus with predominant RNA size of 24	NA	NA	NA	NA	NA	NA	NA	-1.97302595654584	0.0245763695743871
3	5285358	5285473	116	+	PlantSmallRNAgenes	OtherRNA	NA	NA	osa-b1.0r1-65512	OtherRNA locus with < 80% of RNAs between 20-24 nts in size	NA	NA	NA	NA	NA	NA	NA	-5.28273455079584	0.00542544596363426
3	5429246	5429562	317	*	PlantSmallRNAgenes	siRNA24	NA	NA	osa-b1.0r1-65553	siRNA24 locus with predominant RNA size of 24	NA	NA	NA	NA	NA	NA	NA	-2.45674447644204	0.0030785012694427
3	6182534	6183438	905	*	PlantSmallRNAgenes	siRNA24	NA	NA	osa-b1.0r1-65839	siRNA24 locus with predominant RNA size of 24	NA	NA	NA	NA	NA	NA	NA	1.66221459129597	0.0290966670432637
3	6302828	6304851	2024	-	PlantSmallRNAgenes	OtherRNA	NA	NA	osa-b1.0r1-65882	OtherRNA locus with < 80% of RNAs between 20-24 nts in size	NA	NA	NA	NA	NA	NA	NA	-5.35659154779911	0.00370123382948161
3	6331050	6331359	310	*	PlantSmallRNAgenes	siRNA24	NA	NA	osa-b1.0r1-65899	siRNA24 locus with predominant RNA size of 24	NA	NA	NA	NA	NA	NA	NA	-4.99301297308722	0.00854564574513859
3	6375269	6375541	273	+	PlantSmallRNAgenes	OtherRNA	NA	NA	osa-b1.0r1-65912	OtherRNA locus with < 80% of RNAs between 20-24 nts in size	NA	NA	NA	NA	NA	NA	NA	3.84814157988756	0.0450249650805513
3	6683924	6684121	198	-	PlantSmallRNAgenes	OtherRNA	NA	NA	osa-b1.0r1-66025	OtherRNA locus with < 80% of RNAs between 20-24 nts in size	NA	NA	NA	NA	NA	NA	NA	4.38639727570006	1.00406004493999e-08
3	7102843	7103276	434	-	PlantSmallRNAgenes	OtherRNA	NA	NA	osa-b1.0r1-66229	OtherRNA locus with < 80% of RNAs between 20-24 nts in size	NA	NA	NA	NA	NA	NA	NA	-2.05677305922288	0.000142071388038105
3	7115250	7115712	463	*	PlantSmallRNAgenes	siRNA24	NA	NA	osa-b1.0r1-66235	siRNA24 locus with predominant RNA size of 24	NA	NA	NA	NA	NA	NA	NA	-1.6462178461174	0.0349104343036209
3	7169781	7170121	341	*	PlantSmallRNAgenes	siRNA21	NA	NA	osa-b1.0r1-66251	siRNA21 locus with predominant RNA size of 21	NA	NA	NA	NA	NA	NA	NA	-2.27576113498137	0.00576849446838551
3	7231174	7231477	304	+	PlantSmallRNAgenes	OtherRNA	NA	NA	osa-b1.0r1-66274	OtherRNA locus with < 80% of RNAs between 20-24 nts in size	NA	NA	NA	NA	NA	NA	NA	6.38975785562145	0.00434784963757717
3	7502746	7503260	515	*	PlantSmallRNAgenes	OtherRNA	NA	NA	osa-b1.0r1-66366	OtherRNA locus with < 80% of RNAs between 20-24 nts in size	NA	NA	NA	NA	NA	NA	NA	4.05598714811093	0.0199458945003149
3	7569130	7569744	615	*	PlantSmallRNAgenes	siRNA24	NA	NA	osa-b1.0r1-66393	siRNA24 locus with predominant RNA size of 24	NA	NA	NA	NA	NA	NA	NA	5.58111883061228	0.0163442324212176
3	7617184	7617909	726	*	PlantSmallRNAgenes	siRNA24	NA	NA	osa-b1.0r1-66409	siRNA24 locus with predominant RNA size of 24	NA	NA	NA	NA	NA	NA	NA	-3.01662543285978	0.0137833733850773
3	7799060	7799869	810	+	PlantSmallRNAgenes	siRNA21	NA	NA	osa-b1.0r1-66498	siRNA21 locus with predominant RNA size of 21	NA	NA	NA	NA	NA	NA	NA	-1.93795594349321	0.0466608143561649
3	7965186	7966094	909	-	PlantSmallRNAgenes	OtherRNA	NA	NA	osa-b1.0r1-66584	OtherRNA locus with < 80% of RNAs between 20-24 nts in size	NA	NA	NA	NA	NA	NA	NA	-7.73769144958924	7.62551011324456e-07
3	7996089	7996326	238	*	PlantSmallRNAgenes	siRNA24	NA	NA	osa-b1.0r1-66599	siRNA24 locus with predominant RNA size of 24	NA	NA	NA	NA	NA	NA	NA	5.41933433505475	0.0301036388017231
3	8446726	8447737	1012	*	PlantSmallRNAgenes	OtherRNA	NA	NA	osa-b1.0r1-66743	OtherRNA locus with < 80% of RNAs between 20-24 nts in size	NA	NA	NA	NA	NA	NA	NA	-2.84076994302095	0.0351996021400281
3	8789258	8790374	1117	-	PlantSmallRNAgenes	OtherRNA	NA	NA	osa-b1.0r1-66850	OtherRNA locus with < 80% of RNAs between 20-24 nts in size	NA	NA	NA	NA	NA	NA	NA	-4.07234136451286	0.0078605318355808
3	9491304	9492481	1178	-	PlantSmallRNAgenes	OtherRNA	NA	NA	osa-b1.0r1-67168	OtherRNA locus with < 80% of RNAs between 20-24 nts in size	NA	NA	NA	NA	NA	NA	NA	-5.58681151073581	0.00636706877444669
3	9809554	9811716	2163	*	PlantSmallRNAgenes	siRNA21	NA	NA	osa-b1.0r1-67287	siRNA21 locus with predominant RNA size of 21	NA	NA	NA	NA	NA	NA	NA	-3.8706554456092	0.0302428734810684
3	9937532	9937721	190	+	PlantSmallRNAgenes	siRNA23	NA	NA	osa-b1.0r1-67347	siRNA23 locus with predominant RNA size of 23	NA	NA	NA	NA	NA	NA	NA	-3.60926445829736	1.59229937516687e-05
3	9957823	9958352	530	+	PlantSmallRNAgenes	OtherRNA	NA	NA	osa-b1.0r1-67356	OtherRNA locus with < 80% of RNAs between 20-24 nts in size	NA	NA	NA	NA	NA	NA	NA	2.8252779193985	0.033793867515541
3	10037035	10037575	541	*	PlantSmallRNAgenes	siRNA24	NA	NA	osa-b1.0r1-67386	siRNA24 locus with predominant RNA size of 24	NA	NA	NA	NA	NA	NA	NA	-3.3710577929952	0.023746854860177
3	10115265	10115573	309	*	PlantSmallRNAgenes	siRNA24	NA	NA	osa-b1.0r1-67424	siRNA24 locus with predominant RNA size of 24	NA	NA	NA	NA	NA	NA	NA	-2.9464977745346	0.0132839014994978
3	10131619	10134891	3273	-	PlantSmallRNAgenes	OtherRNA	NA	NA	osa-b1.0r1-67443	OtherRNA locus with < 80% of RNAs between 20-24 nts in size	NA	NA	NA	NA	NA	NA	NA	2.48543914085292	0.00127190986560334
3	10926488	10927835	1348	+	PlantSmallRNAgenes	OtherRNA	NA	NA	osa-b1.0r1-67737	OtherRNA locus with < 80% of RNAs between 20-24 nts in size	NA	NA	NA	NA	NA	NA	NA	9.67087946259846	3.96681773719679e-05
3	10929462	10929666	205	-	PlantSmallRNAgenes	OtherRNA	NA	NA	osa-b1.0r1-67739	OtherRNA locus with < 80% of RNAs between 20-24 nts in size	NA	NA	NA	NA	NA	NA	NA	4.0762391922916	0.00857323024572239
3	10929755	10930850	1096	-	PlantSmallRNAgenes	OtherRNA	NA	NA	osa-b1.0r1-67740	OtherRNA locus with < 80% of RNAs between 20-24 nts in size	NA	NA	NA	NA	NA	NA	NA	8.79855395009218	2.47234209556077e-06
3	11543160	11544552	1393	*	PlantSmallRNAgenes	siRNA24	NA	NA	osa-b1.0r1-67999	siRNA24 locus with predominant RNA size of 24	NA	NA	NA	NA	NA	NA	NA	-1.97076347249611	0.0464952962225188
3	11656328	11656344	17	-	PlantSmallRNAgenes	OtherRNA	NA	NA	osa-b1.0r1-68046	OtherRNA locus with < 80% of RNAs between 20-24 nts in size	NA	NA	NA	NA	NA	NA	NA	6.42208389070953	0.000946207008772672
3	11712144	11714075	1932	+	PlantSmallRNAgenes	OtherRNA	NA	NA	osa-b1.0r1-68074	OtherRNA locus with < 80% of RNAs between 20-24 nts in size	NA	NA	NA	NA	NA	NA	NA	-5.05850802087901	0.000198614638051029
3	11714832	11716730	1899	+	PlantSmallRNAgenes	OtherRNA	NA	NA	osa-b1.0r1-68075	OtherRNA locus with < 80% of RNAs between 20-24 nts in size	NA	NA	NA	NA	NA	NA	NA	-6.9800428976147	7.56930112341044e-05
3	11717768	11719175	1408	+	PlantSmallRNAgenes	OtherRNA	NA	NA	osa-b1.0r1-68076	OtherRNA locus with < 80% of RNAs between 20-24 nts in size	NA	NA	NA	NA	NA	NA	NA	-7.37305060688591	0.00516525584122498
3	11993000	11993488	489	*	PlantSmallRNAgenes	siRNA24	NA	NA	osa-b1.0r1-68208	siRNA24 locus with predominant RNA size of 24	NA	NA	NA	NA	NA	NA	NA	-4.75762291719209	0.0322733138840155
3	12323627	12325188	1562	+	PlantSmallRNAgenes	siRNA24	NA	NA	osa-b1.0r1-68324	siRNA24 locus with predominant RNA size of 24	NA	NA	NA	NA	NA	NA	NA	-2.51687755232807	0.0308695986862801
3	13023723	13023931	209	+	PlantSmallRNAgenes	OtherRNA	NA	NA	osa-b1.0r1-68616	OtherRNA locus with < 80% of RNAs between 20-24 nts in size	NA	NA	NA	NA	NA	NA	NA	5.00024109510068	1.11677714606576e-21
3	14032557	14034425	1869	-	PlantSmallRNAgenes	OtherRNA	NA	NA	osa-b1.0r1-68976	OtherRNA locus with < 80% of RNAs between 20-24 nts in size	NA	NA	NA	NA	NA	NA	NA	-16.4768261916572	7.53183707181665e-05
3	14811643	14813184	1542	*	PlantSmallRNAgenes	siRNA24	NA	NA	osa-b1.0r1-69322	siRNA24 locus with predominant RNA size of 24	NA	NA	NA	NA	NA	NA	NA	-4.77238824826583	0.0285586156171617
3	14839977	14841791	1815	*	PlantSmallRNAgenes	siRNA24	NA	NA	osa-b1.0r1-69334	siRNA24 locus with predominant RNA size of 24	NA	NA	NA	NA	NA	NA	NA	2.23540440718834	0.0192231708435793
3	14846914	14847106	193	-	PlantSmallRNAgenes	OtherRNA	NA	NA	osa-b1.0r1-69335	OtherRNA locus with < 80% of RNAs between 20-24 nts in size	NA	NA	NA	NA	NA	NA	NA	19.6510042707622	0.00510414496248063
3	15201506	15201662	157	+	PlantSmallRNAgenes	OtherRNA	NA	NA	osa-b1.0r1-69481	OtherRNA locus with < 80% of RNAs between 20-24 nts in size	NA	NA	NA	NA	NA	NA	NA	2.42875024253162	0.0159024011475212
3	15746077	15747068	992	*	PlantSmallRNAgenes	siRNA24	NA	NA	osa-b1.0r1-69731	siRNA24 locus with predominant RNA size of 24	NA	NA	NA	NA	NA	NA	NA	-2.51597004290394	0.0158081091566311
3	16788299	16788676	378	+	PlantSmallRNAgenes	OtherRNA	NA	NA	osa-b1.0r1-70260	OtherRNA locus with < 80% of RNAs between 20-24 nts in size	NA	NA	NA	NA	NA	NA	NA	-2.49648478770921	0.000265196989350741
3	17394965	17396228	1264	*	PlantSmallRNAgenes	siRNA24	NA	NA	osa-b1.0r1-70525	siRNA24 locus with predominant RNA size of 24	NA	NA	NA	NA	NA	NA	NA	3.34256673324422	0.00158440152205586
3	17524127	17524427	301	+	PlantSmallRNAgenes	OtherRNA	NA	NA	osa-b1.0r1-70572	OtherRNA locus with < 80% of RNAs between 20-24 nts in size	NA	NA	NA	NA	NA	NA	NA	-4.00214976812499	1.21760376687141e-05
3	17885414	17885689	276	+	PlantSmallRNAgenes	OtherRNA	NA	NA	osa-b1.0r1-70746	OtherRNA locus with < 80% of RNAs between 20-24 nts in size	NA	NA	NA	NA	NA	NA	NA	2.08836133141626	0.0118445870080957
3	17915408	17915765	358	*	PlantSmallRNAgenes	siRNA24	NA	NA	osa-b1.0r1-70763	siRNA24 locus with predominant RNA size of 24	NA	NA	NA	NA	NA	NA	NA	5.91470926107706	0.00793496375588359
3	18201039	18201314	276	*	PlantSmallRNAgenes	siRNA24	NA	NA	osa-b1.0r1-70903	siRNA24 locus with predominant RNA size of 24	NA	NA	NA	NA	NA	NA	NA	5.11551255330225	0.0419349020906524
3	18209200	18209386	187	+	PlantSmallRNAgenes	OtherRNA	NA	NA	osa-b1.0r1-70907	OtherRNA locus with < 80% of RNAs between 20-24 nts in size	NA	NA	NA	NA	NA	NA	NA	-3.12665781249495	4.04440405580231e-05
3	18332869	18333408	540	*	PlantSmallRNAgenes	siRNA24	NA	NA	osa-b1.0r1-70942	siRNA24 locus with predominant RNA size of 24	NA	NA	NA	NA	NA	NA	NA	-2.25978908214163	0.0335031970896945
3	20996248	20997628	1381	*	PlantSmallRNAgenes	siRNA24	NA	NA	osa-b1.0r1-71711	siRNA24 locus with predominant RNA size of 24	NA	NA	NA	NA	NA	NA	NA	-3.67442287751215	0.025257980580759
3	21227253	21228408	1156	*	PlantSmallRNAgenes	siRNA24	NA	NA	osa-b1.0r1-71812	siRNA24 locus with predominant RNA size of 24	NA	NA	NA	NA	NA	NA	NA	-2.18505595901117	0.0165802058923423
3	21373943	21374199	257	*	PlantSmallRNAgenes	siRNA24	NA	NA	osa-b1.0r1-71877	siRNA24 locus with predominant RNA size of 24	NA	NA	NA	NA	NA	NA	NA	-5.74526981336679	0.0137858161089652
3	21603513	21604966	1454	*	PlantSmallRNAgenes	siRNA24	NA	NA	osa-b1.0r1-71984	siRNA24 locus with predominant RNA size of 24	NA	NA	NA	NA	NA	NA	NA	-4.46938726732182	0.0385705160395653
3	22000015	22002402	2388	+	PlantSmallRNAgenes	OtherRNA	NA	NA	osa-b1.0r1-72133	OtherRNA locus with < 80% of RNAs between 20-24 nts in size	NA	NA	NA	NA	NA	NA	NA	-7.51222538993693	1.05272968289915e-09
3	22608585	22608790	206	+	PlantSmallRNAgenes	OtherRNA	NA	NA	osa-b1.0r1-72420	OtherRNA locus with < 80% of RNAs between 20-24 nts in size	NA	NA	NA	NA	NA	NA	NA	3.98909583554073	6.22267340875197e-05
3	22631240	22632146	907	+	PlantSmallRNAgenes	OtherRNA	NA	NA	osa-b1.0r1-72431	OtherRNA locus with < 80% of RNAs between 20-24 nts in size	NA	NA	NA	NA	NA	NA	NA	2.97288362624701	0.017615716542732
3	22811365	22811463	99	*	PlantSmallRNAgenes	siRNA21	NA	NA	osa-b1.0r1-72515	siRNA21 locus with predominant RNA size of 21	NA	NA	NA	NA	NA	NA	NA	-3.65049495174834	0.00879300081335267
3	23464485	23465966	1482	*	PlantSmallRNAgenes	siRNA24	NA	NA	osa-b1.0r1-72777	siRNA24 locus with predominant RNA size of 24	NA	NA	NA	NA	NA	NA	NA	-2.04154006547052	0.0364482745029169
3	23658186	23662580	4395	+	PlantSmallRNAgenes	OtherRNA	NA	NA	osa-b1.0r1-72877	OtherRNA locus with < 80% of RNAs between 20-24 nts in size	NA	NA	NA	NA	NA	NA	NA	2.54290992062593	0.015857306537301
3	24140795	24141935	1141	*	PlantSmallRNAgenes	OtherRNA	NA	NA	osa-b1.0r1-73067	OtherRNA locus with < 80% of RNAs between 20-24 nts in size	NA	NA	NA	NA	NA	NA	NA	5.66920482359005	0.0123150716974293
3	24209762	24210096	335	*	PlantSmallRNAgenes	siRNA24	NA	NA	osa-b1.0r1-73108	siRNA24 locus with predominant RNA size of 24	NA	NA	NA	NA	NA	NA	NA	5.51561377019206	0.0197708614959891
3	25245943	25247455	1513	*	PlantSmallRNAgenes	OtherRNA	NA	NA	osa-b1.0r1-73597	OtherRNA locus with < 80% of RNAs between 20-24 nts in size	NA	NA	NA	NA	NA	NA	NA	-3.92793828738102	0.0051381078468955
3	25247593	25248316	724	*	PlantSmallRNAgenes	OtherRNA	NA	NA	osa-b1.0r1-73598	OtherRNA locus with < 80% of RNAs between 20-24 nts in size	NA	NA	NA	NA	NA	NA	NA	-6.27893452556463	8.54901822226431e-08
3	25619084	25619286	203	+	PlantSmallRNAgenes	OtherRNA	NA	NA	osa-b1.0r1-73764	OtherRNA locus with < 80% of RNAs between 20-24 nts in size	NA	NA	NA	NA	NA	NA	NA	1.76368367588683	0.0256263119877169
3	26007065	26009708	2644	*	PlantSmallRNAgenes	OtherRNA	NA	NA	osa-b1.0r1-73929	OtherRNA locus with < 80% of RNAs between 20-24 nts in size	NA	NA	NA	NA	NA	NA	NA	-7.69541775370813	3.2978074843853e-08
3	26142011	26142650	640	-	PlantSmallRNAgenes	siRNA24	NA	NA	osa-b1.0r1-73997	siRNA24 locus with predominant RNA size of 24	NA	NA	NA	NA	NA	NA	NA	-6.07891858751703	0.000498574416641487
3	26286232	26286969	738	-	ShortStack	OtherRNA	NA	NA	Cluster_115360	NA	Cluster_115360	N	N	NA	NA	NA	NA	6.04398868988779	0.00208079334421703
3	26682535	26682724	190	-	PlantSmallRNAgenes	OtherRNA	NA	NA	osa-b1.0r1-74237	OtherRNA locus with < 80% of RNAs between 20-24 nts in size	NA	NA	NA	NA	NA	NA	NA	-1.95937490081594	0.0359743967359742
3	26798298	26798370	73	+	PlantSmallRNAgenes	OtherRNA	NA	NA	osa-b1.0r1-74311	OtherRNA locus with < 80% of RNAs between 20-24 nts in size	NA	NA	NA	NA	NA	NA	NA	7.87879695066031	3.92420683447968e-05
3	26956042	26956730	689	+	PlantSmallRNAgenes	OtherRNA	NA	NA	osa-b1.0r1-74394	OtherRNA locus with < 80% of RNAs between 20-24 nts in size	NA	NA	NA	NA	NA	NA	NA	-4.21596888668873	0.0375360556704277
3	26958842	26959324	483	+	PlantSmallRNAgenes	siRNA24	NA	NA	osa-b1.0r1-74396	siRNA24 locus with predominant RNA size of 24	NA	NA	NA	NA	NA	NA	NA	-5.83609581064371	2.17276116810046e-11
3	26959522	26959912	391	+	PlantSmallRNAgenes	siRNA21	NA	NA	osa-b1.0r1-74397	siRNA21 locus with predominant RNA size of 21	NA	NA	NA	NA	NA	NA	NA	-4.29708362194078	1.19936732813814e-05
3	27449236	27449648	413	-	PlantSmallRNAgenes	siRNA24	NA	NA	osa-b1.0r1-74617	siRNA24 locus with predominant RNA size of 24	NA	NA	NA	NA	NA	NA	NA	-2.51758053654586	0.00217512079175796
3	27550449	27551909	1461	*	PlantSmallRNAgenes	siRNA24	NA	NA	osa-b1.0r1-74660	siRNA24 locus with predominant RNA size of 24	NA	NA	NA	NA	NA	NA	NA	2.43501211019865	0.013169872755529
3	27610451	27613435	2985	-	PlantSmallRNAgenes	OtherRNA	NA	NA	osa-b1.0r1-74693	OtherRNA locus with < 80% of RNAs between 20-24 nts in size	NA	NA	NA	NA	NA	NA	NA	-5.98490277457701	8.54754114211845e-09
3	29074713	29075840	1128	+	PlantSmallRNAgenes	OtherRNA	NA	NA	osa-b1.0r1-75324	OtherRNA locus with < 80% of RNAs between 20-24 nts in size	NA	NA	NA	NA	NA	NA	NA	5.79652744040922	0.0157879814025278
3	29457186	29458608	1423	+	PlantSmallRNAgenes	siRNA21	NA	NA	osa-b1.0r1-75465	siRNA21 locus with predominant RNA size of 21	NA	NA	NA	NA	NA	NA	NA	2.39387218470862	0.0199458945003149
3	29458962	29460300	1339	+	PlantSmallRNAgenes	siRNA21	NA	NA	osa-b1.0r1-75466	siRNA21 locus with predominant RNA size of 21	NA	NA	NA	NA	NA	NA	NA	3.5139555677796	0.00169955805721435
3	29797732	29798057	326	*	PlantSmallRNAgenes	siRNA24	NA	NA	osa-b1.0r1-75615	siRNA24 locus with predominant RNA size of 24	NA	NA	NA	NA	NA	NA	NA	-2.40304689061328	0.0289905711344546
3	30165061	30165281	221	-	PlantSmallRNAgenes	OtherRNA	NA	NA	osa-b1.0r1-75773	OtherRNA locus with < 80% of RNAs between 20-24 nts in size	NA	NA	NA	NA	NA	NA	NA	18.3138414805038	0.000329206326282411
3	30744272	30744945	674	*	PlantSmallRNAgenes	siRNA24	NA	NA	osa-b1.0r1-75990	siRNA24 locus with predominant RNA size of 24	NA	NA	NA	NA	NA	NA	NA	2.78322969333848	0.0364502207291171
3	31184712	31185111	400	-	PlantSmallRNAgenes	OtherRNA	NA	NA	osa-b1.0r1-76162	OtherRNA locus with < 80% of RNAs between 20-24 nts in size	NA	NA	NA	NA	NA	NA	NA	-2.09370078650174	0.0162950188890897
3	31186768	31187340	573	-	PlantSmallRNAgenes	OtherRNA	NA	NA	osa-b1.0r1-76165	OtherRNA locus with < 80% of RNAs between 20-24 nts in size	NA	NA	NA	NA	NA	NA	NA	-2.20452315383522	0.0111159124202097
3	31188820	31190101	1282	-	PlantSmallRNAgenes	OtherRNA	NA	NA	osa-b1.0r1-76169	OtherRNA locus with < 80% of RNAs between 20-24 nts in size	NA	NA	NA	NA	NA	NA	NA	-1.72628431160485	0.0238015833265359
3	31612031	31612047	17	+	PlantSmallRNAgenes	OtherRNA	NA	NA	osa-b1.0r1-76351	OtherRNA locus with < 80% of RNAs between 20-24 nts in size	NA	NA	NA	NA	NA	NA	NA	4.38016547525476	0.000732030101201663
3	32024679	32025764	1086	*	PlantSmallRNAgenes	siRNA24	NA	NA	osa-b1.0r1-76550	siRNA24 locus with predominant RNA size of 24	NA	NA	NA	NA	NA	NA	NA	-2.82017034401829	0.0207804733211267
3	32087630	32088226	597	-	PlantSmallRNAgenes	OtherRNA	NA	NA	osa-b1.0r1-76576	OtherRNA locus with < 80% of RNAs between 20-24 nts in size	NA	NA	NA	NA	NA	NA	NA	-5.00343723909847	0.0173575778276084
3	32092013	32092194	182	-	PlantSmallRNAgenes	OtherRNA	NA	NA	osa-b1.0r1-76579	OtherRNA locus with < 80% of RNAs between 20-24 nts in size	NA	NA	NA	NA	NA	NA	NA	-8.37138286263717	2.85155143348664e-07
3	32399362	32399509	148	-	PlantSmallRNAgenes	OtherRNA	NA	NA	osa-b1.0r1-76698	OtherRNA locus with < 80% of RNAs between 20-24 nts in size	NA	NA	NA	NA	NA	NA	NA	-1.68540651026685	0.00751841761227074
3	32410380	32410515	136	-	PlantSmallRNAgenes	OtherRNA	NA	NA	osa-b1.0r1-76708	OtherRNA locus with < 80% of RNAs between 20-24 nts in size	NA	NA	NA	NA	NA	NA	NA	24.8455516168095	4.77021143563174e-08
3	32438433	32438547	115	-	PlantSmallRNAgenes	OtherRNA	NA	NA	osa-b1.0r1-76722	OtherRNA locus with < 80% of RNAs between 20-24 nts in size	NA	NA	NA	NA	NA	NA	NA	16.5820097176796	0.000327482055710705
3	32439415	32439508	94	-	PlantSmallRNAgenes	OtherRNA	NA	NA	osa-b1.0r1-76723	OtherRNA locus with < 80% of RNAs between 20-24 nts in size	NA	NA	NA	NA	NA	NA	NA	8.85809702835521	0.000603097542614017
3	32630649	32633444	2796	+	PlantSmallRNAgenes	OtherRNA	NA	NA	osa-b1.0r1-76809	OtherRNA locus with < 80% of RNAs between 20-24 nts in size	NA	NA	NA	NA	NA	NA	NA	-4.6947393563706	3.07852598746932e-05
3	33324175	33324226	52	-	PlantSmallRNAgenes	OtherRNA	NA	NA	osa-b1.0r1-77107	OtherRNA locus with < 80% of RNAs between 20-24 nts in size	NA	NA	NA	NA	NA	NA	NA	5.15095651821198	0.000107127959223249
3	33722664	33723071	408	+	PlantSmallRNAgenes	siRNA24	NA	NA	osa-b1.0r1-77251	siRNA24 locus with predominant RNA size of 24	NA	NA	NA	NA	NA	NA	NA	-3.08206507752362	0.00358480787350056
3	33763629	33763948	320	+	PlantSmallRNAgenes	siRNA24	NA	NA	osa-b1.0r1-77270	siRNA24 locus with predominant RNA size of 24	NA	NA	NA	NA	NA	NA	NA	2.42225076642845	0.0469217561776693
3	34349528	34350436	909	-	PlantSmallRNAgenes	OtherRNA	NA	NA	osa-b1.0r1-77493	OtherRNA locus with < 80% of RNAs between 20-24 nts in size	NA	NA	NA	NA	NA	NA	NA	-7.93310937990523	0.0223776587432071
3	34382316	34382498	183	-	PlantSmallRNAgenes	OtherRNA	NA	NA	osa-b1.0r1-77516	OtherRNA locus with < 80% of RNAs between 20-24 nts in size	NA	NA	NA	NA	NA	NA	NA	4.27218914265586	1.67629363315761e-16
3	34766696	34767102	407	+	PlantSmallRNAgenes	siRNA21	NA	NA	osa-b1.0r1-77658	siRNA21 locus with predominant RNA size of 21	NA	NA	NA	NA	NA	NA	NA	-3.42108849533452	0.00233052205675924
3	34906678	34906950	273	+	ShortStack	OtherRNA	NA	NA	Cluster_121003	NA	Cluster_121003	N	N	NA	NA	NA	NA	-5.81848280140896	0.00542544596363426
3	35123028	35123292	265	+	PlantSmallRNAgenes	OtherRNA	NA	NA	osa-b1.0r1-77803	OtherRNA locus with < 80% of RNAs between 20-24 nts in size	NA	NA	NA	NA	NA	NA	NA	1.74315415308825	0.0306478356671607
3	35334752	35334988	237	-	PlantSmallRNAgenes	OtherRNA	NA	NA	osa-b1.0r1-77902	OtherRNA locus with < 80% of RNAs between 20-24 nts in size	NA	NA	NA	NA	NA	NA	NA	3.05089110198871	0.0164758509722697
3	35344407	35345117	711	*	PlantSmallRNAgenes	siRNA24	NA	NA	osa-b1.0r1-77904	siRNA24 locus with predominant RNA size of 24	NA	NA	NA	NA	NA	NA	NA	3.68196226125911	0.0106047275367274
3	35428500	35428654	155	-	PlantSmallRNAgenes	OtherRNA	NA	NA	osa-b1.0r1-77929	OtherRNA locus with < 80% of RNAs between 20-24 nts in size	NA	NA	NA	NA	NA	NA	NA	-24.0742942676181	0.00120310713749657
3	35700307	35700811	505	*	PlantSmallRNAgenes	siRNA24	NA	NA	osa-b1.0r1-78019	siRNA24 locus with predominant RNA size of 24	NA	NA	NA	NA	NA	NA	NA	4.25076542417218	8.22539568642748e-05
3	35999264	36001225	1962	-	PlantSmallRNAgenes	siRNA22	NA	NA	osa-b1.0r1-78117	siRNA22 locus with predominant RNA size of 22	NA	NA	NA	NA	NA	NA	NA	-8.17159100294857	7.8305186048398e-14
3	36132372	36134496	2125	*	PlantSmallRNAgenes	OtherRNA	NA	NA	osa-b1.0r1-78151	OtherRNA locus with < 80% of RNAs between 20-24 nts in size	NA	NA	NA	NA	NA	NA	NA	-4.23400406487911	0.000405697334245044
3	36182238	36182943	706	-	PlantSmallRNAgenes	OtherRNA	NA	NA	osa-b1.0r1-78193	OtherRNA locus with < 80% of RNAs between 20-24 nts in size	NA	NA	NA	NA	NA	NA	NA	-6.40488998078492	0.000186716325921098
3	36357445	36357714	270	+	PlantSmallRNAgenes	siRNA20	NA	NA	osa-b1.0r1-78255	siRNA20 locus with predominant RNA size of 20	NA	NA	NA	NA	NA	NA	NA	-3.02059260333037	0.0116964866996278
3	36368268	36368538	271	*	PlantSmallRNAgenes	siRNA24	NA	NA	osa-b1.0r1-78261	siRNA24 locus with predominant RNA size of 24	NA	NA	NA	NA	NA	NA	NA	-1.94710889139481	0.0375436324023183
4	501742	503273	1532	*	PlantSmallRNAgenes	siRNA24	NA	NA	osa-b1.0r1-78453	siRNA24 locus with predominant RNA size of 24	NA	NA	NA	NA	NA	NA	NA	-4.50992612470233	0.0399571913537685
4	590561	591377	817	*	PlantSmallRNAgenes	siRNA24	NA	NA	osa-b1.0r1-78493	siRNA24 locus with predominant RNA size of 24	NA	NA	NA	NA	NA	NA	NA	5.17442659254382	0.0359743967359742
4	3412663	3412969	307	*	PlantSmallRNAgenes	siRNA24	NA	NA	osa-b1.0r1-79370	siRNA24 locus with predominant RNA size of 24	NA	NA	NA	NA	NA	NA	NA	3.44014939036181	0.0224921434769877
4	4502200	4504189	1990	*	PlantSmallRNAgenes	siRNA24	NA	NA	osa-b1.0r1-79665	siRNA24 locus with predominant RNA size of 24	NA	NA	NA	NA	NA	NA	NA	5.11642718686131	0.0441133804482364
4	5695366	5695839	474	-	PlantSmallRNAgenes	OtherRNA	NA	NA	osa-b1.0r1-80104	OtherRNA locus with < 80% of RNAs between 20-24 nts in size	NA	NA	NA	NA	NA	NA	NA	3.14547529486369	0.0185667240143491
4	7579700	7580240	541	*	PlantSmallRNAgenes	siRNA24	NA	NA	osa-b1.0r1-80771	siRNA24 locus with predominant RNA size of 24	NA	NA	NA	NA	NA	NA	NA	3.65401921093834	0.00203056184718967
4	8044224	8044625	402	*	PlantSmallRNAgenes	siRNA24	NA	NA	osa-b1.0r1-80871	siRNA24 locus with predominant RNA size of 24	NA	NA	NA	NA	NA	NA	NA	-3.2894622941169	0.0292242023865166
4	9094550	9094842	293	+	PlantSmallRNAgenes	OtherRNA	NA	NA	osa-b1.0r1-81168	OtherRNA locus with < 80% of RNAs between 20-24 nts in size	NA	NA	NA	NA	NA	NA	NA	-25.8375230991246	0.000338119371518199
4	9095813	9095945	133	+	ShortStack	OtherRNA	NA	NA	Cluster_126653	NA	Cluster_126653	N	N	NA	NA	NA	NA	-8.17019325018808	5.72225191640011e-08
4	9098350	9098681	332	+	PlantSmallRNAgenes	OtherRNA	NA	NA	osa-b1.0r1-81169	OtherRNA locus with < 80% of RNAs between 20-24 nts in size	NA	NA	NA	NA	NA	NA	NA	-26.4814900868779	0.000205108721929124
4	9105210	9105363	154	+	ShortStack	OtherRNA	NA	NA	Cluster_126657	NA	Cluster_126657	N	N	NA	NA	NA	NA	-4.8895352394928	0.0415059634614229
4	9105421	9105881	461	*	PlantSmallRNAgenes	OtherRNA	NA	NA	osa-b1.0r1-81171	OtherRNA locus with < 80% of RNAs between 20-24 nts in size	NA	NA	NA	NA	NA	NA	NA	-5.03439764312379	0.0017576273722346
4	9106096	9107365	1270	+	PlantSmallRNAgenes	OtherRNA	NA	NA	osa-b1.0r1-81172	OtherRNA locus with < 80% of RNAs between 20-24 nts in size	NA	NA	NA	NA	NA	NA	NA	-4.79236891264228	7.77335636911952e-10
4	9108570	9108921	352	+	PlantSmallRNAgenes	OtherRNA	NA	NA	osa-b1.0r1-81174	OtherRNA locus with < 80% of RNAs between 20-24 nts in size	NA	NA	NA	NA	NA	NA	NA	-4.183087677813	0.00400631018844802
4	9108965	9109088	124	+	PlantSmallRNAgenes	OtherRNA	NA	NA	osa-b1.0r1-81175	OtherRNA locus with < 80% of RNAs between 20-24 nts in size	NA	NA	NA	NA	NA	NA	NA	-4.43547787576332	0.00189848918760732
4	9121448	9122277	830	+	PlantSmallRNAgenes	OtherRNA	NA	NA	osa-b1.0r1-81182	OtherRNA locus with < 80% of RNAs between 20-24 nts in size	NA	NA	NA	NA	NA	NA	NA	-6.82492416316162	2.33809336974735e-10
4	9123211	9123830	620	+	PlantSmallRNAgenes	OtherRNA	NA	NA	osa-b1.0r1-81183	OtherRNA locus with < 80% of RNAs between 20-24 nts in size	NA	NA	NA	NA	NA	NA	NA	-6.62404158958979	4.62580372190236e-11
4	9123896	9124470	575	+	PlantSmallRNAgenes	OtherRNA	NA	NA	osa-b1.0r1-81184	OtherRNA locus with < 80% of RNAs between 20-24 nts in size	NA	NA	NA	NA	NA	NA	NA	-6.59152497363722	8.64902455797751e-09
4	9124902	9125119	218	+	PlantSmallRNAgenes	OtherRNA	NA	NA	osa-b1.0r1-81186	OtherRNA locus with < 80% of RNAs between 20-24 nts in size	NA	NA	NA	NA	NA	NA	NA	-6.71403425603195	0.000141389090194116
4	9125461	9125888	428	-	PlantSmallRNAgenes	OtherRNA	NA	NA	osa-b1.0r1-81187	OtherRNA locus with < 80% of RNAs between 20-24 nts in size	NA	NA	NA	NA	NA	NA	NA	-6.98618097338763	6.05337114381528e-18
4	9125977	9126173	197	-	PlantSmallRNAgenes	OtherRNA	NA	NA	osa-b1.0r1-81188	OtherRNA locus with < 80% of RNAs between 20-24 nts in size	NA	NA	NA	NA	NA	NA	NA	-8.14552906596343	0.000341355468181948
4	9126289	9126357	69	-	PlantSmallRNAgenes	OtherRNA	NA	NA	osa-b1.0r1-81189	OtherRNA locus with < 80% of RNAs between 20-24 nts in size	NA	NA	NA	NA	NA	NA	NA	-7.47635207521267	4.76771182912957e-06
4	9128521	9128588	68	-	PlantSmallRNAgenes	OtherRNA	NA	NA	osa-b1.0r1-81192	OtherRNA locus with < 80% of RNAs between 20-24 nts in size	NA	NA	NA	NA	NA	NA	NA	-5.66383198583792	0.00201387148663822
4	9137102	9137469	368	*	PlantSmallRNAgenes	OtherRNA	NA	NA	osa-b1.0r1-81197	OtherRNA locus with < 80% of RNAs between 20-24 nts in size	NA	NA	NA	NA	NA	NA	NA	-9.25175926406709	1.65210547826641e-05
4	9143300	9143672	373	-	PlantSmallRNAgenes	OtherRNA	NA	NA	osa-b1.0r1-81199	OtherRNA locus with < 80% of RNAs between 20-24 nts in size	NA	NA	NA	NA	NA	NA	NA	-13.0816547793065	0.000288794092867431
4	9163432	9163723	292	-	ShortStack	OtherRNA	NA	NA	Cluster_126688	NA	Cluster_126688	N	N	NA	NA	NA	NA	-9.12831310928418	1.71001776692511e-09
4	9172219	9172339	121	+	ShortStack	OtherRNA	NA	NA	Cluster_126691	NA	Cluster_126691	N	N	NA	NA	NA	NA	-7.28573728648808	5.77998409087459e-06
4	9172650	9174135	1486	-	PlantSmallRNAgenes	OtherRNA	NA	NA	osa-b1.0r1-81206	OtherRNA locus with < 80% of RNAs between 20-24 nts in size	NA	NA	NA	NA	NA	NA	NA	-5.36185569070643	1.61673347607665e-10
4	9175270	9175356	87	*	PlantSmallRNAgenes	OtherRNA	NA	NA	osa-b1.0r1-81207	OtherRNA locus with < 80% of RNAs between 20-24 nts in size	NA	NA	NA	NA	NA	NA	NA	-6.13710141632211	1.34754586906975e-08
4	9178502	9178578	77	+	PlantSmallRNAgenes	OtherRNA	NA	NA	osa-b1.0r1-81208	OtherRNA locus with < 80% of RNAs between 20-24 nts in size	NA	NA	NA	NA	NA	NA	NA	-8.77495063107296	2.7907467576907e-10
4	9183691	9183767	77	+	PlantSmallRNAgenes	OtherRNA	NA	NA	osa-b1.0r1-81212	OtherRNA locus with < 80% of RNAs between 20-24 nts in size	NA	NA	NA	NA	NA	NA	NA	-6.50882410111603	2.62698068989311e-21
4	9183851	9184636	786	*	PlantSmallRNAgenes	OtherRNA	NA	NA	osa-b1.0r1-81213	OtherRNA locus with < 80% of RNAs between 20-24 nts in size	NA	NA	NA	NA	NA	NA	NA	-5.87119706784557	3.27002132974856e-10
4	9184903	9185156	254	*	PlantSmallRNAgenes	OtherRNA	NA	NA	osa-b1.0r1-81214	OtherRNA locus with < 80% of RNAs between 20-24 nts in size	NA	NA	NA	NA	NA	NA	NA	-7.45879346249429	4.28007800448023e-06
4	9185336	9185660	325	*	PlantSmallRNAgenes	OtherRNA	NA	NA	osa-b1.0r1-81215	OtherRNA locus with < 80% of RNAs between 20-24 nts in size	NA	NA	NA	NA	NA	NA	NA	-5.06656706376489	5.9932363171891e-05
4	9186237	9186465	229	*	PlantSmallRNAgenes	OtherRNA	NA	NA	osa-b1.0r1-81216	OtherRNA locus with < 80% of RNAs between 20-24 nts in size	NA	NA	NA	NA	NA	NA	NA	-5.18870615831905	0.0070333399873144
4	9192797	9194276	1480	*	PlantSmallRNAgenes	OtherRNA	NA	NA	osa-b1.0r1-81221	OtherRNA locus with < 80% of RNAs between 20-24 nts in size	NA	NA	NA	NA	NA	NA	NA	-5.22774304655656	7.19904663332874e-06
4	9208700	9208993	294	+	PlantSmallRNAgenes	OtherRNA	NA	NA	osa-b1.0r1-81228	OtherRNA locus with < 80% of RNAs between 20-24 nts in size	NA	NA	NA	NA	NA	NA	NA	-25.7645899195456	0.000355543143362899
4	10321017	10321034	18	-	ShortStack	OtherRNA	NA	NA	Cluster_127167	NA	Cluster_127167	N	N	NA	NA	NA	NA	6.09364702301442	0.00173546119547236
4	10796991	10797364	374	*	PlantSmallRNAgenes	siRNA24	NA	NA	osa-b1.0r1-81516	siRNA24 locus with predominant RNA size of 24	NA	NA	NA	NA	NA	NA	NA	5.20497639546926	0.0435284223513718
4	12327641	12329432	1792	*	PlantSmallRNAgenes	siRNA24	NA	NA	osa-b1.0r1-81951	siRNA24 locus with predominant RNA size of 24	NA	NA	NA	NA	NA	NA	NA	-4.49593662591486	0.04689545037441
4	12504979	12505304	326	*	PlantSmallRNAgenes	siRNA24	NA	NA	osa-b1.0r1-82016	siRNA24 locus with predominant RNA size of 24	NA	NA	NA	NA	NA	NA	NA	5.82354249410852	0.00762622800574275
4	12544564	12546437	1874	*	PlantSmallRNAgenes	siRNA24	NA	NA	osa-b1.0r1-82038	siRNA24 locus with predominant RNA size of 24	NA	NA	NA	NA	NA	NA	NA	-2.8327908241334	0.0309184022129096
4	12596912	12597844	933	*	PlantSmallRNAgenes	siRNA24	NA	NA	osa-b1.0r1-82057	siRNA24 locus with predominant RNA size of 24	NA	NA	NA	NA	NA	NA	NA	-5.57046579242429	0.00450046961651166
4	13606476	13606898	423	+	PlantSmallRNAgenes	siRNA24	NA	NA	osa-b1.0r1-82432	siRNA24 locus with predominant RNA size of 24	NA	NA	NA	NA	NA	NA	NA	-2.16005497422438	0.0225480438962898
4	13802289	13803452	1164	+	PlantSmallRNAgenes	OtherRNA	NA	NA	osa-b1.0r1-82501	OtherRNA locus with < 80% of RNAs between 20-24 nts in size	NA	NA	NA	NA	NA	NA	NA	2.43989319083452	0.0218353433241616
4	13843281	13843867	587	*	PlantSmallRNAgenes	siRNA24	NA	NA	osa-b1.0r1-82514	siRNA24 locus with predominant RNA size of 24	NA	NA	NA	NA	NA	NA	NA	-4.94618732333039	0.0339457745283988
4	15927453	15927912	460	+	ShortStack	OtherRNA	NA	NA	Cluster_130531	NA	Cluster_130531	N	N	NA	NA	NA	NA	-5.90378403019319	0.00418191355375296
4	16498679	16499321	643	*	PlantSmallRNAgenes	siRNA24	NA	NA	osa-b1.0r1-83527	siRNA24 locus with predominant RNA size of 24	NA	NA	NA	NA	NA	NA	NA	2.48935425705029	0.0196116503919173
4	17012534	17012809	276	-	PlantSmallRNAgenes	OtherRNA	NA	NA	osa-b1.0r1-83756	OtherRNA locus with < 80% of RNAs between 20-24 nts in size	NA	NA	NA	NA	NA	NA	NA	-3.70036007532305	0.0315797648132054
4	17642984	17643486	503	*	PlantSmallRNAgenes	siRNA24	NA	NA	osa-b1.0r1-84045	siRNA24 locus with predominant RNA size of 24	NA	NA	NA	NA	NA	NA	NA	5.71279624518084	0.0211162087357396
4	18042284	18043569	1286	*	PlantSmallRNAgenes	OtherRNA	NA	NA	osa-b1.0r1-84222	OtherRNA locus with < 80% of RNAs between 20-24 nts in size	NA	NA	NA	NA	NA	NA	NA	-4.91841134144213	0.0207785629818276
4	18906277	18907157	881	-	ShortStack	OtherRNA	NA	NA	Cluster_132567	NA	Cluster_132567	N	N	NA	NA	NA	NA	-3.08180972691039	0.031335857212747
4	19005710	19006298	589	*	PlantSmallRNAgenes	siRNA24	NA	NA	osa-b1.0r1-84658	siRNA24 locus with predominant RNA size of 24	NA	NA	NA	NA	NA	NA	NA	1.68498145553168	0.0355745424155853
4	19247231	19248158	928	+	PlantSmallRNAgenes	OtherRNA	NA	NA	osa-b1.0r1-84767	OtherRNA locus with < 80% of RNAs between 20-24 nts in size	NA	NA	NA	NA	NA	NA	NA	1.78589434875348	0.00840364196007448
4	19318498	19321444	2947	*	PlantSmallRNAgenes	siRNA24	NA	NA	osa-b1.0r1-84801	siRNA24 locus with predominant RNA size of 24	NA	NA	NA	NA	NA	NA	NA	-2.52846079510636	0.00487332042139739
4	19382785	19383082	298	*	PlantSmallRNAgenes	siRNA24	NA	NA	osa-b1.0r1-84835	siRNA24 locus with predominant RNA size of 24	NA	NA	NA	NA	NA	NA	NA	5.26256680347268	0.0450365112056694
4	19419657	19420277	621	+	PlantSmallRNAgenes	OtherRNA	NA	NA	osa-b1.0r1-84851	OtherRNA locus with < 80% of RNAs between 20-24 nts in size	NA	NA	NA	NA	NA	NA	NA	-9.49282915930508	3.27002132974856e-10
4	19425380	19426663	1284	*	PlantSmallRNAgenes	siRNA24	NA	NA	osa-b1.0r1-84855	siRNA24 locus with predominant RNA size of 24	NA	NA	NA	NA	NA	NA	NA	3.92883451149168	0.0462249854602056
4	20048002	20050095	2094	*	PlantSmallRNAgenes	siRNA24	NA	NA	osa-b1.0r1-85185	siRNA24 locus with predominant RNA size of 24	NA	NA	NA	NA	NA	NA	NA	-3.60161109283321	0.0289761507895921
4	20496026	20497071	1046	+	PlantSmallRNAgenes	OtherRNA	NA	NA	osa-b1.0r1-85394	OtherRNA locus with < 80% of RNAs between 20-24 nts in size	NA	NA	NA	NA	NA	NA	NA	-7.94326439678221	8.48475747687582e-07
4	20577737	20578476	740	*	PlantSmallRNAgenes	siRNA24	NA	NA	osa-b1.0r1-85427	siRNA24 locus with predominant RNA size of 24	NA	NA	NA	NA	NA	NA	NA	-3.59566724523446	0.0106568090024849
4	20626735	20627221	487	*	PlantSmallRNAgenes	siRNA24	NA	NA	osa-b1.0r1-85453	siRNA24 locus with predominant RNA size of 24	NA	NA	NA	NA	NA	NA	NA	-1.6853053243552	0.0372251770946253
4	20708032	20709234	1203	*	PlantSmallRNAgenes	OtherRNA	NA	NA	osa-b1.0r1-85507	OtherRNA locus with < 80% of RNAs between 20-24 nts in size	NA	NA	NA	NA	NA	NA	NA	6.57594903243421	0.0336771000830287
4	20934481	20935695	1215	*	PlantSmallRNAgenes	OtherRNA	NA	NA	osa-b1.0r1-85595	OtherRNA locus with < 80% of RNAs between 20-24 nts in size	NA	NA	NA	NA	NA	NA	NA	-2.43246734600723	0.0427701169706064
4	20940946	20942469	1524	-	PlantSmallRNAgenes	OtherRNA	NA	NA	osa-b1.0r1-85601	OtherRNA locus with < 80% of RNAs between 20-24 nts in size	NA	NA	NA	NA	NA	NA	NA	-6.03795618686648	0.00141650177392104
4	20973694	20974957	1264	*	PlantSmallRNAgenes	siRNA24	NA	NA	osa-b1.0r1-85612	siRNA24 locus with predominant RNA size of 24	NA	NA	NA	NA	NA	NA	NA	-6.43115100127796	0.00461030241890359
4	21590056	21590220	165	+	PlantSmallRNAgenes	OtherRNA	NA	NA	osa-b1.0r1-85912	OtherRNA locus with < 80% of RNAs between 20-24 nts in size	NA	NA	NA	NA	NA	NA	NA	3.68749275194329	4.61200746880862e-07
4	21782862	21784225	1364	*	PlantSmallRNAgenes	OtherRNA	NA	NA	osa-b1.0r1-85991	OtherRNA locus with < 80% of RNAs between 20-24 nts in size	NA	NA	NA	NA	NA	NA	NA	6.46403867265	0.0270470828362507
4	21965986	21966451	466	*	PlantSmallRNAgenes	siRNA24	NA	NA	osa-b1.0r1-86054	siRNA24 locus with predominant RNA size of 24	NA	NA	NA	NA	NA	NA	NA	5.31556106832709	0.0353049870352267
4	22077883	22078427	545	+	PlantSmallRNAgenes	OtherRNA	NA	NA	osa-b1.0r1-86113	OtherRNA locus with < 80% of RNAs between 20-24 nts in size	NA	NA	NA	NA	NA	NA	NA	2.87004927884965	3.67135298169742e-05
4	22086200	22086458	259	-	PlantSmallRNAgenes	OtherRNA	NA	NA	osa-b1.0r1-86120	OtherRNA locus with < 80% of RNAs between 20-24 nts in size	NA	NA	NA	NA	NA	NA	NA	-3.16292327555586	0.000153206216932324
4	22123054	22123542	489	*	Pln24NT	24nt_Locus	NA	NA	cluster71483	NA	NA	NA	NA	cluster71483	cluster71483	T	13	5.35538149328733	0.0292344131698835
4	22214993	22215411	419	*	PlantSmallRNAgenes	siRNA24	NA	NA	osa-b1.0r1-86176	siRNA24 locus with predominant RNA size of 24	NA	NA	NA	NA	NA	NA	NA	5.17537031941394	0.0449940217791474
4	22748624	22748828	205	-	ShortStack	OtherRNA	NA	NA	Cluster_135178	NA	Cluster_135178	N	N	NA	NA	NA	NA	6.93503552376173	0.00102317956581918
4	22864369	22864482	114	-	PlantSmallRNAgenes	OtherRNA	NA	NA	osa-b1.0r1-86426	OtherRNA locus with < 80% of RNAs between 20-24 nts in size	NA	NA	NA	NA	NA	NA	NA	4.6485042185259	0.00306294683716721
4	22897493	22897997	505	*	PlantSmallRNAgenes	siRNA24	NA	NA	osa-b1.0r1-86439	siRNA24 locus with predominant RNA size of 24	NA	NA	NA	NA	NA	NA	NA	-2.05972646758848	0.00190211490975987
4	22937131	22939521	2391	+	PlantSmallRNAgenes	OtherRNA	NA	NA	osa-b1.0r1-86455	OtherRNA locus with < 80% of RNAs between 20-24 nts in size	NA	NA	NA	NA	NA	NA	NA	-5.09894079748616	0.000152765869682453
4	23046584	23046946	363	-	PlantSmallRNAgenes	siRNA21	NA	NA	osa-b1.0r1-86499	siRNA21 locus with predominant RNA size of 21	NA	NA	NA	NA	NA	NA	NA	-1.969494928103	0.0316951623198718
4	23053426	23053726	301	-	PlantSmallRNAgenes	siRNA21	NA	NA	osa-b1.0r1-86502	siRNA21 locus with predominant RNA size of 21	NA	NA	NA	NA	NA	NA	NA	-2.47255529768284	5.90497193601631e-05
4	23211673	23212061	389	-	PlantSmallRNAgenes	siRNA24	NA	NA	osa-b1.0r1-86567	siRNA24 locus with predominant RNA size of 24	NA	NA	NA	NA	NA	NA	NA	5.16947858505791	0.0375360556704277
4	23408275	23409161	887	*	PlantSmallRNAgenes	OtherRNA	NA	NA	osa-b1.0r1-86636	OtherRNA locus with < 80% of RNAs between 20-24 nts in size	NA	NA	NA	NA	NA	NA	NA	2.52931829191209	0.049677163298906
4	23411320	23412350	1031	*	PlantSmallRNAgenes	siRNA24	NA	NA	osa-b1.0r1-86640	siRNA24 locus with predominant RNA size of 24	NA	NA	NA	NA	NA	NA	NA	-2.34495141885028	0.0272531695989862
4	23436906	23437260	355	-	PlantSmallRNAgenes	siRNA24	NA	NA	osa-b1.0r1-86661	siRNA24 locus with predominant RNA size of 24	NA	NA	NA	NA	NA	NA	NA	-3.66941971416098	1.06476136237805e-05
4	23639853	23640553	701	+	PlantSmallRNAgenes	OtherRNA	NA	NA	osa-b1.0r1-86761	OtherRNA locus with < 80% of RNAs between 20-24 nts in size	NA	NA	NA	NA	NA	NA	NA	7.93099370942618	1.06330157901974e-13
4	23645174	23646303	1130	-	PlantSmallRNAgenes	OtherRNA	NA	NA	osa-b1.0r1-86764	OtherRNA locus with < 80% of RNAs between 20-24 nts in size	NA	NA	NA	NA	NA	NA	NA	-4.53346450214994	1.7089468964605e-10
4	23646519	23646918	400	*	PlantSmallRNAgenes	OtherRNA	NA	NA	osa-b1.0r1-86765	OtherRNA locus with < 80% of RNAs between 20-24 nts in size	NA	NA	NA	NA	NA	NA	NA	-5.19314094970334	0.00907852465741561
4	23656655	23657930	1276	-	PlantSmallRNAgenes	OtherRNA	NA	NA	osa-b1.0r1-86771	OtherRNA locus with < 80% of RNAs between 20-24 nts in size	NA	NA	NA	NA	NA	NA	NA	-27.1862336989201	1.01496283502491e-12
4	24142782	24142806	25	-	PlantSmallRNAgenes	OtherRNA	NA	NA	osa-b1.0r1-86936	OtherRNA locus with < 80% of RNAs between 20-24 nts in size	NA	NA	NA	NA	NA	NA	NA	7.22376817218152	0.000421602829904758
4	24287355	24287807	453	*	PlantSmallRNAgenes	siRNA24	NA	NA	osa-b1.0r1-86990	siRNA24 locus with predominant RNA size of 24	NA	NA	NA	NA	NA	NA	NA	5.31458172700484	0.0410632282347652
4	24443550	24443941	392	*	PlantSmallRNAgenes	siRNA24	NA	NA	osa-b1.0r1-87044	siRNA24 locus with predominant RNA size of 24	NA	NA	NA	NA	NA	NA	NA	-5.16465100497742	0.0305518582078253
4	24463015	24463627	613	*	PlantSmallRNAgenes	siRNA24	NA	NA	osa-b1.0r1-87051	siRNA24 locus with predominant RNA size of 24	NA	NA	NA	NA	NA	NA	NA	2.2498988388793	0.0496706542249133
4	24647507	24649366	1860	-	PlantSmallRNAgenes	OtherRNA	NA	NA	osa-b1.0r1-87116	OtherRNA locus with < 80% of RNAs between 20-24 nts in size	NA	NA	NA	NA	NA	NA	NA	-5.84554285786544	0.000969798074810795
4	24858097	24858977	881	-	PlantSmallRNAgenes	OtherRNA	NA	NA	osa-b1.0r1-87200	OtherRNA locus with < 80% of RNAs between 20-24 nts in size	NA	NA	NA	NA	NA	NA	NA	-3.00829102494749	0.035634618238943
4	24859008	24859659	652	*	PlantSmallRNAgenes	OtherRNA	NA	NA	osa-b1.0r1-87201	OtherRNA locus with < 80% of RNAs between 20-24 nts in size	NA	NA	NA	NA	NA	NA	NA	-4.04113286801764	0.00147972096159438
4	24864625	24864848	224	-	PlantSmallRNAgenes	OtherRNA	NA	NA	osa-b1.0r1-87205	OtherRNA locus with < 80% of RNAs between 20-24 nts in size	NA	NA	NA	NA	NA	NA	NA	5.90835060623135	0.0107306284256757
4	25012136	25012177	42	+	PlantSmallRNAgenes	OtherRNA	NA	NA	osa-b1.0r1-87265	OtherRNA locus with < 80% of RNAs between 20-24 nts in size	NA	NA	NA	NA	NA	NA	NA	10.9129911497691	6.21259324243874e-06
4	25059650	25059731	82	-	PlantSmallRNAgenes	OtherRNA	NA	NA	osa-b1.0r1-87280	OtherRNA locus with < 80% of RNAs between 20-24 nts in size	NA	NA	NA	NA	NA	NA	NA	18.5818605272106	1.1908457949133e-07
4	25238273	25239344	1072	*	PlantSmallRNAgenes	siRNA24	NA	NA	osa-b1.0r1-87351	siRNA24 locus with predominant RNA size of 24	NA	NA	NA	NA	NA	NA	NA	-4.5174863156398	0.0450365112056694
4	25554206	25554405	200	-	PlantSmallRNAgenes	OtherRNA	NA	NA	osa-b1.0r1-87454	OtherRNA locus with < 80% of RNAs between 20-24 nts in size	NA	NA	NA	NA	NA	NA	NA	6.50998011877236	1.96144867531359e-06
4	25832752	25832875	124	+	PlantSmallRNAgenes	OtherRNA	NA	NA	osa-b1.0r1-87564	OtherRNA locus with < 80% of RNAs between 20-24 nts in size	NA	NA	NA	NA	NA	NA	NA	7.98928328391834	0.0110471692243195
4	26312351	26312585	235	+	PlantSmallRNAgenes	OtherRNA	NA	NA	osa-b1.0r1-87743	OtherRNA locus with < 80% of RNAs between 20-24 nts in size	NA	NA	NA	NA	NA	NA	NA	4.6149179678621	1.25000448256441e-07
4	26919264	26920630	1367	-	PlantSmallRNAgenes	OtherRNA	NA	NA	osa-b1.0r1-87983	OtherRNA locus with < 80% of RNAs between 20-24 nts in size	NA	NA	NA	NA	NA	NA	NA	-4.71032645221808	0.0121767593810291
4	27384166	27384626	461	*	PlantSmallRNAgenes	siRNA24	NA	NA	osa-b1.0r1-88178	siRNA24 locus with predominant RNA size of 24	NA	NA	NA	NA	NA	NA	NA	-3.18917833166579	0.00376385842700539
4	27425481	27426043	563	+	PlantSmallRNAgenes	OtherRNA	NA	NA	osa-b1.0r1-88203	OtherRNA locus with < 80% of RNAs between 20-24 nts in size	NA	NA	NA	NA	NA	NA	NA	-3.84666993628156	0.0148468564075105
4	27510653	27511732	1080	*	PlantSmallRNAgenes	siRNA24	NA	NA	osa-b1.0r1-88234	siRNA24 locus with predominant RNA size of 24	NA	NA	NA	NA	NA	NA	NA	-2.73734221660913	0.00195948819514598
4	27740992	27741348	357	*	PlantSmallRNAgenes	siRNA24	NA	NA	osa-b1.0r1-88330	siRNA24 locus with predominant RNA size of 24	NA	NA	NA	NA	NA	NA	NA	-3.89735747205372	0.0105736176583683
4	29214144	29214271	128	+	PlantSmallRNAgenes	OtherRNA	NA	NA	osa-b1.0r1-88922	OtherRNA locus with < 80% of RNAs between 20-24 nts in size	NA	NA	NA	NA	NA	NA	NA	-5.98520665389843	0.00107785805551329
4	29663499	29665262	1764	*	PlantSmallRNAgenes	siRNA24	NA	NA	osa-b1.0r1-89092	siRNA24 locus with predominant RNA size of 24	NA	NA	NA	NA	NA	NA	NA	-2.86202044751904	0.0163442324212176
4	30027548	30027813	266	-	PlantSmallRNAgenes	OtherRNA	NA	NA	osa-b1.0r1-89214	OtherRNA locus with < 80% of RNAs between 20-24 nts in size	NA	NA	NA	NA	NA	NA	NA	6.74374962041606	0.00129706555783926
4	30074883	30075061	179	-	PlantSmallRNAgenes	OtherRNA	NA	NA	osa-b1.0r1-89234	OtherRNA locus with < 80% of RNAs between 20-24 nts in size	NA	NA	NA	NA	NA	NA	NA	3.44400434562662	0.00122834644476567
4	30617912	30618358	447	*	PlantSmallRNAgenes	siRNA24	NA	NA	osa-b1.0r1-89422	siRNA24 locus with predominant RNA size of 24	NA	NA	NA	NA	NA	NA	NA	-3.15728068007349	0.00151742692606692
4	30842905	30843148	244	+	PlantSmallRNAgenes	OtherRNA	NA	NA	osa-b1.0r1-89483	OtherRNA locus with < 80% of RNAs between 20-24 nts in size	NA	NA	NA	NA	NA	NA	NA	21.7238459178286	0.00636706877444669
4	31806224	31806499	276	*	PlantSmallRNAgenes	siRNA24	NA	NA	osa-b1.0r1-89858	siRNA24 locus with predominant RNA size of 24	NA	NA	NA	NA	NA	NA	NA	4.8511174586604	0.0273926475060874
4	31929271	31929767	497	*	PlantSmallRNAgenes	siRNA24	NA	NA	osa-b1.0r1-89893	siRNA24 locus with predominant RNA size of 24	NA	NA	NA	NA	NA	NA	NA	5.02564475896456	0.0366926418912033
4	32154194	32154472	279	+	PlantSmallRNAgenes	OtherRNA	NA	NA	osa-b1.0r1-89954	OtherRNA locus with < 80% of RNAs between 20-24 nts in size	NA	NA	NA	NA	NA	NA	NA	2.78430001356352	0.000741960031608817
4	33125196	33125461	266	-	PlantSmallRNAgenes	OtherRNA	NA	NA	osa-b1.0r1-90293	OtherRNA locus with < 80% of RNAs between 20-24 nts in size	NA	NA	NA	NA	NA	NA	NA	-2.54353190148695	0.0341755192886953
4	33161539	33162104	566	+	PlantSmallRNAgenes	OtherRNA	NA	NA	osa-b1.0r1-90308	OtherRNA locus with < 80% of RNAs between 20-24 nts in size	NA	NA	NA	NA	NA	NA	NA	-3.85830932038674	0.000270288255957111
4	33624102	33624909	808	-	PlantSmallRNAgenes	OtherRNA	NA	NA	osa-b1.0r1-90492	OtherRNA locus with < 80% of RNAs between 20-24 nts in size	NA	NA	NA	NA	NA	NA	NA	-4.0228915456659	0.00619554831844191
4	33628839	33629361	523	-	PlantSmallRNAgenes	OtherRNA	NA	NA	osa-b1.0r1-90497	OtherRNA locus with < 80% of RNAs between 20-24 nts in size	NA	NA	NA	NA	NA	NA	NA	-4.76275679849528	0.0155008871335245
4	33918269	33918825	557	*	PlantSmallRNAgenes	OtherRNA	NA	NA	osa-b1.0r1-90587	OtherRNA locus with < 80% of RNAs between 20-24 nts in size	NA	NA	NA	NA	NA	NA	NA	-3.11046862324061	2.1674695541478e-05
4	34640406	34640979	574	+	PlantSmallRNAgenes	siRNA24	NA	NA	osa-b1.0r1-90865	siRNA24 locus with predominant RNA size of 24	NA	NA	NA	NA	NA	NA	NA	-2.30183633406533	0.0030785012694427
4	35471584	35471786	203	+	PlantSmallRNAgenes	OtherRNA	NA	NA	osa-b1.0r1-91138	OtherRNA locus with < 80% of RNAs between 20-24 nts in size	NA	NA	NA	NA	NA	NA	NA	3.45808499343477	0.00113808884762563
5	64561	64931	371	-	PlantSmallRNAgenes	OtherRNA	NA	NA	osa-b1.0r1-91169	OtherRNA locus with < 80% of RNAs between 20-24 nts in size	NA	NA	NA	NA	NA	NA	NA	9.22198215738756	0.0372604614258748
5	406298	406366	69	-	PlantSmallRNAgenes	OtherRNA	NA	NA	osa-b1.0r1-91278	OtherRNA locus with < 80% of RNAs between 20-24 nts in size	NA	NA	NA	NA	NA	NA	NA	-6.79400159694406	0.000106865700009375
5	801315	801745	431	+	PlantSmallRNAgenes	OtherRNA	NA	NA	osa-b1.0r1-91412	OtherRNA locus with < 80% of RNAs between 20-24 nts in size	NA	NA	NA	NA	NA	NA	NA	7.0471584051273	0.000377668111516487
5	801882	803306	1425	+	PlantSmallRNAgenes	OtherRNA	NA	NA	osa-b1.0r1-91413	OtherRNA locus with < 80% of RNAs between 20-24 nts in size	NA	NA	NA	NA	NA	NA	NA	5.7070883440755	4.60366022347421e-08
5	915600	915978	379	-	PlantSmallRNAgenes	OtherRNA	NA	NA	osa-b1.0r1-91471	OtherRNA locus with < 80% of RNAs between 20-24 nts in size	NA	NA	NA	NA	NA	NA	NA	-26.9428380097156	6.12599663776647e-12
5	916150	916485	336	-	PlantSmallRNAgenes	OtherRNA	NA	NA	osa-b1.0r1-91472	OtherRNA locus with < 80% of RNAs between 20-24 nts in size	NA	NA	NA	NA	NA	NA	NA	-7.01950822417102	0.0236478540584646
5	921567	922001	435	+	PlantSmallRNAgenes	OtherRNA	NA	NA	osa-b1.0r1-91477	OtherRNA locus with < 80% of RNAs between 20-24 nts in size	NA	NA	NA	NA	NA	NA	NA	3.93960268019195	0.00387568378650338
5	1129409	1129542	134	-	PlantSmallRNAgenes	OtherRNA	NA	NA	osa-b1.0r1-91565	OtherRNA locus with < 80% of RNAs between 20-24 nts in size	NA	NA	NA	NA	NA	NA	NA	-3.16135323018668	0.000596264600072111
5	1779804	1781077	1274	*	PlantSmallRNAgenes	siRNA24	NA	NA	osa-b1.0r1-91800	siRNA24 locus with predominant RNA size of 24	NA	NA	NA	NA	NA	NA	NA	-2.01214830640709	0.0276643692595398
5	2575731	2575920	190	-	PlantSmallRNAgenes	OtherRNA	NA	NA	osa-b1.0r1-92142	OtherRNA locus with < 80% of RNAs between 20-24 nts in size	NA	NA	NA	NA	NA	NA	NA	4.31814147688814	0.0397165423058611
5	3362025	3362536	512	*	PlantSmallRNAgenes	OtherRNA	NA	NA	osa-b1.0r1-92443	OtherRNA locus with < 80% of RNAs between 20-24 nts in size	NA	NA	NA	NA	NA	NA	NA	-2.11388884182789	0.0323871375345945
5	3646266	3646547	282	-	PlantSmallRNAgenes	OtherRNA	NA	NA	osa-b1.0r1-92558	OtherRNA locus with < 80% of RNAs between 20-24 nts in size	NA	NA	NA	NA	NA	NA	NA	5.28883774149458	0.0471354512510447
5	3669329	3669635	307	+	PlantSmallRNAgenes	OtherRNA	NA	NA	osa-b1.0r1-92572	OtherRNA locus with < 80% of RNAs between 20-24 nts in size	NA	NA	NA	NA	NA	NA	NA	6.85488098850427	0.00941875306904394
5	3871965	3872063	99	+	PlantSmallRNAgenes	OtherRNA	NA	NA	osa-b1.0r1-92649	OtherRNA locus with < 80% of RNAs between 20-24 nts in size	NA	NA	NA	NA	NA	NA	NA	20.1765171437167	1.36993062142332e-06
5	3876427	3877771	1345	+	PlantSmallRNAgenes	siRNA21	NA	NA	osa-b1.0r1-92652	siRNA21 locus with predominant RNA size of 21	NA	NA	NA	NA	NA	NA	NA	-1.82480944814212	0.0141743260971133
5	4074234	4075139	906	*	PlantSmallRNAgenes	siRNA24	NA	NA	osa-b1.0r1-92709	siRNA24 locus with predominant RNA size of 24	NA	NA	NA	NA	NA	NA	NA	5.95219332593193	0.00923106203033494
5	4723103	4723227	125	+	PlantSmallRNAgenes	OtherRNA	NA	NA	osa-b1.0r1-92943	OtherRNA locus with < 80% of RNAs between 20-24 nts in size	NA	NA	NA	NA	NA	NA	NA	1.94272550808247	0.0338623238402129
5	5485803	5485820	18	-	PlantSmallRNAgenes	OtherRNA	NA	NA	osa-b1.0r1-93264	OtherRNA locus with < 80% of RNAs between 20-24 nts in size	NA	NA	NA	NA	NA	NA	NA	8.20879505644235	1.31812045903928e-05
5	5840016	5840751	736	*	PlantSmallRNAgenes	siRNA24	NA	NA	osa-b1.0r1-93413	siRNA24 locus with predominant RNA size of 24	NA	NA	NA	NA	NA	NA	NA	2.80346448238645	0.0462249854602056
5	5982768	5984645	1878	*	Pln24NT	24nt_Locus	NA	NA	cluster77451	NA	NA	NA	NA	cluster77451	cluster77451	T	14	4.11559367262503	0.0209119976841568
5	5993578	5993859	282	*	PlantSmallRNAgenes	siRNA24	NA	NA	osa-b1.0r1-93485	siRNA24 locus with predominant RNA size of 24	NA	NA	NA	NA	NA	NA	NA	-2.57137383463253	0.0484021753245534
5	6260146	6261558	1413	*	PlantSmallRNAgenes	siRNA24	NA	NA	osa-b1.0r1-93600	siRNA24 locus with predominant RNA size of 24	NA	NA	NA	NA	NA	NA	NA	2.01221615524865	0.0476636882784443
5	6331809	6332855	1047	*	PlantSmallRNAgenes	siRNA24	NA	NA	osa-b1.0r1-93642	siRNA24 locus with predominant RNA size of 24	NA	NA	NA	NA	NA	NA	NA	-2.57528691269423	0.0140714077068529
5	6865608	6865947	340	*	PlantSmallRNAgenes	siRNA24	NA	NA	osa-b1.0r1-93932	siRNA24 locus with predominant RNA size of 24	NA	NA	NA	NA	NA	NA	NA	5.35570756706516	0.0338883615237219
5	6947482	6947920	439	*	PlantSmallRNAgenes	siRNA24	NA	NA	osa-b1.0r1-93972	siRNA24 locus with predominant RNA size of 24	NA	NA	NA	NA	NA	NA	NA	2.21803679176802	0.0193934649101677
5	7127091	7127822	732	*	PlantSmallRNAgenes	siRNA21	NA	NA	osa-b1.0r1-94060	siRNA21 locus with predominant RNA size of 21	NA	NA	NA	NA	NA	NA	NA	-1.95655626824195	0.0485767439932589
5	7472584	7473966	1383	*	PlantSmallRNAgenes	OtherRNA	NA	NA	osa-b1.0r1-94247	OtherRNA locus with < 80% of RNAs between 20-24 nts in size	NA	NA	NA	NA	NA	NA	NA	-4.69301548456175	0.0335548901459557
5	7746219	7748243	2025	-	PlantSmallRNAgenes	OtherRNA	NA	NA	osa-b1.0r1-94368	OtherRNA locus with < 80% of RNAs between 20-24 nts in size	NA	NA	NA	NA	NA	NA	NA	-3.29438672479978	0.000962707515314276
5	8572410	8572540	131	+	PlantSmallRNAgenes	OtherRNA	NA	NA	osa-b1.0r1-94708	OtherRNA locus with < 80% of RNAs between 20-24 nts in size	NA	NA	NA	NA	NA	NA	NA	20.1980286905281	8.89170194921397e-06
5	9144015	9146305	2291	*	PlantSmallRNAgenes	siRNA24	NA	NA	osa-b1.0r1-94904	siRNA24 locus with predominant RNA size of 24	NA	NA	NA	NA	NA	NA	NA	4.97615716951918	1.08741296424858e-06
5	9306124	9306527	404	*	PlantSmallRNAgenes	siRNA24	NA	NA	osa-b1.0r1-94968	siRNA24 locus with predominant RNA size of 24	NA	NA	NA	NA	NA	NA	NA	-4.33510827488164	0.0178576951578975
5	9646509	9647794	1286	*	PlantSmallRNAgenes	siRNA24	NA	NA	osa-b1.0r1-95082	siRNA24 locus with predominant RNA size of 24	NA	NA	NA	NA	NA	NA	NA	3.79014112348974	4.46477916087546e-05
5	9648081	9648836	756	*	PlantSmallRNAgenes	siRNA24	NA	NA	osa-b1.0r1-95083	siRNA24 locus with predominant RNA size of 24	NA	NA	NA	NA	NA	NA	NA	4.89217147197587	0.00042702389306041
5	9648873	9649329	457	+	PlantSmallRNAgenes	siRNA24	NA	NA	osa-b1.0r1-95084	siRNA24 locus with predominant RNA size of 24	NA	NA	NA	NA	NA	NA	NA	4.5756400181583	3.57180199099831e-05
5	12957900	12960077	2178	-	PlantSmallRNAgenes	OtherRNA	NA	NA	osa-b1.0r1-95667	OtherRNA locus with < 80% of RNAs between 20-24 nts in size	NA	NA	NA	NA	NA	NA	NA	-12.5242477269602	1.43444178939186e-09
5	12960415	12961255	841	-	PlantSmallRNAgenes	OtherRNA	NA	NA	osa-b1.0r1-95668	OtherRNA locus with < 80% of RNAs between 20-24 nts in size	NA	NA	NA	NA	NA	NA	NA	-27.9957772913865	1.28522414489479e-06
5	12961550	12961943	394	-	PlantSmallRNAgenes	OtherRNA	NA	NA	osa-b1.0r1-95670	OtherRNA locus with < 80% of RNAs between 20-24 nts in size	NA	NA	NA	NA	NA	NA	NA	-11.3785374728059	4.23025866060281e-05
5	12976850	12977849	1000	+	PlantSmallRNAgenes	OtherRNA	NA	NA	osa-b1.0r1-95676	OtherRNA locus with < 80% of RNAs between 20-24 nts in size	NA	NA	NA	NA	NA	NA	NA	-24.558793036662	0.000865470085211168
5	12977951	12978533	583	+	PlantSmallRNAgenes	OtherRNA	NA	NA	osa-b1.0r1-95677	OtherRNA locus with < 80% of RNAs between 20-24 nts in size	NA	NA	NA	NA	NA	NA	NA	-10.7210204538436	0.000169538112037361
5	12981850	12982171	322	+	PlantSmallRNAgenes	OtherRNA	NA	NA	osa-b1.0r1-95682	OtherRNA locus with < 80% of RNAs between 20-24 nts in size	NA	NA	NA	NA	NA	NA	NA	-17.0025995031068	2.17109716230353e-31
5	13584583	13587378	2796	*	PlantSmallRNAgenes	siRNA24	NA	NA	osa-b1.0r1-95895	siRNA24 locus with predominant RNA size of 24	NA	NA	NA	NA	NA	NA	NA	2.22568827525626	0.0143866281043558
5	14898612	14899049	438	*	PlantSmallRNAgenes	siRNA24	NA	NA	osa-b1.0r1-96444	siRNA24 locus with predominant RNA size of 24	NA	NA	NA	NA	NA	NA	NA	5.74033391126334	0.0134723162538443
5	15001698	15002797	1100	*	PlantSmallRNAgenes	siRNA24	NA	NA	osa-b1.0r1-96491	siRNA24 locus with predominant RNA size of 24	NA	NA	NA	NA	NA	NA	NA	3.64819210143913	0.0418320549751667
5	15212778	15213252	475	*	PlantSmallRNAgenes	siRNA24	NA	NA	osa-b1.0r1-96572	siRNA24 locus with predominant RNA size of 24	NA	NA	NA	NA	NA	NA	NA	-3.72094873208271	0.0236320622038591
5	15220600	15220877	278	-	PlantSmallRNAgenes	OtherRNA	NA	NA	osa-b1.0r1-96576	OtherRNA locus with < 80% of RNAs between 20-24 nts in size	NA	NA	NA	NA	NA	NA	NA	-5.62202481215509	0.000189007376154847
5	17048094	17049880	1787	*	PlantSmallRNAgenes	siRNA24	NA	NA	osa-b1.0r1-97212	siRNA24 locus with predominant RNA size of 24	NA	NA	NA	NA	NA	NA	NA	5.03704574955491	0.0367955420519828
5	17520140	17520801	662	*	PlantSmallRNAgenes	OtherRNA	NA	NA	osa-b1.0r1-97412	OtherRNA locus with < 80% of RNAs between 20-24 nts in size	NA	NA	NA	NA	NA	NA	NA	2.9597802069774	0.0367697170294225
5	17566820	17567369	550	*	PlantSmallRNAgenes	siRNA24	NA	NA	osa-b1.0r1-97425	siRNA24 locus with predominant RNA size of 24	NA	NA	NA	NA	NA	NA	NA	5.80625241725985	0.0106568090024849
5	17763837	17764173	337	*	PlantSmallRNAgenes	siRNA24	NA	NA	osa-b1.0r1-97520	siRNA24 locus with predominant RNA size of 24	NA	NA	NA	NA	NA	NA	NA	3.77959761254866	0.0068773712365365
5	18498453	18498622	170	+	PlantSmallRNAgenes	OtherRNA	NA	NA	osa-b1.0r1-97840	OtherRNA locus with < 80% of RNAs between 20-24 nts in size	NA	NA	NA	NA	NA	NA	NA	3.46530267090882	0.0154532270602247
5	18808103	18809867	1765	*	PlantSmallRNAgenes	siRNA24	NA	NA	osa-b1.0r1-97981	siRNA24 locus with predominant RNA size of 24	NA	NA	NA	NA	NA	NA	NA	-2.0347799122497	0.0286841801676499
5	18887985	18888706	722	+	PlantSmallRNAgenes	siRNA24	NA	NA	osa-b1.0r1-98003	siRNA24 locus with predominant RNA size of 24	NA	NA	NA	NA	NA	NA	NA	2.12625164656927	0.0236320622038591
5	19113737	19114133	397	*	PlantSmallRNAgenes	siRNA24	NA	NA	osa-b1.0r1-98111	siRNA24 locus with predominant RNA size of 24	NA	NA	NA	NA	NA	NA	NA	-2.49943704795008	0.0117648117350515
5	20022315	20022691	377	*	PlantSmallRNAgenes	siRNA24	NA	NA	osa-b1.0r1-98513	siRNA24 locus with predominant RNA size of 24	NA	NA	NA	NA	NA	NA	NA	2.86671430261117	0.0115645834159288
5	20650602	20650968	367	-	PlantSmallRNAgenes	siRNA24	NA	NA	osa-b1.0r1-98812	siRNA24 locus with predominant RNA size of 24	NA	NA	NA	NA	NA	NA	NA	-2.19673672504174	0.03047620340874
5	20897887	20899607	1721	*	PlantSmallRNAgenes	siRNA24	NA	NA	osa-b1.0r1-98926	siRNA24 locus with predominant RNA size of 24	NA	NA	NA	NA	NA	NA	NA	-3.54962582339515	0.0129982838288456
5	20953564	20955300	1737	-	PlantSmallRNAgenes	OtherRNA	NA	NA	osa-b1.0r1-98960	OtherRNA locus with < 80% of RNAs between 20-24 nts in size	NA	NA	NA	NA	NA	NA	NA	7.3856378813175	0.000252850018352737
5	20973600	20975176	1577	+	PlantSmallRNAgenes	OtherRNA	NA	NA	osa-b1.0r1-98968	OtherRNA locus with < 80% of RNAs between 20-24 nts in size	NA	NA	NA	NA	NA	NA	NA	-5.90227989050436	0.015220513117292
5	21268858	21269917	1060	*	PlantSmallRNAgenes	siRNA24	NA	NA	osa-b1.0r1-99088	siRNA24 locus with predominant RNA size of 24	NA	NA	NA	NA	NA	NA	NA	-2.40142002730016	0.0222000568083882
5	22198451	22198810	360	+	PlantSmallRNAgenes	OtherRNA	NA	NA	osa-b1.0r1-99486	OtherRNA locus with < 80% of RNAs between 20-24 nts in size	NA	NA	NA	NA	NA	NA	NA	-1.97701175997331	0.00562577155013468
5	22277348	22277675	328	*	PlantSmallRNAgenes	siRNA24	NA	NA	osa-b1.0r1-99523	siRNA24 locus with predominant RNA size of 24	NA	NA	NA	NA	NA	NA	NA	6.07751135792299	0.00719924392676128
5	22622801	22622998	198	+	PlantSmallRNAgenes	OtherRNA	NA	NA	osa-b1.0r1-99656	OtherRNA locus with < 80% of RNAs between 20-24 nts in size	NA	NA	NA	NA	NA	NA	NA	2.86107522342938	0.0218353433241616
5	22744471	22744934	464	*	PlantSmallRNAgenes	siRNA24	NA	NA	osa-b1.0r1-99717	siRNA24 locus with predominant RNA size of 24	NA	NA	NA	NA	NA	NA	NA	5.25784494195919	0.033705043685723
5	23135728	23135860	133	*	Pln24NT	24nt_Locus	NA	NA	cluster83182	NA	NA	NA	NA	cluster83182	cluster83182	F	1	-2.50078653740313	0.0336771000830287
5	23142816	23142996	181	-	PlantSmallRNAgenes	OtherRNA	NA	NA	osa-b1.0r1-99851	OtherRNA locus with < 80% of RNAs between 20-24 nts in size	NA	NA	NA	NA	NA	NA	NA	3.66152364636509	8.012157430812e-11
5	23206370	23206641	272	*	PlantSmallRNAgenes	siRNA24	NA	NA	osa-b1.0r1-99874	siRNA24 locus with predominant RNA size of 24	NA	NA	NA	NA	NA	NA	NA	4.31737304490665	0.00656106183972781
5	23206850	23207800	951	+	PlantSmallRNAgenes	siRNA24	NA	NA	osa-b1.0r1-99875	siRNA24 locus with predominant RNA size of 24	NA	NA	NA	NA	NA	NA	NA	6.95342168615924	0.000436262395817774
5	23490398	23490627	230	*	PlantSmallRNAgenes	siRNA24	NA	NA	osa-b1.0r1-100001	siRNA24 locus with predominant RNA size of 24	NA	NA	NA	NA	NA	NA	NA	-2.15254054513096	0.0194468636839924
5	23661860	23662282	423	+	PlantSmallRNAgenes	OtherRNA	NA	NA	osa-b1.0r1-100062	OtherRNA locus with < 80% of RNAs between 20-24 nts in size	NA	NA	NA	NA	NA	NA	NA	-6.30745974659201	0.000600902679780385
5	24060438	24060588	151	-	PlantSmallRNAgenes	OtherRNA	NA	NA	osa-b1.0r1-100239	OtherRNA locus with < 80% of RNAs between 20-24 nts in size	NA	NA	NA	NA	NA	NA	NA	5.41616922777774	0.0233171158322034
5	24378997	24379758	762	-	PlantSmallRNAgenes	OtherRNA	NA	NA	osa-b1.0r1-100361	OtherRNA locus with < 80% of RNAs between 20-24 nts in size	NA	NA	NA	NA	NA	NA	NA	-5.83095495576047	0.00612910558135996
5	25025387	25025873	487	*	PlantSmallRNAgenes	siRNA24	NA	NA	osa-b1.0r1-100656	siRNA24 locus with predominant RNA size of 24	NA	NA	NA	NA	NA	NA	NA	3.51065258084974	0.0155008871335245
5	25318961	25319179	219	+	PlantSmallRNAgenes	OtherRNA	NA	NA	osa-b1.0r1-100777	OtherRNA locus with < 80% of RNAs between 20-24 nts in size	NA	NA	NA	NA	NA	NA	NA	27.1351231103584	3.57180199099831e-05
5	25363554	25364372	819	*	PlantSmallRNAgenes	siRNA24	NA	NA	osa-b1.0r1-100789	siRNA24 locus with predominant RNA size of 24	NA	NA	NA	NA	NA	NA	NA	3.29494066305732	0.0335031970896945
5	25457414	25458584	1171	*	PlantSmallRNAgenes	siRNA24	NA	NA	osa-b1.0r1-100825	siRNA24 locus with predominant RNA size of 24	NA	NA	NA	NA	NA	NA	NA	3.24863419316926	0.00813699615668416
5	25562305	25563792	1488	*	PlantSmallRNAgenes	siRNA24	NA	NA	osa-b1.0r1-100877	siRNA24 locus with predominant RNA size of 24	NA	NA	NA	NA	NA	NA	NA	-2.4206851344408	0.00233052205675924
5	25574155	25574807	653	*	PlantSmallRNAgenes	siRNA24	NA	NA	osa-b1.0r1-100890	siRNA24 locus with predominant RNA size of 24	NA	NA	NA	NA	NA	NA	NA	-3.30311254467701	0.0292874636090943
5	25689842	25690549	708	*	PlantSmallRNAgenes	siRNA24	NA	NA	osa-b1.0r1-100945	siRNA24 locus with predominant RNA size of 24	NA	NA	NA	NA	NA	NA	NA	-2.19718553855595	0.00973547095737354
5	25717095	25717110	16	+	PlantSmallRNAgenes	OtherRNA	NA	NA	osa-b1.0r1-100962	OtherRNA locus with < 80% of RNAs between 20-24 nts in size	NA	NA	NA	NA	NA	NA	NA	3.91252054471973	0.00524275237453253
5	25917501	25917588	88	+	PlantSmallRNAgenes	OtherRNA	NA	NA	osa-b1.0r1-101025	OtherRNA locus with < 80% of RNAs between 20-24 nts in size	NA	NA	NA	NA	NA	NA	NA	21.5234669920058	0.0070642643940466
5	25933867	25934553	687	-	PlantSmallRNAgenes	siRNA24	NA	NA	osa-b1.0r1-101029	siRNA24 locus with predominant RNA size of 24	NA	NA	NA	NA	NA	NA	NA	-2.56244584470787	0.0219264716702657
5	26339652	26340007	356	*	PlantSmallRNAgenes	siRNA24	NA	NA	osa-b1.0r1-101198	siRNA24 locus with predominant RNA size of 24	NA	NA	NA	NA	NA	NA	NA	5.41655884892903	0.0295646335809705
5	27168623	27174268	5646	*	PlantSmallRNAgenes	siRNA22	NA	NA	osa-b1.0r1-101521	siRNA22 locus with predominant RNA size of 22	NA	NA	NA	NA	NA	NA	NA	-1.87264560659119	0.0133301081745222
5	27357758	27358364	607	*	PlantSmallRNAgenes	siRNA24	NA	NA	osa-b1.0r1-101578	siRNA24 locus with predominant RNA size of 24	NA	NA	NA	NA	NA	NA	NA	-3.63422522610986	0.039473797820554
5	27629972	27631501	1530	+	PlantSmallRNAgenes	OtherRNA	NA	NA	osa-b1.0r1-101706	OtherRNA locus with < 80% of RNAs between 20-24 nts in size	NA	NA	NA	NA	NA	NA	NA	-5.38848306907685	0.0171310512523684
5	27689206	27690070	865	*	PlantSmallRNAgenes	siRNA24	NA	NA	osa-b1.0r1-101725	siRNA24 locus with predominant RNA size of 24	NA	NA	NA	NA	NA	NA	NA	-1.8354896169722	0.0462482366130343
5	27766261	27766661	401	-	ShortStack	OtherRNA	NA	NA	Cluster_159561	NA	Cluster_159561	N	N	NA	NA	NA	NA	5.99388175167919	0.0070642643940466
5	27851770	27852672	903	*	PlantSmallRNAgenes	siRNA24	NA	NA	osa-b1.0r1-101780	siRNA24 locus with predominant RNA size of 24	NA	NA	NA	NA	NA	NA	NA	-1.86862321544465	0.0476592812434282
5	27865335	27865677	343	+	PlantSmallRNAgenes	OtherRNA	NA	NA	osa-b1.0r1-101785	OtherRNA locus with < 80% of RNAs between 20-24 nts in size	NA	NA	NA	NA	NA	NA	NA	1.91352075168314	0.0277873682968377
5	27878654	27879627	974	+	PlantSmallRNAgenes	OtherRNA	NA	NA	osa-b1.0r1-101789	OtherRNA locus with < 80% of RNAs between 20-24 nts in size	NA	NA	NA	NA	NA	NA	NA	-7.38946025861813	7.82727633249572e-06
5	28232582	28232976	395	+	PlantSmallRNAgenes	OtherRNA	NA	NA	osa-b1.0r1-101953	OtherRNA locus with < 80% of RNAs between 20-24 nts in size	NA	NA	NA	NA	NA	NA	NA	4.65485930131999	0.0448336967568605
5	28733575	28733860	286	-	PlantSmallRNAgenes	siRNA24	NA	NA	osa-b1.0r1-102145	siRNA24 locus with predominant RNA size of 24	NA	NA	NA	NA	NA	NA	NA	-2.62162951892055	0.0115645834159288
5	28808732	28809067	336	*	PlantSmallRNAgenes	siRNA24	NA	NA	osa-b1.0r1-102168	siRNA24 locus with predominant RNA size of 24	NA	NA	NA	NA	NA	NA	NA	-2.16963594216283	0.00973547095737354
5	28928208	28928382	175	+	PlantSmallRNAgenes	OtherRNA	NA	NA	osa-b1.0r1-102207	OtherRNA locus with < 80% of RNAs between 20-24 nts in size	NA	NA	NA	NA	NA	NA	NA	22.9484512460877	1.59719845990143e-05
5	29080506	29081215	710	*	PlantSmallRNAgenes	siRNA24	NA	NA	osa-b1.0r1-102262	siRNA24 locus with predominant RNA size of 24	NA	NA	NA	NA	NA	NA	NA	5.04316493423534	0.0463999387329957
5	29165153	29165312	160	-	ShortStack	OtherRNA	NA	NA	Cluster_160396	NA	Cluster_160396	N	N	NA	NA	NA	NA	-6.43738843226946	0.000436262395817774
6	302150	303093	944	-	PlantSmallRNAgenes	siRNA24	NA	NA	osa-b1.0r1-102660	siRNA24 locus with predominant RNA size of 24	NA	NA	NA	NA	NA	NA	NA	5.74954070818299	0.0301036388017231
6	454095	454443	349	*	PlantSmallRNAgenes	siRNA24	NA	NA	osa-b1.0r1-102699	siRNA24 locus with predominant RNA size of 24	NA	NA	NA	NA	NA	NA	NA	-2.23996017924599	0.0329056912315642
6	480967	481586	620	-	PlantSmallRNAgenes	OtherRNA	NA	NA	osa-b1.0r1-102710	OtherRNA locus with < 80% of RNAs between 20-24 nts in size	NA	NA	NA	NA	NA	NA	NA	-6.4142823115808	0.049677163298906
6	990661	992164	1504	*	PlantSmallRNAgenes	siRNA24	NA	NA	osa-b1.0r1-102914	siRNA24 locus with predominant RNA size of 24	NA	NA	NA	NA	NA	NA	NA	-5.02099321958151	0.013517852394225
6	1107703	1108173	471	-	PlantSmallRNAgenes	OtherRNA	NA	NA	osa-b1.0r1-102966	OtherRNA locus with < 80% of RNAs between 20-24 nts in size	NA	NA	NA	NA	NA	NA	NA	-4.86549739962479	0.0200275897024902
6	1192681	1196849	4169	*	PlantSmallRNAgenes	siRNA22	NA	NA	osa-b1.0r1-103026	siRNA22 locus with predominant RNA size of 22	NA	NA	NA	NA	NA	NA	NA	2.94918478647311	0.00180914252017004
6	1566419	1567010	592	*	PlantSmallRNAgenes	siRNA24	NA	NA	osa-b1.0r1-103135	siRNA24 locus with predominant RNA size of 24	NA	NA	NA	NA	NA	NA	NA	6.36377717827251	0.0206534013744424
6	1771391	1771736	346	*	PlantSmallRNAgenes	siRNA24	NA	NA	osa-b1.0r1-103229	siRNA24 locus with predominant RNA size of 24	NA	NA	NA	NA	NA	NA	NA	-2.93989200735851	0.0443656350456427
6	2048268	2049938	1671	*	PlantSmallRNAgenes	siRNA24	NA	NA	osa-b1.0r1-103327	siRNA24 locus with predominant RNA size of 24	NA	NA	NA	NA	NA	NA	NA	2.12089238612427	0.0462482366130343
6	2062160	2063796	1637	*	PlantSmallRNAgenes	siRNA24	NA	NA	osa-b1.0r1-103329	siRNA24 locus with predominant RNA size of 24	NA	NA	NA	NA	NA	NA	NA	2.33226645937812	0.0337538698457075
6	2131842	2132182	341	*	PlantSmallRNAgenes	siRNA24	NA	NA	osa-b1.0r1-103348	siRNA24 locus with predominant RNA size of 24	NA	NA	NA	NA	NA	NA	NA	-4.62231974667216	0.00747639232224104
6	2242174	2242290	117	-	ShortStack	OtherRNA	NA	NA	Cluster_162076	NA	Cluster_162076	N	N	NA	NA	NA	NA	7.31194727010803	0.00233052205675924
6	2640190	2640434	245	*	PlantSmallRNAgenes	OtherRNA	NA	NA	osa-b1.0r1-103534	OtherRNA locus with < 80% of RNAs between 20-24 nts in size	NA	NA	NA	NA	NA	NA	NA	4.85846898996008	1.21791917667747e-07
6	2713859	2714351	493	+	PlantSmallRNAgenes	OtherRNA	NA	NA	osa-b1.0r1-103562	OtherRNA locus with < 80% of RNAs between 20-24 nts in size	NA	NA	NA	NA	NA	NA	NA	-2.76910677473366	0.0335031970896945
6	3351148	3351332	185	-	PlantSmallRNAgenes	OtherRNA	NA	NA	osa-b1.0r1-103841	OtherRNA locus with < 80% of RNAs between 20-24 nts in size	NA	NA	NA	NA	NA	NA	NA	3.386087628914	0.00717889942777007
6	3475751	3476446	696	*	PlantSmallRNAgenes	OtherRNA	NA	NA	osa-b1.0r1-103882	OtherRNA locus with < 80% of RNAs between 20-24 nts in size	NA	NA	NA	NA	NA	NA	NA	6.88950679750438	0.000684958559593596
6	3974491	3975635	1145	*	PlantSmallRNAgenes	siRNA24	NA	NA	osa-b1.0r1-104063	siRNA24 locus with predominant RNA size of 24	NA	NA	NA	NA	NA	NA	NA	-1.69772643484217	0.0155667510172456
6	4005843	4007284	1442	*	PlantSmallRNAgenes	siRNA24	NA	NA	osa-b1.0r1-104085	siRNA24 locus with predominant RNA size of 24	NA	NA	NA	NA	NA	NA	NA	-2.26581697739177	0.00793496375588359
6	4048996	4049850	855	*	PlantSmallRNAgenes	siRNA24	NA	NA	osa-b1.0r1-104099	siRNA24 locus with predominant RNA size of 24	NA	NA	NA	NA	NA	NA	NA	3.34538974918753	0.0253472157566226
6	4610854	4610971	118	-	PlantSmallRNAgenes	OtherRNA	NA	NA	osa-b1.0r1-104342	OtherRNA locus with < 80% of RNAs between 20-24 nts in size	NA	NA	NA	NA	NA	NA	NA	3.44063249356558	0.00187564082547742
6	4631732	4635163	3432	*	PlantSmallRNAgenes	siRNA21	NA	NA	osa-b1.0r1-104356	siRNA21 locus with predominant RNA size of 21	NA	NA	NA	NA	NA	NA	NA	2.54190330095709	0.0020191647398153
6	4671269	4672774	1506	*	PlantSmallRNAgenes	siRNA24	NA	NA	osa-b1.0r1-104372	siRNA24 locus with predominant RNA size of 24	NA	NA	NA	NA	NA	NA	NA	3.41741905665986	0.0218318942367029
6	4705820	4706486	667	*	PlantSmallRNAgenes	siRNA24	NA	NA	osa-b1.0r1-104386	siRNA24 locus with predominant RNA size of 24	NA	NA	NA	NA	NA	NA	NA	2.30934568974462	0.0338623238402129
6	4732473	4733811	1339	+	PlantSmallRNAgenes	OtherRNA	NA	NA	osa-b1.0r1-104404	OtherRNA locus with < 80% of RNAs between 20-24 nts in size	NA	NA	NA	NA	NA	NA	NA	-2.79053929999495	0.0074998661370864
6	4748797	4749295	499	*	PlantSmallRNAgenes	siRNA24	NA	NA	osa-b1.0r1-104412	siRNA24 locus with predominant RNA size of 24	NA	NA	NA	NA	NA	NA	NA	4.70117141425744	0.039210772110041
6	5210440	5210902	463	*	PlantSmallRNAgenes	siRNA24	NA	NA	osa-b1.0r1-104685	siRNA24 locus with predominant RNA size of 24	NA	NA	NA	NA	NA	NA	NA	-6.4557520852198	0.000623780613764034
6	5456113	5456425	313	*	PlantSmallRNAgenes	siRNA24	NA	NA	osa-b1.0r1-104805	siRNA24 locus with predominant RNA size of 24	NA	NA	NA	NA	NA	NA	NA	3.78053097828582	0.0349813332988257
6	6450326	6450638	313	-	PlantSmallRNAgenes	OtherRNA	NA	NA	osa-b1.0r1-105265	OtherRNA locus with < 80% of RNAs between 20-24 nts in size	NA	NA	NA	NA	NA	NA	NA	2.43253691071395	0.0477564622023898
6	6488917	6489076	160	+	PlantSmallRNAgenes	OtherRNA	NA	NA	osa-b1.0r1-105276	OtherRNA locus with < 80% of RNAs between 20-24 nts in size	NA	NA	NA	NA	NA	NA	NA	3.81959672448927	0.0289761507895921
6	6542030	6543223	1194	*	PlantSmallRNAgenes	siRNA24	NA	NA	osa-b1.0r1-105299	siRNA24 locus with predominant RNA size of 24	NA	NA	NA	NA	NA	NA	NA	-3.09600157031314	0.0470137537266216
6	7005272	7006215	944	*	PlantSmallRNAgenes	siRNA24	NA	NA	osa-b1.0r1-105526	siRNA24 locus with predominant RNA size of 24	NA	NA	NA	NA	NA	NA	NA	-2.9391667445805	0.000279229460986229
6	7982013	7984368	2356	*	PlantSmallRNAgenes	siRNA24	NA	NA	osa-b1.0r1-105969	siRNA24 locus with predominant RNA size of 24	NA	NA	NA	NA	NA	NA	NA	-5.39137125048014	0.0111159124202097
6	8021669	8022328	660	*	PlantSmallRNAgenes	siRNA24	NA	NA	osa-b1.0r1-105993	siRNA24 locus with predominant RNA size of 24	NA	NA	NA	NA	NA	NA	NA	-1.9288961754833	0.0269018065606048
6	8797032	8797372	341	*	ShortStack	siRNA24	NA	NA	Cluster_166498	NA	Cluster_166498	24	N	NA	NA	NA	NA	5.55976419319027	0.019425669803824
6	9083220	9083599	380	*	PlantSmallRNAgenes	siRNA24	NA	NA	osa-b1.0r1-106385	siRNA24 locus with predominant RNA size of 24	NA	NA	NA	NA	NA	NA	NA	-3.19114330119619	7.26747436438767e-06
6	9271612	9271636	25	-	PlantSmallRNAgenes	OtherRNA	NA	NA	osa-b1.0r1-106477	OtherRNA locus with < 80% of RNAs between 20-24 nts in size	NA	NA	NA	NA	NA	NA	NA	4.46005324240519	0.00129682861055092
6	9343714	9343817	104	+	PlantSmallRNAgenes	OtherRNA	NA	NA	osa-b1.0r1-106511	OtherRNA locus with < 80% of RNAs between 20-24 nts in size	NA	NA	NA	NA	NA	NA	NA	20.103148020066	0.0154583026868699
6	9452347	9452998	652	*	PlantSmallRNAgenes	siRNA24	NA	NA	osa-b1.0r1-106574	siRNA24 locus with predominant RNA size of 24	NA	NA	NA	NA	NA	NA	NA	5.18413373176701	0.0498004062165773
6	9808973	9809433	461	*	PlantSmallRNAgenes	siRNA24	NA	NA	osa-b1.0r1-106720	siRNA24 locus with predominant RNA size of 24	NA	NA	NA	NA	NA	NA	NA	-1.85668923549619	0.0070642643940466
6	10035726	10036281	556	-	PlantSmallRNAgenes	siRNA21	NA	NA	osa-b1.0r1-106803	siRNA21 locus with predominant RNA size of 21	NA	NA	NA	NA	NA	NA	NA	-1.95460506367023	0.0282169430961901
6	10100818	10101225	408	*	PlantSmallRNAgenes	siRNA24	NA	NA	osa-b1.0r1-106821	siRNA24 locus with predominant RNA size of 24	NA	NA	NA	NA	NA	NA	NA	-4.01361506510209	0.0155594725539302
6	10146945	10147248	304	+	ShortStack	OtherRNA	NA	NA	Cluster_167379	NA	Cluster_167379	N	N	NA	NA	NA	NA	3.65510803354589	0.00904398082025828
6	10383230	10385832	2603	*	PlantSmallRNAgenes	siRNA24	NA	NA	osa-b1.0r1-106883	siRNA24 locus with predominant RNA size of 24	NA	NA	NA	NA	NA	NA	NA	5.05150207938829	0.0194348719130136
6	11712998	11713014	17	-	PlantSmallRNAgenes	OtherRNA	NA	NA	osa-b1.0r1-107416	OtherRNA locus with < 80% of RNAs between 20-24 nts in size	NA	NA	NA	NA	NA	NA	NA	21.2993872919395	5.9932363171891e-05
6	11717227	11718033	807	*	PlantSmallRNAgenes	siRNA24	NA	NA	osa-b1.0r1-107417	siRNA24 locus with predominant RNA size of 24	NA	NA	NA	NA	NA	NA	NA	-3.3855786476138	0.0158081091566311
6	12013364	12013426	63	-	PlantSmallRNAgenes	OtherRNA	NA	NA	osa-b1.0r1-107528	OtherRNA locus with < 80% of RNAs between 20-24 nts in size	NA	NA	NA	NA	NA	NA	NA	-7.40284471037696	0.0278235483914638
6	12105012	12106094	1083	*	PlantSmallRNAgenes	siRNA24	NA	NA	osa-b1.0r1-107585	siRNA24 locus with predominant RNA size of 24	NA	NA	NA	NA	NA	NA	NA	-3.18947741238427	0.0115279277199954
6	12452681	12456281	3601	+	PlantSmallRNAgenes	OtherRNA	NA	NA	osa-b1.0r1-107706	OtherRNA locus with < 80% of RNAs between 20-24 nts in size	NA	NA	NA	NA	NA	NA	NA	-5.44509366536421	3.30652329748562e-06
6	13041429	13041761	333	*	PlantSmallRNAgenes	siRNA21	NA	NA	osa-b1.0r1-107967	siRNA21 locus with predominant RNA size of 21	NA	NA	NA	NA	NA	NA	NA	-4.40492598555545	0.0345477076451392
6	13171237	13171386	150	-	PlantSmallRNAgenes	OtherRNA	NA	NA	osa-b1.0r1-108022	OtherRNA locus with < 80% of RNAs between 20-24 nts in size	NA	NA	NA	NA	NA	NA	NA	-7.9551310269508	0.00747639232224104
6	13904234	13904814	581	*	PlantSmallRNAgenes	siRNA24	NA	NA	osa-b1.0r1-108339	siRNA24 locus with predominant RNA size of 24	NA	NA	NA	NA	NA	NA	NA	2.70654217743045	0.00726298555045549
6	13907600	13908250	651	*	PlantSmallRNAgenes	siRNA24	NA	NA	osa-b1.0r1-108340	siRNA24 locus with predominant RNA size of 24	NA	NA	NA	NA	NA	NA	NA	5.57755008053383	0.0221380016555678
6	13991168	13992061	894	*	PlantSmallRNAgenes	siRNA24	NA	NA	osa-b1.0r1-108377	siRNA24 locus with predominant RNA size of 24	NA	NA	NA	NA	NA	NA	NA	2.34002336901313	0.0463999387329957
6	14001678	14002736	1059	*	PlantSmallRNAgenes	siRNA24	NA	NA	osa-b1.0r1-108386	siRNA24 locus with predominant RNA size of 24	NA	NA	NA	NA	NA	NA	NA	5.51312142646225	0.0185667240143491
6	14189229	14191270	2042	+	PlantSmallRNAgenes	OtherRNA	NA	NA	osa-b1.0r1-108461	OtherRNA locus with < 80% of RNAs between 20-24 nts in size	NA	NA	NA	NA	NA	NA	NA	9.14762133380862	0.00042252779907251
6	14357582	14358337	756	+	PlantSmallRNAgenes	siRNA24	NA	NA	osa-b1.0r1-108522	siRNA24 locus with predominant RNA size of 24	NA	NA	NA	NA	NA	NA	NA	-2.25673269412579	0.0167540778945589
6	14545303	14546281	979	-	PlantSmallRNAgenes	OtherRNA	NA	NA	osa-b1.0r1-108582	OtherRNA locus with < 80% of RNAs between 20-24 nts in size	NA	NA	NA	NA	NA	NA	NA	-5.63816792887402	0.00306294683716721
6	14769794	14770214	421	*	PlantSmallRNAgenes	siRNA24	NA	NA	osa-b1.0r1-108624	siRNA24 locus with predominant RNA size of 24	NA	NA	NA	NA	NA	NA	NA	2.51713734116504	0.0491945639906385
6	15277815	15278545	731	-	PlantSmallRNAgenes	siRNA24	NA	NA	osa-b1.0r1-108749	siRNA24 locus with predominant RNA size of 24	NA	NA	NA	NA	NA	NA	NA	-3.2412626609411	0.0030785012694427
6	15357057	15357603	547	+	PlantSmallRNAgenes	OtherRNA	NA	NA	osa-b1.0r1-108772	OtherRNA locus with < 80% of RNAs between 20-24 nts in size	NA	NA	NA	NA	NA	NA	NA	-4.7309285792478	0.000112772060565318
6	16030867	16031712	846	+	PlantSmallRNAgenes	OtherRNA	NA	NA	osa-b1.0r1-108991	OtherRNA locus with < 80% of RNAs between 20-24 nts in size	NA	NA	NA	NA	NA	NA	NA	-5.01592380497523	1.17056944506879e-06
6	16741569	16741920	352	-	PlantSmallRNAgenes	OtherRNA	NA	NA	osa-b1.0r1-109265	OtherRNA locus with < 80% of RNAs between 20-24 nts in size	NA	NA	NA	NA	NA	NA	NA	7.9564687614146	0.00176733281380781
6	17189557	17190353	797	*	PlantSmallRNAgenes	siRNA24	NA	NA	osa-b1.0r1-109469	siRNA24 locus with predominant RNA size of 24	NA	NA	NA	NA	NA	NA	NA	4.01004437882955	0.017615716542732
6	20832542	20832913	372	*	PlantSmallRNAgenes	siRNA24	NA	NA	osa-b1.0r1-110747	siRNA24 locus with predominant RNA size of 24	NA	NA	NA	NA	NA	NA	NA	4.29479923733593	0.00686944803133339
6	20931321	20931756	436	*	PlantSmallRNAgenes	siRNA24	NA	NA	osa-b1.0r1-110801	siRNA24 locus with predominant RNA size of 24	NA	NA	NA	NA	NA	NA	NA	-6.44718335168514	0.0317082485048186
6	20961721	20962076	356	-	PlantSmallRNAgenes	siRNA24	NA	NA	osa-b1.0r1-110813	siRNA24 locus with predominant RNA size of 24	NA	NA	NA	NA	NA	NA	NA	-2.07232189868827	0.033705043685723
6	21113884	21114307	424	-	ShortStack	OtherRNA	NA	NA	Cluster_173986	NA	Cluster_173986	N	N	NA	NA	NA	NA	-5.28338846827875	1.6953379303819e-06
6	21246195	21246672	478	-	PlantSmallRNAgenes	OtherRNA	NA	NA	osa-b1.0r1-110958	OtherRNA locus with < 80% of RNAs between 20-24 nts in size	NA	NA	NA	NA	NA	NA	NA	-23.1631635020835	7.21730657537496e-18
6	21604664	21606506	1843	*	PlantSmallRNAgenes	siRNA24	NA	NA	osa-b1.0r1-111136	siRNA24 locus with predominant RNA size of 24	NA	NA	NA	NA	NA	NA	NA	-2.50487221452788	0.0419774863143475
6	22243822	22244280	459	*	PlantSmallRNAgenes	siRNA24	NA	NA	osa-b1.0r1-111383	siRNA24 locus with predominant RNA size of 24	NA	NA	NA	NA	NA	NA	NA	5.35567158891007	0.024223813453486
6	22270405	22270977	573	*	PlantSmallRNAgenes	siRNA24	NA	NA	osa-b1.0r1-111394	siRNA24 locus with predominant RNA size of 24	NA	NA	NA	NA	NA	NA	NA	-4.18524873738155	0.0351877318115782
6	22946419	22946625	207	*	PlantSmallRNAgenes	siRNA24	NA	NA	osa-b1.0r1-111665	siRNA24 locus with predominant RNA size of 24	NA	NA	NA	NA	NA	NA	NA	5.07443457753404	0.0446187487973462
6	23573664	23573732	69	-	PlantSmallRNAgenes	OtherRNA	NA	NA	osa-b1.0r1-111990	OtherRNA locus with < 80% of RNAs between 20-24 nts in size	NA	NA	NA	NA	NA	NA	NA	-5.14980124788769	1.67571021763307e-07
6	23579950	23580251	302	*	PlantSmallRNAgenes	OtherRNA	NA	NA	osa-b1.0r1-112001	OtherRNA locus with < 80% of RNAs between 20-24 nts in size	NA	NA	NA	NA	NA	NA	NA	-5.98274650894035	0.00106352703672935
6	23584803	23585065	263	-	PlantSmallRNAgenes	OtherRNA	NA	NA	osa-b1.0r1-112006	OtherRNA locus with < 80% of RNAs between 20-24 nts in size	NA	NA	NA	NA	NA	NA	NA	-8.64254739335413	0.00251322422198696
6	23585098	23585457	360	-	PlantSmallRNAgenes	OtherRNA	NA	NA	osa-b1.0r1-112007	OtherRNA locus with < 80% of RNAs between 20-24 nts in size	NA	NA	NA	NA	NA	NA	NA	-7.07208571765805	3.07852598746932e-05
6	23586300	23587475	1176	-	PlantSmallRNAgenes	OtherRNA	NA	NA	osa-b1.0r1-112009	OtherRNA locus with < 80% of RNAs between 20-24 nts in size	NA	NA	NA	NA	NA	NA	NA	-7.18119300404284	2.28455253807057e-13
6	23588212	23588703	492	-	PlantSmallRNAgenes	OtherRNA	NA	NA	osa-b1.0r1-112011	OtherRNA locus with < 80% of RNAs between 20-24 nts in size	NA	NA	NA	NA	NA	NA	NA	-10.8568901734298	7.47966275108236e-10
6	23864745	23865232	488	*	PlantSmallRNAgenes	siRNA24	NA	NA	osa-b1.0r1-112139	siRNA24 locus with predominant RNA size of 24	NA	NA	NA	NA	NA	NA	NA	2.6649093043859	0.0044508048461675
6	23880076	23880586	511	*	PlantSmallRNAgenes	siRNA24	NA	NA	osa-b1.0r1-112147	siRNA24 locus with predominant RNA size of 24	NA	NA	NA	NA	NA	NA	NA	-1.8366196251551	0.00420460534231116
6	23944085	23944554	470	*	PlantSmallRNAgenes	siRNA24	NA	NA	osa-b1.0r1-112173	siRNA24 locus with predominant RNA size of 24	NA	NA	NA	NA	NA	NA	NA	-3.08239375157518	0.0133301081745222
6	24126182	24127083	902	*	PlantSmallRNAgenes	siRNA24	NA	NA	osa-b1.0r1-112245	siRNA24 locus with predominant RNA size of 24	NA	NA	NA	NA	NA	NA	NA	3.15261998631929	0.0358834417455884
6	24227625	24229362	1738	+	PlantSmallRNAgenes	OtherRNA	NA	NA	osa-b1.0r1-112262	OtherRNA locus with < 80% of RNAs between 20-24 nts in size	NA	NA	NA	NA	NA	NA	NA	-3.72626800150039	0.00804740730434949
6	24340304	24340669	366	*	PlantSmallRNAgenes	siRNA24	NA	NA	osa-b1.0r1-112312	siRNA24 locus with predominant RNA size of 24	NA	NA	NA	NA	NA	NA	NA	5.22356887165134	0.0494478541399109
6	24403203	24404091	889	-	PlantSmallRNAgenes	OtherRNA	NA	NA	osa-b1.0r1-112348	OtherRNA locus with < 80% of RNAs between 20-24 nts in size	NA	NA	NA	NA	NA	NA	NA	-6.77985436072859	0.000199462976455735
6	24404179	24405983	1805	-	PlantSmallRNAgenes	OtherRNA	NA	NA	osa-b1.0r1-112349	OtherRNA locus with < 80% of RNAs between 20-24 nts in size	NA	NA	NA	NA	NA	NA	NA	-4.09236379103478	0.0394158439393052
6	24611780	24612402	623	*	PlantSmallRNAgenes	siRNA24	NA	NA	osa-b1.0r1-112446	siRNA24 locus with predominant RNA size of 24	NA	NA	NA	NA	NA	NA	NA	-3.93309539026157	0.0322878508703158
6	25692117	25692313	197	+	PlantSmallRNAgenes	OtherRNA	NA	NA	osa-b1.0r1-112990	OtherRNA locus with < 80% of RNAs between 20-24 nts in size	NA	NA	NA	NA	NA	NA	NA	-2.50806987426306	0.00551948637280031
6	26091428	26092106	679	*	PlantSmallRNAgenes	siRNA24	NA	NA	osa-b1.0r1-113148	siRNA24 locus with predominant RNA size of 24	NA	NA	NA	NA	NA	NA	NA	2.95444425787975	0.0278235483914638
6	26327291	26327793	503	*	PlantSmallRNAgenes	siRNA24	NA	NA	osa-b1.0r1-113266	siRNA24 locus with predominant RNA size of 24	NA	NA	NA	NA	NA	NA	NA	5.33350464134627	0.024223813453486
6	26465907	26466524	618	-	PlantSmallRNAgenes	OtherRNA	NA	NA	osa-b1.0r1-113330	OtherRNA locus with < 80% of RNAs between 20-24 nts in size	NA	NA	NA	NA	NA	NA	NA	1.9756534659752	0.00970205399823168
6	26759285	26760962	1678	*	PlantSmallRNAgenes	siRNA24	NA	NA	osa-b1.0r1-113483	siRNA24 locus with predominant RNA size of 24	NA	NA	NA	NA	NA	NA	NA	-2.44637481108296	0.0257778828347714
6	26843053	26844664	1612	-	PlantSmallRNAgenes	OtherRNA	NA	NA	osa-b1.0r1-113515	OtherRNA locus with < 80% of RNAs between 20-24 nts in size	NA	NA	NA	NA	NA	NA	NA	-6.31629223649938	0.000228344981941919
6	27169197	27169571	375	*	PlantSmallRNAgenes	siRNA24	NA	NA	osa-b1.0r1-113668	siRNA24 locus with predominant RNA size of 24	NA	NA	NA	NA	NA	NA	NA	2.61796119211917	0.00173735690129419
6	27427792	27428530	739	*	PlantSmallRNAgenes	siRNA24	NA	NA	osa-b1.0r1-113761	siRNA24 locus with predominant RNA size of 24	NA	NA	NA	NA	NA	NA	NA	5.05885452918037	0.0445440713821761
6	27726316	27727547	1232	-	PlantSmallRNAgenes	OtherRNA	NA	NA	osa-b1.0r1-113908	OtherRNA locus with < 80% of RNAs between 20-24 nts in size	NA	NA	NA	NA	NA	NA	NA	-4.19840773538715	0.000199189539913092
6	28180387	28180913	527	+	PlantSmallRNAgenes	OtherRNA	NA	NA	osa-b1.0r1-114138	OtherRNA locus with < 80% of RNAs between 20-24 nts in size	NA	NA	NA	NA	NA	NA	NA	-4.60554197664657	1.4438352558815e-05
6	28182515	28182929	415	*	PlantSmallRNAgenes	OtherRNA	NA	NA	osa-b1.0r1-114141	OtherRNA locus with < 80% of RNAs between 20-24 nts in size	NA	NA	NA	NA	NA	NA	NA	-5.35867460903219	0.01227178753839
6	28183163	28183536	374	-	PlantSmallRNAgenes	OtherRNA	NA	NA	osa-b1.0r1-114142	OtherRNA locus with < 80% of RNAs between 20-24 nts in size	NA	NA	NA	NA	NA	NA	NA	-7.85532410102697	7.76398069581524e-14
6	29566032	29566501	470	*	PlantSmallRNAgenes	siRNA24	NA	NA	osa-b1.0r1-114666	siRNA24 locus with predominant RNA size of 24	NA	NA	NA	NA	NA	NA	NA	4.75742648194217	0.0359743967359742
6	29760138	29760278	141	-	PlantSmallRNAgenes	OtherRNA	NA	NA	osa-b1.0r1-114749	OtherRNA locus with < 80% of RNAs between 20-24 nts in size	NA	NA	NA	NA	NA	NA	NA	-4.87545195905252	0.032007725176159
6	30375919	30376023	105	-	PlantSmallRNAgenes	OtherRNA	NA	NA	osa-b1.0r1-114952	OtherRNA locus with < 80% of RNAs between 20-24 nts in size	NA	NA	NA	NA	NA	NA	NA	-4.00386542698327	0.000141220222684417
7	259715	260201	487	+	PlantSmallRNAgenes	OtherRNA	NA	NA	osa-b1.0r1-115338	OtherRNA locus with < 80% of RNAs between 20-24 nts in size	NA	NA	NA	NA	NA	NA	NA	5.50321066685552	0.0211638065014298
7	261939	262749	811	+	PlantSmallRNAgenes	OtherRNA	NA	NA	osa-b1.0r1-115341	OtherRNA locus with < 80% of RNAs between 20-24 nts in size	NA	NA	NA	NA	NA	NA	NA	5.1342000795623	0.0338623238402129
7	349870	350525	656	*	PlantSmallRNAgenes	OtherRNA	NA	NA	osa-b1.0r1-115367	OtherRNA locus with < 80% of RNAs between 20-24 nts in size	NA	NA	NA	NA	NA	NA	NA	5.61298559777181	0.0144691080006135
7	445651	446890	1240	-	PlantSmallRNAgenes	OtherRNA	NA	NA	osa-b1.0r1-115410	OtherRNA locus with < 80% of RNAs between 20-24 nts in size	NA	NA	NA	NA	NA	NA	NA	-3.63128099139903	0.00351627281318391
7	643950	644008	59	*	PlantSmallRNAgenes	siRNA24	NA	NA	osa-b1.0r1-115493	siRNA24 locus with predominant RNA size of 24	NA	NA	NA	NA	NA	NA	NA	4.74832889438826	7.19904663332874e-06
7	650724	651134	411	-	PlantSmallRNAgenes	OtherRNA	NA	NA	osa-b1.0r1-115498	OtherRNA locus with < 80% of RNAs between 20-24 nts in size	NA	NA	NA	NA	NA	NA	NA	2.70263749911919	0.0118445870080957
7	813039	813409	371	*	PlantSmallRNAgenes	siRNA24	NA	NA	osa-b1.0r1-115586	siRNA24 locus with predominant RNA size of 24	NA	NA	NA	NA	NA	NA	NA	-1.75194417726555	0.0264659584718889
7	814119	815803	1685	*	PlantSmallRNAgenes	siRNA24	NA	NA	osa-b1.0r1-115587	siRNA24 locus with predominant RNA size of 24	NA	NA	NA	NA	NA	NA	NA	-1.91353995025264	0.0423161499935111
7	1036635	1036656	22	+	PlantSmallRNAgenes	OtherRNA	NA	NA	osa-b1.0r1-115676	OtherRNA locus with < 80% of RNAs between 20-24 nts in size	NA	NA	NA	NA	NA	NA	NA	8.85883048086441	2.55636824788658e-06
7	1220486	1220583	98	+	PlantSmallRNAgenes	OtherRNA	NA	NA	osa-b1.0r1-115740	OtherRNA locus with < 80% of RNAs between 20-24 nts in size	NA	NA	NA	NA	NA	NA	NA	25.772935354923	2.85155143348664e-07
7	1268898	1269514	617	+	PlantSmallRNAgenes	OtherRNA	NA	NA	osa-b1.0r1-115770	OtherRNA locus with < 80% of RNAs between 20-24 nts in size	NA	NA	NA	NA	NA	NA	NA	-1.9652485078428	0.0114103172840902
7	1943420	1943437	18	+	PlantSmallRNAgenes	OtherRNA	NA	NA	osa-b1.0r1-116048	OtherRNA locus with < 80% of RNAs between 20-24 nts in size	NA	NA	NA	NA	NA	NA	NA	5.0337670010894	0.0484021753245534
7	2029606	2029918	313	-	PlantSmallRNAgenes	OtherRNA	NA	NA	osa-b1.0r1-116083	OtherRNA locus with < 80% of RNAs between 20-24 nts in size	NA	NA	NA	NA	NA	NA	NA	-2.41798533170869	0.000939526078927977
7	2030872	2031316	445	-	PlantSmallRNAgenes	OtherRNA	NA	NA	osa-b1.0r1-116085	OtherRNA locus with < 80% of RNAs between 20-24 nts in size	NA	NA	NA	NA	NA	NA	NA	-3.52523082245413	8.386080718879e-05
7	2136718	2138422	1705	-	PlantSmallRNAgenes	OtherRNA	NA	NA	osa-b1.0r1-116135	OtherRNA locus with < 80% of RNAs between 20-24 nts in size	NA	NA	NA	NA	NA	NA	NA	-5.35430268458445	3.44499715346651e-05
7	2800330	2801348	1019	+	PlantSmallRNAgenes	OtherRNA	NA	NA	osa-b1.0r1-116465	OtherRNA locus with < 80% of RNAs between 20-24 nts in size	NA	NA	NA	NA	NA	NA	NA	-4.98992891046097	0.0157879814025278
7	4029756	4030814	1059	-	PlantSmallRNAgenes	OtherRNA	NA	NA	osa-b1.0r1-116969	OtherRNA locus with < 80% of RNAs between 20-24 nts in size	NA	NA	NA	NA	NA	NA	NA	3.15580190093268	0.00910039612419164
7	4688453	4689427	975	*	PlantSmallRNAgenes	siRNA24	NA	NA	osa-b1.0r1-117252	siRNA24 locus with predominant RNA size of 24	NA	NA	NA	NA	NA	NA	NA	-2.24678309798472	0.0294405334063437
7	4969408	4971140	1733	+	ShortStack	OtherRNA	NA	NA	Cluster_183545	NA	Cluster_183545	N	N	NA	NA	NA	NA	4.70993798509145	0.00689688388278152
7	5263808	5265137	1330	*	PlantSmallRNAgenes	siRNA24	NA	NA	osa-b1.0r1-117501	siRNA24 locus with predominant RNA size of 24	NA	NA	NA	NA	NA	NA	NA	3.04237917592256	0.00188407050612081
7	5886249	5886549	301	-	PlantSmallRNAgenes	OtherRNA	NA	NA	osa-b1.0r1-117765	OtherRNA locus with < 80% of RNAs between 20-24 nts in size	NA	NA	NA	NA	NA	NA	NA	-4.24935320581503	0.0445674925587623
7	6360644	6365019	4376	*	PlantSmallRNAgenes	siRNA21	NA	NA	osa-b1.0r1-117969	siRNA21 locus with predominant RNA size of 21	NA	NA	NA	NA	NA	NA	NA	7.27291446979227	7.30739979301536e-05
7	7108767	7108997	231	+	PlantSmallRNAgenes	OtherRNA	NA	NA	osa-b1.0r1-118362	OtherRNA locus with < 80% of RNAs between 20-24 nts in size	NA	NA	NA	NA	NA	NA	NA	-2.66349404214579	0.000118223967839401
7	7504755	7506536	1782	*	PlantSmallRNAgenes	OtherRNA	NA	NA	osa-b1.0r1-118511	OtherRNA locus with < 80% of RNAs between 20-24 nts in size	NA	NA	NA	NA	NA	NA	NA	-2.85159814118457	0.000776969522296157
7	8145827	8146584	758	*	PlantSmallRNAgenes	siRNA24	NA	NA	osa-b1.0r1-118775	siRNA24 locus with predominant RNA size of 24	NA	NA	NA	NA	NA	NA	NA	2.57975396316667	0.0199458945003149
7	8202639	8202775	137	-	PlantSmallRNAgenes	OtherRNA	NA	NA	osa-b1.0r1-118805	OtherRNA locus with < 80% of RNAs between 20-24 nts in size	NA	NA	NA	NA	NA	NA	NA	-23.3856054102896	0.00192070441603941
7	8281755	8281844	90	+	PlantSmallRNAgenes	OtherRNA	NA	NA	osa-b1.0r1-118833	OtherRNA locus with < 80% of RNAs between 20-24 nts in size	NA	NA	NA	NA	NA	NA	NA	-2.71391152409785	0.000561778358230447
7	8871916	8872264	349	-	PlantSmallRNAgenes	OtherRNA	NA	NA	osa-b1.0r1-119090	OtherRNA locus with < 80% of RNAs between 20-24 nts in size	NA	NA	NA	NA	NA	NA	NA	5.70889362093456	0.0113907543173997
7	8874002	8874419	418	*	PlantSmallRNAgenes	siRNA24	NA	NA	osa-b1.0r1-119091	siRNA24 locus with predominant RNA size of 24	NA	NA	NA	NA	NA	NA	NA	5.29039905917108	0.0282169430961901
7	10440677	10441017	341	*	PlantSmallRNAgenes	siRNA24	NA	NA	osa-b1.0r1-119605	siRNA24 locus with predominant RNA size of 24	NA	NA	NA	NA	NA	NA	NA	5.64587397603269	0.0271457230347562
7	10635038	10636183	1146	*	PlantSmallRNAgenes	siRNA24	NA	NA	osa-b1.0r1-119636	siRNA24 locus with predominant RNA size of 24	NA	NA	NA	NA	NA	NA	NA	-1.9091480259535	0.0309546901563355
7	11533312	11533466	155	+	PlantSmallRNAgenes	OtherRNA	NA	NA	osa-b1.0r1-119924	OtherRNA locus with < 80% of RNAs between 20-24 nts in size	NA	NA	NA	NA	NA	NA	NA	4.81092537893384	0.0385705160395653
7	12553984	12554966	983	*	PlantSmallRNAgenes	siRNA24	NA	NA	osa-b1.0r1-120116	siRNA24 locus with predominant RNA size of 24	NA	NA	NA	NA	NA	NA	NA	3.88209020026101	0.0218353433241616
7	12660335	12660506	172	*	ShortStack	OtherRNA	NA	NA	Cluster_187976	NA	Cluster_187976	N	N	NA	NA	NA	NA	-6.98889722964522	2.42659259674341e-05
7	12660642	12661421	780	+	PlantSmallRNAgenes	OtherRNA	NA	NA	osa-b1.0r1-120140	OtherRNA locus with < 80% of RNAs between 20-24 nts in size	NA	NA	NA	NA	NA	NA	NA	-8.69046386416485	2.03943066691317e-14
7	12680992	12682211	1220	*	PlantSmallRNAgenes	siRNA24	NA	NA	osa-b1.0r1-120156	siRNA24 locus with predominant RNA size of 24	NA	NA	NA	NA	NA	NA	NA	-3.07441736141605	0.00807532495022207
7	13193781	13195051	1271	*	PlantSmallRNAgenes	siRNA21	NA	NA	osa-b1.0r1-120328	siRNA21 locus with predominant RNA size of 21	NA	NA	NA	NA	NA	NA	NA	5.9277469523557	2.41245894534445e-08
7	13756394	13756986	593	*	PlantSmallRNAgenes	siRNA24	NA	NA	osa-b1.0r1-120571	siRNA24 locus with predominant RNA size of 24	NA	NA	NA	NA	NA	NA	NA	3.33190667384939	0.0280475058139721
7	14117918	14118506	589	*	PlantSmallRNAgenes	OtherRNA	NA	NA	osa-b1.0r1-120612	OtherRNA locus with < 80% of RNAs between 20-24 nts in size	NA	NA	NA	NA	NA	NA	NA	7.92794887931584	3.92420683447968e-05
7	14118538	14118902	365	+	PlantSmallRNAgenes	OtherRNA	NA	NA	osa-b1.0r1-120613	OtherRNA locus with < 80% of RNAs between 20-24 nts in size	NA	NA	NA	NA	NA	NA	NA	6.74675152983795	0.00150734284062381
7	14233100	14233439	340	-	PlantSmallRNAgenes	OtherRNA	NA	NA	osa-b1.0r1-120647	OtherRNA locus with < 80% of RNAs between 20-24 nts in size	NA	NA	NA	NA	NA	NA	NA	-25.0430804964339	0.000612987246141666
7	14292670	14293064	395	*	PlantSmallRNAgenes	OtherRNA	NA	NA	osa-b1.0r1-120660	OtherRNA locus with < 80% of RNAs between 20-24 nts in size	NA	NA	NA	NA	NA	NA	NA	7.39750891004641	0.000194885149882948
7	14533261	14534873	1613	+	PlantSmallRNAgenes	OtherRNA	NA	NA	osa-b1.0r1-120739	OtherRNA locus with < 80% of RNAs between 20-24 nts in size	NA	NA	NA	NA	NA	NA	NA	-6.30420283794951	0.000383396555242142
7	15562116	15562661	546	+	PlantSmallRNAgenes	OtherRNA	NA	NA	osa-b1.0r1-121171	OtherRNA locus with < 80% of RNAs between 20-24 nts in size	NA	NA	NA	NA	NA	NA	NA	-30	1.89572699246748e-27
7	16218450	16224643	6194	*	PlantSmallRNAgenes	siRNA24	NA	NA	osa-b1.0r1-121420	siRNA24 locus with predominant RNA size of 24	NA	NA	NA	NA	NA	NA	NA	-2.05182891030381	0.0344763731505602
7	16230648	16230675	28	+	ShortStack	OtherRNA	NA	NA	Cluster_190098	NA	Cluster_190098	N	N	NA	NA	NA	NA	11.166834788451	1.20777889855032e-08
7	16374473	16374922	450	*	PlantSmallRNAgenes	siRNA24	NA	NA	osa-b1.0r1-121489	siRNA24 locus with predominant RNA size of 24	NA	NA	NA	NA	NA	NA	NA	4.72791624896924	0.036140966685332
7	17007841	17009033	1193	*	PlantSmallRNAgenes	siRNA24	NA	NA	osa-b1.0r1-121722	siRNA24 locus with predominant RNA size of 24	NA	NA	NA	NA	NA	NA	NA	-5.41942809651412	0.0141289561867273
7	17881964	17882043	80	-	PlantSmallRNAgenes	nearMIRNA	NA	NA	osa-b1.0r1-122111	nearMIRNA locus with predominant RNA size of 20	NA	NA	NA	NA	NA	NA	NA	-2.54209296441915	0.0111159124202097
7	19023912	19024929	1018	-	PlantSmallRNAgenes	OtherRNA	NA	NA	osa-b1.0r1-122544	OtherRNA locus with < 80% of RNAs between 20-24 nts in size	NA	NA	NA	NA	NA	NA	NA	3.49255169708111	0.0200937659124358
7	19111378	19111800	423	*	PlantSmallRNAgenes	siRNA24	NA	NA	osa-b1.0r1-122589	siRNA24 locus with predominant RNA size of 24	NA	NA	NA	NA	NA	NA	NA	-3.44508545433305	0.00242000060316354
7	19451600	19453691	2092	*	PlantSmallRNAgenes	siRNA24	NA	NA	osa-b1.0r1-122763	siRNA24 locus with predominant RNA size of 24	NA	NA	NA	NA	NA	NA	NA	-3.5911705550679	0.0118433948168992
7	19513943	19514392	450	+	PlantSmallRNAgenes	siRNA24	NA	NA	osa-b1.0r1-122794	siRNA24 locus with predominant RNA size of 24	NA	NA	NA	NA	NA	NA	NA	-4.43707087159821	9.34390657138674e-07
7	20155709	20156152	444	*	PlantSmallRNAgenes	siRNA24	NA	NA	osa-b1.0r1-123034	siRNA24 locus with predominant RNA size of 24	NA	NA	NA	NA	NA	NA	NA	6.66755881263987	0.00114259006577779
7	20278280	20280517	2238	*	PlantSmallRNAgenes	siRNA21	NA	NA	osa-b1.0r1-123088	siRNA21 locus with predominant RNA size of 21	NA	NA	NA	NA	NA	NA	NA	-2.59538210179073	0.031398774040082
7	20314730	20316255	1526	*	PlantSmallRNAgenes	siRNA21	NA	NA	osa-b1.0r1-123103	siRNA21 locus with predominant RNA size of 21	NA	NA	NA	NA	NA	NA	NA	-4.21020246676387	0.00668129861762208
7	20881246	20881670	425	*	PlantSmallRNAgenes	siRNA24	NA	NA	osa-b1.0r1-123355	siRNA24 locus with predominant RNA size of 24	NA	NA	NA	NA	NA	NA	NA	-4.76748333729484	0.0218353433241616
7	21238643	21240315	1673	*	PlantSmallRNAgenes	siRNA24	NA	NA	osa-b1.0r1-123466	siRNA24 locus with predominant RNA size of 24	NA	NA	NA	NA	NA	NA	NA	2.68123619156907	0.0115645834159288
7	21243371	21244304	934	*	PlantSmallRNAgenes	siRNA24	NA	NA	osa-b1.0r1-123469	siRNA24 locus with predominant RNA size of 24	NA	NA	NA	NA	NA	NA	NA	3.0829424166373	0.0129081016484651
7	21758692	21760384	1693	*	PlantSmallRNAgenes	OtherRNA	NA	NA	osa-b1.0r1-123678	OtherRNA locus with < 80% of RNAs between 20-24 nts in size	NA	NA	NA	NA	NA	NA	NA	-2.39290570001558	0.0448437080875619
7	22185819	22186267	449	+	PlantSmallRNAgenes	OtherRNA	NA	NA	osa-b1.0r1-123869	OtherRNA locus with < 80% of RNAs between 20-24 nts in size	NA	NA	NA	NA	NA	NA	NA	-6.61554658108353	0.00040150668875803
7	22186342	22187069	728	+	PlantSmallRNAgenes	OtherRNA	NA	NA	osa-b1.0r1-123870	OtherRNA locus with < 80% of RNAs between 20-24 nts in size	NA	NA	NA	NA	NA	NA	NA	-3.94168067666458	0.0111375995750335
7	22313787	22317936	4150	*	PlantSmallRNAgenes	OtherRNA	NA	NA	osa-b1.0r1-123919	OtherRNA locus with < 80% of RNAs between 20-24 nts in size	NA	NA	NA	NA	NA	NA	NA	-2.30146178735556	0.000493259527267451
7	22359820	22360351	532	*	PlantSmallRNAgenes	siRNA24	NA	NA	osa-b1.0r1-123937	siRNA24 locus with predominant RNA size of 24	NA	NA	NA	NA	NA	NA	NA	-3.46927294992163	0.00269482332854361
7	22368325	22368522	198	-	PlantSmallRNAgenes	OtherRNA	NA	NA	osa-b1.0r1-123945	OtherRNA locus with < 80% of RNAs between 20-24 nts in size	NA	NA	NA	NA	NA	NA	NA	24.5530528073248	0.00104018358963403
7	22487436	22489717	2282	+	PlantSmallRNAgenes	OtherRNA	NA	NA	osa-b1.0r1-124014	OtherRNA locus with < 80% of RNAs between 20-24 nts in size	NA	NA	NA	NA	NA	NA	NA	-6.38221227467432	2.30742021018831e-08
7	23357746	23360265	2520	+	PlantSmallRNAgenes	OtherRNA	NA	NA	osa-b1.0r1-124334	OtherRNA locus with < 80% of RNAs between 20-24 nts in size	NA	NA	NA	NA	NA	NA	NA	-5.85363076463103	8.012157430812e-11
7	23648252	23648731	480	*	PlantSmallRNAgenes	siRNA24	NA	NA	osa-b1.0r1-124455	siRNA24 locus with predominant RNA size of 24	NA	NA	NA	NA	NA	NA	NA	2.95641133404611	0.0308695986862801
7	24793339	24793464	126	-	ShortStack	OtherRNA	NA	NA	Cluster_195595	NA	Cluster_195595	N	N	NA	NA	NA	NA	6.92524001943554	0.00114259006577779
7	25020657	25021248	592	-	PlantSmallRNAgenes	OtherRNA	NA	NA	osa-b1.0r1-125039	OtherRNA locus with < 80% of RNAs between 20-24 nts in size	NA	NA	NA	NA	NA	NA	NA	2.45978509073605	0.00173735690129419
7	25038117	25038256	140	-	PlantSmallRNAgenes	OtherRNA	NA	NA	osa-b1.0r1-125044	OtherRNA locus with < 80% of RNAs between 20-24 nts in size	NA	NA	NA	NA	NA	NA	NA	-2.58692597276309	1.28985900340078e-05
7	25112615	25112677	63	+	ShortStack	OtherRNA	NA	NA	Cluster_195761	NA	Cluster_195761	N	N	NA	NA	NA	NA	2.34467130720365	0.0315205325450712
7	25853348	25853364	17	+	ShortStack	OtherRNA	NA	NA	Cluster_196204	NA	Cluster_196204	N	N	NA	NA	NA	NA	3.39401950203667	0.00428411110959436
7	26024892	26025041	150	-	PlantSmallRNAgenes	OtherRNA	NA	NA	osa-b1.0r1-125443	OtherRNA locus with < 80% of RNAs between 20-24 nts in size	NA	NA	NA	NA	NA	NA	NA	4.17501658338937	0.0276753666245956
7	26054923	26057046	2124	*	PlantSmallRNAgenes	siRNA24	NA	NA	osa-b1.0r1-125460	siRNA24 locus with predominant RNA size of 24	NA	NA	NA	NA	NA	NA	NA	-3.36926347715457	0.00747639232224104
7	26141932	26142475	544	+	PlantSmallRNAgenes	OtherRNA	NA	NA	osa-b1.0r1-125521	OtherRNA locus with < 80% of RNAs between 20-24 nts in size	NA	NA	NA	NA	NA	NA	NA	5.51815911932881	0.0228770673670074
7	26453851	26454148	298	*	PlantSmallRNAgenes	siRNA24	NA	NA	osa-b1.0r1-125675	siRNA24 locus with predominant RNA size of 24	NA	NA	NA	NA	NA	NA	NA	3.0784886642563	0.00488815210927729
7	27198356	27200506	2151	+	PlantSmallRNAgenes	OtherRNA	NA	NA	osa-b1.0r1-125961	OtherRNA locus with < 80% of RNAs between 20-24 nts in size	NA	NA	NA	NA	NA	NA	NA	-5.2666267639675	0.0134723162538443
7	27723034	27723945	912	-	PlantSmallRNAgenes	OtherRNA	NA	NA	osa-b1.0r1-126110	OtherRNA locus with < 80% of RNAs between 20-24 nts in size	NA	NA	NA	NA	NA	NA	NA	-4.06844616097379	0.00148884953716838
7	27724259	27725063	805	-	PlantSmallRNAgenes	OtherRNA	NA	NA	osa-b1.0r1-126111	OtherRNA locus with < 80% of RNAs between 20-24 nts in size	NA	NA	NA	NA	NA	NA	NA	-5.29445988120301	0.000788841135556262
7	27901217	27901894	678	+	PlantSmallRNAgenes	OtherRNA	NA	NA	osa-b1.0r1-126196	OtherRNA locus with < 80% of RNAs between 20-24 nts in size	NA	NA	NA	NA	NA	NA	NA	-4.25102602162572	0.00024328274565835
7	27988315	27988407	93	+	PlantSmallRNAgenes	OtherRNA	NA	NA	osa-b1.0r1-126232	OtherRNA locus with < 80% of RNAs between 20-24 nts in size	NA	NA	NA	NA	NA	NA	NA	23.6428527568539	0.00062766505728613
7	28314681	28315163	483	-	ShortStack	OtherRNA	NA	NA	Cluster_197698	NA	Cluster_197698	N	N	NA	NA	NA	NA	-3.7270282336323	0.0311324632792501
7	28805166	28806392	1227	*	PlantSmallRNAgenes	siRNA24	NA	NA	osa-b1.0r1-126551	siRNA24 locus with predominant RNA size of 24	NA	NA	NA	NA	NA	NA	NA	2.27331705415679	0.0259066962394529
7	28974013	28974544	532	-	PlantSmallRNAgenes	siRNA24	NA	NA	osa-b1.0r1-126619	siRNA24 locus with predominant RNA size of 24	NA	NA	NA	NA	NA	NA	NA	4.97278202486561	0.0496668842834773
7	29668283	29669235	953	-	PlantSmallRNAgenes	OtherRNA	NA	NA	osa-b1.0r1-126872	OtherRNA locus with < 80% of RNAs between 20-24 nts in size	NA	NA	NA	NA	NA	NA	NA	5.17250736974714	1.45789987417762e-06
8	86390	88036	1647	+	ShortStack	OtherRNA	NA	NA	Cluster_198579	NA	Cluster_198579	N	N	NA	NA	NA	NA	6.05982766274862	0.00521999058932238
8	632037	632824	788	*	PlantSmallRNAgenes	siRNA24	NA	NA	osa-b1.0r1-127139	siRNA24 locus with predominant RNA size of 24	NA	NA	NA	NA	NA	NA	NA	2.09088004157039	0.0452117613996502
8	697184	698695	1512	+	ShortStack	OtherRNA	NA	NA	Cluster_199013	NA	Cluster_199013	N	N	NA	NA	NA	NA	4.27581658141076	0.0151786505859569
8	702780	704307	1528	+	PlantSmallRNAgenes	OtherRNA	NA	NA	osa-b1.0r1-127169	OtherRNA locus with < 80% of RNAs between 20-24 nts in size	NA	NA	NA	NA	NA	NA	NA	2.91496260485111	0.0272531695989862
8	869348	869661	314	*	PlantSmallRNAgenes	siRNA24	NA	NA	osa-b1.0r1-127264	siRNA24 locus with predominant RNA size of 24	NA	NA	NA	NA	NA	NA	NA	-2.15098923627885	0.0193633425750062
8	1565192	1566070	879	+	PlantSmallRNAgenes	OtherRNA	NA	NA	osa-b1.0r1-127545	OtherRNA locus with < 80% of RNAs between 20-24 nts in size	NA	NA	NA	NA	NA	NA	NA	3.06418031133431	0.0144915806399605
8	2178152	2179305	1154	-	PlantSmallRNAgenes	OtherRNA	NA	NA	osa-b1.0r1-127732	OtherRNA locus with < 80% of RNAs between 20-24 nts in size	NA	NA	NA	NA	NA	NA	NA	-4.29203052427951	0.0319168472294621
8	2204185	2204624	440	-	PlantSmallRNAgenes	siRNA21	NA	NA	osa-b1.0r1-127742	siRNA21 locus with predominant RNA size of 21	NA	NA	NA	NA	NA	NA	NA	-4.56288060731073	0.0401225243906502
8	2690095	2690795	701	*	PlantSmallRNAgenes	siRNA24	NA	NA	osa-b1.0r1-127964	siRNA24 locus with predominant RNA size of 24	NA	NA	NA	NA	NA	NA	NA	1.77908560915513	0.0282169430961901
8	2820286	2820588	303	*	PlantSmallRNAgenes	siRNA24	NA	NA	osa-b1.0r1-128004	siRNA24 locus with predominant RNA size of 24	NA	NA	NA	NA	NA	NA	NA	2.82911024385344	0.0234736801663206
8	3062842	3063136	295	-	PlantSmallRNAgenes	OtherRNA	NA	NA	osa-b1.0r1-128091	OtherRNA locus with < 80% of RNAs between 20-24 nts in size	NA	NA	NA	NA	NA	NA	NA	23.9251724067432	1.22633766901222e-09
8	3167815	3168416	602	-	PlantSmallRNAgenes	OtherRNA	NA	NA	osa-b1.0r1-128140	OtherRNA locus with < 80% of RNAs between 20-24 nts in size	NA	NA	NA	NA	NA	NA	NA	-2.49179147162588	0.0164422855873582
8	3583399	3587216	3818	-	PlantSmallRNAgenes	OtherRNA	NA	NA	osa-b1.0r1-128329	OtherRNA locus with < 80% of RNAs between 20-24 nts in size	NA	NA	NA	NA	NA	NA	NA	-4.97835462611378	0.00075198704275602
8	3783725	3785164	1440	-	PlantSmallRNAgenes	OtherRNA	NA	NA	osa-b1.0r1-128422	OtherRNA locus with < 80% of RNAs between 20-24 nts in size	NA	NA	NA	NA	NA	NA	NA	-7.26218407602333	0.019425669803824
8	4389242	4390024	783	*	PlantSmallRNAgenes	siRNA24	NA	NA	osa-b1.0r1-128683	siRNA24 locus with predominant RNA size of 24	NA	NA	NA	NA	NA	NA	NA	5.56002211926556	0.0167179074894566
8	4400950	4403432	2483	*	PlantSmallRNAgenes	OtherRNA	NA	NA	osa-b1.0r1-128686	OtherRNA locus with < 80% of RNAs between 20-24 nts in size	NA	NA	NA	NA	NA	NA	NA	2.74511276792411	0.0162957178548357
8	4512037	4513475	1439	-	PlantSmallRNAgenes	siRNA24	NA	NA	osa-b1.0r1-128730	siRNA24 locus with predominant RNA size of 24	NA	NA	NA	NA	NA	NA	NA	3.26429669195329	3.73450985122736e-06
8	4771976	4772607	632	*	PlantSmallRNAgenes	siRNA24	NA	NA	osa-b1.0r1-128828	siRNA24 locus with predominant RNA size of 24	NA	NA	NA	NA	NA	NA	NA	5.69981856018002	0.0145563794955152
8	4779656	4781552	1897	*	PlantSmallRNAgenes	siRNA24	NA	NA	osa-b1.0r1-128832	siRNA24 locus with predominant RNA size of 24	NA	NA	NA	NA	NA	NA	NA	-4.57134219358475	0.0351530585061204
8	5676985	5677350	366	*	PlantSmallRNAgenes	siRNA24	NA	NA	osa-b1.0r1-129224	siRNA24 locus with predominant RNA size of 24	NA	NA	NA	NA	NA	NA	NA	5.3527638176482	0.0307361631568417
8	5803914	5806168	2255	*	PlantSmallRNAgenes	siRNA24	NA	NA	osa-b1.0r1-129280	siRNA24 locus with predominant RNA size of 24	NA	NA	NA	NA	NA	NA	NA	-2.60270872664227	0.0270142332694143
8	5806209	5807233	1025	-	PlantSmallRNAgenes	OtherRNA	NA	NA	osa-b1.0r1-129281	OtherRNA locus with < 80% of RNAs between 20-24 nts in size	NA	NA	NA	NA	NA	NA	NA	-6.17905155358552	0.000488941454228393
8	5816284	5817250	967	*	PlantSmallRNAgenes	siRNA24	NA	NA	osa-b1.0r1-129285	siRNA24 locus with predominant RNA size of 24	NA	NA	NA	NA	NA	NA	NA	-4.91142575459862	0.0148468564075105
8	5845674	5846106	433	*	PlantSmallRNAgenes	siRNA24	NA	NA	osa-b1.0r1-129299	siRNA24 locus with predominant RNA size of 24	NA	NA	NA	NA	NA	NA	NA	5.05974959760511	0.0438406485815308
8	6020372	6022582	2211	*	PlantSmallRNAgenes	OtherRNA	NA	NA	osa-b1.0r1-129378	OtherRNA locus with < 80% of RNAs between 20-24 nts in size	NA	NA	NA	NA	NA	NA	NA	-5.45143677637274	0.00233052205675924
8	6730686	6732395	1710	+	ShortStack	OtherRNA	NA	NA	Cluster_202679	NA	Cluster_202679	N	N	NA	NA	NA	NA	-3.23492866483234	0.0335720355228985
8	6733654	6734669	1016	+	PlantSmallRNAgenes	siRNA24	NA	NA	osa-b1.0r1-129570	siRNA24 locus with predominant RNA size of 24	NA	NA	NA	NA	NA	NA	NA	-4.9750180294548	8.0632812274958e-05
8	7496786	7497026	241	+	PlantSmallRNAgenes	siRNA24	NA	NA	osa-b1.0r1-129722	siRNA24 locus with predominant RNA size of 24	NA	NA	NA	NA	NA	NA	NA	-2.73125835678923	0.000920794716442987
8	7641226	7642152	927	+	PlantSmallRNAgenes	siRNA21	NA	NA	osa-b1.0r1-129768	siRNA21 locus with predominant RNA size of 21	NA	NA	NA	NA	NA	NA	NA	-2.59143989863144	0.00537520133484024
8	8295322	8296750	1429	*	PlantSmallRNAgenes	siRNA24	NA	NA	osa-b1.0r1-130022	siRNA24 locus with predominant RNA size of 24	NA	NA	NA	NA	NA	NA	NA	6.21003742702077	0.00342450346717718
8	9224331	9226053	1723	-	PlantSmallRNAgenes	OtherRNA	NA	NA	osa-b1.0r1-130416	OtherRNA locus with < 80% of RNAs between 20-24 nts in size	NA	NA	NA	NA	NA	NA	NA	-2.38889638629834	0.0301036388017231
8	9247550	9248628	1079	-	PlantSmallRNAgenes	OtherRNA	NA	NA	osa-b1.0r1-130428	OtherRNA locus with < 80% of RNAs between 20-24 nts in size	NA	NA	NA	NA	NA	NA	NA	-29.9210815050222	2.71665234797541e-08
8	9250850	9251145	296	-	PlantSmallRNAgenes	OtherRNA	NA	NA	osa-b1.0r1-130432	OtherRNA locus with < 80% of RNAs between 20-24 nts in size	NA	NA	NA	NA	NA	NA	NA	-25.7465325601913	0.000360148885783966
8	9273162	9273777	616	-	PlantSmallRNAgenes	OtherRNA	NA	NA	osa-b1.0r1-130449	OtherRNA locus with < 80% of RNAs between 20-24 nts in size	NA	NA	NA	NA	NA	NA	NA	-9.42309068437008	3.75774167825684e-10
8	9274694	9274803	110	-	PlantSmallRNAgenes	OtherRNA	NA	NA	osa-b1.0r1-130452	OtherRNA locus with < 80% of RNAs between 20-24 nts in size	NA	NA	NA	NA	NA	NA	NA	-6.50114895567612	0.000761621206371983
8	9278785	9279069	285	-	PlantSmallRNAgenes	OtherRNA	NA	NA	osa-b1.0r1-130459	OtherRNA locus with < 80% of RNAs between 20-24 nts in size	NA	NA	NA	NA	NA	NA	NA	-6.62389686046982	3.07852598746932e-05
8	9279303	9280173	871	-	PlantSmallRNAgenes	OtherRNA	NA	NA	osa-b1.0r1-130460	OtherRNA locus with < 80% of RNAs between 20-24 nts in size	NA	NA	NA	NA	NA	NA	NA	-8.07022065249532	2.74944034441725e-09
8	9539026	9539046	21	-	PlantSmallRNAgenes	OtherRNA	NA	NA	osa-b1.0r1-130557	OtherRNA locus with < 80% of RNAs between 20-24 nts in size	NA	NA	NA	NA	NA	NA	NA	18.3755810476863	0.0339942351107876
8	9682668	9682744	77	+	PlantSmallRNAgenes	OtherRNA	NA	NA	osa-b1.0r1-130619	OtherRNA locus with < 80% of RNAs between 20-24 nts in size	NA	NA	NA	NA	NA	NA	NA	9.66370288868118	0.0339248545590013
8	10486839	10487278	440	*	PlantSmallRNAgenes	siRNA24	NA	NA	osa-b1.0r1-130945	siRNA24 locus with predominant RNA size of 24	NA	NA	NA	NA	NA	NA	NA	-2.65795347898481	0.0227619410654001
8	11604117	11607398	3282	*	PlantSmallRNAgenes	siRNA24	NA	NA	osa-b1.0r1-131317	siRNA24 locus with predominant RNA size of 24	NA	NA	NA	NA	NA	NA	NA	-2.83412717349172	0.0141510470145568
8	11652777	11653059	283	+	PlantSmallRNAgenes	OtherRNA	NA	NA	osa-b1.0r1-131326	OtherRNA locus with < 80% of RNAs between 20-24 nts in size	NA	NA	NA	NA	NA	NA	NA	6.18510279517024	6.95931555591856e-09
8	11713538	11713866	329	-	PlantSmallRNAgenes	OtherRNA	NA	NA	osa-b1.0r1-131343	OtherRNA locus with < 80% of RNAs between 20-24 nts in size	NA	NA	NA	NA	NA	NA	NA	7.02047227025428	0.00090742111073312
8	11920716	11921476	761	-	PlantSmallRNAgenes	OtherRNA	NA	NA	osa-b1.0r1-131430	OtherRNA locus with < 80% of RNAs between 20-24 nts in size	NA	NA	NA	NA	NA	NA	NA	3.71516847184556	1.90446791844956e-06
8	11978315	11978513	199	+	PlantSmallRNAgenes	OtherRNA	NA	NA	osa-b1.0r1-131459	OtherRNA locus with < 80% of RNAs between 20-24 nts in size	NA	NA	NA	NA	NA	NA	NA	-29.2277806198263	3.18065658781314e-08
8	12716377	12716867	491	*	PlantSmallRNAgenes	siRNA24	NA	NA	osa-b1.0r1-131621	siRNA24 locus with predominant RNA size of 24	NA	NA	NA	NA	NA	NA	NA	-2.42950982525452	0.026530940392148
8	14082634	14082699	66	+	ShortStack	OtherRNA	NA	NA	Cluster_206596	NA	Cluster_206596	N	N	NA	NA	NA	NA	7.61418480876964	0.000107127959223249
8	14195574	14197654	2081	*	PlantSmallRNAgenes	siRNA24	NA	NA	osa-b1.0r1-131859	siRNA24 locus with predominant RNA size of 24	NA	NA	NA	NA	NA	NA	NA	-1.87864334018697	0.0390856045215729
8	15668888	15669088	201	-	PlantSmallRNAgenes	OtherRNA	NA	NA	osa-b1.0r1-132349	OtherRNA locus with < 80% of RNAs between 20-24 nts in size	NA	NA	NA	NA	NA	NA	NA	-4.56200264627529	0.0406101790710186
8	15757812	15757848	37	-	PlantSmallRNAgenes	OtherRNA	NA	NA	osa-b1.0r1-132388	OtherRNA locus with < 80% of RNAs between 20-24 nts in size	NA	NA	NA	NA	NA	NA	NA	-2.6291696240379	0.0223091176149051
8	16245307	16245687	381	*	PlantSmallRNAgenes	siRNA24	NA	NA	osa-b1.0r1-132547	siRNA24 locus with predominant RNA size of 24	NA	NA	NA	NA	NA	NA	NA	-6.72802620791302	5.09038746011524e-05
8	17510518	17510675	158	+	PlantSmallRNAgenes	OtherRNA	NA	NA	osa-b1.0r1-133073	OtherRNA locus with < 80% of RNAs between 20-24 nts in size	NA	NA	NA	NA	NA	NA	NA	6.35643214803662	0.0397598667898888
8	17768430	17769942	1513	*	PlantSmallRNAgenes	siRNA24	NA	NA	osa-b1.0r1-133211	siRNA24 locus with predominant RNA size of 24	NA	NA	NA	NA	NA	NA	NA	2.37075342506911	0.0441048187029852
8	18011127	18011295	169	+	PlantSmallRNAgenes	OtherRNA	NA	NA	osa-b1.0r1-133284	OtherRNA locus with < 80% of RNAs between 20-24 nts in size	NA	NA	NA	NA	NA	NA	NA	5.71507959594615	0.00978490613191861
8	18024188	18025853	1666	*	PlantSmallRNAgenes	OtherRNA	NA	NA	osa-b1.0r1-133290	OtherRNA locus with < 80% of RNAs between 20-24 nts in size	NA	NA	NA	NA	NA	NA	NA	-2.43481629951233	0.0329332078670392
8	18374770	18374945	176	+	PlantSmallRNAgenes	OtherRNA	NA	NA	osa-b1.0r1-133435	OtherRNA locus with < 80% of RNAs between 20-24 nts in size	NA	NA	NA	NA	NA	NA	NA	21.4390438366482	0.0074233781909029
8	18530407	18531551	1145	*	PlantSmallRNAgenes	siRNA24	NA	NA	osa-b1.0r1-133503	siRNA24 locus with predominant RNA size of 24	NA	NA	NA	NA	NA	NA	NA	6.72911548680345	0.00241901041670877
8	18828887	18829429	543	*	PlantSmallRNAgenes	siRNA24	NA	NA	osa-b1.0r1-133678	siRNA24 locus with predominant RNA size of 24	NA	NA	NA	NA	NA	NA	NA	-4.9745807414156	0.0167664830267726
8	18829812	18830346	535	*	PlantSmallRNAgenes	siRNA24	NA	NA	osa-b1.0r1-133679	siRNA24 locus with predominant RNA size of 24	NA	NA	NA	NA	NA	NA	NA	-5.82847660902867	0.00220482615447342
8	18951190	18952548	1359	*	PlantSmallRNAgenes	siRNA24	NA	NA	osa-b1.0r1-133760	siRNA24 locus with predominant RNA size of 24	NA	NA	NA	NA	NA	NA	NA	-1.74435448276649	0.0495961484193282
8	19490347	19491641	1295	-	PlantSmallRNAgenes	OtherRNA	NA	NA	osa-b1.0r1-133991	OtherRNA locus with < 80% of RNAs between 20-24 nts in size	NA	NA	NA	NA	NA	NA	NA	-4.78477277339936	0.03739965895326
8	20239319	20242069	2751	-	PlantSmallRNAgenes	siRNA24	NA	NA	osa-b1.0r1-134352	siRNA24 locus with predominant RNA size of 24	NA	NA	NA	NA	NA	NA	NA	-2.23528771920374	0.0284609475302922
8	20885962	20886197	236	*	PlantSmallRNAgenes	siRNA21	NA	NA	osa-b1.0r1-134627	siRNA21 locus with predominant RNA size of 21	NA	NA	NA	NA	NA	NA	NA	2.91197214597971	0.00615508581315571
8	21111114	21111547	434	*	PlantSmallRNAgenes	siRNA24	NA	NA	osa-b1.0r1-134724	siRNA24 locus with predominant RNA size of 24	NA	NA	NA	NA	NA	NA	NA	-5.05159118641159	0.0132824538403178
8	21171225	21172655	1431	-	PlantSmallRNAgenes	OtherRNA	NA	NA	osa-b1.0r1-134743	OtherRNA locus with < 80% of RNAs between 20-24 nts in size	NA	NA	NA	NA	NA	NA	NA	-6.21433795519385	1.0832950370276e-07
8	21445449	21445861	413	*	PlantSmallRNAgenes	siRNA24	NA	NA	osa-b1.0r1-134889	siRNA24 locus with predominant RNA size of 24	NA	NA	NA	NA	NA	NA	NA	3.18932314047692	0.0169144335667188
8	22323889	22324168	280	+	PlantSmallRNAgenes	OtherRNA	NA	NA	osa-b1.0r1-135291	OtherRNA locus with < 80% of RNAs between 20-24 nts in size	NA	NA	NA	NA	NA	NA	NA	-5.49270020701731	0.00291344687888014
8	22324275	22324428	154	+	PlantSmallRNAgenes	OtherRNA	NA	NA	osa-b1.0r1-135292	OtherRNA locus with < 80% of RNAs between 20-24 nts in size	NA	NA	NA	NA	NA	NA	NA	-5.80606076414514	0.0074998661370864
8	22325150	22325875	726	+	PlantSmallRNAgenes	OtherRNA	NA	NA	osa-b1.0r1-135293	OtherRNA locus with < 80% of RNAs between 20-24 nts in size	NA	NA	NA	NA	NA	NA	NA	-7.07225879803876	2.91518844280082e-08
8	22627752	22629593	1842	*	PlantSmallRNAgenes	siRNA24	NA	NA	osa-b1.0r1-135430	siRNA24 locus with predominant RNA size of 24	NA	NA	NA	NA	NA	NA	NA	-2.24369106873253	0.039226848331687
8	24116659	24117907	1249	*	PlantSmallRNAgenes	siRNA24	NA	NA	osa-b1.0r1-136078	siRNA24 locus with predominant RNA size of 24	NA	NA	NA	NA	NA	NA	NA	3.70461584371371	0.0372074639244778
8	24828059	24830318	2260	-	PlantSmallRNAgenes	OtherRNA	NA	NA	osa-b1.0r1-136394	OtherRNA locus with < 80% of RNAs between 20-24 nts in size	NA	NA	NA	NA	NA	NA	NA	-5.30379447277735	9.30904381723734e-05
8	25123801	25124100	300	+	PlantSmallRNAgenes	siRNA24	NA	NA	osa-b1.0r1-136545	siRNA24 locus with predominant RNA size of 24	NA	NA	NA	NA	NA	NA	NA	-2.93005553487163	0.0041462638223231
8	25124769	25124950	182	+	PlantSmallRNAgenes	siRNA24	NA	NA	osa-b1.0r1-136546	siRNA24 locus with predominant RNA size of 24	NA	NA	NA	NA	NA	NA	NA	-4.70881360443287	3.3037845536102e-05
8	25128601	25130277	1677	+	PlantSmallRNAgenes	siRNA21	NA	NA	osa-b1.0r1-136549	siRNA21 locus with predominant RNA size of 21	NA	NA	NA	NA	NA	NA	NA	-3.59335477622447	1.97031490035205e-05
8	25190809	25190858	50	-	PlantSmallRNAgenes	siRNA21	NA	NA	osa-b1.0r1-136579	siRNA21 locus with predominant RNA size of 21	NA	NA	NA	NA	NA	NA	NA	-4.35077492114012	0.02762473832638
8	25305257	25305689	433	*	PlantSmallRNAgenes	siRNA24	NA	NA	osa-b1.0r1-136635	siRNA24 locus with predominant RNA size of 24	NA	NA	NA	NA	NA	NA	NA	-2.57469826863016	0.0397750254025664
8	25485269	25485608	340	+	PlantSmallRNAgenes	OtherRNA	NA	NA	osa-b1.0r1-136716	OtherRNA locus with < 80% of RNAs between 20-24 nts in size	NA	NA	NA	NA	NA	NA	NA	-2.44584451946036	0.028263778152251
8	25619613	25620017	405	*	PlantSmallRNAgenes	siRNA24	NA	NA	osa-b1.0r1-136768	siRNA24 locus with predominant RNA size of 24	NA	NA	NA	NA	NA	NA	NA	5.17844901042865	0.0343781484890964
8	26272123	26272531	409	-	PlantSmallRNAgenes	siRNA24	NA	NA	osa-b1.0r1-137026	siRNA24 locus with predominant RNA size of 24	NA	NA	NA	NA	NA	NA	NA	3.02726515347525	0.0202360567149714
8	26831888	26832339	452	*	PlantSmallRNAgenes	siRNA24	NA	NA	osa-b1.0r1-137271	siRNA24 locus with predominant RNA size of 24	NA	NA	NA	NA	NA	NA	NA	-2.9419242112434	0.00674628175412741
8	26853476	26854576	1101	+	PlantSmallRNAgenes	siRNA21	NA	NA	osa-b1.0r1-137288	siRNA21 locus with predominant RNA size of 21	NA	NA	NA	NA	NA	NA	NA	-4.44322286156618	0.00201569689433606
8	26921079	26921482	404	+	PlantSmallRNAgenes	OtherRNA	NA	NA	osa-b1.0r1-137316	OtherRNA locus with < 80% of RNAs between 20-24 nts in size	NA	NA	NA	NA	NA	NA	NA	-4.9172563414368	0.0423638333471583
8	26936321	26937428	1108	-	PlantSmallRNAgenes	siRNA24	NA	NA	osa-b1.0r1-137319	siRNA24 locus with predominant RNA size of 24	NA	NA	NA	NA	NA	NA	NA	-2.72988276168754	0.000360398985504006
8	27181526	27181713	188	-	PlantSmallRNAgenes	OtherRNA	NA	NA	osa-b1.0r1-137402	OtherRNA locus with < 80% of RNAs between 20-24 nts in size	NA	NA	NA	NA	NA	NA	NA	-2.37808819646199	0.0205950014143578
8	27847738	27847842	105	-	PlantSmallRNAgenes	OtherRNA	NA	NA	osa-b1.0r1-137697	OtherRNA locus with < 80% of RNAs between 20-24 nts in size	NA	NA	NA	NA	NA	NA	NA	-1.82228890002036	0.0392142157522573
8	28003883	28004032	150	+	PlantSmallRNAgenes	OtherRNA	NA	NA	osa-b1.0r1-137740	OtherRNA locus with < 80% of RNAs between 20-24 nts in size	NA	NA	NA	NA	NA	NA	NA	3.07937026283609	0.0209875060424085
8	28083344	28084261	918	-	PlantSmallRNAgenes	OtherRNA	NA	NA	osa-b1.0r1-137762	OtherRNA locus with < 80% of RNAs between 20-24 nts in size	NA	NA	NA	NA	NA	NA	NA	-6.61724147821728	0.0190992467572777
9	1145712	1147109	1398	*	PlantSmallRNAgenes	siRNA24	NA	NA	osa-b1.0r1-138310	siRNA24 locus with predominant RNA size of 24	NA	NA	NA	NA	NA	NA	NA	-1.96823565510088	0.0303419084321372
9	1180544	1180713	170	+	PlantSmallRNAgenes	OtherRNA	NA	NA	osa-b1.0r1-138321	OtherRNA locus with < 80% of RNAs between 20-24 nts in size	NA	NA	NA	NA	NA	NA	NA	5.98589770323974	2.62083408652855e-16
9	1221180	1221608	429	-	PlantSmallRNAgenes	OtherRNA	NA	NA	osa-b1.0r1-138341	OtherRNA locus with < 80% of RNAs between 20-24 nts in size	NA	NA	NA	NA	NA	NA	NA	-4.02691469376264	0.0155954604186812
9	2494214	2496481	2268	+	PlantSmallRNAgenes	OtherRNA	NA	NA	osa-b1.0r1-138771	OtherRNA locus with < 80% of RNAs between 20-24 nts in size	NA	NA	NA	NA	NA	NA	NA	-9.16937607843147	1.07566223829095e-17
9	3401831	3403872	2042	*	PlantSmallRNAgenes	siRNA24	NA	NA	osa-b1.0r1-138995	siRNA24 locus with predominant RNA size of 24	NA	NA	NA	NA	NA	NA	NA	-3.7914511620064	0.0413131284372133
9	3732500	3733204	705	-	PlantSmallRNAgenes	OtherRNA	NA	NA	osa-b1.0r1-139100	OtherRNA locus with < 80% of RNAs between 20-24 nts in size	NA	NA	NA	NA	NA	NA	NA	5.85146186976651	0.015848321001413
9	4164862	4165501	640	*	PlantSmallRNAgenes	siRNA24	NA	NA	osa-b1.0r1-139242	siRNA24 locus with predominant RNA size of 24	NA	NA	NA	NA	NA	NA	NA	2.87771714869903	0.0315495026966359
9	4545050	4545868	819	*	PlantSmallRNAgenes	siRNA24	NA	NA	osa-b1.0r1-139418	siRNA24 locus with predominant RNA size of 24	NA	NA	NA	NA	NA	NA	NA	-3.10018482631324	0.00252251197687455
9	4691135	4699199	8065	+	PlantSmallRNAgenes	OtherRNA	NA	NA	osa-b1.0r1-139476	OtherRNA locus with < 80% of RNAs between 20-24 nts in size	NA	NA	NA	NA	NA	NA	NA	-3.67008579497577	0.000315012124404443
9	5898845	5900593	1749	*	PlantSmallRNAgenes	siRNA24	NA	NA	osa-b1.0r1-139890	siRNA24 locus with predominant RNA size of 24	NA	NA	NA	NA	NA	NA	NA	2.58813348671609	0.00261629706894279
9	6286206	6287579	1374	*	PlantSmallRNAgenes	siRNA24	NA	NA	osa-b1.0r1-140048	siRNA24 locus with predominant RNA size of 24	NA	NA	NA	NA	NA	NA	NA	-2.57269259152114	0.0457569850355319
9	6826175	6826620	446	*	PlantSmallRNAgenes	siRNA24	NA	NA	osa-b1.0r1-140271	siRNA24 locus with predominant RNA size of 24	NA	NA	NA	NA	NA	NA	NA	5.39295980992865	0.0296371441107211
9	6912685	6913875	1191	*	PlantSmallRNAgenes	siRNA21	NA	NA	osa-b1.0r1-140306	siRNA21 locus with predominant RNA size of 21	NA	NA	NA	NA	NA	NA	NA	-2.60887485942118	0.0233171158322034
9	8158662	8159850	1189	*	PlantSmallRNAgenes	siRNA24	NA	NA	osa-b1.0r1-140742	siRNA24 locus with predominant RNA size of 24	NA	NA	NA	NA	NA	NA	NA	4.75561524026894	0.00016908298908224
9	8533226	8533574	349	*	PlantSmallRNAgenes	siRNA24	NA	NA	osa-b1.0r1-140870	siRNA24 locus with predominant RNA size of 24	NA	NA	NA	NA	NA	NA	NA	5.72868375207815	0.0173713947960776
9	9352913	9353260	348	*	PlantSmallRNAgenes	siRNA24	NA	NA	osa-b1.0r1-141231	siRNA24 locus with predominant RNA size of 24	NA	NA	NA	NA	NA	NA	NA	-2.08051140952431	0.0341755192886953
9	9826501	9832714	6214	*	Pln24NT	24nt_Locus	NA	NA	cluster118261	NA	NA	NA	NA	cluster118261	cluster118261	T	8	5.29362015114478	0.0256263119877169
9	10344815	10344950	136	+	PlantSmallRNAgenes	OtherRNA	NA	NA	osa-b1.0r1-141655	OtherRNA locus with < 80% of RNAs between 20-24 nts in size	NA	NA	NA	NA	NA	NA	NA	21.3877259977361	5.48598373659685e-11
9	10350416	10350508	93	+	PlantSmallRNAgenes	OtherRNA	NA	NA	osa-b1.0r1-141657	OtherRNA locus with < 80% of RNAs between 20-24 nts in size	NA	NA	NA	NA	NA	NA	NA	2.03892534983172	0.0263880133383325
9	10406393	10408655	2263	*	PlantSmallRNAgenes	siRNA24	NA	NA	osa-b1.0r1-141690	siRNA24 locus with predominant RNA size of 24	NA	NA	NA	NA	NA	NA	NA	-2.71473560725398	0.0490736943447969
9	10845768	10848343	2576	+	PlantSmallRNAgenes	OtherRNA	NA	NA	osa-b1.0r1-141837	OtherRNA locus with < 80% of RNAs between 20-24 nts in size	NA	NA	NA	NA	NA	NA	NA	-5.94731696591956	9.22552390085736e-09
9	10893144	10893249	106	+	PlantSmallRNAgenes	OtherRNA	NA	NA	osa-b1.0r1-141853	OtherRNA locus with < 80% of RNAs between 20-24 nts in size	NA	NA	NA	NA	NA	NA	NA	2.36554641730216	0.00385446367194555
9	11222120	11222532	413	*	PlantSmallRNAgenes	siRNA24	NA	NA	osa-b1.0r1-142008	siRNA24 locus with predominant RNA size of 24	NA	NA	NA	NA	NA	NA	NA	5.60521137783648	0.0170109309274161
9	11400929	11401342	414	*	PlantSmallRNAgenes	siRNA24	NA	NA	osa-b1.0r1-142087	siRNA24 locus with predominant RNA size of 24	NA	NA	NA	NA	NA	NA	NA	2.11243894426961	0.033705043685723
9	12030102	12031297	1196	-	ShortStack	OtherRNA	NA	NA	Cluster_223435	NA	Cluster_223435	N	N	NA	NA	NA	NA	5.74405090302753	0.0158081091566311
9	12145587	12145730	144	-	PlantSmallRNAgenes	OtherRNA	NA	NA	osa-b1.0r1-142433	OtherRNA locus with < 80% of RNAs between 20-24 nts in size	NA	NA	NA	NA	NA	NA	NA	2.3145444148496	0.0417686556631298
9	13206994	13207253	260	-	PlantSmallRNAgenes	OtherRNA	NA	NA	osa-b1.0r1-142930	OtherRNA locus with < 80% of RNAs between 20-24 nts in size	NA	NA	NA	NA	NA	NA	NA	3.41660107972695	0.0339457745283988
9	13250304	13251147	844	*	PlantSmallRNAgenes	siRNA24	NA	NA	osa-b1.0r1-142950	siRNA24 locus with predominant RNA size of 24	NA	NA	NA	NA	NA	NA	NA	-4.84379370502074	0.021567964961798
9	13621791	13624986	3196	*	PlantSmallRNAgenes	siRNA21	NA	NA	osa-b1.0r1-143071	siRNA21 locus with predominant RNA size of 21	NA	NA	NA	NA	NA	NA	NA	-1.94911273356838	0.0134723162538443
9	13818445	13818574	130	-	PlantSmallRNAgenes	OtherRNA	NA	NA	osa-b1.0r1-143177	OtherRNA locus with < 80% of RNAs between 20-24 nts in size	NA	NA	NA	NA	NA	NA	NA	4.77154026669185	6.36077669458265e-07
9	14110734	14111418	685	*	PlantSmallRNAgenes	siRNA24	NA	NA	osa-b1.0r1-143348	siRNA24 locus with predominant RNA size of 24	NA	NA	NA	NA	NA	NA	NA	-2.2400482451901	0.0287003949918091
9	14478972	14479841	870	-	PlantSmallRNAgenes	OtherRNA	NA	NA	osa-b1.0r1-143471	OtherRNA locus with < 80% of RNAs between 20-24 nts in size	NA	NA	NA	NA	NA	NA	NA	5.92128059433178	0.00294181577912862
9	14619928	14620048	121	-	PlantSmallRNAgenes	OtherRNA	NA	NA	osa-b1.0r1-143528	OtherRNA locus with < 80% of RNAs between 20-24 nts in size	NA	NA	NA	NA	NA	NA	NA	5.75774821192871	4.57929637736664e-09
9	14625717	14625987	271	-	PlantSmallRNAgenes	OtherRNA	NA	NA	osa-b1.0r1-143536	OtherRNA locus with < 80% of RNAs between 20-24 nts in size	NA	NA	NA	NA	NA	NA	NA	-2.95478565903391	0.00132649892685312
9	15792151	15792731	581	+	PlantSmallRNAgenes	siRNA21	NA	NA	osa-b1.0r1-144080	siRNA21 locus with predominant RNA size of 21	NA	NA	NA	NA	NA	NA	NA	-3.03192911677598	0.0103942318153798
9	16351922	16355569	3648	-	PlantSmallRNAgenes	OtherRNA	NA	NA	osa-b1.0r1-144339	OtherRNA locus with < 80% of RNAs between 20-24 nts in size	NA	NA	NA	NA	NA	NA	NA	-10.2960748886119	5.61057192000706e-05
9	16626741	16626927	187	-	ShortStack	OtherRNA	NA	NA	Cluster_226599	NA	Cluster_226599	N	N	NA	NA	NA	NA	6.41551423640964	0.00639914867497988
9	16747560	16747577	18	-	PlantSmallRNAgenes	OtherRNA	NA	NA	osa-b1.0r1-144513	OtherRNA locus with < 80% of RNAs between 20-24 nts in size	NA	NA	NA	NA	NA	NA	NA	5.02530839716288	0.00203056184718967
9	17027248	17028378	1131	+	PlantSmallRNAgenes	OtherRNA	NA	NA	osa-b1.0r1-144632	OtherRNA locus with < 80% of RNAs between 20-24 nts in size	NA	NA	NA	NA	NA	NA	NA	3.30483477742976	0.00208079334421703
9	17376087	17376798	712	*	PlantSmallRNAgenes	siRNA24	NA	NA	osa-b1.0r1-144763	siRNA24 locus with predominant RNA size of 24	NA	NA	NA	NA	NA	NA	NA	-1.82398845764197	0.0164611442807527
9	17532930	17533253	324	*	PlantSmallRNAgenes	siRNA24	NA	NA	osa-b1.0r1-144831	siRNA24 locus with predominant RNA size of 24	NA	NA	NA	NA	NA	NA	NA	5.45476101752481	0.0295646335809705
9	17541529	17543123	1595	*	PlantSmallRNAgenes	siRNA21	NA	NA	osa-b1.0r1-144835	siRNA21 locus with predominant RNA size of 21	NA	NA	NA	NA	NA	NA	NA	-2.82850677780845	0.000692043837523693
9	18118257	18119060	804	*	PlantSmallRNAgenes	siRNA21	NA	NA	osa-b1.0r1-145082	siRNA21 locus with predominant RNA size of 21	NA	NA	NA	NA	NA	NA	NA	-5.82954344942529	0.0176136272922431
9	18305338	18306435	1098	+	PlantSmallRNAgenes	siRNA24	NA	NA	osa-b1.0r1-145168	siRNA24 locus with predominant RNA size of 24	NA	NA	NA	NA	NA	NA	NA	-3.43964988595691	2.42588650753467e-05
9	18421015	18421100	86	+	PlantSmallRNAgenes	OtherRNA	NA	NA	osa-b1.0r1-145214	OtherRNA locus with < 80% of RNAs between 20-24 nts in size	NA	NA	NA	NA	NA	NA	NA	18.4207840590345	0.0335756793952528
9	18469627	18471240	1614	+	PlantSmallRNAgenes	OtherRNA	NA	NA	osa-b1.0r1-145237	OtherRNA locus with < 80% of RNAs between 20-24 nts in size	NA	NA	NA	NA	NA	NA	NA	-7.22448594662424	3.47019271414454e-05
9	18685680	18686899	1220	*	PlantSmallRNAgenes	OtherRNA	NA	NA	osa-b1.0r1-145331	OtherRNA locus with < 80% of RNAs between 20-24 nts in size	NA	NA	NA	NA	NA	NA	NA	2.98579842364352	0.0385705160395653
9	18948080	18948371	292	+	PlantSmallRNAgenes	siRNA24	NA	NA	osa-b1.0r1-145448	siRNA24 locus with predominant RNA size of 24	NA	NA	NA	NA	NA	NA	NA	-2.92020463037883	0.0168214107260767
9	19466045	19467746	1702	*	PlantSmallRNAgenes	OtherRNA	NA	NA	osa-b1.0r1-145676	OtherRNA locus with < 80% of RNAs between 20-24 nts in size	NA	NA	NA	NA	NA	NA	NA	5.48848234103004	3.19688707442714e-07
9	20182083	20182155	73	+	PlantSmallRNAgenes	OtherRNA	NA	NA	osa-b1.0r1-145959	OtherRNA locus with < 80% of RNAs between 20-24 nts in size	NA	NA	NA	NA	NA	NA	NA	6.2345808225844	0.00756249099638555
9	20225430	20225918	489	*	PlantSmallRNAgenes	siRNA24	NA	NA	osa-b1.0r1-145983	siRNA24 locus with predominant RNA size of 24	NA	NA	NA	NA	NA	NA	NA	-6.39165420016792	0.000157860203069536
9	20616709	20622250	5542	*	PlantSmallRNAgenes	siRNA24	NA	NA	osa-b1.0r1-146164	siRNA24 locus with predominant RNA size of 24	NA	NA	NA	NA	NA	NA	NA	3.19929213987009	0.0399971197254273
9	20633111	20633520	410	*	PlantSmallRNAgenes	siRNA21	NA	NA	osa-b1.0r1-146168	siRNA21 locus with predominant RNA size of 21	NA	NA	NA	NA	NA	NA	NA	6.64319681483221	0.00125351833506081
9	20885212	20885649	438	-	PlantSmallRNAgenes	OtherRNA	NA	NA	osa-b1.0r1-146292	OtherRNA locus with < 80% of RNAs between 20-24 nts in size	NA	NA	NA	NA	NA	NA	NA	-4.27070859169206	0.00563470932417704
9	20888267	20888836	570	-	ShortStack	OtherRNA	NA	NA	Cluster_229345	NA	Cluster_229345	N	N	NA	NA	NA	NA	-5.90621543614646	0.00450046961651166
9	20891472	20891788	317	-	PlantSmallRNAgenes	siRNA24	NA	NA	osa-b1.0r1-146298	siRNA24 locus with predominant RNA size of 24	NA	NA	NA	NA	NA	NA	NA	2.49524004461356	0.0387568287104819
9	21155635	21157117	1483	-	PlantSmallRNAgenes	OtherRNA	NA	NA	osa-b1.0r1-146394	OtherRNA locus with < 80% of RNAs between 20-24 nts in size	NA	NA	NA	NA	NA	NA	NA	-5.38401568042969	0.0463999387329957
9	21351261	21351592	332	*	PlantSmallRNAgenes	siRNA24	NA	NA	osa-b1.0r1-146487	siRNA24 locus with predominant RNA size of 24	NA	NA	NA	NA	NA	NA	NA	3.17671419910715	0.0149347399160073
9	21547451	21548834	1384	*	PlantSmallRNAgenes	siRNA24	NA	NA	osa-b1.0r1-146563	siRNA24 locus with predominant RNA size of 24	NA	NA	NA	NA	NA	NA	NA	3.96898199108395	0.0236320622038591
9	21962383	21962658	276	*	PlantSmallRNAgenes	siRNA24	NA	NA	osa-b1.0r1-146721	siRNA24 locus with predominant RNA size of 24	NA	NA	NA	NA	NA	NA	NA	-2.86164993616231	0.00194704216485492
9	22143334	22144094	761	-	PlantSmallRNAgenes	siRNA24	NA	NA	osa-b1.0r1-146782	siRNA24 locus with predominant RNA size of 24	NA	NA	NA	NA	NA	NA	NA	-1.70502578313101	0.0285672084894362
