# Supplementary material for: Spatiotemporal expression profile of novel and known small RNAs throughout rice plant development focussing on seed tissues
Source: BMC Genomics. 2022 Jan 11;23:44. doi: 10.1186/s12864-021-08264-z (PMC8750796; doi:10.1186/s12864-021-08264-z)
Supplement: Supplementary file 11 — Additional file 11. CSV files of differentially expressed sRNAs between the different tissues, of the format x_vs_y.csv, indicating that log2 fold changes are calculated relative to y. [file 12864_2021_8264_MOESM11_ESM.zip › data/LR_vs_ER.csv]

seqnames	start	end	width	strand	source	type	score	phase	Name	description	ID	DicerCall	MIRNA	id	name	overlapTE	expGEOstudies	log2FoldChange	padj	miR156	miR172
1	197050	197622	573	*	PlantSmallRNAgenes	siRNA24	NA	NA	osa-b1.0r1-52	siRNA24 locus with predominant RNA size of 24	NA	NA	NA	NA	NA	NA	NA	1.862148565	0.010332658	FALSE	FALSE
1	415948	416187	240	+	PlantSmallRNAgenes	OtherRNA	NA	NA	osa-b1.0r1-136	OtherRNA locus with < 80% of RNAs between 20-24 nts in size	NA	NA	NA	NA	NA	NA	NA	-13.33350649	2.69E-07	FALSE	FALSE
1	528621	528971	351	+	PlantSmallRNAgenes	OtherRNA	NA	NA	osa-b1.0r1-179	OtherRNA locus with < 80% of RNAs between 20-24 nts in size	NA	NA	NA	NA	NA	NA	NA	-15.09570863	0.002840901	FALSE	FALSE
1	703310	709714	6405	*	PlantSmallRNAgenes	siRNA22	NA	NA	osa-b1.0r1-249	siRNA22 locus with predominant RNA size of 22	NA	NA	NA	NA	NA	NA	NA	-2.637385349	1.86E-05	FALSE	FALSE
1	1347623	1348723	1101	-	PlantSmallRNAgenes	OtherRNA	NA	NA	osa-b1.0r1-495	OtherRNA locus with < 80% of RNAs between 20-24 nts in size	NA	NA	NA	NA	NA	NA	NA	2.392437174	0.000139805	FALSE	FALSE
1	2112422	2113262	841	*	PlantSmallRNAgenes	siRNA24	NA	NA	osa-b1.0r1-792	siRNA24 locus with predominant RNA size of 24	NA	NA	NA	NA	NA	NA	NA	-4.673810272	0.01704556	FALSE	FALSE
1	3518596	3518613	18	-	PlantSmallRNAgenes	OtherRNA	NA	NA	osa-b1.0r1-1336	OtherRNA locus with < 80% of RNAs between 20-24 nts in size	NA	NA	NA	NA	NA	NA	NA	-2.91155707	0.006252731	FALSE	FALSE
1	4799614	4800063	450	-	PlantSmallRNAgenes	siRNA24	NA	NA	osa-b1.0r1-1846	siRNA24 locus with predominant RNA size of 24	NA	NA	NA	NA	NA	NA	NA	2.898237897	0.000204742	FALSE	FALSE
1	6527940	6528017	78	-	PlantSmallRNAgenes	OtherRNA	NA	NA	osa-b1.0r1-2697	OtherRNA locus with < 80% of RNAs between 20-24 nts in size	NA	NA	NA	NA	NA	NA	NA	1.855497954	0.030279608	FALSE	FALSE
1	7477054	7477418	365	*	PlantSmallRNAgenes	siRNA24	NA	NA	osa-b1.0r1-3104	siRNA24 locus with predominant RNA size of 24	NA	NA	NA	NA	NA	NA	NA	2.7167307	0.005475369	FALSE	FALSE
1	7589117	7589456	340	*	PlantSmallRNAgenes	siRNA24	NA	NA	osa-b1.0r1-3156	siRNA24 locus with predominant RNA size of 24	NA	NA	NA	NA	NA	NA	NA	2.172012765	0.024938932	FALSE	FALSE
1	8599627	8604129	4503	*	PlantSmallRNAgenes	siRNA24	NA	NA	osa-b1.0r1-3612	siRNA24 locus with predominant RNA size of 24	NA	NA	NA	NA	NA	NA	NA	2.633794889	0.045142208	FALSE	FALSE
1	9195635	9196152	518	-	PlantSmallRNAgenes	OtherRNA	NA	NA	osa-b1.0r1-3869	OtherRNA locus with < 80% of RNAs between 20-24 nts in size	NA	NA	NA	NA	NA	NA	NA	2.350789591	0.013190668	FALSE	FALSE
1	9815945	9816606	662	*	PlantSmallRNAgenes	siRNA24	NA	NA	osa-b1.0r1-4126	siRNA24 locus with predominant RNA size of 24	NA	NA	NA	NA	NA	NA	NA	-4.672803828	0.038268734	FALSE	FALSE
1	14401141	14403528	2388	*	PlantSmallRNAgenes	siRNA24	NA	NA	osa-b1.0r1-6036	siRNA24 locus with predominant RNA size of 24	NA	NA	NA	NA	NA	NA	NA	2.052720017	0.029486112	FALSE	FALSE
1	14446718	14446800	83	*	PlantSmallRNAgenes	OtherRNA	NA	NA	osa-b1.0r1-6063	OtherRNA locus with < 80% of RNAs between 20-24 nts in size	NA	NA	NA	NA	NA	NA	NA	-3.542168847	0.030781599	FALSE	FALSE
1	14732143	14732868	726	-	PlantSmallRNAgenes	siRNA24	NA	NA	osa-b1.0r1-6163	siRNA24 locus with predominant RNA size of 24	NA	NA	NA	NA	NA	NA	NA	-4.590001715	0.046170868	FALSE	FALSE
1	15128669	15129773	1105	*	PlantSmallRNAgenes	siRNA24	NA	NA	osa-b1.0r1-6299	siRNA24 locus with predominant RNA size of 24	NA	NA	NA	NA	NA	NA	NA	-3.060487661	0.036678134	FALSE	FALSE
1	16003395	16004040	646	*	PlantSmallRNAgenes	siRNA24	NA	NA	osa-b1.0r1-6609	siRNA24 locus with predominant RNA size of 24	NA	NA	NA	NA	NA	NA	NA	2.179874583	0.006155989	FALSE	FALSE
1	20943878	20945084	1207	-	PlantSmallRNAgenes	siRNA24	NA	NA	osa-b1.0r1-8334	siRNA24 locus with predominant RNA size of 24	NA	NA	NA	NA	NA	NA	NA	5.109629817	0.002027082	FALSE	FALSE
1	20947180	20948396	1217	*	PlantSmallRNAgenes	siRNA24	NA	NA	osa-b1.0r1-8336	siRNA24 locus with predominant RNA size of 24	NA	NA	NA	NA	NA	NA	NA	-4.612222955	0.039819229	FALSE	FALSE
1	23323519	23323923	405	+	PlantSmallRNAgenes	OtherRNA	NA	NA	osa-b1.0r1-9305	OtherRNA locus with < 80% of RNAs between 20-24 nts in size	NA	NA	NA	NA	NA	NA	NA	2.36746494	0.001193002	FALSE	FALSE
1	24082544	24083159	616	*	PlantSmallRNAgenes	siRNA24	NA	NA	osa-b1.0r1-9663	siRNA24 locus with predominant RNA size of 24	NA	NA	NA	NA	NA	NA	NA	-2.667443211	0.027021693	FALSE	FALSE
1	27109561	27110051	491	-	ShortStack	OtherRNA	NA	NA	Cluster_65930	NA	Cluster_65930	N	N	NA	NA	NA	NA	4.376000171	2.09E-05	FALSE	FALSE
1	27646620	27647459	840	*	PlantSmallRNAgenes	siRNA24	NA	NA	osa-b1.0r1-11091	siRNA24 locus with predominant RNA size of 24	NA	NA	NA	NA	NA	NA	NA	2.656924242	0.027356892	FALSE	FALSE
1	30914570	30916613	2044	*	PlantSmallRNAgenes	siRNA24	NA	NA	osa-b1.0r1-12412	siRNA24 locus with predominant RNA size of 24	NA	NA	NA	NA	NA	NA	NA	2.553570533	0.00135272	FALSE	FALSE
1	33580700	33580976	277	-	PlantSmallRNAgenes	OtherRNA	NA	NA	osa-b1.0r1-13421	OtherRNA locus with < 80% of RNAs between 20-24 nts in size	NA	NA	NA	NA	NA	NA	NA	-19.81340229	5.85E-07	FALSE	FALSE
1	33655351	33655796	446	*	PlantSmallRNAgenes	siRNA24	NA	NA	osa-b1.0r1-13453	siRNA24 locus with predominant RNA size of 24	NA	NA	NA	NA	NA	NA	NA	3.550328244	0.013584839	FALSE	FALSE
1	33663187	33663561	375	*	PlantSmallRNAgenes	siRNA24	NA	NA	osa-b1.0r1-13458	siRNA24 locus with predominant RNA size of 24	NA	NA	NA	NA	NA	NA	NA	2.16100304	0.00305252	FALSE	FALSE
1	34450013	34450360	348	*	PlantSmallRNAgenes	siRNA24	NA	NA	osa-b1.0r1-13775	siRNA24 locus with predominant RNA size of 24	NA	NA	NA	NA	NA	NA	NA	-4.747378018	2.32E-08	FALSE	FALSE
1	34948083	34948102	20	+	ShortStack	OtherRNA	NA	NA	Cluster_70851	NA	Cluster_70851	N	N	NA	NA	NA	NA	4.877903788	3.97E-06	FALSE	FALSE
1	35429435	35430807	1373	*	PlantSmallRNAgenes	siRNA24	NA	NA	osa-b1.0r1-14155	siRNA24 locus with predominant RNA size of 24	NA	NA	NA	NA	NA	NA	NA	2.505044734	0.019440083	FALSE	FALSE
1	36691039	36691055	17	-	PlantSmallRNAgenes	OtherRNA	NA	NA	osa-b1.0r1-14640	OtherRNA locus with < 80% of RNAs between 20-24 nts in size	NA	NA	NA	NA	NA	NA	NA	2.416724526	0.020461639	FALSE	FALSE
1	37776506	37778471	1966	+	PlantSmallRNAgenes	OtherRNA	NA	NA	osa-b1.0r1-15043	OtherRNA locus with < 80% of RNAs between 20-24 nts in size	NA	NA	NA	NA	NA	NA	NA	2.365151524	0.007610195	FALSE	FALSE
1	38133225	38133459	235	-	PlantSmallRNAgenes	OtherRNA	NA	NA	osa-b1.0r1-15178	OtherRNA locus with < 80% of RNAs between 20-24 nts in size	NA	NA	NA	NA	NA	NA	NA	-22.12928999	1.88E-15	FALSE	FALSE
1	41135891	41136040	150	+	PlantSmallRNAgenes	OtherRNA	NA	NA	osa-b1.0r1-16407	OtherRNA locus with < 80% of RNAs between 20-24 nts in size	NA	NA	NA	NA	NA	NA	NA	-1.642847851	0.047900417	FALSE	FALSE
1	41557742	41557892	151	+	PlantSmallRNAgenes	OtherRNA	NA	NA	osa-b1.0r1-16572	OtherRNA locus with < 80% of RNAs between 20-24 nts in size	NA	NA	NA	NA	NA	NA	NA	26.7228836	9.21E-19	FALSE	FALSE
1	41854872	41855519	648	*	PlantSmallRNAgenes	siRNA21	NA	NA	osa-b1.0r1-16677	siRNA21 locus with predominant RNA size of 21	NA	NA	NA	NA	NA	NA	NA	1.687075637	0.041579652	FALSE	FALSE
1	42910945	42912437	1493	*	PlantSmallRNAgenes	siRNA24	NA	NA	osa-b1.0r1-17035	siRNA24 locus with predominant RNA size of 24	NA	NA	NA	NA	NA	NA	NA	3.165777111	0.002067932	FALSE	FALSE
10	488750	489058	309	+	PlantSmallRNAgenes	siRNA24	NA	NA	osa-b1.0r1-17334	siRNA24 locus with predominant RNA size of 24	NA	NA	NA	NA	NA	NA	NA	5.294039194	0.018132191	FALSE	FALSE
10	5834315	5834741	427	*	PlantSmallRNAgenes	siRNA24	NA	NA	osa-b1.0r1-19490	siRNA24 locus with predominant RNA size of 24	NA	NA	NA	NA	NA	NA	NA	1.640850225	0.012991837	FALSE	FALSE
10	7435816	7436614	799	*	PlantSmallRNAgenes	siRNA21	NA	NA	osa-b1.0r1-19969	siRNA21 locus with predominant RNA size of 21	NA	NA	NA	NA	NA	NA	NA	2.32709624	0.00470368	FALSE	FALSE
10	10023494	10024866	1373	*	PlantSmallRNAgenes	siRNA24	NA	NA	osa-b1.0r1-20778	siRNA24 locus with predominant RNA size of 24	NA	NA	NA	NA	NA	NA	NA	3.329300638	0.001003538	FALSE	FALSE
10	10789974	10790593	620	-	PlantSmallRNAgenes	OtherRNA	NA	NA	osa-b1.0r1-21105	OtherRNA locus with < 80% of RNAs between 20-24 nts in size	NA	NA	NA	NA	NA	NA	NA	19.42624773	1.56E-06	FALSE	FALSE
10	10793450	10793826	377	-	PlantSmallRNAgenes	OtherRNA	NA	NA	osa-b1.0r1-21108	OtherRNA locus with < 80% of RNAs between 20-24 nts in size	NA	NA	NA	NA	NA	NA	NA	19.45754769	0.000170787	FALSE	FALSE
10	10870955	10871719	765	-	PlantSmallRNAgenes	OtherRNA	NA	NA	osa-b1.0r1-21183	OtherRNA locus with < 80% of RNAs between 20-24 nts in size	NA	NA	NA	NA	NA	NA	NA	-7.076279857	0.003495296	FALSE	FALSE
10	10978348	10979259	912	*	PlantSmallRNAgenes	siRNA24	NA	NA	osa-b1.0r1-21251	siRNA24 locus with predominant RNA size of 24	NA	NA	NA	NA	NA	NA	NA	-3.512981759	0.006705143	FALSE	FALSE
10	12992058	12993465	1408	+	ShortStack	OtherRNA	NA	NA	Cluster_8115	NA	Cluster_8115	N	N	NA	NA	NA	NA	3.011549371	0.001346857	FALSE	FALSE
10	13882575	13884048	1474	*	PlantSmallRNAgenes	OtherRNA	NA	NA	osa-b1.0r1-22438	OtherRNA locus with < 80% of RNAs between 20-24 nts in size	NA	NA	NA	NA	NA	NA	NA	2.47247338	0.024769655	FALSE	FALSE
10	14027801	14028411	611	*	PlantSmallRNAgenes	siRNA24	NA	NA	osa-b1.0r1-22526	siRNA24 locus with predominant RNA size of 24	NA	NA	NA	NA	NA	NA	NA	-5.443315323	0.00732371	FALSE	FALSE
10	14349179	14349358	180	*	PlantSmallRNAgenes	siRNA24	NA	NA	osa-b1.0r1-22689	siRNA24 locus with predominant RNA size of 24	NA	NA	NA	NA	NA	NA	NA	2.758599675	0.04556817	FALSE	FALSE
10	14719853	14720359	507	*	PlantSmallRNAgenes	siRNA24	NA	NA	osa-b1.0r1-22868	siRNA24 locus with predominant RNA size of 24	NA	NA	NA	NA	NA	NA	NA	2.016522187	0.006412039	FALSE	FALSE
10	18065259	18066073	815	*	PlantSmallRNAgenes	siRNA24	NA	NA	osa-b1.0r1-24330	siRNA24 locus with predominant RNA size of 24	NA	NA	NA	NA	NA	NA	NA	-3.864136713	0.03051315	FALSE	FALSE
10	18724049	18724596	548	*	PlantSmallRNAgenes	OtherRNA	NA	NA	osa-b1.0r1-24620	OtherRNA locus with < 80% of RNAs between 20-24 nts in size	NA	NA	NA	NA	NA	NA	NA	2.934642219	0.031480561	FALSE	FALSE
10	19411793	19412756	964	-	PlantSmallRNAgenes	OtherRNA	NA	NA	osa-b1.0r1-24929	OtherRNA locus with < 80% of RNAs between 20-24 nts in size	NA	NA	NA	NA	NA	NA	NA	-3.354269634	1.27E-07	FALSE	FALSE
10	21251462	21251610	149	+	PlantSmallRNAgenes	OtherRNA	NA	NA	osa-b1.0r1-25770	OtherRNA locus with < 80% of RNAs between 20-24 nts in size	NA	NA	NA	NA	NA	NA	NA	-28.90838029	3.37E-28	FALSE	FALSE
10	21998815	22000619	1805	*	PlantSmallRNAgenes	siRNA24	NA	NA	osa-b1.0r1-26069	siRNA24 locus with predominant RNA size of 24	NA	NA	NA	NA	NA	NA	NA	3.210826307	0.047052392	FALSE	FALSE
11	1175007	1175252	246	*	PlantSmallRNAgenes	siRNA24	NA	NA	osa-b1.0r1-26945	siRNA24 locus with predominant RNA size of 24	NA	NA	NA	NA	NA	NA	NA	-5.209191448	0.006683773	FALSE	FALSE
11	2870774	2870918	145	-	PlantSmallRNAgenes	OtherRNA	NA	NA	osa-b1.0r1-27628	OtherRNA locus with < 80% of RNAs between 20-24 nts in size	NA	NA	NA	NA	NA	NA	NA	26.0579879	6.92E-05	FALSE	FALSE
11	3918193	3918251	59	-	PlantSmallRNAgenes	OtherRNA	NA	NA	osa-b1.0r1-28074	OtherRNA locus with < 80% of RNAs between 20-24 nts in size	NA	NA	NA	NA	NA	NA	NA	30.48451309	7.26E-07	FALSE	FALSE
11	4107705	4108725	1021	*	PlantSmallRNAgenes	siRNA21	NA	NA	osa-b1.0r1-28147	siRNA21 locus with predominant RNA size of 21	NA	NA	NA	NA	NA	NA	NA	-18.0486996	3.48E-07	FALSE	FALSE
11	11396676	11396920	245	+	PlantSmallRNAgenes	OtherRNA	NA	NA	osa-b1.0r1-31145	OtherRNA locus with < 80% of RNAs between 20-24 nts in size	NA	NA	NA	NA	NA	NA	NA	1.655803894	0.048310997	FALSE	FALSE
11	16200972	16203117	2146	*	PlantSmallRNAgenes	siRNA24	NA	NA	osa-b1.0r1-32794	siRNA24 locus with predominant RNA size of 24	NA	NA	NA	NA	NA	NA	NA	2.251756506	0.000143247	FALSE	FALSE
11	16203276	16203802	527	-	PlantSmallRNAgenes	siRNA21	NA	NA	osa-b1.0r1-32795	siRNA21 locus with predominant RNA size of 21	NA	NA	NA	NA	NA	NA	NA	5.814782313	1.06E-08	FALSE	FALSE
11	18348293	18348880	588	*	PlantSmallRNAgenes	siRNA24	NA	NA	osa-b1.0r1-33759	siRNA24 locus with predominant RNA size of 24	NA	NA	NA	NA	NA	NA	NA	-3.1394669	0.014548226	FALSE	FALSE
11	19401614	19402727	1114	+	PlantSmallRNAgenes	OtherRNA	NA	NA	osa-b1.0r1-34254	OtherRNA locus with < 80% of RNAs between 20-24 nts in size	NA	NA	NA	NA	NA	NA	NA	34.54691272	3.84E-17	FALSE	FALSE
11	20071969	20072264	296	+	PlantSmallRNAgenes	OtherRNA	NA	NA	osa-b1.0r1-34564	OtherRNA locus with < 80% of RNAs between 20-24 nts in size	NA	NA	NA	NA	NA	NA	NA	4.770683803	0.036397519	FALSE	FALSE
11	20661760	20661862	103	-	PlantSmallRNAgenes	OtherRNA	NA	NA	osa-b1.0r1-34783	OtherRNA locus with < 80% of RNAs between 20-24 nts in size	NA	NA	NA	NA	NA	NA	NA	23.50519101	2.01E-07	FALSE	FALSE
11	22125424	22125510	87	+	PlantSmallRNAgenes	OtherRNA	NA	NA	osa-b1.0r1-35411	OtherRNA locus with < 80% of RNAs between 20-24 nts in size	NA	NA	NA	NA	NA	NA	NA	-3.999908077	0.014130374	FALSE	FALSE
11	22485070	22485810	741	*	PlantSmallRNAgenes	siRNA24	NA	NA	osa-b1.0r1-35589	siRNA24 locus with predominant RNA size of 24	NA	NA	NA	NA	NA	NA	NA	2.787204604	0.002102546	FALSE	FALSE
11	24092905	24093529	625	-	PlantSmallRNAgenes	siRNA24	NA	NA	osa-b1.0r1-36295	siRNA24 locus with predominant RNA size of 24	NA	NA	NA	NA	NA	NA	NA	3.292709464	0.001346857	FALSE	FALSE
11	24660913	24661789	877	*	PlantSmallRNAgenes	siRNA24	NA	NA	osa-b1.0r1-36592	siRNA24 locus with predominant RNA size of 24	NA	NA	NA	NA	NA	NA	NA	-2.411743506	0.04556817	FALSE	FALSE
11	25336509	25338824	2316	*	PlantSmallRNAgenes	siRNA24	NA	NA	osa-b1.0r1-36924	siRNA24 locus with predominant RNA size of 24	NA	NA	NA	NA	NA	NA	NA	1.969397478	0.016904159	FALSE	FALSE
11	26403873	26405087	1215	*	PlantSmallRNAgenes	siRNA24	NA	NA	osa-b1.0r1-37312	siRNA24 locus with predominant RNA size of 24	NA	NA	NA	NA	NA	NA	NA	-4.83602056	0.029486112	FALSE	FALSE
11	28804252	28804623	372	+	PlantSmallRNAgenes	OtherRNA	NA	NA	osa-b1.0r1-38257	OtherRNA locus with < 80% of RNAs between 20-24 nts in size	NA	NA	NA	NA	NA	NA	NA	1.735507073	0.020561888	FALSE	FALSE
12	415214	415468	255	+	ShortStack	OtherRNA	NA	NA	Cluster_32957	NA	Cluster_32957	N	N	NA	NA	NA	NA	-19.66427533	0.016174604	FALSE	FALSE
12	2757437	2758764	1328	*	PlantSmallRNAgenes	siRNA24	NA	NA	osa-b1.0r1-39381	siRNA24 locus with predominant RNA size of 24	NA	NA	NA	NA	NA	NA	NA	3.67510249	0.04556817	FALSE	FALSE
12	5632900	5634089	1190	-	PlantSmallRNAgenes	OtherRNA	NA	NA	osa-b1.0r1-40579	OtherRNA locus with < 80% of RNAs between 20-24 nts in size	NA	NA	NA	NA	NA	NA	NA	21.59628124	4.84E-10	FALSE	FALSE
12	9162676	9163133	458	+	ShortStack	OtherRNA	NA	NA	Cluster_37990	NA	Cluster_37990	N	N	NA	NA	NA	NA	-3.69801213	9.58E-07	FALSE	FALSE
12	9177441	9178143	703	*	PlantSmallRNAgenes	siRNA24	NA	NA	osa-b1.0r1-41934	siRNA24 locus with predominant RNA size of 24	NA	NA	NA	NA	NA	NA	NA	-3.666585777	1.58E-05	FALSE	FALSE
12	9316455	9316913	459	-	PlantSmallRNAgenes	siRNA24	NA	NA	osa-b1.0r1-41998	siRNA24 locus with predominant RNA size of 24	NA	NA	NA	NA	NA	NA	NA	2.101729782	0.034840985	FALSE	FALSE
12	10408440	10408642	203	-	PlantSmallRNAgenes	OtherRNA	NA	NA	osa-b1.0r1-42404	OtherRNA locus with < 80% of RNAs between 20-24 nts in size	NA	NA	NA	NA	NA	NA	NA	3.826155168	4.12E-05	FALSE	FALSE
12	13479963	13482126	2164	+	PlantSmallRNAgenes	OtherRNA	NA	NA	osa-b1.0r1-43347	OtherRNA locus with < 80% of RNAs between 20-24 nts in size	NA	NA	NA	NA	NA	NA	NA	12.25578701	7.88E-17	FALSE	FALSE
12	13995428	13995444	17	+	ShortStack	OtherRNA	NA	NA	Cluster_40764	NA	Cluster_40764	N	N	NA	NA	NA	NA	-6.455674637	2.54E-08	FALSE	FALSE
12	20537552	20546889	9338	-	PlantSmallRNAgenes	OtherRNA	NA	NA	osa-b1.0r1-45950	OtherRNA locus with < 80% of RNAs between 20-24 nts in size	NA	NA	NA	NA	NA	NA	NA	1.934007778	0.000213384	FALSE	FALSE
12	22580877	22582665	1789	*	PlantSmallRNAgenes	siRNA24	NA	NA	osa-b1.0r1-46866	siRNA24 locus with predominant RNA size of 24	NA	NA	NA	NA	NA	NA	NA	2.019205822	0.009791813	FALSE	FALSE
12	22600642	22601575	934	*	PlantSmallRNAgenes	OtherRNA	NA	NA	osa-b1.0r1-46880	OtherRNA locus with < 80% of RNAs between 20-24 nts in size	NA	NA	NA	NA	NA	NA	NA	3.63734588	0.031066367	FALSE	FALSE
12	24482315	24483136	822	*	PlantSmallRNAgenes	siRNA24	NA	NA	osa-b1.0r1-47754	siRNA24 locus with predominant RNA size of 24	NA	NA	NA	NA	NA	NA	NA	2.359405586	0.048460964	FALSE	FALSE
12	25146440	25148232	1793	*	PlantSmallRNAgenes	siRNA24	NA	NA	osa-b1.0r1-48036	siRNA24 locus with predominant RNA size of 24	NA	NA	NA	NA	NA	NA	NA	2.489333362	0.024862103	FALSE	FALSE
12	25897397	25897506	110	+	ShortStack	OtherRNA	NA	NA	Cluster_47963	NA	Cluster_47963	N	N	NA	NA	NA	NA	-7.197735822	3.38E-05	FALSE	FALSE
2	225217	226318	1102	*	PlantSmallRNAgenes	siRNA24	NA	NA	osa-b1.0r1-49124	siRNA24 locus with predominant RNA size of 24	NA	NA	NA	NA	NA	NA	NA	2.129585368	0.031048433	FALSE	FALSE
2	2417360	2418517	1158	*	PlantSmallRNAgenes	siRNA24	NA	NA	osa-b1.0r1-49941	siRNA24 locus with predominant RNA size of 24	NA	NA	NA	NA	NA	NA	NA	2.367458133	0.022949182	FALSE	FALSE
2	4195553	4195993	441	-	PlantSmallRNAgenes	OtherRNA	NA	NA	osa-b1.0r1-50553	OtherRNA locus with < 80% of RNAs between 20-24 nts in size	NA	NA	NA	NA	NA	NA	NA	1.55721351	0.045142208	FALSE	FALSE
2	4543837	4545196	1360	+	PlantSmallRNAgenes	OtherRNA	NA	NA	osa-b1.0r1-50726	OtherRNA locus with < 80% of RNAs between 20-24 nts in size	NA	NA	NA	NA	NA	NA	NA	-2.422189566	0.031480561	FALSE	FALSE
2	4704263	4704556	294	*	PlantSmallRNAgenes	siRNA24	NA	NA	osa-b1.0r1-50796	siRNA24 locus with predominant RNA size of 24	NA	NA	NA	NA	NA	NA	NA	-4.836828929	0.038741237	FALSE	FALSE
2	4749770	4750478	709	*	PlantSmallRNAgenes	siRNA24	NA	NA	osa-b1.0r1-50824	siRNA24 locus with predominant RNA size of 24	NA	NA	NA	NA	NA	NA	NA	-2.501451674	0.048858465	FALSE	FALSE
2	6536169	6536363	195	-	PlantSmallRNAgenes	siRNA21	NA	NA	osa-b1.0r1-51577	siRNA21 locus with predominant RNA size of 21	NA	NA	NA	NA	NA	NA	NA	4.157692981	5.91E-11	FALSE	FALSE
2	6750197	6750808	612	*	ShortStack	siRNA24	NA	NA	Cluster_79964	NA	Cluster_79964	24	N	NA	NA	NA	NA	1.805000394	0.04178257	FALSE	FALSE
2	8524062	8524276	215	-	PlantSmallRNAgenes	OtherRNA	NA	NA	osa-b1.0r1-52469	OtherRNA locus with < 80% of RNAs between 20-24 nts in size	NA	NA	NA	NA	NA	NA	NA	23.47537151	0.000680178	FALSE	FALSE
2	8525136	8525333	198	+	PlantSmallRNAgenes	siRNA24	NA	NA	osa-b1.0r1-52471	siRNA24 locus with predominant RNA size of 24	NA	NA	NA	NA	NA	NA	NA	2.712893531	0.00055232	FALSE	FALSE
2	8526016	8526177	162	-	PlantSmallRNAgenes	OtherRNA	NA	NA	osa-b1.0r1-52472	OtherRNA locus with < 80% of RNAs between 20-24 nts in size	NA	NA	NA	NA	NA	NA	NA	29.76785987	1.50E-06	FALSE	FALSE
2	8804233	8804638	406	+	PlantSmallRNAgenes	siRNA24	NA	NA	osa-b1.0r1-52596	siRNA24 locus with predominant RNA size of 24	NA	NA	NA	NA	NA	NA	NA	1.945827258	0.010123176	FALSE	FALSE
2	10605766	10605782	17	+	PlantSmallRNAgenes	OtherRNA	NA	NA	osa-b1.0r1-53309	OtherRNA locus with < 80% of RNAs between 20-24 nts in size	NA	NA	NA	NA	NA	NA	NA	-6.146166944	0.001490178	FALSE	FALSE
2	13915397	13915412	16	+	PlantSmallRNAgenes	OtherRNA	NA	NA	osa-b1.0r1-54648	OtherRNA locus with < 80% of RNAs between 20-24 nts in size	NA	NA	NA	NA	NA	NA	NA	-4.89240839	1.22E-07	FALSE	FALSE
2	13951881	13953062	1182	*	PlantSmallRNAgenes	siRNA24	NA	NA	osa-b1.0r1-54664	siRNA24 locus with predominant RNA size of 24	NA	NA	NA	NA	NA	NA	NA	2.16114507	0.023229903	FALSE	FALSE
2	14783682	14783753	72	-	ShortStack	siRNA21	NA	NA	Cluster_85305	NA	Cluster_85305	21	N	NA	NA	NA	NA	-5.57866819	0.000897321	FALSE	FALSE
2	15105470	15106041	572	*	PlantSmallRNAgenes	siRNA24	NA	NA	osa-b1.0r1-55046	siRNA24 locus with predominant RNA size of 24	NA	NA	NA	NA	NA	NA	NA	4.753822692	0.030545083	FALSE	FALSE
2	15958730	15958980	251	-	PlantSmallRNAgenes	siRNA24	NA	NA	osa-b1.0r1-55386	siRNA24 locus with predominant RNA size of 24	NA	NA	NA	NA	NA	NA	NA	4.633811436	0.00075406	FALSE	FALSE
2	17121446	17122142	697	*	PlantSmallRNAgenes	siRNA24	NA	NA	osa-b1.0r1-55877	siRNA24 locus with predominant RNA size of 24	NA	NA	NA	NA	NA	NA	NA	2.119072145	0.045323412	FALSE	FALSE
2	17541297	17542798	1502	*	PlantSmallRNAgenes	siRNA24	NA	NA	osa-b1.0r1-56051	siRNA24 locus with predominant RNA size of 24	NA	NA	NA	NA	NA	NA	NA	5.912228253	3.19E-06	FALSE	FALSE
2	18624560	18624575	16	-	PlantSmallRNAgenes	OtherRNA	NA	NA	osa-b1.0r1-56514	OtherRNA locus with < 80% of RNAs between 20-24 nts in size	NA	NA	NA	NA	NA	NA	NA	-3.248515354	0.000662546	FALSE	FALSE
2	20394772	20395767	996	*	PlantSmallRNAgenes	OtherRNA	NA	NA	osa-b1.0r1-57337	OtherRNA locus with < 80% of RNAs between 20-24 nts in size	NA	NA	NA	NA	NA	NA	NA	-4.885535916	0.00367639	FALSE	FALSE
2	20702653	20703458	806	+	PlantSmallRNAgenes	siRNA21	NA	NA	osa-b1.0r1-57491	siRNA21 locus with predominant RNA size of 21	NA	NA	NA	NA	NA	NA	NA	2.573712076	0.00055232	FALSE	FALSE
2	21447538	21447658	121	+	PlantSmallRNAgenes	OtherRNA	NA	NA	osa-b1.0r1-57782	OtherRNA locus with < 80% of RNAs between 20-24 nts in size	NA	NA	NA	NA	NA	NA	NA	-36.5488633	2.77E-10	FALSE	FALSE
2	22001158	22002529	1372	+	ShortStack	OtherRNA	NA	NA	Cluster_90076	NA	Cluster_90076	N	N	NA	NA	NA	NA	2.415406037	0.003949784	FALSE	FALSE
2	22487154	22488276	1123	*	PlantSmallRNAgenes	siRNA24	NA	NA	osa-b1.0r1-58263	siRNA24 locus with predominant RNA size of 24	NA	NA	NA	NA	NA	NA	NA	-2.392451095	0.003527921	FALSE	FALSE
2	22510466	22510622	157	-	PlantSmallRNAgenes	OtherRNA	NA	NA	osa-b1.0r1-58276	OtherRNA locus with < 80% of RNAs between 20-24 nts in size	NA	NA	NA	NA	NA	NA	NA	2.252126191	0.001977669	FALSE	FALSE
2	22862534	22862913	380	*	PlantSmallRNAgenes	siRNA24	NA	NA	osa-b1.0r1-58474	siRNA24 locus with predominant RNA size of 24	NA	NA	NA	NA	NA	NA	NA	-3.459470077	0.016835248	FALSE	FALSE
2	25780966	25780982	17	-	PlantSmallRNAgenes	OtherRNA	NA	NA	osa-b1.0r1-59590	OtherRNA locus with < 80% of RNAs between 20-24 nts in size	NA	NA	NA	NA	NA	NA	NA	-4.08808532	0.000233251	FALSE	FALSE
2	26769730	26770403	674	-	ShortStack	OtherRNA	NA	NA	Cluster_92968	NA	Cluster_92968	N	N	NA	NA	NA	NA	-5.445621935	0.007207062	FALSE	FALSE
2	27505700	27505986	287	*	PlantSmallRNAgenes	siRNA24	NA	NA	osa-b1.0r1-60316	siRNA24 locus with predominant RNA size of 24	NA	NA	NA	NA	NA	NA	NA	1.926000761	0.030013584	FALSE	FALSE
2	32931844	32932610	767	+	PlantSmallRNAgenes	siRNA21	NA	NA	osa-b1.0r1-62376	siRNA21 locus with predominant RNA size of 21	NA	NA	NA	NA	NA	NA	NA	2.987284179	0.048858465	FALSE	FALSE
2	33432315	33432432	118	+	PlantSmallRNAgenes	siRNA21	NA	NA	osa-b1.0r1-62572	siRNA21 locus with predominant RNA size of 21	NA	NA	NA	NA	NA	NA	NA	2.53592381	0.012786873	FALSE	FALSE
2	34213013	34213588	576	-	ShortStack	OtherRNA	NA	NA	Cluster_97452	NA	Cluster_97452	N	N	NA	NA	NA	NA	4.778238757	0.001305947	FALSE	FALSE
2	35835952	35836145	194	-	PlantSmallRNAgenes	OtherRNA	NA	NA	osa-b1.0r1-63448	OtherRNA locus with < 80% of RNAs between 20-24 nts in size	NA	NA	NA	NA	NA	NA	NA	2.908304281	0.017503852	FALSE	FALSE
3	267558	268936	1379	*	PlantSmallRNAgenes	siRNA24	NA	NA	osa-b1.0r1-63562	siRNA24 locus with predominant RNA size of 24	NA	NA	NA	NA	NA	NA	NA	1.939282479	0.026755411	FALSE	FALSE
3	3340521	3341306	786	+	ShortStack	OtherRNA	NA	NA	Cluster_100403	NA	Cluster_100403	N	N	NA	NA	NA	NA	-3.145017718	0.039994781	FALSE	FALSE
3	5466723	5468443	1721	*	PlantSmallRNAgenes	OtherRNA	NA	NA	osa-b1.0r1-65573	OtherRNA locus with < 80% of RNAs between 20-24 nts in size	NA	NA	NA	NA	NA	NA	NA	1.885664239	0.008656553	FALSE	FALSE
3	6148580	6148950	371	+	PlantSmallRNAgenes	siRNA20	NA	NA	osa-b1.0r1-65827	siRNA20 locus with predominant RNA size of 20	NA	NA	NA	NA	NA	NA	NA	-2.062840177	0.038407846	FALSE	FALSE
3	6675370	6676182	813	*	PlantSmallRNAgenes	siRNA24	NA	NA	osa-b1.0r1-66022	siRNA24 locus with predominant RNA size of 24	NA	NA	NA	NA	NA	NA	NA	-4.511040157	0.00077053	FALSE	FALSE
3	6947319	6947838	520	*	PlantSmallRNAgenes	siRNA24	NA	NA	osa-b1.0r1-66152	siRNA24 locus with predominant RNA size of 24	NA	NA	NA	NA	NA	NA	NA	-5.507692059	0.00747857	FALSE	FALSE
3	8607871	8608245	375	-	PlantSmallRNAgenes	siRNA21	NA	NA	osa-b1.0r1-66790	siRNA21 locus with predominant RNA size of 21	NA	NA	NA	NA	NA	NA	NA	2.922200484	0.030411108	FALSE	FALSE
3	8886175	8886395	221	+	PlantSmallRNAgenes	siRNA24	NA	NA	osa-b1.0r1-66893	siRNA24 locus with predominant RNA size of 24	NA	NA	NA	NA	NA	NA	NA	2.040629207	0.009405102	FALSE	FALSE
3	9589295	9590965	1671	*	PlantSmallRNAgenes	OtherRNA	NA	NA	osa-b1.0r1-67210	OtherRNA locus with < 80% of RNAs between 20-24 nts in size	NA	NA	NA	NA	NA	NA	NA	-2.918201292	0.034689257	FALSE	FALSE
3	10926488	10927835	1348	+	PlantSmallRNAgenes	OtherRNA	NA	NA	osa-b1.0r1-67737	OtherRNA locus with < 80% of RNAs between 20-24 nts in size	NA	NA	NA	NA	NA	NA	NA	-3.88224726	0.0401982	FALSE	FALSE
3	10929462	10929666	205	-	PlantSmallRNAgenes	OtherRNA	NA	NA	osa-b1.0r1-67739	OtherRNA locus with < 80% of RNAs between 20-24 nts in size	NA	NA	NA	NA	NA	NA	NA	-6.361086934	0.000397996	FALSE	FALSE
3	10929755	10930850	1096	-	PlantSmallRNAgenes	OtherRNA	NA	NA	osa-b1.0r1-67740	OtherRNA locus with < 80% of RNAs between 20-24 nts in size	NA	NA	NA	NA	NA	NA	NA	-4.210321084	3.23E-09	FALSE	FALSE
3	11086070	11086857	788	-	PlantSmallRNAgenes	OtherRNA	NA	NA	osa-b1.0r1-67794	OtherRNA locus with < 80% of RNAs between 20-24 nts in size	NA	NA	NA	NA	NA	NA	NA	-1.966012825	0.00747857	FALSE	FALSE
3	12829824	12831473	1650	*	PlantSmallRNAgenes	siRNA24	NA	NA	osa-b1.0r1-68533	siRNA24 locus with predominant RNA size of 24	NA	NA	NA	NA	NA	NA	NA	2.743427355	0.001305947	FALSE	FALSE
3	13092839	13093192	354	*	PlantSmallRNAgenes	siRNA24	NA	NA	osa-b1.0r1-68656	siRNA24 locus with predominant RNA size of 24	NA	NA	NA	NA	NA	NA	NA	2.122835669	0.010332658	FALSE	FALSE
3	14336872	14337029	158	-	PlantSmallRNAgenes	siRNA21	NA	NA	osa-b1.0r1-69112	siRNA21 locus with predominant RNA size of 21	NA	NA	NA	NA	NA	NA	NA	-24.0457363	2.14E-05	FALSE	FALSE
3	15639390	15639575	186	+	PlantSmallRNAgenes	siRNA24	NA	NA	osa-b1.0r1-69673	siRNA24 locus with predominant RNA size of 24	NA	NA	NA	NA	NA	NA	NA	1.814832388	0.00956083	FALSE	FALSE
3	16301348	16302233	886	-	PlantSmallRNAgenes	OtherRNA	NA	NA	osa-b1.0r1-70009	OtherRNA locus with < 80% of RNAs between 20-24 nts in size	NA	NA	NA	NA	NA	NA	NA	-2.127886888	0.022160566	FALSE	FALSE
3	16302333	16303706	1374	-	PlantSmallRNAgenes	OtherRNA	NA	NA	osa-b1.0r1-70010	OtherRNA locus with < 80% of RNAs between 20-24 nts in size	NA	NA	NA	NA	NA	NA	NA	-2.068379509	0.036397519	FALSE	FALSE
3	17394965	17396228	1264	*	PlantSmallRNAgenes	siRNA24	NA	NA	osa-b1.0r1-70525	siRNA24 locus with predominant RNA size of 24	NA	NA	NA	NA	NA	NA	NA	-2.026816054	0.02757918	FALSE	FALSE
3	21690864	21690890	27	*	PlantSmallRNAgenes	siRNA21	NA	NA	osa-b1.0r1-72017	siRNA21 locus with predominant RNA size of 21	NA	NA	NA	NA	NA	NA	NA	3.565076113	0.049446598	FALSE	FALSE
3	23796713	23796831	119	+	PlantSmallRNAgenes	OtherRNA	NA	NA	osa-b1.0r1-72942	OtherRNA locus with < 80% of RNAs between 20-24 nts in size	NA	NA	NA	NA	NA	NA	NA	-2.069178948	0.00235928	FALSE	FALSE
3	25129980	25130983	1004	+	PlantSmallRNAgenes	OtherRNA	NA	NA	osa-b1.0r1-73525	OtherRNA locus with < 80% of RNAs between 20-24 nts in size	NA	NA	NA	NA	NA	NA	NA	2.060639096	0.018964026	FALSE	FALSE
3	26798298	26798370	73	+	PlantSmallRNAgenes	OtherRNA	NA	NA	osa-b1.0r1-74311	OtherRNA locus with < 80% of RNAs between 20-24 nts in size	NA	NA	NA	NA	NA	NA	NA	-1.98408486	0.016005842	FALSE	FALSE
3	27167823	27168790	968	*	PlantSmallRNAgenes	siRNA24	NA	NA	osa-b1.0r1-74492	siRNA24 locus with predominant RNA size of 24	NA	NA	NA	NA	NA	NA	NA	3.166593684	0.00956083	FALSE	FALSE
3	29426992	29427007	16	-	ShortStack	OtherRNA	NA	NA	Cluster_117595	NA	Cluster_117595	N	N	NA	NA	NA	NA	-21.70602049	0.002808882	FALSE	FALSE
3	30514980	30515276	297	+	PlantSmallRNAgenes	MIRNA	NA	NA	osa-b1.0r1-75920	MIRNA locus with predominant RNA size of 24	NA	NA	NA	NA	NA	NA	NA	2.071264882	0.000454068	FALSE	FALSE
3	31548810	31549046	237	-	PlantSmallRNAgenes	siRNA24	NA	NA	osa-b1.0r1-76321	siRNA24 locus with predominant RNA size of 24	NA	NA	NA	NA	NA	NA	NA	-3.314808265	0.007037843	FALSE	FALSE
3	32092013	32092194	182	-	PlantSmallRNAgenes	OtherRNA	NA	NA	osa-b1.0r1-76579	OtherRNA locus with < 80% of RNAs between 20-24 nts in size	NA	NA	NA	NA	NA	NA	NA	9.45111352	2.12E-10	FALSE	FALSE
3	32439415	32439508	94	-	PlantSmallRNAgenes	OtherRNA	NA	NA	osa-b1.0r1-76723	OtherRNA locus with < 80% of RNAs between 20-24 nts in size	NA	NA	NA	NA	NA	NA	NA	-9.202195878	1.85E-05	FALSE	FALSE
3	34216578	34216784	207	+	PlantSmallRNAgenes	OtherRNA	NA	NA	osa-b1.0r1-77445	OtherRNA locus with < 80% of RNAs between 20-24 nts in size	NA	NA	NA	NA	NA	NA	NA	2.061350539	0.008986608	FALSE	FALSE
3	34382316	34382498	183	-	PlantSmallRNAgenes	OtherRNA	NA	NA	osa-b1.0r1-77516	OtherRNA locus with < 80% of RNAs between 20-24 nts in size	NA	NA	NA	NA	NA	NA	NA	1.576034402	0.018625916	FALSE	FALSE
3	34906678	34906950	273	+	ShortStack	OtherRNA	NA	NA	Cluster_121003	NA	Cluster_121003	N	N	NA	NA	NA	NA	6.055551552	0.003003116	FALSE	FALSE
3	35218674	35219026	353	-	PlantSmallRNAgenes	OtherRNA	NA	NA	osa-b1.0r1-77842	OtherRNA locus with < 80% of RNAs between 20-24 nts in size	NA	NA	NA	NA	NA	NA	NA	-9.037337737	0.043557775	FALSE	FALSE
3	35360563	35360656	94	-	PlantSmallRNAgenes	OtherRNA	NA	NA	osa-b1.0r1-77911	OtherRNA locus with < 80% of RNAs between 20-24 nts in size	NA	NA	NA	NA	NA	NA	NA	-7.562057251	0.023497449	FALSE	FALSE
3	35548085	35548107	23	-	ShortStack	siRNA21	NA	NA	Cluster_121364	NA	Cluster_121364	21	N	NA	NA	NA	NA	2.208977469	0.043940773	FALSE	FALSE
3	35603400	35604831	1432	-	PlantSmallRNAgenes	OtherRNA	NA	NA	osa-b1.0r1-77991	OtherRNA locus with < 80% of RNAs between 20-24 nts in size	NA	NA	NA	NA	NA	NA	NA	18.29948886	0.003603087	FALSE	FALSE
3	35700307	35700811	505	*	PlantSmallRNAgenes	siRNA24	NA	NA	osa-b1.0r1-78019	siRNA24 locus with predominant RNA size of 24	NA	NA	NA	NA	NA	NA	NA	-4.389517133	2.87E-07	FALSE	FALSE
4	488453	489661	1209	*	PlantSmallRNAgenes	siRNA24	NA	NA	osa-b1.0r1-78449	siRNA24 locus with predominant RNA size of 24	NA	NA	NA	NA	NA	NA	NA	1.998047437	0.045849835	FALSE	FALSE
4	5121837	5122170	334	-	PlantSmallRNAgenes	siRNA22	NA	NA	osa-b1.0r1-79874	siRNA22 locus with predominant RNA size of 22	NA	NA	NA	NA	NA	NA	NA	2.472753777	0.000415947	FALSE	FALSE
4	7579700	7580240	541	*	PlantSmallRNAgenes	siRNA24	NA	NA	osa-b1.0r1-80771	siRNA24 locus with predominant RNA size of 24	NA	NA	NA	NA	NA	NA	NA	1.874585664	0.029486112	FALSE	FALSE
4	9142836	9143195	360	-	PlantSmallRNAgenes	OtherRNA	NA	NA	osa-b1.0r1-81198	OtherRNA locus with < 80% of RNAs between 20-24 nts in size	NA	NA	NA	NA	NA	NA	NA	-22.20823086	0.001889203	FALSE	FALSE
4	9183150	9183470	321	+	PlantSmallRNAgenes	OtherRNA	NA	NA	osa-b1.0r1-81211	OtherRNA locus with < 80% of RNAs between 20-24 nts in size	NA	NA	NA	NA	NA	NA	NA	-15.26724656	0.00055232	FALSE	FALSE
4	9943313	9944149	837	*	PlantSmallRNAgenes	siRNA24	NA	NA	osa-b1.0r1-81356	siRNA24 locus with predominant RNA size of 24	NA	NA	NA	NA	NA	NA	NA	6.01754956	0.00013166	FALSE	FALSE
4	10321017	10321034	18	-	ShortStack	OtherRNA	NA	NA	Cluster_127167	NA	Cluster_127167	N	N	NA	NA	NA	NA	-1.959805749	0.019039479	FALSE	FALSE
4	12343850	12344157	308	+	PlantSmallRNAgenes	siRNA24	NA	NA	osa-b1.0r1-81957	siRNA24 locus with predominant RNA size of 24	NA	NA	NA	NA	NA	NA	NA	7.232045832	0.021030991	FALSE	FALSE
4	13491122	13492718	1597	*	PlantSmallRNAgenes	siRNA24	NA	NA	osa-b1.0r1-82391	siRNA24 locus with predominant RNA size of 24	NA	NA	NA	NA	NA	NA	NA	-4.798086283	0.03736149	FALSE	FALSE
4	14006027	14006568	542	*	PlantSmallRNAgenes	siRNA24	NA	NA	osa-b1.0r1-82582	siRNA24 locus with predominant RNA size of 24	NA	NA	NA	NA	NA	NA	NA	1.847740508	0.005668484	FALSE	FALSE
4	14682542	14684056	1515	*	PlantSmallRNAgenes	siRNA24	NA	NA	osa-b1.0r1-82855	siRNA24 locus with predominant RNA size of 24	NA	NA	NA	NA	NA	NA	NA	5.131602775	0.018099424	FALSE	FALSE
4	16498679	16499321	643	*	PlantSmallRNAgenes	siRNA24	NA	NA	osa-b1.0r1-83527	siRNA24 locus with predominant RNA size of 24	NA	NA	NA	NA	NA	NA	NA	-3.32226584	0.000101999	FALSE	FALSE
4	16500273	16502170	1898	*	PlantSmallRNAgenes	siRNA24	NA	NA	osa-b1.0r1-83528	siRNA24 locus with predominant RNA size of 24	NA	NA	NA	NA	NA	NA	NA	4.948522842	0.001135733	FALSE	FALSE
4	18394495	18394847	353	*	PlantSmallRNAgenes	siRNA24	NA	NA	osa-b1.0r1-84408	siRNA24 locus with predominant RNA size of 24	NA	NA	NA	NA	NA	NA	NA	1.763418835	0.022963239	FALSE	FALSE
4	19097888	19101103	3216	-	PlantSmallRNAgenes	OtherRNA	NA	NA	osa-b1.0r1-84695	OtherRNA locus with < 80% of RNAs between 20-24 nts in size	NA	NA	NA	NA	NA	NA	NA	-18.26914799	6.19E-15	FALSE	FALSE
4	21535803	21536667	865	*	PlantSmallRNAgenes	siRNA24	NA	NA	osa-b1.0r1-85893	siRNA24 locus with predominant RNA size of 24	NA	NA	NA	NA	NA	NA	NA	-1.620794746	0.03031179	FALSE	FALSE
4	22211064	22212168	1105	*	PlantSmallRNAgenes	siRNA24	NA	NA	osa-b1.0r1-86174	siRNA24 locus with predominant RNA size of 24	NA	NA	NA	NA	NA	NA	NA	-5.659972063	0.005668484	FALSE	FALSE
4	22617982	22619931	1950	+	ShortStack	OtherRNA	NA	NA	Cluster_135145	NA	Cluster_135145	N	N	NA	NA	NA	NA	2.048831502	0.009277744	FALSE	FALSE
4	22748624	22748828	205	-	ShortStack	OtherRNA	NA	NA	Cluster_135178	NA	Cluster_135178	N	N	NA	NA	NA	NA	-4.43714952	0.00055875	FALSE	FALSE
4	23053426	23053726	301	-	PlantSmallRNAgenes	siRNA21	NA	NA	osa-b1.0r1-86502	siRNA21 locus with predominant RNA size of 21	NA	NA	NA	NA	NA	NA	NA	-1.61191865	0.030781599	FALSE	FALSE
4	23636592	23637271	680	*	PlantSmallRNAgenes	OtherRNA	NA	NA	osa-b1.0r1-86758	OtherRNA locus with < 80% of RNAs between 20-24 nts in size	NA	NA	NA	NA	NA	NA	NA	-16.07043108	0.018062209	FALSE	FALSE
4	23638854	23639709	856	*	PlantSmallRNAgenes	OtherRNA	NA	NA	osa-b1.0r1-86760	OtherRNA locus with < 80% of RNAs between 20-24 nts in size	NA	NA	NA	NA	NA	NA	NA	-28.2564742	1.11E-08	FALSE	FALSE
4	23642419	23642435	17	-	PlantSmallRNAgenes	OtherRNA	NA	NA	osa-b1.0r1-86762	OtherRNA locus with < 80% of RNAs between 20-24 nts in size	NA	NA	NA	NA	NA	NA	NA	-1.891508409	0.01224477	FALSE	FALSE
4	23653502	23654759	1258	+	PlantSmallRNAgenes	OtherRNA	NA	NA	osa-b1.0r1-86768	OtherRNA locus with < 80% of RNAs between 20-24 nts in size	NA	NA	NA	NA	NA	NA	NA	-18.75275439	0.001889203	FALSE	FALSE
4	23656655	23657930	1276	-	PlantSmallRNAgenes	OtherRNA	NA	NA	osa-b1.0r1-86771	OtherRNA locus with < 80% of RNAs between 20-24 nts in size	NA	NA	NA	NA	NA	NA	NA	18.86621896	6.05E-07	FALSE	FALSE
4	24916112	24918197	2086	+	PlantSmallRNAgenes	OtherRNA	NA	NA	osa-b1.0r1-87224	OtherRNA locus with < 80% of RNAs between 20-24 nts in size	NA	NA	NA	NA	NA	NA	NA	2.081291647	0.013190668	FALSE	FALSE
4	25504978	25505331	354	+	PlantSmallRNAgenes	OtherRNA	NA	NA	osa-b1.0r1-87441	OtherRNA locus with < 80% of RNAs between 20-24 nts in size	NA	NA	NA	NA	NA	NA	NA	-1.932015928	0.045072062	FALSE	FALSE
4	27238802	27238974	173	+	PlantSmallRNAgenes	OtherRNA	NA	NA	osa-b1.0r1-88122	OtherRNA locus with < 80% of RNAs between 20-24 nts in size	NA	NA	NA	NA	NA	NA	NA	-2.430930597	0.01136917	FALSE	FALSE
4	29053813	29055488	1676	*	PlantSmallRNAgenes	siRNA24	NA	NA	osa-b1.0r1-88856	siRNA24 locus with predominant RNA size of 24	NA	NA	NA	NA	NA	NA	NA	4.442486562	0.015581651	FALSE	FALSE
4	29151528	29152057	530	+	PlantSmallRNAgenes	OtherRNA	NA	NA	osa-b1.0r1-88887	OtherRNA locus with < 80% of RNAs between 20-24 nts in size	NA	NA	NA	NA	NA	NA	NA	-1.709454336	0.022285476	FALSE	FALSE
4	35187492	35188310	819	-	PlantSmallRNAgenes	OtherRNA	NA	NA	osa-b1.0r1-91051	OtherRNA locus with < 80% of RNAs between 20-24 nts in size	NA	NA	NA	NA	NA	NA	NA	3.214212597	0.000214252	FALSE	FALSE
5	915600	915978	379	-	PlantSmallRNAgenes	OtherRNA	NA	NA	osa-b1.0r1-91471	OtherRNA locus with < 80% of RNAs between 20-24 nts in size	NA	NA	NA	NA	NA	NA	NA	22.5175341	9.79E-10	FALSE	FALSE
5	958141	958555	415	+	PlantSmallRNAgenes	siRNA24	NA	NA	osa-b1.0r1-91485	siRNA24 locus with predominant RNA size of 24	NA	NA	NA	NA	NA	NA	NA	2.051143511	0.002897062	FALSE	FALSE
5	3257372	3257566	195	-	PlantSmallRNAgenes	OtherRNA	NA	NA	osa-b1.0r1-92414	OtherRNA locus with < 80% of RNAs between 20-24 nts in size	NA	NA	NA	NA	NA	NA	NA	-25.56090984	1.79E-06	FALSE	FALSE
5	5485803	5485820	18	-	PlantSmallRNAgenes	OtherRNA	NA	NA	osa-b1.0r1-93264	OtherRNA locus with < 80% of RNAs between 20-24 nts in size	NA	NA	NA	NA	NA	NA	NA	-3.122431857	3.97E-06	FALSE	FALSE
5	5982768	5984645	1878	*	Pln24NT	24nt_Locus	NA	NA	cluster77451	NA	NA	NA	NA	cluster77451	cluster77451	T	14	-7.335473336	4.34E-05	FALSE	FALSE
5	7282252	7282356	105	*	PlantSmallRNAgenes	siRNA21	NA	NA	osa-b1.0r1-94155	siRNA21 locus with predominant RNA size of 21	NA	NA	NA	NA	NA	NA	NA	2.315774447	0.04556817	FALSE	FALSE
5	9389788	9390050	263	*	PlantSmallRNAgenes	siRNA24	NA	NA	osa-b1.0r1-95000	siRNA24 locus with predominant RNA size of 24	NA	NA	NA	NA	NA	NA	NA	2.423546908	0.036661153	FALSE	FALSE
5	9646509	9647794	1286	*	PlantSmallRNAgenes	siRNA24	NA	NA	osa-b1.0r1-95082	siRNA24 locus with predominant RNA size of 24	NA	NA	NA	NA	NA	NA	NA	1.894470685	0.004847158	FALSE	FALSE
5	11043950	11044305	356	*	PlantSmallRNAgenes	siRNA24	NA	NA	osa-b1.0r1-95334	siRNA24 locus with predominant RNA size of 24	NA	NA	NA	NA	NA	NA	NA	1.84361083	0.0376898	FALSE	FALSE
5	15212778	15213252	475	*	PlantSmallRNAgenes	siRNA24	NA	NA	osa-b1.0r1-96572	siRNA24 locus with predominant RNA size of 24	NA	NA	NA	NA	NA	NA	NA	3.559587135	0.04556817	FALSE	FALSE
5	17520140	17520801	662	*	PlantSmallRNAgenes	OtherRNA	NA	NA	osa-b1.0r1-97412	OtherRNA locus with < 80% of RNAs between 20-24 nts in size	NA	NA	NA	NA	NA	NA	NA	-4.822253368	0.003886651	FALSE	FALSE
5	19474395	19474664	270	-	PlantSmallRNAgenes	OtherRNA	NA	NA	osa-b1.0r1-98293	OtherRNA locus with < 80% of RNAs between 20-24 nts in size	NA	NA	NA	NA	NA	NA	NA	-9.04484542	0.021030991	FALSE	FALSE
5	21453408	21453899	492	-	PlantSmallRNAgenes	OtherRNA	NA	NA	osa-b1.0r1-99156	OtherRNA locus with < 80% of RNAs between 20-24 nts in size	NA	NA	NA	NA	NA	NA	NA	3.623434005	1.84E-11	FALSE	FALSE
5	21453974	21454416	443	-	PlantSmallRNAgenes	OtherRNA	NA	NA	osa-b1.0r1-99157	OtherRNA locus with < 80% of RNAs between 20-24 nts in size	NA	NA	NA	NA	NA	NA	NA	2.720204601	8.12E-05	FALSE	FALSE
5	21456278	21456866	589	-	PlantSmallRNAgenes	OtherRNA	NA	NA	osa-b1.0r1-99159	OtherRNA locus with < 80% of RNAs between 20-24 nts in size	NA	NA	NA	NA	NA	NA	NA	2.644003947	0.000112489	FALSE	FALSE
5	24723731	24724180	450	+	PlantSmallRNAgenes	OtherRNA	NA	NA	osa-b1.0r1-100497	OtherRNA locus with < 80% of RNAs between 20-24 nts in size	NA	NA	NA	NA	NA	NA	NA	6.419403992	0.020649647	FALSE	FALSE
5	24727369	24728423	1055	+	PlantSmallRNAgenes	OtherRNA	NA	NA	osa-b1.0r1-100498	OtherRNA locus with < 80% of RNAs between 20-24 nts in size	NA	NA	NA	NA	NA	NA	NA	3.059404465	0.000798696	FALSE	FALSE
5	25470438	25471009	572	*	PlantSmallRNAgenes	siRNA24	NA	NA	osa-b1.0r1-100828	siRNA24 locus with predominant RNA size of 24	NA	NA	NA	NA	NA	NA	NA	2.317392509	0.00022449	FALSE	FALSE
5	26634542	26634745	204	+	PlantSmallRNAgenes	OtherRNA	NA	NA	osa-b1.0r1-101299	OtherRNA locus with < 80% of RNAs between 20-24 nts in size	NA	NA	NA	NA	NA	NA	NA	-3.443995527	4.96E-08	FALSE	FALSE
6	1095011	1095622	612	-	PlantSmallRNAgenes	OtherRNA	NA	NA	osa-b1.0r1-102964	OtherRNA locus with < 80% of RNAs between 20-24 nts in size	NA	NA	NA	NA	NA	NA	NA	-20.7476825	4.03E-05	FALSE	FALSE
6	1192681	1196849	4169	*	PlantSmallRNAgenes	siRNA22	NA	NA	osa-b1.0r1-103026	siRNA22 locus with predominant RNA size of 22	NA	NA	NA	NA	NA	NA	NA	-2.571174055	0.001163754	FALSE	FALSE
6	1820662	1820763	102	-	PlantSmallRNAgenes	OtherRNA	NA	NA	osa-b1.0r1-103260	OtherRNA locus with < 80% of RNAs between 20-24 nts in size	NA	NA	NA	NA	NA	NA	NA	-1.805066682	0.010422944	FALSE	FALSE
6	2242174	2242290	117	-	ShortStack	OtherRNA	NA	NA	Cluster_162076	NA	Cluster_162076	N	N	NA	NA	NA	NA	5.411504662	1.38E-06	FALSE	FALSE
6	2640190	2640434	245	*	PlantSmallRNAgenes	OtherRNA	NA	NA	osa-b1.0r1-103534	OtherRNA locus with < 80% of RNAs between 20-24 nts in size	NA	NA	NA	NA	NA	NA	NA	-2.532904997	0.01224477	FALSE	FALSE
6	3994742	3994994	253	*	PlantSmallRNAgenes	siRNA24	NA	NA	osa-b1.0r1-104076	siRNA24 locus with predominant RNA size of 24	NA	NA	NA	NA	NA	NA	NA	2.582887582	0.048088747	FALSE	FALSE
6	4161296	4161423	128	-	ShortStack	OtherRNA	NA	NA	Cluster_163216	NA	Cluster_163216	N	N	NA	NA	NA	NA	4.446884125	1.35E-09	FALSE	FALSE
6	4732473	4733811	1339	+	PlantSmallRNAgenes	OtherRNA	NA	NA	osa-b1.0r1-104404	OtherRNA locus with < 80% of RNAs between 20-24 nts in size	NA	NA	NA	NA	NA	NA	NA	2.56578944	0.018132191	FALSE	FALSE
6	7075176	7076576	1401	*	PlantSmallRNAgenes	siRNA24	NA	NA	osa-b1.0r1-105563	siRNA24 locus with predominant RNA size of 24	NA	NA	NA	NA	NA	NA	NA	-3.476517063	0.042727818	FALSE	FALSE
6	7360998	7361761	764	*	PlantSmallRNAgenes	siRNA24	NA	NA	osa-b1.0r1-105696	siRNA24 locus with predominant RNA size of 24	NA	NA	NA	NA	NA	NA	NA	-4.690695675	0.031066367	FALSE	FALSE
6	9271612	9271636	25	-	PlantSmallRNAgenes	OtherRNA	NA	NA	osa-b1.0r1-106477	OtherRNA locus with < 80% of RNAs between 20-24 nts in size	NA	NA	NA	NA	NA	NA	NA	-2.942552259	0.001006486	FALSE	FALSE
6	10146945	10147248	304	+	ShortStack	OtherRNA	NA	NA	Cluster_167379	NA	Cluster_167379	N	N	NA	NA	NA	NA	-5.641014755	0.00055232	FALSE	FALSE
6	10383230	10385832	2603	*	PlantSmallRNAgenes	siRNA24	NA	NA	osa-b1.0r1-106883	siRNA24 locus with predominant RNA size of 24	NA	NA	NA	NA	NA	NA	NA	-2.24356836	0.028045	FALSE	FALSE
6	11717227	11718033	807	*	PlantSmallRNAgenes	siRNA24	NA	NA	osa-b1.0r1-107417	siRNA24 locus with predominant RNA size of 24	NA	NA	NA	NA	NA	NA	NA	3.308568398	0.023357624	FALSE	FALSE
6	12601443	12603391	1949	*	PlantSmallRNAgenes	siRNA24	NA	NA	osa-b1.0r1-107748	siRNA24 locus with predominant RNA size of 24	NA	NA	NA	NA	NA	NA	NA	3.076317868	0.003208781	FALSE	FALSE
6	13684681	13685116	436	*	PlantSmallRNAgenes	siRNA24	NA	NA	osa-b1.0r1-108253	siRNA24 locus with predominant RNA size of 24	NA	NA	NA	NA	NA	NA	NA	-1.992186488	0.015333534	FALSE	FALSE
6	13895172	13896489	1318	*	PlantSmallRNAgenes	siRNA24	NA	NA	osa-b1.0r1-108334	siRNA24 locus with predominant RNA size of 24	NA	NA	NA	NA	NA	NA	NA	-4.756307023	0.036160402	FALSE	FALSE
6	14795088	14797208	2121	*	Pln24NT	24nt_Locus	NA	NA	cluster90305	NA	NA	NA	NA	cluster90305	cluster90305	T	8	6.260545399	0.02894036	FALSE	FALSE
6	15808807	15810270	1464	*	PlantSmallRNAgenes	siRNA24	NA	NA	osa-b1.0r1-108908	siRNA24 locus with predominant RNA size of 24	NA	NA	NA	NA	NA	NA	NA	2.60429659	0.00894683	FALSE	FALSE
6	16891208	16896156	4949	*	PlantSmallRNAgenes	siRNA24	NA	NA	osa-b1.0r1-109322	siRNA24 locus with predominant RNA size of 24	NA	NA	NA	NA	NA	NA	NA	2.023698474	0.036335934	FALSE	FALSE
6	17457477	17458792	1316	*	PlantSmallRNAgenes	siRNA24	NA	NA	osa-b1.0r1-109581	siRNA24 locus with predominant RNA size of 24	NA	NA	NA	NA	NA	NA	NA	1.957905457	0.008354018	FALSE	FALSE
6	21246195	21246672	478	-	PlantSmallRNAgenes	OtherRNA	NA	NA	osa-b1.0r1-110958	OtherRNA locus with < 80% of RNAs between 20-24 nts in size	NA	NA	NA	NA	NA	NA	NA	15.04220446	1.50E-06	FALSE	FALSE
6	24034565	24036517	1953	+	PlantSmallRNAgenes	OtherRNA	NA	NA	osa-b1.0r1-112211	OtherRNA locus with < 80% of RNAs between 20-24 nts in size	NA	NA	NA	NA	NA	NA	NA	1.993775366	0.026266228	FALSE	FALSE
6	24584536	24586475	1940	*	PlantSmallRNAgenes	siRNA24	NA	NA	osa-b1.0r1-112423	siRNA24 locus with predominant RNA size of 24	NA	NA	NA	NA	NA	NA	NA	-1.945416342	0.004120872	FALSE	FALSE
6	25698613	25698653	41	*	PlantSmallRNAgenes	OtherRNA	NA	NA	osa-b1.0r1-112997	OtherRNA locus with < 80% of RNAs between 20-24 nts in size	NA	NA	NA	NA	NA	NA	NA	-25.46452208	0.00012728	FALSE	FALSE
6	25938863	25941420	2558	*	PlantSmallRNAgenes	siRNA24	NA	NA	osa-b1.0r1-113078	siRNA24 locus with predominant RNA size of 24	NA	NA	NA	NA	NA	NA	NA	6.253295701	1.69E-08	FALSE	FALSE
6	26124543	26125154	612	*	PlantSmallRNAgenes	siRNA24	NA	NA	osa-b1.0r1-113165	siRNA24 locus with predominant RNA size of 24	NA	NA	NA	NA	NA	NA	NA	2.597281094	0.043791389	FALSE	FALSE
6	28586575	28586701	127	+	ShortStack	OtherRNA	NA	NA	Cluster_178933	NA	Cluster_178933	N	N	NA	NA	NA	NA	7.279112374	0.000101999	FALSE	FALSE
7	261939	262749	811	+	PlantSmallRNAgenes	OtherRNA	NA	NA	osa-b1.0r1-115341	OtherRNA locus with < 80% of RNAs between 20-24 nts in size	NA	NA	NA	NA	NA	NA	NA	2.175096763	0.021145272	FALSE	FALSE
7	643950	644008	59	*	PlantSmallRNAgenes	siRNA24	NA	NA	osa-b1.0r1-115493	siRNA24 locus with predominant RNA size of 24	NA	NA	NA	NA	NA	NA	NA	-3.919213185	1.26E-08	FALSE	FALSE
7	1036635	1036656	22	+	PlantSmallRNAgenes	OtherRNA	NA	NA	osa-b1.0r1-115676	OtherRNA locus with < 80% of RNAs between 20-24 nts in size	NA	NA	NA	NA	NA	NA	NA	-4.247703915	1.23E-08	FALSE	FALSE
7	2687698	2687731	34	+	PlantSmallRNAgenes	OtherRNA	NA	NA	osa-b1.0r1-116408	OtherRNA locus with < 80% of RNAs between 20-24 nts in size	NA	NA	NA	NA	NA	NA	NA	7.980342078	2.98E-07	FALSE	FALSE
7	4712213	4712279	67	-	PlantSmallRNAgenes	OtherRNA	NA	NA	osa-b1.0r1-117261	OtherRNA locus with < 80% of RNAs between 20-24 nts in size	NA	NA	NA	NA	NA	NA	NA	-25.82609556	7.34E-10	FALSE	FALSE
7	5263808	5265137	1330	*	PlantSmallRNAgenes	siRNA24	NA	NA	osa-b1.0r1-117501	siRNA24 locus with predominant RNA size of 24	NA	NA	NA	NA	NA	NA	NA	-2.412848277	0.006859538	FALSE	FALSE
7	6360644	6365019	4376	*	PlantSmallRNAgenes	siRNA21	NA	NA	osa-b1.0r1-117969	siRNA21 locus with predominant RNA size of 21	NA	NA	NA	NA	NA	NA	NA	-4.595784369	7.34E-10	FALSE	FALSE
7	7758237	7760300	2064	*	PlantSmallRNAgenes	siRNA24	NA	NA	osa-b1.0r1-118615	siRNA24 locus with predominant RNA size of 24	NA	NA	NA	NA	NA	NA	NA	-4.5353427	0.04556817	FALSE	FALSE
7	8202639	8202775	137	-	PlantSmallRNAgenes	OtherRNA	NA	NA	osa-b1.0r1-118805	OtherRNA locus with < 80% of RNAs between 20-24 nts in size	NA	NA	NA	NA	NA	NA	NA	27.01191281	2.75E-05	FALSE	FALSE
7	8907197	8907980	784	+	PlantSmallRNAgenes	siRNA24	NA	NA	osa-b1.0r1-119113	siRNA24 locus with predominant RNA size of 24	NA	NA	NA	NA	NA	NA	NA	6.314838844	0.013736707	FALSE	FALSE
7	8988582	8989090	509	*	PlantSmallRNAgenes	siRNA24	NA	NA	osa-b1.0r1-119147	siRNA24 locus with predominant RNA size of 24	NA	NA	NA	NA	NA	NA	NA	1.94561394	0.009451529	FALSE	FALSE
7	14822851	14823561	711	*	PlantSmallRNAgenes	siRNA24	NA	NA	osa-b1.0r1-120869	siRNA24 locus with predominant RNA size of 24	NA	NA	NA	NA	NA	NA	NA	1.642472746	0.036397519	FALSE	FALSE
7	15562116	15562661	546	+	PlantSmallRNAgenes	OtherRNA	NA	NA	osa-b1.0r1-121171	OtherRNA locus with < 80% of RNAs between 20-24 nts in size	NA	NA	NA	NA	NA	NA	NA	25.32827683	6.01E-23	FALSE	FALSE
7	16230648	16230675	28	+	ShortStack	OtherRNA	NA	NA	Cluster_190098	NA	Cluster_190098	N	N	NA	NA	NA	NA	-3.06366387	0.01136917	FALSE	FALSE
7	16436363	16436646	284	*	PlantSmallRNAgenes	siRNA24	NA	NA	osa-b1.0r1-121512	siRNA24 locus with predominant RNA size of 24	NA	NA	NA	NA	NA	NA	NA	3.279219897	0.000469676	FALSE	FALSE
7	17752866	17753192	327	-	PlantSmallRNAgenes	siRNA24	NA	NA	osa-b1.0r1-122051	siRNA24 locus with predominant RNA size of 24	NA	NA	NA	NA	NA	NA	NA	2.479498592	0.005330782	FALSE	FALSE
7	19451600	19453691	2092	*	PlantSmallRNAgenes	siRNA24	NA	NA	osa-b1.0r1-122763	siRNA24 locus with predominant RNA size of 24	NA	NA	NA	NA	NA	NA	NA	3.76994052	0.00556375	FALSE	FALSE
7	24599777	24599836	60	-	PlantSmallRNAgenes	OtherRNA	NA	NA	osa-b1.0r1-124861	OtherRNA locus with < 80% of RNAs between 20-24 nts in size	NA	NA	NA	NA	NA	NA	NA	-7.176056639	9.23E-06	FALSE	FALSE
7	24793339	24793464	126	-	ShortStack	OtherRNA	NA	NA	Cluster_195595	NA	Cluster_195595	N	N	NA	NA	NA	NA	-7.269302648	1.89E-05	FALSE	FALSE
7	25585572	25585902	331	*	PlantSmallRNAgenes	siRNA24	NA	NA	osa-b1.0r1-125276	siRNA24 locus with predominant RNA size of 24	NA	NA	NA	NA	NA	NA	NA	2.532714224	0.008194064	FALSE	FALSE
7	25853348	25853364	17	+	ShortStack	OtherRNA	NA	NA	Cluster_196204	NA	Cluster_196204	N	N	NA	NA	NA	NA	-5.262520126	4.73E-05	FALSE	FALSE
7	26037330	26037451	122	-	PlantSmallRNAgenes	OtherRNA	NA	NA	osa-b1.0r1-125453	OtherRNA locus with < 80% of RNAs between 20-24 nts in size	NA	NA	NA	NA	NA	NA	NA	-2.091378713	0.003495296	FALSE	FALSE
7	26453851	26454148	298	*	PlantSmallRNAgenes	siRNA24	NA	NA	osa-b1.0r1-125675	siRNA24 locus with predominant RNA size of 24	NA	NA	NA	NA	NA	NA	NA	3.309194747	4.00E-06	FALSE	FALSE
7	26489309	26490012	704	*	PlantSmallRNAgenes	siRNA24	NA	NA	osa-b1.0r1-125691	siRNA24 locus with predominant RNA size of 24	NA	NA	NA	NA	NA	NA	NA	7.12602943	0.000100288	FALSE	FALSE
7	26681246	26681366	121	+	PlantSmallRNAgenes	OtherRNA	NA	NA	osa-b1.0r1-125761	OtherRNA locus with < 80% of RNAs between 20-24 nts in size	NA	NA	NA	NA	NA	NA	NA	-27.48429198	1.15E-09	FALSE	FALSE
7	27901217	27901894	678	+	PlantSmallRNAgenes	OtherRNA	NA	NA	osa-b1.0r1-126196	OtherRNA locus with < 80% of RNAs between 20-24 nts in size	NA	NA	NA	NA	NA	NA	NA	3.169106003	0.026040111	FALSE	FALSE
7	28406396	28406588	193	+	PlantSmallRNAgenes	siRNA24	NA	NA	osa-b1.0r1-126409	siRNA24 locus with predominant RNA size of 24	NA	NA	NA	NA	NA	NA	NA	2.288126172	0.034689257	FALSE	FALSE
8	770097	770794	698	-	ShortStack	OtherRNA	NA	NA	Cluster_199051	NA	Cluster_199051	N	N	NA	NA	NA	NA	3.17907684	0.003153154	FALSE	FALSE
8	1550431	1551812	1382	*	PlantSmallRNAgenes	siRNA24	NA	NA	osa-b1.0r1-127540	siRNA24 locus with predominant RNA size of 24	NA	NA	NA	NA	NA	NA	NA	2.116909415	0.024719269	FALSE	FALSE
8	1706434	1706562	129	+	ShortStack	siRNA21	NA	NA	Cluster_199599	NA	Cluster_199599	21	N	NA	NA	NA	NA	2.494290666	0.002917593	FALSE	FALSE
8	2431279	2432082	804	*	PlantSmallRNAgenes	siRNA24	NA	NA	osa-b1.0r1-127843	siRNA24 locus with predominant RNA size of 24	NA	NA	NA	NA	NA	NA	NA	-3.562246401	0.022476673	FALSE	FALSE
8	3738746	3739092	347	*	PlantSmallRNAgenes	siRNA24	NA	NA	osa-b1.0r1-128400	siRNA24 locus with predominant RNA size of 24	NA	NA	NA	NA	NA	NA	NA	2.449473087	0.022476673	FALSE	FALSE
8	4021474	4021598	125	+	PlantSmallRNAgenes	OtherRNA	NA	NA	osa-b1.0r1-128504	OtherRNA locus with < 80% of RNAs between 20-24 nts in size	NA	NA	NA	NA	NA	NA	NA	-11.1110982	0.041548548	FALSE	FALSE
8	4400950	4403432	2483	*	PlantSmallRNAgenes	OtherRNA	NA	NA	osa-b1.0r1-128686	OtherRNA locus with < 80% of RNAs between 20-24 nts in size	NA	NA	NA	NA	NA	NA	NA	-3.183807223	0.000778812	FALSE	FALSE
8	5264301	5265783	1483	*	PlantSmallRNAgenes	siRNA24	NA	NA	osa-b1.0r1-129032	siRNA24 locus with predominant RNA size of 24	NA	NA	NA	NA	NA	NA	NA	2.254965105	0.018964026	FALSE	FALSE
8	6717974	6719301	1328	*	PlantSmallRNAgenes	siRNA24	NA	NA	osa-b1.0r1-129563	siRNA24 locus with predominant RNA size of 24	NA	NA	NA	NA	NA	NA	NA	-2.833239784	0.036397519	FALSE	FALSE
8	8062998	8063475	478	*	PlantSmallRNAgenes	OtherRNA	NA	NA	osa-b1.0r1-129913	OtherRNA locus with < 80% of RNAs between 20-24 nts in size	NA	NA	NA	NA	NA	NA	NA	3.277921257	0.001490178	FALSE	FALSE
8	9247550	9248628	1079	-	PlantSmallRNAgenes	OtherRNA	NA	NA	osa-b1.0r1-130428	OtherRNA locus with < 80% of RNAs between 20-24 nts in size	NA	NA	NA	NA	NA	NA	NA	23.14361876	1.10E-05	FALSE	FALSE
8	9539026	9539046	21	-	PlantSmallRNAgenes	OtherRNA	NA	NA	osa-b1.0r1-130557	OtherRNA locus with < 80% of RNAs between 20-24 nts in size	NA	NA	NA	NA	NA	NA	NA	-44.83538588	1.28E-15	FALSE	FALSE
8	11713538	11713866	329	-	PlantSmallRNAgenes	OtherRNA	NA	NA	osa-b1.0r1-131343	OtherRNA locus with < 80% of RNAs between 20-24 nts in size	NA	NA	NA	NA	NA	NA	NA	-3.499686089	0.002027082	FALSE	FALSE
8	11920716	11921476	761	-	PlantSmallRNAgenes	OtherRNA	NA	NA	osa-b1.0r1-131430	OtherRNA locus with < 80% of RNAs between 20-24 nts in size	NA	NA	NA	NA	NA	NA	NA	-2.588794455	0.000503815	FALSE	FALSE
8	11978315	11978513	199	+	PlantSmallRNAgenes	OtherRNA	NA	NA	osa-b1.0r1-131459	OtherRNA locus with < 80% of RNAs between 20-24 nts in size	NA	NA	NA	NA	NA	NA	NA	21.88420176	3.07E-05	FALSE	FALSE
8	14082634	14082699	66	+	ShortStack	OtherRNA	NA	NA	Cluster_206596	NA	Cluster_206596	N	N	NA	NA	NA	NA	-7.958248461	3.56E-07	FALSE	FALSE
8	21417385	21418705	1321	+	PlantSmallRNAgenes	siRNA24	NA	NA	osa-b1.0r1-134876	siRNA24 locus with predominant RNA size of 24	NA	NA	NA	NA	NA	NA	NA	2.404224511	0.000354195	FALSE	FALSE
8	22190134	22190668	535	+	PlantSmallRNAgenes	OtherRNA	NA	NA	osa-b1.0r1-135241	OtherRNA locus with < 80% of RNAs between 20-24 nts in size	NA	NA	NA	NA	NA	NA	NA	2.167359439	0.002027082	FALSE	FALSE
8	22796809	22797234	426	*	PlantSmallRNAgenes	siRNA24	NA	NA	osa-b1.0r1-135505	siRNA24 locus with predominant RNA size of 24	NA	NA	NA	NA	NA	NA	NA	3.108278083	0.014868139	FALSE	FALSE
8	23504721	23505306	586	-	ShortStack	OtherRNA	NA	NA	Cluster_212665	NA	Cluster_212665	N	N	NA	NA	NA	NA	5.297764215	0.003317374	FALSE	FALSE
8	25128601	25130277	1677	+	PlantSmallRNAgenes	siRNA21	NA	NA	osa-b1.0r1-136549	siRNA21 locus with predominant RNA size of 21	NA	NA	NA	NA	NA	NA	NA	-3.858380089	0.000193975	FALSE	FALSE
8	25134595	25135407	813	*	PlantSmallRNAgenes	siRNA24	NA	NA	osa-b1.0r1-136553	siRNA24 locus with predominant RNA size of 24	NA	NA	NA	NA	NA	NA	NA	2.105018536	0.042476811	FALSE	FALSE
8	25952404	25952637	234	+	PlantSmallRNAgenes	OtherRNA	NA	NA	osa-b1.0r1-136883	OtherRNA locus with < 80% of RNAs between 20-24 nts in size	NA	NA	NA	NA	NA	NA	NA	-11.83761418	6.85E-06	FALSE	FALSE
8	27831217	27831433	217	+	PlantSmallRNAgenes	OtherRNA	NA	NA	osa-b1.0r1-137688	OtherRNA locus with < 80% of RNAs between 20-24 nts in size	NA	NA	NA	NA	NA	NA	NA	-12.27938817	0.039994781	FALSE	FALSE
9	308345	313156	4812	*	PlantSmallRNAgenes	siRNA24	NA	NA	osa-b1.0r1-137973	siRNA24 locus with predominant RNA size of 24	NA	NA	NA	NA	NA	NA	NA	-3.834085696	0.006859538	FALSE	FALSE
9	4209267	4210406	1140	*	PlantSmallRNAgenes	siRNA24	NA	NA	osa-b1.0r1-139264	siRNA24 locus with predominant RNA size of 24	NA	NA	NA	NA	NA	NA	NA	-4.618806331	0.049837544	FALSE	FALSE
9	5858437	5858747	311	*	PlantSmallRNAgenes	siRNA24	NA	NA	osa-b1.0r1-139873	siRNA24 locus with predominant RNA size of 24	NA	NA	NA	NA	NA	NA	NA	2.06766176	0.019778186	FALSE	FALSE
9	6380992	6381124	133	-	PlantSmallRNAgenes	OtherRNA	NA	NA	osa-b1.0r1-140082	OtherRNA locus with < 80% of RNAs between 20-24 nts in size	NA	NA	NA	NA	NA	NA	NA	3.136534348	2.87E-07	FALSE	FALSE
9	8158662	8159850	1189	*	PlantSmallRNAgenes	siRNA24	NA	NA	osa-b1.0r1-140742	siRNA24 locus with predominant RNA size of 24	NA	NA	NA	NA	NA	NA	NA	-2.006699205	0.011790567	FALSE	FALSE
9	8712259	8712473	215	-	ShortStack	OtherRNA	NA	NA	Cluster_221229	NA	Cluster_221229	N	N	NA	NA	NA	NA	3.080305573	0.000734458	FALSE	FALSE
9	11518283	11519002	720	*	PlantSmallRNAgenes	siRNA24	NA	NA	osa-b1.0r1-142139	siRNA24 locus with predominant RNA size of 24	NA	NA	NA	NA	NA	NA	NA	5.424193005	0.001788806	FALSE	FALSE
9	12052229	12052421	193	*	PlantSmallRNAgenes	siRNA24	NA	NA	osa-b1.0r1-142370	siRNA24 locus with predominant RNA size of 24	NA	NA	NA	NA	NA	NA	NA	2.704935173	0.009451529	FALSE	FALSE
9	12066305	12067094	790	+	PlantSmallRNAgenes	OtherRNA	NA	NA	osa-b1.0r1-142376	OtherRNA locus with < 80% of RNAs between 20-24 nts in size	NA	NA	NA	NA	NA	NA	NA	3.834626056	0.008672043	FALSE	FALSE
9	14466560	14467292	733	+	PlantSmallRNAgenes	siRNA24	NA	NA	osa-b1.0r1-143462	siRNA24 locus with predominant RNA size of 24	NA	NA	NA	NA	NA	NA	NA	1.488185694	0.022924061	FALSE	FALSE
9	14478972	14479841	870	-	PlantSmallRNAgenes	OtherRNA	NA	NA	osa-b1.0r1-143471	OtherRNA locus with < 80% of RNAs between 20-24 nts in size	NA	NA	NA	NA	NA	NA	NA	2.042994749	0.004569972	FALSE	FALSE
9	15255780	15256338	559	-	ShortStack	OtherRNA	NA	NA	Cluster_225644	NA	Cluster_225644	N	N	NA	NA	NA	NA	3.162180612	0.039994781	FALSE	FALSE
9	15725854	15726659	806	*	PlantSmallRNAgenes	siRNA24	NA	NA	osa-b1.0r1-144053	siRNA24 locus with predominant RNA size of 24	NA	NA	NA	NA	NA	NA	NA	1.873372567	0.022476673	FALSE	FALSE
9	15961326	15962645	1320	+	PlantSmallRNAgenes	OtherRNA	NA	NA	osa-b1.0r1-144173	OtherRNA locus with < 80% of RNAs between 20-24 nts in size	NA	NA	NA	NA	NA	NA	NA	2.366641117	0.029687626	FALSE	FALSE
9	16153484	16155086	1603	*	PlantSmallRNAgenes	OtherRNA	NA	NA	osa-b1.0r1-144265	OtherRNA locus with < 80% of RNAs between 20-24 nts in size	NA	NA	NA	NA	NA	NA	NA	2.116822427	0.024862103	FALSE	FALSE
9	17027248	17028378	1131	+	PlantSmallRNAgenes	OtherRNA	NA	NA	osa-b1.0r1-144632	OtherRNA locus with < 80% of RNAs between 20-24 nts in size	NA	NA	NA	NA	NA	NA	NA	-2.081457572	0.024918666	FALSE	FALSE
9	17216599	17217007	409	*	PlantSmallRNAgenes	OtherRNA	NA	NA	osa-b1.0r1-144688	OtherRNA locus with < 80% of RNAs between 20-24 nts in size	NA	NA	NA	NA	NA	NA	NA	-26.18405904	9.77E-05	FALSE	FALSE
9	18081881	18083042	1162	*	PlantSmallRNAgenes	siRNA24	NA	NA	osa-b1.0r1-145071	siRNA24 locus with predominant RNA size of 24	NA	NA	NA	NA	NA	NA	NA	2.269956588	0.007788637	FALSE	FALSE
9	18118257	18119060	804	*	PlantSmallRNAgenes	siRNA21	NA	NA	osa-b1.0r1-145082	siRNA21 locus with predominant RNA size of 21	NA	NA	NA	NA	NA	NA	NA	5.897628746	0.018293459	FALSE	FALSE
9	18428022	18430159	2138	*	PlantSmallRNAgenes	siRNA24	NA	NA	osa-b1.0r1-145217	siRNA24 locus with predominant RNA size of 24	NA	NA	NA	NA	NA	NA	NA	2.467522822	0.002958037	FALSE	FALSE
9	19466045	19467746	1702	*	PlantSmallRNAgenes	OtherRNA	NA	NA	osa-b1.0r1-145676	OtherRNA locus with < 80% of RNAs between 20-24 nts in size	NA	NA	NA	NA	NA	NA	NA	-3.873249617	3.20E-07	FALSE	FALSE
9	20395090	20395805	716	-	PlantSmallRNAgenes	OtherRNA	NA	NA	osa-b1.0r1-146047	OtherRNA locus with < 80% of RNAs between 20-24 nts in size	NA	NA	NA	NA	NA	NA	NA	-3.281452416	0.030491455	FALSE	FALSE
9	20616709	20622250	5542	*	PlantSmallRNAgenes	siRNA24	NA	NA	osa-b1.0r1-146164	siRNA24 locus with predominant RNA size of 24	NA	NA	NA	NA	NA	NA	NA	-2.838503538	0.031124975	FALSE	FALSE
9	20633111	20633520	410	*	PlantSmallRNAgenes	siRNA21	NA	NA	osa-b1.0r1-146168	siRNA21 locus with predominant RNA size of 21	NA	NA	NA	NA	NA	NA	NA	-4.544691186	0.000596777	FALSE	FALSE
9	20737314	20737366	53	-	ShortStack	OtherRNA	NA	NA	Cluster_229225	NA	Cluster_229225	N	N	NA	NA	NA	NA	7.218501158	4.34E-05	FALSE	FALSE
9	20742993	20743396	404	*	PlantSmallRNAgenes	siRNA21	NA	NA	osa-b1.0r1-146216	siRNA21 locus with predominant RNA size of 21	NA	NA	NA	NA	NA	NA	NA	3.136368191	0.041548548	FALSE	FALSE
