# Supplementary material for: Spatiotemporal expression profile of novel and known small RNAs throughout rice plant development focussing on seed tissues
Source: BMC Genomics. 2022 Jan 11;23:44. doi: 10.1186/s12864-021-08264-z (PMC8750796; doi:10.1186/s12864-021-08264-z)
Supplement: Supplementary file 11 — Additional file 11. CSV files of differentially expressed sRNAs between the different tissues, of the format x_vs_y.csv, indicating that log2 fold changes are calculated relative to y. [file 12864_2021_8264_MOESM11_ESM.zip › data/LR_vs_LS.csv]

seqnames	start	end	width	strand	source	type	score	phase	Name	description	ID	DicerCall	MIRNA	id	name	overlapTE	expGEOstudies	log2FoldChange	padj
1	139958	141630	1673	*	PlantSmallRNAgenes	siRNA21	NA	NA	osa-b1.0r1-32	siRNA21 locus with predominant RNA size of 21	NA	NA	NA	NA	NA	NA	NA	-4.41067391015376	0.0198694582240355
1	168521	170381	1861	-	PlantSmallRNAgenes	OtherRNA	NA	NA	osa-b1.0r1-40	OtherRNA locus with < 80% of RNAs between 20-24 nts in size	NA	NA	NA	NA	NA	NA	NA	-6.21409021383156	3.22636835629956e-10
1	383021	383415	395	*	PlantSmallRNAgenes	siRNA24	NA	NA	osa-b1.0r1-122	siRNA24 locus with predominant RNA size of 24	NA	NA	NA	NA	NA	NA	NA	-3.00804171989915	0.0183179873397535
1	415948	416187	240	+	PlantSmallRNAgenes	OtherRNA	NA	NA	osa-b1.0r1-136	OtherRNA locus with < 80% of RNAs between 20-24 nts in size	NA	NA	NA	NA	NA	NA	NA	-11.7059731575106	4.85516049666432e-06
1	528621	528971	351	+	PlantSmallRNAgenes	OtherRNA	NA	NA	osa-b1.0r1-179	OtherRNA locus with < 80% of RNAs between 20-24 nts in size	NA	NA	NA	NA	NA	NA	NA	-27.41771401002	2.14245619771873e-13
1	654710	655210	501	*	PlantSmallRNAgenes	siRNA24	NA	NA	osa-b1.0r1-218	siRNA24 locus with predominant RNA size of 24	NA	NA	NA	NA	NA	NA	NA	3.75159699251474	0.0189733059886313
1	703310	709714	6405	*	PlantSmallRNAgenes	siRNA22	NA	NA	osa-b1.0r1-249	siRNA22 locus with predominant RNA size of 22	NA	NA	NA	NA	NA	NA	NA	2.6350452560878	0.0372092423993275
1	763385	763602	218	*	PlantSmallRNAgenes	siRNA24	NA	NA	osa-b1.0r1-263	siRNA24 locus with predominant RNA size of 24	NA	NA	NA	NA	NA	NA	NA	-3.4315048242195	0.000631653513476087
1	785670	786022	353	*	PlantSmallRNAgenes	siRNA24	NA	NA	osa-b1.0r1-271	siRNA24 locus with predominant RNA size of 24	NA	NA	NA	NA	NA	NA	NA	-3.2941922536047	0.0089706191254899
1	839689	841406	1718	*	PlantSmallRNAgenes	siRNA24	NA	NA	osa-b1.0r1-281	siRNA24 locus with predominant RNA size of 24	NA	NA	NA	NA	NA	NA	NA	-3.28059077535442	0.0030640608683212
1	1102999	1103609	611	*	PlantSmallRNAgenes	siRNA24	NA	NA	osa-b1.0r1-371	siRNA24 locus with predominant RNA size of 24	NA	NA	NA	NA	NA	NA	NA	-4.72801465891204	0.00894967286079325
1	1158623	1160040	1418	*	PlantSmallRNAgenes	siRNA24	NA	NA	osa-b1.0r1-401	siRNA24 locus with predominant RNA size of 24	NA	NA	NA	NA	NA	NA	NA	2.8145488487093	0.025754167185461
1	1160948	1161475	528	*	PlantSmallRNAgenes	siRNA24	NA	NA	osa-b1.0r1-402	siRNA24 locus with predominant RNA size of 24	NA	NA	NA	NA	NA	NA	NA	-6.90842696408408	0.000734851881275934
1	1161801	1163266	1466	*	PlantSmallRNAgenes	siRNA24	NA	NA	osa-b1.0r1-403	siRNA24 locus with predominant RNA size of 24	NA	NA	NA	NA	NA	NA	NA	-2.50267181621068	2.07760053225306e-05
1	1338176	1339297	1122	-	PlantSmallRNAgenes	OtherRNA	NA	NA	osa-b1.0r1-487	OtherRNA locus with < 80% of RNAs between 20-24 nts in size	NA	NA	NA	NA	NA	NA	NA	-6.27043880456727	0.047358666445416
1	1347623	1348723	1101	-	PlantSmallRNAgenes	OtherRNA	NA	NA	osa-b1.0r1-495	OtherRNA locus with < 80% of RNAs between 20-24 nts in size	NA	NA	NA	NA	NA	NA	NA	3.66768951144795	2.53987954480937e-08
1	1353662	1354769	1108	-	PlantSmallRNAgenes	OtherRNA	NA	NA	osa-b1.0r1-500	OtherRNA locus with < 80% of RNAs between 20-24 nts in size	NA	NA	NA	NA	NA	NA	NA	4.24877784256746	0.0361949701576485
1	1594763	1597755	2993	*	PlantSmallRNAgenes	siRNA24	NA	NA	osa-b1.0r1-573	siRNA24 locus with predominant RNA size of 24	NA	NA	NA	NA	NA	NA	NA	-2.18119248743576	0.0204355477501278
1	1663325	1663694	370	*	PlantSmallRNAgenes	siRNA24	NA	NA	osa-b1.0r1-605	siRNA24 locus with predominant RNA size of 24	NA	NA	NA	NA	NA	NA	NA	4.7996723678892	0.00907082003559058
1	1738831	1740222	1392	+	PlantSmallRNAgenes	OtherRNA	NA	NA	osa-b1.0r1-647	OtherRNA locus with < 80% of RNAs between 20-24 nts in size	NA	NA	NA	NA	NA	NA	NA	-1.50017452282598	0.0490574289857383
1	1800165	1800569	405	*	PlantSmallRNAgenes	siRNA24	NA	NA	osa-b1.0r1-674	siRNA24 locus with predominant RNA size of 24	NA	NA	NA	NA	NA	NA	NA	-4.90225121438902	0.00781580943287125
1	1849181	1849803	623	*	PlantSmallRNAgenes	siRNA24	NA	NA	osa-b1.0r1-684	siRNA24 locus with predominant RNA size of 24	NA	NA	NA	NA	NA	NA	NA	-6.56894060045047	0.0254565984056307
1	1893920	1894252	333	*	PlantSmallRNAgenes	siRNA24	NA	NA	osa-b1.0r1-706	siRNA24 locus with predominant RNA size of 24	NA	NA	NA	NA	NA	NA	NA	-1.56805636097412	0.0304594560166329
1	2072695	2073573	879	+	ShortStack	OtherRNA	NA	NA	Cluster_50029	NA	Cluster_50029	N	N	NA	NA	NA	NA	4.96367164380678	0.00783484293521315
1	2617719	2617736	18	+	PlantSmallRNAgenes	OtherRNA	NA	NA	osa-b1.0r1-1009	OtherRNA locus with < 80% of RNAs between 20-24 nts in size	NA	NA	NA	NA	NA	NA	NA	-4.22293801708356	0.000809142417563595
1	2693175	2693774	600	-	PlantSmallRNAgenes	OtherRNA	NA	NA	osa-b1.0r1-1039	OtherRNA locus with < 80% of RNAs between 20-24 nts in size	NA	NA	NA	NA	NA	NA	NA	-2.55642513676006	0.00127295947669225
1	2985819	2986069	251	-	PlantSmallRNAgenes	OtherRNA	NA	NA	osa-b1.0r1-1139	OtherRNA locus with < 80% of RNAs between 20-24 nts in size	NA	NA	NA	NA	NA	NA	NA	-11.3996520401184	0.000105728326878848
1	3124361	3124934	574	-	PlantSmallRNAgenes	OtherRNA	NA	NA	osa-b1.0r1-1184	OtherRNA locus with < 80% of RNAs between 20-24 nts in size	NA	NA	NA	NA	NA	NA	NA	-5.73081484129628	0.00170013985101165
1	3421328	3421475	148	+	PlantSmallRNAgenes	OtherRNA	NA	NA	osa-b1.0r1-1309	OtherRNA locus with < 80% of RNAs between 20-24 nts in size	NA	NA	NA	NA	NA	NA	NA	2.27962457001498	0.00715577323571559
1	3486987	3487345	359	*	PlantSmallRNAgenes	siRNA24	NA	NA	osa-b1.0r1-1326	siRNA24 locus with predominant RNA size of 24	NA	NA	NA	NA	NA	NA	NA	-3.15882069189814	2.02479239887794e-05
1	3531856	3532122	267	*	PlantSmallRNAgenes	siRNA24	NA	NA	osa-b1.0r1-1342	siRNA24 locus with predominant RNA size of 24	NA	NA	NA	NA	NA	NA	NA	4.52903672350071	7.71564669707333e-07
1	3636099	3637297	1199	-	PlantSmallRNAgenes	siRNA24	NA	NA	osa-b1.0r1-1388	siRNA24 locus with predominant RNA size of 24	NA	NA	NA	NA	NA	NA	NA	2.93846065778192	5.56713772901537e-06
1	3722452	3722468	17	-	ShortStack	OtherRNA	NA	NA	Cluster_50766	NA	Cluster_50766	N	N	NA	NA	NA	NA	3.58061505536168	0.00173619983296888
1	3736083	3736258	176	-	PlantSmallRNAgenes	OtherRNA	NA	NA	osa-b1.0r1-1422	OtherRNA locus with < 80% of RNAs between 20-24 nts in size	NA	NA	NA	NA	NA	NA	NA	4.37567998107146	1.72968499589262e-09
1	3783263	3784020	758	*	PlantSmallRNAgenes	siRNA24	NA	NA	osa-b1.0r1-1439	siRNA24 locus with predominant RNA size of 24	NA	NA	NA	NA	NA	NA	NA	4.38118940105977	0.0378726220975144
1	4110437	4112094	1658	-	ShortStack	OtherRNA	NA	NA	Cluster_51018	NA	Cluster_51018	N	N	NA	NA	NA	NA	4.54365088779924	0.0156728275605487
1	4154820	4155249	430	*	PlantSmallRNAgenes	siRNA24	NA	NA	osa-b1.0r1-1591	siRNA24 locus with predominant RNA size of 24	NA	NA	NA	NA	NA	NA	NA	-2.76213074581178	0.0480709406855992
1	4204484	4205683	1200	*	PlantSmallRNAgenes	siRNA24	NA	NA	osa-b1.0r1-1614	siRNA24 locus with predominant RNA size of 24	NA	NA	NA	NA	NA	NA	NA	-4.99087520219533	0.00792540263136472
1	4369457	4369893	437	*	PlantSmallRNAgenes	siRNA24	NA	NA	osa-b1.0r1-1697	siRNA24 locus with predominant RNA size of 24	NA	NA	NA	NA	NA	NA	NA	2.45818257911495	0.00855125344643375
1	4561737	4562133	397	*	PlantSmallRNAgenes	siRNA24	NA	NA	osa-b1.0r1-1748	siRNA24 locus with predominant RNA size of 24	NA	NA	NA	NA	NA	NA	NA	1.9212683939562	0.0328828547933616
1	4566672	4567335	664	+	ShortStack	OtherRNA	NA	NA	Cluster_51331	NA	Cluster_51331	N	N	NA	NA	NA	NA	5.47941584896407	0.00349471591697249
1	4567415	4568389	975	+	ShortStack	OtherRNA	NA	NA	Cluster_51332	NA	Cluster_51332	N	N	NA	NA	NA	NA	6.4998915938807	7.51624463668436e-05
1	4573220	4573353	134	-	PlantSmallRNAgenes	siRNA21	NA	NA	osa-b1.0r1-1758	siRNA21 locus with predominant RNA size of 21	NA	NA	NA	NA	NA	NA	NA	2.04736679827465	0.0162153116767797
1	4746281	4746820	540	*	PlantSmallRNAgenes	siRNA24	NA	NA	osa-b1.0r1-1829	siRNA24 locus with predominant RNA size of 24	NA	NA	NA	NA	NA	NA	NA	2.77013853059747	0.00374914786857369
1	4799614	4800063	450	-	PlantSmallRNAgenes	siRNA24	NA	NA	osa-b1.0r1-1846	siRNA24 locus with predominant RNA size of 24	NA	NA	NA	NA	NA	NA	NA	2.25932269458216	0.00313364739248059
1	4949375	4951129	1755	-	ShortStack	OtherRNA	NA	NA	Cluster_51568	NA	Cluster_51568	N	N	NA	NA	NA	NA	2.61128859154295	0.0380158212804236
1	4965946	4966293	348	*	PlantSmallRNAgenes	siRNA24	NA	NA	osa-b1.0r1-1935	siRNA24 locus with predominant RNA size of 24	NA	NA	NA	NA	NA	NA	NA	-6.18093315532187	0.000453753938339481
1	5004756	5004972	217	*	PlantSmallRNAgenes	siRNA24	NA	NA	osa-b1.0r1-1955	siRNA24 locus with predominant RNA size of 24	NA	NA	NA	NA	NA	NA	NA	5.22809428862216	0.00814486085561743
1	5005554	5006741	1188	-	PlantSmallRNAgenes	OtherRNA	NA	NA	osa-b1.0r1-1956	OtherRNA locus with < 80% of RNAs between 20-24 nts in size	NA	NA	NA	NA	NA	NA	NA	-6.33049617820064	0.000927296699432487
1	5025936	5027700	1765	*	PlantSmallRNAgenes	siRNA24	NA	NA	osa-b1.0r1-1963	siRNA24 locus with predominant RNA size of 24	NA	NA	NA	NA	NA	NA	NA	1.74328115798521	0.0448247766592244
1	5095304	5095603	300	*	PlantSmallRNAgenes	siRNA24	NA	NA	osa-b1.0r1-1996	siRNA24 locus with predominant RNA size of 24	NA	NA	NA	NA	NA	NA	NA	4.51784998146511	0.037033322525659
1	5152435	5152718	284	*	PlantSmallRNAgenes	siRNA24	NA	NA	osa-b1.0r1-2031	siRNA24 locus with predominant RNA size of 24	NA	NA	NA	NA	NA	NA	NA	-2.62545680624673	0.00846699942427912
1	5230838	5232622	1785	*	PlantSmallRNAgenes	siRNA24	NA	NA	osa-b1.0r1-2069	siRNA24 locus with predominant RNA size of 24	NA	NA	NA	NA	NA	NA	NA	-1.66480260124725	0.0346381907126764
1	5232676	5233325	650	*	PlantSmallRNAgenes	siRNA24	NA	NA	osa-b1.0r1-2070	siRNA24 locus with predominant RNA size of 24	NA	NA	NA	NA	NA	NA	NA	-3.19860453398033	0.00831573823627645
1	5362757	5362944	188	*	PlantSmallRNAgenes	siRNA24	NA	NA	osa-b1.0r1-2121	siRNA24 locus with predominant RNA size of 24	NA	NA	NA	NA	NA	NA	NA	-5.4308851918178	0.00450474067792394
1	5478541	5479825	1285	+	PlantSmallRNAgenes	OtherRNA	NA	NA	osa-b1.0r1-2174	OtherRNA locus with < 80% of RNAs between 20-24 nts in size	NA	NA	NA	NA	NA	NA	NA	-7.0703727524695	3.79117594399629e-16
1	5604610	5607518	2909	*	PlantSmallRNAgenes	siRNA24	NA	NA	osa-b1.0r1-2234	siRNA24 locus with predominant RNA size of 24	NA	NA	NA	NA	NA	NA	NA	3.00925460538907	0.00879129568992594
1	5632584	5632879	296	*	PlantSmallRNAgenes	siRNA24	NA	NA	osa-b1.0r1-2250	siRNA24 locus with predominant RNA size of 24	NA	NA	NA	NA	NA	NA	NA	-4.80898463681802	0.000207072331078968
1	5633226	5633922	697	*	PlantSmallRNAgenes	siRNA24	NA	NA	osa-b1.0r1-2251	siRNA24 locus with predominant RNA size of 24	NA	NA	NA	NA	NA	NA	NA	5.92069569415558	0.000354253500649246
1	5681179	5681563	385	*	PlantSmallRNAgenes	siRNA24	NA	NA	osa-b1.0r1-2282	siRNA24 locus with predominant RNA size of 24	NA	NA	NA	NA	NA	NA	NA	-2.37411169473459	0.000186011611593194
1	5729646	5729915	270	-	PlantSmallRNAgenes	OtherRNA	NA	NA	osa-b1.0r1-2311	OtherRNA locus with < 80% of RNAs between 20-24 nts in size	NA	NA	NA	NA	NA	NA	NA	-11.0839818712213	9.42375587385501e-15
1	5955461	5956061	601	*	PlantSmallRNAgenes	siRNA24	NA	NA	osa-b1.0r1-2413	siRNA24 locus with predominant RNA size of 24	NA	NA	NA	NA	NA	NA	NA	2.84139592230308	0.04390306392167
1	6287207	6288103	897	*	PlantSmallRNAgenes	siRNA24	NA	NA	osa-b1.0r1-2570	siRNA24 locus with predominant RNA size of 24	NA	NA	NA	NA	NA	NA	NA	-2.03248678283616	0.000881264283867839
1	6489002	6489268	267	*	PlantSmallRNAgenes	siRNA24	NA	NA	osa-b1.0r1-2681	siRNA24 locus with predominant RNA size of 24	NA	NA	NA	NA	NA	NA	NA	3.98790597314114	0.0125512205750329
1	6527940	6528017	78	-	PlantSmallRNAgenes	OtherRNA	NA	NA	osa-b1.0r1-2697	OtherRNA locus with < 80% of RNAs between 20-24 nts in size	NA	NA	NA	NA	NA	NA	NA	2.26409688617156	0.00157464278703521
1	6621696	6624072	2377	*	PlantSmallRNAgenes	siRNA24	NA	NA	osa-b1.0r1-2736	siRNA24 locus with predominant RNA size of 24	NA	NA	NA	NA	NA	NA	NA	4.15144987135925	0.0322126191690138
1	6704983	6705348	366	*	PlantSmallRNAgenes	siRNA24	NA	NA	osa-b1.0r1-2765	siRNA24 locus with predominant RNA size of 24	NA	NA	NA	NA	NA	NA	NA	2.76181727078513	0.0046246902127123
1	6780309	6781224	916	*	PlantSmallRNAgenes	siRNA24	NA	NA	osa-b1.0r1-2781	siRNA24 locus with predominant RNA size of 24	NA	NA	NA	NA	NA	NA	NA	1.96386940034607	0.0231283896796175
1	6829031	6829672	642	*	PlantSmallRNAgenes	siRNA24	NA	NA	osa-b1.0r1-2803	siRNA24 locus with predominant RNA size of 24	NA	NA	NA	NA	NA	NA	NA	4.01322374261134	0.0480364964369292
1	7006700	7008892	2193	*	PlantSmallRNAgenes	siRNA24	NA	NA	osa-b1.0r1-2891	siRNA24 locus with predominant RNA size of 24	NA	NA	NA	NA	NA	NA	NA	2.42801002752103	0.0122322534068915
1	7412884	7413685	802	*	PlantSmallRNAgenes	siRNA24	NA	NA	osa-b1.0r1-3076	siRNA24 locus with predominant RNA size of 24	NA	NA	NA	NA	NA	NA	NA	-2.29370608470386	0.0267517083347434
1	7469916	7470685	770	*	PlantSmallRNAgenes	siRNA24	NA	NA	osa-b1.0r1-3102	siRNA24 locus with predominant RNA size of 24	NA	NA	NA	NA	NA	NA	NA	-2.89947410177114	0.00298896389314848
1	7502936	7503980	1045	*	PlantSmallRNAgenes	siRNA24	NA	NA	osa-b1.0r1-3114	siRNA24 locus with predominant RNA size of 24	NA	NA	NA	NA	NA	NA	NA	1.89132072088566	0.030393081851208
1	7512764	7512986	223	+	PlantSmallRNAgenes	OtherRNA	NA	NA	osa-b1.0r1-3116	OtherRNA locus with < 80% of RNAs between 20-24 nts in size	NA	NA	NA	NA	NA	NA	NA	-2.48977597619157	0.00984356208044734
1	7761671	7762187	517	-	PlantSmallRNAgenes	OtherRNA	NA	NA	osa-b1.0r1-3238	OtherRNA locus with < 80% of RNAs between 20-24 nts in size	NA	NA	NA	NA	NA	NA	NA	-6.55562573421001	9.12847729772818e-09
1	7763101	7763376	276	*	PlantSmallRNAgenes	OtherRNA	NA	NA	osa-b1.0r1-3239	OtherRNA locus with < 80% of RNAs between 20-24 nts in size	NA	NA	NA	NA	NA	NA	NA	-5.96718502189733	0.0137708709493784
1	7839074	7839509	436	*	PlantSmallRNAgenes	siRNA24	NA	NA	osa-b1.0r1-3278	siRNA24 locus with predominant RNA size of 24	NA	NA	NA	NA	NA	NA	NA	-1.97656965033128	0.0289359105808576
1	8157103	8157530	428	*	PlantSmallRNAgenes	siRNA24	NA	NA	osa-b1.0r1-3417	siRNA24 locus with predominant RNA size of 24	NA	NA	NA	NA	NA	NA	NA	4.63501969770087	0.0214429862073587
1	8159105	8159515	411	-	PlantSmallRNAgenes	siRNA24	NA	NA	osa-b1.0r1-3419	siRNA24 locus with predominant RNA size of 24	NA	NA	NA	NA	NA	NA	NA	2.44539837638189	0.0174538128666153
1	8161482	8161864	383	*	PlantSmallRNAgenes	siRNA24	NA	NA	osa-b1.0r1-3420	siRNA24 locus with predominant RNA size of 24	NA	NA	NA	NA	NA	NA	NA	1.65045856208741	0.036570482338271
1	8244188	8244690	503	+	PlantSmallRNAgenes	siRNA24	NA	NA	osa-b1.0r1-3458	siRNA24 locus with predominant RNA size of 24	NA	NA	NA	NA	NA	NA	NA	-2.73173848671174	1.69149149070498e-07
1	8323107	8323963	857	*	PlantSmallRNAgenes	siRNA24	NA	NA	osa-b1.0r1-3487	siRNA24 locus with predominant RNA size of 24	NA	NA	NA	NA	NA	NA	NA	3.43772670690103	0.0282176824682761
1	8341163	8341509	347	-	PlantSmallRNAgenes	siRNA24	NA	NA	osa-b1.0r1-3495	siRNA24 locus with predominant RNA size of 24	NA	NA	NA	NA	NA	NA	NA	-2.62385880452555	0.00013225629350975
1	8454367	8455116	750	*	PlantSmallRNAgenes	siRNA24	NA	NA	osa-b1.0r1-3554	siRNA24 locus with predominant RNA size of 24	NA	NA	NA	NA	NA	NA	NA	5.03412701218949	0.0186269763032696
1	8545866	8546871	1006	-	PlantSmallRNAgenes	OtherRNA	NA	NA	osa-b1.0r1-3592	OtherRNA locus with < 80% of RNAs between 20-24 nts in size	NA	NA	NA	NA	NA	NA	NA	2.70595985650896	0.00364967260620469
1	8828428	8828452	25	*	PlantSmallRNAgenes	siRNA24	NA	NA	osa-b1.0r1-3690	siRNA24 locus with predominant RNA size of 24	NA	NA	NA	NA	NA	NA	NA	4.71343233482078	0.0252596899112978
1	9195635	9196152	518	-	PlantSmallRNAgenes	OtherRNA	NA	NA	osa-b1.0r1-3869	OtherRNA locus with < 80% of RNAs between 20-24 nts in size	NA	NA	NA	NA	NA	NA	NA	1.87769194967054	0.0321448299632025
1	9332562	9332936	375	*	PlantSmallRNAgenes	siRNA24	NA	NA	osa-b1.0r1-3919	siRNA24 locus with predominant RNA size of 24	NA	NA	NA	NA	NA	NA	NA	2.76238435464513	0.030492359996962
1	9493113	9493437	325	*	PlantSmallRNAgenes	siRNA24	NA	NA	osa-b1.0r1-3967	siRNA24 locus with predominant RNA size of 24	NA	NA	NA	NA	NA	NA	NA	2.85730763013605	0.0347230115732946
1	9520275	9520694	420	*	PlantSmallRNAgenes	OtherRNA	NA	NA	osa-b1.0r1-3981	OtherRNA locus with < 80% of RNAs between 20-24 nts in size	NA	NA	NA	NA	NA	NA	NA	-8.09457534327813	0.0010524034499672
1	9552855	9553061	207	*	ShortStack	siRNA24	NA	NA	Cluster_54652	NA	Cluster_54652	24	N	NA	NA	NA	NA	6.22687948578447	0.000340187864306495
1	9553541	9554941	1401	*	PlantSmallRNAgenes	siRNA24	NA	NA	osa-b1.0r1-3989	siRNA24 locus with predominant RNA size of 24	NA	NA	NA	NA	NA	NA	NA	4.62718257651706	0.015806358784603
1	9618926	9620171	1246	*	PlantSmallRNAgenes	siRNA21	NA	NA	osa-b1.0r1-4025	siRNA21 locus with predominant RNA size of 21	NA	NA	NA	NA	NA	NA	NA	6.17190948589997	0.00143480097097655
1	9655319	9656317	999	-	PlantSmallRNAgenes	OtherRNA	NA	NA	osa-b1.0r1-4045	OtherRNA locus with < 80% of RNAs between 20-24 nts in size	NA	NA	NA	NA	NA	NA	NA	-2.32728196808964	0.000402008834054781
1	9659568	9659709	142	-	PlantSmallRNAgenes	OtherRNA	NA	NA	osa-b1.0r1-4049	OtherRNA locus with < 80% of RNAs between 20-24 nts in size	NA	NA	NA	NA	NA	NA	NA	-2.91580743556974	8.65356176595496e-05
1	9660349	9660516	168	-	PlantSmallRNAgenes	OtherRNA	NA	NA	osa-b1.0r1-4051	OtherRNA locus with < 80% of RNAs between 20-24 nts in size	NA	NA	NA	NA	NA	NA	NA	-1.48520717552245	0.0358489437276361
1	9660653	9661018	366	-	PlantSmallRNAgenes	OtherRNA	NA	NA	osa-b1.0r1-4052	OtherRNA locus with < 80% of RNAs between 20-24 nts in size	NA	NA	NA	NA	NA	NA	NA	-1.62311157938027	0.0313156883033817
1	9693314	9693772	459	*	PlantSmallRNAgenes	siRNA24	NA	NA	osa-b1.0r1-4061	siRNA24 locus with predominant RNA size of 24	NA	NA	NA	NA	NA	NA	NA	2.73774881171882	0.00506510387751023
1	9831779	9832364	586	*	PlantSmallRNAgenes	siRNA24	NA	NA	osa-b1.0r1-4129	siRNA24 locus with predominant RNA size of 24	NA	NA	NA	NA	NA	NA	NA	1.89947431143432	0.00614067425217416
1	9875913	9878205	2293	*	PlantSmallRNAgenes	OtherRNA	NA	NA	osa-b1.0r1-4144	OtherRNA locus with < 80% of RNAs between 20-24 nts in size	NA	NA	NA	NA	NA	NA	NA	-3.21614786674644	0.0227670356611711
1	9900372	9900815	444	+	PlantSmallRNAgenes	siRNA24	NA	NA	osa-b1.0r1-4149	siRNA24 locus with predominant RNA size of 24	NA	NA	NA	NA	NA	NA	NA	-1.95044933504808	0.00420280402992187
1	10167936	10168674	739	-	PlantSmallRNAgenes	OtherRNA	NA	NA	osa-b1.0r1-4279	OtherRNA locus with < 80% of RNAs between 20-24 nts in size	NA	NA	NA	NA	NA	NA	NA	5.26980627841154	0.0171136481464581
1	10308350	10309702	1353	*	PlantSmallRNAgenes	siRNA24	NA	NA	osa-b1.0r1-4333	siRNA24 locus with predominant RNA size of 24	NA	NA	NA	NA	NA	NA	NA	-2.04099520280584	0.00252588186022379
1	10447699	10449218	1520	*	PlantSmallRNAgenes	siRNA24	NA	NA	osa-b1.0r1-4392	siRNA24 locus with predominant RNA size of 24	NA	NA	NA	NA	NA	NA	NA	-3.90927615007653	0.0423627457340023
1	10561162	10562456	1295	-	PlantSmallRNAgenes	OtherRNA	NA	NA	osa-b1.0r1-4446	OtherRNA locus with < 80% of RNAs between 20-24 nts in size	NA	NA	NA	NA	NA	NA	NA	3.0943156485755	0.0318102241161317
1	10984512	10985065	554	*	PlantSmallRNAgenes	siRNA24	NA	NA	osa-b1.0r1-4630	siRNA24 locus with predominant RNA size of 24	NA	NA	NA	NA	NA	NA	NA	-5.3322763923522	0.0233013995360185
1	11202560	11203403	844	-	PlantSmallRNAgenes	OtherRNA	NA	NA	osa-b1.0r1-4719	OtherRNA locus with < 80% of RNAs between 20-24 nts in size	NA	NA	NA	NA	NA	NA	NA	-9.8327887579433	3.50502007045393e-05
1	11380586	11382002	1417	*	PlantSmallRNAgenes	siRNA24	NA	NA	osa-b1.0r1-4796	siRNA24 locus with predominant RNA size of 24	NA	NA	NA	NA	NA	NA	NA	5.06041194711182	0.00500841251649369
1	11666589	11667374	786	-	PlantSmallRNAgenes	siRNA21	NA	NA	osa-b1.0r1-4902	siRNA21 locus with predominant RNA size of 21	NA	NA	NA	NA	NA	NA	NA	-4.30125737782349	0.0183276509856153
1	11743622	11743947	326	-	PlantSmallRNAgenes	siRNA24	NA	NA	osa-b1.0r1-4936	siRNA24 locus with predominant RNA size of 24	NA	NA	NA	NA	NA	NA	NA	-3.90536448700214	6.40637007531478e-07
1	11798616	11799333	718	*	PlantSmallRNAgenes	siRNA24	NA	NA	osa-b1.0r1-4969	siRNA24 locus with predominant RNA size of 24	NA	NA	NA	NA	NA	NA	NA	-2.31331414753503	0.000758164247318602
1	12409542	12410812	1271	*	PlantSmallRNAgenes	siRNA24	NA	NA	osa-b1.0r1-5222	siRNA24 locus with predominant RNA size of 24	NA	NA	NA	NA	NA	NA	NA	-4.15968354032722	0.0428943849451187
1	12673741	12674728	988	*	PlantSmallRNAgenes	siRNA24	NA	NA	osa-b1.0r1-5309	siRNA24 locus with predominant RNA size of 24	NA	NA	NA	NA	NA	NA	NA	2.34326763349452	0.0481675295318625
1	12767988	12770000	2013	*	PlantSmallRNAgenes	siRNA24	NA	NA	osa-b1.0r1-5353	siRNA24 locus with predominant RNA size of 24	NA	NA	NA	NA	NA	NA	NA	4.15750652183625	0.0261434035729516
1	12873362	12874270	909	+	PlantSmallRNAgenes	OtherRNA	NA	NA	osa-b1.0r1-5382	OtherRNA locus with < 80% of RNAs between 20-24 nts in size	NA	NA	NA	NA	NA	NA	NA	-2.08783262031233	0.0182695061539887
1	12905473	12905570	98	+	PlantSmallRNAgenes	OtherRNA	NA	NA	osa-b1.0r1-5407	OtherRNA locus with < 80% of RNAs between 20-24 nts in size	NA	NA	NA	NA	NA	NA	NA	-2.59823333165808	0.0443845569086119
1	12910911	12914230	3320	+	PlantSmallRNAgenes	siRNA24	NA	NA	osa-b1.0r1-5410	siRNA24 locus with predominant RNA size of 24	NA	NA	NA	NA	NA	NA	NA	2.08255527772043	0.0388201425014799
1	12921496	12923312	1817	-	PlantSmallRNAgenes	OtherRNA	NA	NA	osa-b1.0r1-5412	OtherRNA locus with < 80% of RNAs between 20-24 nts in size	NA	NA	NA	NA	NA	NA	NA	-2.80036133163014	9.01923967702031e-07
1	12925072	12925594	523	*	PlantSmallRNAgenes	siRNA24	NA	NA	osa-b1.0r1-5414	siRNA24 locus with predominant RNA size of 24	NA	NA	NA	NA	NA	NA	NA	2.19953732570601	0.0307651555667057
1	13198342	13198627	286	*	PlantSmallRNAgenes	siRNA24	NA	NA	osa-b1.0r1-5492	siRNA24 locus with predominant RNA size of 24	NA	NA	NA	NA	NA	NA	NA	-2.32798603570434	0.014283673595939
1	13262550	13264847	2298	*	PlantSmallRNAgenes	siRNA24	NA	NA	osa-b1.0r1-5515	siRNA24 locus with predominant RNA size of 24	NA	NA	NA	NA	NA	NA	NA	4.94923469707022	3.98860001004166e-10
1	13451423	13452849	1427	*	PlantSmallRNAgenes	siRNA24	NA	NA	osa-b1.0r1-5608	siRNA24 locus with predominant RNA size of 24	NA	NA	NA	NA	NA	NA	NA	-1.95334258050968	0.00321380424200839
1	13548816	13549540	725	*	PlantSmallRNAgenes	siRNA24	NA	NA	osa-b1.0r1-5658	siRNA24 locus with predominant RNA size of 24	NA	NA	NA	NA	NA	NA	NA	2.93526118431652	0.0311034663035725
1	13716582	13717448	867	*	PlantSmallRNAgenes	siRNA24	NA	NA	osa-b1.0r1-5729	siRNA24 locus with predominant RNA size of 24	NA	NA	NA	NA	NA	NA	NA	2.98128237658868	0.0189017387834271
1	13786628	13787129	502	*	PlantSmallRNAgenes	siRNA21	NA	NA	osa-b1.0r1-5746	siRNA21 locus with predominant RNA size of 21	NA	NA	NA	NA	NA	NA	NA	-5.29322982115921	0.0135659242913781
1	13788318	13790666	2349	*	PlantSmallRNAgenes	siRNA21	NA	NA	osa-b1.0r1-5748	siRNA21 locus with predominant RNA size of 21	NA	NA	NA	NA	NA	NA	NA	-2.96439466578048	0.0494762481116658
1	13896552	13896945	394	+	PlantSmallRNAgenes	OtherRNA	NA	NA	osa-b1.0r1-5783	OtherRNA locus with < 80% of RNAs between 20-24 nts in size	NA	NA	NA	NA	NA	NA	NA	-1.90166750063586	0.00129463398781979
1	13902190	13903717	1528	*	PlantSmallRNAgenes	siRNA24	NA	NA	osa-b1.0r1-5787	siRNA24 locus with predominant RNA size of 24	NA	NA	NA	NA	NA	NA	NA	2.69547218018033	0.00278612396158147
1	13983862	13984124	263	*	PlantSmallRNAgenes	OtherRNA	NA	NA	osa-b1.0r1-5836	OtherRNA locus with < 80% of RNAs between 20-24 nts in size	NA	NA	NA	NA	NA	NA	NA	-3.20196182520674	0.00250630395115067
1	14137450	14140433	2984	+	PlantSmallRNAgenes	OtherRNA	NA	NA	osa-b1.0r1-5910	OtherRNA locus with < 80% of RNAs between 20-24 nts in size	NA	NA	NA	NA	NA	NA	NA	-7.30350215050216	0.00258438179924954
1	14362248	14363089	842	*	PlantSmallRNAgenes	siRNA24	NA	NA	osa-b1.0r1-6018	siRNA24 locus with predominant RNA size of 24	NA	NA	NA	NA	NA	NA	NA	3.6346371776151	0.0349702580484826
1	14401141	14403528	2388	*	PlantSmallRNAgenes	siRNA24	NA	NA	osa-b1.0r1-6036	siRNA24 locus with predominant RNA size of 24	NA	NA	NA	NA	NA	NA	NA	2.11860716795441	0.0148869637687119
1	14406094	14407350	1257	*	PlantSmallRNAgenes	siRNA24	NA	NA	osa-b1.0r1-6039	siRNA24 locus with predominant RNA size of 24	NA	NA	NA	NA	NA	NA	NA	-5.11263292031721	0.00514512318404313
1	14446718	14446800	83	*	PlantSmallRNAgenes	OtherRNA	NA	NA	osa-b1.0r1-6063	OtherRNA locus with < 80% of RNAs between 20-24 nts in size	NA	NA	NA	NA	NA	NA	NA	-3.00052250093452	0.0430745021316274
1	14488229	14488601	373	*	PlantSmallRNAgenes	siRNA24	NA	NA	osa-b1.0r1-6084	siRNA24 locus with predominant RNA size of 24	NA	NA	NA	NA	NA	NA	NA	3.51007152300711	0.00281748377257486
1	14730140	14732027	1888	*	PlantSmallRNAgenes	siRNA24	NA	NA	osa-b1.0r1-6162	siRNA24 locus with predominant RNA size of 24	NA	NA	NA	NA	NA	NA	NA	-4.19509100118167	1.40466265378804e-05
1	14732143	14732868	726	-	PlantSmallRNAgenes	siRNA24	NA	NA	osa-b1.0r1-6163	siRNA24 locus with predominant RNA size of 24	NA	NA	NA	NA	NA	NA	NA	-8.62066156668713	4.91204789038571e-09
1	14732930	14733524	595	*	PlantSmallRNAgenes	siRNA24	NA	NA	osa-b1.0r1-6164	siRNA24 locus with predominant RNA size of 24	NA	NA	NA	NA	NA	NA	NA	-6.68679287358679	0.00354534662815511
1	14768550	14769216	667	*	PlantSmallRNAgenes	siRNA24	NA	NA	osa-b1.0r1-6181	siRNA24 locus with predominant RNA size of 24	NA	NA	NA	NA	NA	NA	NA	-4.29891125651433	0.0313156883033817
1	14899892	14900257	366	*	PlantSmallRNAgenes	siRNA24	NA	NA	osa-b1.0r1-6228	siRNA24 locus with predominant RNA size of 24	NA	NA	NA	NA	NA	NA	NA	-2.38116706469994	0.021052841219045
1	15016906	15017485	580	*	PlantSmallRNAgenes	siRNA24	NA	NA	osa-b1.0r1-6268	siRNA24 locus with predominant RNA size of 24	NA	NA	NA	NA	NA	NA	NA	2.59735088269804	0.00382655724013202
1	15166373	15167293	921	*	PlantSmallRNAgenes	siRNA24	NA	NA	osa-b1.0r1-6310	siRNA24 locus with predominant RNA size of 24	NA	NA	NA	NA	NA	NA	NA	-2.54930203967808	0.00605258415032624
1	15289429	15290591	1163	*	PlantSmallRNAgenes	siRNA24	NA	NA	osa-b1.0r1-6351	siRNA24 locus with predominant RNA size of 24	NA	NA	NA	NA	NA	NA	NA	2.08974677014633	0.0300820646678789
1	15764903	15765376	474	*	PlantSmallRNAgenes	siRNA24	NA	NA	osa-b1.0r1-6522	siRNA24 locus with predominant RNA size of 24	NA	NA	NA	NA	NA	NA	NA	5.14523522635812	0.00916055064029145
1	16003395	16004040	646	*	PlantSmallRNAgenes	siRNA24	NA	NA	osa-b1.0r1-6609	siRNA24 locus with predominant RNA size of 24	NA	NA	NA	NA	NA	NA	NA	6.23324997652678	6.85456648386718e-05
1	16518761	16520513	1753	*	PlantSmallRNAgenes	siRNA24	NA	NA	osa-b1.0r1-6771	siRNA24 locus with predominant RNA size of 24	NA	NA	NA	NA	NA	NA	NA	2.10618779263002	0.0281039771133161
1	17349297	17352697	3401	+	PlantSmallRNAgenes	OtherRNA	NA	NA	osa-b1.0r1-7010	OtherRNA locus with < 80% of RNAs between 20-24 nts in size	NA	NA	NA	NA	NA	NA	NA	-5.68534542645326	6.17996644362938e-08
1	17515270	17515861	592	*	PlantSmallRNAgenes	siRNA24	NA	NA	osa-b1.0r1-7075	siRNA24 locus with predominant RNA size of 24	NA	NA	NA	NA	NA	NA	NA	5.35744892143937	0.00170736106485246
1	17585686	17585887	202	+	PlantSmallRNAgenes	OtherRNA	NA	NA	osa-b1.0r1-7098	OtherRNA locus with < 80% of RNAs between 20-24 nts in size	NA	NA	NA	NA	NA	NA	NA	2.12618826663476	0.0339375510175107
1	17910463	17911123	661	-	PlantSmallRNAgenes	OtherRNA	NA	NA	osa-b1.0r1-7206	OtherRNA locus with < 80% of RNAs between 20-24 nts in size	NA	NA	NA	NA	NA	NA	NA	-2.63006842684247	0.00142297239512123
1	18401765	18403230	1466	*	PlantSmallRNAgenes	siRNA24	NA	NA	osa-b1.0r1-7390	siRNA24 locus with predominant RNA size of 24	NA	NA	NA	NA	NA	NA	NA	2.12127079588598	0.00871007788677642
1	18476814	18477177	364	*	PlantSmallRNAgenes	siRNA24	NA	NA	osa-b1.0r1-7423	siRNA24 locus with predominant RNA size of 24	NA	NA	NA	NA	NA	NA	NA	4.88929540653779	0.0170979648971478
1	18677567	18677852	286	*	PlantSmallRNAgenes	OtherRNA	NA	NA	osa-b1.0r1-7498	OtherRNA locus with < 80% of RNAs between 20-24 nts in size	NA	NA	NA	NA	NA	NA	NA	41.4965994086422	1.55014716002167e-13
1	18682605	18683331	727	-	PlantSmallRNAgenes	OtherRNA	NA	NA	osa-b1.0r1-7501	OtherRNA locus with < 80% of RNAs between 20-24 nts in size	NA	NA	NA	NA	NA	NA	NA	-6.28439445189291	1.55575478951582e-08
1	18749237	18752688	3452	*	PlantSmallRNAgenes	siRNA24	NA	NA	osa-b1.0r1-7518	siRNA24 locus with predominant RNA size of 24	NA	NA	NA	NA	NA	NA	NA	-2.82776304730392	0.000132972581187794
1	18863065	18863329	265	+	PlantSmallRNAgenes	OtherRNA	NA	NA	osa-b1.0r1-7562	OtherRNA locus with < 80% of RNAs between 20-24 nts in size	NA	NA	NA	NA	NA	NA	NA	6.96532377575982	1.78463397349445e-05
1	18959396	18959776	381	*	PlantSmallRNAgenes	siRNA24	NA	NA	osa-b1.0r1-7594	siRNA24 locus with predominant RNA size of 24	NA	NA	NA	NA	NA	NA	NA	5.1723487252809	0.00644419395680558
1	18996619	18997888	1270	*	PlantSmallRNAgenes	OtherRNA	NA	NA	osa-b1.0r1-7607	OtherRNA locus with < 80% of RNAs between 20-24 nts in size	NA	NA	NA	NA	NA	NA	NA	-6.88812971193592	1.20092052054677e-13
1	19040057	19040396	340	*	PlantSmallRNAgenes	siRNA24	NA	NA	osa-b1.0r1-7638	siRNA24 locus with predominant RNA size of 24	NA	NA	NA	NA	NA	NA	NA	2.28853019323255	0.0226026612790751
1	19056681	19057598	918	*	PlantSmallRNAgenes	siRNA24	NA	NA	osa-b1.0r1-7651	siRNA24 locus with predominant RNA size of 24	NA	NA	NA	NA	NA	NA	NA	-2.25920010472783	0.0192043038059375
1	19378412	19378726	315	*	PlantSmallRNAgenes	siRNA24	NA	NA	osa-b1.0r1-7790	siRNA24 locus with predominant RNA size of 24	NA	NA	NA	NA	NA	NA	NA	-4.69873181540542	0.00472147206745137
1	19477976	19478316	341	*	PlantSmallRNAgenes	siRNA24	NA	NA	osa-b1.0r1-7816	siRNA24 locus with predominant RNA size of 24	NA	NA	NA	NA	NA	NA	NA	-1.58183820467702	0.0251332888200637
1	19695426	19696419	994	*	PlantSmallRNAgenes	siRNA21	NA	NA	osa-b1.0r1-7864	siRNA21 locus with predominant RNA size of 21	NA	NA	NA	NA	NA	NA	NA	-2.09628522068516	0.00882776767703693
1	20022139	20022361	223	*	PlantSmallRNAgenes	siRNA24	NA	NA	osa-b1.0r1-7963	siRNA24 locus with predominant RNA size of 24	NA	NA	NA	NA	NA	NA	NA	6.4049801188689	0.00022727993569797
1	20104141	20107579	3439	*	PlantSmallRNAgenes	siRNA24	NA	NA	osa-b1.0r1-8008	siRNA24 locus with predominant RNA size of 24	NA	NA	NA	NA	NA	NA	NA	-3.12180184672976	5.67429288568723e-05
1	20261191	20267038	5848	*	PlantSmallRNAgenes	siRNA24	NA	NA	osa-b1.0r1-8051	siRNA24 locus with predominant RNA size of 24	NA	NA	NA	NA	NA	NA	NA	-2.45398691976844	0.0488517636007987
1	20310631	20310934	304	*	PlantSmallRNAgenes	siRNA24	NA	NA	osa-b1.0r1-8064	siRNA24 locus with predominant RNA size of 24	NA	NA	NA	NA	NA	NA	NA	4.70609574147279	0.0187874860911042
1	20346937	20348152	1216	*	PlantSmallRNAgenes	siRNA24	NA	NA	osa-b1.0r1-8080	siRNA24 locus with predominant RNA size of 24	NA	NA	NA	NA	NA	NA	NA	4.28581255805205	0.0373939543228662
1	20385669	20385835	167	-	PlantSmallRNAgenes	OtherRNA	NA	NA	osa-b1.0r1-8089	OtherRNA locus with < 80% of RNAs between 20-24 nts in size	NA	NA	NA	NA	NA	NA	NA	-8.16777583532521	2.28851752770684e-15
1	20439959	20440303	345	*	PlantSmallRNAgenes	OtherRNA	NA	NA	osa-b1.0r1-8124	OtherRNA locus with < 80% of RNAs between 20-24 nts in size	NA	NA	NA	NA	NA	NA	NA	-5.9038969941079	0.000854532599648108
1	20445552	20446240	689	-	PlantSmallRNAgenes	OtherRNA	NA	NA	osa-b1.0r1-8130	OtherRNA locus with < 80% of RNAs between 20-24 nts in size	NA	NA	NA	NA	NA	NA	NA	-10.7121208735594	1.59460234444347e-10
1	20574215	20574532	318	+	ShortStack	OtherRNA	NA	NA	Cluster_61582	NA	Cluster_61582	N	N	NA	NA	NA	NA	-2.60019523208286	0.0269306729611861
1	20643129	20643918	790	*	PlantSmallRNAgenes	siRNA24	NA	NA	osa-b1.0r1-8220	siRNA24 locus with predominant RNA size of 24	NA	NA	NA	NA	NA	NA	NA	5.80084858653198	0.00144151498101182
1	20667792	20668216	425	*	PlantSmallRNAgenes	siRNA24	NA	NA	osa-b1.0r1-8234	siRNA24 locus with predominant RNA size of 24	NA	NA	NA	NA	NA	NA	NA	4.24978829846487	0.0371406217902855
1	20669361	20670433	1073	*	PlantSmallRNAgenes	siRNA24	NA	NA	osa-b1.0r1-8235	siRNA24 locus with predominant RNA size of 24	NA	NA	NA	NA	NA	NA	NA	-3.18750523500518	0.0393526615362525
1	20671587	20672069	483	*	PlantSmallRNAgenes	siRNA24	NA	NA	osa-b1.0r1-8236	siRNA24 locus with predominant RNA size of 24	NA	NA	NA	NA	NA	NA	NA	-5.10204422300201	0.00713917149160267
1	20805146	20805784	639	*	PlantSmallRNAgenes	siRNA24	NA	NA	osa-b1.0r1-8273	siRNA24 locus with predominant RNA size of 24	NA	NA	NA	NA	NA	NA	NA	-3.85031571819919	8.48791327152961e-07
1	21058134	21058825	692	*	PlantSmallRNAgenes	siRNA24	NA	NA	osa-b1.0r1-8373	siRNA24 locus with predominant RNA size of 24	NA	NA	NA	NA	NA	NA	NA	2.27184396144681	0.0051077907420993
1	21174244	21175813	1570	*	PlantSmallRNAgenes	siRNA24	NA	NA	osa-b1.0r1-8414	siRNA24 locus with predominant RNA size of 24	NA	NA	NA	NA	NA	NA	NA	2.83381894257732	0.0182695061539887
1	21233525	21233915	391	+	PlantSmallRNAgenes	OtherRNA	NA	NA	osa-b1.0r1-8432	OtherRNA locus with < 80% of RNAs between 20-24 nts in size	NA	NA	NA	NA	NA	NA	NA	-2.29910206561701	0.000739997717597494
1	21427334	21428291	958	*	PlantSmallRNAgenes	siRNA24	NA	NA	osa-b1.0r1-8514	siRNA24 locus with predominant RNA size of 24	NA	NA	NA	NA	NA	NA	NA	-4.30927251758809	0.0418178503035666
1	21672689	21673295	607	*	PlantSmallRNAgenes	siRNA24	NA	NA	osa-b1.0r1-8607	siRNA24 locus with predominant RNA size of 24	NA	NA	NA	NA	NA	NA	NA	3.57929968598141	0.008089890996608
1	21694224	21694444	221	*	PlantSmallRNAgenes	siRNA24	NA	NA	osa-b1.0r1-8622	siRNA24 locus with predominant RNA size of 24	NA	NA	NA	NA	NA	NA	NA	-4.60770759178169	0.0153946094285404
1	21707571	21708824	1254	*	PlantSmallRNAgenes	siRNA24	NA	NA	osa-b1.0r1-8628	siRNA24 locus with predominant RNA size of 24	NA	NA	NA	NA	NA	NA	NA	4.90808916535269	0.00405040354962937
1	21717148	21717533	386	*	PlantSmallRNAgenes	siRNA24	NA	NA	osa-b1.0r1-8634	siRNA24 locus with predominant RNA size of 24	NA	NA	NA	NA	NA	NA	NA	-4.94643455320801	0.0317714570866459
1	22284839	22287294	2456	*	PlantSmallRNAgenes	siRNA24	NA	NA	osa-b1.0r1-8871	siRNA24 locus with predominant RNA size of 24	NA	NA	NA	NA	NA	NA	NA	-3.2240509133107	0.00514512318404313
1	22460177	22460488	312	*	PlantSmallRNAgenes	siRNA24	NA	NA	osa-b1.0r1-8948	siRNA24 locus with predominant RNA size of 24	NA	NA	NA	NA	NA	NA	NA	1.48385851625055	0.0370382828080852
1	22507055	22507398	344	*	PlantSmallRNAgenes	siRNA24	NA	NA	osa-b1.0r1-8978	siRNA24 locus with predominant RNA size of 24	NA	NA	NA	NA	NA	NA	NA	4.75027447832544	0.0173329108072705
1	22730177	22730622	446	*	PlantSmallRNAgenes	siRNA24	NA	NA	osa-b1.0r1-9067	siRNA24 locus with predominant RNA size of 24	NA	NA	NA	NA	NA	NA	NA	-1.66638371153722	0.0211904414355603
1	23220536	23220960	425	*	PlantSmallRNAgenes	siRNA24	NA	NA	osa-b1.0r1-9268	siRNA24 locus with predominant RNA size of 24	NA	NA	NA	NA	NA	NA	NA	3.09357593981001	0.0432858300966188
1	23607336	23608929	1594	+	PlantSmallRNAgenes	OtherRNA	NA	NA	osa-b1.0r1-9429	OtherRNA locus with < 80% of RNAs between 20-24 nts in size	NA	NA	NA	NA	NA	NA	NA	-5.65031847856938	0.0456131624467471
1	23636327	23637221	895	*	PlantSmallRNAgenes	siRNA24	NA	NA	osa-b1.0r1-9444	siRNA24 locus with predominant RNA size of 24	NA	NA	NA	NA	NA	NA	NA	-2.04063600709752	0.0261694879367882
1	23667934	23668228	295	-	PlantSmallRNAgenes	siRNA24	NA	NA	osa-b1.0r1-9456	siRNA24 locus with predominant RNA size of 24	NA	NA	NA	NA	NA	NA	NA	-2.17848037107433	0.0331392887097352
1	24074571	24074997	427	*	PlantSmallRNAgenes	siRNA24	NA	NA	osa-b1.0r1-9661	siRNA24 locus with predominant RNA size of 24	NA	NA	NA	NA	NA	NA	NA	2.13299896415387	0.0203002178490444
1	24229202	24231005	1804	*	PlantSmallRNAgenes	siRNA24	NA	NA	osa-b1.0r1-9726	siRNA24 locus with predominant RNA size of 24	NA	NA	NA	NA	NA	NA	NA	2.12275191280517	0.00157397144046276
1	24338845	24339443	599	*	PlantSmallRNAgenes	siRNA24	NA	NA	osa-b1.0r1-9763	siRNA24 locus with predominant RNA size of 24	NA	NA	NA	NA	NA	NA	NA	-4.76535425231524	6.2855638789177e-06
1	24416369	24417636	1268	*	PlantSmallRNAgenes	siRNA24	NA	NA	osa-b1.0r1-9795	siRNA24 locus with predominant RNA size of 24	NA	NA	NA	NA	NA	NA	NA	2.74454134537524	0.0458809401401159
1	24875914	24876337	424	*	PlantSmallRNAgenes	siRNA24	NA	NA	osa-b1.0r1-9985	siRNA24 locus with predominant RNA size of 24	NA	NA	NA	NA	NA	NA	NA	-5.35701235728752	0.016408195289096
1	24970727	24971071	345	*	PlantSmallRNAgenes	siRNA24	NA	NA	osa-b1.0r1-10029	siRNA24 locus with predominant RNA size of 24	NA	NA	NA	NA	NA	NA	NA	-2.50724144076673	4.78785661393474e-05
1	25150570	25151336	767	*	PlantSmallRNAgenes	siRNA24	NA	NA	osa-b1.0r1-10099	siRNA24 locus with predominant RNA size of 24	NA	NA	NA	NA	NA	NA	NA	-1.45667619910658	0.0465612703470086
1	25329698	25329909	212	-	PlantSmallRNAgenes	OtherRNA	NA	NA	osa-b1.0r1-10183	OtherRNA locus with < 80% of RNAs between 20-24 nts in size	NA	NA	NA	NA	NA	NA	NA	3.40384049112981	0.0358506348786651
1	25628088	25628673	586	+	PlantSmallRNAgenes	siRNA24	NA	NA	osa-b1.0r1-10315	siRNA24 locus with predominant RNA size of 24	NA	NA	NA	NA	NA	NA	NA	-7.23198866592466	7.15888171689877e-06
1	26246050	26246514	465	*	PlantSmallRNAgenes	siRNA24	NA	NA	osa-b1.0r1-10552	siRNA24 locus with predominant RNA size of 24	NA	NA	NA	NA	NA	NA	NA	-4.95857835528987	0.0141053159086038
1	26392170	26392482	313	+	ShortStack	OtherRNA	NA	NA	Cluster_65495	NA	Cluster_65495	N	N	NA	NA	NA	NA	5.31645964644085	0.00273417744103763
1	26394226	26394416	191	+	ShortStack	OtherRNA	NA	NA	Cluster_65498	NA	Cluster_65498	N	N	NA	NA	NA	NA	3.93124246956029	0.0281039771133161
1	26395514	26396041	528	+	PlantSmallRNAgenes	OtherRNA	NA	NA	osa-b1.0r1-10613	OtherRNA locus with < 80% of RNAs between 20-24 nts in size	NA	NA	NA	NA	NA	NA	NA	2.81070800059276	0.00589038611781766
1	26637308	26638015	708	*	PlantSmallRNAgenes	siRNA24	NA	NA	osa-b1.0r1-10715	siRNA24 locus with predominant RNA size of 24	NA	NA	NA	NA	NA	NA	NA	-2.25818237463211	0.0046564993269655
1	26644253	26644597	345	*	PlantSmallRNAgenes	siRNA24	NA	NA	osa-b1.0r1-10720	siRNA24 locus with predominant RNA size of 24	NA	NA	NA	NA	NA	NA	NA	5.03954637587815	0.0119611995259618
1	27030849	27031308	460	*	PlantSmallRNAgenes	siRNA24	NA	NA	osa-b1.0r1-10854	siRNA24 locus with predominant RNA size of 24	NA	NA	NA	NA	NA	NA	NA	3.66027123827903	8.51945476778571e-05
1	27109561	27110051	491	-	ShortStack	OtherRNA	NA	NA	Cluster_65930	NA	Cluster_65930	N	N	NA	NA	NA	NA	4.92519480888531	7.78125114141845e-05
1	27177762	27179060	1299	*	ShortStack	OtherRNA	NA	NA	Cluster_65991	NA	Cluster_65991	N	N	NA	NA	NA	NA	-2.4137715740665	0.0267769256558945
1	27236027	27236279	253	-	PlantSmallRNAgenes	OtherRNA	NA	NA	osa-b1.0r1-10950	OtherRNA locus with < 80% of RNAs between 20-24 nts in size	NA	NA	NA	NA	NA	NA	NA	1.58774545072119	0.0269306729611861
1	27239872	27240105	234	+	PlantSmallRNAgenes	OtherRNA	NA	NA	osa-b1.0r1-10951	OtherRNA locus with < 80% of RNAs between 20-24 nts in size	NA	NA	NA	NA	NA	NA	NA	2.57057340651331	0.00033327554795306
1	27250821	27251134	314	*	PlantSmallRNAgenes	siRNA24	NA	NA	osa-b1.0r1-10954	siRNA24 locus with predominant RNA size of 24	NA	NA	NA	NA	NA	NA	NA	4.33525469977584	0.0285174499826279
1	27276698	27276714	17	+	ShortStack	OtherRNA	NA	NA	Cluster_66044	NA	Cluster_66044	N	N	NA	NA	NA	NA	5.4852348790722	0.00496126708921786
1	27645970	27646338	369	-	PlantSmallRNAgenes	siRNA24	NA	NA	osa-b1.0r1-11090	siRNA24 locus with predominant RNA size of 24	NA	NA	NA	NA	NA	NA	NA	3.16301497733878	0.00109666259105815
1	27646620	27647459	840	*	PlantSmallRNAgenes	siRNA24	NA	NA	osa-b1.0r1-11091	siRNA24 locus with predominant RNA size of 24	NA	NA	NA	NA	NA	NA	NA	6.51897484441806	6.88367106561096e-05
1	27713423	27713760	338	+	PlantSmallRNAgenes	siRNA24	NA	NA	osa-b1.0r1-11114	siRNA24 locus with predominant RNA size of 24	NA	NA	NA	NA	NA	NA	NA	-1.83242993681179	0.00261463634248323
1	28091256	28091767	512	-	ShortStack	OtherRNA	NA	NA	Cluster_66574	NA	Cluster_66574	N	N	NA	NA	NA	NA	4.80319844167554	0.0246099097596638
1	28094252	28095652	1401	-	PlantSmallRNAgenes	OtherRNA	NA	NA	osa-b1.0r1-11267	OtherRNA locus with < 80% of RNAs between 20-24 nts in size	NA	NA	NA	NA	NA	NA	NA	2.02000064877697	0.0172399285248759
1	28160017	28161606	1590	*	PlantSmallRNAgenes	siRNA24	NA	NA	osa-b1.0r1-11301	siRNA24 locus with predominant RNA size of 24	NA	NA	NA	NA	NA	NA	NA	1.86534430489419	0.014322071810228
1	28278015	28278269	255	+	PlantSmallRNAgenes	OtherRNA	NA	NA	osa-b1.0r1-11335	OtherRNA locus with < 80% of RNAs between 20-24 nts in size	NA	NA	NA	NA	NA	NA	NA	5.41293107775367	0.00616297996917385
1	28305196	28305863	668	*	PlantSmallRNAgenes	siRNA24	NA	NA	osa-b1.0r1-11348	siRNA24 locus with predominant RNA size of 24	NA	NA	NA	NA	NA	NA	NA	-4.45528615523824	0.0318102241161317
1	28380708	28381157	450	*	PlantSmallRNAgenes	siRNA24	NA	NA	osa-b1.0r1-11375	siRNA24 locus with predominant RNA size of 24	NA	NA	NA	NA	NA	NA	NA	-1.78882319898972	0.0469590729085964
1	28572657	28573028	372	*	PlantSmallRNAgenes	siRNA24	NA	NA	osa-b1.0r1-11470	siRNA24 locus with predominant RNA size of 24	NA	NA	NA	NA	NA	NA	NA	2.77548205890399	0.0129659710420722
1	28768144	28768773	630	*	PlantSmallRNAgenes	siRNA24	NA	NA	osa-b1.0r1-11543	siRNA24 locus with predominant RNA size of 24	NA	NA	NA	NA	NA	NA	NA	2.24002413423141	0.0423922153390673
1	28851482	28852702	1221	*	PlantSmallRNAgenes	siRNA24	NA	NA	osa-b1.0r1-11584	siRNA24 locus with predominant RNA size of 24	NA	NA	NA	NA	NA	NA	NA	3.41647660185286	0.0371406217902855
1	28888758	28888849	92	+	PlantSmallRNAgenes	OtherRNA	NA	NA	osa-b1.0r1-11595	OtherRNA locus with < 80% of RNAs between 20-24 nts in size	NA	NA	NA	NA	NA	NA	NA	-1.63871046469373	0.0230269712863844
1	28992897	28993438	542	*	PlantSmallRNAgenes	siRNA24	NA	NA	osa-b1.0r1-11635	siRNA24 locus with predominant RNA size of 24	NA	NA	NA	NA	NA	NA	NA	2.94564005521181	0.00034343840267146
1	29053123	29056503	3381	*	PlantSmallRNAgenes	siRNA24	NA	NA	osa-b1.0r1-11652	siRNA24 locus with predominant RNA size of 24	NA	NA	NA	NA	NA	NA	NA	4.70874839853279	0.00718604946364847
1	29196473	29196893	421	-	PlantSmallRNAgenes	OtherRNA	NA	NA	osa-b1.0r1-11716	OtherRNA locus with < 80% of RNAs between 20-24 nts in size	NA	NA	NA	NA	NA	NA	NA	1.74491801266087	0.0368870199893295
1	29564997	29567085	2089	+	PlantSmallRNAgenes	OtherRNA	NA	NA	osa-b1.0r1-11860	OtherRNA locus with < 80% of RNAs between 20-24 nts in size	NA	NA	NA	NA	NA	NA	NA	-2.70553049806824	0.0188651609844695
1	29595152	29595667	516	*	PlantSmallRNAgenes	siRNA24	NA	NA	osa-b1.0r1-11871	siRNA24 locus with predominant RNA size of 24	NA	NA	NA	NA	NA	NA	NA	1.96177429158546	0.0301699787369274
1	30101479	30102816	1338	*	PlantSmallRNAgenes	OtherRNA	NA	NA	osa-b1.0r1-12083	OtherRNA locus with < 80% of RNAs between 20-24 nts in size	NA	NA	NA	NA	NA	NA	NA	-2.27848987682954	0.0232205571690637
1	30298100	30298554	455	*	PlantSmallRNAgenes	siRNA24	NA	NA	osa-b1.0r1-12159	siRNA24 locus with predominant RNA size of 24	NA	NA	NA	NA	NA	NA	NA	-2.12357046921215	0.00597133249548569
1	30358626	30358963	338	*	PlantSmallRNAgenes	siRNA21	NA	NA	osa-b1.0r1-12188	siRNA21 locus with predominant RNA size of 21	NA	NA	NA	NA	NA	NA	NA	-3.27060641554625	0.00230675296713664
1	30452385	30452779	395	*	PlantSmallRNAgenes	siRNA24	NA	NA	osa-b1.0r1-12219	siRNA24 locus with predominant RNA size of 24	NA	NA	NA	NA	NA	NA	NA	3.00051590660348	0.00234290605093951
1	30711688	30711812	125	*	PlantSmallRNAgenes	siRNA24	NA	NA	osa-b1.0r1-12319	siRNA24 locus with predominant RNA size of 24	NA	NA	NA	NA	NA	NA	NA	-5.25505754212714	0.014509694106748
1	30847580	30848352	773	*	PlantSmallRNAgenes	siRNA24	NA	NA	osa-b1.0r1-12377	siRNA24 locus with predominant RNA size of 24	NA	NA	NA	NA	NA	NA	NA	4.71952242954077	0.000881041198707628
1	30856185	30856764	580	*	PlantSmallRNAgenes	siRNA24	NA	NA	osa-b1.0r1-12381	siRNA24 locus with predominant RNA size of 24	NA	NA	NA	NA	NA	NA	NA	-2.57671680869944	0.0379377400980239
1	30914570	30916613	2044	*	PlantSmallRNAgenes	siRNA24	NA	NA	osa-b1.0r1-12412	siRNA24 locus with predominant RNA size of 24	NA	NA	NA	NA	NA	NA	NA	2.42380684059986	0.00161990052199191
1	30941020	30941381	362	*	PlantSmallRNAgenes	siRNA24	NA	NA	osa-b1.0r1-12422	siRNA24 locus with predominant RNA size of 24	NA	NA	NA	NA	NA	NA	NA	-4.23456101836188	0.0341349689871584
1	30999237	31001207	1971	*	PlantSmallRNAgenes	siRNA24	NA	NA	osa-b1.0r1-12445	siRNA24 locus with predominant RNA size of 24	NA	NA	NA	NA	NA	NA	NA	-3.19589006834859	0.0127379772143294
1	31231096	31231479	384	-	PlantSmallRNAgenes	siRNA24	NA	NA	osa-b1.0r1-12525	siRNA24 locus with predominant RNA size of 24	NA	NA	NA	NA	NA	NA	NA	2.38799598517712	0.00236168716419111
1	31264390	31265368	979	*	PlantSmallRNAgenes	siRNA24	NA	NA	osa-b1.0r1-12542	siRNA24 locus with predominant RNA size of 24	NA	NA	NA	NA	NA	NA	NA	5.33255332922858	0.00366784799148835
1	31558532	31558906	375	-	PlantSmallRNAgenes	OtherRNA	NA	NA	osa-b1.0r1-12639	OtherRNA locus with < 80% of RNAs between 20-24 nts in size	NA	NA	NA	NA	NA	NA	NA	-2.03705523378673	0.00130690456330418
1	31589074	31590319	1246	-	PlantSmallRNAgenes	siRNA24	NA	NA	osa-b1.0r1-12648	siRNA24 locus with predominant RNA size of 24	NA	NA	NA	NA	NA	NA	NA	2.77340940860172	0.00439991335912041
1	31774889	31775377	489	*	PlantSmallRNAgenes	siRNA24	NA	NA	osa-b1.0r1-12715	siRNA24 locus with predominant RNA size of 24	NA	NA	NA	NA	NA	NA	NA	5.6186096516703	0.00102064823998687
1	31989188	31989258	71	+	PlantSmallRNAgenes	OtherRNA	NA	NA	osa-b1.0r1-12813	OtherRNA locus with < 80% of RNAs between 20-24 nts in size	NA	NA	NA	NA	NA	NA	NA	5.4852115526122	0.00596994943701411
1	32063887	32064747	861	*	PlantSmallRNAgenes	siRNA21	NA	NA	osa-b1.0r1-12839	siRNA21 locus with predominant RNA size of 21	NA	NA	NA	NA	NA	NA	NA	-10.853938680078	0.000248217526378267
1	32069335	32069622	288	*	PlantSmallRNAgenes	siRNA21	NA	NA	osa-b1.0r1-12841	siRNA21 locus with predominant RNA size of 21	NA	NA	NA	NA	NA	NA	NA	-8.20762942917983	1.97982710214733e-08
1	32071269	32071729	461	*	PlantSmallRNAgenes	siRNA24	NA	NA	osa-b1.0r1-12844	siRNA24 locus with predominant RNA size of 24	NA	NA	NA	NA	NA	NA	NA	-2.69045149325114	0.000235501998443932
1	32147693	32148940	1248	*	PlantSmallRNAgenes	OtherRNA	NA	NA	osa-b1.0r1-12873	OtherRNA locus with < 80% of RNAs between 20-24 nts in size	NA	NA	NA	NA	NA	NA	NA	2.06284119348651	0.0103826966094282
1	32179201	32179435	235	-	ShortStack	OtherRNA	NA	NA	Cluster_69142	NA	Cluster_69142	N	N	NA	NA	NA	NA	-4.3072615391549	0.000212619731677295
1	32327846	32330831	2986	-	ShortStack	OtherRNA	NA	NA	Cluster_69216	NA	Cluster_69216	N	N	NA	NA	NA	NA	-1.70028624442688	0.0330441472434424
1	32523795	32524163	369	+	PlantSmallRNAgenes	OtherRNA	NA	NA	osa-b1.0r1-13020	OtherRNA locus with < 80% of RNAs between 20-24 nts in size	NA	NA	NA	NA	NA	NA	NA	4.10155573599012	0.0254565984056307
1	32707738	32709355	1618	-	PlantSmallRNAgenes	OtherRNA	NA	NA	osa-b1.0r1-13074	OtherRNA locus with < 80% of RNAs between 20-24 nts in size	NA	NA	NA	NA	NA	NA	NA	-5.54587664719953	9.29938076684512e-08
1	32858383	32858778	396	*	PlantSmallRNAgenes	siRNA24	NA	NA	osa-b1.0r1-13131	siRNA24 locus with predominant RNA size of 24	NA	NA	NA	NA	NA	NA	NA	1.68392293921299	0.0387172630850525
1	32964666	32965240	575	+	PlantSmallRNAgenes	siRNA24	NA	NA	osa-b1.0r1-13166	siRNA24 locus with predominant RNA size of 24	NA	NA	NA	NA	NA	NA	NA	-1.82337897739218	0.0392442396881536
1	33031470	33033204	1735	+	PlantSmallRNAgenes	OtherRNA	NA	NA	osa-b1.0r1-13184	OtherRNA locus with < 80% of RNAs between 20-24 nts in size	NA	NA	NA	NA	NA	NA	NA	-9.78573652696589	6.99260191658216e-05
1	33096379	33097848	1470	*	PlantSmallRNAgenes	siRNA24	NA	NA	osa-b1.0r1-13208	siRNA24 locus with predominant RNA size of 24	NA	NA	NA	NA	NA	NA	NA	3.21244162633505	0.0301756273879338
1	33251976	33254095	2120	-	PlantSmallRNAgenes	siRNA24	NA	NA	osa-b1.0r1-13260	siRNA24 locus with predominant RNA size of 24	NA	NA	NA	NA	NA	NA	NA	-2.45865588724947	8.65356176595496e-05
1	33302284	33302800	517	+	PlantSmallRNAgenes	siRNA24	NA	NA	osa-b1.0r1-13292	siRNA24 locus with predominant RNA size of 24	NA	NA	NA	NA	NA	NA	NA	-1.87885391464997	0.00410152731147505
1	33505123	33505476	354	-	PlantSmallRNAgenes	OtherRNA	NA	NA	osa-b1.0r1-13370	OtherRNA locus with < 80% of RNAs between 20-24 nts in size	NA	NA	NA	NA	NA	NA	NA	-8.23046382365258	1.68365586517122e-16
1	33505729	33505796	68	-	PlantSmallRNAgenes	OtherRNA	NA	NA	osa-b1.0r1-13371	OtherRNA locus with < 80% of RNAs between 20-24 nts in size	NA	NA	NA	NA	NA	NA	NA	-6.08208505565644	3.7567421728728e-13
1	33516020	33522745	6726	+	PlantSmallRNAgenes	OtherRNA	NA	NA	osa-b1.0r1-13380	OtherRNA locus with < 80% of RNAs between 20-24 nts in size	NA	NA	NA	NA	NA	NA	NA	-3.34264216662743	6.60733253041201e-10
1	33523522	33523597	76	-	PlantSmallRNAgenes	OtherRNA	NA	NA	osa-b1.0r1-13382	OtherRNA locus with < 80% of RNAs between 20-24 nts in size	NA	NA	NA	NA	NA	NA	NA	-6.01077076338316	0.0034133009412829
1	33553175	33553374	200	*	PlantSmallRNAgenes	OtherRNA	NA	NA	osa-b1.0r1-13398	OtherRNA locus with < 80% of RNAs between 20-24 nts in size	NA	NA	NA	NA	NA	NA	NA	-6.08157477493653	0.000365943436853908
1	33554489	33554607	119	+	PlantSmallRNAgenes	OtherRNA	NA	NA	osa-b1.0r1-13400	OtherRNA locus with < 80% of RNAs between 20-24 nts in size	NA	NA	NA	NA	NA	NA	NA	-7.56377696268838	8.78061178633548e-05
1	33561592	33561655	64	+	PlantSmallRNAgenes	OtherRNA	NA	NA	osa-b1.0r1-13404	OtherRNA locus with < 80% of RNAs between 20-24 nts in size	NA	NA	NA	NA	NA	NA	NA	-11.2914333170396	1.37108310370599e-14
1	33569800	33569886	87	+	PlantSmallRNAgenes	OtherRNA	NA	NA	osa-b1.0r1-13412	OtherRNA locus with < 80% of RNAs between 20-24 nts in size	NA	NA	NA	NA	NA	NA	NA	-6.3683622024067	3.96197102294904e-06
1	33571090	33571144	55	+	PlantSmallRNAgenes	OtherRNA	NA	NA	osa-b1.0r1-13413	OtherRNA locus with < 80% of RNAs between 20-24 nts in size	NA	NA	NA	NA	NA	NA	NA	-12.2694328560387	1.45408168600234e-05
1	33573003	33573808	806	+	PlantSmallRNAgenes	OtherRNA	NA	NA	osa-b1.0r1-13415	OtherRNA locus with < 80% of RNAs between 20-24 nts in size	NA	NA	NA	NA	NA	NA	NA	-6.1027878976574	1.36352505743477e-07
1	33578536	33578588	53	+	PlantSmallRNAgenes	OtherRNA	NA	NA	osa-b1.0r1-13417	OtherRNA locus with < 80% of RNAs between 20-24 nts in size	NA	NA	NA	NA	NA	NA	NA	-6.87068857073563	0.00831573823627645
1	33580700	33580976	277	-	PlantSmallRNAgenes	OtherRNA	NA	NA	osa-b1.0r1-13421	OtherRNA locus with < 80% of RNAs between 20-24 nts in size	NA	NA	NA	NA	NA	NA	NA	-23.3152734708924	1.94207403723925e-10
1	33588600	33588984	385	+	PlantSmallRNAgenes	OtherRNA	NA	NA	osa-b1.0r1-13424	OtherRNA locus with < 80% of RNAs between 20-24 nts in size	NA	NA	NA	NA	NA	NA	NA	-18.1558749545675	2.9215759606929e-08
1	33663187	33663561	375	*	PlantSmallRNAgenes	siRNA24	NA	NA	osa-b1.0r1-13458	siRNA24 locus with predominant RNA size of 24	NA	NA	NA	NA	NA	NA	NA	2.19521048100456	0.00101128249360176
1	33840740	33841188	449	*	PlantSmallRNAgenes	siRNA24	NA	NA	osa-b1.0r1-13534	siRNA24 locus with predominant RNA size of 24	NA	NA	NA	NA	NA	NA	NA	1.86714318564088	0.016170033113589
1	34066330	34066769	440	*	Pln24NT	24nt_Locus	NA	NA	cluster11202	NA	NA	NA	NA	cluster11202	cluster11202	T	16	4.51997620832263	0.0333505287035593
1	34139086	34139341	256	-	PlantSmallRNAgenes	OtherRNA	NA	NA	osa-b1.0r1-13628	OtherRNA locus with < 80% of RNAs between 20-24 nts in size	NA	NA	NA	NA	NA	NA	NA	-6.18456563448873	0.000207072331078968
1	34370978	34372235	1258	*	PlantSmallRNAgenes	OtherRNA	NA	NA	osa-b1.0r1-13737	OtherRNA locus with < 80% of RNAs between 20-24 nts in size	NA	NA	NA	NA	NA	NA	NA	-3.68810637760161	0.000170676348602091
1	34570414	34570845	432	*	PlantSmallRNAgenes	siRNA24	NA	NA	osa-b1.0r1-13825	siRNA24 locus with predominant RNA size of 24	NA	NA	NA	NA	NA	NA	NA	-1.63695812727868	0.0241691528277263
1	34730296	34730727	432	*	PlantSmallRNAgenes	siRNA24	NA	NA	osa-b1.0r1-13880	siRNA24 locus with predominant RNA size of 24	NA	NA	NA	NA	NA	NA	NA	2.80911911846827	0.0114518483072518
1	34820730	34821214	485	*	PlantSmallRNAgenes	siRNA24	NA	NA	osa-b1.0r1-13925	siRNA24 locus with predominant RNA size of 24	NA	NA	NA	NA	NA	NA	NA	-3.98779594648461	0.000571879294752156
1	34941948	34943183	1236	+	PlantSmallRNAgenes	OtherRNA	NA	NA	osa-b1.0r1-13971	OtherRNA locus with < 80% of RNAs between 20-24 nts in size	NA	NA	NA	NA	NA	NA	NA	4.4985116156596	1.52546151661242e-10
1	34948083	34948102	20	+	ShortStack	OtherRNA	NA	NA	Cluster_70851	NA	Cluster_70851	N	N	NA	NA	NA	NA	9.71287796547609	1.00423815626126e-11
1	35077604	35078136	533	+	PlantSmallRNAgenes	siRNA24	NA	NA	osa-b1.0r1-14024	siRNA24 locus with predominant RNA size of 24	NA	NA	NA	NA	NA	NA	NA	-2.01471433836324	0.030063222935329
1	35342041	35342695	655	*	PlantSmallRNAgenes	siRNA24	NA	NA	osa-b1.0r1-14129	siRNA24 locus with predominant RNA size of 24	NA	NA	NA	NA	NA	NA	NA	-4.96813147703695	0.0189733059886313
1	35604683	35605487	805	*	PlantSmallRNAgenes	siRNA24	NA	NA	osa-b1.0r1-14229	siRNA24 locus with predominant RNA size of 24	NA	NA	NA	NA	NA	NA	NA	4.02297005124301	0.0371406217902855
1	35681614	35682120	507	*	PlantSmallRNAgenes	siRNA24	NA	NA	osa-b1.0r1-14262	siRNA24 locus with predominant RNA size of 24	NA	NA	NA	NA	NA	NA	NA	-2.3001525714072	0.0238902963838259
1	35993320	35993763	444	*	PlantSmallRNAgenes	siRNA24	NA	NA	osa-b1.0r1-14371	siRNA24 locus with predominant RNA size of 24	NA	NA	NA	NA	NA	NA	NA	4.53380642050567	0.0187378511060709
1	36084704	36084935	232	-	PlantSmallRNAgenes	OtherRNA	NA	NA	osa-b1.0r1-14406	OtherRNA locus with < 80% of RNAs between 20-24 nts in size	NA	NA	NA	NA	NA	NA	NA	1.82423101138187	0.0133021164827743
1	36098595	36099298	704	*	PlantSmallRNAgenes	siRNA24	NA	NA	osa-b1.0r1-14415	siRNA24 locus with predominant RNA size of 24	NA	NA	NA	NA	NA	NA	NA	2.74453025874092	4.54653836674717e-05
1	36157074	36157331	258	*	PlantSmallRNAgenes	siRNA24	NA	NA	osa-b1.0r1-14433	siRNA24 locus with predominant RNA size of 24	NA	NA	NA	NA	NA	NA	NA	-6.230548683113	0.00024820572814918
1	36276271	36276919	649	*	PlantSmallRNAgenes	siRNA24	NA	NA	osa-b1.0r1-14484	siRNA24 locus with predominant RNA size of 24	NA	NA	NA	NA	NA	NA	NA	-3.06111424179825	0.0286306024921907
1	36304727	36305150	424	*	PlantSmallRNAgenes	siRNA24	NA	NA	osa-b1.0r1-14493	siRNA24 locus with predominant RNA size of 24	NA	NA	NA	NA	NA	NA	NA	-3.19912886846661	0.00886110033641327
1	36367760	36367947	188	-	PlantSmallRNAgenes	OtherRNA	NA	NA	osa-b1.0r1-14512	OtherRNA locus with < 80% of RNAs between 20-24 nts in size	NA	NA	NA	NA	NA	NA	NA	4.85741175269913	6.74295933946278e-05
1	36650806	36651201	396	-	PlantSmallRNAgenes	siRNA21	NA	NA	osa-b1.0r1-14610	siRNA21 locus with predominant RNA size of 21	NA	NA	NA	NA	NA	NA	NA	-3.8641843769237	0.00374914786857369
1	36651448	36651777	330	*	PlantSmallRNAgenes	siRNA21	NA	NA	osa-b1.0r1-14611	siRNA21 locus with predominant RNA size of 21	NA	NA	NA	NA	NA	NA	NA	-2.66344437809238	0.0134995193461333
1	36691039	36691055	17	-	PlantSmallRNAgenes	OtherRNA	NA	NA	osa-b1.0r1-14640	OtherRNA locus with < 80% of RNAs between 20-24 nts in size	NA	NA	NA	NA	NA	NA	NA	6.92322994488752	1.14549576536474e-05
1	36735642	36735788	147	+	PlantSmallRNAgenes	OtherRNA	NA	NA	osa-b1.0r1-14652	OtherRNA locus with < 80% of RNAs between 20-24 nts in size	NA	NA	NA	NA	NA	NA	NA	1.8839149375137	0.00537800837482986
1	36747504	36748107	604	+	ShortStack	OtherRNA	NA	NA	Cluster_71889	NA	Cluster_71889	N	N	NA	NA	NA	NA	5.48636309332643	0.00672127827676812
1	36792012	36792358	347	*	PlantSmallRNAgenes	siRNA24	NA	NA	osa-b1.0r1-14682	siRNA24 locus with predominant RNA size of 24	NA	NA	NA	NA	NA	NA	NA	-4.43755104085252	0.0434518065135587
1	36943341	36943760	420	-	PlantSmallRNAgenes	OtherRNA	NA	NA	osa-b1.0r1-14729	OtherRNA locus with < 80% of RNAs between 20-24 nts in size	NA	NA	NA	NA	NA	NA	NA	4.97579961206537	0.0074900709172947
1	36944133	36944588	456	-	PlantSmallRNAgenes	OtherRNA	NA	NA	osa-b1.0r1-14730	OtherRNA locus with < 80% of RNAs between 20-24 nts in size	NA	NA	NA	NA	NA	NA	NA	4.45589470983154	0.0189733059886313
1	36986893	36987093	201	+	PlantSmallRNAgenes	siRNA24	NA	NA	osa-b1.0r1-14750	siRNA24 locus with predominant RNA size of 24	NA	NA	NA	NA	NA	NA	NA	-3.00878498090132	0.0110545106256482
1	37130767	37133042	2276	*	PlantSmallRNAgenes	siRNA24	NA	NA	osa-b1.0r1-14813	siRNA24 locus with predominant RNA size of 24	NA	NA	NA	NA	NA	NA	NA	2.45716050333547	0.00300643821645644
1	37150162	37150499	338	+	PlantSmallRNAgenes	siRNA24	NA	NA	osa-b1.0r1-14823	siRNA24 locus with predominant RNA size of 24	NA	NA	NA	NA	NA	NA	NA	3.45648448935841	0.00843930962831086
1	37425537	37425876	340	*	PlantSmallRNAgenes	siRNA24	NA	NA	osa-b1.0r1-14910	siRNA24 locus with predominant RNA size of 24	NA	NA	NA	NA	NA	NA	NA	3.21640027963009	0.0114970828385975
1	37444015	37444663	649	-	ShortStack	OtherRNA	NA	NA	Cluster_72295	NA	Cluster_72295	N	N	NA	NA	NA	NA	3.38553753212628	0.0103203845545542
1	37511100	37512221	1122	+	PlantSmallRNAgenes	OtherRNA	NA	NA	osa-b1.0r1-14947	OtherRNA locus with < 80% of RNAs between 20-24 nts in size	NA	NA	NA	NA	NA	NA	NA	1.78992206331333	0.00760317795885684
1	37512746	37513323	578	+	PlantSmallRNAgenes	OtherRNA	NA	NA	osa-b1.0r1-14948	OtherRNA locus with < 80% of RNAs between 20-24 nts in size	NA	NA	NA	NA	NA	NA	NA	1.55579568201919	0.0477472470933367
1	37540680	37541187	508	*	PlantSmallRNAgenes	siRNA24	NA	NA	osa-b1.0r1-14962	siRNA24 locus with predominant RNA size of 24	NA	NA	NA	NA	NA	NA	NA	-1.86702845197562	0.033170514571391
1	37576221	37576751	531	*	PlantSmallRNAgenes	siRNA24	NA	NA	osa-b1.0r1-14968	siRNA24 locus with predominant RNA size of 24	NA	NA	NA	NA	NA	NA	NA	-3.18946015756221	0.0489659546414121
1	37788019	37788381	363	+	PlantSmallRNAgenes	siRNA24	NA	NA	osa-b1.0r1-15046	siRNA24 locus with predominant RNA size of 24	NA	NA	NA	NA	NA	NA	NA	-2.3012526491231	9.56743391914538e-06
1	37927474	37927956	483	*	PlantSmallRNAgenes	siRNA24	NA	NA	osa-b1.0r1-15105	siRNA24 locus with predominant RNA size of 24	NA	NA	NA	NA	NA	NA	NA	-4.57423208138193	0.0352576078669623
1	38133225	38133459	235	-	PlantSmallRNAgenes	OtherRNA	NA	NA	osa-b1.0r1-15178	OtherRNA locus with < 80% of RNAs between 20-24 nts in size	NA	NA	NA	NA	NA	NA	NA	-22.8493572474718	7.58848775209204e-17
1	38271020	38271320	301	*	PlantSmallRNAgenes	OtherRNA	NA	NA	osa-b1.0r1-15230	OtherRNA locus with < 80% of RNAs between 20-24 nts in size	NA	NA	NA	NA	NA	NA	NA	-7.84209440720076	6.3255789301812e-07
1	38430853	38431209	357	*	PlantSmallRNAgenes	siRNA24	NA	NA	osa-b1.0r1-15298	siRNA24 locus with predominant RNA size of 24	NA	NA	NA	NA	NA	NA	NA	4.43931949536726	0.0292232600349492
1	38669454	38670142	689	*	PlantSmallRNAgenes	siRNA24	NA	NA	osa-b1.0r1-15380	siRNA24 locus with predominant RNA size of 24	NA	NA	NA	NA	NA	NA	NA	3.69801700749318	0.0451771835033404
1	38735382	38735556	175	+	PlantSmallRNAgenes	OtherRNA	NA	NA	osa-b1.0r1-15404	OtherRNA locus with < 80% of RNAs between 20-24 nts in size	NA	NA	NA	NA	NA	NA	NA	-7.68351739711981	0.0469590729085964
1	38794316	38794988	673	*	PlantSmallRNAgenes	siRNA24	NA	NA	osa-b1.0r1-15426	siRNA24 locus with predominant RNA size of 24	NA	NA	NA	NA	NA	NA	NA	-3.03041215045248	0.000258041665753916
1	38795175	38795442	268	*	PlantSmallRNAgenes	siRNA24	NA	NA	osa-b1.0r1-15427	siRNA24 locus with predominant RNA size of 24	NA	NA	NA	NA	NA	NA	NA	-2.43026591533303	0.0458186242736376
1	38811866	38812455	590	*	PlantSmallRNAgenes	siRNA24	NA	NA	osa-b1.0r1-15439	siRNA24 locus with predominant RNA size of 24	NA	NA	NA	NA	NA	NA	NA	-3.64305309352594	1.84396247465176e-08
1	38861090	38861654	565	*	PlantSmallRNAgenes	siRNA24	NA	NA	osa-b1.0r1-15455	siRNA24 locus with predominant RNA size of 24	NA	NA	NA	NA	NA	NA	NA	4.05867824646186	0.0436740158307715
1	38899459	38900337	879	*	PlantSmallRNAgenes	siRNA24	NA	NA	osa-b1.0r1-15464	siRNA24 locus with predominant RNA size of 24	NA	NA	NA	NA	NA	NA	NA	2.24065946255804	0.00710395356276169
1	38922515	38923298	784	*	PlantSmallRNAgenes	siRNA24	NA	NA	osa-b1.0r1-15474	siRNA24 locus with predominant RNA size of 24	NA	NA	NA	NA	NA	NA	NA	4.85548474984973	0.0104075641197738
1	38932228	38933194	967	-	ShortStack	OtherRNA	NA	NA	Cluster_73181	NA	Cluster_73181	N	N	NA	NA	NA	NA	-3.57550192120056	0.0402389756307141
1	39168536	39168853	318	*	PlantSmallRNAgenes	siRNA24	NA	NA	osa-b1.0r1-15577	siRNA24 locus with predominant RNA size of 24	NA	NA	NA	NA	NA	NA	NA	-2.12749970010285	0.0492257917740762
1	39203249	39203491	243	*	PlantSmallRNAgenes	siRNA24	NA	NA	osa-b1.0r1-15603	siRNA24 locus with predominant RNA size of 24	NA	NA	NA	NA	NA	NA	NA	-3.78398283063114	0.0085137545141485
1	39220305	39220932	628	*	PlantSmallRNAgenes	siRNA24	NA	NA	osa-b1.0r1-15613	siRNA24 locus with predominant RNA size of 24	NA	NA	NA	NA	NA	NA	NA	-2.13423183507749	0.0134539736471755
1	39247159	39247324	166	+	PlantSmallRNAgenes	OtherRNA	NA	NA	osa-b1.0r1-15621	OtherRNA locus with < 80% of RNAs between 20-24 nts in size	NA	NA	NA	NA	NA	NA	NA	2.84578700850575	0.000109722457486673
1	39419444	39420143	700	-	PlantSmallRNAgenes	siRNA24	NA	NA	osa-b1.0r1-15695	siRNA24 locus with predominant RNA size of 24	NA	NA	NA	NA	NA	NA	NA	-4.52586597138902	0.000485109752218124
1	39433379	39434889	1511	-	PlantSmallRNAgenes	OtherRNA	NA	NA	osa-b1.0r1-15701	OtherRNA locus with < 80% of RNAs between 20-24 nts in size	NA	NA	NA	NA	NA	NA	NA	2.15396934676005	0.00921242897819844
1	39544223	39544757	535	+	ShortStack	OtherRNA	NA	NA	Cluster_73536	NA	Cluster_73536	N	N	NA	NA	NA	NA	3.6594191026078	0.0346688353937438
1	39572087	39572492	406	*	PlantSmallRNAgenes	siRNA24	NA	NA	osa-b1.0r1-15743	siRNA24 locus with predominant RNA size of 24	NA	NA	NA	NA	NA	NA	NA	4.55907357177045	0.0102628014470106
1	39635431	39636326	896	*	PlantSmallRNAgenes	siRNA24	NA	NA	osa-b1.0r1-15766	siRNA24 locus with predominant RNA size of 24	NA	NA	NA	NA	NA	NA	NA	2.06807624823681	0.00448515941110138
1	39682840	39683426	587	-	PlantSmallRNAgenes	OtherRNA	NA	NA	osa-b1.0r1-15785	OtherRNA locus with < 80% of RNAs between 20-24 nts in size	NA	NA	NA	NA	NA	NA	NA	-9.03080147678682	4.59607562237964e-09
1	39709049	39710336	1288	*	PlantSmallRNAgenes	siRNA24	NA	NA	osa-b1.0r1-15795	siRNA24 locus with predominant RNA size of 24	NA	NA	NA	NA	NA	NA	NA	1.6649505021218	0.0410082772753177
1	40721617	40721930	314	*	PlantSmallRNAgenes	siRNA24	NA	NA	osa-b1.0r1-16229	siRNA24 locus with predominant RNA size of 24	NA	NA	NA	NA	NA	NA	NA	-2.08801897678611	0.0392675714876024
1	40778865	40778882	18	-	PlantSmallRNAgenes	OtherRNA	NA	NA	osa-b1.0r1-16249	OtherRNA locus with < 80% of RNAs between 20-24 nts in size	NA	NA	NA	NA	NA	NA	NA	5.77454941963433	0.000795871302701667
1	40811311	40811731	421	+	PlantSmallRNAgenes	siRNA21	NA	NA	osa-b1.0r1-16266	siRNA21 locus with predominant RNA size of 21	NA	NA	NA	NA	NA	NA	NA	-4.58907773251062	6.70966923986906e-05
1	40905605	40906308	704	*	PlantSmallRNAgenes	siRNA24	NA	NA	osa-b1.0r1-16322	siRNA24 locus with predominant RNA size of 24	NA	NA	NA	NA	NA	NA	NA	4.97608190586922	0.00916623256897032
1	40976731	40977634	904	*	PlantSmallRNAgenes	siRNA24	NA	NA	osa-b1.0r1-16347	siRNA24 locus with predominant RNA size of 24	NA	NA	NA	NA	NA	NA	NA	4.25624437036078	0.027842139270869
1	41136499	41136711	213	+	PlantSmallRNAgenes	OtherRNA	NA	NA	osa-b1.0r1-16408	OtherRNA locus with < 80% of RNAs between 20-24 nts in size	NA	NA	NA	NA	NA	NA	NA	3.05559145656429	2.5831697204158e-08
1	41137565	41137709	145	+	PlantSmallRNAgenes	OtherRNA	NA	NA	osa-b1.0r1-16409	OtherRNA locus with < 80% of RNAs between 20-24 nts in size	NA	NA	NA	NA	NA	NA	NA	3.32490120401553	0.0477472470933367
1	41279957	41280632	676	*	PlantSmallRNAgenes	siRNA24	NA	NA	osa-b1.0r1-16460	siRNA24 locus with predominant RNA size of 24	NA	NA	NA	NA	NA	NA	NA	4.7884615969589	0.0134995193461333
1	41307287	41307686	400	-	PlantSmallRNAgenes	siRNA24	NA	NA	osa-b1.0r1-16475	siRNA24 locus with predominant RNA size of 24	NA	NA	NA	NA	NA	NA	NA	2.23982499708695	0.0322303488352845
1	41455173	41456393	1221	+	PlantSmallRNAgenes	OtherRNA	NA	NA	osa-b1.0r1-16528	OtherRNA locus with < 80% of RNAs between 20-24 nts in size	NA	NA	NA	NA	NA	NA	NA	-2.39340700498494	0.000627903749924353
1	41486082	41487368	1287	+	PlantSmallRNAgenes	OtherRNA	NA	NA	osa-b1.0r1-16535	OtherRNA locus with < 80% of RNAs between 20-24 nts in size	NA	NA	NA	NA	NA	NA	NA	-2.54981575389322	0.000174456352015899
1	41496220	41498310	2091	*	PlantSmallRNAgenes	siRNA24	NA	NA	osa-b1.0r1-16539	siRNA24 locus with predominant RNA size of 24	NA	NA	NA	NA	NA	NA	NA	-4.56018128613758	0.0143076525713658
1	41509239	41509420	182	*	PlantSmallRNAgenes	siRNA24	NA	NA	osa-b1.0r1-16547	siRNA24 locus with predominant RNA size of 24	NA	NA	NA	NA	NA	NA	NA	5.32185117262118	0.00342876123235311
1	41556699	41556981	283	-	PlantSmallRNAgenes	siRNA24	NA	NA	osa-b1.0r1-16571	siRNA24 locus with predominant RNA size of 24	NA	NA	NA	NA	NA	NA	NA	-6.07232480289878	0.00113975304961405
1	41557742	41557892	151	+	PlantSmallRNAgenes	OtherRNA	NA	NA	osa-b1.0r1-16572	OtherRNA locus with < 80% of RNAs between 20-24 nts in size	NA	NA	NA	NA	NA	NA	NA	-8.13351882849593	0.0195118445069429
1	41844456	41844899	444	*	PlantSmallRNAgenes	siRNA24	NA	NA	osa-b1.0r1-16671	siRNA24 locus with predominant RNA size of 24	NA	NA	NA	NA	NA	NA	NA	3.68831634656336	0.045373559008043
1	41854872	41855519	648	*	PlantSmallRNAgenes	siRNA21	NA	NA	osa-b1.0r1-16677	siRNA21 locus with predominant RNA size of 21	NA	NA	NA	NA	NA	NA	NA	1.6291745209292	0.0224188530364849
1	41938453	41939312	860	*	PlantSmallRNAgenes	siRNA24	NA	NA	osa-b1.0r1-16705	siRNA24 locus with predominant RNA size of 24	NA	NA	NA	NA	NA	NA	NA	1.81572475832833	0.0117899933943525
1	41963298	41964024	727	+	PlantSmallRNAgenes	siRNA24	NA	NA	osa-b1.0r1-16718	siRNA24 locus with predominant RNA size of 24	NA	NA	NA	NA	NA	NA	NA	-2.6330140650399	3.34225948987817e-06
1	42228221	42229517	1297	*	PlantSmallRNAgenes	siRNA24	NA	NA	osa-b1.0r1-16836	siRNA24 locus with predominant RNA size of 24	NA	NA	NA	NA	NA	NA	NA	1.63033417017841	0.0340875165685171
1	42613397	42613764	368	*	PlantSmallRNAgenes	siRNA24	NA	NA	osa-b1.0r1-16950	siRNA24 locus with predominant RNA size of 24	NA	NA	NA	NA	NA	NA	NA	-2.84532173487922	0.038610539874439
1	42729056	42730029	974	*	PlantSmallRNAgenes	siRNA24	NA	NA	osa-b1.0r1-16974	siRNA24 locus with predominant RNA size of 24	NA	NA	NA	NA	NA	NA	NA	5.12807502460167	0.00358983109043858
1	42757148	42757423	276	-	PlantSmallRNAgenes	siRNA24	NA	NA	osa-b1.0r1-16985	siRNA24 locus with predominant RNA size of 24	NA	NA	NA	NA	NA	NA	NA	-3.45934356039471	0.0248121756290498
1	42857540	42858433	894	*	PlantSmallRNAgenes	siRNA24	NA	NA	osa-b1.0r1-17022	siRNA24 locus with predominant RNA size of 24	NA	NA	NA	NA	NA	NA	NA	2.16882186623998	0.0100483762034383
1	42910945	42912437	1493	*	PlantSmallRNAgenes	siRNA24	NA	NA	osa-b1.0r1-17035	siRNA24 locus with predominant RNA size of 24	NA	NA	NA	NA	NA	NA	NA	3.64179326515703	0.00132992017830111
1	42914372	42914491	120	*	PlantSmallRNAgenes	siRNA24	NA	NA	osa-b1.0r1-17036	siRNA24 locus with predominant RNA size of 24	NA	NA	NA	NA	NA	NA	NA	-4.25454168180365	0.0336242972737194
1	42963225	42963871	647	*	PlantSmallRNAgenes	OtherRNA	NA	NA	osa-b1.0r1-17059	OtherRNA locus with < 80% of RNAs between 20-24 nts in size	NA	NA	NA	NA	NA	NA	NA	-8.36988632791006	0.000125276103198572
1	43025634	43025791	158	-	PlantSmallRNAgenes	OtherRNA	NA	NA	osa-b1.0r1-17073	OtherRNA locus with < 80% of RNAs between 20-24 nts in size	NA	NA	NA	NA	NA	NA	NA	17.4570265471653	2.62576028445679e-12
1	43096410	43097205	796	+	PlantSmallRNAgenes	OtherRNA	NA	NA	osa-b1.0r1-17087	OtherRNA locus with < 80% of RNAs between 20-24 nts in size	NA	NA	NA	NA	NA	NA	NA	3.68259457299833	3.32685951328963e-05
1	43097284	43097664	381	+	PlantSmallRNAgenes	OtherRNA	NA	NA	osa-b1.0r1-17088	OtherRNA locus with < 80% of RNAs between 20-24 nts in size	NA	NA	NA	NA	NA	NA	NA	4.40392173616617	0.000267104757281661
1	43199525	43200649	1125	+	PlantSmallRNAgenes	siRNA24	NA	NA	osa-b1.0r1-17123	siRNA24 locus with predominant RNA size of 24	NA	NA	NA	NA	NA	NA	NA	-2.53333579114965	0.00447238933175254
1	43238617	43239872	1256	*	PlantSmallRNAgenes	siRNA24	NA	NA	osa-b1.0r1-17138	siRNA24 locus with predominant RNA size of 24	NA	NA	NA	NA	NA	NA	NA	2.80574766697685	0.000455257284733009
10	341900	342010	111	+	PlantSmallRNAgenes	OtherRNA	NA	NA	osa-b1.0r1-17262	OtherRNA locus with < 80% of RNAs between 20-24 nts in size	NA	NA	NA	NA	NA	NA	NA	13.1727212612443	3.36380641198226e-08
10	462413	462913	501	*	PlantSmallRNAgenes	siRNA24	NA	NA	osa-b1.0r1-17319	siRNA24 locus with predominant RNA size of 24	NA	NA	NA	NA	NA	NA	NA	-1.64755028740211	0.0171033841242801
10	677085	677799	715	-	ShortStack	OtherRNA	NA	NA	Cluster_477	NA	Cluster_477	N	N	NA	NA	NA	NA	6.2751275926023	0.000164477370612728
10	678630	678878	249	-	ShortStack	OtherRNA	NA	NA	Cluster_480	NA	Cluster_480	N	N	NA	NA	NA	NA	5.74785662761365	0.00244016884872183
10	772729	773637	909	*	PlantSmallRNAgenes	siRNA24	NA	NA	osa-b1.0r1-17456	siRNA24 locus with predominant RNA size of 24	NA	NA	NA	NA	NA	NA	NA	2.44199951656898	0.0367029923311646
10	802037	803117	1081	*	PlantSmallRNAgenes	siRNA24	NA	NA	osa-b1.0r1-17472	siRNA24 locus with predominant RNA size of 24	NA	NA	NA	NA	NA	NA	NA	-2.44620787754099	0.00223445385616971
10	862391	863444	1054	*	PlantSmallRNAgenes	siRNA24	NA	NA	osa-b1.0r1-17505	siRNA24 locus with predominant RNA size of 24	NA	NA	NA	NA	NA	NA	NA	-4.04064644784655	0.0455352399534485
10	1235420	1236168	749	-	PlantSmallRNAgenes	OtherRNA	NA	NA	osa-b1.0r1-17665	OtherRNA locus with < 80% of RNAs between 20-24 nts in size	NA	NA	NA	NA	NA	NA	NA	-4.92337684673277	0.0456131624467471
10	1266546	1268175	1630	*	PlantSmallRNAgenes	siRNA24	NA	NA	osa-b1.0r1-17670	siRNA24 locus with predominant RNA size of 24	NA	NA	NA	NA	NA	NA	NA	-1.3830598596374	0.0361949701576485
10	1575653	1576280	628	*	PlantSmallRNAgenes	siRNA24	NA	NA	osa-b1.0r1-17795	siRNA24 locus with predominant RNA size of 24	NA	NA	NA	NA	NA	NA	NA	7.85938581303739	9.8144682530453e-08
10	1594078	1595070	993	*	PlantSmallRNAgenes	siRNA24	NA	NA	osa-b1.0r1-17808	siRNA24 locus with predominant RNA size of 24	NA	NA	NA	NA	NA	NA	NA	3.95559191209593	0.0358506348786651
10	1778200	1779410	1211	*	PlantSmallRNAgenes	siRNA24	NA	NA	osa-b1.0r1-17881	siRNA24 locus with predominant RNA size of 24	NA	NA	NA	NA	NA	NA	NA	4.89998115680499	0.00636598695292193
10	1894385	1896934	2550	*	PlantSmallRNAgenes	siRNA24	NA	NA	osa-b1.0r1-17934	siRNA24 locus with predominant RNA size of 24	NA	NA	NA	NA	NA	NA	NA	2.13547127340752	0.0345663991531061
10	2236283	2236978	696	*	PlantSmallRNAgenes	siRNA24	NA	NA	osa-b1.0r1-18073	siRNA24 locus with predominant RNA size of 24	NA	NA	NA	NA	NA	NA	NA	1.92307281886701	0.0331392887097352
10	2403939	2418847	14909	*	PlantSmallRNAgenes	siRNA24	NA	NA	osa-b1.0r1-18146	siRNA24 locus with predominant RNA size of 24	NA	NA	NA	NA	NA	NA	NA	-2.72024400042782	0.0455486143812772
10	2503508	2503859	352	*	PlantSmallRNAgenes	siRNA24	NA	NA	osa-b1.0r1-18196	siRNA24 locus with predominant RNA size of 24	NA	NA	NA	NA	NA	NA	NA	4.64881329646137	0.00840307708819577
10	2741756	2742398	643	*	PlantSmallRNAgenes	siRNA24	NA	NA	osa-b1.0r1-18296	siRNA24 locus with predominant RNA size of 24	NA	NA	NA	NA	NA	NA	NA	-2.71783026916749	3.57492954430032e-06
10	2859454	2860541	1088	*	PlantSmallRNAgenes	siRNA24	NA	NA	osa-b1.0r1-18367	siRNA24 locus with predominant RNA size of 24	NA	NA	NA	NA	NA	NA	NA	4.25373782723232	0.0320970853718102
10	2911813	2912956	1144	*	PlantSmallRNAgenes	siRNA24	NA	NA	osa-b1.0r1-18393	siRNA24 locus with predominant RNA size of 24	NA	NA	NA	NA	NA	NA	NA	1.88476913451849	0.0235348770172363
10	3392447	3392909	463	*	PlantSmallRNAgenes	siRNA24	NA	NA	osa-b1.0r1-18535	siRNA24 locus with predominant RNA size of 24	NA	NA	NA	NA	NA	NA	NA	4.29099418094079	0.0411064468064973
10	3842095	3842846	752	*	PlantSmallRNAgenes	siRNA24	NA	NA	osa-b1.0r1-18704	siRNA24 locus with predominant RNA size of 24	NA	NA	NA	NA	NA	NA	NA	5.30256841799127	0.00447238933175254
10	3960644	3964136	3493	*	PlantSmallRNAgenes	siRNA22	NA	NA	osa-b1.0r1-18775	siRNA22 locus with predominant RNA size of 22	NA	NA	NA	NA	NA	NA	NA	-4.16948357521292	4.5752245001543e-12
10	3965553	3967374	1822	-	PlantSmallRNAgenes	siRNA22	NA	NA	osa-b1.0r1-18779	siRNA22 locus with predominant RNA size of 22	NA	NA	NA	NA	NA	NA	NA	-3.79832727712625	6.50352141407025e-10
10	4313024	4313381	358	-	PlantSmallRNAgenes	siRNA24	NA	NA	osa-b1.0r1-18898	siRNA24 locus with predominant RNA size of 24	NA	NA	NA	NA	NA	NA	NA	4.97190580519696	0.00792242175603711
10	4501390	4502386	997	*	PlantSmallRNAgenes	siRNA24	NA	NA	osa-b1.0r1-18972	siRNA24 locus with predominant RNA size of 24	NA	NA	NA	NA	NA	NA	NA	5.52385042286413	0.00442470623065085
10	4508391	4509542	1152	*	PlantSmallRNAgenes	OtherRNA	NA	NA	osa-b1.0r1-18977	OtherRNA locus with < 80% of RNAs between 20-24 nts in size	NA	NA	NA	NA	NA	NA	NA	-3.31720116079197	0.0166673341483514
10	4513847	4513863	17	+	PlantSmallRNAgenes	OtherRNA	NA	NA	osa-b1.0r1-18979	OtherRNA locus with < 80% of RNAs between 20-24 nts in size	NA	NA	NA	NA	NA	NA	NA	5.20300367785544	0.0439149596904114
10	4574878	4575637	760	*	PlantSmallRNAgenes	siRNA24	NA	NA	osa-b1.0r1-19001	siRNA24 locus with predominant RNA size of 24	NA	NA	NA	NA	NA	NA	NA	-4.19581844949797	0.00203585065536103
10	4740826	4743779	2954	*	PlantSmallRNAgenes	siRNA24	NA	NA	osa-b1.0r1-19081	siRNA24 locus with predominant RNA size of 24	NA	NA	NA	NA	NA	NA	NA	3.25390973201552	0.0474504318851918
10	4753895	4754513	619	*	PlantSmallRNAgenes	siRNA24	NA	NA	osa-b1.0r1-19089	siRNA24 locus with predominant RNA size of 24	NA	NA	NA	NA	NA	NA	NA	1.66349970703619	0.0335103444004162
10	4833339	4834182	844	+	PlantSmallRNAgenes	siRNA24	NA	NA	osa-b1.0r1-19135	siRNA24 locus with predominant RNA size of 24	NA	NA	NA	NA	NA	NA	NA	1.72391583350291	0.0110567179022663
10	4993873	4994197	325	*	PlantSmallRNAgenes	siRNA24	NA	NA	osa-b1.0r1-19192	siRNA24 locus with predominant RNA size of 24	NA	NA	NA	NA	NA	NA	NA	-2.06747224270166	0.0270011880435814
10	4995816	4996636	821	*	PlantSmallRNAgenes	siRNA24	NA	NA	osa-b1.0r1-19193	siRNA24 locus with predominant RNA size of 24	NA	NA	NA	NA	NA	NA	NA	-3.27404331142979	0.0273666482306704
10	5789724	5790299	576	*	PlantSmallRNAgenes	siRNA24	NA	NA	osa-b1.0r1-19463	siRNA24 locus with predominant RNA size of 24	NA	NA	NA	NA	NA	NA	NA	-2.46533534569341	0.0173953273532838
10	5832948	5833246	299	*	PlantSmallRNAgenes	siRNA24	NA	NA	osa-b1.0r1-19489	siRNA24 locus with predominant RNA size of 24	NA	NA	NA	NA	NA	NA	NA	3.94133989354235	0.00846391194268466
10	5834315	5834741	427	*	PlantSmallRNAgenes	siRNA24	NA	NA	osa-b1.0r1-19490	siRNA24 locus with predominant RNA size of 24	NA	NA	NA	NA	NA	NA	NA	2.10002476266086	0.000137596081089867
10	6005805	6006780	976	*	PlantSmallRNAgenes	siRNA24	NA	NA	osa-b1.0r1-19541	siRNA24 locus with predominant RNA size of 24	NA	NA	NA	NA	NA	NA	NA	3.95180225930307	0.0490574289857383
10	6093506	6094076	571	*	PlantSmallRNAgenes	siRNA24	NA	NA	osa-b1.0r1-19574	siRNA24 locus with predominant RNA size of 24	NA	NA	NA	NA	NA	NA	NA	4.3780690241246	0.0231992263446194
10	6303698	6304935	1238	*	PlantSmallRNAgenes	siRNA24	NA	NA	osa-b1.0r1-19653	siRNA24 locus with predominant RNA size of 24	NA	NA	NA	NA	NA	NA	NA	3.29892640484302	0.0112265384680343
10	6370102	6370819	718	+	PlantSmallRNAgenes	OtherRNA	NA	NA	osa-b1.0r1-19667	OtherRNA locus with < 80% of RNAs between 20-24 nts in size	NA	NA	NA	NA	NA	NA	NA	7.85785408757177	1.06235362765309e-07
10	7117216	7118740	1525	*	PlantSmallRNAgenes	siRNA24	NA	NA	osa-b1.0r1-19889	siRNA24 locus with predominant RNA size of 24	NA	NA	NA	NA	NA	NA	NA	4.62693907074511	0.00887273464693717
10	7341799	7342798	1000	*	PlantSmallRNAgenes	siRNA24	NA	NA	osa-b1.0r1-19931	siRNA24 locus with predominant RNA size of 24	NA	NA	NA	NA	NA	NA	NA	4.14921278942263	0.0387952662846784
10	7505255	7506948	1694	*	PlantSmallRNAgenes	siRNA24	NA	NA	osa-b1.0r1-19993	siRNA24 locus with predominant RNA size of 24	NA	NA	NA	NA	NA	NA	NA	4.46784482588695	0.0271048990226263
10	7580044	7580932	889	*	PlantSmallRNAgenes	siRNA24	NA	NA	osa-b1.0r1-20021	siRNA24 locus with predominant RNA size of 24	NA	NA	NA	NA	NA	NA	NA	-2.17720887173326	0.0354341565793814
10	7709590	7710369	780	*	PlantSmallRNAgenes	siRNA24	NA	NA	osa-b1.0r1-20079	siRNA24 locus with predominant RNA size of 24	NA	NA	NA	NA	NA	NA	NA	-4.95605305193143	0.0127638893266675
10	8192971	8193907	937	*	PlantSmallRNAgenes	siRNA24	NA	NA	osa-b1.0r1-20185	siRNA24 locus with predominant RNA size of 24	NA	NA	NA	NA	NA	NA	NA	4.89690518446937	0.0456631557411687
10	8659673	8660398	726	*	PlantSmallRNAgenes	siRNA24	NA	NA	osa-b1.0r1-20266	siRNA24 locus with predominant RNA size of 24	NA	NA	NA	NA	NA	NA	NA	2.59252378408517	0.0157667683258412
10	9186088	9186690	603	*	PlantSmallRNAgenes	siRNA24	NA	NA	osa-b1.0r1-20437	siRNA24 locus with predominant RNA size of 24	NA	NA	NA	NA	NA	NA	NA	2.88537821399553	0.0388969567299011
10	9315529	9316304	776	+	PlantSmallRNAgenes	OtherRNA	NA	NA	osa-b1.0r1-20490	OtherRNA locus with < 80% of RNAs between 20-24 nts in size	NA	NA	NA	NA	NA	NA	NA	-3.38288343785584	0.000195814754513175
10	9474975	9475435	461	*	PlantSmallRNAgenes	siRNA24	NA	NA	osa-b1.0r1-20541	siRNA24 locus with predominant RNA size of 24	NA	NA	NA	NA	NA	NA	NA	4.77613341895034	0.00952044918486418
10	9766630	9767349	720	*	PlantSmallRNAgenes	siRNA24	NA	NA	osa-b1.0r1-20673	siRNA24 locus with predominant RNA size of 24	NA	NA	NA	NA	NA	NA	NA	4.02357709676085	0.0443457300720866
10	9948936	9952010	3075	+	PlantSmallRNAgenes	OtherRNA	NA	NA	osa-b1.0r1-20746	OtherRNA locus with < 80% of RNAs between 20-24 nts in size	NA	NA	NA	NA	NA	NA	NA	-5.23710001617373	0.00292760683204145
10	10250491	10250928	438	*	PlantSmallRNAgenes	siRNA24	NA	NA	osa-b1.0r1-20866	siRNA24 locus with predominant RNA size of 24	NA	NA	NA	NA	NA	NA	NA	4.0863862246914	0.0449959406186144
10	10409159	10410839	1681	*	PlantSmallRNAgenes	siRNA24	NA	NA	osa-b1.0r1-20940	siRNA24 locus with predominant RNA size of 24	NA	NA	NA	NA	NA	NA	NA	-2.61040202709646	0.00450474067792394
10	10530288	10530959	672	*	PlantSmallRNAgenes	siRNA24	NA	NA	osa-b1.0r1-20983	siRNA24 locus with predominant RNA size of 24	NA	NA	NA	NA	NA	NA	NA	4.01390094488891	0.0422337736139022
10	10789974	10790593	620	-	PlantSmallRNAgenes	OtherRNA	NA	NA	osa-b1.0r1-21105	OtherRNA locus with < 80% of RNAs between 20-24 nts in size	NA	NA	NA	NA	NA	NA	NA	-10.6466953523183	0.0119217887867326
10	10793450	10793826	377	-	PlantSmallRNAgenes	OtherRNA	NA	NA	osa-b1.0r1-21108	OtherRNA locus with < 80% of RNAs between 20-24 nts in size	NA	NA	NA	NA	NA	NA	NA	-10.9484324328508	0.0433931505888883
10	10795900	10796585	686	-	PlantSmallRNAgenes	OtherRNA	NA	NA	osa-b1.0r1-21112	OtherRNA locus with < 80% of RNAs between 20-24 nts in size	NA	NA	NA	NA	NA	NA	NA	-5.88748983445652	0.00350105398947214
10	10800000	10800288	289	+	PlantSmallRNAgenes	OtherRNA	NA	NA	osa-b1.0r1-21115	OtherRNA locus with < 80% of RNAs between 20-24 nts in size	NA	NA	NA	NA	NA	NA	NA	-7.46906579579387	1.63428314400876e-15
10	10806200	10806893	694	-	PlantSmallRNAgenes	OtherRNA	NA	NA	osa-b1.0r1-21120	OtherRNA locus with < 80% of RNAs between 20-24 nts in size	NA	NA	NA	NA	NA	NA	NA	-2.81654928238666	0.0133737981502113
10	10807056	10807414	359	-	PlantSmallRNAgenes	siRNA23	NA	NA	osa-b1.0r1-21121	siRNA23 locus with predominant RNA size of 23	NA	NA	NA	NA	NA	NA	NA	-9.47420249497575	1.05293144940005e-08
10	10809567	10810179	613	-	PlantSmallRNAgenes	OtherRNA	NA	NA	osa-b1.0r1-21124	OtherRNA locus with < 80% of RNAs between 20-24 nts in size	NA	NA	NA	NA	NA	NA	NA	-5.29076860907876	0.00787121714548605
10	10810384	10811500	1117	-	PlantSmallRNAgenes	OtherRNA	NA	NA	osa-b1.0r1-21126	OtherRNA locus with < 80% of RNAs between 20-24 nts in size	NA	NA	NA	NA	NA	NA	NA	-3.8889390614507	1.76915415306369e-08
10	10811717	10813131	1415	-	PlantSmallRNAgenes	OtherRNA	NA	NA	osa-b1.0r1-21127	OtherRNA locus with < 80% of RNAs between 20-24 nts in size	NA	NA	NA	NA	NA	NA	NA	-5.68732096111588	6.75819497575025e-11
10	10813299	10813768	470	*	PlantSmallRNAgenes	OtherRNA	NA	NA	osa-b1.0r1-21128	OtherRNA locus with < 80% of RNAs between 20-24 nts in size	NA	NA	NA	NA	NA	NA	NA	-5.4897175470604	8.50802644675884e-05
10	10814915	10815027	113	*	PlantSmallRNAgenes	OtherRNA	NA	NA	osa-b1.0r1-21130	OtherRNA locus with < 80% of RNAs between 20-24 nts in size	NA	NA	NA	NA	NA	NA	NA	-7.96921769388032	1.36352505743477e-07
10	10822911	10822995	85	+	PlantSmallRNAgenes	OtherRNA	NA	NA	osa-b1.0r1-21139	OtherRNA locus with < 80% of RNAs between 20-24 nts in size	NA	NA	NA	NA	NA	NA	NA	-6.53591841915706	2.00531101400788e-15
10	10823245	10824816	1572	+	PlantSmallRNAgenes	OtherRNA	NA	NA	osa-b1.0r1-21140	OtherRNA locus with < 80% of RNAs between 20-24 nts in size	NA	NA	NA	NA	NA	NA	NA	-4.63621003975777	0.00069511324607228
10	10825006	10825331	326	-	PlantSmallRNAgenes	OtherRNA	NA	NA	osa-b1.0r1-21141	OtherRNA locus with < 80% of RNAs between 20-24 nts in size	NA	NA	NA	NA	NA	NA	NA	9.75576617271026	0.00045716053261624
10	10825953	10826134	182	*	PlantSmallRNAgenes	OtherRNA	NA	NA	osa-b1.0r1-21142	OtherRNA locus with < 80% of RNAs between 20-24 nts in size	NA	NA	NA	NA	NA	NA	NA	-4.16207029025528	0.00826001169796716
10	10831600	10831919	320	*	PlantSmallRNAgenes	siRNA24	NA	NA	osa-b1.0r1-21146	siRNA24 locus with predominant RNA size of 24	NA	NA	NA	NA	NA	NA	NA	-5.19119574984483	0.00916623256897032
10	10832304	10833339	1036	-	PlantSmallRNAgenes	OtherRNA	NA	NA	osa-b1.0r1-21147	OtherRNA locus with < 80% of RNAs between 20-24 nts in size	NA	NA	NA	NA	NA	NA	NA	-5.72123319509613	3.61822959795573e-07
10	10836904	10840034	3131	+	PlantSmallRNAgenes	OtherRNA	NA	NA	osa-b1.0r1-21152	OtherRNA locus with < 80% of RNAs between 20-24 nts in size	NA	NA	NA	NA	NA	NA	NA	-5.78891795766575	1.72662687729484e-12
10	10840965	10842264	1300	+	PlantSmallRNAgenes	OtherRNA	NA	NA	osa-b1.0r1-21153	OtherRNA locus with < 80% of RNAs between 20-24 nts in size	NA	NA	NA	NA	NA	NA	NA	-7.8508873817571	2.29564906841273e-13
10	10842654	10843647	994	-	PlantSmallRNAgenes	OtherRNA	NA	NA	osa-b1.0r1-21155	OtherRNA locus with < 80% of RNAs between 20-24 nts in size	NA	NA	NA	NA	NA	NA	NA	-10.1161577021362	4.31860191520227e-13
10	10843733	10844227	495	-	PlantSmallRNAgenes	OtherRNA	NA	NA	osa-b1.0r1-21156	OtherRNA locus with < 80% of RNAs between 20-24 nts in size	NA	NA	NA	NA	NA	NA	NA	-8.94200149852771	5.08649884036944e-10
10	10844895	10844972	78	-	PlantSmallRNAgenes	OtherRNA	NA	NA	osa-b1.0r1-21159	OtherRNA locus with < 80% of RNAs between 20-24 nts in size	NA	NA	NA	NA	NA	NA	NA	-6.3472192570898	0.000334591225157444
10	10854817	10854879	63	-	PlantSmallRNAgenes	OtherRNA	NA	NA	osa-b1.0r1-21166	OtherRNA locus with < 80% of RNAs between 20-24 nts in size	NA	NA	NA	NA	NA	NA	NA	-11.2204731951262	1.37108310370599e-14
10	10860100	10860533	434	*	PlantSmallRNAgenes	OtherRNA	NA	NA	osa-b1.0r1-21172	OtherRNA locus with < 80% of RNAs between 20-24 nts in size	NA	NA	NA	NA	NA	NA	NA	-5.60440372179592	0.0304594560166329
10	10861146	10861306	161	+	PlantSmallRNAgenes	OtherRNA	NA	NA	osa-b1.0r1-21173	OtherRNA locus with < 80% of RNAs between 20-24 nts in size	NA	NA	NA	NA	NA	NA	NA	-4.73550147519927	0.00755274544881917
10	10861376	10862026	651	+	PlantSmallRNAgenes	OtherRNA	NA	NA	osa-b1.0r1-21174	OtherRNA locus with < 80% of RNAs between 20-24 nts in size	NA	NA	NA	NA	NA	NA	NA	-7.84792202969092	2.82495222475077e-07
10	10862400	10863612	1213	*	PlantSmallRNAgenes	OtherRNA	NA	NA	osa-b1.0r1-21175	OtherRNA locus with < 80% of RNAs between 20-24 nts in size	NA	NA	NA	NA	NA	NA	NA	-4.34987817709052	2.73143458128301e-07
10	10869722	10869758	37	*	PlantSmallRNAgenes	OtherRNA	NA	NA	osa-b1.0r1-21182	OtherRNA locus with < 80% of RNAs between 20-24 nts in size	NA	NA	NA	NA	NA	NA	NA	-5.32646596733885	0.00487265752152058
10	10870955	10871719	765	-	PlantSmallRNAgenes	OtherRNA	NA	NA	osa-b1.0r1-21183	OtherRNA locus with < 80% of RNAs between 20-24 nts in size	NA	NA	NA	NA	NA	NA	NA	-13.0872511930234	1.83529718469554e-12
10	10871914	10872463	550	*	ShortStack	OtherRNA	NA	NA	Cluster_6692	NA	Cluster_6692	N	N	NA	NA	NA	NA	-6.69699373829855	5.37692537712119e-05
10	10873226	10873826	601	*	PlantSmallRNAgenes	OtherRNA	NA	NA	osa-b1.0r1-21185	OtherRNA locus with < 80% of RNAs between 20-24 nts in size	NA	NA	NA	NA	NA	NA	NA	-2.92012998427331	0.00034343840267146
10	10875512	10876326	815	+	PlantSmallRNAgenes	OtherRNA	NA	NA	osa-b1.0r1-21188	OtherRNA locus with < 80% of RNAs between 20-24 nts in size	NA	NA	NA	NA	NA	NA	NA	-7.35339753412603	1.87080477952146e-06
10	10876450	10876934	485	*	PlantSmallRNAgenes	OtherRNA	NA	NA	osa-b1.0r1-21189	OtherRNA locus with < 80% of RNAs between 20-24 nts in size	NA	NA	NA	NA	NA	NA	NA	-6.53343862354673	6.47410961230941e-05
10	10877055	10877338	284	+	PlantSmallRNAgenes	OtherRNA	NA	NA	osa-b1.0r1-21190	OtherRNA locus with < 80% of RNAs between 20-24 nts in size	NA	NA	NA	NA	NA	NA	NA	-5.86434444509551	0.000605304836936544
10	10878977	10879110	134	+	ShortStack	OtherRNA	NA	NA	Cluster_6704	NA	Cluster_6704	N	N	NA	NA	NA	NA	-5.8287011759747	0.00316428445234305
10	10888570	10888942	373	*	PlantSmallRNAgenes	OtherRNA	NA	NA	osa-b1.0r1-21198	OtherRNA locus with < 80% of RNAs between 20-24 nts in size	NA	NA	NA	NA	NA	NA	NA	-27.022858616145	8.25125271185542e-06
10	10893050	10893559	510	*	PlantSmallRNAgenes	OtherRNA	NA	NA	osa-b1.0r1-21205	OtherRNA locus with < 80% of RNAs between 20-24 nts in size	NA	NA	NA	NA	NA	NA	NA	-8.92394632139153	0.0339399690787658
10	10898400	10899385	986	+	PlantSmallRNAgenes	OtherRNA	NA	NA	osa-b1.0r1-21209	OtherRNA locus with < 80% of RNAs between 20-24 nts in size	NA	NA	NA	NA	NA	NA	NA	-8.20443442088483	7.28774629296163e-06
10	10901650	10902341	692	+	PlantSmallRNAgenes	OtherRNA	NA	NA	osa-b1.0r1-21215	OtherRNA locus with < 80% of RNAs between 20-24 nts in size	NA	NA	NA	NA	NA	NA	NA	-13.5308106740933	0.0313156883033817
10	10910500	10910779	280	*	PlantSmallRNAgenes	OtherRNA	NA	NA	osa-b1.0r1-21223	OtherRNA locus with < 80% of RNAs between 20-24 nts in size	NA	NA	NA	NA	NA	NA	NA	-6.47766145976722	0.000380765566839622
10	10913637	10913834	198	+	ShortStack	OtherRNA	NA	NA	Cluster_6733	NA	Cluster_6733	N	N	NA	NA	NA	NA	-6.62254464457528	5.16528907808887e-05
10	10913964	10914357	394	+	PlantSmallRNAgenes	OtherRNA	NA	NA	osa-b1.0r1-21227	OtherRNA locus with < 80% of RNAs between 20-24 nts in size	NA	NA	NA	NA	NA	NA	NA	-12.0304757950445	5.05986121614898e-07
10	10914543	10915016	474	*	ShortStack	OtherRNA	NA	NA	Cluster_6736	NA	Cluster_6736	N	N	NA	NA	NA	NA	-4.07395854934485	0.00131441080634535
10	10915165	10915432	268	*	ShortStack	OtherRNA	NA	NA	Cluster_6737	NA	Cluster_6737	N	N	NA	NA	NA	NA	-5.80624974641027	0.000704132036064744
10	10916500	10917119	620	-	PlantSmallRNAgenes	OtherRNA	NA	NA	osa-b1.0r1-21229	OtherRNA locus with < 80% of RNAs between 20-24 nts in size	NA	NA	NA	NA	NA	NA	NA	-6.03927008525019	6.75819497575025e-11
10	10917418	10917847	430	*	PlantSmallRNAgenes	OtherRNA	NA	NA	osa-b1.0r1-21230	OtherRNA locus with < 80% of RNAs between 20-24 nts in size	NA	NA	NA	NA	NA	NA	NA	-4.71859084199883	3.64748632835754e-06
10	10918687	10918908	222	*	ShortStack	OtherRNA	NA	NA	Cluster_6746	NA	Cluster_6746	N	N	NA	NA	NA	NA	-6.13190622446261	0.00400276779396884
10	10919508	10921195	1688	*	PlantSmallRNAgenes	OtherRNA	NA	NA	osa-b1.0r1-21231	OtherRNA locus with < 80% of RNAs between 20-24 nts in size	NA	NA	NA	NA	NA	NA	NA	-4.50928077515782	1.83717696306715e-08
10	10952101	10952767	667	*	PlantSmallRNAgenes	siRNA24	NA	NA	osa-b1.0r1-21238	siRNA24 locus with predominant RNA size of 24	NA	NA	NA	NA	NA	NA	NA	2.23174403631211	0.0178540372999379
10	10978348	10979259	912	*	PlantSmallRNAgenes	siRNA24	NA	NA	osa-b1.0r1-21251	siRNA24 locus with predominant RNA size of 24	NA	NA	NA	NA	NA	NA	NA	-2.98275381554015	0.0162793849490839
10	11034107	11034463	357	*	PlantSmallRNAgenes	siRNA24	NA	NA	osa-b1.0r1-21275	siRNA24 locus with predominant RNA size of 24	NA	NA	NA	NA	NA	NA	NA	-2.21760127300284	0.0287675898130129
10	11247358	11248852	1495	*	Pln24NT	24nt_Locus	NA	NA	cluster17729	NA	NA	NA	NA	cluster17729	cluster17729	T	2	5.88629128148956	0.0057999498760374
10	11354714	11355798	1085	*	PlantSmallRNAgenes	siRNA24	NA	NA	osa-b1.0r1-21423	siRNA24 locus with predominant RNA size of 24	NA	NA	NA	NA	NA	NA	NA	2.17917064115535	0.00995231676846971
10	11413466	11414327	862	*	PlantSmallRNAgenes	siRNA24	NA	NA	osa-b1.0r1-21453	siRNA24 locus with predominant RNA size of 24	NA	NA	NA	NA	NA	NA	NA	-2.1320927358326	0.0456131624467471
10	11495330	11495347	18	-	PlantSmallRNAgenes	OtherRNA	NA	NA	osa-b1.0r1-21472	OtherRNA locus with < 80% of RNAs between 20-24 nts in size	NA	NA	NA	NA	NA	NA	NA	6.43953862321964	4.70484870888599e-05
10	11609861	11610274	414	-	PlantSmallRNAgenes	siRNA24	NA	NA	osa-b1.0r1-21531	siRNA24 locus with predominant RNA size of 24	NA	NA	NA	NA	NA	NA	NA	-2.25919418870478	0.0059283059438664
10	11695067	11695411	345	*	PlantSmallRNAgenes	siRNA24	NA	NA	osa-b1.0r1-21572	siRNA24 locus with predominant RNA size of 24	NA	NA	NA	NA	NA	NA	NA	-3.54151076239988	2.36785831187395e-12
10	11974615	11974967	353	+	PlantSmallRNAgenes	OtherRNA	NA	NA	osa-b1.0r1-21711	OtherRNA locus with < 80% of RNAs between 20-24 nts in size	NA	NA	NA	NA	NA	NA	NA	-3.81878011936502	0.000791768015161509
10	11987918	11988105	188	-	PlantSmallRNAgenes	OtherRNA	NA	NA	osa-b1.0r1-21717	OtherRNA locus with < 80% of RNAs between 20-24 nts in size	NA	NA	NA	NA	NA	NA	NA	-2.80521147370593	0.0116271298565165
10	12141565	12142085	521	*	PlantSmallRNAgenes	siRNA24	NA	NA	osa-b1.0r1-21791	siRNA24 locus with predominant RNA size of 24	NA	NA	NA	NA	NA	NA	NA	5.98510802595792	0.000851510130335645
10	12185627	12186747	1121	*	PlantSmallRNAgenes	siRNA24	NA	NA	osa-b1.0r1-21815	siRNA24 locus with predominant RNA size of 24	NA	NA	NA	NA	NA	NA	NA	4.15554179979584	0.0328828547933616
10	12502081	12502397	317	*	PlantSmallRNAgenes	siRNA24	NA	NA	osa-b1.0r1-21918	siRNA24 locus with predominant RNA size of 24	NA	NA	NA	NA	NA	NA	NA	2.79796245893756	0.0325170703464158
10	12865219	12865434	216	+	PlantSmallRNAgenes	OtherRNA	NA	NA	osa-b1.0r1-22003	OtherRNA locus with < 80% of RNAs between 20-24 nts in size	NA	NA	NA	NA	NA	NA	NA	1.92227102385206	0.0415814606884034
10	12870763	12871231	469	-	ShortStack	OtherRNA	NA	NA	Cluster_8028	NA	Cluster_8028	N	N	NA	NA	NA	NA	-3.09408720956923	0.0379820187208694
10	12877049	12877275	227	+	PlantSmallRNAgenes	OtherRNA	NA	NA	osa-b1.0r1-22007	OtherRNA locus with < 80% of RNAs between 20-24 nts in size	NA	NA	NA	NA	NA	NA	NA	-2.10306598132575	0.0465469496469713
10	12897379	12898895	1517	*	PlantSmallRNAgenes	siRNA24	NA	NA	osa-b1.0r1-22020	siRNA24 locus with predominant RNA size of 24	NA	NA	NA	NA	NA	NA	NA	-1.59805501473083	0.033356279612279
10	12974651	12977025	2375	*	PlantSmallRNAgenes	siRNA24	NA	NA	osa-b1.0r1-22054	siRNA24 locus with predominant RNA size of 24	NA	NA	NA	NA	NA	NA	NA	2.79367524288591	0.00187909761625409
10	12992058	12993465	1408	+	ShortStack	OtherRNA	NA	NA	Cluster_8115	NA	Cluster_8115	N	N	NA	NA	NA	NA	7.17833857276317	4.41043977501466e-06
10	13138183	13138590	408	*	PlantSmallRNAgenes	siRNA24	NA	NA	osa-b1.0r1-22144	siRNA24 locus with predominant RNA size of 24	NA	NA	NA	NA	NA	NA	NA	-3.99227317364994	0.0285885446556492
10	13217362	13218344	983	*	PlantSmallRNAgenes	siRNA24	NA	NA	osa-b1.0r1-22172	siRNA24 locus with predominant RNA size of 24	NA	NA	NA	NA	NA	NA	NA	3.32519996095014	0.0175994254755969
10	13337057	13337967	911	*	ShortStack	OtherRNA	NA	NA	Cluster_8363	NA	Cluster_8363	N	N	NA	NA	NA	NA	-4.35671809487738	0.0338458310308424
10	13365718	13366084	367	*	PlantSmallRNAgenes	siRNA24	NA	NA	osa-b1.0r1-22226	siRNA24 locus with predominant RNA size of 24	NA	NA	NA	NA	NA	NA	NA	4.38813065595714	0.0218980432971927
10	13404169	13404989	821	-	PlantSmallRNAgenes	siRNA24	NA	NA	osa-b1.0r1-22249	siRNA24 locus with predominant RNA size of 24	NA	NA	NA	NA	NA	NA	NA	2.3265646613719	0.0214429862073587
10	13425164	13425844	681	*	PlantSmallRNAgenes	siRNA24	NA	NA	osa-b1.0r1-22254	siRNA24 locus with predominant RNA size of 24	NA	NA	NA	NA	NA	NA	NA	4.0310888587571	0.0455397077456173
10	13478827	13479524	698	*	PlantSmallRNAgenes	siRNA24	NA	NA	osa-b1.0r1-22278	siRNA24 locus with predominant RNA size of 24	NA	NA	NA	NA	NA	NA	NA	-2.57179454741573	0.000860875760859892
10	13606603	13606734	132	-	PlantSmallRNAgenes	OtherRNA	NA	NA	osa-b1.0r1-22308	OtherRNA locus with < 80% of RNAs between 20-24 nts in size	NA	NA	NA	NA	NA	NA	NA	7.78493344196357	0.0414637489138421
10	13692765	13695643	2879	*	PlantSmallRNAgenes	siRNA24	NA	NA	osa-b1.0r1-22355	siRNA24 locus with predominant RNA size of 24	NA	NA	NA	NA	NA	NA	NA	4.24273942033981	0.0226876793768728
10	13888737	13889128	392	*	PlantSmallRNAgenes	siRNA24	NA	NA	osa-b1.0r1-22441	siRNA24 locus with predominant RNA size of 24	NA	NA	NA	NA	NA	NA	NA	-4.7838674062386	0.014735553047221
10	13945956	13946614	659	*	PlantSmallRNAgenes	siRNA24	NA	NA	osa-b1.0r1-22464	siRNA24 locus with predominant RNA size of 24	NA	NA	NA	NA	NA	NA	NA	4.16392564690135	0.0460912216376612
10	13952227	13952857	631	*	PlantSmallRNAgenes	siRNA24	NA	NA	osa-b1.0r1-22466	siRNA24 locus with predominant RNA size of 24	NA	NA	NA	NA	NA	NA	NA	2.57459529699844	0.017707224587269
10	14683718	14684184	467	+	PlantSmallRNAgenes	OtherRNA	NA	NA	osa-b1.0r1-22837	OtherRNA locus with < 80% of RNAs between 20-24 nts in size	NA	NA	NA	NA	NA	NA	NA	6.39829799042516	0.000233428608166976
10	14719853	14720359	507	*	PlantSmallRNAgenes	siRNA24	NA	NA	osa-b1.0r1-22868	siRNA24 locus with predominant RNA size of 24	NA	NA	NA	NA	NA	NA	NA	3.13581414117427	1.64157486169926e-05
10	14821932	14822413	482	*	PlantSmallRNAgenes	siRNA24	NA	NA	osa-b1.0r1-22926	siRNA24 locus with predominant RNA size of 24	NA	NA	NA	NA	NA	NA	NA	-1.96982257178979	0.0246701404776555
10	14826642	14826942	301	*	PlantSmallRNAgenes	siRNA24	NA	NA	osa-b1.0r1-22928	siRNA24 locus with predominant RNA size of 24	NA	NA	NA	NA	NA	NA	NA	3.82369152935118	0.0278262300584135
10	14900957	14901658	702	*	PlantSmallRNAgenes	siRNA24	NA	NA	osa-b1.0r1-22960	siRNA24 locus with predominant RNA size of 24	NA	NA	NA	NA	NA	NA	NA	-4.26250324489603	0.00548776122649964
10	15045955	15046216	262	*	PlantSmallRNAgenes	siRNA24	NA	NA	osa-b1.0r1-23027	siRNA24 locus with predominant RNA size of 24	NA	NA	NA	NA	NA	NA	NA	3.79872794645886	0.0442147753686663
10	15173331	15174951	1621	+	PlantSmallRNAgenes	OtherRNA	NA	NA	osa-b1.0r1-23069	OtherRNA locus with < 80% of RNAs between 20-24 nts in size	NA	NA	NA	NA	NA	NA	NA	-5.89430621214993	0.000655587302914848
10	15198807	15199344	538	*	PlantSmallRNAgenes	siRNA24	NA	NA	osa-b1.0r1-23079	siRNA24 locus with predominant RNA size of 24	NA	NA	NA	NA	NA	NA	NA	2.75406358492006	0.000821721320895393
10	15403838	15404629	792	*	PlantSmallRNAgenes	siRNA24	NA	NA	osa-b1.0r1-23165	siRNA24 locus with predominant RNA size of 24	NA	NA	NA	NA	NA	NA	NA	3.62433667147051	0.0377879620946631
10	15617850	15618789	940	*	PlantSmallRNAgenes	siRNA24	NA	NA	osa-b1.0r1-23240	siRNA24 locus with predominant RNA size of 24	NA	NA	NA	NA	NA	NA	NA	4.51077642191426	0.021581557959827
10	15796755	15796775	21	+	PlantSmallRNAgenes	OtherRNA	NA	NA	osa-b1.0r1-23317	OtherRNA locus with < 80% of RNAs between 20-24 nts in size	NA	NA	NA	NA	NA	NA	NA	-7.77357854456183	0.00261694086618298
10	16144778	16145325	548	-	PlantSmallRNAgenes	OtherRNA	NA	NA	osa-b1.0r1-23494	OtherRNA locus with < 80% of RNAs between 20-24 nts in size	NA	NA	NA	NA	NA	NA	NA	-7.39054667516521	6.18465237885187e-05
10	16281819	16282333	515	*	PlantSmallRNAgenes	OtherRNA	NA	NA	osa-b1.0r1-23550	OtherRNA locus with < 80% of RNAs between 20-24 nts in size	NA	NA	NA	NA	NA	NA	NA	-5.36453907567357	0.00347978367736696
10	16428887	16429924	1038	-	PlantSmallRNAgenes	OtherRNA	NA	NA	osa-b1.0r1-23645	OtherRNA locus with < 80% of RNAs between 20-24 nts in size	NA	NA	NA	NA	NA	NA	NA	-3.76543327839482	0.00530932329886078
10	16442746	16443335	590	*	PlantSmallRNAgenes	siRNA24	NA	NA	osa-b1.0r1-23649	siRNA24 locus with predominant RNA size of 24	NA	NA	NA	NA	NA	NA	NA	4.37019726211255	0.0363636514819996
10	16663845	16664817	973	+	ShortStack	OtherRNA	NA	NA	Cluster_10804	NA	Cluster_10804	N	N	NA	NA	NA	NA	2.3090409147821	0.00578462725371097
10	16906564	16908362	1799	*	PlantSmallRNAgenes	siRNA24	NA	NA	osa-b1.0r1-23839	siRNA24 locus with predominant RNA size of 24	NA	NA	NA	NA	NA	NA	NA	-1.55360966609163	0.0339399690787658
10	17032972	17033811	840	*	PlantSmallRNAgenes	siRNA24	NA	NA	osa-b1.0r1-23884	siRNA24 locus with predominant RNA size of 24	NA	NA	NA	NA	NA	NA	NA	-2.62153793257025	0.0187321155052157
10	17131417	17131804	388	*	PlantSmallRNAgenes	siRNA24	NA	NA	osa-b1.0r1-23915	siRNA24 locus with predominant RNA size of 24	NA	NA	NA	NA	NA	NA	NA	1.5032949230676	0.0464465618999466
10	17195973	17196384	412	-	PlantSmallRNAgenes	siRNA24	NA	NA	osa-b1.0r1-23936	siRNA24 locus with predominant RNA size of 24	NA	NA	NA	NA	NA	NA	NA	1.91161202954532	0.0187321155052157
10	17227945	17228256	312	-	PlantSmallRNAgenes	OtherRNA	NA	NA	osa-b1.0r1-23947	OtherRNA locus with < 80% of RNAs between 20-24 nts in size	NA	NA	NA	NA	NA	NA	NA	1.55604310560861	0.0343550235737766
10	17239465	17240542	1078	*	PlantSmallRNAgenes	siRNA24	NA	NA	osa-b1.0r1-23954	siRNA24 locus with predominant RNA size of 24	NA	NA	NA	NA	NA	NA	NA	4.97613657851759	0.00728417613087372
10	17305449	17305733	285	*	PlantSmallRNAgenes	siRNA24	NA	NA	osa-b1.0r1-23979	siRNA24 locus with predominant RNA size of 24	NA	NA	NA	NA	NA	NA	NA	3.35963447439066	0.0499676589830131
10	17322544	17322673	130	*	PlantSmallRNAgenes	siRNA24	NA	NA	osa-b1.0r1-23984	siRNA24 locus with predominant RNA size of 24	NA	NA	NA	NA	NA	NA	NA	2.82095282328663	0.020940644559188
10	17350370	17351212	843	+	PlantSmallRNAgenes	siRNA24	NA	NA	osa-b1.0r1-23995	siRNA24 locus with predominant RNA size of 24	NA	NA	NA	NA	NA	NA	NA	-1.45505339689976	0.017333850094041
10	17371613	17372326	714	+	PlantSmallRNAgenes	OtherRNA	NA	NA	osa-b1.0r1-24005	OtherRNA locus with < 80% of RNAs between 20-24 nts in size	NA	NA	NA	NA	NA	NA	NA	-4.45151413137672	0.0240748622435515
10	17386614	17387047	434	+	PlantSmallRNAgenes	siRNA24	NA	NA	osa-b1.0r1-24013	siRNA24 locus with predominant RNA size of 24	NA	NA	NA	NA	NA	NA	NA	3.54144348960532	0.0456131624467471
10	17608896	17609936	1041	+	ShortStack	OtherRNA	NA	NA	Cluster_11456	NA	Cluster_11456	N	N	NA	NA	NA	NA	5.89504679392191	0.00169664422967655
10	17639018	17639552	535	*	PlantSmallRNAgenes	siRNA24	NA	NA	osa-b1.0r1-24130	siRNA24 locus with predominant RNA size of 24	NA	NA	NA	NA	NA	NA	NA	-2.54168426631433	0.0497089240305963
10	17658014	17659132	1119	*	PlantSmallRNAgenes	siRNA24	NA	NA	osa-b1.0r1-24141	siRNA24 locus with predominant RNA size of 24	NA	NA	NA	NA	NA	NA	NA	4.43408417745315	0.0242135657723955
10	17916487	17917078	592	+	PlantSmallRNAgenes	OtherRNA	NA	NA	osa-b1.0r1-24259	OtherRNA locus with < 80% of RNAs between 20-24 nts in size	NA	NA	NA	NA	NA	NA	NA	-2.304045440728	0.0410303573516719
10	18122290	18123276	987	*	PlantSmallRNAgenes	siRNA24	NA	NA	osa-b1.0r1-24369	siRNA24 locus with predominant RNA size of 24	NA	NA	NA	NA	NA	NA	NA	-1.52361771786916	0.0447111631782685
10	18157156	18157520	365	*	PlantSmallRNAgenes	siRNA24	NA	NA	osa-b1.0r1-24387	siRNA24 locus with predominant RNA size of 24	NA	NA	NA	NA	NA	NA	NA	2.59391826880473	0.0243851871563581
10	18159120	18159951	832	*	PlantSmallRNAgenes	siRNA24	NA	NA	osa-b1.0r1-24390	siRNA24 locus with predominant RNA size of 24	NA	NA	NA	NA	NA	NA	NA	-2.79875361946183	5.48785131974502e-06
10	18395982	18396547	566	*	PlantSmallRNAgenes	siRNA24	NA	NA	osa-b1.0r1-24476	siRNA24 locus with predominant RNA size of 24	NA	NA	NA	NA	NA	NA	NA	2.49474367366968	0.00996125598570569
10	18597114	18597504	391	*	PlantSmallRNAgenes	siRNA24	NA	NA	osa-b1.0r1-24563	siRNA24 locus with predominant RNA size of 24	NA	NA	NA	NA	NA	NA	NA	-2.91032913394497	2.47746002421755e-06
10	18724049	18724596	548	*	PlantSmallRNAgenes	OtherRNA	NA	NA	osa-b1.0r1-24620	OtherRNA locus with < 80% of RNAs between 20-24 nts in size	NA	NA	NA	NA	NA	NA	NA	2.72236878203982	0.026965508387781
10	18725153	18725206	54	-	PlantSmallRNAgenes	OtherRNA	NA	NA	osa-b1.0r1-24622	OtherRNA locus with < 80% of RNAs between 20-24 nts in size	NA	NA	NA	NA	NA	NA	NA	4.08318811447142	0.0377148591566421
10	18813012	18813576	565	*	PlantSmallRNAgenes	siRNA24	NA	NA	osa-b1.0r1-24658	siRNA24 locus with predominant RNA size of 24	NA	NA	NA	NA	NA	NA	NA	-2.51018575209318	0.000504253404806884
10	18849603	18849934	332	-	PlantSmallRNAgenes	siRNA24	NA	NA	osa-b1.0r1-24673	siRNA24 locus with predominant RNA size of 24	NA	NA	NA	NA	NA	NA	NA	-2.45359096761601	0.00283229241877311
10	19132714	19133101	388	+	PlantSmallRNAgenes	OtherRNA	NA	NA	osa-b1.0r1-24800	OtherRNA locus with < 80% of RNAs between 20-24 nts in size	NA	NA	NA	NA	NA	NA	NA	2.93965271984852	0.039754836851442
10	19254463	19254801	339	*	PlantSmallRNAgenes	siRNA24	NA	NA	osa-b1.0r1-24859	siRNA24 locus with predominant RNA size of 24	NA	NA	NA	NA	NA	NA	NA	-3.34468752975826	0.00108861851475019
10	19476673	19477464	792	*	PlantSmallRNAgenes	siRNA24	NA	NA	osa-b1.0r1-24959	siRNA24 locus with predominant RNA size of 24	NA	NA	NA	NA	NA	NA	NA	-2.2950018960616	0.0422337736139022
10	19674385	19675123	739	*	PlantSmallRNAgenes	siRNA24	NA	NA	osa-b1.0r1-25059	siRNA24 locus with predominant RNA size of 24	NA	NA	NA	NA	NA	NA	NA	-4.17055703843217	0.0189733059886313
10	19781447	19781856	410	*	PlantSmallRNAgenes	siRNA24	NA	NA	osa-b1.0r1-25099	siRNA24 locus with predominant RNA size of 24	NA	NA	NA	NA	NA	NA	NA	3.60448222911247	0.0104457819529349
10	19875002	19875365	364	*	PlantSmallRNAgenes	OtherRNA	NA	NA	osa-b1.0r1-25148	OtherRNA locus with < 80% of RNAs between 20-24 nts in size	NA	NA	NA	NA	NA	NA	NA	-2.75808414081168	0.000776966009546116
10	19880008	19881223	1216	*	PlantSmallRNAgenes	siRNA24	NA	NA	osa-b1.0r1-25155	siRNA24 locus with predominant RNA size of 24	NA	NA	NA	NA	NA	NA	NA	2.03320168715344	0.0429904259403129
10	19974123	19974710	588	*	PlantSmallRNAgenes	siRNA24	NA	NA	osa-b1.0r1-25189	siRNA24 locus with predominant RNA size of 24	NA	NA	NA	NA	NA	NA	NA	-1.63373561111265	0.028475270006414
10	19975286	19977032	1747	*	PlantSmallRNAgenes	siRNA24	NA	NA	osa-b1.0r1-25190	siRNA24 locus with predominant RNA size of 24	NA	NA	NA	NA	NA	NA	NA	-1.50519953671322	0.0211904414355603
10	19980810	19981164	355	-	PlantSmallRNAgenes	siRNA24	NA	NA	osa-b1.0r1-25195	siRNA24 locus with predominant RNA size of 24	NA	NA	NA	NA	NA	NA	NA	2.14429586214231	0.0276924333515852
10	20007964	20008331	368	*	PlantSmallRNAgenes	siRNA24	NA	NA	osa-b1.0r1-25213	siRNA24 locus with predominant RNA size of 24	NA	NA	NA	NA	NA	NA	NA	5.28410755398433	0.00410152731147505
10	20159529	20159885	357	*	PlantSmallRNAgenes	siRNA24	NA	NA	osa-b1.0r1-25265	siRNA24 locus with predominant RNA size of 24	NA	NA	NA	NA	NA	NA	NA	-2.58518753558586	5.98566018110499e-05
10	20179101	20179908	808	*	PlantSmallRNAgenes	siRNA24	NA	NA	osa-b1.0r1-25273	siRNA24 locus with predominant RNA size of 24	NA	NA	NA	NA	NA	NA	NA	3.18047247273896	0.024249983290515
10	20231957	20232310	354	*	PlantSmallRNAgenes	siRNA24	NA	NA	osa-b1.0r1-25294	siRNA24 locus with predominant RNA size of 24	NA	NA	NA	NA	NA	NA	NA	3.74427148937964	0.000150404631411455
10	20300240	20300616	377	*	PlantSmallRNAgenes	siRNA24	NA	NA	osa-b1.0r1-25322	siRNA24 locus with predominant RNA size of 24	NA	NA	NA	NA	NA	NA	NA	2.18273313355163	0.0101852214012992
10	20394823	20395406	584	-	ShortStack	OtherRNA	NA	NA	Cluster_13301	NA	Cluster_13301	N	N	NA	NA	NA	NA	5.43256244579072	0.00455866026605339
10	20398952	20399316	365	-	ShortStack	OtherRNA	NA	NA	Cluster_13306	NA	Cluster_13306	N	N	NA	NA	NA	NA	4.48512508792094	0.0380369343043583
10	20448184	20448940	757	*	PlantSmallRNAgenes	siRNA24	NA	NA	osa-b1.0r1-25398	siRNA24 locus with predominant RNA size of 24	NA	NA	NA	NA	NA	NA	NA	5.17165660326218	0.00717531642154984
10	20455064	20455438	375	+	PlantSmallRNAgenes	OtherRNA	NA	NA	osa-b1.0r1-25401	OtherRNA locus with < 80% of RNAs between 20-24 nts in size	NA	NA	NA	NA	NA	NA	NA	-4.22101344932452	0.0319323882532055
10	20460000	20460274	275	+	PlantSmallRNAgenes	OtherRNA	NA	NA	osa-b1.0r1-25404	OtherRNA locus with < 80% of RNAs between 20-24 nts in size	NA	NA	NA	NA	NA	NA	NA	-17.0400337036367	0.000749304321108991
10	20463751	20464080	330	+	PlantSmallRNAgenes	OtherRNA	NA	NA	osa-b1.0r1-25406	OtherRNA locus with < 80% of RNAs between 20-24 nts in size	NA	NA	NA	NA	NA	NA	NA	-6.85016969624426	5.65555399452866e-06
10	20466000	20466063	64	+	PlantSmallRNAgenes	OtherRNA	NA	NA	osa-b1.0r1-25407	OtherRNA locus with < 80% of RNAs between 20-24 nts in size	NA	NA	NA	NA	NA	NA	NA	-10.1985485934256	3.14629995136634e-12
10	20466401	20466685	285	*	PlantSmallRNAgenes	OtherRNA	NA	NA	osa-b1.0r1-25408	OtherRNA locus with < 80% of RNAs between 20-24 nts in size	NA	NA	NA	NA	NA	NA	NA	-13.9775226774369	3.96197102294904e-06
10	20474572	20474645	74	+	PlantSmallRNAgenes	OtherRNA	NA	NA	osa-b1.0r1-25413	OtherRNA locus with < 80% of RNAs between 20-24 nts in size	NA	NA	NA	NA	NA	NA	NA	-4.57619998949795	0.0204355477501278
10	20475852	20476121	270	+	PlantSmallRNAgenes	OtherRNA	NA	NA	osa-b1.0r1-25414	OtherRNA locus with < 80% of RNAs between 20-24 nts in size	NA	NA	NA	NA	NA	NA	NA	-6.01931932581879	0.00059981721865601
10	20476802	20476876	75	+	PlantSmallRNAgenes	OtherRNA	NA	NA	osa-b1.0r1-25416	OtherRNA locus with < 80% of RNAs between 20-24 nts in size	NA	NA	NA	NA	NA	NA	NA	-6.7951706655466	1.871597830725e-05
10	20476987	20477189	203	+	PlantSmallRNAgenes	OtherRNA	NA	NA	osa-b1.0r1-25417	OtherRNA locus with < 80% of RNAs between 20-24 nts in size	NA	NA	NA	NA	NA	NA	NA	-8.07615286706271	3.51571546291112e-08
10	20477280	20477683	404	+	PlantSmallRNAgenes	OtherRNA	NA	NA	osa-b1.0r1-25418	OtherRNA locus with < 80% of RNAs between 20-24 nts in size	NA	NA	NA	NA	NA	NA	NA	-7.59806267379876	2.32847320201872e-08
10	20478202	20478538	337	*	PlantSmallRNAgenes	OtherRNA	NA	NA	osa-b1.0r1-25420	OtherRNA locus with < 80% of RNAs between 20-24 nts in size	NA	NA	NA	NA	NA	NA	NA	-6.57757946640762	3.777290749178e-11
10	20478695	20479269	575	-	PlantSmallRNAgenes	OtherRNA	NA	NA	osa-b1.0r1-25421	OtherRNA locus with < 80% of RNAs between 20-24 nts in size	NA	NA	NA	NA	NA	NA	NA	-6.69060843560846	1.32555793663086e-16
10	20479339	20479959	621	-	PlantSmallRNAgenes	OtherRNA	NA	NA	osa-b1.0r1-25422	OtherRNA locus with < 80% of RNAs between 20-24 nts in size	NA	NA	NA	NA	NA	NA	NA	-5.97713178932088	2.41218979794587e-09
10	20480889	20483498	2610	-	PlantSmallRNAgenes	OtherRNA	NA	NA	osa-b1.0r1-25423	OtherRNA locus with < 80% of RNAs between 20-24 nts in size	NA	NA	NA	NA	NA	NA	NA	-6.91520283889001	1.4723118179829e-23
10	20484502	20484684	183	*	PlantSmallRNAgenes	OtherRNA	NA	NA	osa-b1.0r1-25424	OtherRNA locus with < 80% of RNAs between 20-24 nts in size	NA	NA	NA	NA	NA	NA	NA	-4.01736640174949	0.00022727993569797
10	20596238	20596846	609	*	PlantSmallRNAgenes	siRNA24	NA	NA	osa-b1.0r1-25454	siRNA24 locus with predominant RNA size of 24	NA	NA	NA	NA	NA	NA	NA	-1.69659014792508	0.00539997066568479
10	20601060	20601339	280	+	PlantSmallRNAgenes	OtherRNA	NA	NA	osa-b1.0r1-25457	OtherRNA locus with < 80% of RNAs between 20-24 nts in size	NA	NA	NA	NA	NA	NA	NA	-2.04358314411617	0.0143432050233484
10	20625330	20625965	636	*	PlantSmallRNAgenes	siRNA24	NA	NA	osa-b1.0r1-25469	siRNA24 locus with predominant RNA size of 24	NA	NA	NA	NA	NA	NA	NA	-2.90646910999038	0.0398226772971506
10	20841408	20841683	276	*	PlantSmallRNAgenes	siRNA24	NA	NA	osa-b1.0r1-25566	siRNA24 locus with predominant RNA size of 24	NA	NA	NA	NA	NA	NA	NA	-3.23589603159783	0.00697766088906524
10	20888769	20889865	1097	+	PlantSmallRNAgenes	siRNA24	NA	NA	osa-b1.0r1-25602	siRNA24 locus with predominant RNA size of 24	NA	NA	NA	NA	NA	NA	NA	-1.37885018374234	0.0463085479042696
10	20955397	20956195	799	*	PlantSmallRNAgenes	siRNA24	NA	NA	osa-b1.0r1-25634	siRNA24 locus with predominant RNA size of 24	NA	NA	NA	NA	NA	NA	NA	4.63846226560742	0.0257831954253787
10	20977457	20977926	470	*	PlantSmallRNAgenes	siRNA24	NA	NA	osa-b1.0r1-25647	siRNA24 locus with predominant RNA size of 24	NA	NA	NA	NA	NA	NA	NA	5.27474540263864	0.00336149333893507
10	21103665	21105127	1463	*	PlantSmallRNAgenes	siRNA24	NA	NA	osa-b1.0r1-25701	siRNA24 locus with predominant RNA size of 24	NA	NA	NA	NA	NA	NA	NA	1.86411101270196	0.0189871825911663
10	21112276	21112446	171	-	PlantSmallRNAgenes	OtherRNA	NA	NA	osa-b1.0r1-25703	OtherRNA locus with < 80% of RNAs between 20-24 nts in size	NA	NA	NA	NA	NA	NA	NA	-5.89393050043403	0.00241851216398556
10	21163860	21164407	548	*	PlantSmallRNAgenes	siRNA24	NA	NA	osa-b1.0r1-25723	siRNA24 locus with predominant RNA size of 24	NA	NA	NA	NA	NA	NA	NA	3.39420680339674	0.0494605246504509
10	21251462	21251610	149	+	PlantSmallRNAgenes	OtherRNA	NA	NA	osa-b1.0r1-25770	OtherRNA locus with < 80% of RNAs between 20-24 nts in size	NA	NA	NA	NA	NA	NA	NA	-29.935628924242	1.10286669518076e-30
10	21304963	21305829	867	*	PlantSmallRNAgenes	siRNA24	NA	NA	osa-b1.0r1-25793	siRNA24 locus with predominant RNA size of 24	NA	NA	NA	NA	NA	NA	NA	2.73068530189055	0.0392983837339241
10	21334073	21337689	3617	+	PlantSmallRNAgenes	OtherRNA	NA	NA	osa-b1.0r1-25801	OtherRNA locus with < 80% of RNAs between 20-24 nts in size	NA	NA	NA	NA	NA	NA	NA	-4.16912489258716	8.55600281046279e-06
10	21422930	21423737	808	*	PlantSmallRNAgenes	siRNA24	NA	NA	osa-b1.0r1-25833	siRNA24 locus with predominant RNA size of 24	NA	NA	NA	NA	NA	NA	NA	4.18880250165779	0.0350886839559544
10	21430168	21431343	1176	*	PlantSmallRNAgenes	siRNA24	NA	NA	osa-b1.0r1-25837	siRNA24 locus with predominant RNA size of 24	NA	NA	NA	NA	NA	NA	NA	5.43621207722852	0.00150612132534558
10	21614862	21615025	164	*	PlantSmallRNAgenes	siRNA24	NA	NA	osa-b1.0r1-25900	siRNA24 locus with predominant RNA size of 24	NA	NA	NA	NA	NA	NA	NA	3.20870810915825	0.0230269712863844
10	21723978	21724397	420	+	PlantSmallRNAgenes	OtherRNA	NA	NA	osa-b1.0r1-25952	OtherRNA locus with < 80% of RNAs between 20-24 nts in size	NA	NA	NA	NA	NA	NA	NA	-6.02083414111044	0.00659710486977318
10	21743636	21744067	432	*	PlantSmallRNAgenes	siRNA24	NA	NA	osa-b1.0r1-25960	siRNA24 locus with predominant RNA size of 24	NA	NA	NA	NA	NA	NA	NA	-2.24063074131419	0.0281724840283412
10	21994055	21994523	469	*	PlantSmallRNAgenes	siRNA24	NA	NA	osa-b1.0r1-26065	siRNA24 locus with predominant RNA size of 24	NA	NA	NA	NA	NA	NA	NA	-2.31171550636285	0.00613853324081418
10	22074696	22074909	214	*	ShortStack	siRNA24	NA	NA	Cluster_14402	NA	Cluster_14402	24	N	NA	NA	NA	NA	2.08012642322067	0.000855135750500522
10	22221888	22222200	313	+	PlantSmallRNAgenes	OtherRNA	NA	NA	osa-b1.0r1-26153	OtherRNA locus with < 80% of RNAs between 20-24 nts in size	NA	NA	NA	NA	NA	NA	NA	5.7121548912103	0.0297125316765957
10	22343849	22344027	179	-	ShortStack	OtherRNA	NA	NA	Cluster_14578	NA	Cluster_14578	N	N	NA	NA	NA	NA	5.44905932067809	0.0133201208952366
10	22444931	22446045	1115	-	PlantSmallRNAgenes	OtherRNA	NA	NA	osa-b1.0r1-26235	OtherRNA locus with < 80% of RNAs between 20-24 nts in size	NA	NA	NA	NA	NA	NA	NA	-22.394718457347	0.000465632424407992
10	22448283	22448371	89	*	PlantSmallRNAgenes	OtherRNA	NA	NA	osa-b1.0r1-26239	OtherRNA locus with < 80% of RNAs between 20-24 nts in size	NA	NA	NA	NA	NA	NA	NA	-6.96242452057564	1.22282391863582e-05
10	22510644	22510937	294	*	PlantSmallRNAgenes	siRNA24	NA	NA	osa-b1.0r1-26256	siRNA24 locus with predominant RNA size of 24	NA	NA	NA	NA	NA	NA	NA	-2.88959889646976	0.0050960819783609
10	22762756	22763326	571	*	PlantSmallRNAgenes	siRNA24	NA	NA	osa-b1.0r1-26355	siRNA24 locus with predominant RNA size of 24	NA	NA	NA	NA	NA	NA	NA	4.1894497222942	0.0371406217902855
10	22998936	22999260	325	*	PlantSmallRNAgenes	siRNA24	NA	NA	osa-b1.0r1-26442	siRNA24 locus with predominant RNA size of 24	NA	NA	NA	NA	NA	NA	NA	4.35376730255863	0.0190992931893851
10	23024727	23025066	340	*	PlantSmallRNAgenes	siRNA24	NA	NA	osa-b1.0r1-26456	siRNA24 locus with predominant RNA size of 24	NA	NA	NA	NA	NA	NA	NA	-1.54728439369754	0.0167307937521883
11	256475	256689	215	+	PlantSmallRNAgenes	OtherRNA	NA	NA	osa-b1.0r1-26598	OtherRNA locus with < 80% of RNAs between 20-24 nts in size	NA	NA	NA	NA	NA	NA	NA	24.2416860832482	3.82139544783785e-13
11	581169	582036	868	*	PlantSmallRNAgenes	siRNA24	NA	NA	osa-b1.0r1-26711	siRNA24 locus with predominant RNA size of 24	NA	NA	NA	NA	NA	NA	NA	3.02158826114272	0.003147897119192
11	634970	636509	1540	*	PlantSmallRNAgenes	siRNA24	NA	NA	osa-b1.0r1-26726	siRNA24 locus with predominant RNA size of 24	NA	NA	NA	NA	NA	NA	NA	-2.72982610635529	0.000892200715594065
11	700918	702773	1856	*	PlantSmallRNAgenes	siRNA24	NA	NA	osa-b1.0r1-26763	siRNA24 locus with predominant RNA size of 24	NA	NA	NA	NA	NA	NA	NA	-2.49119903170588	0.0227832298502111
11	702974	703444	471	+	PlantSmallRNAgenes	OtherRNA	NA	NA	osa-b1.0r1-26764	OtherRNA locus with < 80% of RNAs between 20-24 nts in size	NA	NA	NA	NA	NA	NA	NA	-6.44157189430355	3.99227746243051e-05
11	703545	704661	1117	*	PlantSmallRNAgenes	siRNA24	NA	NA	osa-b1.0r1-26765	siRNA24 locus with predominant RNA size of 24	NA	NA	NA	NA	NA	NA	NA	-3.21167979692638	0.000183554074434492
11	715408	715882	475	+	PlantSmallRNAgenes	OtherRNA	NA	NA	osa-b1.0r1-26772	OtherRNA locus with < 80% of RNAs between 20-24 nts in size	NA	NA	NA	NA	NA	NA	NA	-5.40225935193176	0.00578950765935195
11	1019932	1021222	1291	-	PlantSmallRNAgenes	siRNA21	NA	NA	osa-b1.0r1-26888	siRNA21 locus with predominant RNA size of 21	NA	NA	NA	NA	NA	NA	NA	-2.17899939532557	0.000873670127231338
11	1035788	1035809	22	*	PlantSmallRNAgenes	OtherRNA	NA	NA	osa-b1.0r1-26896	OtherRNA locus with < 80% of RNAs between 20-24 nts in size	NA	NA	NA	NA	NA	NA	NA	4.36189088935544	0.0166022262552067
11	1115885	1116244	360	*	PlantSmallRNAgenes	siRNA24	NA	NA	osa-b1.0r1-26919	siRNA24 locus with predominant RNA size of 24	NA	NA	NA	NA	NA	NA	NA	2.4420904244778	0.0497735694489563
11	1153361	1153739	379	*	PlantSmallRNAgenes	siRNA24	NA	NA	osa-b1.0r1-26932	siRNA24 locus with predominant RNA size of 24	NA	NA	NA	NA	NA	NA	NA	5.22685899764747	0.00613853324081418
11	1154380	1155922	1543	*	PlantSmallRNAgenes	siRNA24	NA	NA	osa-b1.0r1-26933	siRNA24 locus with predominant RNA size of 24	NA	NA	NA	NA	NA	NA	NA	3.27293416443893	0.00138978254521521
11	1175007	1175252	246	*	PlantSmallRNAgenes	siRNA24	NA	NA	osa-b1.0r1-26945	siRNA24 locus with predominant RNA size of 24	NA	NA	NA	NA	NA	NA	NA	-4.74349606669146	0.00687846736750561
11	1293578	1294211	634	*	PlantSmallRNAgenes	siRNA24	NA	NA	osa-b1.0r1-26992	siRNA24 locus with predominant RNA size of 24	NA	NA	NA	NA	NA	NA	NA	-2.88471440797356	0.0109348668399105
11	1398319	1398914	596	*	PlantSmallRNAgenes	siRNA24	NA	NA	osa-b1.0r1-27035	siRNA24 locus with predominant RNA size of 24	NA	NA	NA	NA	NA	NA	NA	-2.47850763569882	0.0286445204056554
11	1433132	1433325	194	+	PlantSmallRNAgenes	OtherRNA	NA	NA	osa-b1.0r1-27046	OtherRNA locus with < 80% of RNAs between 20-24 nts in size	NA	NA	NA	NA	NA	NA	NA	1.42193388776492	0.0238265957265306
11	1858059	1858757	699	*	PlantSmallRNAgenes	OtherRNA	NA	NA	osa-b1.0r1-27204	OtherRNA locus with < 80% of RNAs between 20-24 nts in size	NA	NA	NA	NA	NA	NA	NA	-5.00721334338185	0.00032338355326288
11	2381411	2381814	404	-	PlantSmallRNAgenes	OtherRNA	NA	NA	osa-b1.0r1-27390	OtherRNA locus with < 80% of RNAs between 20-24 nts in size	NA	NA	NA	NA	NA	NA	NA	-2.00613586404594	1.73608537205569e-05
11	2400416	2401483	1068	*	PlantSmallRNAgenes	siRNA24	NA	NA	osa-b1.0r1-27401	siRNA24 locus with predominant RNA size of 24	NA	NA	NA	NA	NA	NA	NA	-2.77653810597773	0.000207444595171105
11	2423540	2424156	617	*	PlantSmallRNAgenes	OtherRNA	NA	NA	osa-b1.0r1-27414	OtherRNA locus with < 80% of RNAs between 20-24 nts in size	NA	NA	NA	NA	NA	NA	NA	3.28199756052184	0.0190987797460258
11	2485698	2486082	385	*	PlantSmallRNAgenes	siRNA24	NA	NA	osa-b1.0r1-27450	siRNA24 locus with predominant RNA size of 24	NA	NA	NA	NA	NA	NA	NA	5.99245401729254	0.000758164247318602
11	2532829	2533082	254	+	PlantSmallRNAgenes	OtherRNA	NA	NA	osa-b1.0r1-27469	OtherRNA locus with < 80% of RNAs between 20-24 nts in size	NA	NA	NA	NA	NA	NA	NA	3.82749664543013	2.59734980492756e-15
11	2840108	2841423	1316	-	PlantSmallRNAgenes	siRNA22	NA	NA	osa-b1.0r1-27614	siRNA22 locus with predominant RNA size of 22	NA	NA	NA	NA	NA	NA	NA	-6.05377620563096	0.000535284779868209
11	2843214	2843668	455	-	PlantSmallRNAgenes	OtherRNA	NA	NA	osa-b1.0r1-27617	OtherRNA locus with < 80% of RNAs between 20-24 nts in size	NA	NA	NA	NA	NA	NA	NA	-5.64899234182416	0.0019041328097939
11	2870957	2871016	60	+	PlantSmallRNAgenes	OtherRNA	NA	NA	osa-b1.0r1-27629	OtherRNA locus with < 80% of RNAs between 20-24 nts in size	NA	NA	NA	NA	NA	NA	NA	-9.19541923803582	3.76977931090923e-05
11	2889815	2892589	2775	*	PlantSmallRNAgenes	siRNA24	NA	NA	osa-b1.0r1-27642	siRNA24 locus with predominant RNA size of 24	NA	NA	NA	NA	NA	NA	NA	3.82997860945822	0.0173329108072705
11	2946267	2946641	375	*	PlantSmallRNAgenes	siRNA24	NA	NA	osa-b1.0r1-27663	siRNA24 locus with predominant RNA size of 24	NA	NA	NA	NA	NA	NA	NA	-2.93478919944748	2.22439847644462e-07
11	2970237	2971031	795	*	PlantSmallRNAgenes	siRNA24	NA	NA	osa-b1.0r1-27666	siRNA24 locus with predominant RNA size of 24	NA	NA	NA	NA	NA	NA	NA	-2.64222042268297	0.000693558755110364
11	3285699	3287462	1764	*	PlantSmallRNAgenes	siRNA24	NA	NA	osa-b1.0r1-27793	siRNA24 locus with predominant RNA size of 24	NA	NA	NA	NA	NA	NA	NA	2.00954031385942	0.0350886839559544
11	3322565	3323607	1043	*	PlantSmallRNAgenes	siRNA24	NA	NA	osa-b1.0r1-27816	siRNA24 locus with predominant RNA size of 24	NA	NA	NA	NA	NA	NA	NA	-2.41864357200614	0.0200771428813697
11	3480216	3481152	937	*	PlantSmallRNAgenes	siRNA24	NA	NA	osa-b1.0r1-27881	siRNA24 locus with predominant RNA size of 24	NA	NA	NA	NA	NA	NA	NA	3.57097574610754	0.0395276795699563
11	3488067	3490842	2776	-	PlantSmallRNAgenes	OtherRNA	NA	NA	osa-b1.0r1-27885	OtherRNA locus with < 80% of RNAs between 20-24 nts in size	NA	NA	NA	NA	NA	NA	NA	-7.05442091714255	1.51251585211061e-07
11	3491172	3491636	465	-	PlantSmallRNAgenes	OtherRNA	NA	NA	osa-b1.0r1-27886	OtherRNA locus with < 80% of RNAs between 20-24 nts in size	NA	NA	NA	NA	NA	NA	NA	-4.73352967261197	0.00242778959568078
11	3765107	3765649	543	*	PlantSmallRNAgenes	siRNA24	NA	NA	osa-b1.0r1-27995	siRNA24 locus with predominant RNA size of 24	NA	NA	NA	NA	NA	NA	NA	2.65104537753606	0.00782760886918109
11	4107705	4108725	1021	*	PlantSmallRNAgenes	siRNA21	NA	NA	osa-b1.0r1-28147	siRNA21 locus with predominant RNA size of 21	NA	NA	NA	NA	NA	NA	NA	-22.2884566255608	3.92962614762242e-12
11	4117514	4117786	273	-	PlantSmallRNAgenes	siRNA24	NA	NA	osa-b1.0r1-28153	siRNA24 locus with predominant RNA size of 24	NA	NA	NA	NA	NA	NA	NA	3.58975773750856	0.0434518065135587
11	4356231	4357125	895	*	PlantSmallRNAgenes	siRNA24	NA	NA	osa-b1.0r1-28270	siRNA24 locus with predominant RNA size of 24	NA	NA	NA	NA	NA	NA	NA	4.2696724110808	0.0300540228623044
11	4364172	4364190	19	+	PlantSmallRNAgenes	OtherRNA	NA	NA	osa-b1.0r1-28276	OtherRNA locus with < 80% of RNAs between 20-24 nts in size	NA	NA	NA	NA	NA	NA	NA	5.67247894231545	0.00204202618118934
11	4379243	4379974	732	+	PlantSmallRNAgenes	OtherRNA	NA	NA	osa-b1.0r1-28287	OtherRNA locus with < 80% of RNAs between 20-24 nts in size	NA	NA	NA	NA	NA	NA	NA	-1.70209313729588	0.0492257917740762
11	4421457	4423996	2540	*	PlantSmallRNAgenes	siRNA24	NA	NA	osa-b1.0r1-28304	siRNA24 locus with predominant RNA size of 24	NA	NA	NA	NA	NA	NA	NA	2.2077915599559	0.0282121769946833
11	4534799	4535571	773	*	PlantSmallRNAgenes	siRNA24	NA	NA	osa-b1.0r1-28353	siRNA24 locus with predominant RNA size of 24	NA	NA	NA	NA	NA	NA	NA	5.13187378760235	0.00831019478420285
11	4612909	4614032	1124	*	PlantSmallRNAgenes	siRNA24	NA	NA	osa-b1.0r1-28397	siRNA24 locus with predominant RNA size of 24	NA	NA	NA	NA	NA	NA	NA	-1.64359982012991	0.0398776221410521
11	4631457	4633229	1773	*	PlantSmallRNAgenes	OtherRNA	NA	NA	osa-b1.0r1-28401	OtherRNA locus with < 80% of RNAs between 20-24 nts in size	NA	NA	NA	NA	NA	NA	NA	-1.60746921369093	0.0370114412818328
11	4968496	4969093	598	*	PlantSmallRNAgenes	siRNA24	NA	NA	osa-b1.0r1-28568	siRNA24 locus with predominant RNA size of 24	NA	NA	NA	NA	NA	NA	NA	2.82380946984499	0.00481145646716227
11	5223759	5224627	869	*	PlantSmallRNAgenes	OtherRNA	NA	NA	osa-b1.0r1-28673	OtherRNA locus with < 80% of RNAs between 20-24 nts in size	NA	NA	NA	NA	NA	NA	NA	2.83301514733324	0.0226056672963979
11	5285115	5285474	360	*	PlantSmallRNAgenes	siRNA24	NA	NA	osa-b1.0r1-28700	siRNA24 locus with predominant RNA size of 24	NA	NA	NA	NA	NA	NA	NA	-2.59771774202111	0.0217718434935806
11	5470810	5471344	535	*	PlantSmallRNAgenes	siRNA24	NA	NA	osa-b1.0r1-28774	siRNA24 locus with predominant RNA size of 24	NA	NA	NA	NA	NA	NA	NA	1.60700649913546	0.0378009930174543
11	5605253	5605940	688	*	PlantSmallRNAgenes	siRNA24	NA	NA	osa-b1.0r1-28831	siRNA24 locus with predominant RNA size of 24	NA	NA	NA	NA	NA	NA	NA	-3.69497879714898	0.0127638893266675
11	5745106	5745478	373	-	PlantSmallRNAgenes	OtherRNA	NA	NA	osa-b1.0r1-28883	OtherRNA locus with < 80% of RNAs between 20-24 nts in size	NA	NA	NA	NA	NA	NA	NA	6.9338491926025	0.00448628862254289
11	5745620	5745757	138	-	PlantSmallRNAgenes	OtherRNA	NA	NA	osa-b1.0r1-28884	OtherRNA locus with < 80% of RNAs between 20-24 nts in size	NA	NA	NA	NA	NA	NA	NA	5.96450395894018	0.00244016884872183
11	5746670	5746933	264	-	PlantSmallRNAgenes	OtherRNA	NA	NA	osa-b1.0r1-28886	OtherRNA locus with < 80% of RNAs between 20-24 nts in size	NA	NA	NA	NA	NA	NA	NA	6.28116243616018	0.000773051375128965
11	5752723	5753707	985	*	PlantSmallRNAgenes	siRNA24	NA	NA	osa-b1.0r1-28891	siRNA24 locus with predominant RNA size of 24	NA	NA	NA	NA	NA	NA	NA	4.76025439630663	0.0110601198644852
11	5813649	5814487	839	*	PlantSmallRNAgenes	siRNA24	NA	NA	osa-b1.0r1-28914	siRNA24 locus with predominant RNA size of 24	NA	NA	NA	NA	NA	NA	NA	4.61672821268699	0.0127601259049655
11	5872651	5873491	841	*	PlantSmallRNAgenes	siRNA24	NA	NA	osa-b1.0r1-28940	siRNA24 locus with predominant RNA size of 24	NA	NA	NA	NA	NA	NA	NA	-4.91243112758334	0.00115556037968857
11	6005445	6005668	224	*	PlantSmallRNAgenes	siRNA24	NA	NA	osa-b1.0r1-29009	siRNA24 locus with predominant RNA size of 24	NA	NA	NA	NA	NA	NA	NA	5.16725024935602	0.00658442735171343
11	6108271	6108656	386	*	PlantSmallRNAgenes	siRNA24	NA	NA	osa-b1.0r1-29058	siRNA24 locus with predominant RNA size of 24	NA	NA	NA	NA	NA	NA	NA	1.38304267410604	0.0441201760849141
11	6113988	6114465	478	-	PlantSmallRNAgenes	OtherRNA	NA	NA	osa-b1.0r1-29060	OtherRNA locus with < 80% of RNAs between 20-24 nts in size	NA	NA	NA	NA	NA	NA	NA	-7.05231554738403	0.000862953990858084
11	6132717	6133531	815	+	PlantSmallRNAgenes	OtherRNA	NA	NA	osa-b1.0r1-29065	OtherRNA locus with < 80% of RNAs between 20-24 nts in size	NA	NA	NA	NA	NA	NA	NA	3.05883180663262	0.01182925609693
11	6278577	6279612	1036	*	PlantSmallRNAgenes	siRNA24	NA	NA	osa-b1.0r1-29112	siRNA24 locus with predominant RNA size of 24	NA	NA	NA	NA	NA	NA	NA	-3.18321864229315	0.0202087397895767
11	6368539	6369388	850	*	PlantSmallRNAgenes	siRNA24	NA	NA	osa-b1.0r1-29149	siRNA24 locus with predominant RNA size of 24	NA	NA	NA	NA	NA	NA	NA	-2.49448845817659	0.0192943082786286
11	6428826	6429727	902	*	PlantSmallRNAgenes	siRNA24	NA	NA	osa-b1.0r1-29187	siRNA24 locus with predominant RNA size of 24	NA	NA	NA	NA	NA	NA	NA	4.85073112376781	0.0141741135261242
11	6429942	6431143	1202	*	PlantSmallRNAgenes	siRNA24	NA	NA	osa-b1.0r1-29188	siRNA24 locus with predominant RNA size of 24	NA	NA	NA	NA	NA	NA	NA	4.96194121808554	0.0153624753719144
11	6889980	6890824	845	*	PlantSmallRNAgenes	siRNA24	NA	NA	osa-b1.0r1-29355	siRNA24 locus with predominant RNA size of 24	NA	NA	NA	NA	NA	NA	NA	-2.52338035149238	0.00180454315092699
11	7107788	7108173	386	*	PlantSmallRNAgenes	siRNA24	NA	NA	osa-b1.0r1-29444	siRNA24 locus with predominant RNA size of 24	NA	NA	NA	NA	NA	NA	NA	-4.33446704794624	0.0315634857872201
11	7261519	7262455	937	-	PlantSmallRNAgenes	siRNA24	NA	NA	osa-b1.0r1-29497	siRNA24 locus with predominant RNA size of 24	NA	NA	NA	NA	NA	NA	NA	-4.36522597362666	1.55409591489592e-05
11	7292317	7294751	2435	*	Pln24NT	24nt_Locus	NA	NA	cluster24230	NA	NA	NA	NA	cluster24230	cluster24230	T	13	4.78924649591021	0.0317556331487071
11	7533438	7534630	1193	*	PlantSmallRNAgenes	siRNA24	NA	NA	osa-b1.0r1-29587	siRNA24 locus with predominant RNA size of 24	NA	NA	NA	NA	NA	NA	NA	3.28481372362706	0.0189733059886313
11	7588326	7589485	1160	*	PlantSmallRNAgenes	siRNA24	NA	NA	osa-b1.0r1-29606	siRNA24 locus with predominant RNA size of 24	NA	NA	NA	NA	NA	NA	NA	1.88999304089094	0.0352576078669623
11	7611308	7611620	313	*	PlantSmallRNAgenes	siRNA24	NA	NA	osa-b1.0r1-29616	siRNA24 locus with predominant RNA size of 24	NA	NA	NA	NA	NA	NA	NA	1.55679454098845	0.0167307937521883
11	7659645	7663483	3839	+	PlantSmallRNAgenes	OtherRNA	NA	NA	osa-b1.0r1-29633	OtherRNA locus with < 80% of RNAs between 20-24 nts in size	NA	NA	NA	NA	NA	NA	NA	-3.57186036077956	0.0456735187195464
11	7708682	7710389	1708	*	PlantSmallRNAgenes	siRNA24	NA	NA	osa-b1.0r1-29660	siRNA24 locus with predominant RNA size of 24	NA	NA	NA	NA	NA	NA	NA	-4.90089392123906	1.83529718469554e-12
11	7717026	7717429	404	*	PlantSmallRNAgenes	siRNA24	NA	NA	osa-b1.0r1-29661	siRNA24 locus with predominant RNA size of 24	NA	NA	NA	NA	NA	NA	NA	-2.07439442415053	0.00832612651621626
11	7790315	7790888	574	*	PlantSmallRNAgenes	siRNA24	NA	NA	osa-b1.0r1-29689	siRNA24 locus with predominant RNA size of 24	NA	NA	NA	NA	NA	NA	NA	-2.33891163462746	0.000314876235353427
11	7891159	7891497	339	*	PlantSmallRNAgenes	siRNA24	NA	NA	osa-b1.0r1-29742	siRNA24 locus with predominant RNA size of 24	NA	NA	NA	NA	NA	NA	NA	-3.47908895070173	0.0341349689871584
11	7960523	7960711	189	+	PlantSmallRNAgenes	OtherRNA	NA	NA	osa-b1.0r1-29777	OtherRNA locus with < 80% of RNAs between 20-24 nts in size	NA	NA	NA	NA	NA	NA	NA	5.07063010934103	0.0100507839166987
11	7961275	7963375	2101	+	PlantSmallRNAgenes	OtherRNA	NA	NA	osa-b1.0r1-29778	OtherRNA locus with < 80% of RNAs between 20-24 nts in size	NA	NA	NA	NA	NA	NA	NA	3.23792468250842	2.37335967667923e-05
11	8390567	8391972	1406	*	PlantSmallRNAgenes	siRNA24	NA	NA	osa-b1.0r1-29951	siRNA24 locus with predominant RNA size of 24	NA	NA	NA	NA	NA	NA	NA	5.00144930661675	0.0116267184161206
11	8527958	8528421	464	*	PlantSmallRNAgenes	siRNA24	NA	NA	osa-b1.0r1-29992	siRNA24 locus with predominant RNA size of 24	NA	NA	NA	NA	NA	NA	NA	4.62300827265186	0.0143876093369193
11	8823147	8823846	700	*	PlantSmallRNAgenes	siRNA24	NA	NA	osa-b1.0r1-30124	siRNA24 locus with predominant RNA size of 24	NA	NA	NA	NA	NA	NA	NA	2.34935414811382	0.0202021807502934
11	8962750	8964920	2171	*	PlantSmallRNAgenes	siRNA24	NA	NA	osa-b1.0r1-30192	siRNA24 locus with predominant RNA size of 24	NA	NA	NA	NA	NA	NA	NA	2.89063391084772	0.0347770036593742
11	9327061	9327782	722	*	PlantSmallRNAgenes	siRNA24	NA	NA	osa-b1.0r1-30341	siRNA24 locus with predominant RNA size of 24	NA	NA	NA	NA	NA	NA	NA	-4.44155374761891	0.0460047621553319
11	9384515	9385027	513	*	PlantSmallRNAgenes	siRNA24	NA	NA	osa-b1.0r1-30357	siRNA24 locus with predominant RNA size of 24	NA	NA	NA	NA	NA	NA	NA	4.26903050879715	0.0401792489715575
11	9414508	9415735	1228	*	PlantSmallRNAgenes	siRNA24	NA	NA	osa-b1.0r1-30364	siRNA24 locus with predominant RNA size of 24	NA	NA	NA	NA	NA	NA	NA	3.06170701057173	0.0381599835906521
11	9754399	9754840	442	-	PlantSmallRNAgenes	siRNA24	NA	NA	osa-b1.0r1-30516	siRNA24 locus with predominant RNA size of 24	NA	NA	NA	NA	NA	NA	NA	-5.58118955173732	0.00142852016060754
11	9796283	9796902	620	*	PlantSmallRNAgenes	siRNA24	NA	NA	osa-b1.0r1-30537	siRNA24 locus with predominant RNA size of 24	NA	NA	NA	NA	NA	NA	NA	4.33480791322343	0.0207571795650841
11	9895461	9896105	645	*	Pln24NT	24nt_Locus	NA	NA	cluster25128	NA	NA	NA	NA	cluster25128	cluster25128	T	2	-2.51056077199168	0.0189310533100926
11	9924088	9924706	619	*	PlantSmallRNAgenes	OtherRNA	NA	NA	osa-b1.0r1-30585	OtherRNA locus with < 80% of RNAs between 20-24 nts in size	NA	NA	NA	NA	NA	NA	NA	-8.79782109689292	0.00503183421221248
11	10081341	10081809	469	*	PlantSmallRNAgenes	siRNA24	NA	NA	osa-b1.0r1-30669	siRNA24 locus with predominant RNA size of 24	NA	NA	NA	NA	NA	NA	NA	1.62608378938326	0.0358506348786651
11	10478300	10479176	877	*	PlantSmallRNAgenes	siRNA24	NA	NA	osa-b1.0r1-30804	siRNA24 locus with predominant RNA size of 24	NA	NA	NA	NA	NA	NA	NA	-2.60583899214849	0.0211904414355603
11	10479377	10479956	580	*	PlantSmallRNAgenes	siRNA24	NA	NA	osa-b1.0r1-30805	siRNA24 locus with predominant RNA size of 24	NA	NA	NA	NA	NA	NA	NA	-5.52901896324262	0.00615270608413047
11	10857722	10859245	1524	*	PlantSmallRNAgenes	OtherRNA	NA	NA	osa-b1.0r1-30962	OtherRNA locus with < 80% of RNAs between 20-24 nts in size	NA	NA	NA	NA	NA	NA	NA	-2.14567073640087	0.0345964590058797
11	11026411	11027977	1567	*	PlantSmallRNAgenes	siRNA24	NA	NA	osa-b1.0r1-31027	siRNA24 locus with predominant RNA size of 24	NA	NA	NA	NA	NA	NA	NA	2.95798034994677	0.0395276795699563
11	11077350	11078280	931	*	PlantSmallRNAgenes	siRNA24	NA	NA	osa-b1.0r1-31050	siRNA24 locus with predominant RNA size of 24	NA	NA	NA	NA	NA	NA	NA	3.57838585115111	6.72381592534407e-06
11	11116184	11116479	296	*	PlantSmallRNAgenes	siRNA24	NA	NA	osa-b1.0r1-31071	siRNA24 locus with predominant RNA size of 24	NA	NA	NA	NA	NA	NA	NA	2.48812900379759	0.00232907422515242
11	11202021	11202474	454	*	PlantSmallRNAgenes	siRNA24	NA	NA	osa-b1.0r1-31087	siRNA24 locus with predominant RNA size of 24	NA	NA	NA	NA	NA	NA	NA	-3.49969183580373	0.0098962736045609
11	11370349	11370713	365	+	PlantSmallRNAgenes	siRNA24	NA	NA	osa-b1.0r1-31136	siRNA24 locus with predominant RNA size of 24	NA	NA	NA	NA	NA	NA	NA	2.19425026621327	0.027050656546081
11	11596242	11596758	517	*	PlantSmallRNAgenes	OtherRNA	NA	NA	osa-b1.0r1-31213	OtherRNA locus with < 80% of RNAs between 20-24 nts in size	NA	NA	NA	NA	NA	NA	NA	-3.70024702350169	0.0216960204020294
11	11751071	11753410	2340	-	PlantSmallRNAgenes	siRNA24	NA	NA	osa-b1.0r1-31266	siRNA24 locus with predominant RNA size of 24	NA	NA	NA	NA	NA	NA	NA	2.51600132627125	0.0378726220975144
11	11993677	11994166	490	+	PlantSmallRNAgenes	OtherRNA	NA	NA	osa-b1.0r1-31345	OtherRNA locus with < 80% of RNAs between 20-24 nts in size	NA	NA	NA	NA	NA	NA	NA	-11.6821701737682	0.0256537337771404
11	12086500	12086569	70	+	PlantSmallRNAgenes	OtherRNA	NA	NA	osa-b1.0r1-31368	OtherRNA locus with < 80% of RNAs between 20-24 nts in size	NA	NA	NA	NA	NA	NA	NA	-2.07988984137723	0.0281039771133161
11	12142178	12142654	477	*	PlantSmallRNAgenes	siRNA24	NA	NA	osa-b1.0r1-31411	siRNA24 locus with predominant RNA size of 24	NA	NA	NA	NA	NA	NA	NA	5.14072592203943	0.00674246093531063
11	12155370	12155412	43	+	PlantSmallRNAgenes	OtherRNA	NA	NA	osa-b1.0r1-31415	OtherRNA locus with < 80% of RNAs between 20-24 nts in size	NA	NA	NA	NA	NA	NA	NA	-2.62665777091667	0.0352576078669623
11	13379638	13379905	268	*	PlantSmallRNAgenes	siRNA24	NA	NA	osa-b1.0r1-31680	siRNA24 locus with predominant RNA size of 24	NA	NA	NA	NA	NA	NA	NA	3.2267229526897	0.0352576078669623
11	13652851	13654185	1335	*	PlantSmallRNAgenes	siRNA24	NA	NA	osa-b1.0r1-31750	siRNA24 locus with predominant RNA size of 24	NA	NA	NA	NA	NA	NA	NA	2.10173058227218	0.0211187836872348
11	13722407	13722706	300	*	PlantSmallRNAgenes	OtherRNA	NA	NA	osa-b1.0r1-31783	OtherRNA locus with < 80% of RNAs between 20-24 nts in size	NA	NA	NA	NA	NA	NA	NA	4.77718586549371	0.0088258860017602
11	13724141	13724595	455	+	PlantSmallRNAgenes	OtherRNA	NA	NA	osa-b1.0r1-31785	OtherRNA locus with < 80% of RNAs between 20-24 nts in size	NA	NA	NA	NA	NA	NA	NA	6.33423887173999	0.000313174671254516
11	14480678	14481056	379	+	PlantSmallRNAgenes	OtherRNA	NA	NA	osa-b1.0r1-32092	OtherRNA locus with < 80% of RNAs between 20-24 nts in size	NA	NA	NA	NA	NA	NA	NA	1.72476649333107	0.0270770519494309
11	14552817	14553876	1060	*	PlantSmallRNAgenes	siRNA24	NA	NA	osa-b1.0r1-32132	siRNA24 locus with predominant RNA size of 24	NA	NA	NA	NA	NA	NA	NA	2.18029804107577	0.0111784612557717
11	14629005	14630185	1181	*	PlantSmallRNAgenes	siRNA24	NA	NA	osa-b1.0r1-32160	siRNA24 locus with predominant RNA size of 24	NA	NA	NA	NA	NA	NA	NA	-2.16037591509863	0.0170893231780245
11	14661818	14662045	228	*	PlantSmallRNAgenes	siRNA24	NA	NA	osa-b1.0r1-32169	siRNA24 locus with predominant RNA size of 24	NA	NA	NA	NA	NA	NA	NA	3.70130563310834	0.0337677862689982
11	14705307	14707879	2573	*	PlantSmallRNAgenes	siRNA24	NA	NA	osa-b1.0r1-32195	siRNA24 locus with predominant RNA size of 24	NA	NA	NA	NA	NA	NA	NA	-1.66784295372366	0.0100491747166804
11	14755670	14756622	953	*	PlantSmallRNAgenes	siRNA24	NA	NA	osa-b1.0r1-32220	siRNA24 locus with predominant RNA size of 24	NA	NA	NA	NA	NA	NA	NA	-1.42659286057897	0.0352576078669623
11	14810089	14811171	1083	*	PlantSmallRNAgenes	siRNA24	NA	NA	osa-b1.0r1-32243	siRNA24 locus with predominant RNA size of 24	NA	NA	NA	NA	NA	NA	NA	3.91328919255254	0.00916952795157622
11	14956842	14957598	757	*	PlantSmallRNAgenes	siRNA24	NA	NA	osa-b1.0r1-32278	siRNA24 locus with predominant RNA size of 24	NA	NA	NA	NA	NA	NA	NA	-4.08815843071241	0.0498515488946721
11	15246234	15246463	230	*	PlantSmallRNAgenes	siRNA24	NA	NA	osa-b1.0r1-32352	siRNA24 locus with predominant RNA size of 24	NA	NA	NA	NA	NA	NA	NA	4.76473391692154	0.0220891958312843
11	15321972	15322311	340	*	PlantSmallRNAgenes	siRNA24	NA	NA	osa-b1.0r1-32393	siRNA24 locus with predominant RNA size of 24	NA	NA	NA	NA	NA	NA	NA	-1.92367436010166	0.0439941012548183
11	15408150	15408882	733	*	PlantSmallRNAgenes	siRNA24	NA	NA	osa-b1.0r1-32442	siRNA24 locus with predominant RNA size of 24	NA	NA	NA	NA	NA	NA	NA	2.62204968015925	0.00984356208044734
11	15820822	15821110	289	*	PlantSmallRNAgenes	siRNA24	NA	NA	osa-b1.0r1-32623	siRNA24 locus with predominant RNA size of 24	NA	NA	NA	NA	NA	NA	NA	4.41411124935926	0.042108758026693
11	15874262	15875728	1467	*	PlantSmallRNAgenes	siRNA24	NA	NA	osa-b1.0r1-32651	siRNA24 locus with predominant RNA size of 24	NA	NA	NA	NA	NA	NA	NA	4.15692692886325	0.0294300659168703
11	16184240	16184419	180	+	PlantSmallRNAgenes	siRNA24	NA	NA	osa-b1.0r1-32781	siRNA24 locus with predominant RNA size of 24	NA	NA	NA	NA	NA	NA	NA	4.28562369717046	0.00581052941747432
11	16184652	16185450	799	*	PlantSmallRNAgenes	siRNA24	NA	NA	osa-b1.0r1-32782	siRNA24 locus with predominant RNA size of 24	NA	NA	NA	NA	NA	NA	NA	4.6029381118591	0.0166361937247371
11	16203276	16203802	527	-	PlantSmallRNAgenes	siRNA21	NA	NA	osa-b1.0r1-32795	siRNA21 locus with predominant RNA size of 21	NA	NA	NA	NA	NA	NA	NA	6.38960363420019	9.6911999701166e-07
11	16203969	16205222	1254	*	PlantSmallRNAgenes	siRNA24	NA	NA	osa-b1.0r1-32796	siRNA24 locus with predominant RNA size of 24	NA	NA	NA	NA	NA	NA	NA	2.749043292157	0.0249228670502754
11	16223901	16225358	1458	*	PlantSmallRNAgenes	siRNA24	NA	NA	osa-b1.0r1-32811	siRNA24 locus with predominant RNA size of 24	NA	NA	NA	NA	NA	NA	NA	2.30272584554414	0.0448396831131272
11	16259195	16259381	187	*	PlantSmallRNAgenes	siRNA24	NA	NA	osa-b1.0r1-32819	siRNA24 locus with predominant RNA size of 24	NA	NA	NA	NA	NA	NA	NA	3.71659333953383	0.0254056226040942
11	16269887	16270503	617	*	PlantSmallRNAgenes	siRNA24	NA	NA	osa-b1.0r1-32823	siRNA24 locus with predominant RNA size of 24	NA	NA	NA	NA	NA	NA	NA	-4.65271829380083	0.0230723221925395
11	16442671	16444583	1913	*	PlantSmallRNAgenes	siRNA24	NA	NA	osa-b1.0r1-32912	siRNA24 locus with predominant RNA size of 24	NA	NA	NA	NA	NA	NA	NA	4.46219614494761	0.0230375616271936
11	16716271	16719308	3038	+	PlantSmallRNAgenes	siRNA24	NA	NA	osa-b1.0r1-33030	siRNA24 locus with predominant RNA size of 24	NA	NA	NA	NA	NA	NA	NA	-3.24067994480734	1.29108184314508e-05
11	16719409	16722509	3101	+	PlantSmallRNAgenes	siRNA22	NA	NA	osa-b1.0r1-33031	siRNA22 locus with predominant RNA size of 22	NA	NA	NA	NA	NA	NA	NA	-2.88858496830881	9.34052002874838e-06
11	16985423	16986583	1161	+	ShortStack	OtherRNA	NA	NA	Cluster_25595	NA	Cluster_25595	N	N	NA	NA	NA	NA	3.30256444925743	0.0493054637688403
11	16999674	17001762	2089	*	PlantSmallRNAgenes	siRNA24	NA	NA	osa-b1.0r1-33167	siRNA24 locus with predominant RNA size of 24	NA	NA	NA	NA	NA	NA	NA	2.34877306642652	0.00989262146994802
11	17059337	17059983	647	+	PlantSmallRNAgenes	siRNA21	NA	NA	osa-b1.0r1-33190	siRNA21 locus with predominant RNA size of 21	NA	NA	NA	NA	NA	NA	NA	-2.15295763519679	0.0107814032381912
11	17197186	17198167	982	*	PlantSmallRNAgenes	siRNA24	NA	NA	osa-b1.0r1-33235	siRNA24 locus with predominant RNA size of 24	NA	NA	NA	NA	NA	NA	NA	-3.57887706825348	0.00306238551245959
11	17393877	17394305	429	*	PlantSmallRNAgenes	siRNA24	NA	NA	osa-b1.0r1-33323	siRNA24 locus with predominant RNA size of 24	NA	NA	NA	NA	NA	NA	NA	5.0325692571334	0.00415693999989505
11	17413747	17415189	1443	*	PlantSmallRNAgenes	OtherRNA	NA	NA	osa-b1.0r1-33340	OtherRNA locus with < 80% of RNAs between 20-24 nts in size	NA	NA	NA	NA	NA	NA	NA	-3.41066292089874	0.00511770852333877
11	17614485	17614800	316	*	PlantSmallRNAgenes	siRNA24	NA	NA	osa-b1.0r1-33420	siRNA24 locus with predominant RNA size of 24	NA	NA	NA	NA	NA	NA	NA	2.12321580656877	0.00381811083122455
11	17768249	17768541	293	*	PlantSmallRNAgenes	siRNA24	NA	NA	osa-b1.0r1-33491	siRNA24 locus with predominant RNA size of 24	NA	NA	NA	NA	NA	NA	NA	3.38406631075585	0.0126175518782962
11	17835205	17835564	360	*	PlantSmallRNAgenes	siRNA24	NA	NA	osa-b1.0r1-33526	siRNA24 locus with predominant RNA size of 24	NA	NA	NA	NA	NA	NA	NA	4.34691036580938	0.0304165813831299
11	18082056	18082263	208	*	PlantSmallRNAgenes	siRNA24	NA	NA	osa-b1.0r1-33647	siRNA24 locus with predominant RNA size of 24	NA	NA	NA	NA	NA	NA	NA	2.72134180415596	0.0383528331818704
11	18132919	18134264	1346	*	PlantSmallRNAgenes	siRNA24	NA	NA	osa-b1.0r1-33670	siRNA24 locus with predominant RNA size of 24	NA	NA	NA	NA	NA	NA	NA	4.27378688524999	0.0271022244880391
11	18496818	18498250	1433	*	PlantSmallRNAgenes	siRNA24	NA	NA	osa-b1.0r1-33807	siRNA24 locus with predominant RNA size of 24	NA	NA	NA	NA	NA	NA	NA	4.1525552837383	0.0439509729307688
11	18687705	18688820	1116	*	PlantSmallRNAgenes	OtherRNA	NA	NA	osa-b1.0r1-33899	OtherRNA locus with < 80% of RNAs between 20-24 nts in size	NA	NA	NA	NA	NA	NA	NA	-5.4686921260099	6.10811208562505e-08
11	18806159	18807209	1051	*	PlantSmallRNAgenes	siRNA24	NA	NA	osa-b1.0r1-33953	siRNA24 locus with predominant RNA size of 24	NA	NA	NA	NA	NA	NA	NA	4.70303455946912	0.0100928394909866
11	19190193	19190573	381	*	PlantSmallRNAgenes	siRNA24	NA	NA	osa-b1.0r1-34138	siRNA24 locus with predominant RNA size of 24	NA	NA	NA	NA	NA	NA	NA	2.64225792867698	0.0111736117456111
11	19254418	19256138	1721	*	PlantSmallRNAgenes	siRNA24	NA	NA	osa-b1.0r1-34174	siRNA24 locus with predominant RNA size of 24	NA	NA	NA	NA	NA	NA	NA	5.15448251123266	0.00274717043788702
11	19275438	19276382	945	*	PlantSmallRNAgenes	siRNA24	NA	NA	osa-b1.0r1-34188	siRNA24 locus with predominant RNA size of 24	NA	NA	NA	NA	NA	NA	NA	3.4874605454017	0.00852902466436118
11	19343793	19344823	1031	*	PlantSmallRNAgenes	siRNA24	NA	NA	osa-b1.0r1-34227	siRNA24 locus with predominant RNA size of 24	NA	NA	NA	NA	NA	NA	NA	3.57812595246947	0.0293467804291692
11	19358299	19359976	1678	-	PlantSmallRNAgenes	OtherRNA	NA	NA	osa-b1.0r1-34232	OtherRNA locus with < 80% of RNAs between 20-24 nts in size	NA	NA	NA	NA	NA	NA	NA	-7.28894803712069	0.000475011496023644
11	19395004	19396597	1594	+	PlantSmallRNAgenes	OtherRNA	NA	NA	osa-b1.0r1-34253	OtherRNA locus with < 80% of RNAs between 20-24 nts in size	NA	NA	NA	NA	NA	NA	NA	-12.0325074728261	4.93208807857051e-14
11	19503860	19503876	17	-	PlantSmallRNAgenes	OtherRNA	NA	NA	osa-b1.0r1-34299	OtherRNA locus with < 80% of RNAs between 20-24 nts in size	NA	NA	NA	NA	NA	NA	NA	-6.54080943118326	0.000195814754513175
11	19592666	19594107	1442	*	PlantSmallRNAgenes	siRNA24	NA	NA	osa-b1.0r1-34338	siRNA24 locus with predominant RNA size of 24	NA	NA	NA	NA	NA	NA	NA	2.03420949301723	0.0313596348928514
11	19617624	19618698	1075	*	PlantSmallRNAgenes	siRNA24	NA	NA	osa-b1.0r1-34351	siRNA24 locus with predominant RNA size of 24	NA	NA	NA	NA	NA	NA	NA	4.4842409687731	0.0391071678442367
11	20071969	20072264	296	+	PlantSmallRNAgenes	OtherRNA	NA	NA	osa-b1.0r1-34564	OtherRNA locus with < 80% of RNAs between 20-24 nts in size	NA	NA	NA	NA	NA	NA	NA	-2.23354978899437	0.021591191508458
11	20289231	20290359	1129	*	PlantSmallRNAgenes	siRNA24	NA	NA	osa-b1.0r1-34633	siRNA24 locus with predominant RNA size of 24	NA	NA	NA	NA	NA	NA	NA	4.10364010640356	0.0309547144770353
11	20475848	20477930	2083	*	PlantSmallRNAgenes	siRNA24	NA	NA	osa-b1.0r1-34705	siRNA24 locus with predominant RNA size of 24	NA	NA	NA	NA	NA	NA	NA	-3.72385816486609	0.0302241834686113
11	20605875	20606079	205	*	PlantSmallRNAgenes	siRNA24	NA	NA	osa-b1.0r1-34764	siRNA24 locus with predominant RNA size of 24	NA	NA	NA	NA	NA	NA	NA	-5.37155481764237	0.00325619505494705
11	20649430	20650201	772	*	PlantSmallRNAgenes	siRNA24	NA	NA	osa-b1.0r1-34778	siRNA24 locus with predominant RNA size of 24	NA	NA	NA	NA	NA	NA	NA	4.92239723955008	0.0178540372999379
11	20719983	20720539	557	+	PlantSmallRNAgenes	OtherRNA	NA	NA	osa-b1.0r1-34816	OtherRNA locus with < 80% of RNAs between 20-24 nts in size	NA	NA	NA	NA	NA	NA	NA	2.38401911179889	7.91838475422666e-06
11	20724742	20724926	185	*	PlantSmallRNAgenes	siRNA24	NA	NA	osa-b1.0r1-34817	siRNA24 locus with predominant RNA size of 24	NA	NA	NA	NA	NA	NA	NA	5.25565118122941	0.005152357790426
11	20945791	20946411	621	*	PlantSmallRNAgenes	siRNA24	NA	NA	osa-b1.0r1-34917	siRNA24 locus with predominant RNA size of 24	NA	NA	NA	NA	NA	NA	NA	2.21678939331939	0.00511770852333877
11	20947489	20948562	1074	*	PlantSmallRNAgenes	siRNA24	NA	NA	osa-b1.0r1-34918	siRNA24 locus with predominant RNA size of 24	NA	NA	NA	NA	NA	NA	NA	-3.78295491473195	0.00715577323571559
11	21156362	21156803	442	*	PlantSmallRNAgenes	siRNA24	NA	NA	osa-b1.0r1-34989	siRNA24 locus with predominant RNA size of 24	NA	NA	NA	NA	NA	NA	NA	2.58109353087621	3.02236680679706e-05
11	21175174	21175624	451	*	PlantSmallRNAgenes	siRNA24	NA	NA	osa-b1.0r1-34996	siRNA24 locus with predominant RNA size of 24	NA	NA	NA	NA	NA	NA	NA	2.4735426516441	0.0262593419004161
11	21455213	21456018	806	*	PlantSmallRNAgenes	siRNA24	NA	NA	osa-b1.0r1-35106	siRNA24 locus with predominant RNA size of 24	NA	NA	NA	NA	NA	NA	NA	6.44232784981158	0.000100913552442026
11	21530071	21530212	142	-	PlantSmallRNAgenes	OtherRNA	NA	NA	osa-b1.0r1-35129	OtherRNA locus with < 80% of RNAs between 20-24 nts in size	NA	NA	NA	NA	NA	NA	NA	-1.72152746377745	0.0393526615362525
11	21603740	21604752	1013	*	PlantSmallRNAgenes	siRNA24	NA	NA	osa-b1.0r1-35171	siRNA24 locus with predominant RNA size of 24	NA	NA	NA	NA	NA	NA	NA	3.94535018318155	0.0447070047443809
11	22018092	22018584	493	*	PlantSmallRNAgenes	OtherRNA	NA	NA	osa-b1.0r1-35360	OtherRNA locus with < 80% of RNAs between 20-24 nts in size	NA	NA	NA	NA	NA	NA	NA	4.36614050962033	0.0396131028796858
11	22118188	22118352	165	+	PlantSmallRNAgenes	OtherRNA	NA	NA	osa-b1.0r1-35403	OtherRNA locus with < 80% of RNAs between 20-24 nts in size	NA	NA	NA	NA	NA	NA	NA	-2.05957449275234	0.00265545508212146
11	22277628	22278524	897	*	PlantSmallRNAgenes	siRNA24	NA	NA	osa-b1.0r1-35475	siRNA24 locus with predominant RNA size of 24	NA	NA	NA	NA	NA	NA	NA	3.33656050943481	0.00182573707716889
11	22328385	22328801	417	*	PlantSmallRNAgenes	siRNA24	NA	NA	osa-b1.0r1-35504	siRNA24 locus with predominant RNA size of 24	NA	NA	NA	NA	NA	NA	NA	2.89331595742696	0.0430745021316274
11	22353114	22353463	350	*	PlantSmallRNAgenes	siRNA24	NA	NA	osa-b1.0r1-35512	siRNA24 locus with predominant RNA size of 24	NA	NA	NA	NA	NA	NA	NA	3.69712560962658	8.25125271185542e-06
11	22425349	22426183	835	*	PlantSmallRNAgenes	siRNA24	NA	NA	osa-b1.0r1-35550	siRNA24 locus with predominant RNA size of 24	NA	NA	NA	NA	NA	NA	NA	4.29230612345323	0.0218980432971927
11	22436040	22436668	629	*	PlantSmallRNAgenes	siRNA24	NA	NA	osa-b1.0r1-35555	siRNA24 locus with predominant RNA size of 24	NA	NA	NA	NA	NA	NA	NA	3.1105981752967	0.00148219956512066
11	22437682	22437987	306	*	PlantSmallRNAgenes	siRNA24	NA	NA	osa-b1.0r1-35556	siRNA24 locus with predominant RNA size of 24	NA	NA	NA	NA	NA	NA	NA	3.71591839250701	9.27722719150147e-11
11	22485070	22485810	741	*	PlantSmallRNAgenes	siRNA24	NA	NA	osa-b1.0r1-35589	siRNA24 locus with predominant RNA size of 24	NA	NA	NA	NA	NA	NA	NA	2.2375341089339	0.00996125598570569
11	22488898	22489010	113	+	ShortStack	siRNA21	NA	NA	Cluster_29221	NA	Cluster_29221	21	N	NA	NA	NA	NA	-6.20630716812248	0.00106976030860684
11	22520134	22521641	1508	*	PlantSmallRNAgenes	siRNA24	NA	NA	osa-b1.0r1-35611	siRNA24 locus with predominant RNA size of 24	NA	NA	NA	NA	NA	NA	NA	4.31773114980378	1.69079188262595e-09
11	22624557	22624787	231	*	PlantSmallRNAgenes	siRNA24	NA	NA	osa-b1.0r1-35651	siRNA24 locus with predominant RNA size of 24	NA	NA	NA	NA	NA	NA	NA	-1.75246565090629	0.0292433047115749
11	22643766	22643802	37	+	PlantSmallRNAgenes	OtherRNA	NA	NA	osa-b1.0r1-35659	OtherRNA locus with < 80% of RNAs between 20-24 nts in size	NA	NA	NA	NA	NA	NA	NA	6.94932829483494	0.0332721014290737
11	23137812	23139110	1299	*	PlantSmallRNAgenes	siRNA24	NA	NA	osa-b1.0r1-35880	siRNA24 locus with predominant RNA size of 24	NA	NA	NA	NA	NA	NA	NA	1.9800161510176	0.0271022244880391
11	23170984	23171146	163	+	PlantSmallRNAgenes	siRNA24	NA	NA	osa-b1.0r1-35897	siRNA24 locus with predominant RNA size of 24	NA	NA	NA	NA	NA	NA	NA	-3.09264858907831	0.0327237427131763
11	23222368	23222807	440	*	PlantSmallRNAgenes	siRNA24	NA	NA	osa-b1.0r1-35916	siRNA24 locus with predominant RNA size of 24	NA	NA	NA	NA	NA	NA	NA	2.53631996797336	1.56139709056513e-05
11	23401320	23401648	329	+	PlantSmallRNAgenes	OtherRNA	NA	NA	osa-b1.0r1-36003	OtherRNA locus with < 80% of RNAs between 20-24 nts in size	NA	NA	NA	NA	NA	NA	NA	-2.4432641284861	0.000162848629532692
11	23438354	23439132	779	*	PlantSmallRNAgenes	siRNA24	NA	NA	osa-b1.0r1-36011	siRNA24 locus with predominant RNA size of 24	NA	NA	NA	NA	NA	NA	NA	3.03322442693368	0.00476365953455614
11	23546768	23548387	1620	*	PlantSmallRNAgenes	siRNA24	NA	NA	osa-b1.0r1-36064	siRNA24 locus with predominant RNA size of 24	NA	NA	NA	NA	NA	NA	NA	4.58705627078605	0.0346381907126764
11	23614603	23615076	474	*	PlantSmallRNAgenes	siRNA24	NA	NA	osa-b1.0r1-36089	siRNA24 locus with predominant RNA size of 24	NA	NA	NA	NA	NA	NA	NA	-2.27643947495314	0.0347551830316772
11	23641726	23642346	621	*	PlantSmallRNAgenes	siRNA24	NA	NA	osa-b1.0r1-36107	siRNA24 locus with predominant RNA size of 24	NA	NA	NA	NA	NA	NA	NA	4.26330809528449	0.0253021398064051
11	23691087	23691421	335	*	PlantSmallRNAgenes	siRNA24	NA	NA	osa-b1.0r1-36129	siRNA24 locus with predominant RNA size of 24	NA	NA	NA	NA	NA	NA	NA	2.57153280296226	0.0286544194968431
11	23724106	23724889	784	*	PlantSmallRNAgenes	siRNA24	NA	NA	osa-b1.0r1-36142	siRNA24 locus with predominant RNA size of 24	NA	NA	NA	NA	NA	NA	NA	4.74898582230343	0.014735553047221
11	23855435	23856487	1053	*	PlantSmallRNAgenes	siRNA24	NA	NA	osa-b1.0r1-36195	siRNA24 locus with predominant RNA size of 24	NA	NA	NA	NA	NA	NA	NA	3.62489387340893	0.00565463893308614
11	24115167	24115325	159	+	PlantSmallRNAgenes	OtherRNA	NA	NA	osa-b1.0r1-36303	OtherRNA locus with < 80% of RNAs between 20-24 nts in size	NA	NA	NA	NA	NA	NA	NA	-5.01132193223254	3.56429128553934e-11
11	24116004	24116195	192	+	PlantSmallRNAgenes	OtherRNA	NA	NA	osa-b1.0r1-36304	OtherRNA locus with < 80% of RNAs between 20-24 nts in size	NA	NA	NA	NA	NA	NA	NA	-5.19659216664435	0.00107147170072731
11	24150967	24154625	3659	*	Pln24NT	24nt_Locus	NA	NA	cluster30033	NA	NA	NA	NA	cluster30033	cluster30033	T	14	-7.33829366278262	0.0273666482306704
11	24231114	24231308	195	+	PlantSmallRNAgenes	OtherRNA	NA	NA	osa-b1.0r1-36356	OtherRNA locus with < 80% of RNAs between 20-24 nts in size	NA	NA	NA	NA	NA	NA	NA	-3.31615692156872	0.000269912314260695
11	24559784	24560753	970	*	PlantSmallRNAgenes	siRNA24	NA	NA	osa-b1.0r1-36526	siRNA24 locus with predominant RNA size of 24	NA	NA	NA	NA	NA	NA	NA	-2.53839729942222	0.0059623891916685
11	24567456	24568011	556	+	PlantSmallRNAgenes	siRNA24	NA	NA	osa-b1.0r1-36533	siRNA24 locus with predominant RNA size of 24	NA	NA	NA	NA	NA	NA	NA	-7.6654766854475	4.68035337898393e-07
11	24579201	24579735	535	*	PlantSmallRNAgenes	siRNA21	NA	NA	osa-b1.0r1-36546	siRNA21 locus with predominant RNA size of 21	NA	NA	NA	NA	NA	NA	NA	-4.919848195243	0.028695532379127
11	24653408	24654592	1185	*	PlantSmallRNAgenes	siRNA24	NA	NA	osa-b1.0r1-36589	siRNA24 locus with predominant RNA size of 24	NA	NA	NA	NA	NA	NA	NA	-2.20115764095056	0.00194612658058101
11	24778504	24779042	539	*	PlantSmallRNAgenes	siRNA24	NA	NA	osa-b1.0r1-36643	siRNA24 locus with predominant RNA size of 24	NA	NA	NA	NA	NA	NA	NA	3.52031222246823	0.0302308863258844
11	24892254	24892575	322	*	PlantSmallRNAgenes	siRNA24	NA	NA	osa-b1.0r1-36692	siRNA24 locus with predominant RNA size of 24	NA	NA	NA	NA	NA	NA	NA	1.96011579161304	0.0414944037238523
11	24895719	24896258	540	*	PlantSmallRNAgenes	siRNA24	NA	NA	osa-b1.0r1-36695	siRNA24 locus with predominant RNA size of 24	NA	NA	NA	NA	NA	NA	NA	2.70558567158885	0.0152481750281667
11	24969226	24970270	1045	*	PlantSmallRNAgenes	siRNA24	NA	NA	osa-b1.0r1-36734	siRNA24 locus with predominant RNA size of 24	NA	NA	NA	NA	NA	NA	NA	-2.54277555401864	0.00023632554173174
11	25224814	25225522	709	*	PlantSmallRNAgenes	siRNA24	NA	NA	osa-b1.0r1-36866	siRNA24 locus with predominant RNA size of 24	NA	NA	NA	NA	NA	NA	NA	4.03130532700138	0.0464221060167183
11	25303360	25305765	2406	*	PlantSmallRNAgenes	siRNA24	NA	NA	osa-b1.0r1-36907	siRNA24 locus with predominant RNA size of 24	NA	NA	NA	NA	NA	NA	NA	3.12784070819695	1.72676461637386e-05
11	25335791	25336222	432	*	PlantSmallRNAgenes	siRNA24	NA	NA	osa-b1.0r1-36923	siRNA24 locus with predominant RNA size of 24	NA	NA	NA	NA	NA	NA	NA	5.35652318607825	0.00322170979744165
11	25336509	25338824	2316	*	PlantSmallRNAgenes	siRNA24	NA	NA	osa-b1.0r1-36924	siRNA24 locus with predominant RNA size of 24	NA	NA	NA	NA	NA	NA	NA	4.38279533553225	2.48984366144908e-05
11	25392221	25393203	983	*	PlantSmallRNAgenes	siRNA24	NA	NA	osa-b1.0r1-36948	siRNA24 locus with predominant RNA size of 24	NA	NA	NA	NA	NA	NA	NA	3.65921081585816	0.0481768013076155
11	26403873	26405087	1215	*	PlantSmallRNAgenes	siRNA24	NA	NA	osa-b1.0r1-37312	siRNA24 locus with predominant RNA size of 24	NA	NA	NA	NA	NA	NA	NA	-5.36956556762276	0.00229910036674254
11	26473186	26474090	905	*	PlantSmallRNAgenes	siRNA24	NA	NA	osa-b1.0r1-37336	siRNA24 locus with predominant RNA size of 24	NA	NA	NA	NA	NA	NA	NA	2.01628831908082	0.0393422576220576
11	26832173	26832202	30	-	PlantSmallRNAgenes	OtherRNA	NA	NA	osa-b1.0r1-37488	OtherRNA locus with < 80% of RNAs between 20-24 nts in size	NA	NA	NA	NA	NA	NA	NA	-2.55551873539855	0.00118838171182245
11	26981345	26981727	383	-	PlantSmallRNAgenes	siRNA21	NA	NA	osa-b1.0r1-37539	siRNA21 locus with predominant RNA size of 21	NA	NA	NA	NA	NA	NA	NA	2.84794141871542	0.0193486052292401
11	26982273	26982682	410	-	PlantSmallRNAgenes	siRNA21	NA	NA	osa-b1.0r1-37540	siRNA21 locus with predominant RNA size of 21	NA	NA	NA	NA	NA	NA	NA	2.87631258524199	0.000335006198349668
11	27029178	27029552	375	*	PlantSmallRNAgenes	siRNA24	NA	NA	osa-b1.0r1-37557	siRNA24 locus with predominant RNA size of 24	NA	NA	NA	NA	NA	NA	NA	2.28634994250966	0.00878715944310088
11	27320073	27322213	2141	*	PlantSmallRNAgenes	siRNA24	NA	NA	osa-b1.0r1-37659	siRNA24 locus with predominant RNA size of 24	NA	NA	NA	NA	NA	NA	NA	1.87296666050886	0.0208576372394438
11	27363398	27363764	367	*	PlantSmallRNAgenes	siRNA24	NA	NA	osa-b1.0r1-37682	siRNA24 locus with predominant RNA size of 24	NA	NA	NA	NA	NA	NA	NA	8.1215621718867	2.79774098599989e-08
11	27406728	27408585	1858	*	PlantSmallRNAgenes	siRNA24	NA	NA	osa-b1.0r1-37704	siRNA24 locus with predominant RNA size of 24	NA	NA	NA	NA	NA	NA	NA	1.78811326540946	0.0178038092786824
11	27410678	27411690	1013	*	PlantSmallRNAgenes	siRNA24	NA	NA	osa-b1.0r1-37707	siRNA24 locus with predominant RNA size of 24	NA	NA	NA	NA	NA	NA	NA	2.24449479062935	0.0312054002903293
11	28129075	28130432	1358	*	PlantSmallRNAgenes	siRNA24	NA	NA	osa-b1.0r1-37981	siRNA24 locus with predominant RNA size of 24	NA	NA	NA	NA	NA	NA	NA	4.91151236349906	0.00731302523985037
11	28245278	28246502	1225	*	PlantSmallRNAgenes	siRNA24	NA	NA	osa-b1.0r1-38033	siRNA24 locus with predominant RNA size of 24	NA	NA	NA	NA	NA	NA	NA	2.23248702191867	0.0336242972737194
11	28352177	28353129	953	*	PlantSmallRNAgenes	siRNA24	NA	NA	osa-b1.0r1-38082	siRNA24 locus with predominant RNA size of 24	NA	NA	NA	NA	NA	NA	NA	3.07464290457313	0.00501805250329792
11	28467504	28467745	242	-	PlantSmallRNAgenes	siRNA21	NA	NA	osa-b1.0r1-38125	siRNA21 locus with predominant RNA size of 21	NA	NA	NA	NA	NA	NA	NA	-3.66402353094703	0.0101225107678423
11	28511438	28511669	232	*	PlantSmallRNAgenes	siRNA24	NA	NA	osa-b1.0r1-38139	siRNA24 locus with predominant RNA size of 24	NA	NA	NA	NA	NA	NA	NA	3.36765311735806	0.0455397077456173
11	28748986	28749482	497	+	PlantSmallRNAgenes	siRNA24	NA	NA	osa-b1.0r1-38237	siRNA24 locus with predominant RNA size of 24	NA	NA	NA	NA	NA	NA	NA	-2.37977333344174	4.70484870888599e-05
11	28804252	28804623	372	+	PlantSmallRNAgenes	OtherRNA	NA	NA	osa-b1.0r1-38257	OtherRNA locus with < 80% of RNAs between 20-24 nts in size	NA	NA	NA	NA	NA	NA	NA	2.9667166918578	7.28774629296163e-06
11	28868093	28868384	292	+	PlantSmallRNAgenes	siRNA24	NA	NA	osa-b1.0r1-38282	siRNA24 locus with predominant RNA size of 24	NA	NA	NA	NA	NA	NA	NA	-1.43336475723341	0.033170514571391
11	28884662	28885287	626	*	PlantSmallRNAgenes	siRNA24	NA	NA	osa-b1.0r1-38285	siRNA24 locus with predominant RNA size of 24	NA	NA	NA	NA	NA	NA	NA	4.27563832263086	0.0423188060339374
11	28899566	28899673	108	-	ShortStack	OtherRNA	NA	NA	Cluster_32586	NA	Cluster_32586	N	N	NA	NA	NA	NA	6.22365740715217	0.000106430413492447
11	28932598	28933385	788	-	PlantSmallRNAgenes	OtherRNA	NA	NA	osa-b1.0r1-38304	OtherRNA locus with < 80% of RNAs between 20-24 nts in size	NA	NA	NA	NA	NA	NA	NA	-7.00437084512083	1.09940738296292e-05
11	28934230	28936102	1873	-	PlantSmallRNAgenes	OtherRNA	NA	NA	osa-b1.0r1-38306	OtherRNA locus with < 80% of RNAs between 20-24 nts in size	NA	NA	NA	NA	NA	NA	NA	-9.35576074754912	7.96336844650027e-11
12	146773	147498	726	*	PlantSmallRNAgenes	siRNA24	NA	NA	osa-b1.0r1-38386	siRNA24 locus with predominant RNA size of 24	NA	NA	NA	NA	NA	NA	NA	-2.36751987110701	0.0110601198644852
12	231489	232967	1479	*	PlantSmallRNAgenes	siRNA24	NA	NA	osa-b1.0r1-38419	siRNA24 locus with predominant RNA size of 24	NA	NA	NA	NA	NA	NA	NA	2.52266576277692	0.0126526495616267
12	282567	283363	797	*	PlantSmallRNAgenes	siRNA24	NA	NA	osa-b1.0r1-38439	siRNA24 locus with predominant RNA size of 24	NA	NA	NA	NA	NA	NA	NA	-1.4928914418596	0.0495480106615193
12	312211	312333	123	+	PlantSmallRNAgenes	OtherRNA	NA	NA	osa-b1.0r1-38452	OtherRNA locus with < 80% of RNAs between 20-24 nts in size	NA	NA	NA	NA	NA	NA	NA	8.69639516047101	0.00687846736750561
12	413006	413238	233	+	PlantSmallRNAgenes	siRNA24	NA	NA	osa-b1.0r1-38479	siRNA24 locus with predominant RNA size of 24	NA	NA	NA	NA	NA	NA	NA	-5.00824071668171	0.00212014210217342
12	415214	415468	255	+	ShortStack	OtherRNA	NA	NA	Cluster_32957	NA	Cluster_32957	N	N	NA	NA	NA	NA	-26.8908852136659	9.33353155994693e-06
12	493256	493580	325	*	PlantSmallRNAgenes	siRNA24	NA	NA	osa-b1.0r1-38511	siRNA24 locus with predominant RNA size of 24	NA	NA	NA	NA	NA	NA	NA	4.72682816809505	0.0389000650563235
12	652963	654691	1729	*	PlantSmallRNAgenes	siRNA24	NA	NA	osa-b1.0r1-38558	siRNA24 locus with predominant RNA size of 24	NA	NA	NA	NA	NA	NA	NA	-4.17763243032794	0.0473929171576354
12	683544	684985	1442	*	PlantSmallRNAgenes	siRNA24	NA	NA	osa-b1.0r1-38571	siRNA24 locus with predominant RNA size of 24	NA	NA	NA	NA	NA	NA	NA	-3.75538457093462	3.32685951328963e-05
12	737314	739269	1956	+	PlantSmallRNAgenes	OtherRNA	NA	NA	osa-b1.0r1-38599	OtherRNA locus with < 80% of RNAs between 20-24 nts in size	NA	NA	NA	NA	NA	NA	NA	-4.90507798911962	1.3859673772712e-09
12	797577	798136	560	*	PlantSmallRNAgenes	siRNA24	NA	NA	osa-b1.0r1-38626	siRNA24 locus with predominant RNA size of 24	NA	NA	NA	NA	NA	NA	NA	-2.47058267431573	0.00162304464540912
12	837427	837899	473	*	PlantSmallRNAgenes	siRNA24	NA	NA	osa-b1.0r1-38643	siRNA24 locus with predominant RNA size of 24	NA	NA	NA	NA	NA	NA	NA	3.09036881839323	0.00852967710796679
12	871650	873257	1608	*	PlantSmallRNAgenes	siRNA24	NA	NA	osa-b1.0r1-38660	siRNA24 locus with predominant RNA size of 24	NA	NA	NA	NA	NA	NA	NA	-1.48447506364268	0.0267835775544683
12	961765	961943	179	*	PlantSmallRNAgenes	siRNA24	NA	NA	osa-b1.0r1-38690	siRNA24 locus with predominant RNA size of 24	NA	NA	NA	NA	NA	NA	NA	2.95162223564086	0.00316961281182237
12	996436	996869	434	*	PlantSmallRNAgenes	siRNA24	NA	NA	osa-b1.0r1-38702	siRNA24 locus with predominant RNA size of 24	NA	NA	NA	NA	NA	NA	NA	3.76212892365132	0.0239069611949879
12	1076982	1077311	330	*	PlantSmallRNAgenes	siRNA24	NA	NA	osa-b1.0r1-38735	siRNA24 locus with predominant RNA size of 24	NA	NA	NA	NA	NA	NA	NA	2.76838312017088	0.0334081910194872
12	1170646	1170906	261	+	PlantSmallRNAgenes	OtherRNA	NA	NA	osa-b1.0r1-38767	OtherRNA locus with < 80% of RNAs between 20-24 nts in size	NA	NA	NA	NA	NA	NA	NA	-1.9112400965853	0.00430637807207588
12	1342216	1342400	185	+	PlantSmallRNAgenes	OtherRNA	NA	NA	osa-b1.0r1-38843	OtherRNA locus with < 80% of RNAs between 20-24 nts in size	NA	NA	NA	NA	NA	NA	NA	1.37257990449634	0.0391149873154146
12	1430101	1430931	831	*	PlantSmallRNAgenes	siRNA24	NA	NA	osa-b1.0r1-38874	siRNA24 locus with predominant RNA size of 24	NA	NA	NA	NA	NA	NA	NA	5.74775458544397	0.00406894915903116
12	1440474	1441291	818	*	PlantSmallRNAgenes	siRNA24	NA	NA	osa-b1.0r1-38880	siRNA24 locus with predominant RNA size of 24	NA	NA	NA	NA	NA	NA	NA	3.20935404007536	0.000822467389545151
12	1451020	1451266	247	-	PlantSmallRNAgenes	siRNA24	NA	NA	osa-b1.0r1-38886	siRNA24 locus with predominant RNA size of 24	NA	NA	NA	NA	NA	NA	NA	3.27974833583761	0.0174231590926532
12	1661650	1662968	1319	*	PlantSmallRNAgenes	siRNA24	NA	NA	osa-b1.0r1-38973	siRNA24 locus with predominant RNA size of 24	NA	NA	NA	NA	NA	NA	NA	2.20702277113127	0.0402389756307141
12	1726328	1727003	676	*	PlantSmallRNAgenes	siRNA24	NA	NA	osa-b1.0r1-38984	siRNA24 locus with predominant RNA size of 24	NA	NA	NA	NA	NA	NA	NA	4.00211327486903	0.0461282419519057
12	1839426	1840781	1356	*	PlantSmallRNAgenes	siRNA24	NA	NA	osa-b1.0r1-39022	siRNA24 locus with predominant RNA size of 24	NA	NA	NA	NA	NA	NA	NA	2.67453624784488	0.00301653826095393
12	1962873	1963571	699	*	PlantSmallRNAgenes	siRNA24	NA	NA	osa-b1.0r1-39066	siRNA24 locus with predominant RNA size of 24	NA	NA	NA	NA	NA	NA	NA	5.47347645937364	0.0292589688343623
12	2044236	2044251	16	-	ShortStack	OtherRNA	NA	NA	Cluster_33867	NA	Cluster_33867	N	N	NA	NA	NA	NA	-6.08294103735887	0.0337821974167082
12	2184455	2185786	1332	*	PlantSmallRNAgenes	siRNA24	NA	NA	osa-b1.0r1-39136	siRNA24 locus with predominant RNA size of 24	NA	NA	NA	NA	NA	NA	NA	-3.33220740915712	0.0246888243678546
12	2521013	2521567	555	*	PlantSmallRNAgenes	OtherRNA	NA	NA	osa-b1.0r1-39282	OtherRNA locus with < 80% of RNAs between 20-24 nts in size	NA	NA	NA	NA	NA	NA	NA	-4.34015246382898	3.47032586348979e-06
12	2545387	2545835	449	*	PlantSmallRNAgenes	siRNA24	NA	NA	osa-b1.0r1-39295	siRNA24 locus with predominant RNA size of 24	NA	NA	NA	NA	NA	NA	NA	-1.86787270132222	0.0330441472434424
12	2916594	2917034	441	*	PlantSmallRNAgenes	siRNA24	NA	NA	osa-b1.0r1-39457	siRNA24 locus with predominant RNA size of 24	NA	NA	NA	NA	NA	NA	NA	4.9761658355457	0.00658442735171343
12	3004584	3005404	821	*	PlantSmallRNAgenes	siRNA24	NA	NA	osa-b1.0r1-39493	siRNA24 locus with predominant RNA size of 24	NA	NA	NA	NA	NA	NA	NA	4.17167641296065	0.044292191744298
12	3043276	3044025	750	*	PlantSmallRNAgenes	siRNA24	NA	NA	osa-b1.0r1-39508	siRNA24 locus with predominant RNA size of 24	NA	NA	NA	NA	NA	NA	NA	-4.77076589804658	0.000700171117634021
12	3055491	3055819	329	*	PlantSmallRNAgenes	siRNA24	NA	NA	osa-b1.0r1-39511	siRNA24 locus with predominant RNA size of 24	NA	NA	NA	NA	NA	NA	NA	3.05694534589232	0.0147774097494197
12	3077150	3077252	103	-	PlantSmallRNAgenes	OtherRNA	NA	NA	osa-b1.0r1-39523	OtherRNA locus with < 80% of RNAs between 20-24 nts in size	NA	NA	NA	NA	NA	NA	NA	24.7063547955573	4.61970924851576e-13
12	3088241	3089714	1474	*	PlantSmallRNAgenes	siRNA24	NA	NA	osa-b1.0r1-39531	siRNA24 locus with predominant RNA size of 24	NA	NA	NA	NA	NA	NA	NA	2.2740933449504	0.00755274544881917
12	3275554	3275860	307	+	PlantSmallRNAgenes	siRNA24	NA	NA	osa-b1.0r1-39602	siRNA24 locus with predominant RNA size of 24	NA	NA	NA	NA	NA	NA	NA	-8.20736523357767	0.0467476035108972
12	3344567	3345103	537	*	PlantSmallRNAgenes	siRNA24	NA	NA	osa-b1.0r1-39624	siRNA24 locus with predominant RNA size of 24	NA	NA	NA	NA	NA	NA	NA	5.16733695682899	0.00324129934364466
12	3416900	3417817	918	*	PlantSmallRNAgenes	siRNA24	NA	NA	osa-b1.0r1-39652	siRNA24 locus with predominant RNA size of 24	NA	NA	NA	NA	NA	NA	NA	4.6667565743809	0.0181794895868258
12	3449486	3449744	259	*	PlantSmallRNAgenes	siRNA24	NA	NA	osa-b1.0r1-39673	siRNA24 locus with predominant RNA size of 24	NA	NA	NA	NA	NA	NA	NA	-2.17505321386628	0.0363869216621169
12	3853564	3853843	280	*	PlantSmallRNAgenes	siRNA24	NA	NA	osa-b1.0r1-39840	siRNA24 locus with predominant RNA size of 24	NA	NA	NA	NA	NA	NA	NA	-2.61513699935233	0.0280317772672261
12	3883493	3883692	200	+	PlantSmallRNAgenes	siRNA24	NA	NA	osa-b1.0r1-39853	siRNA24 locus with predominant RNA size of 24	NA	NA	NA	NA	NA	NA	NA	3.93413637378981	0.00127295947669225
12	4137000	4137675	676	*	PlantSmallRNAgenes	siRNA24	NA	NA	osa-b1.0r1-39956	siRNA24 locus with predominant RNA size of 24	NA	NA	NA	NA	NA	NA	NA	-1.54319303598513	0.0374114606709991
12	4345504	4347775	2272	*	Pln24NT	24nt_Locus	NA	NA	cluster33149	NA	NA	NA	NA	cluster33149	cluster33149	T	15	4.10283491489602	0.0438424976269602
12	4440121	4440855	735	*	PlantSmallRNAgenes	siRNA24	NA	NA	osa-b1.0r1-40059	siRNA24 locus with predominant RNA size of 24	NA	NA	NA	NA	NA	NA	NA	3.53289369889267	0.0330441472434424
12	4461565	4462771	1207	-	PlantSmallRNAgenes	OtherRNA	NA	NA	osa-b1.0r1-40064	OtherRNA locus with < 80% of RNAs between 20-24 nts in size	NA	NA	NA	NA	NA	NA	NA	-7.11098319866556	4.59774316708895e-06
12	4506743	4509454	2712	*	PlantSmallRNAgenes	OtherRNA	NA	NA	osa-b1.0r1-40088	OtherRNA locus with < 80% of RNAs between 20-24 nts in size	NA	NA	NA	NA	NA	NA	NA	-3.41784742839813	0.000464134790315066
12	4548749	4549303	555	*	PlantSmallRNAgenes	siRNA24	NA	NA	osa-b1.0r1-40117	siRNA24 locus with predominant RNA size of 24	NA	NA	NA	NA	NA	NA	NA	3.84054013542236	0.00202221710214827
12	5092389	5092829	441	*	PlantSmallRNAgenes	siRNA24	NA	NA	osa-b1.0r1-40375	siRNA24 locus with predominant RNA size of 24	NA	NA	NA	NA	NA	NA	NA	-2.86243258404558	0.000942825928137758
12	5129761	5130900	1140	*	PlantSmallRNAgenes	siRNA24	NA	NA	osa-b1.0r1-40396	siRNA24 locus with predominant RNA size of 24	NA	NA	NA	NA	NA	NA	NA	4.26506395112033	0.0301756273879338
12	5246036	5251818	5783	*	Pln24NT	24nt_Locus	NA	NA	cluster33443	NA	NA	NA	NA	cluster33443	cluster33443	T	16	5.56990253489649	0.00106976030860684
12	5613241	5613339	99	*	PlantSmallRNAgenes	OtherRNA	NA	NA	osa-b1.0r1-40563	OtherRNA locus with < 80% of RNAs between 20-24 nts in size	NA	NA	NA	NA	NA	NA	NA	-4.46283295689595	0.000533850257256129
12	5614018	5614813	796	+	PlantSmallRNAgenes	OtherRNA	NA	NA	osa-b1.0r1-40564	OtherRNA locus with < 80% of RNAs between 20-24 nts in size	NA	NA	NA	NA	NA	NA	NA	-7.66762530319147	0.0100953123491208
12	5615300	5616025	726	*	PlantSmallRNAgenes	OtherRNA	NA	NA	osa-b1.0r1-40565	OtherRNA locus with < 80% of RNAs between 20-24 nts in size	NA	NA	NA	NA	NA	NA	NA	-6.04227970484884	0.0488867221029481
12	5617617	5619913	2297	*	PlantSmallRNAgenes	OtherRNA	NA	NA	osa-b1.0r1-40568	OtherRNA locus with < 80% of RNAs between 20-24 nts in size	NA	NA	NA	NA	NA	NA	NA	-6.7512573485634	2.90548240891209e-11
12	5621135	5624664	3530	+	PlantSmallRNAgenes	OtherRNA	NA	NA	osa-b1.0r1-40570	OtherRNA locus with < 80% of RNAs between 20-24 nts in size	NA	NA	NA	NA	NA	NA	NA	-4.33810669715791	0.00218346369462778
12	5624768	5625506	739	-	PlantSmallRNAgenes	OtherRNA	NA	NA	osa-b1.0r1-40571	OtherRNA locus with < 80% of RNAs between 20-24 nts in size	NA	NA	NA	NA	NA	NA	NA	-8.9423492886991	0.00692064987200617
12	5627957	5628955	999	*	PlantSmallRNAgenes	OtherRNA	NA	NA	osa-b1.0r1-40575	OtherRNA locus with < 80% of RNAs between 20-24 nts in size	NA	NA	NA	NA	NA	NA	NA	-5.79577288627367	0.00755792859366129
12	5630335	5632829	2495	*	PlantSmallRNAgenes	OtherRNA	NA	NA	osa-b1.0r1-40578	OtherRNA locus with < 80% of RNAs between 20-24 nts in size	NA	NA	NA	NA	NA	NA	NA	-10.7604251330602	8.7269945216088e-07
12	5634150	5636170	2021	-	PlantSmallRNAgenes	OtherRNA	NA	NA	osa-b1.0r1-40580	OtherRNA locus with < 80% of RNAs between 20-24 nts in size	NA	NA	NA	NA	NA	NA	NA	-9.8885543029476	5.37215024057001e-06
12	5638600	5639631	1032	-	PlantSmallRNAgenes	OtherRNA	NA	NA	osa-b1.0r1-40583	OtherRNA locus with < 80% of RNAs between 20-24 nts in size	NA	NA	NA	NA	NA	NA	NA	-24.82611420747	1.85925997371146e-09
12	5639875	5639953	79	*	PlantSmallRNAgenes	OtherRNA	NA	NA	osa-b1.0r1-40585	OtherRNA locus with < 80% of RNAs between 20-24 nts in size	NA	NA	NA	NA	NA	NA	NA	-5.10147363339966	0.00591439745767622
12	5643252	5643987	736	*	PlantSmallRNAgenes	OtherRNA	NA	NA	osa-b1.0r1-40589	OtherRNA locus with < 80% of RNAs between 20-24 nts in size	NA	NA	NA	NA	NA	NA	NA	-9.51793794639241	2.66846323018564e-05
12	5645693	5646775	1083	+	PlantSmallRNAgenes	OtherRNA	NA	NA	osa-b1.0r1-40592	OtherRNA locus with < 80% of RNAs between 20-24 nts in size	NA	NA	NA	NA	NA	NA	NA	-6.06462056685551	4.43242021495515e-08
12	5829619	5829930	312	*	PlantSmallRNAgenes	siRNA24	NA	NA	osa-b1.0r1-40688	siRNA24 locus with predominant RNA size of 24	NA	NA	NA	NA	NA	NA	NA	-2.60156743561829	0.0115463513440127
12	6674056	6675942	1887	*	PlantSmallRNAgenes	siRNA24	NA	NA	osa-b1.0r1-40982	siRNA24 locus with predominant RNA size of 24	NA	NA	NA	NA	NA	NA	NA	-3.39102830097491	0.00301653826095393
12	6922736	6923952	1217	*	PlantSmallRNAgenes	siRNA24	NA	NA	osa-b1.0r1-41090	siRNA24 locus with predominant RNA size of 24	NA	NA	NA	NA	NA	NA	NA	4.84908483943899	0.00509620134187006
12	6941758	6942024	267	+	PlantSmallRNAgenes	siRNA24	NA	NA	osa-b1.0r1-41100	siRNA24 locus with predominant RNA size of 24	NA	NA	NA	NA	NA	NA	NA	5.66789952130609	0.000950931763040641
12	6988617	6989001	385	-	PlantSmallRNAgenes	OtherRNA	NA	NA	osa-b1.0r1-41128	OtherRNA locus with < 80% of RNAs between 20-24 nts in size	NA	NA	NA	NA	NA	NA	NA	-1.78090610826145	0.0336242972737194
12	7095872	7097255	1384	-	PlantSmallRNAgenes	OtherRNA	NA	NA	osa-b1.0r1-41163	OtherRNA locus with < 80% of RNAs between 20-24 nts in size	NA	NA	NA	NA	NA	NA	NA	-6.3526715833701	0.000424944504207962
12	7098898	7099285	388	-	PlantSmallRNAgenes	OtherRNA	NA	NA	osa-b1.0r1-41167	OtherRNA locus with < 80% of RNAs between 20-24 nts in size	NA	NA	NA	NA	NA	NA	NA	-4.0760650646831	0.00459462096122435
12	7100140	7100808	669	-	PlantSmallRNAgenes	OtherRNA	NA	NA	osa-b1.0r1-41169	OtherRNA locus with < 80% of RNAs between 20-24 nts in size	NA	NA	NA	NA	NA	NA	NA	-5.27258678628405	0.00662057862035303
12	7377553	7377970	418	*	PlantSmallRNAgenes	siRNA24	NA	NA	osa-b1.0r1-41293	siRNA24 locus with predominant RNA size of 24	NA	NA	NA	NA	NA	NA	NA	-2.65506608189115	0.00175314542211328
12	7611677	7611994	318	*	PlantSmallRNAgenes	siRNA24	NA	NA	osa-b1.0r1-41402	siRNA24 locus with predominant RNA size of 24	NA	NA	NA	NA	NA	NA	NA	-2.44660725194376	3.30698588209086e-05
12	7744119	7747387	3269	*	PlantSmallRNAgenes	siRNA24	NA	NA	osa-b1.0r1-41449	siRNA24 locus with predominant RNA size of 24	NA	NA	NA	NA	NA	NA	NA	2.17139643835784	0.00890771011165053
12	7894227	7894483	257	*	PlantSmallRNAgenes	siRNA24	NA	NA	osa-b1.0r1-41520	siRNA24 locus with predominant RNA size of 24	NA	NA	NA	NA	NA	NA	NA	3.18110409931981	0.0128934957592238
12	7929907	7931352	1446	-	PlantSmallRNAgenes	siRNA24	NA	NA	osa-b1.0r1-41531	siRNA24 locus with predominant RNA size of 24	NA	NA	NA	NA	NA	NA	NA	-2.10452813115132	0.00234716019967356
12	8015624	8015765	142	+	PlantSmallRNAgenes	siRNA22	NA	NA	osa-b1.0r1-41567	siRNA22 locus with predominant RNA size of 22	NA	NA	NA	NA	NA	NA	NA	2.20925849961109	0.00351683224555581
12	8526709	8528079	1371	+	PlantSmallRNAgenes	OtherRNA	NA	NA	osa-b1.0r1-41764	OtherRNA locus with < 80% of RNAs between 20-24 nts in size	NA	NA	NA	NA	NA	NA	NA	2.34843354286941	0.00405483007445112
12	8529612	8534343	4732	+	PlantSmallRNAgenes	OtherRNA	NA	NA	osa-b1.0r1-41766	OtherRNA locus with < 80% of RNAs between 20-24 nts in size	NA	NA	NA	NA	NA	NA	NA	-5.433341729811	0.000642341813116549
12	8847066	8848744	1679	*	PlantSmallRNAgenes	siRNA24	NA	NA	osa-b1.0r1-41858	siRNA24 locus with predominant RNA size of 24	NA	NA	NA	NA	NA	NA	NA	-1.51251374457153	0.0252501503435403
12	8956599	8957716	1118	*	PlantSmallRNAgenes	OtherRNA	NA	NA	osa-b1.0r1-41893	OtherRNA locus with < 80% of RNAs between 20-24 nts in size	NA	NA	NA	NA	NA	NA	NA	4.19377924367859	0.014509694106748
12	9162676	9163133	458	+	ShortStack	OtherRNA	NA	NA	Cluster_37990	NA	Cluster_37990	N	N	NA	NA	NA	NA	4.53130746461425	0.0145032890456023
12	9177441	9178143	703	*	PlantSmallRNAgenes	siRNA24	NA	NA	osa-b1.0r1-41934	siRNA24 locus with predominant RNA size of 24	NA	NA	NA	NA	NA	NA	NA	4.80560742516072	0.00983048163610635
12	9316455	9316913	459	-	PlantSmallRNAgenes	siRNA24	NA	NA	osa-b1.0r1-41998	siRNA24 locus with predominant RNA size of 24	NA	NA	NA	NA	NA	NA	NA	3.50521585241707	0.000275280559567476
12	9407279	9408006	728	*	PlantSmallRNAgenes	siRNA24	NA	NA	osa-b1.0r1-42043	siRNA24 locus with predominant RNA size of 24	NA	NA	NA	NA	NA	NA	NA	-6.71434752090382	0.00364103109994815
12	9482865	9484073	1209	*	PlantSmallRNAgenes	siRNA24	NA	NA	osa-b1.0r1-42075	siRNA24 locus with predominant RNA size of 24	NA	NA	NA	NA	NA	NA	NA	-1.98771781566706	0.00740897062221139
12	10080202	10081491	1290	-	PlantSmallRNAgenes	OtherRNA	NA	NA	osa-b1.0r1-42283	OtherRNA locus with < 80% of RNAs between 20-24 nts in size	NA	NA	NA	NA	NA	NA	NA	-7.95926920306795	0.00372355002716895
12	10408440	10408642	203	-	PlantSmallRNAgenes	OtherRNA	NA	NA	osa-b1.0r1-42404	OtherRNA locus with < 80% of RNAs between 20-24 nts in size	NA	NA	NA	NA	NA	NA	NA	4.39373100202079	1.72453746437609e-05
12	10479543	10481314	1772	*	PlantSmallRNAgenes	OtherRNA	NA	NA	osa-b1.0r1-42432	OtherRNA locus with < 80% of RNAs between 20-24 nts in size	NA	NA	NA	NA	NA	NA	NA	-4.3166055895661	0.00360520178663728
12	10532779	10533660	882	*	PlantSmallRNAgenes	siRNA24	NA	NA	osa-b1.0r1-42444	siRNA24 locus with predominant RNA size of 24	NA	NA	NA	NA	NA	NA	NA	-4.72745501432655	0.0107089451573205
12	10790386	10790630	245	*	PlantSmallRNAgenes	siRNA24	NA	NA	osa-b1.0r1-42526	siRNA24 locus with predominant RNA size of 24	NA	NA	NA	NA	NA	NA	NA	6.12759573698361	0.000471561651625484
12	10833115	10833870	756	+	PlantSmallRNAgenes	OtherRNA	NA	NA	osa-b1.0r1-42548	OtherRNA locus with < 80% of RNAs between 20-24 nts in size	NA	NA	NA	NA	NA	NA	NA	-2.3652840133949	0.0120303044336441
12	10952517	10953418	902	*	PlantSmallRNAgenes	siRNA24	NA	NA	osa-b1.0r1-42587	siRNA24 locus with predominant RNA size of 24	NA	NA	NA	NA	NA	NA	NA	4.15695382317022	0.00608259309375862
12	11057147	11057524	378	*	PlantSmallRNAgenes	siRNA24	NA	NA	osa-b1.0r1-42632	siRNA24 locus with predominant RNA size of 24	NA	NA	NA	NA	NA	NA	NA	-1.89765659925521	0.00684416006960915
12	11059500	11060405	906	*	PlantSmallRNAgenes	siRNA24	NA	NA	osa-b1.0r1-42636	siRNA24 locus with predominant RNA size of 24	NA	NA	NA	NA	NA	NA	NA	2.18439578106988	0.00364967260620469
12	11085470	11086780	1311	*	PlantSmallRNAgenes	siRNA21	NA	NA	osa-b1.0r1-42645	siRNA21 locus with predominant RNA size of 21	NA	NA	NA	NA	NA	NA	NA	2.28440954712746	0.0174231590926532
12	11171648	11172575	928	*	PlantSmallRNAgenes	siRNA24	NA	NA	osa-b1.0r1-42672	siRNA24 locus with predominant RNA size of 24	NA	NA	NA	NA	NA	NA	NA	-5.10564818324433	0.0165229889765705
12	11262530	11264443	1914	+	PlantSmallRNAgenes	OtherRNA	NA	NA	osa-b1.0r1-42702	OtherRNA locus with < 80% of RNAs between 20-24 nts in size	NA	NA	NA	NA	NA	NA	NA	-4.91151611996626	3.38586512031914e-11
12	11277147	11278713	1567	+	PlantSmallRNAgenes	OtherRNA	NA	NA	osa-b1.0r1-42713	OtherRNA locus with < 80% of RNAs between 20-24 nts in size	NA	NA	NA	NA	NA	NA	NA	-5.82996851266379	0.000134796412693929
12	11320406	11325043	4638	*	PlantSmallRNAgenes	OtherRNA	NA	NA	osa-b1.0r1-42737	OtherRNA locus with < 80% of RNAs between 20-24 nts in size	NA	NA	NA	NA	NA	NA	NA	-6.00420925935891	7.76765216561631e-13
12	11408821	11410643	1823	+	PlantSmallRNAgenes	OtherRNA	NA	NA	osa-b1.0r1-42762	OtherRNA locus with < 80% of RNAs between 20-24 nts in size	NA	NA	NA	NA	NA	NA	NA	-5.6433930175971	0.0013734343986764
12	12260643	12261727	1085	*	PlantSmallRNAgenes	siRNA24	NA	NA	osa-b1.0r1-42953	siRNA24 locus with predominant RNA size of 24	NA	NA	NA	NA	NA	NA	NA	-3.51073233282398	0.0476944523422573
12	13116098	13117492	1395	+	PlantSmallRNAgenes	OtherRNA	NA	NA	osa-b1.0r1-43223	OtherRNA locus with < 80% of RNAs between 20-24 nts in size	NA	NA	NA	NA	NA	NA	NA	-6.24820719830499	0.000196837577499738
12	13349065	13350624	1560	*	PlantSmallRNAgenes	siRNA20	NA	NA	osa-b1.0r1-43292	siRNA20 locus with predominant RNA size of 20	NA	NA	NA	NA	NA	NA	NA	-6.60835649134797	9.71858357702675e-23
12	13376431	13379279	2849	*	PlantSmallRNAgenes	OtherRNA	NA	NA	osa-b1.0r1-43303	OtherRNA locus with < 80% of RNAs between 20-24 nts in size	NA	NA	NA	NA	NA	NA	NA	-1.60662215459593	0.0102628014470106
12	13392525	13393050	526	+	PlantSmallRNAgenes	OtherRNA	NA	NA	osa-b1.0r1-43309	OtherRNA locus with < 80% of RNAs between 20-24 nts in size	NA	NA	NA	NA	NA	NA	NA	-5.91915794643838	0.02015664936032
12	13409492	13412059	2568	+	PlantSmallRNAgenes	OtherRNA	NA	NA	osa-b1.0r1-43322	OtherRNA locus with < 80% of RNAs between 20-24 nts in size	NA	NA	NA	NA	NA	NA	NA	-10.8571597741938	7.58848775209204e-17
12	13455277	13455330	54	+	PlantSmallRNAgenes	OtherRNA	NA	NA	osa-b1.0r1-43341	OtherRNA locus with < 80% of RNAs between 20-24 nts in size	NA	NA	NA	NA	NA	NA	NA	-2.49924545245996	0.000513102484460806
12	13479963	13482126	2164	+	PlantSmallRNAgenes	OtherRNA	NA	NA	osa-b1.0r1-43347	OtherRNA locus with < 80% of RNAs between 20-24 nts in size	NA	NA	NA	NA	NA	NA	NA	14.1248455920711	1.32555793663086e-16
12	13522477	13523795	1319	*	PlantSmallRNAgenes	siRNA24	NA	NA	osa-b1.0r1-43365	siRNA24 locus with predominant RNA size of 24	NA	NA	NA	NA	NA	NA	NA	2.77772447289841	0.0329394668473554
12	13656222	13656434	213	*	PlantSmallRNAgenes	siRNA24	NA	NA	osa-b1.0r1-43401	siRNA24 locus with predominant RNA size of 24	NA	NA	NA	NA	NA	NA	NA	5.20603139905782	0.00556205277180424
12	13846366	13846683	318	*	PlantSmallRNAgenes	siRNA24	NA	NA	osa-b1.0r1-43470	siRNA24 locus with predominant RNA size of 24	NA	NA	NA	NA	NA	NA	NA	-2.81543776683228	0.0093260036300814
12	14049360	14050439	1080	*	PlantSmallRNAgenes	siRNA24	NA	NA	osa-b1.0r1-43548	siRNA24 locus with predominant RNA size of 24	NA	NA	NA	NA	NA	NA	NA	2.94353057619701	8.34815140407982e-06
12	14830701	14830972	272	*	PlantSmallRNAgenes	siRNA24	NA	NA	osa-b1.0r1-43838	siRNA24 locus with predominant RNA size of 24	NA	NA	NA	NA	NA	NA	NA	4.29009985540674	0.0247392887846973
12	14831897	14832588	692	*	PlantSmallRNAgenes	siRNA24	NA	NA	osa-b1.0r1-43839	siRNA24 locus with predominant RNA size of 24	NA	NA	NA	NA	NA	NA	NA	3.22413544586708	1.40466265378804e-05
12	15304898	15305425	528	+	PlantSmallRNAgenes	OtherRNA	NA	NA	osa-b1.0r1-44013	OtherRNA locus with < 80% of RNAs between 20-24 nts in size	NA	NA	NA	NA	NA	NA	NA	-2.9854687068261	0.00214613089422291
12	15343475	15344020	546	*	PlantSmallRNAgenes	siRNA24	NA	NA	osa-b1.0r1-44046	siRNA24 locus with predominant RNA size of 24	NA	NA	NA	NA	NA	NA	NA	-3.67829654925802	0.0379820187208694
12	15775963	15776229	267	*	PlantSmallRNAgenes	siRNA24	NA	NA	osa-b1.0r1-44200	siRNA24 locus with predominant RNA size of 24	NA	NA	NA	NA	NA	NA	NA	-1.79970608341624	0.0129659710420722
12	16190961	16191521	561	*	PlantSmallRNAgenes	siRNA24	NA	NA	osa-b1.0r1-44395	siRNA24 locus with predominant RNA size of 24	NA	NA	NA	NA	NA	NA	NA	5.15867883906372	0.00421513370088835
12	16685106	16685370	265	*	PlantSmallRNAgenes	siRNA24	NA	NA	osa-b1.0r1-44592	siRNA24 locus with predominant RNA size of 24	NA	NA	NA	NA	NA	NA	NA	2.95988803241706	0.0391071678442367
12	16850756	16853848	3093	*	PlantSmallRNAgenes	siRNA21	NA	NA	osa-b1.0r1-44631	siRNA21 locus with predominant RNA size of 21	NA	NA	NA	NA	NA	NA	NA	-3.42080633170733	1.47221886107739e-08
12	16916046	16916391	346	*	PlantSmallRNAgenes	siRNA24	NA	NA	osa-b1.0r1-44660	siRNA24 locus with predominant RNA size of 24	NA	NA	NA	NA	NA	NA	NA	-1.72300671440055	0.0438424976269602
12	17042172	17042464	293	*	PlantSmallRNAgenes	siRNA24	NA	NA	osa-b1.0r1-44700	siRNA24 locus with predominant RNA size of 24	NA	NA	NA	NA	NA	NA	NA	-3.03583379472868	0.0320762478032541
12	17362242	17362428	187	-	PlantSmallRNAgenes	OtherRNA	NA	NA	osa-b1.0r1-44767	OtherRNA locus with < 80% of RNAs between 20-24 nts in size	NA	NA	NA	NA	NA	NA	NA	-2.38907345555889	0.0338839627044601
12	17528711	17529662	952	*	PlantSmallRNAgenes	siRNA24	NA	NA	osa-b1.0r1-44823	siRNA24 locus with predominant RNA size of 24	NA	NA	NA	NA	NA	NA	NA	4.14196003864089	0.0425994689670913
12	17835040	17835468	429	*	PlantSmallRNAgenes	siRNA24	NA	NA	osa-b1.0r1-44927	siRNA24 locus with predominant RNA size of 24	NA	NA	NA	NA	NA	NA	NA	1.99492952479881	0.00267910589216609
12	17984184	17989236	5053	*	PlantSmallRNAgenes	siRNA24	NA	NA	osa-b1.0r1-44983	siRNA24 locus with predominant RNA size of 24	NA	NA	NA	NA	NA	NA	NA	-7.74996190409491	0.000693558755110364
12	18275543	18276292	750	*	PlantSmallRNAgenes	siRNA24	NA	NA	osa-b1.0r1-45080	siRNA24 locus with predominant RNA size of 24	NA	NA	NA	NA	NA	NA	NA	4.87763646112954	0.00467818060881055
12	18362275	18362673	399	*	PlantSmallRNAgenes	siRNA24	NA	NA	osa-b1.0r1-45125	siRNA24 locus with predominant RNA size of 24	NA	NA	NA	NA	NA	NA	NA	-2.22857448991513	0.0199054226240403
12	18708374	18709054	681	*	PlantSmallRNAgenes	siRNA24	NA	NA	osa-b1.0r1-45260	siRNA24 locus with predominant RNA size of 24	NA	NA	NA	NA	NA	NA	NA	-2.69670926401411	0.0191094170839192
12	18890818	18894344	3527	*	PlantSmallRNAgenes	siRNA24	NA	NA	osa-b1.0r1-45309	siRNA24 locus with predominant RNA size of 24	NA	NA	NA	NA	NA	NA	NA	-3.10403787211554	0.00464828899472466
12	19193205	19193997	793	+	PlantSmallRNAgenes	OtherRNA	NA	NA	osa-b1.0r1-45432	OtherRNA locus with < 80% of RNAs between 20-24 nts in size	NA	NA	NA	NA	NA	NA	NA	-7.59084829657784	5.00057156555206e-10
12	19290864	19292943	2080	-	PlantSmallRNAgenes	OtherRNA	NA	NA	osa-b1.0r1-45498	OtherRNA locus with < 80% of RNAs between 20-24 nts in size	NA	NA	NA	NA	NA	NA	NA	-6.13197043879154	0.0434667591690872
12	19401237	19411912	10676	*	PlantSmallRNAgenes	siRNA24	NA	NA	osa-b1.0r1-45567	siRNA24 locus with predominant RNA size of 24	NA	NA	NA	NA	NA	NA	NA	-2.8682291592735	0.0380750872898733
12	19432734	19434304	1571	*	PlantSmallRNAgenes	siRNA24	NA	NA	osa-b1.0r1-45575	siRNA24 locus with predominant RNA size of 24	NA	NA	NA	NA	NA	NA	NA	2.08365504333835	0.028177033244159
12	19457239	19457625	387	-	PlantSmallRNAgenes	OtherRNA	NA	NA	osa-b1.0r1-45580	OtherRNA locus with < 80% of RNAs between 20-24 nts in size	NA	NA	NA	NA	NA	NA	NA	-1.39894472659925	0.00696045288396043
12	19574034	19574856	823	*	PlantSmallRNAgenes	siRNA24	NA	NA	osa-b1.0r1-45624	siRNA24 locus with predominant RNA size of 24	NA	NA	NA	NA	NA	NA	NA	2.86426965020798	0.0261558653771305
12	19734209	19736322	2114	*	PlantSmallRNAgenes	siRNA24	NA	NA	osa-b1.0r1-45683	siRNA24 locus with predominant RNA size of 24	NA	NA	NA	NA	NA	NA	NA	2.41110439343533	0.00144588055143487
12	19883182	19883881	700	*	PlantSmallRNAgenes	OtherRNA	NA	NA	osa-b1.0r1-45740	OtherRNA locus with < 80% of RNAs between 20-24 nts in size	NA	NA	NA	NA	NA	NA	NA	6.34068322807059	4.89501312792253e-05
12	19910227	19910744	518	*	PlantSmallRNAgenes	siRNA24	NA	NA	osa-b1.0r1-45758	siRNA24 locus with predominant RNA size of 24	NA	NA	NA	NA	NA	NA	NA	2.18198526120584	0.0139422270903352
12	20124650	20125249	600	-	PlantSmallRNAgenes	siRNA24	NA	NA	osa-b1.0r1-45847	siRNA24 locus with predominant RNA size of 24	NA	NA	NA	NA	NA	NA	NA	-2.28849053396089	0.0435927177131858
12	20190266	20190521	256	*	PlantSmallRNAgenes	siRNA24	NA	NA	osa-b1.0r1-45874	siRNA24 locus with predominant RNA size of 24	NA	NA	NA	NA	NA	NA	NA	2.53923100116215	0.00838851184783892
12	20452141	20453220	1080	+	PlantSmallRNAgenes	OtherRNA	NA	NA	osa-b1.0r1-45931	OtherRNA locus with < 80% of RNAs between 20-24 nts in size	NA	NA	NA	NA	NA	NA	NA	-2.21520921672422	0.000378489986908757
12	20484013	20484735	723	-	PlantSmallRNAgenes	OtherRNA	NA	NA	osa-b1.0r1-45945	OtherRNA locus with < 80% of RNAs between 20-24 nts in size	NA	NA	NA	NA	NA	NA	NA	2.36389403075819	0.000183554074434492
12	20497847	20519144	21298	+	PlantSmallRNAgenes	OtherRNA	NA	NA	osa-b1.0r1-45947	OtherRNA locus with < 80% of RNAs between 20-24 nts in size	NA	NA	NA	NA	NA	NA	NA	-1.50172928771037	0.0354805101704002
12	20537552	20546889	9338	-	PlantSmallRNAgenes	OtherRNA	NA	NA	osa-b1.0r1-45950	OtherRNA locus with < 80% of RNAs between 20-24 nts in size	NA	NA	NA	NA	NA	NA	NA	-1.67203708695143	0.000905526994939449
12	20607571	20608293	723	-	PlantSmallRNAgenes	OtherRNA	NA	NA	osa-b1.0r1-45981	OtherRNA locus with < 80% of RNAs between 20-24 nts in size	NA	NA	NA	NA	NA	NA	NA	2.37043172913167	0.000156296748456469
12	20703762	20704469	708	-	PlantSmallRNAgenes	OtherRNA	NA	NA	osa-b1.0r1-46025	OtherRNA locus with < 80% of RNAs between 20-24 nts in size	NA	NA	NA	NA	NA	NA	NA	2.29395528691764	0.000224450238327593
12	20792891	20795579	2689	*	PlantSmallRNAgenes	siRNA24	NA	NA	osa-b1.0r1-46058	siRNA24 locus with predominant RNA size of 24	NA	NA	NA	NA	NA	NA	NA	-3.04348657509661	0.0146764213326222
12	20832709	20832820	112	-	PlantSmallRNAgenes	OtherRNA	NA	NA	osa-b1.0r1-46070	OtherRNA locus with < 80% of RNAs between 20-24 nts in size	NA	NA	NA	NA	NA	NA	NA	-3.4727575236804	0.00739518029593462
12	20845787	20846648	862	*	PlantSmallRNAgenes	siRNA24	NA	NA	osa-b1.0r1-46073	siRNA24 locus with predominant RNA size of 24	NA	NA	NA	NA	NA	NA	NA	-2.12397981665224	0.00524488708606225
12	20926742	20928318	1577	*	PlantSmallRNAgenes	OtherRNA	NA	NA	osa-b1.0r1-46108	OtherRNA locus with < 80% of RNAs between 20-24 nts in size	NA	NA	NA	NA	NA	NA	NA	-5.7171081851044	9.24355607950417e-10
12	21135202	21136052	851	*	PlantSmallRNAgenes	siRNA24	NA	NA	osa-b1.0r1-46224	siRNA24 locus with predominant RNA size of 24	NA	NA	NA	NA	NA	NA	NA	-2.51308426283018	0.00748274647121639
12	21229519	21229652	134	+	PlantSmallRNAgenes	OtherRNA	NA	NA	osa-b1.0r1-46272	OtherRNA locus with < 80% of RNAs between 20-24 nts in size	NA	NA	NA	NA	NA	NA	NA	32.5224627206746	2.09303845298371e-08
12	21428233	21428731	499	*	PlantSmallRNAgenes	siRNA24	NA	NA	osa-b1.0r1-46336	siRNA24 locus with predominant RNA size of 24	NA	NA	NA	NA	NA	NA	NA	2.82056934013741	0.0334546079573223
12	21449046	21449760	715	*	PlantSmallRNAgenes	siRNA24	NA	NA	osa-b1.0r1-46343	siRNA24 locus with predominant RNA size of 24	NA	NA	NA	NA	NA	NA	NA	-4.48659240740131	0.0174773775444316
12	21642851	21643254	404	-	PlantSmallRNAgenes	siRNA24	NA	NA	osa-b1.0r1-46416	siRNA24 locus with predominant RNA size of 24	NA	NA	NA	NA	NA	NA	NA	-2.53400556861178	0.0453826623628716
12	21661599	21663819	2221	+	PlantSmallRNAgenes	OtherRNA	NA	NA	osa-b1.0r1-46423	OtherRNA locus with < 80% of RNAs between 20-24 nts in size	NA	NA	NA	NA	NA	NA	NA	-4.62208519778686	0.00672561735180768
12	22192570	22193501	932	*	PlantSmallRNAgenes	siRNA24	NA	NA	osa-b1.0r1-46691	siRNA24 locus with predominant RNA size of 24	NA	NA	NA	NA	NA	NA	NA	2.69636288078775	0.0336125278136759
12	22299279	22300029	751	*	PlantSmallRNAgenes	siRNA24	NA	NA	osa-b1.0r1-46746	siRNA24 locus with predominant RNA size of 24	NA	NA	NA	NA	NA	NA	NA	-3.79592863313541	9.29938076684512e-08
12	22442896	22443685	790	*	PlantSmallRNAgenes	siRNA24	NA	NA	osa-b1.0r1-46807	siRNA24 locus with predominant RNA size of 24	NA	NA	NA	NA	NA	NA	NA	4.02658360499542	0.0352576078669623
12	22471397	22472228	832	*	PlantSmallRNAgenes	siRNA24	NA	NA	osa-b1.0r1-46822	siRNA24 locus with predominant RNA size of 24	NA	NA	NA	NA	NA	NA	NA	-9.29975244169334	1.1132870189468e-05
12	22494052	22494478	427	-	PlantSmallRNAgenes	OtherRNA	NA	NA	osa-b1.0r1-46831	OtherRNA locus with < 80% of RNAs between 20-24 nts in size	NA	NA	NA	NA	NA	NA	NA	-11.0853332234802	0.0440377423200598
12	22536153	22536886	734	*	PlantSmallRNAgenes	siRNA24	NA	NA	osa-b1.0r1-46851	siRNA24 locus with predominant RNA size of 24	NA	NA	NA	NA	NA	NA	NA	-2.33548475650561	0.0211904414355603
12	22563228	22563486	259	*	PlantSmallRNAgenes	siRNA24	NA	NA	osa-b1.0r1-46860	siRNA24 locus with predominant RNA size of 24	NA	NA	NA	NA	NA	NA	NA	5.66062871285822	0.000892313292609166
12	22580877	22582665	1789	*	PlantSmallRNAgenes	siRNA24	NA	NA	osa-b1.0r1-46866	siRNA24 locus with predominant RNA size of 24	NA	NA	NA	NA	NA	NA	NA	2.00340309081716	0.00657175496558999
12	22594438	22595104	667	*	PlantSmallRNAgenes	siRNA24	NA	NA	osa-b1.0r1-46874	siRNA24 locus with predominant RNA size of 24	NA	NA	NA	NA	NA	NA	NA	-1.97283620999929	0.000773051375128965
12	22614899	22615068	170	-	PlantSmallRNAgenes	OtherRNA	NA	NA	osa-b1.0r1-46885	OtherRNA locus with < 80% of RNAs between 20-24 nts in size	NA	NA	NA	NA	NA	NA	NA	1.77075224373385	0.0343339355897659
12	22738877	22739584	708	-	PlantSmallRNAgenes	OtherRNA	NA	NA	osa-b1.0r1-46937	OtherRNA locus with < 80% of RNAs between 20-24 nts in size	NA	NA	NA	NA	NA	NA	NA	7.3396112621162	1.96025085043181e-06
12	22852918	22856902	3985	-	PlantSmallRNAgenes	OtherRNA	NA	NA	osa-b1.0r1-46982	OtherRNA locus with < 80% of RNAs between 20-24 nts in size	NA	NA	NA	NA	NA	NA	NA	-4.01929066579208	0.0313156883033817
12	23060438	23060740	303	*	PlantSmallRNAgenes	siRNA24	NA	NA	osa-b1.0r1-47059	siRNA24 locus with predominant RNA size of 24	NA	NA	NA	NA	NA	NA	NA	-1.58300063974488	0.0199344734361529
12	23153653	23155196	1544	*	PlantSmallRNAgenes	siRNA24	NA	NA	osa-b1.0r1-47105	siRNA24 locus with predominant RNA size of 24	NA	NA	NA	NA	NA	NA	NA	-4.12090798623592	0.0436886229415312
12	23206131	23206823	693	*	PlantSmallRNAgenes	siRNA24	NA	NA	osa-b1.0r1-47123	siRNA24 locus with predominant RNA size of 24	NA	NA	NA	NA	NA	NA	NA	-1.66087885612039	0.0252501503435403
12	23300330	23300543	214	*	PlantSmallRNAgenes	siRNA24	NA	NA	osa-b1.0r1-47151	siRNA24 locus with predominant RNA size of 24	NA	NA	NA	NA	NA	NA	NA	-3.80740815855677	0.0404189429677715
12	23389017	23390797	1781	*	PlantSmallRNAgenes	siRNA24	NA	NA	osa-b1.0r1-47189	siRNA24 locus with predominant RNA size of 24	NA	NA	NA	NA	NA	NA	NA	6.04984496817516	0.000319724808989571
12	23437715	23438268	554	*	PlantSmallRNAgenes	OtherRNA	NA	NA	osa-b1.0r1-47221	OtherRNA locus with < 80% of RNAs between 20-24 nts in size	NA	NA	NA	NA	NA	NA	NA	-5.85285111302439	0.00207560275142358
12	23440506	23442082	1577	*	PlantSmallRNAgenes	siRNA24	NA	NA	osa-b1.0r1-47223	siRNA24 locus with predominant RNA size of 24	NA	NA	NA	NA	NA	NA	NA	-3.21799114536398	0.000318093995429734
12	23442584	23442850	267	+	PlantSmallRNAgenes	OtherRNA	NA	NA	osa-b1.0r1-47224	OtherRNA locus with < 80% of RNAs between 20-24 nts in size	NA	NA	NA	NA	NA	NA	NA	-3.84965867695232	4.37877220011702e-06
12	23442891	23443572	682	+	PlantSmallRNAgenes	OtherRNA	NA	NA	osa-b1.0r1-47225	OtherRNA locus with < 80% of RNAs between 20-24 nts in size	NA	NA	NA	NA	NA	NA	NA	-2.99094287860596	1.23759110905951e-07
12	23444502	23444626	125	+	PlantSmallRNAgenes	OtherRNA	NA	NA	osa-b1.0r1-47226	OtherRNA locus with < 80% of RNAs between 20-24 nts in size	NA	NA	NA	NA	NA	NA	NA	-2.70072026052103	0.00214506532056815
12	23444838	23445288	451	+	PlantSmallRNAgenes	OtherRNA	NA	NA	osa-b1.0r1-47227	OtherRNA locus with < 80% of RNAs between 20-24 nts in size	NA	NA	NA	NA	NA	NA	NA	-3.31392012407054	9.41193838680446e-05
12	23499581	23499794	214	+	PlantSmallRNAgenes	OtherRNA	NA	NA	osa-b1.0r1-47258	OtherRNA locus with < 80% of RNAs between 20-24 nts in size	NA	NA	NA	NA	NA	NA	NA	-3.57654535228528	0.0336125278136759
12	23515043	23515235	193	+	PlantSmallRNAgenes	OtherRNA	NA	NA	osa-b1.0r1-47274	OtherRNA locus with < 80% of RNAs between 20-24 nts in size	NA	NA	NA	NA	NA	NA	NA	4.3615940350498	0.0383062916566615
12	23515661	23516053	393	+	PlantSmallRNAgenes	OtherRNA	NA	NA	osa-b1.0r1-47276	OtherRNA locus with < 80% of RNAs between 20-24 nts in size	NA	NA	NA	NA	NA	NA	NA	7.67768465615886	1.53962139617596e-07
12	23524949	23525026	78	*	PlantSmallRNAgenes	siRNA24	NA	NA	osa-b1.0r1-47278	siRNA24 locus with predominant RNA size of 24	NA	NA	NA	NA	NA	NA	NA	4.65297022610693	0.0415483363531433
12	23539497	23540124	628	*	PlantSmallRNAgenes	siRNA24	NA	NA	osa-b1.0r1-47294	siRNA24 locus with predominant RNA size of 24	NA	NA	NA	NA	NA	NA	NA	2.49450280965702	0.0181559522786448
12	23735042	23736552	1511	*	PlantSmallRNAgenes	OtherRNA	NA	NA	osa-b1.0r1-47370	OtherRNA locus with < 80% of RNAs between 20-24 nts in size	NA	NA	NA	NA	NA	NA	NA	-3.30043172654556	0.0223521646853172
12	23736929	23737055	127	+	PlantSmallRNAgenes	OtherRNA	NA	NA	osa-b1.0r1-47371	OtherRNA locus with < 80% of RNAs between 20-24 nts in size	NA	NA	NA	NA	NA	NA	NA	2.42015893107381	0.00247803272417561
12	23814813	23816146	1334	*	PlantSmallRNAgenes	siRNA24	NA	NA	osa-b1.0r1-47402	siRNA24 locus with predominant RNA size of 24	NA	NA	NA	NA	NA	NA	NA	1.67861060675713	0.0205786719282762
12	23823618	23823805	188	-	PlantSmallRNAgenes	OtherRNA	NA	NA	osa-b1.0r1-47407	OtherRNA locus with < 80% of RNAs between 20-24 nts in size	NA	NA	NA	NA	NA	NA	NA	-4.23207022937826	0.0370794812892453
12	23852939	23853302	364	*	PlantSmallRNAgenes	siRNA24	NA	NA	osa-b1.0r1-47412	siRNA24 locus with predominant RNA size of 24	NA	NA	NA	NA	NA	NA	NA	4.84597024896149	0.00787121714548605
12	23878942	23879315	374	*	PlantSmallRNAgenes	siRNA24	NA	NA	osa-b1.0r1-47430	siRNA24 locus with predominant RNA size of 24	NA	NA	NA	NA	NA	NA	NA	-6.37670180758813	0.0187321155052157
12	23886068	23886456	389	*	PlantSmallRNAgenes	siRNA24	NA	NA	osa-b1.0r1-47431	siRNA24 locus with predominant RNA size of 24	NA	NA	NA	NA	NA	NA	NA	-4.50642220695728	2.26840406037909e-05
12	24028940	24030602	1663	-	PlantSmallRNAgenes	OtherRNA	NA	NA	osa-b1.0r1-47503	OtherRNA locus with < 80% of RNAs between 20-24 nts in size	NA	NA	NA	NA	NA	NA	NA	-9.52747797485996	7.43235284756029e-06
12	24112633	24112942	310	*	PlantSmallRNAgenes	siRNA24	NA	NA	osa-b1.0r1-47536	siRNA24 locus with predominant RNA size of 24	NA	NA	NA	NA	NA	NA	NA	4.51339830701659	0.0404189429677715
12	24245239	24245729	491	*	PlantSmallRNAgenes	siRNA24	NA	NA	osa-b1.0r1-47597	siRNA24 locus with predominant RNA size of 24	NA	NA	NA	NA	NA	NA	NA	3.37485310875409	0.000283119719236509
12	24529011	24529720	710	*	PlantSmallRNAgenes	siRNA24	NA	NA	osa-b1.0r1-47772	siRNA24 locus with predominant RNA size of 24	NA	NA	NA	NA	NA	NA	NA	-2.86754554580642	0.00173619983296888
12	24686692	24686899	208	*	PlantSmallRNAgenes	siRNA24	NA	NA	osa-b1.0r1-47847	siRNA24 locus with predominant RNA size of 24	NA	NA	NA	NA	NA	NA	NA	2.75224206169226	0.0180169542949997
12	24700680	24701082	403	*	PlantSmallRNAgenes	siRNA24	NA	NA	osa-b1.0r1-47854	siRNA24 locus with predominant RNA size of 24	NA	NA	NA	NA	NA	NA	NA	-2.14515252605736	0.00650295413556157
12	24738608	24738933	326	*	PlantSmallRNAgenes	siRNA24	NA	NA	osa-b1.0r1-47865	siRNA24 locus with predominant RNA size of 24	NA	NA	NA	NA	NA	NA	NA	-2.30672816457365	0.0317714570866459
12	24879425	24879710	286	*	PlantSmallRNAgenes	siRNA24	NA	NA	osa-b1.0r1-47936	siRNA24 locus with predominant RNA size of 24	NA	NA	NA	NA	NA	NA	NA	-2.53263277409767	0.000143488983993434
12	24971419	24972263	845	*	PlantSmallRNAgenes	siRNA24	NA	NA	osa-b1.0r1-47975	siRNA24 locus with predominant RNA size of 24	NA	NA	NA	NA	NA	NA	NA	-1.25993387791048	0.0351087607598382
12	25068986	25069588	603	*	PlantSmallRNAgenes	siRNA24	NA	NA	osa-b1.0r1-48005	siRNA24 locus with predominant RNA size of 24	NA	NA	NA	NA	NA	NA	NA	-1.66725135309078	0.0159703207290569
12	25086015	25086939	925	+	PlantSmallRNAgenes	siRNA24	NA	NA	osa-b1.0r1-48006	siRNA24 locus with predominant RNA size of 24	NA	NA	NA	NA	NA	NA	NA	-2.60470021206821	0.0412550208397529
12	25146440	25148232	1793	*	PlantSmallRNAgenes	siRNA24	NA	NA	osa-b1.0r1-48036	siRNA24 locus with predominant RNA size of 24	NA	NA	NA	NA	NA	NA	NA	3.45513677079259	0.00731040622820596
12	25324921	25325390	470	*	PlantSmallRNAgenes	siRNA24	NA	NA	osa-b1.0r1-48113	siRNA24 locus with predominant RNA size of 24	NA	NA	NA	NA	NA	NA	NA	-5.28165708531567	0.00198916509564933
12	25403680	25404103	424	*	PlantSmallRNAgenes	siRNA24	NA	NA	osa-b1.0r1-48153	siRNA24 locus with predominant RNA size of 24	NA	NA	NA	NA	NA	NA	NA	6.63703944167379	1.45015815912801e-05
12	25472816	25473404	589	+	PlantSmallRNAgenes	siRNA21	NA	NA	osa-b1.0r1-48200	siRNA21 locus with predominant RNA size of 21	NA	NA	NA	NA	NA	NA	NA	-7.90287391156399	0.00286635808210967
12	25642693	25642860	168	*	PlantSmallRNAgenes	siRNA24	NA	NA	osa-b1.0r1-48251	siRNA24 locus with predominant RNA size of 24	NA	NA	NA	NA	NA	NA	NA	3.83767255309843	0.0049194328835472
12	25763090	25763636	547	*	PlantSmallRNAgenes	siRNA24	NA	NA	osa-b1.0r1-48310	siRNA24 locus with predominant RNA size of 24	NA	NA	NA	NA	NA	NA	NA	-2.72182510152879	0.0459099836939103
12	25852654	25853246	593	*	PlantSmallRNAgenes	siRNA24	NA	NA	osa-b1.0r1-48353	siRNA24 locus with predominant RNA size of 24	NA	NA	NA	NA	NA	NA	NA	4.53818528180233	0.0179173698506343
12	25976107	25977538	1432	*	PlantSmallRNAgenes	siRNA24	NA	NA	osa-b1.0r1-48399	siRNA24 locus with predominant RNA size of 24	NA	NA	NA	NA	NA	NA	NA	-2.42782746283032	0.000153382142486333
12	26021285	26021647	363	*	PlantSmallRNAgenes	siRNA24	NA	NA	osa-b1.0r1-48416	siRNA24 locus with predominant RNA size of 24	NA	NA	NA	NA	NA	NA	NA	-7.46162489492878	3.47032586348979e-06
12	26070146	26070897	752	*	PlantSmallRNAgenes	siRNA24	NA	NA	osa-b1.0r1-48443	siRNA24 locus with predominant RNA size of 24	NA	NA	NA	NA	NA	NA	NA	4.62795101628593	0.0125512205750329
12	26079080	26079509	430	*	PlantSmallRNAgenes	siRNA24	NA	NA	osa-b1.0r1-48447	siRNA24 locus with predominant RNA size of 24	NA	NA	NA	NA	NA	NA	NA	-4.47980119796503	0.0427001292698323
12	26172971	26173283	313	+	PlantSmallRNAgenes	OtherRNA	NA	NA	osa-b1.0r1-48484	OtherRNA locus with < 80% of RNAs between 20-24 nts in size	NA	NA	NA	NA	NA	NA	NA	7.18494396404556	0.00025791348760908
12	26177313	26177546	234	+	PlantSmallRNAgenes	OtherRNA	NA	NA	osa-b1.0r1-48486	OtherRNA locus with < 80% of RNAs between 20-24 nts in size	NA	NA	NA	NA	NA	NA	NA	6.04265073527216	0.000773051375128965
12	26178487	26178699	213	+	PlantSmallRNAgenes	OtherRNA	NA	NA	osa-b1.0r1-48488	OtherRNA locus with < 80% of RNAs between 20-24 nts in size	NA	NA	NA	NA	NA	NA	NA	6.07227794842039	0.0259719538787594
12	26245745	26246119	375	*	PlantSmallRNAgenes	siRNA24	NA	NA	osa-b1.0r1-48521	siRNA24 locus with predominant RNA size of 24	NA	NA	NA	NA	NA	NA	NA	4.55758156670806	0.0219482262289549
12	26255948	26257104	1157	*	PlantSmallRNAgenes	siRNA24	NA	NA	osa-b1.0r1-48529	siRNA24 locus with predominant RNA size of 24	NA	NA	NA	NA	NA	NA	NA	2.57128248363674	0.00419655007709024
12	26327190	26327881	692	*	PlantSmallRNAgenes	siRNA24	NA	NA	osa-b1.0r1-48555	siRNA24 locus with predominant RNA size of 24	NA	NA	NA	NA	NA	NA	NA	2.59842987111748	0.0301554005252778
12	26339325	26339892	568	-	PlantSmallRNAgenes	siRNA21	NA	NA	osa-b1.0r1-48559	siRNA21 locus with predominant RNA size of 21	NA	NA	NA	NA	NA	NA	NA	-1.69962611154711	0.00747271146583748
12	26357157	26358376	1220	*	PlantSmallRNAgenes	siRNA24	NA	NA	osa-b1.0r1-48572	siRNA24 locus with predominant RNA size of 24	NA	NA	NA	NA	NA	NA	NA	-2.65059202036622	0.00355665611829784
12	26415320	26415551	232	*	PlantSmallRNAgenes	siRNA24	NA	NA	osa-b1.0r1-48589	siRNA24 locus with predominant RNA size of 24	NA	NA	NA	NA	NA	NA	NA	4.91115756241091	0.0230952611298215
12	26433553	26434160	608	-	ShortStack	OtherRNA	NA	NA	Cluster_48284	NA	Cluster_48284	N	N	NA	NA	NA	NA	4.41359059094644	0.0414637489138421
12	26449708	26449936	229	*	PlantSmallRNAgenes	siRNA24	NA	NA	osa-b1.0r1-48599	siRNA24 locus with predominant RNA size of 24	NA	NA	NA	NA	NA	NA	NA	-3.98535803379349	0.0497089240305963
12	26632826	26633501	676	-	PlantSmallRNAgenes	siRNA24	NA	NA	osa-b1.0r1-48676	siRNA24 locus with predominant RNA size of 24	NA	NA	NA	NA	NA	NA	NA	-2.05202151036764	0.0143289772606129
12	26946877	26947651	775	-	ShortStack	OtherRNA	NA	NA	Cluster_48558	NA	Cluster_48558	N	N	NA	NA	NA	NA	6.42426806559734	0.000114053584286859
12	26981632	26982769	1138	*	PlantSmallRNAgenes	siRNA24	NA	NA	osa-b1.0r1-48820	siRNA24 locus with predominant RNA size of 24	NA	NA	NA	NA	NA	NA	NA	1.95395789670068	0.042977611409052
12	27060229	27061384	1156	+	PlantSmallRNAgenes	OtherRNA	NA	NA	osa-b1.0r1-48864	OtherRNA locus with < 80% of RNAs between 20-24 nts in size	NA	NA	NA	NA	NA	NA	NA	1.54647993819805	0.0467582001904503
12	27427325	27428074	750	*	PlantSmallRNAgenes	siRNA24	NA	NA	osa-b1.0r1-48992	siRNA24 locus with predominant RNA size of 24	NA	NA	NA	NA	NA	NA	NA	5.11174383838029	0.00580258985789767
12	27435944	27436153	210	*	PlantSmallRNAgenes	siRNA24	NA	NA	osa-b1.0r1-48997	siRNA24 locus with predominant RNA size of 24	NA	NA	NA	NA	NA	NA	NA	-2.38752292192974	0.0220583458448105
2	68810	69208	399	*	PlantSmallRNAgenes	siRNA24	NA	NA	osa-b1.0r1-49061	siRNA24 locus with predominant RNA size of 24	NA	NA	NA	NA	NA	NA	NA	-2.89956913490663	0.00459462096122435
2	79691	80307	617	-	PlantSmallRNAgenes	OtherRNA	NA	NA	osa-b1.0r1-49073	OtherRNA locus with < 80% of RNAs between 20-24 nts in size	NA	NA	NA	NA	NA	NA	NA	-6.80257599959737	9.29596025035257e-05
2	81921	82876	956	-	PlantSmallRNAgenes	OtherRNA	NA	NA	osa-b1.0r1-49077	OtherRNA locus with < 80% of RNAs between 20-24 nts in size	NA	NA	NA	NA	NA	NA	NA	-6.7713566964261	0.0230723221925395
2	117633	117887	255	*	PlantSmallRNAgenes	siRNA24	NA	NA	osa-b1.0r1-49088	siRNA24 locus with predominant RNA size of 24	NA	NA	NA	NA	NA	NA	NA	3.16867945035408	0.0306228687537978
2	183660	185298	1639	-	PlantSmallRNAgenes	OtherRNA	NA	NA	osa-b1.0r1-49109	OtherRNA locus with < 80% of RNAs between 20-24 nts in size	NA	NA	NA	NA	NA	NA	NA	-6.27586421293063	0.000147231337864934
2	194372	195126	755	*	PlantSmallRNAgenes	siRNA24	NA	NA	osa-b1.0r1-49113	siRNA24 locus with predominant RNA size of 24	NA	NA	NA	NA	NA	NA	NA	3.36900952140093	0.0011812005877637
2	489162	490517	1356	+	ShortStack	OtherRNA	NA	NA	Cluster_76019	NA	Cluster_76019	N	N	NA	NA	NA	NA	3.70075286793298	0.0304594560166329
2	633979	634186	208	+	PlantSmallRNAgenes	OtherRNA	NA	NA	osa-b1.0r1-49248	OtherRNA locus with < 80% of RNAs between 20-24 nts in size	NA	NA	NA	NA	NA	NA	NA	-1.62305824733314	0.00144824531383031
2	680277	682186	1910	*	PlantSmallRNAgenes	siRNA24	NA	NA	osa-b1.0r1-49262	siRNA24 locus with predominant RNA size of 24	NA	NA	NA	NA	NA	NA	NA	4.3557832800733	0.020351239512263
2	782616	782731	116	-	PlantSmallRNAgenes	OtherRNA	NA	NA	osa-b1.0r1-49305	OtherRNA locus with < 80% of RNAs between 20-24 nts in size	NA	NA	NA	NA	NA	NA	NA	-3.34548719322807	0.000423683740313695
2	807586	808257	672	-	PlantSmallRNAgenes	OtherRNA	NA	NA	osa-b1.0r1-49321	OtherRNA locus with < 80% of RNAs between 20-24 nts in size	NA	NA	NA	NA	NA	NA	NA	-7.95297946334777	0.0158109002120755
2	811393	817540	6148	+	PlantSmallRNAgenes	OtherRNA	NA	NA	osa-b1.0r1-49323	OtherRNA locus with < 80% of RNAs between 20-24 nts in size	NA	NA	NA	NA	NA	NA	NA	-6.9164414696501	3.13715541054476e-12
2	825039	825458	420	-	PlantSmallRNAgenes	OtherRNA	NA	NA	osa-b1.0r1-49326	OtherRNA locus with < 80% of RNAs between 20-24 nts in size	NA	NA	NA	NA	NA	NA	NA	-4.46927701858562	0.0110946852994612
2	825776	827292	1517	-	PlantSmallRNAgenes	OtherRNA	NA	NA	osa-b1.0r1-49327	OtherRNA locus with < 80% of RNAs between 20-24 nts in size	NA	NA	NA	NA	NA	NA	NA	-3.89531631555392	1.56139709056513e-05
2	1025124	1026049	926	*	PlantSmallRNAgenes	OtherRNA	NA	NA	osa-b1.0r1-49397	OtherRNA locus with < 80% of RNAs between 20-24 nts in size	NA	NA	NA	NA	NA	NA	NA	-7.9399877588151	1.12939284124851e-12
2	1085151	1085490	340	*	PlantSmallRNAgenes	siRNA24	NA	NA	osa-b1.0r1-49423	siRNA24 locus with predominant RNA size of 24	NA	NA	NA	NA	NA	NA	NA	4.38979337232734	0.0426432652796615
2	1143108	1143739	632	-	PlantSmallRNAgenes	siRNA24	NA	NA	osa-b1.0r1-49452	siRNA24 locus with predominant RNA size of 24	NA	NA	NA	NA	NA	NA	NA	3.42038700317437	0.0205746499089681
2	1272380	1273043	664	*	PlantSmallRNAgenes	siRNA24	NA	NA	osa-b1.0r1-49495	siRNA24 locus with predominant RNA size of 24	NA	NA	NA	NA	NA	NA	NA	-3.44648235173718	0.00393477783631303
2	1441549	1442737	1189	*	PlantSmallRNAgenes	siRNA24	NA	NA	osa-b1.0r1-49560	siRNA24 locus with predominant RNA size of 24	NA	NA	NA	NA	NA	NA	NA	-1.76209241702015	0.0220110549740204
2	1496848	1498139	1292	*	PlantSmallRNAgenes	siRNA24	NA	NA	osa-b1.0r1-49581	siRNA24 locus with predominant RNA size of 24	NA	NA	NA	NA	NA	NA	NA	-3.44633288013913	0.000816130755986287
2	1565669	1566009	341	*	PlantSmallRNAgenes	siRNA24	NA	NA	osa-b1.0r1-49616	siRNA24 locus with predominant RNA size of 24	NA	NA	NA	NA	NA	NA	NA	3.87168236611618	0.0175464487634596
2	1573641	1574117	477	*	PlantSmallRNAgenes	siRNA24	NA	NA	osa-b1.0r1-49620	siRNA24 locus with predominant RNA size of 24	NA	NA	NA	NA	NA	NA	NA	2.53130901411207	0.0119657186984766
2	1665811	1666165	355	*	PlantSmallRNAgenes	siRNA24	NA	NA	osa-b1.0r1-49653	siRNA24 locus with predominant RNA size of 24	NA	NA	NA	NA	NA	NA	NA	4.2780890730812	0.0308151221209705
2	1868298	1868739	442	*	PlantSmallRNAgenes	siRNA24	NA	NA	osa-b1.0r1-49725	siRNA24 locus with predominant RNA size of 24	NA	NA	NA	NA	NA	NA	NA	3.023518051149	0.00952136931994762
2	2119927	2120240	314	-	PlantSmallRNAgenes	siRNA24	NA	NA	osa-b1.0r1-49813	siRNA24 locus with predominant RNA size of 24	NA	NA	NA	NA	NA	NA	NA	2.03338105016201	0.0430116523874754
2	2387585	2388113	529	*	PlantSmallRNAgenes	siRNA24	NA	NA	osa-b1.0r1-49929	siRNA24 locus with predominant RNA size of 24	NA	NA	NA	NA	NA	NA	NA	-3.41796088617218	0.00155146928267675
2	2388817	2389023	207	+	PlantSmallRNAgenes	siRNA21	NA	NA	osa-b1.0r1-49930	siRNA21 locus with predominant RNA size of 21	NA	NA	NA	NA	NA	NA	NA	-5.19561662415238	0.0103632485268503
2	2395409	2396046	638	*	PlantSmallRNAgenes	siRNA24	NA	NA	osa-b1.0r1-49934	siRNA24 locus with predominant RNA size of 24	NA	NA	NA	NA	NA	NA	NA	-5.51203536274647	0.00197139444026003
2	2764675	2765115	441	*	PlantSmallRNAgenes	siRNA24	NA	NA	osa-b1.0r1-50056	siRNA24 locus with predominant RNA size of 24	NA	NA	NA	NA	NA	NA	NA	2.01344456363456	0.00211323585556602
2	2897961	2898390	430	*	PlantSmallRNAgenes	siRNA24	NA	NA	osa-b1.0r1-50092	siRNA24 locus with predominant RNA size of 24	NA	NA	NA	NA	NA	NA	NA	-1.43082926697707	0.0212171641259187
2	2925240	2925926	687	*	PlantSmallRNAgenes	siRNA24	NA	NA	osa-b1.0r1-50098	siRNA24 locus with predominant RNA size of 24	NA	NA	NA	NA	NA	NA	NA	-1.80573882476119	0.0188561763858963
2	3073549	3074037	489	*	PlantSmallRNAgenes	siRNA24	NA	NA	osa-b1.0r1-50140	siRNA24 locus with predominant RNA size of 24	NA	NA	NA	NA	NA	NA	NA	4.24326396071408	0.0259495587392355
2	3271241	3272113	873	-	PlantSmallRNAgenes	OtherRNA	NA	NA	osa-b1.0r1-50206	OtherRNA locus with < 80% of RNAs between 20-24 nts in size	NA	NA	NA	NA	NA	NA	NA	-6.00703740516417	0.000308257981087538
2	3340097	3342336	2240	-	PlantSmallRNAgenes	OtherRNA	NA	NA	osa-b1.0r1-50230	OtherRNA locus with < 80% of RNAs between 20-24 nts in size	NA	NA	NA	NA	NA	NA	NA	2.8378191250073	8.59893508838814e-06
2	3515946	3516320	375	*	PlantSmallRNAgenes	siRNA24	NA	NA	osa-b1.0r1-50287	siRNA24 locus with predominant RNA size of 24	NA	NA	NA	NA	NA	NA	NA	3.09738692811389	0.0309146683398931
2	4053228	4053655	428	+	PlantSmallRNAgenes	siRNA24	NA	NA	osa-b1.0r1-50499	siRNA24 locus with predominant RNA size of 24	NA	NA	NA	NA	NA	NA	NA	2.31341467406003	0.0392417327116028
2	4277712	4278356	645	*	PlantSmallRNAgenes	siRNA24	NA	NA	osa-b1.0r1-50601	siRNA24 locus with predominant RNA size of 24	NA	NA	NA	NA	NA	NA	NA	-2.37624683833756	0.00985284690501987
2	4284648	4285896	1249	+	PlantSmallRNAgenes	OtherRNA	NA	NA	osa-b1.0r1-50606	OtherRNA locus with < 80% of RNAs between 20-24 nts in size	NA	NA	NA	NA	NA	NA	NA	2.58756612015621	0.0336125278136759
2	4314957	4316218	1262	*	PlantSmallRNAgenes	OtherRNA	NA	NA	osa-b1.0r1-50620	OtherRNA locus with < 80% of RNAs between 20-24 nts in size	NA	NA	NA	NA	NA	NA	NA	-3.66916191267793	0.00779987674335093
2	4316261	4317000	740	+	PlantSmallRNAgenes	OtherRNA	NA	NA	osa-b1.0r1-50621	OtherRNA locus with < 80% of RNAs between 20-24 nts in size	NA	NA	NA	NA	NA	NA	NA	-4.18524150874387	0.00367485921954288
2	4371819	4372045	227	-	PlantSmallRNAgenes	OtherRNA	NA	NA	osa-b1.0r1-50652	OtherRNA locus with < 80% of RNAs between 20-24 nts in size	NA	NA	NA	NA	NA	NA	NA	3.56353035911147	2.99743620856731e-08
2	4417412	4417765	354	*	PlantSmallRNAgenes	siRNA24	NA	NA	osa-b1.0r1-50668	siRNA24 locus with predominant RNA size of 24	NA	NA	NA	NA	NA	NA	NA	1.48941663132408	0.0440042063783909
2	4501018	4501401	384	*	PlantSmallRNAgenes	siRNA24	NA	NA	osa-b1.0r1-50698	siRNA24 locus with predominant RNA size of 24	NA	NA	NA	NA	NA	NA	NA	-4.36100629299976	0.0499676589830131
2	4592002	4592504	503	*	PlantSmallRNAgenes	siRNA24	NA	NA	osa-b1.0r1-50754	siRNA24 locus with predominant RNA size of 24	NA	NA	NA	NA	NA	NA	NA	4.81684994039599	0.0216850552617398
2	4704263	4704556	294	*	PlantSmallRNAgenes	siRNA24	NA	NA	osa-b1.0r1-50796	siRNA24 locus with predominant RNA size of 24	NA	NA	NA	NA	NA	NA	NA	-6.18873952127336	0.000327827501965909
2	4799039	4799547	509	*	PlantSmallRNAgenes	siRNA24	NA	NA	osa-b1.0r1-50849	siRNA24 locus with predominant RNA size of 24	NA	NA	NA	NA	NA	NA	NA	-3.85106247217477	0.0220678060142566
2	4807308	4807666	359	*	PlantSmallRNAgenes	siRNA24	NA	NA	osa-b1.0r1-50852	siRNA24 locus with predominant RNA size of 24	NA	NA	NA	NA	NA	NA	NA	-2.13923008596107	0.000114897233907382
2	5157279	5157646	368	*	PlantSmallRNAgenes	siRNA24	NA	NA	osa-b1.0r1-50985	siRNA24 locus with predominant RNA size of 24	NA	NA	NA	NA	NA	NA	NA	-2.45504172528592	0.0251814552663629
2	5176534	5176869	336	+	PlantSmallRNAgenes	siRNA24	NA	NA	osa-b1.0r1-50993	siRNA24 locus with predominant RNA size of 24	NA	NA	NA	NA	NA	NA	NA	-1.75628439751802	0.0203825478275391
2	5185827	5186143	317	*	PlantSmallRNAgenes	siRNA24	NA	NA	osa-b1.0r1-50999	siRNA24 locus with predominant RNA size of 24	NA	NA	NA	NA	NA	NA	NA	3.8540931093899	0.0160305745777515
2	5412477	5413688	1212	*	PlantSmallRNAgenes	OtherRNA	NA	NA	osa-b1.0r1-51088	OtherRNA locus with < 80% of RNAs between 20-24 nts in size	NA	NA	NA	NA	NA	NA	NA	-2.88448622886521	0.0129941690018121
2	5468604	5469873	1270	-	PlantSmallRNAgenes	OtherRNA	NA	NA	osa-b1.0r1-51106	OtherRNA locus with < 80% of RNAs between 20-24 nts in size	NA	NA	NA	NA	NA	NA	NA	-3.44728699467859	0.00487529449537259
2	5508915	5509424	510	-	PlantSmallRNAgenes	OtherRNA	NA	NA	osa-b1.0r1-51120	OtherRNA locus with < 80% of RNAs between 20-24 nts in size	NA	NA	NA	NA	NA	NA	NA	-2.52663895064354	0.000171978508477254
2	5623845	5623862	18	-	PlantSmallRNAgenes	OtherRNA	NA	NA	osa-b1.0r1-51169	OtherRNA locus with < 80% of RNAs between 20-24 nts in size	NA	NA	NA	NA	NA	NA	NA	5.00631388638661	0.0126175518782962
2	5702781	5703631	851	*	PlantSmallRNAgenes	siRNA24	NA	NA	osa-b1.0r1-51209	siRNA24 locus with predominant RNA size of 24	NA	NA	NA	NA	NA	NA	NA	-1.46595314968238	0.0175464487634596
2	5874079	5874593	515	*	PlantSmallRNAgenes	siRNA24	NA	NA	osa-b1.0r1-51272	siRNA24 locus with predominant RNA size of 24	NA	NA	NA	NA	NA	NA	NA	-2.58467585186979	0.0084951992696707
2	6024344	6025158	815	*	PlantSmallRNAgenes	siRNA24	NA	NA	osa-b1.0r1-51353	siRNA24 locus with predominant RNA size of 24	NA	NA	NA	NA	NA	NA	NA	-3.13168305659847	0.00107147170072731
2	6025906	6026794	889	*	PlantSmallRNAgenes	siRNA24	NA	NA	osa-b1.0r1-51354	siRNA24 locus with predominant RNA size of 24	NA	NA	NA	NA	NA	NA	NA	-2.51858165102407	0.0263662485325147
2	6141957	6142504	548	*	PlantSmallRNAgenes	siRNA24	NA	NA	osa-b1.0r1-51393	siRNA24 locus with predominant RNA size of 24	NA	NA	NA	NA	NA	NA	NA	-3.10764252392983	0.00224685376588942
2	6195639	6197088	1450	-	PlantSmallRNAgenes	siRNA24	NA	NA	osa-b1.0r1-51413	siRNA24 locus with predominant RNA size of 24	NA	NA	NA	NA	NA	NA	NA	-1.99684149716551	0.00131441080634535
2	6246149	6246470	322	*	PlantSmallRNAgenes	siRNA24	NA	NA	osa-b1.0r1-51435	siRNA24 locus with predominant RNA size of 24	NA	NA	NA	NA	NA	NA	NA	-1.81888832658024	0.0301756273879338
2	6512665	6513349	685	*	PlantSmallRNAgenes	OtherRNA	NA	NA	osa-b1.0r1-51562	OtherRNA locus with < 80% of RNAs between 20-24 nts in size	NA	NA	NA	NA	NA	NA	NA	-2.51675432053099	0.0271022244880391
2	6536169	6536363	195	-	PlantSmallRNAgenes	siRNA21	NA	NA	osa-b1.0r1-51577	siRNA21 locus with predominant RNA size of 21	NA	NA	NA	NA	NA	NA	NA	2.81714147734682	2.85085848630939e-06
2	6641576	6642649	1074	*	PlantSmallRNAgenes	siRNA24	NA	NA	osa-b1.0r1-51627	siRNA24 locus with predominant RNA size of 24	NA	NA	NA	NA	NA	NA	NA	3.91561998143449	0.00272255854117618
2	6750197	6750808	612	*	ShortStack	siRNA24	NA	NA	Cluster_79964	NA	Cluster_79964	24	N	NA	NA	NA	NA	1.61801637846681	0.0371406217902855
2	6909196	6910388	1193	*	PlantSmallRNAgenes	siRNA24	NA	NA	osa-b1.0r1-51732	siRNA24 locus with predominant RNA size of 24	NA	NA	NA	NA	NA	NA	NA	5.21941298695415	0.00252588186022379
2	7155706	7156599	894	*	PlantSmallRNAgenes	siRNA24	NA	NA	osa-b1.0r1-51845	siRNA24 locus with predominant RNA size of 24	NA	NA	NA	NA	NA	NA	NA	6.20841197783637	0.000195835849246228
2	7212391	7212998	608	*	PlantSmallRNAgenes	siRNA24	NA	NA	osa-b1.0r1-51866	siRNA24 locus with predominant RNA size of 24	NA	NA	NA	NA	NA	NA	NA	2.39687566701971	0.0289309466658041
2	7220521	7224435	3915	*	PlantSmallRNAgenes	OtherRNA	NA	NA	osa-b1.0r1-51874	OtherRNA locus with < 80% of RNAs between 20-24 nts in size	NA	NA	NA	NA	NA	NA	NA	-4.33727491828323	4.91204789038571e-09
2	7243730	7244314	585	*	PlantSmallRNAgenes	siRNA24	NA	NA	osa-b1.0r1-51886	siRNA24 locus with predominant RNA size of 24	NA	NA	NA	NA	NA	NA	NA	4.75559106494663	0.0164487313349342
2	7338395	7338683	289	*	PlantSmallRNAgenes	siRNA24	NA	NA	osa-b1.0r1-51931	siRNA24 locus with predominant RNA size of 24	NA	NA	NA	NA	NA	NA	NA	-3.31122523420179	0.00255564758854625
2	7378233	7379246	1014	*	PlantSmallRNAgenes	siRNA24	NA	NA	osa-b1.0r1-51958	siRNA24 locus with predominant RNA size of 24	NA	NA	NA	NA	NA	NA	NA	2.06049544795023	0.0446700835678361
2	7525975	7526385	411	-	PlantSmallRNAgenes	siRNA24	NA	NA	osa-b1.0r1-52043	siRNA24 locus with predominant RNA size of 24	NA	NA	NA	NA	NA	NA	NA	6.28856419988691	8.73358737568014e-05
2	7547581	7547921	341	*	PlantSmallRNAgenes	siRNA24	NA	NA	osa-b1.0r1-52055	siRNA24 locus with predominant RNA size of 24	NA	NA	NA	NA	NA	NA	NA	2.15394839725491	0.00613853324081418
2	7763348	7763898	551	*	PlantSmallRNAgenes	siRNA24	NA	NA	osa-b1.0r1-52137	siRNA24 locus with predominant RNA size of 24	NA	NA	NA	NA	NA	NA	NA	4.70809705814594	0.0191322672716507
2	7770471	7770521	51	-	PlantSmallRNAgenes	OtherRNA	NA	NA	osa-b1.0r1-52140	OtherRNA locus with < 80% of RNAs between 20-24 nts in size	NA	NA	NA	NA	NA	NA	NA	-9.3233167104658	1.17620254664683e-10
2	8292048	8292380	333	*	PlantSmallRNAgenes	siRNA24	NA	NA	osa-b1.0r1-52365	siRNA24 locus with predominant RNA size of 24	NA	NA	NA	NA	NA	NA	NA	5.25912071885673	0.00397053767716487
2	8526016	8526177	162	-	PlantSmallRNAgenes	OtherRNA	NA	NA	osa-b1.0r1-52472	OtherRNA locus with < 80% of RNAs between 20-24 nts in size	NA	NA	NA	NA	NA	NA	NA	29.156568930675	9.59324652761706e-07
2	8530054	8530230	177	-	PlantSmallRNAgenes	OtherRNA	NA	NA	osa-b1.0r1-52475	OtherRNA locus with < 80% of RNAs between 20-24 nts in size	NA	NA	NA	NA	NA	NA	NA	14.9931766727721	0.00191801941769531
2	8587461	8590587	3127	*	PlantSmallRNAgenes	siRNA24	NA	NA	osa-b1.0r1-52500	siRNA24 locus with predominant RNA size of 24	NA	NA	NA	NA	NA	NA	NA	-4.40307587720165	0.0243646123451126
2	8615013	8615696	684	-	PlantSmallRNAgenes	siRNA24	NA	NA	osa-b1.0r1-52513	siRNA24 locus with predominant RNA size of 24	NA	NA	NA	NA	NA	NA	NA	8.00237221952117	9.42952025117727e-08
2	8616414	8617076	663	*	PlantSmallRNAgenes	siRNA24	NA	NA	osa-b1.0r1-52514	siRNA24 locus with predominant RNA size of 24	NA	NA	NA	NA	NA	NA	NA	7.34667903248668	2.46731634546567e-06
2	8622944	8623316	373	*	PlantSmallRNAgenes	siRNA24	NA	NA	osa-b1.0r1-52518	siRNA24 locus with predominant RNA size of 24	NA	NA	NA	NA	NA	NA	NA	5.98424228089998	0.00115922290279256
2	8804233	8804638	406	+	PlantSmallRNAgenes	siRNA24	NA	NA	osa-b1.0r1-52596	siRNA24 locus with predominant RNA size of 24	NA	NA	NA	NA	NA	NA	NA	2.9493972405472	1.62952140196791e-06
2	8843904	8844240	337	-	ShortStack	OtherRNA	NA	NA	Cluster_81417	NA	Cluster_81417	N	N	NA	NA	NA	NA	5.68423514238455	0.00172556258242717
2	9910091	9910124	34	+	PlantSmallRNAgenes	OtherRNA	NA	NA	osa-b1.0r1-53018	OtherRNA locus with < 80% of RNAs between 20-24 nts in size	NA	NA	NA	NA	NA	NA	NA	-3.71240139137643	8.647090694917e-05
2	9941516	9942710	1195	*	PlantSmallRNAgenes	siRNA24	NA	NA	osa-b1.0r1-53031	siRNA24 locus with predominant RNA size of 24	NA	NA	NA	NA	NA	NA	NA	1.75688884982058	0.0445681573661174
2	9961591	9961611	21	-	PlantSmallRNAgenes	OtherRNA	NA	NA	osa-b1.0r1-53045	OtherRNA locus with < 80% of RNAs between 20-24 nts in size	NA	NA	NA	NA	NA	NA	NA	-3.58667115594062	0.000394114947822053
2	9962553	9963609	1057	*	Pln24NT	24nt_Locus	NA	NA	cluster44254	NA	NA	NA	NA	cluster44254	cluster44254	T	10	-3.72588386487336	1.42885686709308e-08
2	10095497	10096020	524	-	PlantSmallRNAgenes	siRNA24	NA	NA	osa-b1.0r1-53101	siRNA24 locus with predominant RNA size of 24	NA	NA	NA	NA	NA	NA	NA	-2.89950784848914	0.0334081910194872
2	10131066	10131246	181	*	PlantSmallRNAgenes	siRNA24	NA	NA	osa-b1.0r1-53119	siRNA24 locus with predominant RNA size of 24	NA	NA	NA	NA	NA	NA	NA	4.91837071221818	0.00837754751580207
2	10266232	10267397	1166	*	PlantSmallRNAgenes	siRNA24	NA	NA	osa-b1.0r1-53177	siRNA24 locus with predominant RNA size of 24	NA	NA	NA	NA	NA	NA	NA	-3.8113626951687	0.00591582749389059
2	10334981	10335475	495	+	PlantSmallRNAgenes	OtherRNA	NA	NA	osa-b1.0r1-53206	OtherRNA locus with < 80% of RNAs between 20-24 nts in size	NA	NA	NA	NA	NA	NA	NA	-1.33504440898492	0.0123844866373117
2	10356654	10359022	2369	*	PlantSmallRNAgenes	siRNA24	NA	NA	osa-b1.0r1-53212	siRNA24 locus with predominant RNA size of 24	NA	NA	NA	NA	NA	NA	NA	-1.7798199158802	0.0410543764017788
2	10443838	10444492	655	*	PlantSmallRNAgenes	siRNA24	NA	NA	osa-b1.0r1-53252	siRNA24 locus with predominant RNA size of 24	NA	NA	NA	NA	NA	NA	NA	1.67133672649685	0.00952044918486418
2	10629541	10634330	4790	*	PlantSmallRNAgenes	siRNA21	NA	NA	osa-b1.0r1-53324	siRNA21 locus with predominant RNA size of 21	NA	NA	NA	NA	NA	NA	NA	2.63199434782433	8.70887761083348e-06
2	11193921	11196649	2729	+	PlantSmallRNAgenes	OtherRNA	NA	NA	osa-b1.0r1-53575	OtherRNA locus with < 80% of RNAs between 20-24 nts in size	NA	NA	NA	NA	NA	NA	NA	-6.08001354437262	2.1943990324271e-05
2	11246800	11249633	2834	*	PlantSmallRNAgenes	siRNA24	NA	NA	osa-b1.0r1-53606	siRNA24 locus with predominant RNA size of 24	NA	NA	NA	NA	NA	NA	NA	-4.96148675678452	0.00927757407297954
2	11481355	11482576	1222	*	PlantSmallRNAgenes	siRNA24	NA	NA	osa-b1.0r1-53696	siRNA24 locus with predominant RNA size of 24	NA	NA	NA	NA	NA	NA	NA	2.25661043353578	0.0114628462542009
2	11685855	11686961	1107	*	PlantSmallRNAgenes	siRNA24	NA	NA	osa-b1.0r1-53779	siRNA24 locus with predominant RNA size of 24	NA	NA	NA	NA	NA	NA	NA	3.7574701430154	0.025595242466236
2	11727478	11729210	1733	+	PlantSmallRNAgenes	siRNA24	NA	NA	osa-b1.0r1-53796	siRNA24 locus with predominant RNA size of 24	NA	NA	NA	NA	NA	NA	NA	-2.90362052537155	8.14518201678138e-06
2	11906129	11906730	602	*	PlantSmallRNAgenes	siRNA24	NA	NA	osa-b1.0r1-53853	siRNA24 locus with predominant RNA size of 24	NA	NA	NA	NA	NA	NA	NA	-1.81194776670518	0.00981200312675207
2	12133465	12133883	419	*	PlantSmallRNAgenes	siRNA24	NA	NA	osa-b1.0r1-53950	siRNA24 locus with predominant RNA size of 24	NA	NA	NA	NA	NA	NA	NA	-4.7158679253043	0.0338839627044601
2	12222286	12225182	2897	*	PlantSmallRNAgenes	siRNA24	NA	NA	osa-b1.0r1-53987	siRNA24 locus with predominant RNA size of 24	NA	NA	NA	NA	NA	NA	NA	-3.05049675265729	0.0011302195968311
2	12675030	12675897	868	-	PlantSmallRNAgenes	siRNA24	NA	NA	osa-b1.0r1-54183	siRNA24 locus with predominant RNA size of 24	NA	NA	NA	NA	NA	NA	NA	-7.37386500867473	1.96025085043181e-06
2	12680670	12681564	895	*	PlantSmallRNAgenes	siRNA24	NA	NA	osa-b1.0r1-54186	siRNA24 locus with predominant RNA size of 24	NA	NA	NA	NA	NA	NA	NA	2.20199817958001	0.0139351300368801
2	13021202	13022010	809	*	PlantSmallRNAgenes	siRNA24	NA	NA	osa-b1.0r1-54345	siRNA24 locus with predominant RNA size of 24	NA	NA	NA	NA	NA	NA	NA	4.5499945671413	0.0309053189463217
2	13056599	13057245	647	+	PlantSmallRNAgenes	siRNA24	NA	NA	osa-b1.0r1-54367	siRNA24 locus with predominant RNA size of 24	NA	NA	NA	NA	NA	NA	NA	2.58026856515127	0.0129457563274737
2	13093108	13093867	760	*	PlantSmallRNAgenes	siRNA24	NA	NA	osa-b1.0r1-54383	siRNA24 locus with predominant RNA size of 24	NA	NA	NA	NA	NA	NA	NA	4.12554817556352	0.0456131624467471
2	13231373	13232246	874	+	PlantSmallRNAgenes	siRNA24	NA	NA	osa-b1.0r1-54441	siRNA24 locus with predominant RNA size of 24	NA	NA	NA	NA	NA	NA	NA	4.97720084045294	0.00539997066568479
2	13234151	13235403	1253	*	PlantSmallRNAgenes	siRNA24	NA	NA	osa-b1.0r1-54443	siRNA24 locus with predominant RNA size of 24	NA	NA	NA	NA	NA	NA	NA	4.75877166557266	0.0116696795702994
2	13297903	13301078	3176	*	PlantSmallRNAgenes	OtherRNA	NA	NA	osa-b1.0r1-54464	OtherRNA locus with < 80% of RNAs between 20-24 nts in size	NA	NA	NA	NA	NA	NA	NA	-5.72088466389018	6.21482416713357e-05
2	13493418	13494031	614	*	PlantSmallRNAgenes	siRNA24	NA	NA	osa-b1.0r1-54537	siRNA24 locus with predominant RNA size of 24	NA	NA	NA	NA	NA	NA	NA	5.20379604218034	0.00328188188055174
2	13895007	13895482	476	*	PlantSmallRNAgenes	siRNA24	NA	NA	osa-b1.0r1-54646	siRNA24 locus with predominant RNA size of 24	NA	NA	NA	NA	NA	NA	NA	-3.18439105988734	0.00805796263237293
2	14245454	14245996	543	+	PlantSmallRNAgenes	OtherRNA	NA	NA	osa-b1.0r1-54764	OtherRNA locus with < 80% of RNAs between 20-24 nts in size	NA	NA	NA	NA	NA	NA	NA	-30.5181271331728	2.10473618120066e-07
2	14247416	14248128	713	+	PlantSmallRNAgenes	OtherRNA	NA	NA	osa-b1.0r1-54766	OtherRNA locus with < 80% of RNAs between 20-24 nts in size	NA	NA	NA	NA	NA	NA	NA	-6.59983340488318	9.59702642587602e-10
2	14249350	14249735	386	+	PlantSmallRNAgenes	OtherRNA	NA	NA	osa-b1.0r1-54768	OtherRNA locus with < 80% of RNAs between 20-24 nts in size	NA	NA	NA	NA	NA	NA	NA	-9.70207119812223	0.0140853112145557
2	14253020	14253684	665	*	ShortStack	OtherRNA	NA	NA	Cluster_84892	NA	Cluster_84892	N	N	NA	NA	NA	NA	-4.7429333605906	0.000192424284941517
2	14254007	14254577	571	-	PlantSmallRNAgenes	OtherRNA	NA	NA	osa-b1.0r1-54771	OtherRNA locus with < 80% of RNAs between 20-24 nts in size	NA	NA	NA	NA	NA	NA	NA	-9.13993503640798	6.84224639272603e-09
2	14260189	14260340	152	-	ShortStack	OtherRNA	NA	NA	Cluster_84900	NA	Cluster_84900	N	N	NA	NA	NA	NA	-4.95047111452673	0.0106075041724149
2	14270822	14271246	425	*	PlantSmallRNAgenes	OtherRNA	NA	NA	osa-b1.0r1-54787	OtherRNA locus with < 80% of RNAs between 20-24 nts in size	NA	NA	NA	NA	NA	NA	NA	-5.53946734650147	2.83056412790292e-08
2	14276820	14276913	94	-	PlantSmallRNAgenes	OtherRNA	NA	NA	osa-b1.0r1-54791	OtherRNA locus with < 80% of RNAs between 20-24 nts in size	NA	NA	NA	NA	NA	NA	NA	-5.10683912910806	0.0041074211904065
2	14277576	14278702	1127	*	PlantSmallRNAgenes	OtherRNA	NA	NA	osa-b1.0r1-54792	OtherRNA locus with < 80% of RNAs between 20-24 nts in size	NA	NA	NA	NA	NA	NA	NA	2.07506298427798	0.00804657810978737
2	14278784	14280108	1325	*	PlantSmallRNAgenes	OtherRNA	NA	NA	osa-b1.0r1-54793	OtherRNA locus with < 80% of RNAs between 20-24 nts in size	NA	NA	NA	NA	NA	NA	NA	-6.95015559001277	5.67588506667362e-16
2	14280229	14280823	595	-	PlantSmallRNAgenes	OtherRNA	NA	NA	osa-b1.0r1-54794	OtherRNA locus with < 80% of RNAs between 20-24 nts in size	NA	NA	NA	NA	NA	NA	NA	-4.61918533580234	5.49733599238082e-17
2	14284950	14285235	286	*	PlantSmallRNAgenes	OtherRNA	NA	NA	osa-b1.0r1-54797	OtherRNA locus with < 80% of RNAs between 20-24 nts in size	NA	NA	NA	NA	NA	NA	NA	-14.781218289445	1.36044062100562e-19
2	14285402	14285722	321	-	PlantSmallRNAgenes	OtherRNA	NA	NA	osa-b1.0r1-54798	OtherRNA locus with < 80% of RNAs between 20-24 nts in size	NA	NA	NA	NA	NA	NA	NA	-7.60260644417837	9.91649441795745e-07
2	14287927	14288009	83	-	PlantSmallRNAgenes	OtherRNA	NA	NA	osa-b1.0r1-54801	OtherRNA locus with < 80% of RNAs between 20-24 nts in size	NA	NA	NA	NA	NA	NA	NA	-5.94493479846824	0.0041074211904065
2	14289250	14289839	590	*	PlantSmallRNAgenes	OtherRNA	NA	NA	osa-b1.0r1-54803	OtherRNA locus with < 80% of RNAs between 20-24 nts in size	NA	NA	NA	NA	NA	NA	NA	-11.0116366277753	6.8058870601532e-12
2	14888510	14889305	796	*	PlantSmallRNAgenes	siRNA24	NA	NA	osa-b1.0r1-54991	siRNA24 locus with predominant RNA size of 24	NA	NA	NA	NA	NA	NA	NA	-4.56857444119111	0.0304445266369682
2	15081190	15082573	1384	*	PlantSmallRNAgenes	siRNA24	NA	NA	osa-b1.0r1-55038	siRNA24 locus with predominant RNA size of 24	NA	NA	NA	NA	NA	NA	NA	5.36941709571556	0.00214506532056815
2	15510172	15510405	234	-	PlantSmallRNAgenes	OtherRNA	NA	NA	osa-b1.0r1-55187	OtherRNA locus with < 80% of RNAs between 20-24 nts in size	NA	NA	NA	NA	NA	NA	NA	2.2307551349887	0.0105734099725859
2	15676331	15676722	392	-	PlantSmallRNAgenes	OtherRNA	NA	NA	osa-b1.0r1-55246	OtherRNA locus with < 80% of RNAs between 20-24 nts in size	NA	NA	NA	NA	NA	NA	NA	3.58323926027602	0.00354288856335111
2	15895521	15896420	900	*	PlantSmallRNAgenes	siRNA24	NA	NA	osa-b1.0r1-55364	siRNA24 locus with predominant RNA size of 24	NA	NA	NA	NA	NA	NA	NA	-1.4132723827046	0.0499676589830131
2	16045158	16046307	1150	*	PlantSmallRNAgenes	siRNA24	NA	NA	osa-b1.0r1-55420	siRNA24 locus with predominant RNA size of 24	NA	NA	NA	NA	NA	NA	NA	4.26334077930661	0.0230723221925395
2	16163205	16163500	296	-	PlantSmallRNAgenes	OtherRNA	NA	NA	osa-b1.0r1-55485	OtherRNA locus with < 80% of RNAs between 20-24 nts in size	NA	NA	NA	NA	NA	NA	NA	-2.47207367194457	0.0456131624467471
2	16321045	16321693	649	*	PlantSmallRNAgenes	siRNA24	NA	NA	osa-b1.0r1-55546	siRNA24 locus with predominant RNA size of 24	NA	NA	NA	NA	NA	NA	NA	2.48944029897531	0.0474987478286387
2	16570206	16571830	1625	*	PlantSmallRNAgenes	siRNA21	NA	NA	osa-b1.0r1-55645	siRNA21 locus with predominant RNA size of 21	NA	NA	NA	NA	NA	NA	NA	-5.03189087987068	0.0191348282916685
2	17156413	17156872	460	-	PlantSmallRNAgenes	OtherRNA	NA	NA	osa-b1.0r1-55896	OtherRNA locus with < 80% of RNAs between 20-24 nts in size	NA	NA	NA	NA	NA	NA	NA	-3.64035498875998	0.00778751156902784
2	17181702	17182813	1112	*	PlantSmallRNAgenes	siRNA21	NA	NA	osa-b1.0r1-55907	siRNA21 locus with predominant RNA size of 21	NA	NA	NA	NA	NA	NA	NA	5.39294545240469	0.0136823164851208
2	17371704	17372197	494	*	PlantSmallRNAgenes	siRNA24	NA	NA	osa-b1.0r1-55985	siRNA24 locus with predominant RNA size of 24	NA	NA	NA	NA	NA	NA	NA	4.36496762412024	0.0234842894710572
2	17541297	17542798	1502	*	PlantSmallRNAgenes	siRNA24	NA	NA	osa-b1.0r1-56051	siRNA24 locus with predominant RNA size of 24	NA	NA	NA	NA	NA	NA	NA	4.74125539280583	7.73211896356356e-06
2	17672990	17673472	483	-	PlantSmallRNAgenes	siRNA24	NA	NA	osa-b1.0r1-56112	siRNA24 locus with predominant RNA size of 24	NA	NA	NA	NA	NA	NA	NA	-2.91291705731689	0.00277700104621343
2	18273115	18274013	899	*	PlantSmallRNAgenes	siRNA24	NA	NA	osa-b1.0r1-56359	siRNA24 locus with predominant RNA size of 24	NA	NA	NA	NA	NA	NA	NA	4.90522198492081	0.0101225107678423
2	18372020	18372407	388	-	PlantSmallRNAgenes	OtherRNA	NA	NA	osa-b1.0r1-56396	OtherRNA locus with < 80% of RNAs between 20-24 nts in size	NA	NA	NA	NA	NA	NA	NA	5.1700486066973	0.0147064646878229
2	18977015	18977728	714	+	PlantSmallRNAgenes	siRNA24	NA	NA	osa-b1.0r1-56681	siRNA24 locus with predominant RNA size of 24	NA	NA	NA	NA	NA	NA	NA	-2.62692151836914	9.91649441795745e-07
2	19305055	19306108	1054	*	PlantSmallRNAgenes	siRNA24	NA	NA	osa-b1.0r1-56829	siRNA24 locus with predominant RNA size of 24	NA	NA	NA	NA	NA	NA	NA	-2.83580493949157	0.00981200312675207
2	19344637	19345196	560	-	PlantSmallRNAgenes	OtherRNA	NA	NA	osa-b1.0r1-56846	OtherRNA locus with < 80% of RNAs between 20-24 nts in size	NA	NA	NA	NA	NA	NA	NA	-1.96918229661582	0.00420256476988237
2	19389794	19390428	635	-	PlantSmallRNAgenes	OtherRNA	NA	NA	osa-b1.0r1-56862	OtherRNA locus with < 80% of RNAs between 20-24 nts in size	NA	NA	NA	NA	NA	NA	NA	-3.27129335752479	0.000267572444850434
2	19641783	19643572	1790	*	PlantSmallRNAgenes	siRNA24	NA	NA	osa-b1.0r1-56982	siRNA24 locus with predominant RNA size of 24	NA	NA	NA	NA	NA	NA	NA	1.92901129301036	0.0337830262039231
2	19754273	19754299	27	-	PlantSmallRNAgenes	OtherRNA	NA	NA	osa-b1.0r1-57042	OtherRNA locus with < 80% of RNAs between 20-24 nts in size	NA	NA	NA	NA	NA	NA	NA	-8.97294642007417	0.0270017509247209
2	19814458	19816363	1906	*	PlantSmallRNAgenes	siRNA24	NA	NA	osa-b1.0r1-57064	siRNA24 locus with predominant RNA size of 24	NA	NA	NA	NA	NA	NA	NA	4.12112497625794	0.0278051301119529
2	20073148	20074422	1275	+	PlantSmallRNAgenes	siRNA24	NA	NA	osa-b1.0r1-57170	siRNA24 locus with predominant RNA size of 24	NA	NA	NA	NA	NA	NA	NA	-1.74166838802405	0.0285885446556492
2	20111653	20112415	763	+	PlantSmallRNAgenes	OtherRNA	NA	NA	osa-b1.0r1-57194	OtherRNA locus with < 80% of RNAs between 20-24 nts in size	NA	NA	NA	NA	NA	NA	NA	2.12075527187832	0.0423282448393511
2	20132985	20133767	783	*	PlantSmallRNAgenes	siRNA24	NA	NA	osa-b1.0r1-57208	siRNA24 locus with predominant RNA size of 24	NA	NA	NA	NA	NA	NA	NA	-2.8857565199281	0.0456631557411687
2	20160807	20161265	459	*	PlantSmallRNAgenes	siRNA24	NA	NA	osa-b1.0r1-57218	siRNA24 locus with predominant RNA size of 24	NA	NA	NA	NA	NA	NA	NA	-2.2752078322017	0.00276358614962942
2	20368506	20368834	329	*	PlantSmallRNAgenes	siRNA24	NA	NA	osa-b1.0r1-57333	siRNA24 locus with predominant RNA size of 24	NA	NA	NA	NA	NA	NA	NA	-2.89894626529791	0.0409154313007049
2	20421029	20421672	644	*	PlantSmallRNAgenes	siRNA24	NA	NA	osa-b1.0r1-57355	siRNA24 locus with predominant RNA size of 24	NA	NA	NA	NA	NA	NA	NA	4.35439378040709	0.0368870199893295
2	20424176	20425277	1102	*	PlantSmallRNAgenes	siRNA24	NA	NA	osa-b1.0r1-57356	siRNA24 locus with predominant RNA size of 24	NA	NA	NA	NA	NA	NA	NA	3.30218055963482	0.0230196592243479
2	20563835	20565438	1604	*	PlantSmallRNAgenes	siRNA24	NA	NA	osa-b1.0r1-57426	siRNA24 locus with predominant RNA size of 24	NA	NA	NA	NA	NA	NA	NA	2.47877959782746	0.0432858300966188
2	20854333	20854832	500	*	PlantSmallRNAgenes	siRNA24	NA	NA	osa-b1.0r1-57545	siRNA24 locus with predominant RNA size of 24	NA	NA	NA	NA	NA	NA	NA	5.82964515813128	0.00110340146566339
2	20867293	20868141	849	*	PlantSmallRNAgenes	siRNA24	NA	NA	osa-b1.0r1-57551	siRNA24 locus with predominant RNA size of 24	NA	NA	NA	NA	NA	NA	NA	3.19394588370698	0.0249228670502754
2	20872405	20872717	313	*	PlantSmallRNAgenes	siRNA24	NA	NA	osa-b1.0r1-57555	siRNA24 locus with predominant RNA size of 24	NA	NA	NA	NA	NA	NA	NA	-3.98237770270945	0.00441574371028872
2	21024153	21024733	581	+	PlantSmallRNAgenes	OtherRNA	NA	NA	osa-b1.0r1-57620	OtherRNA locus with < 80% of RNAs between 20-24 nts in size	NA	NA	NA	NA	NA	NA	NA	-2.38976687785505	0.00839811318674325
2	21127422	21127827	406	*	PlantSmallRNAgenes	siRNA24	NA	NA	osa-b1.0r1-57656	siRNA24 locus with predominant RNA size of 24	NA	NA	NA	NA	NA	NA	NA	-5.1184789788996	0.00687846736750561
2	21131495	21131833	339	*	PlantSmallRNAgenes	siRNA24	NA	NA	osa-b1.0r1-57658	siRNA24 locus with predominant RNA size of 24	NA	NA	NA	NA	NA	NA	NA	-3.51489902921766	0.0335882844006324
2	21136877	21137356	480	*	PlantSmallRNAgenes	siRNA24	NA	NA	osa-b1.0r1-57661	siRNA24 locus with predominant RNA size of 24	NA	NA	NA	NA	NA	NA	NA	4.23706498158994	0.0249961752535614
2	21239629	21240109	481	*	PlantSmallRNAgenes	siRNA24	NA	NA	osa-b1.0r1-57704	siRNA24 locus with predominant RNA size of 24	NA	NA	NA	NA	NA	NA	NA	-1.66647341294175	0.0241255034458875
2	21242742	21243071	330	*	PlantSmallRNAgenes	siRNA24	NA	NA	osa-b1.0r1-57707	siRNA24 locus with predominant RNA size of 24	NA	NA	NA	NA	NA	NA	NA	3.53020916126004	0.0328967369180438
2	21447538	21447658	121	+	PlantSmallRNAgenes	OtherRNA	NA	NA	osa-b1.0r1-57782	OtherRNA locus with < 80% of RNAs between 20-24 nts in size	NA	NA	NA	NA	NA	NA	NA	-35.1864528691972	3.98860001004166e-10
2	21456940	21457486	547	*	PlantSmallRNAgenes	siRNA24	NA	NA	osa-b1.0r1-57784	siRNA24 locus with predominant RNA size of 24	NA	NA	NA	NA	NA	NA	NA	2.92254413368083	0.000142857769091138
2	21502322	21504672	2351	+	PlantSmallRNAgenes	OtherRNA	NA	NA	osa-b1.0r1-57797	OtherRNA locus with < 80% of RNAs between 20-24 nts in size	NA	NA	NA	NA	NA	NA	NA	-3.43116369692066	0.0455397077456173
2	21517904	21518053	150	+	PlantSmallRNAgenes	OtherRNA	NA	NA	osa-b1.0r1-57808	OtherRNA locus with < 80% of RNAs between 20-24 nts in size	NA	NA	NA	NA	NA	NA	NA	1.82612589167011	0.0208576372394438
2	21614465	21615168	704	*	PlantSmallRNAgenes	siRNA24	NA	NA	osa-b1.0r1-57855	siRNA24 locus with predominant RNA size of 24	NA	NA	NA	NA	NA	NA	NA	2.61178018499517	0.0307651555667057
2	21622556	21624312	1757	*	PlantSmallRNAgenes	siRNA24	NA	NA	osa-b1.0r1-57861	siRNA24 locus with predominant RNA size of 24	NA	NA	NA	NA	NA	NA	NA	-2.12843936088093	0.0229447839502072
2	21811941	21812637	697	*	PlantSmallRNAgenes	siRNA24	NA	NA	osa-b1.0r1-57937	siRNA24 locus with predominant RNA size of 24	NA	NA	NA	NA	NA	NA	NA	5.73862898864597	0.00115556037968857
2	21908714	21909412	699	*	PlantSmallRNAgenes	siRNA24	NA	NA	osa-b1.0r1-57999	siRNA24 locus with predominant RNA size of 24	NA	NA	NA	NA	NA	NA	NA	-6.81834899326711	4.4989332776281e-05
2	21930657	21930827	171	-	ShortStack	OtherRNA	NA	NA	Cluster_90011	NA	Cluster_90011	N	N	NA	NA	NA	NA	4.3028453837521	0.0440042063783909
2	21942007	21942726	720	*	PlantSmallRNAgenes	siRNA24	NA	NA	osa-b1.0r1-58019	siRNA24 locus with predominant RNA size of 24	NA	NA	NA	NA	NA	NA	NA	3.85740359731265	0.000100913552442026
2	21950378	21950678	301	-	PlantSmallRNAgenes	OtherRNA	NA	NA	osa-b1.0r1-58026	OtherRNA locus with < 80% of RNAs between 20-24 nts in size	NA	NA	NA	NA	NA	NA	NA	6.31439182570341	0.000215870097980917
2	21951230	21951723	494	-	PlantSmallRNAgenes	OtherRNA	NA	NA	osa-b1.0r1-58029	OtherRNA locus with < 80% of RNAs between 20-24 nts in size	NA	NA	NA	NA	NA	NA	NA	5.89702966300041	0.00172556258242717
2	22001158	22002529	1372	+	ShortStack	OtherRNA	NA	NA	Cluster_90076	NA	Cluster_90076	N	N	NA	NA	NA	NA	4.86055197141785	5.27750961756905e-05
2	22229455	22229498	44	-	PlantSmallRNAgenes	OtherRNA	NA	NA	osa-b1.0r1-58150	OtherRNA locus with < 80% of RNAs between 20-24 nts in size	NA	NA	NA	NA	NA	NA	NA	-7.853492531209	1.83519374997542e-07
2	22300238	22300689	452	-	PlantSmallRNAgenes	siRNA21	NA	NA	osa-b1.0r1-58182	siRNA21 locus with predominant RNA size of 21	NA	NA	NA	NA	NA	NA	NA	-2.14316030192005	0.000533079181469126
2	22322564	22324121	1558	*	PlantSmallRNAgenes	siRNA24	NA	NA	osa-b1.0r1-58194	siRNA24 locus with predominant RNA size of 24	NA	NA	NA	NA	NA	NA	NA	-2.46830271752413	0.00916952795157622
2	22412413	22412886	474	*	PlantSmallRNAgenes	siRNA24	NA	NA	osa-b1.0r1-58232	siRNA24 locus with predominant RNA size of 24	NA	NA	NA	NA	NA	NA	NA	2.24101837079608	0.046901677335251
2	22468227	22469128	902	-	ShortStack	OtherRNA	NA	NA	Cluster_90381	NA	Cluster_90381	N	N	NA	NA	NA	NA	4.73771782370875	0.0167307937521883
2	22487154	22488276	1123	*	PlantSmallRNAgenes	siRNA24	NA	NA	osa-b1.0r1-58263	siRNA24 locus with predominant RNA size of 24	NA	NA	NA	NA	NA	NA	NA	-2.2892574495429	0.00235313798078836
2	22509277	22510027	751	-	PlantSmallRNAgenes	siRNA24	NA	NA	osa-b1.0r1-58274	siRNA24 locus with predominant RNA size of 24	NA	NA	NA	NA	NA	NA	NA	8.65438254964654	5.49733599238082e-17
2	22510466	22510622	157	-	PlantSmallRNAgenes	OtherRNA	NA	NA	osa-b1.0r1-58276	OtherRNA locus with < 80% of RNAs between 20-24 nts in size	NA	NA	NA	NA	NA	NA	NA	6.70382544738377	4.37047932040809e-10
2	22572233	22572754	522	-	ShortStack	OtherRNA	NA	NA	Cluster_90481	NA	Cluster_90481	N	N	NA	NA	NA	NA	4.07278585515835	0.025681606819611
2	22578799	22580328	1530	*	PlantSmallRNAgenes	siRNA24	NA	NA	osa-b1.0r1-58330	siRNA24 locus with predominant RNA size of 24	NA	NA	NA	NA	NA	NA	NA	5.20341179874221	0.00261694086618298
2	22620522	22621126	605	*	PlantSmallRNAgenes	siRNA24	NA	NA	osa-b1.0r1-58350	siRNA24 locus with predominant RNA size of 24	NA	NA	NA	NA	NA	NA	NA	2.2241666063504	0.0436886229415312
2	22807025	22808482	1458	*	PlantSmallRNAgenes	siRNA24	NA	NA	osa-b1.0r1-58442	siRNA24 locus with predominant RNA size of 24	NA	NA	NA	NA	NA	NA	NA	4.77089916001392	0.00718465443800128
2	22862534	22862913	380	*	PlantSmallRNAgenes	siRNA24	NA	NA	osa-b1.0r1-58474	siRNA24 locus with predominant RNA size of 24	NA	NA	NA	NA	NA	NA	NA	-4.05429496551653	0.000463536443067634
2	22891549	22892114	566	*	PlantSmallRNAgenes	siRNA24	NA	NA	osa-b1.0r1-58485	siRNA24 locus with predominant RNA size of 24	NA	NA	NA	NA	NA	NA	NA	2.85805384833915	0.00172432947121495
2	22946031	22946422	392	+	PlantSmallRNAgenes	siRNA24	NA	NA	osa-b1.0r1-58499	siRNA24 locus with predominant RNA size of 24	NA	NA	NA	NA	NA	NA	NA	-2.45347951594923	7.73953868991303e-05
2	22977530	22977887	358	*	PlantSmallRNAgenes	siRNA24	NA	NA	osa-b1.0r1-58518	siRNA24 locus with predominant RNA size of 24	NA	NA	NA	NA	NA	NA	NA	-4.75393937499294	0.0162793849490839
2	23095147	23095625	479	*	PlantSmallRNAgenes	siRNA24	NA	NA	osa-b1.0r1-58584	siRNA24 locus with predominant RNA size of 24	NA	NA	NA	NA	NA	NA	NA	2.10390809627513	0.0440378599680291
2	23111956	23113745	1790	+	PlantSmallRNAgenes	OtherRNA	NA	NA	osa-b1.0r1-58587	OtherRNA locus with < 80% of RNAs between 20-24 nts in size	NA	NA	NA	NA	NA	NA	NA	-2.16825605239874	0.0431003736638704
2	23208350	23208718	369	*	PlantSmallRNAgenes	siRNA24	NA	NA	osa-b1.0r1-58621	siRNA24 locus with predominant RNA size of 24	NA	NA	NA	NA	NA	NA	NA	-1.78194539923961	0.0187321155052157
2	23528308	23528419	112	+	PlantSmallRNAgenes	OtherRNA	NA	NA	osa-b1.0r1-58719	OtherRNA locus with < 80% of RNAs between 20-24 nts in size	NA	NA	NA	NA	NA	NA	NA	5.13734123733808	0.00755274544881917
2	23529545	23529896	352	+	PlantSmallRNAgenes	OtherRNA	NA	NA	osa-b1.0r1-58722	OtherRNA locus with < 80% of RNAs between 20-24 nts in size	NA	NA	NA	NA	NA	NA	NA	4.16414619285472	0.0379377400980239
2	23530046	23530477	432	+	PlantSmallRNAgenes	OtherRNA	NA	NA	osa-b1.0r1-58723	OtherRNA locus with < 80% of RNAs between 20-24 nts in size	NA	NA	NA	NA	NA	NA	NA	5.20142272418037	0.0106248879804141
2	23542269	23542607	339	*	PlantSmallRNAgenes	siRNA24	NA	NA	osa-b1.0r1-58727	siRNA24 locus with predominant RNA size of 24	NA	NA	NA	NA	NA	NA	NA	1.82985931524849	0.0346688353937438
2	23564450	23565141	692	+	ShortStack	OtherRNA	NA	NA	Cluster_91111	NA	Cluster_91111	N	N	NA	NA	NA	NA	-3.11071582039168	0.0379798772377299
2	23987114	23987444	331	*	ShortStack	siRNA24	NA	NA	Cluster_91346	NA	Cluster_91346	24	N	NA	NA	NA	NA	4.35729890756527	0.0277274465274738
2	24083338	24084541	1204	+	PlantSmallRNAgenes	OtherRNA	NA	NA	osa-b1.0r1-58929	OtherRNA locus with < 80% of RNAs between 20-24 nts in size	NA	NA	NA	NA	NA	NA	NA	2.26275590140751	0.00687846736750561
2	24126915	24128179	1265	*	PlantSmallRNAgenes	siRNA24	NA	NA	osa-b1.0r1-58947	siRNA24 locus with predominant RNA size of 24	NA	NA	NA	NA	NA	NA	NA	3.61415467593395	0.0222855921143159
2	24153970	24154471	502	*	PlantSmallRNAgenes	siRNA24	NA	NA	osa-b1.0r1-58958	siRNA24 locus with predominant RNA size of 24	NA	NA	NA	NA	NA	NA	NA	-6.70285276313222	0.000118594065621372
2	24350731	24355384	4654	*	PlantSmallRNAgenes	OtherRNA	NA	NA	osa-b1.0r1-59034	OtherRNA locus with < 80% of RNAs between 20-24 nts in size	NA	NA	NA	NA	NA	NA	NA	-6.90523212610467	0.0106075041724149
2	24564058	24564841	784	+	PlantSmallRNAgenes	OtherRNA	NA	NA	osa-b1.0r1-59111	OtherRNA locus with < 80% of RNAs between 20-24 nts in size	NA	NA	NA	NA	NA	NA	NA	-1.28286479543845	0.0455352399534485
2	24694214	24694824	611	*	PlantSmallRNAgenes	siRNA24	NA	NA	osa-b1.0r1-59168	siRNA24 locus with predominant RNA size of 24	NA	NA	NA	NA	NA	NA	NA	5.08575122556245	0.00652517956413088
2	24755360	24756062	703	*	PlantSmallRNAgenes	siRNA24	NA	NA	osa-b1.0r1-59192	siRNA24 locus with predominant RNA size of 24	NA	NA	NA	NA	NA	NA	NA	1.93615670034813	0.036570482338271
2	24789045	24789587	543	*	PlantSmallRNAgenes	siRNA24	NA	NA	osa-b1.0r1-59200	siRNA24 locus with predominant RNA size of 24	NA	NA	NA	NA	NA	NA	NA	-2.27185094837297	0.0415178139846059
2	24887690	24888111	422	*	PlantSmallRNAgenes	siRNA24	NA	NA	osa-b1.0r1-59242	siRNA24 locus with predominant RNA size of 24	NA	NA	NA	NA	NA	NA	NA	-2.68188567112814	0.00110654454473743
2	24972883	24976004	3122	-	PlantSmallRNAgenes	OtherRNA	NA	NA	osa-b1.0r1-59282	OtherRNA locus with < 80% of RNAs between 20-24 nts in size	NA	NA	NA	NA	NA	NA	NA	5.8057849435438	4.14662206885035e-13
2	24976810	24977290	481	-	PlantSmallRNAgenes	OtherRNA	NA	NA	osa-b1.0r1-59283	OtherRNA locus with < 80% of RNAs between 20-24 nts in size	NA	NA	NA	NA	NA	NA	NA	7.7486805498453	2.9914646421551e-07
2	24984092	24987719	3628	-	PlantSmallRNAgenes	OtherRNA	NA	NA	osa-b1.0r1-59287	OtherRNA locus with < 80% of RNAs between 20-24 nts in size	NA	NA	NA	NA	NA	NA	NA	2.87230017549876	0.000549349873775113
2	24988510	24989388	879	-	PlantSmallRNAgenes	OtherRNA	NA	NA	osa-b1.0r1-59288	OtherRNA locus with < 80% of RNAs between 20-24 nts in size	NA	NA	NA	NA	NA	NA	NA	2.84106659387612	0.00115022152019588
2	25006604	25008449	1846	-	PlantSmallRNAgenes	OtherRNA	NA	NA	osa-b1.0r1-59293	OtherRNA locus with < 80% of RNAs between 20-24 nts in size	NA	NA	NA	NA	NA	NA	NA	3.60903561709229	0.0323815046721331
2	25042717	25043001	285	-	PlantSmallRNAgenes	siRNA24	NA	NA	osa-b1.0r1-59305	siRNA24 locus with predominant RNA size of 24	NA	NA	NA	NA	NA	NA	NA	2.34032220448732	0.0464221060167183
2	25153231	25154240	1010	-	ShortStack	OtherRNA	NA	NA	Cluster_91948	NA	Cluster_91948	N	N	NA	NA	NA	NA	4.18046353879046	0.0402993467679483
2	25212486	25212983	498	*	PlantSmallRNAgenes	siRNA24	NA	NA	osa-b1.0r1-59367	siRNA24 locus with predominant RNA size of 24	NA	NA	NA	NA	NA	NA	NA	4.0630491623925	0.0392442396881536
2	25231003	25231396	394	*	PlantSmallRNAgenes	siRNA24	NA	NA	osa-b1.0r1-59383	siRNA24 locus with predominant RNA size of 24	NA	NA	NA	NA	NA	NA	NA	-2.65852585172036	0.00230382240624464
2	25345067	25346238	1172	-	PlantSmallRNAgenes	siRNA24	NA	NA	osa-b1.0r1-59425	siRNA24 locus with predominant RNA size of 24	NA	NA	NA	NA	NA	NA	NA	-2.57729836091736	0.0377117245393151
2	25352833	25353333	501	*	PlantSmallRNAgenes	siRNA24	NA	NA	osa-b1.0r1-59430	siRNA24 locus with predominant RNA size of 24	NA	NA	NA	NA	NA	NA	NA	-1.57698977043986	0.0171202027393075
2	25502711	25502845	135	*	PlantSmallRNAgenes	siRNA24	NA	NA	osa-b1.0r1-59488	siRNA24 locus with predominant RNA size of 24	NA	NA	NA	NA	NA	NA	NA	-5.63823606885902	0.00540129600129213
2	25763229	25763941	713	*	PlantSmallRNAgenes	siRNA24	NA	NA	osa-b1.0r1-59582	siRNA24 locus with predominant RNA size of 24	NA	NA	NA	NA	NA	NA	NA	4.15282919285455	0.0356579058831346
2	25788904	25789521	618	*	PlantSmallRNAgenes	siRNA24	NA	NA	osa-b1.0r1-59595	siRNA24 locus with predominant RNA size of 24	NA	NA	NA	NA	NA	NA	NA	2.79786449619626	0.0371406217902855
2	25831709	25832607	899	*	PlantSmallRNAgenes	siRNA24	NA	NA	osa-b1.0r1-59615	siRNA24 locus with predominant RNA size of 24	NA	NA	NA	NA	NA	NA	NA	-1.44145166637077	0.0374372864329714
2	26118028	26119682	1655	*	PlantSmallRNAgenes	siRNA24	NA	NA	osa-b1.0r1-59755	siRNA24 locus with predominant RNA size of 24	NA	NA	NA	NA	NA	NA	NA	-3.69283961548725	0.0371838872413747
2	26136299	26137499	1201	*	PlantSmallRNAgenes	siRNA24	NA	NA	osa-b1.0r1-59770	siRNA24 locus with predominant RNA size of 24	NA	NA	NA	NA	NA	NA	NA	4.4641585890757	0.0231010191912478
2	26263364	26265314	1951	+	PlantSmallRNAgenes	OtherRNA	NA	NA	osa-b1.0r1-59818	OtherRNA locus with < 80% of RNAs between 20-24 nts in size	NA	NA	NA	NA	NA	NA	NA	-1.45894995112332	0.0292470973692917
2	26344415	26345166	752	*	PlantSmallRNAgenes	siRNA24	NA	NA	osa-b1.0r1-59857	siRNA24 locus with predominant RNA size of 24	NA	NA	NA	NA	NA	NA	NA	-3.01839083339677	0.0220363533845975
2	26353751	26353961	211	*	Pln24NT	24nt_Locus	NA	NA	cluster49632	NA	NA	NA	NA	cluster49632	cluster49632	F	1	5.64638599604661	0.00157967862050334
2	26419684	26420055	372	*	PlantSmallRNAgenes	siRNA24	NA	NA	osa-b1.0r1-59886	siRNA24 locus with predominant RNA size of 24	NA	NA	NA	NA	NA	NA	NA	-3.17153917133005	0.00109698449612851
2	26460200	26460622	423	*	PlantSmallRNAgenes	siRNA24	NA	NA	osa-b1.0r1-59900	siRNA24 locus with predominant RNA size of 24	NA	NA	NA	NA	NA	NA	NA	-4.26125572117576	0.0320744011070058
2	26478306	26478488	183	-	PlantSmallRNAgenes	OtherRNA	NA	NA	osa-b1.0r1-59909	OtherRNA locus with < 80% of RNAs between 20-24 nts in size	NA	NA	NA	NA	NA	NA	NA	-2.32807448760124	0.00146766801411019
2	26526654	26527690	1037	*	PlantSmallRNAgenes	siRNA24	NA	NA	osa-b1.0r1-59928	siRNA24 locus with predominant RNA size of 24	NA	NA	NA	NA	NA	NA	NA	4.28538093151609	0.021006477229357
2	26579533	26579881	349	-	PlantSmallRNAgenes	OtherRNA	NA	NA	osa-b1.0r1-59959	OtherRNA locus with < 80% of RNAs between 20-24 nts in size	NA	NA	NA	NA	NA	NA	NA	1.77982987937031	0.0100794237186961
2	26706626	26706986	361	*	PlantSmallRNAgenes	siRNA24	NA	NA	osa-b1.0r1-60025	siRNA24 locus with predominant RNA size of 24	NA	NA	NA	NA	NA	NA	NA	-2.80299734143036	0.00843298620620276
2	26934921	26935265	345	+	PlantSmallRNAgenes	OtherRNA	NA	NA	osa-b1.0r1-60104	OtherRNA locus with < 80% of RNAs between 20-24 nts in size	NA	NA	NA	NA	NA	NA	NA	-1.74495793923111	0.00599755212624035
2	27132930	27133643	714	*	PlantSmallRNAgenes	OtherRNA	NA	NA	osa-b1.0r1-60169	OtherRNA locus with < 80% of RNAs between 20-24 nts in size	NA	NA	NA	NA	NA	NA	NA	-1.7320218267118	0.021127861898746
2	27382916	27383516	601	*	PlantSmallRNAgenes	siRNA24	NA	NA	osa-b1.0r1-60264	siRNA24 locus with predominant RNA size of 24	NA	NA	NA	NA	NA	NA	NA	4.13604333826464	0.03502585616099
2	27543142	27543783	642	*	PlantSmallRNAgenes	siRNA24	NA	NA	osa-b1.0r1-60330	siRNA24 locus with predominant RNA size of 24	NA	NA	NA	NA	NA	NA	NA	-2.66343696931611	0.000143488983993434
2	27610577	27612385	1809	*	PlantSmallRNAgenes	OtherRNA	NA	NA	osa-b1.0r1-60348	OtherRNA locus with < 80% of RNAs between 20-24 nts in size	NA	NA	NA	NA	NA	NA	NA	-2.75652928760918	0.00201742299988214
2	27710854	27711069	216	+	PlantSmallRNAgenes	siRNA21	NA	NA	osa-b1.0r1-60396	siRNA21 locus with predominant RNA size of 21	NA	NA	NA	NA	NA	NA	NA	-3.87196355535585	0.00686054395343571
2	27740924	27741155	232	*	PlantSmallRNAgenes	siRNA24	NA	NA	osa-b1.0r1-60407	siRNA24 locus with predominant RNA size of 24	NA	NA	NA	NA	NA	NA	NA	-3.07220254138064	0.00561546729052898
2	27749394	27749939	546	*	PlantSmallRNAgenes	siRNA24	NA	NA	osa-b1.0r1-60412	siRNA24 locus with predominant RNA size of 24	NA	NA	NA	NA	NA	NA	NA	-1.95336817113514	0.00195454894432471
2	27983098	27983440	343	*	PlantSmallRNAgenes	siRNA24	NA	NA	osa-b1.0r1-60524	siRNA24 locus with predominant RNA size of 24	NA	NA	NA	NA	NA	NA	NA	3.31439011083487	0.0165318605688794
2	28237873	28238061	189	-	PlantSmallRNAgenes	OtherRNA	NA	NA	osa-b1.0r1-60604	OtherRNA locus with < 80% of RNAs between 20-24 nts in size	NA	NA	NA	NA	NA	NA	NA	3.27438442802003	7.47185336711232e-06
2	28377038	28378026	989	*	PlantSmallRNAgenes	siRNA24	NA	NA	osa-b1.0r1-60665	siRNA24 locus with predominant RNA size of 24	NA	NA	NA	NA	NA	NA	NA	2.21471058133517	0.033179195306429
2	28703256	28704478	1223	+	PlantSmallRNAgenes	OtherRNA	NA	NA	osa-b1.0r1-60780	OtherRNA locus with < 80% of RNAs between 20-24 nts in size	NA	NA	NA	NA	NA	NA	NA	-6.19169660747221	0.000395517543658513
2	28726173	28726552	380	*	PlantSmallRNAgenes	siRNA24	NA	NA	osa-b1.0r1-60793	siRNA24 locus with predominant RNA size of 24	NA	NA	NA	NA	NA	NA	NA	2.69407159747393	0.0307479356790651
2	28733034	28733741	708	*	PlantSmallRNAgenes	siRNA24	NA	NA	osa-b1.0r1-60795	siRNA24 locus with predominant RNA size of 24	NA	NA	NA	NA	NA	NA	NA	-2.99679119455986	0.0318252360613107
2	28894855	28895327	473	*	PlantSmallRNAgenes	siRNA24	NA	NA	osa-b1.0r1-60860	siRNA24 locus with predominant RNA size of 24	NA	NA	NA	NA	NA	NA	NA	-4.25425940399429	0.00127295947669225
2	29010607	29011113	507	*	PlantSmallRNAgenes	siRNA24	NA	NA	osa-b1.0r1-60909	siRNA24 locus with predominant RNA size of 24	NA	NA	NA	NA	NA	NA	NA	4.39528925511755	0.0299400145692594
2	29026011	29029008	2998	-	PlantSmallRNAgenes	OtherRNA	NA	NA	osa-b1.0r1-60917	OtherRNA locus with < 80% of RNAs between 20-24 nts in size	NA	NA	NA	NA	NA	NA	NA	-2.75610248290672	0.00218346369462778
2	29035920	29037193	1274	*	PlantSmallRNAgenes	siRNA24	NA	NA	osa-b1.0r1-60921	siRNA24 locus with predominant RNA size of 24	NA	NA	NA	NA	NA	NA	NA	-1.89238710576033	0.011453790102925
2	29057863	29058495	633	*	PlantSmallRNAgenes	siRNA24	NA	NA	osa-b1.0r1-60930	siRNA24 locus with predominant RNA size of 24	NA	NA	NA	NA	NA	NA	NA	-2.45813282752853	0.0321798989561218
2	29358283	29358758	476	*	PlantSmallRNAgenes	siRNA24	NA	NA	osa-b1.0r1-61035	siRNA24 locus with predominant RNA size of 24	NA	NA	NA	NA	NA	NA	NA	-5.40982809065681	0.00311571334196241
2	29418366	29418608	243	*	PlantSmallRNAgenes	siRNA24	NA	NA	osa-b1.0r1-61074	siRNA24 locus with predominant RNA size of 24	NA	NA	NA	NA	NA	NA	NA	4.75683644973832	0.00824318330132732
2	29519692	29520778	1087	-	ShortStack	OtherRNA	NA	NA	Cluster_94682	NA	Cluster_94682	N	N	NA	NA	NA	NA	2.8747554140448	0.0132898529291498
2	29621285	29621318	34	+	PlantSmallRNAgenes	siRNA22	NA	NA	osa-b1.0r1-61140	siRNA22 locus with predominant RNA size of 22	NA	NA	NA	NA	NA	NA	NA	-2.55920394570198	1.03884817558552e-05
2	29627935	29628264	330	+	PlantSmallRNAgenes	siRNA22	NA	NA	osa-b1.0r1-61144	siRNA22 locus with predominant RNA size of 22	NA	NA	NA	NA	NA	NA	NA	3.0071879718637	0.000126593118897879
2	29670130	29670635	506	*	PlantSmallRNAgenes	siRNA24	NA	NA	osa-b1.0r1-61162	siRNA24 locus with predominant RNA size of 24	NA	NA	NA	NA	NA	NA	NA	-2.80040588835677	0.00921242897819844
2	29813524	29813722	199	+	PlantSmallRNAgenes	OtherRNA	NA	NA	osa-b1.0r1-61222	OtherRNA locus with < 80% of RNAs between 20-24 nts in size	NA	NA	NA	NA	NA	NA	NA	-5.49404566854664	0.0404189429677715
2	29882822	29882991	170	*	PlantSmallRNAgenes	siRNA24	NA	NA	osa-b1.0r1-61250	siRNA24 locus with predominant RNA size of 24	NA	NA	NA	NA	NA	NA	NA	-3.73754476458858	0.0141741135261242
2	29889981	29889997	17	+	PlantSmallRNAgenes	OtherRNA	NA	NA	osa-b1.0r1-61252	OtherRNA locus with < 80% of RNAs between 20-24 nts in size	NA	NA	NA	NA	NA	NA	NA	3.27657244552445	5.00867944877553e-06
2	30087463	30088138	676	*	PlantSmallRNAgenes	siRNA24	NA	NA	osa-b1.0r1-61347	siRNA24 locus with predominant RNA size of 24	NA	NA	NA	NA	NA	NA	NA	-2.32038874184542	0.00325619505494705
2	30162364	30163017	654	*	PlantSmallRNAgenes	siRNA24	NA	NA	osa-b1.0r1-61372	siRNA24 locus with predominant RNA size of 24	NA	NA	NA	NA	NA	NA	NA	3.71669464697873	0.0182345229081764
2	30342325	30342912	588	*	PlantSmallRNAgenes	siRNA24	NA	NA	osa-b1.0r1-61430	siRNA24 locus with predominant RNA size of 24	NA	NA	NA	NA	NA	NA	NA	2.21781315734522	0.0267835775544683
2	30381308	30384461	3154	+	PlantSmallRNAgenes	OtherRNA	NA	NA	osa-b1.0r1-61445	OtherRNA locus with < 80% of RNAs between 20-24 nts in size	NA	NA	NA	NA	NA	NA	NA	-2.43244535037002	0.00111194155356644
2	30461113	30461308	196	-	PlantSmallRNAgenes	siRNA21	NA	NA	osa-b1.0r1-61470	siRNA21 locus with predominant RNA size of 21	NA	NA	NA	NA	NA	NA	NA	-1.9024803733228	0.00240922582984455
2	30617557	30618615	1059	*	PlantSmallRNAgenes	siRNA24	NA	NA	osa-b1.0r1-61538	siRNA24 locus with predominant RNA size of 24	NA	NA	NA	NA	NA	NA	NA	2.20301081927586	0.0347208428105902
2	30742142	30742673	532	*	PlantSmallRNAgenes	siRNA24	NA	NA	osa-b1.0r1-61595	siRNA24 locus with predominant RNA size of 24	NA	NA	NA	NA	NA	NA	NA	2.87251032066737	0.00157738106756599
2	30804605	30804876	272	*	PlantSmallRNAgenes	siRNA24	NA	NA	osa-b1.0r1-61619	siRNA24 locus with predominant RNA size of 24	NA	NA	NA	NA	NA	NA	NA	5.21472991170048	0.00505523911108215
2	30913109	30913417	309	*	PlantSmallRNAgenes	siRNA24	NA	NA	osa-b1.0r1-61650	siRNA24 locus with predominant RNA size of 24	NA	NA	NA	NA	NA	NA	NA	3.35127455463146	0.0292611828745867
2	31184257	31184554	298	*	PlantSmallRNAgenes	siRNA24	NA	NA	osa-b1.0r1-61746	siRNA24 locus with predominant RNA size of 24	NA	NA	NA	NA	NA	NA	NA	-4.58782820741353	0.0239484715401476
2	31247433	31249083	1651	+	PlantSmallRNAgenes	OtherRNA	NA	NA	osa-b1.0r1-61778	OtherRNA locus with < 80% of RNAs between 20-24 nts in size	NA	NA	NA	NA	NA	NA	NA	-4.63672358237311	0.0172130942316295
2	31266324	31266587	264	+	PlantSmallRNAgenes	OtherRNA	NA	NA	osa-b1.0r1-61786	OtherRNA locus with < 80% of RNAs between 20-24 nts in size	NA	NA	NA	NA	NA	NA	NA	5.42792023664922	0.00134980405492654
2	31266690	31266948	259	+	PlantSmallRNAgenes	OtherRNA	NA	NA	osa-b1.0r1-61787	OtherRNA locus with < 80% of RNAs between 20-24 nts in size	NA	NA	NA	NA	NA	NA	NA	4.0570627878958	0.0135728089650006
2	31268561	31269071	511	+	PlantSmallRNAgenes	OtherRNA	NA	NA	osa-b1.0r1-61788	OtherRNA locus with < 80% of RNAs between 20-24 nts in size	NA	NA	NA	NA	NA	NA	NA	5.72183096676858	0.00150656776024555
2	31269165	31269927	763	+	PlantSmallRNAgenes	OtherRNA	NA	NA	osa-b1.0r1-61789	OtherRNA locus with < 80% of RNAs between 20-24 nts in size	NA	NA	NA	NA	NA	NA	NA	3.92905080005481	4.10402899342862e-05
2	31400371	31400812	442	*	PlantSmallRNAgenes	siRNA24	NA	NA	osa-b1.0r1-61824	siRNA24 locus with predominant RNA size of 24	NA	NA	NA	NA	NA	NA	NA	3.25791640678348	0.00034023785765831
2	31483489	31483885	397	*	PlantSmallRNAgenes	siRNA24	NA	NA	osa-b1.0r1-61855	siRNA24 locus with predominant RNA size of 24	NA	NA	NA	NA	NA	NA	NA	-2.34361883280712	0.020263392637789
2	31575874	31575996	123	+	ShortStack	OtherRNA	NA	NA	Cluster_95915	NA	Cluster_95915	N	N	NA	NA	NA	NA	4.7602243615578	0.0107919424812766
2	31620627	31620874	248	*	PlantSmallRNAgenes	siRNA24	NA	NA	osa-b1.0r1-61890	siRNA24 locus with predominant RNA size of 24	NA	NA	NA	NA	NA	NA	NA	4.62278191954176	0.0309053189463217
2	31648462	31651071	2610	+	PlantSmallRNAgenes	OtherRNA	NA	NA	osa-b1.0r1-61904	OtherRNA locus with < 80% of RNAs between 20-24 nts in size	NA	NA	NA	NA	NA	NA	NA	1.52420888476049	0.0309053189463217
2	31734777	31735624	848	*	PlantSmallRNAgenes	siRNA24	NA	NA	osa-b1.0r1-61939	siRNA24 locus with predominant RNA size of 24	NA	NA	NA	NA	NA	NA	NA	4.2079200756553	0.00460894908103493
2	31747926	31749661	1736	*	PlantSmallRNAgenes	siRNA21	NA	NA	osa-b1.0r1-61941	siRNA21 locus with predominant RNA size of 21	NA	NA	NA	NA	NA	NA	NA	-3.92771363215521	0.0159773518599017
2	31802457	31804444	1988	*	PlantSmallRNAgenes	siRNA24	NA	NA	osa-b1.0r1-61958	siRNA24 locus with predominant RNA size of 24	NA	NA	NA	NA	NA	NA	NA	2.37945842262833	0.0339375510175107
2	31965573	31966311	739	*	PlantSmallRNAgenes	siRNA24	NA	NA	osa-b1.0r1-62020	siRNA24 locus with predominant RNA size of 24	NA	NA	NA	NA	NA	NA	NA	-3.20693821196541	0.019527558082145
2	32267731	32269595	1865	*	PlantSmallRNAgenes	siRNA24	NA	NA	osa-b1.0r1-62141	siRNA24 locus with predominant RNA size of 24	NA	NA	NA	NA	NA	NA	NA	5.28717512511291	0.0035292356175415
2	32316081	32316689	609	*	PlantSmallRNAgenes	siRNA24	NA	NA	osa-b1.0r1-62156	siRNA24 locus with predominant RNA size of 24	NA	NA	NA	NA	NA	NA	NA	2.73070486042136	0.0448558367264164
2	32339557	32340614	1058	*	PlantSmallRNAgenes	siRNA24	NA	NA	osa-b1.0r1-62165	siRNA24 locus with predominant RNA size of 24	NA	NA	NA	NA	NA	NA	NA	3.81522189307849	0.0445464961789807
2	32340959	32341658	700	+	PlantSmallRNAgenes	siRNA24	NA	NA	osa-b1.0r1-62166	siRNA24 locus with predominant RNA size of 24	NA	NA	NA	NA	NA	NA	NA	5.81518780386683	0.000540973858201011
2	32517081	32517156	76	-	ShortStack	OtherRNA	NA	NA	Cluster_96419	NA	Cluster_96419	N	N	NA	NA	NA	NA	-5.18139772769634	0.00693946466823678
2	32697641	32698108	468	*	PlantSmallRNAgenes	siRNA24	NA	NA	osa-b1.0r1-62291	siRNA24 locus with predominant RNA size of 24	NA	NA	NA	NA	NA	NA	NA	2.17632616315602	0.00259845741334073
2	32931844	32932610	767	+	PlantSmallRNAgenes	siRNA21	NA	NA	osa-b1.0r1-62376	siRNA21 locus with predominant RNA size of 21	NA	NA	NA	NA	NA	NA	NA	-2.4963711699003	6.02913116358664e-05
2	33029652	33030256	605	*	PlantSmallRNAgenes	siRNA24	NA	NA	osa-b1.0r1-62417	siRNA24 locus with predominant RNA size of 24	NA	NA	NA	NA	NA	NA	NA	2.62323328335712	0.000469790670137218
2	33050315	33051508	1194	*	PlantSmallRNAgenes	siRNA24	NA	NA	osa-b1.0r1-62431	siRNA24 locus with predominant RNA size of 24	NA	NA	NA	NA	NA	NA	NA	-3.93300659102443	0.0281240602517096
2	33415491	33415931	441	*	PlantSmallRNAgenes	siRNA24	NA	NA	osa-b1.0r1-62564	siRNA24 locus with predominant RNA size of 24	NA	NA	NA	NA	NA	NA	NA	2.21104595853517	0.0310612148791114
2	33432315	33432432	118	+	PlantSmallRNAgenes	siRNA21	NA	NA	osa-b1.0r1-62572	siRNA21 locus with predominant RNA size of 21	NA	NA	NA	NA	NA	NA	NA	-1.56016387254369	0.0269121419704969
2	33572608	33572885	278	+	PlantSmallRNAgenes	OtherRNA	NA	NA	osa-b1.0r1-62636	OtherRNA locus with < 80% of RNAs between 20-24 nts in size	NA	NA	NA	NA	NA	NA	NA	4.13007458656556	0.0334081910194872
2	33586324	33586726	403	*	PlantSmallRNAgenes	siRNA24	NA	NA	osa-b1.0r1-62642	siRNA24 locus with predominant RNA size of 24	NA	NA	NA	NA	NA	NA	NA	-4.60185661999396	0.0190992931893851
2	33688835	33690381	1547	+	PlantSmallRNAgenes	OtherRNA	NA	NA	osa-b1.0r1-62705	OtherRNA locus with < 80% of RNAs between 20-24 nts in size	NA	NA	NA	NA	NA	NA	NA	-2.86042468761936	0.0169548971236957
2	33832793	33833794	1002	*	PlantSmallRNAgenes	siRNA24	NA	NA	osa-b1.0r1-62752	siRNA24 locus with predominant RNA size of 24	NA	NA	NA	NA	NA	NA	NA	4.13937461014655	0.00684416006960915
2	33970352	33970903	552	*	Pln24NT	24nt_Locus	NA	NA	cluster51907	NA	NA	NA	NA	cluster51907	cluster51907	T	3	4.44935085212756	0.0352576078669623
2	34212295	34212910	616	-	ShortStack	OtherRNA	NA	NA	Cluster_97451	NA	Cluster_97451	N	N	NA	NA	NA	NA	6.08880841833951	0.00105159808230235
2	34213013	34213588	576	-	ShortStack	OtherRNA	NA	NA	Cluster_97452	NA	Cluster_97452	N	N	NA	NA	NA	NA	5.79817612463501	0.00092360593453514
2	34214500	34214903	404	-	ShortStack	OtherRNA	NA	NA	Cluster_97453	NA	Cluster_97453	N	N	NA	NA	NA	NA	6.25749462672136	0.000975730405700869
2	34216095	34216525	431	*	PlantSmallRNAgenes	siRNA24	NA	NA	osa-b1.0r1-62887	siRNA24 locus with predominant RNA size of 24	NA	NA	NA	NA	NA	NA	NA	-1.52737995167129	0.0371838872413747
2	34325720	34325836	117	+	PlantSmallRNAgenes	OtherRNA	NA	NA	osa-b1.0r1-62928	OtherRNA locus with < 80% of RNAs between 20-24 nts in size	NA	NA	NA	NA	NA	NA	NA	-3.47635246389705	0.00019377154459531
2	34494122	34494916	795	+	PlantSmallRNAgenes	siRNA21	NA	NA	osa-b1.0r1-63000	siRNA21 locus with predominant RNA size of 21	NA	NA	NA	NA	NA	NA	NA	-1.99452806753311	0.00506206111307503
2	34498830	34499648	819	*	PlantSmallRNAgenes	siRNA24	NA	NA	osa-b1.0r1-63002	siRNA24 locus with predominant RNA size of 24	NA	NA	NA	NA	NA	NA	NA	4.05915191993019	0.0335698540708701
2	34513185	34513735	551	*	PlantSmallRNAgenes	siRNA24	NA	NA	osa-b1.0r1-63007	siRNA24 locus with predominant RNA size of 24	NA	NA	NA	NA	NA	NA	NA	2.1716672161293	0.0095428344321
2	34741214	34741653	440	*	PlantSmallRNAgenes	siRNA24	NA	NA	osa-b1.0r1-63091	siRNA24 locus with predominant RNA size of 24	NA	NA	NA	NA	NA	NA	NA	-1.75924019826945	0.0379377400980239
2	35009655	35010686	1032	*	PlantSmallRNAgenes	siRNA24	NA	NA	osa-b1.0r1-63183	siRNA24 locus with predominant RNA size of 24	NA	NA	NA	NA	NA	NA	NA	2.41469319944935	0.0479302609687167
2	35092201	35094508	2308	+	PlantSmallRNAgenes	OtherRNA	NA	NA	osa-b1.0r1-63219	OtherRNA locus with < 80% of RNAs between 20-24 nts in size	NA	NA	NA	NA	NA	NA	NA	-5.77417454198068	1.93225538661504e-09
2	35137774	35138354	581	*	PlantSmallRNAgenes	siRNA24	NA	NA	osa-b1.0r1-63241	siRNA24 locus with predominant RNA size of 24	NA	NA	NA	NA	NA	NA	NA	4.04173178306442	0.0481675295318625
2	35273016	35273113	98	+	PlantSmallRNAgenes	OtherRNA	NA	NA	osa-b1.0r1-63288	OtherRNA locus with < 80% of RNAs between 20-24 nts in size	NA	NA	NA	NA	NA	NA	NA	-2.198990373211	7.13814273878187e-05
2	35487864	35488472	609	*	PlantSmallRNAgenes	siRNA24	NA	NA	osa-b1.0r1-63350	siRNA24 locus with predominant RNA size of 24	NA	NA	NA	NA	NA	NA	NA	-4.16234023065183	0.0373427667066012
2	35544055	35544289	235	*	PlantSmallRNAgenes	siRNA24	NA	NA	osa-b1.0r1-63370	siRNA24 locus with predominant RNA size of 24	NA	NA	NA	NA	NA	NA	NA	1.91568818560283	0.0177084106306418
2	35584926	35586837	1912	*	PlantSmallRNAgenes	siRNA21	NA	NA	osa-b1.0r1-63380	siRNA21 locus with predominant RNA size of 21	NA	NA	NA	NA	NA	NA	NA	-5.29794571771824	0.00473276424147654
2	35591510	35591807	298	*	PlantSmallRNAgenes	OtherRNA	NA	NA	osa-b1.0r1-63384	OtherRNA locus with < 80% of RNAs between 20-24 nts in size	NA	NA	NA	NA	NA	NA	NA	-2.2844965720416	0.000860875760859892
2	35819896	35821335	1440	*	PlantSmallRNAgenes	siRNA24	NA	NA	osa-b1.0r1-63447	siRNA24 locus with predominant RNA size of 24	NA	NA	NA	NA	NA	NA	NA	5.25126510322716	0.00410152731147505
2	35853278	35853597	320	-	PlantSmallRNAgenes	siRNA21	NA	NA	osa-b1.0r1-63457	siRNA21 locus with predominant RNA size of 21	NA	NA	NA	NA	NA	NA	NA	-3.73904054142522	0.00117803094258877
3	115225	116193	969	*	PlantSmallRNAgenes	siRNA24	NA	NA	osa-b1.0r1-63508	siRNA24 locus with predominant RNA size of 24	NA	NA	NA	NA	NA	NA	NA	2.48021838667617	0.0220110549740204
3	137952	138832	881	*	PlantSmallRNAgenes	siRNA24	NA	NA	osa-b1.0r1-63512	siRNA24 locus with predominant RNA size of 24	NA	NA	NA	NA	NA	NA	NA	4.40004400933964	0.0272063434805175
3	294930	295224	295	*	PlantSmallRNAgenes	siRNA24	NA	NA	osa-b1.0r1-63572	siRNA24 locus with predominant RNA size of 24	NA	NA	NA	NA	NA	NA	NA	-2.58813579487605	0.021883477437487
3	385243	386399	1157	*	PlantSmallRNAgenes	siRNA24	NA	NA	osa-b1.0r1-63600	siRNA24 locus with predominant RNA size of 24	NA	NA	NA	NA	NA	NA	NA	5.6034206180533	0.00145162547317574
3	430855	431485	631	-	PlantSmallRNAgenes	OtherRNA	NA	NA	osa-b1.0r1-63622	OtherRNA locus with < 80% of RNAs between 20-24 nts in size	NA	NA	NA	NA	NA	NA	NA	6.02080869371729	0.000143488983993434
3	431581	432844	1264	-	PlantSmallRNAgenes	OtherRNA	NA	NA	osa-b1.0r1-63623	OtherRNA locus with < 80% of RNAs between 20-24 nts in size	NA	NA	NA	NA	NA	NA	NA	5.82382032184185	1.51888310263233e-07
3	451219	452076	858	*	PlantSmallRNAgenes	siRNA24	NA	NA	osa-b1.0r1-63629	siRNA24 locus with predominant RNA size of 24	NA	NA	NA	NA	NA	NA	NA	2.31300340873072	0.0347538232477454
3	471405	471877	473	-	PlantSmallRNAgenes	OtherRNA	NA	NA	osa-b1.0r1-63639	OtherRNA locus with < 80% of RNAs between 20-24 nts in size	NA	NA	NA	NA	NA	NA	NA	-3.04335496626885	0.0351721230935531
3	631110	632408	1299	*	PlantSmallRNAgenes	siRNA24	NA	NA	osa-b1.0r1-63705	siRNA24 locus with predominant RNA size of 24	NA	NA	NA	NA	NA	NA	NA	-1.2284202870782	0.0325170703464158
3	958091	959055	965	-	PlantSmallRNAgenes	OtherRNA	NA	NA	osa-b1.0r1-63797	OtherRNA locus with < 80% of RNAs between 20-24 nts in size	NA	NA	NA	NA	NA	NA	NA	-5.8236839354918	0.00433951676622028
3	1374685	1375516	832	*	PlantSmallRNAgenes	siRNA24	NA	NA	osa-b1.0r1-63972	siRNA24 locus with predominant RNA size of 24	NA	NA	NA	NA	NA	NA	NA	-3.8391040258109	0.0326754883867723
3	1395969	1395986	18	+	ShortStack	OtherRNA	NA	NA	Cluster_99242	NA	Cluster_99242	N	N	NA	NA	NA	NA	6.62984397465753	0.000104535183334155
3	1520743	1521130	388	*	PlantSmallRNAgenes	siRNA24	NA	NA	osa-b1.0r1-64026	siRNA24 locus with predominant RNA size of 24	NA	NA	NA	NA	NA	NA	NA	5.4560335586061	0.0456131624467471
3	1663394	1666681	3288	*	PlantSmallRNAgenes	OtherRNA	NA	NA	osa-b1.0r1-64075	OtherRNA locus with < 80% of RNAs between 20-24 nts in size	NA	NA	NA	NA	NA	NA	NA	-2.66885101054203	0.000419793342449977
3	1691679	1692477	799	-	PlantSmallRNAgenes	OtherRNA	NA	NA	osa-b1.0r1-64086	OtherRNA locus with < 80% of RNAs between 20-24 nts in size	NA	NA	NA	NA	NA	NA	NA	-2.75716564813962	0.00020892050311977
3	1724089	1724299	211	-	PlantSmallRNAgenes	siRNA24	NA	NA	osa-b1.0r1-64102	siRNA24 locus with predominant RNA size of 24	NA	NA	NA	NA	NA	NA	NA	-2.53220211965838	0.0168281184507611
3	1764772	1765196	425	*	PlantSmallRNAgenes	siRNA24	NA	NA	osa-b1.0r1-64112	siRNA24 locus with predominant RNA size of 24	NA	NA	NA	NA	NA	NA	NA	-1.87649867917964	0.00161673125081439
3	1781726	1782069	344	*	PlantSmallRNAgenes	siRNA24	NA	NA	osa-b1.0r1-64116	siRNA24 locus with predominant RNA size of 24	NA	NA	NA	NA	NA	NA	NA	-2.06753357711355	0.0462256347769645
3	1787450	1788552	1103	-	PlantSmallRNAgenes	OtherRNA	NA	NA	osa-b1.0r1-64118	OtherRNA locus with < 80% of RNAs between 20-24 nts in size	NA	NA	NA	NA	NA	NA	NA	-6.79971619387061	1.75945584471309e-05
3	1788645	1789973	1329	-	PlantSmallRNAgenes	OtherRNA	NA	NA	osa-b1.0r1-64119	OtherRNA locus with < 80% of RNAs between 20-24 nts in size	NA	NA	NA	NA	NA	NA	NA	-7.53875896948748	1.15012138490917e-06
3	2001213	2002260	1048	*	PlantSmallRNAgenes	siRNA24	NA	NA	osa-b1.0r1-64205	siRNA24 locus with predominant RNA size of 24	NA	NA	NA	NA	NA	NA	NA	2.70630783591953	0.0166022262552067
3	2706029	2706657	629	*	PlantSmallRNAgenes	siRNA24	NA	NA	osa-b1.0r1-64480	siRNA24 locus with predominant RNA size of 24	NA	NA	NA	NA	NA	NA	NA	1.67433204682268	0.0262795356874693
3	2793708	2794637	930	*	PlantSmallRNAgenes	siRNA24	NA	NA	osa-b1.0r1-64520	siRNA24 locus with predominant RNA size of 24	NA	NA	NA	NA	NA	NA	NA	-4.43306530477346	0.0397960851100528
3	2815530	2817307	1778	-	PlantSmallRNAgenes	OtherRNA	NA	NA	osa-b1.0r1-64529	OtherRNA locus with < 80% of RNAs between 20-24 nts in size	NA	NA	NA	NA	NA	NA	NA	6.97820778901367	4.40600369227027e-06
3	2896934	2897352	419	-	PlantSmallRNAgenes	siRNA24	NA	NA	osa-b1.0r1-64562	siRNA24 locus with predominant RNA size of 24	NA	NA	NA	NA	NA	NA	NA	1.7107457844354	0.0383727183064988
3	2947194	2947795	602	*	PlantSmallRNAgenes	siRNA21	NA	NA	osa-b1.0r1-64578	siRNA21 locus with predominant RNA size of 21	NA	NA	NA	NA	NA	NA	NA	-2.59724666707533	0.0444243047618477
3	2960362	2961408	1047	*	PlantSmallRNAgenes	siRNA24	NA	NA	osa-b1.0r1-64584	siRNA24 locus with predominant RNA size of 24	NA	NA	NA	NA	NA	NA	NA	2.35769818428972	0.00790690625969155
3	3126257	3127149	893	-	PlantSmallRNAgenes	OtherRNA	NA	NA	osa-b1.0r1-64641	OtherRNA locus with < 80% of RNAs between 20-24 nts in size	NA	NA	NA	NA	NA	NA	NA	1.67076751182833	0.0187219323578847
3	3740037	3741762	1726	+	PlantSmallRNAgenes	OtherRNA	NA	NA	osa-b1.0r1-64859	OtherRNA locus with < 80% of RNAs between 20-24 nts in size	NA	NA	NA	NA	NA	NA	NA	-3.26833848664057	0.000124496230492182
3	4034246	4035012	767	*	PlantSmallRNAgenes	siRNA24	NA	NA	osa-b1.0r1-64979	siRNA24 locus with predominant RNA size of 24	NA	NA	NA	NA	NA	NA	NA	3.50459881417018	0.0320970853718102
3	4201415	4201814	400	*	PlantSmallRNAgenes	siRNA24	NA	NA	osa-b1.0r1-65045	siRNA24 locus with predominant RNA size of 24	NA	NA	NA	NA	NA	NA	NA	1.69275450779536	0.038675128776167
3	4349317	4350404	1088	-	PlantSmallRNAgenes	OtherRNA	NA	NA	osa-b1.0r1-65096	OtherRNA locus with < 80% of RNAs between 20-24 nts in size	NA	NA	NA	NA	NA	NA	NA	4.5611320462682	2.91818284908979e-05
3	4455409	4458083	2675	*	PlantSmallRNAgenes	siRNA24	NA	NA	osa-b1.0r1-65138	siRNA24 locus with predominant RNA size of 24	NA	NA	NA	NA	NA	NA	NA	-3.55042151694074	0.0078769005589725
3	4494805	4495129	325	*	PlantSmallRNAgenes	siRNA21	NA	NA	osa-b1.0r1-65158	siRNA21 locus with predominant RNA size of 21	NA	NA	NA	NA	NA	NA	NA	1.9404424521915	0.00274717043788702
3	4683689	4684574	886	*	PlantSmallRNAgenes	siRNA24	NA	NA	osa-b1.0r1-65240	siRNA24 locus with predominant RNA size of 24	NA	NA	NA	NA	NA	NA	NA	-2.7908183337548	0.000115419975890283
3	4691519	4691910	392	*	PlantSmallRNAgenes	siRNA24	NA	NA	osa-b1.0r1-65246	siRNA24 locus with predominant RNA size of 24	NA	NA	NA	NA	NA	NA	NA	-2.54183698503901	0.0348330762542222
3	4889757	4891164	1408	*	PlantSmallRNAgenes	siRNA24	NA	NA	osa-b1.0r1-65331	siRNA24 locus with predominant RNA size of 24	NA	NA	NA	NA	NA	NA	NA	4.30482202787682	0.0389220460862748
3	4925227	4926041	815	+	PlantSmallRNAgenes	OtherRNA	NA	NA	osa-b1.0r1-65348	OtherRNA locus with < 80% of RNAs between 20-24 nts in size	NA	NA	NA	NA	NA	NA	NA	1.81086143473197	0.0435187783533857
3	4972922	4973712	791	*	PlantSmallRNAgenes	siRNA24	NA	NA	osa-b1.0r1-65364	siRNA24 locus with predominant RNA size of 24	NA	NA	NA	NA	NA	NA	NA	-2.2349836876812	0.00852526505947003
3	5012588	5012991	404	*	PlantSmallRNAgenes	siRNA24	NA	NA	osa-b1.0r1-65381	siRNA24 locus with predominant RNA size of 24	NA	NA	NA	NA	NA	NA	NA	1.79344231312102	0.0167318354020182
3	5159274	5160116	843	-	PlantSmallRNAgenes	OtherRNA	NA	NA	osa-b1.0r1-65457	OtherRNA locus with < 80% of RNAs between 20-24 nts in size	NA	NA	NA	NA	NA	NA	NA	-1.7077850776452	0.00886110033641327
3	5174665	5175049	385	*	PlantSmallRNAgenes	siRNA24	NA	NA	osa-b1.0r1-65464	siRNA24 locus with predominant RNA size of 24	NA	NA	NA	NA	NA	NA	NA	-1.8009987759745	0.00359102973553638
3	5226549	5226566	18	-	PlantSmallRNAgenes	OtherRNA	NA	NA	osa-b1.0r1-65478	OtherRNA locus with < 80% of RNAs between 20-24 nts in size	NA	NA	NA	NA	NA	NA	NA	-7.04385746129565	0.00514632395349533
3	5247284	5247512	229	+	PlantSmallRNAgenes	OtherRNA	NA	NA	osa-b1.0r1-65491	OtherRNA locus with < 80% of RNAs between 20-24 nts in size	NA	NA	NA	NA	NA	NA	NA	4.24856385170781	0.0010532321841078
3	5259401	5260051	651	*	PlantSmallRNAgenes	siRNA24	NA	NA	osa-b1.0r1-65496	siRNA24 locus with predominant RNA size of 24	NA	NA	NA	NA	NA	NA	NA	-1.91777166475772	0.0317396143848674
3	5285358	5285473	116	+	PlantSmallRNAgenes	OtherRNA	NA	NA	osa-b1.0r1-65512	OtherRNA locus with < 80% of RNAs between 20-24 nts in size	NA	NA	NA	NA	NA	NA	NA	-8.92954796244469	5.170362528475e-10
3	5362297	5363047	751	*	PlantSmallRNAgenes	siRNA24	NA	NA	osa-b1.0r1-65530	siRNA24 locus with predominant RNA size of 24	NA	NA	NA	NA	NA	NA	NA	4.2714808806726	0.0414809230647841
3	5429246	5429562	317	*	PlantSmallRNAgenes	siRNA24	NA	NA	osa-b1.0r1-65553	siRNA24 locus with predominant RNA size of 24	NA	NA	NA	NA	NA	NA	NA	-2.2557007740094	0.00178637264463452
3	5452546	5452908	363	*	PlantSmallRNAgenes	siRNA24	NA	NA	osa-b1.0r1-65567	siRNA24 locus with predominant RNA size of 24	NA	NA	NA	NA	NA	NA	NA	-2.89647068768894	0.0499840366891144
3	5466723	5468443	1721	*	PlantSmallRNAgenes	OtherRNA	NA	NA	osa-b1.0r1-65573	OtherRNA locus with < 80% of RNAs between 20-24 nts in size	NA	NA	NA	NA	NA	NA	NA	1.44189689229523	0.0347230115732946
3	5566821	5567101	281	*	PlantSmallRNAgenes	siRNA24	NA	NA	osa-b1.0r1-65610	siRNA24 locus with predominant RNA size of 24	NA	NA	NA	NA	NA	NA	NA	-5.48729817747383	0.00636177875438746
3	5603802	5604158	357	*	PlantSmallRNAgenes	siRNA24	NA	NA	osa-b1.0r1-65625	siRNA24 locus with predominant RNA size of 24	NA	NA	NA	NA	NA	NA	NA	5.66471128106081	0.000717961830242944
3	6331050	6331359	310	*	PlantSmallRNAgenes	siRNA24	NA	NA	osa-b1.0r1-65899	siRNA24 locus with predominant RNA size of 24	NA	NA	NA	NA	NA	NA	NA	-5.4362907499911	2.17190580188931e-06
3	6457941	6458359	419	-	PlantSmallRNAgenes	OtherRNA	NA	NA	osa-b1.0r1-65941	OtherRNA locus with < 80% of RNAs between 20-24 nts in size	NA	NA	NA	NA	NA	NA	NA	6.56351298563324	0.00131497816489388
3	6465872	6466263	392	*	PlantSmallRNAgenes	siRNA24	NA	NA	osa-b1.0r1-65950	siRNA24 locus with predominant RNA size of 24	NA	NA	NA	NA	NA	NA	NA	-2.87110869838586	0.00102861354039095
3	6761996	6762947	952	*	PlantSmallRNAgenes	siRNA24	NA	NA	osa-b1.0r1-66055	siRNA24 locus with predominant RNA size of 24	NA	NA	NA	NA	NA	NA	NA	-1.69508575222237	0.0253654436555361
3	6876715	6877050	336	*	PlantSmallRNAgenes	siRNA24	NA	NA	osa-b1.0r1-66105	siRNA24 locus with predominant RNA size of 24	NA	NA	NA	NA	NA	NA	NA	-2.0250088236131	0.0130629445312358
3	6879570	6879865	296	*	PlantSmallRNAgenes	siRNA24	NA	NA	osa-b1.0r1-66107	siRNA24 locus with predominant RNA size of 24	NA	NA	NA	NA	NA	NA	NA	-3.09950196688765	0.000254613275943403
3	6947319	6947838	520	*	PlantSmallRNAgenes	siRNA24	NA	NA	osa-b1.0r1-66152	siRNA24 locus with predominant RNA size of 24	NA	NA	NA	NA	NA	NA	NA	-6.9221749819363	2.68933010608882e-05
3	6970551	6971474	924	*	PlantSmallRNAgenes	siRNA24	NA	NA	osa-b1.0r1-66167	siRNA24 locus with predominant RNA size of 24	NA	NA	NA	NA	NA	NA	NA	-3.29189977147641	0.00145149675214971
3	7057398	7057728	331	*	PlantSmallRNAgenes	siRNA24	NA	NA	osa-b1.0r1-66206	siRNA24 locus with predominant RNA size of 24	NA	NA	NA	NA	NA	NA	NA	4.07819199303936	0.0328967369180438
3	7059380	7060121	742	*	PlantSmallRNAgenes	siRNA24	NA	NA	osa-b1.0r1-66207	siRNA24 locus with predominant RNA size of 24	NA	NA	NA	NA	NA	NA	NA	5.56834210839533	0.00122134629003878
3	7060854	7061404	551	*	PlantSmallRNAgenes	siRNA24	NA	NA	osa-b1.0r1-66208	siRNA24 locus with predominant RNA size of 24	NA	NA	NA	NA	NA	NA	NA	3.00823664353885	0.0372408601771941
3	7102843	7103276	434	-	PlantSmallRNAgenes	OtherRNA	NA	NA	osa-b1.0r1-66229	OtherRNA locus with < 80% of RNAs between 20-24 nts in size	NA	NA	NA	NA	NA	NA	NA	-2.36262633421784	9.8144682530453e-08
3	7151261	7151834	574	*	PlantSmallRNAgenes	siRNA24	NA	NA	osa-b1.0r1-66245	siRNA24 locus with predominant RNA size of 24	NA	NA	NA	NA	NA	NA	NA	2.03718636616608	0.008089890996608
3	7295583	7295983	401	*	PlantSmallRNAgenes	siRNA24	NA	NA	osa-b1.0r1-66296	siRNA24 locus with predominant RNA size of 24	NA	NA	NA	NA	NA	NA	NA	-2.39414272897	0.00121835632388423
3	7502746	7503260	515	*	PlantSmallRNAgenes	OtherRNA	NA	NA	osa-b1.0r1-66366	OtherRNA locus with < 80% of RNAs between 20-24 nts in size	NA	NA	NA	NA	NA	NA	NA	3.02770365879885	0.0440042063783909
3	7553888	7554563	676	*	PlantSmallRNAgenes	siRNA24	NA	NA	osa-b1.0r1-66386	siRNA24 locus with predominant RNA size of 24	NA	NA	NA	NA	NA	NA	NA	-2.87194215155841	0.0202849808683414
3	7745014	7747361	2348	+	PlantSmallRNAgenes	OtherRNA	NA	NA	osa-b1.0r1-66483	OtherRNA locus with < 80% of RNAs between 20-24 nts in size	NA	NA	NA	NA	NA	NA	NA	4.86636630911413	0.00842317830647789
3	7747582	7748172	591	+	PlantSmallRNAgenes	siRNA24	NA	NA	osa-b1.0r1-66484	siRNA24 locus with predominant RNA size of 24	NA	NA	NA	NA	NA	NA	NA	5.6596359309062	0.000615371477058056
3	7799060	7799869	810	+	PlantSmallRNAgenes	siRNA21	NA	NA	osa-b1.0r1-66498	siRNA21 locus with predominant RNA size of 21	NA	NA	NA	NA	NA	NA	NA	-2.31356836250191	0.000841776878762532
3	7799939	7800228	290	+	PlantSmallRNAgenes	siRNA21	NA	NA	osa-b1.0r1-66499	siRNA21 locus with predominant RNA size of 21	NA	NA	NA	NA	NA	NA	NA	-1.67002580021209	0.0289680554931244
3	7965186	7966094	909	-	PlantSmallRNAgenes	OtherRNA	NA	NA	osa-b1.0r1-66584	OtherRNA locus with < 80% of RNAs between 20-24 nts in size	NA	NA	NA	NA	NA	NA	NA	-7.19915514704885	2.93662542226652e-06
3	8127363	8128579	1217	*	PlantSmallRNAgenes	siRNA24	NA	NA	osa-b1.0r1-66649	siRNA24 locus with predominant RNA size of 24	NA	NA	NA	NA	NA	NA	NA	-3.46168321923248	8.15536746276164e-08
3	8446726	8447737	1012	*	PlantSmallRNAgenes	OtherRNA	NA	NA	osa-b1.0r1-66743	OtherRNA locus with < 80% of RNAs between 20-24 nts in size	NA	NA	NA	NA	NA	NA	NA	-4.60441603243501	3.85417958729214e-07
3	8645701	8646434	734	*	PlantSmallRNAgenes	siRNA24	NA	NA	osa-b1.0r1-66802	siRNA24 locus with predominant RNA size of 24	NA	NA	NA	NA	NA	NA	NA	4.01427925689312	0.0329771482116991
3	8789258	8790374	1117	-	PlantSmallRNAgenes	OtherRNA	NA	NA	osa-b1.0r1-66850	OtherRNA locus with < 80% of RNAs between 20-24 nts in size	NA	NA	NA	NA	NA	NA	NA	-2.72571747142781	0.0135702244315966
3	8886175	8886395	221	+	PlantSmallRNAgenes	siRNA24	NA	NA	osa-b1.0r1-66893	siRNA24 locus with predominant RNA size of 24	NA	NA	NA	NA	NA	NA	NA	2.11167785464154	0.00323917131820482
3	8909740	8910543	804	-	ShortStack	OtherRNA	NA	NA	Cluster_103782	NA	Cluster_103782	N	N	NA	NA	NA	NA	3.97259925014176	0.0499455450646514
3	9152503	9153173	671	*	PlantSmallRNAgenes	siRNA24	NA	NA	osa-b1.0r1-66988	siRNA24 locus with predominant RNA size of 24	NA	NA	NA	NA	NA	NA	NA	4.1286037812763	0.0285174499826279
3	9285759	9286468	710	*	ShortStack	OtherRNA	NA	NA	Cluster_104022	NA	Cluster_104022	N	N	NA	NA	NA	NA	4.61609362722819	0.0223521646853172
3	9341983	9342950	968	*	PlantSmallRNAgenes	siRNA24	NA	NA	osa-b1.0r1-67080	siRNA24 locus with predominant RNA size of 24	NA	NA	NA	NA	NA	NA	NA	1.69709179619957	0.00434835693458459
3	9428638	9428657	20	-	PlantSmallRNAgenes	OtherRNA	NA	NA	osa-b1.0r1-67132	OtherRNA locus with < 80% of RNAs between 20-24 nts in size	NA	NA	NA	NA	NA	NA	NA	2.71980313143793	0.00044840351242868
3	9491304	9492481	1178	-	PlantSmallRNAgenes	OtherRNA	NA	NA	osa-b1.0r1-67168	OtherRNA locus with < 80% of RNAs between 20-24 nts in size	NA	NA	NA	NA	NA	NA	NA	-4.26813473305693	0.0030494745431099
3	9591433	9591795	363	*	PlantSmallRNAgenes	siRNA24	NA	NA	osa-b1.0r1-67211	siRNA24 locus with predominant RNA size of 24	NA	NA	NA	NA	NA	NA	NA	-2.63649379103029	0.000636091589876489
3	9957823	9958352	530	+	PlantSmallRNAgenes	OtherRNA	NA	NA	osa-b1.0r1-67356	OtherRNA locus with < 80% of RNAs between 20-24 nts in size	NA	NA	NA	NA	NA	NA	NA	7.92153997729672	2.72673484741726e-07
3	9986440	9987083	644	*	PlantSmallRNAgenes	siRNA24	NA	NA	osa-b1.0r1-67364	siRNA24 locus with predominant RNA size of 24	NA	NA	NA	NA	NA	NA	NA	1.67053585174699	0.0313156883033817
3	10038625	10039507	883	*	PlantSmallRNAgenes	siRNA24	NA	NA	osa-b1.0r1-67387	siRNA24 locus with predominant RNA size of 24	NA	NA	NA	NA	NA	NA	NA	1.95371581845785	0.0484083446701184
3	10120335	10120726	392	-	PlantSmallRNAgenes	OtherRNA	NA	NA	osa-b1.0r1-67428	OtherRNA locus with < 80% of RNAs between 20-24 nts in size	NA	NA	NA	NA	NA	NA	NA	5.03243129221311	0.0124586549053812
3	10368208	10368944	737	*	PlantSmallRNAgenes	siRNA24	NA	NA	osa-b1.0r1-67532	siRNA24 locus with predominant RNA size of 24	NA	NA	NA	NA	NA	NA	NA	-3.62026264910294	0.0341349689871584
3	10456080	10456785	706	*	PlantSmallRNAgenes	siRNA24	NA	NA	osa-b1.0r1-67567	siRNA24 locus with predominant RNA size of 24	NA	NA	NA	NA	NA	NA	NA	-2.95992855044843	0.0472294071772502
3	10603638	10605277	1640	*	PlantSmallRNAgenes	siRNA24	NA	NA	osa-b1.0r1-67623	siRNA24 locus with predominant RNA size of 24	NA	NA	NA	NA	NA	NA	NA	-1.7365155962985	0.0347230115732946
3	10824510	10824959	450	-	PlantSmallRNAgenes	OtherRNA	NA	NA	osa-b1.0r1-67703	OtherRNA locus with < 80% of RNAs between 20-24 nts in size	NA	NA	NA	NA	NA	NA	NA	3.92165652334745	0.0282176824682761
3	10926488	10927835	1348	+	PlantSmallRNAgenes	OtherRNA	NA	NA	osa-b1.0r1-67737	OtherRNA locus with < 80% of RNAs between 20-24 nts in size	NA	NA	NA	NA	NA	NA	NA	4.76988915586732	0.0441201760849141
3	11066321	11066884	564	+	PlantSmallRNAgenes	siRNA24	NA	NA	osa-b1.0r1-67789	siRNA24 locus with predominant RNA size of 24	NA	NA	NA	NA	NA	NA	NA	-3.7381566689705	0.0162310396077037
3	11086070	11086857	788	-	PlantSmallRNAgenes	OtherRNA	NA	NA	osa-b1.0r1-67794	OtherRNA locus with < 80% of RNAs between 20-24 nts in size	NA	NA	NA	NA	NA	NA	NA	-1.84581349785918	0.00459462096122435
3	11102155	11102770	616	+	PlantSmallRNAgenes	siRNA24	NA	NA	osa-b1.0r1-67805	siRNA24 locus with predominant RNA size of 24	NA	NA	NA	NA	NA	NA	NA	-2.25752429162571	0.000951488087661572
3	11196003	11196440	438	+	PlantSmallRNAgenes	siRNA24	NA	NA	osa-b1.0r1-67846	siRNA24 locus with predominant RNA size of 24	NA	NA	NA	NA	NA	NA	NA	3.74718854866221	0.00586894128773896
3	11501067	11501388	322	*	PlantSmallRNAgenes	siRNA24	NA	NA	osa-b1.0r1-67981	siRNA24 locus with predominant RNA size of 24	NA	NA	NA	NA	NA	NA	NA	2.02812927138148	0.00907517655153064
3	11513529	11514210	682	*	PlantSmallRNAgenes	siRNA24	NA	NA	osa-b1.0r1-67987	siRNA24 locus with predominant RNA size of 24	NA	NA	NA	NA	NA	NA	NA	-1.98254714041388	0.0266298438300995
3	11540050	11540585	536	-	PlantSmallRNAgenes	OtherRNA	NA	NA	osa-b1.0r1-67998	OtherRNA locus with < 80% of RNAs between 20-24 nts in size	NA	NA	NA	NA	NA	NA	NA	-12.82831284192	0.000227265150066251
3	11558443	11559076	634	*	PlantSmallRNAgenes	siRNA24	NA	NA	osa-b1.0r1-68008	siRNA24 locus with predominant RNA size of 24	NA	NA	NA	NA	NA	NA	NA	-1.6531421207018	0.019950918917661
3	11572342	11574319	1978	*	PlantSmallRNAgenes	siRNA24	NA	NA	osa-b1.0r1-68015	siRNA24 locus with predominant RNA size of 24	NA	NA	NA	NA	NA	NA	NA	2.3343075754867	8.26670601315852e-05
3	11656328	11656344	17	-	PlantSmallRNAgenes	OtherRNA	NA	NA	osa-b1.0r1-68046	OtherRNA locus with < 80% of RNAs between 20-24 nts in size	NA	NA	NA	NA	NA	NA	NA	7.5813038164753	6.90848147775054e-07
3	11692985	11693342	358	-	PlantSmallRNAgenes	siRNA24	NA	NA	osa-b1.0r1-68063	siRNA24 locus with predominant RNA size of 24	NA	NA	NA	NA	NA	NA	NA	-4.55699061007792	0.0226544149191356
3	11712144	11714075	1932	+	PlantSmallRNAgenes	OtherRNA	NA	NA	osa-b1.0r1-68074	OtherRNA locus with < 80% of RNAs between 20-24 nts in size	NA	NA	NA	NA	NA	NA	NA	-4.2713938795007	0.00880010703116231
3	11714832	11716730	1899	+	PlantSmallRNAgenes	OtherRNA	NA	NA	osa-b1.0r1-68075	OtherRNA locus with < 80% of RNAs between 20-24 nts in size	NA	NA	NA	NA	NA	NA	NA	-6.24409129034459	0.000314819741719289
3	11717768	11719175	1408	+	PlantSmallRNAgenes	OtherRNA	NA	NA	osa-b1.0r1-68076	OtherRNA locus with < 80% of RNAs between 20-24 nts in size	NA	NA	NA	NA	NA	NA	NA	-6.29977513670879	0.009708165436645
3	11723976	11724960	985	*	PlantSmallRNAgenes	siRNA24	NA	NA	osa-b1.0r1-68079	siRNA24 locus with predominant RNA size of 24	NA	NA	NA	NA	NA	NA	NA	1.57530008774271	0.0478833800114213
3	11831113	11834424	3312	*	PlantSmallRNAgenes	siRNA24	NA	NA	osa-b1.0r1-68122	siRNA24 locus with predominant RNA size of 24	NA	NA	NA	NA	NA	NA	NA	1.9423381702607	0.0371406217902855
3	11958144	11959071	928	-	PlantSmallRNAgenes	OtherRNA	NA	NA	osa-b1.0r1-68186	OtherRNA locus with < 80% of RNAs between 20-24 nts in size	NA	NA	NA	NA	NA	NA	NA	5.07373835412184	0.0130040692005431
3	12020015	12020948	934	*	PlantSmallRNAgenes	siRNA24	NA	NA	osa-b1.0r1-68215	siRNA24 locus with predominant RNA size of 24	NA	NA	NA	NA	NA	NA	NA	2.64578367208292	0.00194612658058101
3	12097717	12097740	24	+	ShortStack	OtherRNA	NA	NA	Cluster_105942	NA	Cluster_105942	N	N	NA	NA	NA	NA	6.23064287123951	0.000387698520704803
3	12320864	12321753	890	+	PlantSmallRNAgenes	OtherRNA	NA	NA	osa-b1.0r1-68323	OtherRNA locus with < 80% of RNAs between 20-24 nts in size	NA	NA	NA	NA	NA	NA	NA	-4.64606116079715	0.0364996249792497
3	12443261	12444629	1369	*	PlantSmallRNAgenes	siRNA24	NA	NA	osa-b1.0r1-68361	siRNA24 locus with predominant RNA size of 24	NA	NA	NA	NA	NA	NA	NA	3.21139393582139	0.021006477229357
3	12654879	12655651	773	*	PlantSmallRNAgenes	siRNA24	NA	NA	osa-b1.0r1-68453	siRNA24 locus with predominant RNA size of 24	NA	NA	NA	NA	NA	NA	NA	2.92259768087191	0.0487502687314364
3	12716685	12716873	189	-	PlantSmallRNAgenes	OtherRNA	NA	NA	osa-b1.0r1-68476	OtherRNA locus with < 80% of RNAs between 20-24 nts in size	NA	NA	NA	NA	NA	NA	NA	-1.55852083121225	0.039650451902381
3	12717245	12717433	189	-	PlantSmallRNAgenes	OtherRNA	NA	NA	osa-b1.0r1-68478	OtherRNA locus with < 80% of RNAs between 20-24 nts in size	NA	NA	NA	NA	NA	NA	NA	-2.11374866500264	0.0167888150095433
3	12760987	12761493	507	*	PlantSmallRNAgenes	siRNA24	NA	NA	osa-b1.0r1-68495	siRNA24 locus with predominant RNA size of 24	NA	NA	NA	NA	NA	NA	NA	-6.30020676968724	0.0106075041724149
3	12829824	12831473	1650	*	PlantSmallRNAgenes	siRNA24	NA	NA	osa-b1.0r1-68533	siRNA24 locus with predominant RNA size of 24	NA	NA	NA	NA	NA	NA	NA	3.65199950242416	0.000147446234793651
3	12834998	12835250	253	*	PlantSmallRNAgenes	siRNA24	NA	NA	osa-b1.0r1-68536	siRNA24 locus with predominant RNA size of 24	NA	NA	NA	NA	NA	NA	NA	-2.91364971283173	0.017089947215872
3	12835524	12835965	442	+	PlantSmallRNAgenes	siRNA24	NA	NA	osa-b1.0r1-68537	siRNA24 locus with predominant RNA size of 24	NA	NA	NA	NA	NA	NA	NA	-2.1247130169822	0.0145032890456023
3	13023723	13023931	209	+	PlantSmallRNAgenes	OtherRNA	NA	NA	osa-b1.0r1-68616	OtherRNA locus with < 80% of RNAs between 20-24 nts in size	NA	NA	NA	NA	NA	NA	NA	3.01899752600015	5.08649884036944e-10
3	13074599	13075632	1034	*	PlantSmallRNAgenes	siRNA24	NA	NA	osa-b1.0r1-68646	siRNA24 locus with predominant RNA size of 24	NA	NA	NA	NA	NA	NA	NA	-3.63866194333249	0.000299284757040534
3	13078068	13079485	1418	*	PlantSmallRNAgenes	siRNA24	NA	NA	osa-b1.0r1-68648	siRNA24 locus with predominant RNA size of 24	NA	NA	NA	NA	NA	NA	NA	2.87236698093813	0.0405512607416686
3	13093719	13094396	678	*	PlantSmallRNAgenes	siRNA24	NA	NA	osa-b1.0r1-68657	siRNA24 locus with predominant RNA size of 24	NA	NA	NA	NA	NA	NA	NA	-2.38895758865048	4.4317474684072e-05
3	13184907	13185079	173	-	PlantSmallRNAgenes	OtherRNA	NA	NA	osa-b1.0r1-68704	OtherRNA locus with < 80% of RNAs between 20-24 nts in size	NA	NA	NA	NA	NA	NA	NA	9.58959006342117	0.0380158212804236
3	13638139	13638571	433	*	PlantSmallRNAgenes	siRNA24	NA	NA	osa-b1.0r1-68799	siRNA24 locus with predominant RNA size of 24	NA	NA	NA	NA	NA	NA	NA	-5.42722744032773	0.00131140080231201
3	13640857	13642242	1386	+	PlantSmallRNAgenes	OtherRNA	NA	NA	osa-b1.0r1-68801	OtherRNA locus with < 80% of RNAs between 20-24 nts in size	NA	NA	NA	NA	NA	NA	NA	-2.94021279720341	0.0192989321349693
3	14032557	14034425	1869	-	PlantSmallRNAgenes	OtherRNA	NA	NA	osa-b1.0r1-68976	OtherRNA locus with < 80% of RNAs between 20-24 nts in size	NA	NA	NA	NA	NA	NA	NA	-13.9484348469819	0.000231653612307572
3	14098374	14100047	1674	*	PlantSmallRNAgenes	siRNA24	NA	NA	osa-b1.0r1-69011	siRNA24 locus with predominant RNA size of 24	NA	NA	NA	NA	NA	NA	NA	-3.07789498997225	0.008089890996608
3	14170892	14171236	345	*	PlantSmallRNAgenes	siRNA24	NA	NA	osa-b1.0r1-69041	siRNA24 locus with predominant RNA size of 24	NA	NA	NA	NA	NA	NA	NA	1.87391984964561	0.0354476111904498
3	14226165	14226393	229	*	PlantSmallRNAgenes	siRNA24	NA	NA	osa-b1.0r1-69060	siRNA24 locus with predominant RNA size of 24	NA	NA	NA	NA	NA	NA	NA	2.50810624022312	0.0025210505483352
3	14292248	14293163	916	*	PlantSmallRNAgenes	siRNA24	NA	NA	osa-b1.0r1-69093	siRNA24 locus with predominant RNA size of 24	NA	NA	NA	NA	NA	NA	NA	6.03335843326806	0.000309656696336102
3	14336872	14337029	158	-	PlantSmallRNAgenes	siRNA21	NA	NA	osa-b1.0r1-69112	siRNA21 locus with predominant RNA size of 21	NA	NA	NA	NA	NA	NA	NA	-23.6748323514215	9.76726022912955e-06
3	14550060	14551058	999	*	PlantSmallRNAgenes	siRNA24	NA	NA	osa-b1.0r1-69205	siRNA24 locus with predominant RNA size of 24	NA	NA	NA	NA	NA	NA	NA	-4.84450389552393	1.14766035446046e-10
3	14603525	14603865	341	*	PlantSmallRNAgenes	siRNA24	NA	NA	osa-b1.0r1-69234	siRNA24 locus with predominant RNA size of 24	NA	NA	NA	NA	NA	NA	NA	4.33927695449422	0.0276924333515852
3	14647262	14647752	491	*	PlantSmallRNAgenes	siRNA24	NA	NA	osa-b1.0r1-69251	siRNA24 locus with predominant RNA size of 24	NA	NA	NA	NA	NA	NA	NA	4.7021768892528	0.0179173698506343
3	14760677	14761095	419	*	PlantSmallRNAgenes	siRNA24	NA	NA	osa-b1.0r1-69300	siRNA24 locus with predominant RNA size of 24	NA	NA	NA	NA	NA	NA	NA	2.8387569026394	0.00911951279224206
3	14846914	14847106	193	-	PlantSmallRNAgenes	OtherRNA	NA	NA	osa-b1.0r1-69335	OtherRNA locus with < 80% of RNAs between 20-24 nts in size	NA	NA	NA	NA	NA	NA	NA	34.7765109279388	2.94284362292011e-12
3	14967124	14967518	395	*	PlantSmallRNAgenes	siRNA24	NA	NA	osa-b1.0r1-69391	siRNA24 locus with predominant RNA size of 24	NA	NA	NA	NA	NA	NA	NA	1.62419570700514	0.0446029649630627
3	15007099	15007310	212	+	PlantSmallRNAgenes	OtherRNA	NA	NA	osa-b1.0r1-69407	OtherRNA locus with < 80% of RNAs between 20-24 nts in size	NA	NA	NA	NA	NA	NA	NA	-1.67469880791992	0.0111784612557717
3	15148024	15148493	470	*	PlantSmallRNAgenes	siRNA24	NA	NA	osa-b1.0r1-69466	siRNA24 locus with predominant RNA size of 24	NA	NA	NA	NA	NA	NA	NA	4.16729703231658	0.0423758340688965
3	15160352	15160886	535	+	ShortStack	OtherRNA	NA	NA	Cluster_107937	NA	Cluster_107937	N	N	NA	NA	NA	NA	-5.16414304645529	0.00599755212624035
3	15161200	15162290	1091	+	ShortStack	OtherRNA	NA	NA	Cluster_107939	NA	Cluster_107939	N	N	NA	NA	NA	NA	-3.56789566198398	0.0181559522786448
3	15201506	15201662	157	+	PlantSmallRNAgenes	OtherRNA	NA	NA	osa-b1.0r1-69481	OtherRNA locus with < 80% of RNAs between 20-24 nts in size	NA	NA	NA	NA	NA	NA	NA	1.98146975615152	0.0211904414355603
3	15334889	15336407	1519	*	PlantSmallRNAgenes	siRNA24	NA	NA	osa-b1.0r1-69534	siRNA24 locus with predominant RNA size of 24	NA	NA	NA	NA	NA	NA	NA	-1.94249686970622	0.00373369838430791
3	15525552	15526041	490	*	PlantSmallRNAgenes	siRNA24	NA	NA	osa-b1.0r1-69612	siRNA24 locus with predominant RNA size of 24	NA	NA	NA	NA	NA	NA	NA	2.68814113602033	0.0415390757134965
3	15608073	15608701	629	+	PlantSmallRNAgenes	OtherRNA	NA	NA	osa-b1.0r1-69660	OtherRNA locus with < 80% of RNAs between 20-24 nts in size	NA	NA	NA	NA	NA	NA	NA	4.48631025463132	0.0299400145692594
3	15728569	15729126	558	*	PlantSmallRNAgenes	siRNA24	NA	NA	osa-b1.0r1-69725	siRNA24 locus with predominant RNA size of 24	NA	NA	NA	NA	NA	NA	NA	4.948567743685	0.0123934233267503
3	15746077	15747068	992	*	PlantSmallRNAgenes	siRNA24	NA	NA	osa-b1.0r1-69731	siRNA24 locus with predominant RNA size of 24	NA	NA	NA	NA	NA	NA	NA	-2.26853850197469	0.0219149793856848
3	15777834	15778154	321	*	PlantSmallRNAgenes	siRNA24	NA	NA	osa-b1.0r1-69740	siRNA24 locus with predominant RNA size of 24	NA	NA	NA	NA	NA	NA	NA	4.44858255804026	0.0220884506177063
3	15867568	15867983	416	-	PlantSmallRNAgenes	siRNA24	NA	NA	osa-b1.0r1-69792	siRNA24 locus with predominant RNA size of 24	NA	NA	NA	NA	NA	NA	NA	2.76151876608809	0.00528314924393661
3	16140922	16141393	472	*	PlantSmallRNAgenes	siRNA24	NA	NA	osa-b1.0r1-69920	siRNA24 locus with predominant RNA size of 24	NA	NA	NA	NA	NA	NA	NA	5.16077488809364	0.00717372302627165
3	16301348	16302233	886	-	PlantSmallRNAgenes	OtherRNA	NA	NA	osa-b1.0r1-70009	OtherRNA locus with < 80% of RNAs between 20-24 nts in size	NA	NA	NA	NA	NA	NA	NA	3.50288793601971	0.0347230115732946
3	16302333	16303706	1374	-	PlantSmallRNAgenes	OtherRNA	NA	NA	osa-b1.0r1-70010	OtherRNA locus with < 80% of RNAs between 20-24 nts in size	NA	NA	NA	NA	NA	NA	NA	5.49454614679237	0.00129042414611849
3	16305090	16305249	160	-	PlantSmallRNAgenes	OtherRNA	NA	NA	osa-b1.0r1-70014	OtherRNA locus with < 80% of RNAs between 20-24 nts in size	NA	NA	NA	NA	NA	NA	NA	4.48574414434841	0.0270011880435814
3	16612762	16613119	358	-	PlantSmallRNAgenes	siRNA24	NA	NA	osa-b1.0r1-70166	siRNA24 locus with predominant RNA size of 24	NA	NA	NA	NA	NA	NA	NA	2.3020222399525	0.0285801074101161
3	16718555	16718931	377	*	PlantSmallRNAgenes	siRNA24	NA	NA	osa-b1.0r1-70222	siRNA24 locus with predominant RNA size of 24	NA	NA	NA	NA	NA	NA	NA	-2.52062566657826	0.0204230791209037
3	16785238	16785987	750	*	PlantSmallRNAgenes	siRNA24	NA	NA	osa-b1.0r1-70257	siRNA24 locus with predominant RNA size of 24	NA	NA	NA	NA	NA	NA	NA	-5.15510000693458	0.0030873866504134
3	16788299	16788676	378	+	PlantSmallRNAgenes	OtherRNA	NA	NA	osa-b1.0r1-70260	OtherRNA locus with < 80% of RNAs between 20-24 nts in size	NA	NA	NA	NA	NA	NA	NA	-2.54453354420008	9.84634424678308e-06
3	16893367	16894162	796	*	PlantSmallRNAgenes	siRNA24	NA	NA	osa-b1.0r1-70300	siRNA24 locus with predominant RNA size of 24	NA	NA	NA	NA	NA	NA	NA	4.36812708105107	0.00407213119167424
3	16919985	16920527	543	-	PlantSmallRNAgenes	siRNA21	NA	NA	osa-b1.0r1-70311	siRNA21 locus with predominant RNA size of 21	NA	NA	NA	NA	NA	NA	NA	-2.67062363732617	0.000975832656163577
3	16942028	16942232	205	+	PlantSmallRNAgenes	OtherRNA	NA	NA	osa-b1.0r1-70322	OtherRNA locus with < 80% of RNAs between 20-24 nts in size	NA	NA	NA	NA	NA	NA	NA	-1.41125257329413	0.0383727183064988
3	17131248	17131895	648	*	PlantSmallRNAgenes	siRNA24	NA	NA	osa-b1.0r1-70415	siRNA24 locus with predominant RNA size of 24	NA	NA	NA	NA	NA	NA	NA	4.86088704278903	0.0158015441125567
3	17257094	17258239	1146	*	PlantSmallRNAgenes	siRNA24	NA	NA	osa-b1.0r1-70481	siRNA24 locus with predominant RNA size of 24	NA	NA	NA	NA	NA	NA	NA	-1.97795501526068	0.0422337736139022
3	17394965	17396228	1264	*	PlantSmallRNAgenes	siRNA24	NA	NA	osa-b1.0r1-70525	siRNA24 locus with predominant RNA size of 24	NA	NA	NA	NA	NA	NA	NA	3.61738632337453	0.026508452227048
3	17524127	17524427	301	+	PlantSmallRNAgenes	OtherRNA	NA	NA	osa-b1.0r1-70572	OtherRNA locus with < 80% of RNAs between 20-24 nts in size	NA	NA	NA	NA	NA	NA	NA	-2.6172636634037	0.00360520178663728
3	17566528	17566848	321	*	PlantSmallRNAgenes	siRNA24	NA	NA	osa-b1.0r1-70598	siRNA24 locus with predominant RNA size of 24	NA	NA	NA	NA	NA	NA	NA	4.35155306613603	0.0260785141810136
3	17642323	17643451	1129	*	PlantSmallRNAgenes	siRNA24	NA	NA	osa-b1.0r1-70640	siRNA24 locus with predominant RNA size of 24	NA	NA	NA	NA	NA	NA	NA	5.19921017632535	0.00204834268831049
3	17885414	17885689	276	+	PlantSmallRNAgenes	OtherRNA	NA	NA	osa-b1.0r1-70746	OtherRNA locus with < 80% of RNAs between 20-24 nts in size	NA	NA	NA	NA	NA	NA	NA	1.429755792109	0.0305261705778274
3	17915408	17915765	358	*	PlantSmallRNAgenes	siRNA24	NA	NA	osa-b1.0r1-70763	siRNA24 locus with predominant RNA size of 24	NA	NA	NA	NA	NA	NA	NA	5.37425321290741	0.00144824531383031
3	17993405	17993670	266	+	PlantSmallRNAgenes	nearMIRNA	NA	NA	osa-b1.0r1-70812	nearMIRNA locus with predominant RNA size of 22	NA	NA	NA	NA	NA	NA	NA	-2.51569389983544	0.0157667683258412
3	18096973	18097368	396	*	PlantSmallRNAgenes	siRNA24	NA	NA	osa-b1.0r1-70852	siRNA24 locus with predominant RNA size of 24	NA	NA	NA	NA	NA	NA	NA	-4.43676619664431	0.00911951279224206
3	18113450	18113824	375	*	PlantSmallRNAgenes	siRNA24	NA	NA	osa-b1.0r1-70862	siRNA24 locus with predominant RNA size of 24	NA	NA	NA	NA	NA	NA	NA	4.00123882202718	0.0347230115732946
3	18194212	18195223	1012	*	PlantSmallRNAgenes	siRNA24	NA	NA	osa-b1.0r1-70899	siRNA24 locus with predominant RNA size of 24	NA	NA	NA	NA	NA	NA	NA	2.50204701799103	0.0456131624467471
3	18209200	18209386	187	+	PlantSmallRNAgenes	OtherRNA	NA	NA	osa-b1.0r1-70907	OtherRNA locus with < 80% of RNAs between 20-24 nts in size	NA	NA	NA	NA	NA	NA	NA	-2.22307398896847	0.000277068416414095
3	18536186	18537040	855	*	PlantSmallRNAgenes	siRNA24	NA	NA	osa-b1.0r1-71008	siRNA24 locus with predominant RNA size of 24	NA	NA	NA	NA	NA	NA	NA	-4.08433410835834	0.0455352399534485
3	18632364	18633482	1119	*	PlantSmallRNAgenes	siRNA24	NA	NA	osa-b1.0r1-71050	siRNA24 locus with predominant RNA size of 24	NA	NA	NA	NA	NA	NA	NA	-2.2818512782272	0.0339374207151983
3	18931862	18932457	596	-	PlantSmallRNAgenes	siRNA24	NA	NA	osa-b1.0r1-71119	siRNA24 locus with predominant RNA size of 24	NA	NA	NA	NA	NA	NA	NA	-3.87225752085442	0.00336331769898335
3	20019870	20020559	690	*	PlantSmallRNAgenes	siRNA24	NA	NA	osa-b1.0r1-71366	siRNA24 locus with predominant RNA size of 24	NA	NA	NA	NA	NA	NA	NA	-1.68381802196522	0.0410543764017788
3	20329164	20330251	1088	*	PlantSmallRNAgenes	siRNA24	NA	NA	osa-b1.0r1-71460	siRNA24 locus with predominant RNA size of 24	NA	NA	NA	NA	NA	NA	NA	3.89866925785529	0.0483355003630067
3	20387464	20389201	1738	+	PlantSmallRNAgenes	OtherRNA	NA	NA	osa-b1.0r1-71486	OtherRNA locus with < 80% of RNAs between 20-24 nts in size	NA	NA	NA	NA	NA	NA	NA	-3.93186533262882	0.0374372864329714
3	20417949	20419160	1212	*	PlantSmallRNAgenes	siRNA24	NA	NA	osa-b1.0r1-71492	siRNA24 locus with predominant RNA size of 24	NA	NA	NA	NA	NA	NA	NA	-1.81193525863703	0.0131053208368667
3	20511562	20512657	1096	*	PlantSmallRNAgenes	siRNA24	NA	NA	osa-b1.0r1-71525	siRNA24 locus with predominant RNA size of 24	NA	NA	NA	NA	NA	NA	NA	-4.31492493459243	0.0499676589830131
3	20741881	20742235	355	-	PlantSmallRNAgenes	siRNA24	NA	NA	osa-b1.0r1-71613	siRNA24 locus with predominant RNA size of 24	NA	NA	NA	NA	NA	NA	NA	-2.28055262032995	0.0353214414547994
3	20777475	20777958	484	*	PlantSmallRNAgenes	siRNA24	NA	NA	osa-b1.0r1-71634	siRNA24 locus with predominant RNA size of 24	NA	NA	NA	NA	NA	NA	NA	-4.37382282474625	0.0441449406427835
3	20979301	20980078	778	*	PlantSmallRNAgenes	siRNA24	NA	NA	osa-b1.0r1-71704	siRNA24 locus with predominant RNA size of 24	NA	NA	NA	NA	NA	NA	NA	-3.75540020141254	0.0350886839559544
3	21038304	21038856	553	*	PlantSmallRNAgenes	siRNA24	NA	NA	osa-b1.0r1-71730	siRNA24 locus with predominant RNA size of 24	NA	NA	NA	NA	NA	NA	NA	1.74074517472595	0.0335470373960521
3	21066299	21067788	1490	*	PlantSmallRNAgenes	siRNA24	NA	NA	osa-b1.0r1-71744	siRNA24 locus with predominant RNA size of 24	NA	NA	NA	NA	NA	NA	NA	2.62239663391175	0.0101951467204071
3	21068406	21068641	236	*	PlantSmallRNAgenes	siRNA24	NA	NA	osa-b1.0r1-71745	siRNA24 locus with predominant RNA size of 24	NA	NA	NA	NA	NA	NA	NA	4.19077295079162	0.000103984928719973
3	21377465	21377911	447	*	PlantSmallRNAgenes	siRNA24	NA	NA	osa-b1.0r1-71879	siRNA24 locus with predominant RNA size of 24	NA	NA	NA	NA	NA	NA	NA	-4.50292870383835	0.0338197154041574
3	21393029	21396514	3486	*	PlantSmallRNAgenes	siRNA21	NA	NA	osa-b1.0r1-71895	siRNA21 locus with predominant RNA size of 21	NA	NA	NA	NA	NA	NA	NA	-2.56425750668163	0.00586894128773896
3	21634041	21634403	363	*	PlantSmallRNAgenes	siRNA24	NA	NA	osa-b1.0r1-72000	siRNA24 locus with predominant RNA size of 24	NA	NA	NA	NA	NA	NA	NA	1.76478971091768	0.0383727183064988
3	21636640	21637242	603	+	PlantSmallRNAgenes	OtherRNA	NA	NA	osa-b1.0r1-72003	OtherRNA locus with < 80% of RNAs between 20-24 nts in size	NA	NA	NA	NA	NA	NA	NA	-7.12999842877208	0.00192884177855738
3	21641083	21642795	1713	*	PlantSmallRNAgenes	siRNA24	NA	NA	osa-b1.0r1-72004	siRNA24 locus with predominant RNA size of 24	NA	NA	NA	NA	NA	NA	NA	-1.8344369851513	0.0365929551480358
3	22000015	22002402	2388	+	PlantSmallRNAgenes	OtherRNA	NA	NA	osa-b1.0r1-72133	OtherRNA locus with < 80% of RNAs between 20-24 nts in size	NA	NA	NA	NA	NA	NA	NA	-6.68869666609815	4.01121381036887e-05
3	22045541	22046248	708	*	PlantSmallRNAgenes	siRNA24	NA	NA	osa-b1.0r1-72149	siRNA24 locus with predominant RNA size of 24	NA	NA	NA	NA	NA	NA	NA	4.44923760408426	0.030723108545216
3	22099123	22099774	652	*	PlantSmallRNAgenes	siRNA24	NA	NA	osa-b1.0r1-72182	siRNA24 locus with predominant RNA size of 24	NA	NA	NA	NA	NA	NA	NA	3.95657140794826	0.0418178503035666
3	22117338	22118670	1333	*	PlantSmallRNAgenes	siRNA24	NA	NA	osa-b1.0r1-72189	siRNA24 locus with predominant RNA size of 24	NA	NA	NA	NA	NA	NA	NA	4.6289471817969	0.021632324591113
3	22169668	22170009	342	-	PlantSmallRNAgenes	OtherRNA	NA	NA	osa-b1.0r1-72216	OtherRNA locus with < 80% of RNAs between 20-24 nts in size	NA	NA	NA	NA	NA	NA	NA	-2.71678028651922	0.00890771011165053
3	22238872	22240132	1261	*	PlantSmallRNAgenes	siRNA24	NA	NA	osa-b1.0r1-72249	siRNA24 locus with predominant RNA size of 24	NA	NA	NA	NA	NA	NA	NA	2.35038019940347	0.000195157732959119
3	22577041	22577358	318	*	PlantSmallRNAgenes	siRNA24	NA	NA	osa-b1.0r1-72400	siRNA24 locus with predominant RNA size of 24	NA	NA	NA	NA	NA	NA	NA	4.91793641726214	0.0161978867176012
3	22753018	22753475	458	*	PlantSmallRNAgenes	siRNA24	NA	NA	osa-b1.0r1-72485	siRNA24 locus with predominant RNA size of 24	NA	NA	NA	NA	NA	NA	NA	-3.34118479922071	0.0304594560166329
3	22811365	22811463	99	*	PlantSmallRNAgenes	siRNA21	NA	NA	osa-b1.0r1-72515	siRNA21 locus with predominant RNA size of 21	NA	NA	NA	NA	NA	NA	NA	-4.63998555895436	0.0118679028425745
3	23096409	23098025	1617	-	PlantSmallRNAgenes	siRNA24	NA	NA	osa-b1.0r1-72659	siRNA24 locus with predominant RNA size of 24	NA	NA	NA	NA	NA	NA	NA	-2.42714096533483	0.00366262339798902
3	23756658	23757207	550	*	PlantSmallRNAgenes	siRNA24	NA	NA	osa-b1.0r1-72924	siRNA24 locus with predominant RNA size of 24	NA	NA	NA	NA	NA	NA	NA	-2.77924975641881	0.0320744011070058
3	23796713	23796831	119	+	PlantSmallRNAgenes	OtherRNA	NA	NA	osa-b1.0r1-72942	OtherRNA locus with < 80% of RNAs between 20-24 nts in size	NA	NA	NA	NA	NA	NA	NA	-1.92201245843127	0.00225963691827099
3	23879601	23880474	874	+	PlantSmallRNAgenes	siRNA24	NA	NA	osa-b1.0r1-72970	siRNA24 locus with predominant RNA size of 24	NA	NA	NA	NA	NA	NA	NA	4.37367420161294	0.0254817754007401
3	23888018	23888562	545	*	PlantSmallRNAgenes	siRNA24	NA	NA	osa-b1.0r1-72975	siRNA24 locus with predominant RNA size of 24	NA	NA	NA	NA	NA	NA	NA	4.39745511686199	0.0381599835906521
3	24140795	24141935	1141	*	PlantSmallRNAgenes	OtherRNA	NA	NA	osa-b1.0r1-73067	OtherRNA locus with < 80% of RNAs between 20-24 nts in size	NA	NA	NA	NA	NA	NA	NA	4.51273357722579	0.00223445385616971
3	24209762	24210096	335	*	PlantSmallRNAgenes	siRNA24	NA	NA	osa-b1.0r1-73108	siRNA24 locus with predominant RNA size of 24	NA	NA	NA	NA	NA	NA	NA	4.56604743061941	0.0129941690018121
3	24334843	24335870	1028	*	PlantSmallRNAgenes	siRNA24	NA	NA	osa-b1.0r1-73178	siRNA24 locus with predominant RNA size of 24	NA	NA	NA	NA	NA	NA	NA	2.81585903119613	0.0212422921765782
3	24680760	24681335	576	*	PlantSmallRNAgenes	siRNA24	NA	NA	osa-b1.0r1-73328	siRNA24 locus with predominant RNA size of 24	NA	NA	NA	NA	NA	NA	NA	2.67356450816047	0.00821281092927755
3	24829945	24830404	460	*	PlantSmallRNAgenes	siRNA24	NA	NA	osa-b1.0r1-73400	siRNA24 locus with predominant RNA size of 24	NA	NA	NA	NA	NA	NA	NA	2.55038944246862	0.0414349151133141
3	25105725	25106883	1159	*	PlantSmallRNAgenes	siRNA24	NA	NA	osa-b1.0r1-73516	siRNA24 locus with predominant RNA size of 24	NA	NA	NA	NA	NA	NA	NA	-1.92212071648187	0.0178038092786824
3	25129980	25130983	1004	+	PlantSmallRNAgenes	OtherRNA	NA	NA	osa-b1.0r1-73525	OtherRNA locus with < 80% of RNAs between 20-24 nts in size	NA	NA	NA	NA	NA	NA	NA	2.32513063047858	0.00151393422393893
3	25158204	25158753	550	*	PlantSmallRNAgenes	siRNA24	NA	NA	osa-b1.0r1-73538	siRNA24 locus with predominant RNA size of 24	NA	NA	NA	NA	NA	NA	NA	5.29880302787478	0.00172212179895228
3	25245943	25247455	1513	*	PlantSmallRNAgenes	OtherRNA	NA	NA	osa-b1.0r1-73597	OtherRNA locus with < 80% of RNAs between 20-24 nts in size	NA	NA	NA	NA	NA	NA	NA	-6.27809350967098	9.30045881491176e-10
3	25247593	25248316	724	*	PlantSmallRNAgenes	OtherRNA	NA	NA	osa-b1.0r1-73598	OtherRNA locus with < 80% of RNAs between 20-24 nts in size	NA	NA	NA	NA	NA	NA	NA	-5.28096651724323	4.79579539754368e-06
3	25248903	25250932	2030	*	PlantSmallRNAgenes	OtherRNA	NA	NA	osa-b1.0r1-73600	OtherRNA locus with < 80% of RNAs between 20-24 nts in size	NA	NA	NA	NA	NA	NA	NA	-3.64085373783563	0.00089180207151115
3	25257746	25258523	778	*	PlantSmallRNAgenes	siRNA24	NA	NA	osa-b1.0r1-73602	siRNA24 locus with predominant RNA size of 24	NA	NA	NA	NA	NA	NA	NA	5.35681111276222	0.0379820187208694
3	25563637	25565391	1755	+	PlantSmallRNAgenes	OtherRNA	NA	NA	osa-b1.0r1-73735	OtherRNA locus with < 80% of RNAs between 20-24 nts in size	NA	NA	NA	NA	NA	NA	NA	-3.27497814122846	4.4317474684072e-05
3	25595190	25595556	367	+	PlantSmallRNAgenes	siRNA24	NA	NA	osa-b1.0r1-73747	siRNA24 locus with predominant RNA size of 24	NA	NA	NA	NA	NA	NA	NA	-2.27806758066028	0.0188192541455528
3	25616984	25617341	358	*	PlantSmallRNAgenes	siRNA24	NA	NA	osa-b1.0r1-73762	siRNA24 locus with predominant RNA size of 24	NA	NA	NA	NA	NA	NA	NA	-2.65226648789638	0.00190364106052655
3	25642365	25643738	1374	*	PlantSmallRNAgenes	siRNA24	NA	NA	osa-b1.0r1-73772	siRNA24 locus with predominant RNA size of 24	NA	NA	NA	NA	NA	NA	NA	2.45635197753554	0.0294486848024074
3	25811104	25811493	390	*	PlantSmallRNAgenes	siRNA24	NA	NA	osa-b1.0r1-73829	siRNA24 locus with predominant RNA size of 24	NA	NA	NA	NA	NA	NA	NA	-2.35033999087721	0.0425017551656588
3	26007065	26009708	2644	*	PlantSmallRNAgenes	OtherRNA	NA	NA	osa-b1.0r1-73929	OtherRNA locus with < 80% of RNAs between 20-24 nts in size	NA	NA	NA	NA	NA	NA	NA	-7.58969269027796	4.14780810285889e-13
3	26034491	26035400	910	-	ShortStack	OtherRNA	NA	NA	Cluster_115184	NA	Cluster_115184	N	N	NA	NA	NA	NA	3.24317053408753	0.0456131624467471
3	26053156	26054150	995	*	PlantSmallRNAgenes	siRNA24	NA	NA	osa-b1.0r1-73954	siRNA24 locus with predominant RNA size of 24	NA	NA	NA	NA	NA	NA	NA	2.12654981116263	0.0153784369171606
3	26142011	26142650	640	-	PlantSmallRNAgenes	siRNA24	NA	NA	osa-b1.0r1-73997	siRNA24 locus with predominant RNA size of 24	NA	NA	NA	NA	NA	NA	NA	-4.94719156048239	0.0010948157549778
3	26151371	26151712	342	*	PlantSmallRNAgenes	siRNA24	NA	NA	osa-b1.0r1-74005	siRNA24 locus with predominant RNA size of 24	NA	NA	NA	NA	NA	NA	NA	4.62866624430867	0.0180944147262491
3	26170470	26171020	551	*	PlantSmallRNAgenes	siRNA24	NA	NA	osa-b1.0r1-74017	siRNA24 locus with predominant RNA size of 24	NA	NA	NA	NA	NA	NA	NA	-1.91118305398078	0.0127395184663986
3	26237846	26239529	1684	*	PlantSmallRNAgenes	siRNA24	NA	NA	osa-b1.0r1-74046	siRNA24 locus with predominant RNA size of 24	NA	NA	NA	NA	NA	NA	NA	4.30895450511281	0.0302424614824253
3	26246243	26246560	318	*	PlantSmallRNAgenes	siRNA24	NA	NA	osa-b1.0r1-74049	siRNA24 locus with predominant RNA size of 24	NA	NA	NA	NA	NA	NA	NA	-1.92113528295866	0.0339374630022167
3	26278869	26279451	583	*	PlantSmallRNAgenes	siRNA24	NA	NA	osa-b1.0r1-74072	siRNA24 locus with predominant RNA size of 24	NA	NA	NA	NA	NA	NA	NA	2.96548773267105	0.0353214414547994
3	26286232	26286969	738	-	ShortStack	OtherRNA	NA	NA	Cluster_115360	NA	Cluster_115360	N	N	NA	NA	NA	NA	6.12735446272189	0.000110999888310139
3	26574034	26574934	901	*	PlantSmallRNAgenes	siRNA24	NA	NA	osa-b1.0r1-74180	siRNA24 locus with predominant RNA size of 24	NA	NA	NA	NA	NA	NA	NA	3.0496471683752	0.0219482262289549
3	26665336	26665726	391	*	PlantSmallRNAgenes	siRNA24	NA	NA	osa-b1.0r1-74225	siRNA24 locus with predominant RNA size of 24	NA	NA	NA	NA	NA	NA	NA	-2.1369372897659	0.046774933714386
3	26682535	26682724	190	-	PlantSmallRNAgenes	OtherRNA	NA	NA	osa-b1.0r1-74237	OtherRNA locus with < 80% of RNAs between 20-24 nts in size	NA	NA	NA	NA	NA	NA	NA	-1.56761212709312	0.0480952731173188
3	26798298	26798370	73	+	PlantSmallRNAgenes	OtherRNA	NA	NA	osa-b1.0r1-74311	OtherRNA locus with < 80% of RNAs between 20-24 nts in size	NA	NA	NA	NA	NA	NA	NA	5.83774594788293	0.000347058660269135
3	26954392	26955250	859	+	PlantSmallRNAgenes	OtherRNA	NA	NA	osa-b1.0r1-74393	OtherRNA locus with < 80% of RNAs between 20-24 nts in size	NA	NA	NA	NA	NA	NA	NA	-8.17177210849104	0.000409979178470591
3	26956042	26956730	689	+	PlantSmallRNAgenes	OtherRNA	NA	NA	osa-b1.0r1-74394	OtherRNA locus with < 80% of RNAs between 20-24 nts in size	NA	NA	NA	NA	NA	NA	NA	-6.56207826050301	0.000113281548340179
3	26958842	26959324	483	+	PlantSmallRNAgenes	siRNA24	NA	NA	osa-b1.0r1-74396	siRNA24 locus with predominant RNA size of 24	NA	NA	NA	NA	NA	NA	NA	-8.57296911588609	5.68192629529654e-15
3	26959522	26959912	391	+	PlantSmallRNAgenes	siRNA21	NA	NA	osa-b1.0r1-74397	siRNA21 locus with predominant RNA size of 21	NA	NA	NA	NA	NA	NA	NA	-5.54306502148064	6.03252322266833e-12
3	26987194	26988112	919	*	PlantSmallRNAgenes	siRNA24	NA	NA	osa-b1.0r1-74407	siRNA24 locus with predominant RNA size of 24	NA	NA	NA	NA	NA	NA	NA	5.47879402698562	0.00113461252333289
3	27167823	27168790	968	*	PlantSmallRNAgenes	siRNA24	NA	NA	osa-b1.0r1-74492	siRNA24 locus with predominant RNA size of 24	NA	NA	NA	NA	NA	NA	NA	5.47783434227843	0.00151298648628765
3	27176171	27177320	1150	*	PlantSmallRNAgenes	siRNA24	NA	NA	osa-b1.0r1-74498	siRNA24 locus with predominant RNA size of 24	NA	NA	NA	NA	NA	NA	NA	3.80553488837174	0.00286635808210967
3	27207542	27208183	642	*	PlantSmallRNAgenes	siRNA24	NA	NA	osa-b1.0r1-74518	siRNA24 locus with predominant RNA size of 24	NA	NA	NA	NA	NA	NA	NA	2.74760554655799	0.0171033841242801
3	27210144	27210587	444	*	PlantSmallRNAgenes	siRNA24	NA	NA	osa-b1.0r1-74519	siRNA24 locus with predominant RNA size of 24	NA	NA	NA	NA	NA	NA	NA	3.68090671366056	0.0346688353937438
3	27393122	27393557	436	*	PlantSmallRNAgenes	siRNA24	NA	NA	osa-b1.0r1-74589	siRNA24 locus with predominant RNA size of 24	NA	NA	NA	NA	NA	NA	NA	2.06664073703819	0.00272255854117618
3	27444232	27445106	875	*	PlantSmallRNAgenes	siRNA24	NA	NA	osa-b1.0r1-74612	siRNA24 locus with predominant RNA size of 24	NA	NA	NA	NA	NA	NA	NA	-1.97581745195681	0.0346113922551925
3	27449236	27449648	413	-	PlantSmallRNAgenes	siRNA24	NA	NA	osa-b1.0r1-74617	siRNA24 locus with predominant RNA size of 24	NA	NA	NA	NA	NA	NA	NA	-2.10903336139949	0.00240146770881916
3	27536204	27536661	458	*	PlantSmallRNAgenes	siRNA24	NA	NA	osa-b1.0r1-74653	siRNA24 locus with predominant RNA size of 24	NA	NA	NA	NA	NA	NA	NA	-2.42584852942659	0.0151227360516518
3	27550449	27551909	1461	*	PlantSmallRNAgenes	siRNA24	NA	NA	osa-b1.0r1-74660	siRNA24 locus with predominant RNA size of 24	NA	NA	NA	NA	NA	NA	NA	2.68809715694416	6.28762238944277e-05
3	27571415	27572139	725	*	PlantSmallRNAgenes	siRNA24	NA	NA	osa-b1.0r1-74670	siRNA24 locus with predominant RNA size of 24	NA	NA	NA	NA	NA	NA	NA	4.64991816899349	0.0234514479178928
3	27594827	27595190	364	*	PlantSmallRNAgenes	siRNA24	NA	NA	osa-b1.0r1-74688	siRNA24 locus with predominant RNA size of 24	NA	NA	NA	NA	NA	NA	NA	3.49921672987747	0.00886336463714884
3	27610451	27613435	2985	-	PlantSmallRNAgenes	OtherRNA	NA	NA	osa-b1.0r1-74693	OtherRNA locus with < 80% of RNAs between 20-24 nts in size	NA	NA	NA	NA	NA	NA	NA	-6.922364552175	5.49859422031935e-15
3	27695959	27696674	716	-	PlantSmallRNAgenes	siRNA24	NA	NA	osa-b1.0r1-74739	siRNA24 locus with predominant RNA size of 24	NA	NA	NA	NA	NA	NA	NA	-1.75555683131266	0.00514512318404313
3	27811529	27811958	430	*	PlantSmallRNAgenes	siRNA24	NA	NA	osa-b1.0r1-74787	siRNA24 locus with predominant RNA size of 24	NA	NA	NA	NA	NA	NA	NA	2.71804815604306	0.000941941364472553
3	27840363	27841504	1142	*	PlantSmallRNAgenes	siRNA24	NA	NA	osa-b1.0r1-74792	siRNA24 locus with predominant RNA size of 24	NA	NA	NA	NA	NA	NA	NA	4.27034520649178	0.0332721014290737
3	28002194	28003606	1413	*	PlantSmallRNAgenes	siRNA24	NA	NA	osa-b1.0r1-74851	siRNA24 locus with predominant RNA size of 24	NA	NA	NA	NA	NA	NA	NA	-2.74074649947179	2.85085848630939e-06
3	28143973	28144230	258	+	PlantSmallRNAgenes	OtherRNA	NA	NA	osa-b1.0r1-74905	OtherRNA locus with < 80% of RNAs between 20-24 nts in size	NA	NA	NA	NA	NA	NA	NA	4.87947902140236	0.0138386612651297
3	28193010	28193872	863	*	PlantSmallRNAgenes	siRNA24	NA	NA	osa-b1.0r1-74924	siRNA24 locus with predominant RNA size of 24	NA	NA	NA	NA	NA	NA	NA	4.14692869433062	0.0101225107678423
3	28246341	28246930	590	+	PlantSmallRNAgenes	siRNA24	NA	NA	osa-b1.0r1-74937	siRNA24 locus with predominant RNA size of 24	NA	NA	NA	NA	NA	NA	NA	-5.2941611103863	0.00550074619617876
3	28303352	28303582	231	*	PlantSmallRNAgenes	siRNA24	NA	NA	osa-b1.0r1-74964	siRNA24 locus with predominant RNA size of 24	NA	NA	NA	NA	NA	NA	NA	3.18093227529517	0.0267999797696498
3	28483793	28483988	196	*	PlantSmallRNAgenes	siRNA24	NA	NA	osa-b1.0r1-75045	siRNA24 locus with predominant RNA size of 24	NA	NA	NA	NA	NA	NA	NA	-5.72548339345561	0.00222672455512554
3	28526431	28527740	1310	*	PlantSmallRNAgenes	siRNA24	NA	NA	osa-b1.0r1-75072	siRNA24 locus with predominant RNA size of 24	NA	NA	NA	NA	NA	NA	NA	1.44345137631445	0.0313156883033817
3	28582035	28583162	1128	*	PlantSmallRNAgenes	siRNA24	NA	NA	osa-b1.0r1-75091	siRNA24 locus with predominant RNA size of 24	NA	NA	NA	NA	NA	NA	NA	2.56351067735017	0.0200642799378749
3	28666395	28666525	131	+	PlantSmallRNAgenes	OtherRNA	NA	NA	osa-b1.0r1-75135	OtherRNA locus with < 80% of RNAs between 20-24 nts in size	NA	NA	NA	NA	NA	NA	NA	-2.25389101889832	0.0371406217902855
3	28667234	28667980	747	+	PlantSmallRNAgenes	OtherRNA	NA	NA	osa-b1.0r1-75136	OtherRNA locus with < 80% of RNAs between 20-24 nts in size	NA	NA	NA	NA	NA	NA	NA	-1.75867677050167	0.0412794986265876
3	28686976	28689814	2839	+	PlantSmallRNAgenes	OtherRNA	NA	NA	osa-b1.0r1-75145	OtherRNA locus with < 80% of RNAs between 20-24 nts in size	NA	NA	NA	NA	NA	NA	NA	-2.85430876833924	0.000758164247318602
3	28716729	28718989	2261	*	PlantSmallRNAgenes	OtherRNA	NA	NA	osa-b1.0r1-75148	OtherRNA locus with < 80% of RNAs between 20-24 nts in size	NA	NA	NA	NA	NA	NA	NA	-2.70266948423357	0.0202914672604595
3	28828331	28828725	395	*	PlantSmallRNAgenes	siRNA24	NA	NA	osa-b1.0r1-75196	siRNA24 locus with predominant RNA size of 24	NA	NA	NA	NA	NA	NA	NA	-2.99491510680841	0.0361824716101791
3	28925732	28926146	415	+	PlantSmallRNAgenes	siRNA24	NA	NA	osa-b1.0r1-75258	siRNA24 locus with predominant RNA size of 24	NA	NA	NA	NA	NA	NA	NA	3.04128874096508	0.00405040354962937
3	29028984	29029351	368	*	PlantSmallRNAgenes	siRNA24	NA	NA	osa-b1.0r1-75300	siRNA24 locus with predominant RNA size of 24	NA	NA	NA	NA	NA	NA	NA	2.63125316049094	0.00605053446674743
3	29136246	29137058	813	*	PlantSmallRNAgenes	siRNA24	NA	NA	osa-b1.0r1-75352	siRNA24 locus with predominant RNA size of 24	NA	NA	NA	NA	NA	NA	NA	3.20103170544796	0.00421513370088835
3	29229986	29230742	757	*	PlantSmallRNAgenes	siRNA24	NA	NA	osa-b1.0r1-75393	siRNA24 locus with predominant RNA size of 24	NA	NA	NA	NA	NA	NA	NA	-5.58903222735041	0.00326754028409674
3	29289497	29290725	1229	*	PlantSmallRNAgenes	siRNA24	NA	NA	osa-b1.0r1-75404	siRNA24 locus with predominant RNA size of 24	NA	NA	NA	NA	NA	NA	NA	2.44071924097208	0.0093260036300814
3	29425598	29426247	650	-	PlantSmallRNAgenes	OtherRNA	NA	NA	osa-b1.0r1-75451	OtherRNA locus with < 80% of RNAs between 20-24 nts in size	NA	NA	NA	NA	NA	NA	NA	-2.32250849560903	0.00597133249548569
3	29457186	29458608	1423	+	PlantSmallRNAgenes	siRNA21	NA	NA	osa-b1.0r1-75465	siRNA21 locus with predominant RNA size of 21	NA	NA	NA	NA	NA	NA	NA	2.00760894159419	0.00501575863129137
3	29458962	29460300	1339	+	PlantSmallRNAgenes	siRNA21	NA	NA	osa-b1.0r1-75466	siRNA21 locus with predominant RNA size of 21	NA	NA	NA	NA	NA	NA	NA	2.01075159359707	0.0034862408599942
3	29504194	29505474	1281	*	PlantSmallRNAgenes	siRNA24	NA	NA	osa-b1.0r1-75483	siRNA24 locus with predominant RNA size of 24	NA	NA	NA	NA	NA	NA	NA	4.0621810466395	0.0279650796639478
3	29575220	29576023	804	*	PlantSmallRNAgenes	siRNA24	NA	NA	osa-b1.0r1-75518	siRNA24 locus with predominant RNA size of 24	NA	NA	NA	NA	NA	NA	NA	2.37485260846302	0.0209506147719575
3	29678990	29679327	338	*	PlantSmallRNAgenes	siRNA24	NA	NA	osa-b1.0r1-75574	siRNA24 locus with predominant RNA size of 24	NA	NA	NA	NA	NA	NA	NA	-5.57047529132194	0.00178667412591269
3	29866386	29867774	1389	*	PlantSmallRNAgenes	siRNA24	NA	NA	osa-b1.0r1-75645	siRNA24 locus with predominant RNA size of 24	NA	NA	NA	NA	NA	NA	NA	-2.69936259900747	0.0129255540359648
3	29882165	29882451	287	*	PlantSmallRNAgenes	siRNA24	NA	NA	osa-b1.0r1-75655	siRNA24 locus with predominant RNA size of 24	NA	NA	NA	NA	NA	NA	NA	5.75162113038553	0.000526036061301604
3	30060232	30061104	873	*	PlantSmallRNAgenes	siRNA24	NA	NA	osa-b1.0r1-75734	siRNA24 locus with predominant RNA size of 24	NA	NA	NA	NA	NA	NA	NA	3.11327535053067	0.00591582749389059
3	30154874	30155157	284	*	PlantSmallRNAgenes	siRNA24	NA	NA	osa-b1.0r1-75767	siRNA24 locus with predominant RNA size of 24	NA	NA	NA	NA	NA	NA	NA	3.37545703468642	0.0247996931182489
3	30303416	30303732	317	+	PlantSmallRNAgenes	OtherRNA	NA	NA	osa-b1.0r1-75822	OtherRNA locus with < 80% of RNAs between 20-24 nts in size	NA	NA	NA	NA	NA	NA	NA	-3.72232527400081	0.00358889666441189
3	30370314	30371041	728	*	PlantSmallRNAgenes	siRNA24	NA	NA	osa-b1.0r1-75859	siRNA24 locus with predominant RNA size of 24	NA	NA	NA	NA	NA	NA	NA	1.90676735900311	0.0449959406186144
3	30401635	30403675	2041	+	PlantSmallRNAgenes	siRNA24	NA	NA	osa-b1.0r1-75866	siRNA24 locus with predominant RNA size of 24	NA	NA	NA	NA	NA	NA	NA	-1.74805194492442	0.00870370986222428
3	30407599	30408206	608	*	PlantSmallRNAgenes	OtherRNA	NA	NA	osa-b1.0r1-75867	OtherRNA locus with < 80% of RNAs between 20-24 nts in size	NA	NA	NA	NA	NA	NA	NA	-2.11572613382919	0.00108064451190827
3	30429349	30430000	652	*	PlantSmallRNAgenes	siRNA24	NA	NA	osa-b1.0r1-75880	siRNA24 locus with predominant RNA size of 24	NA	NA	NA	NA	NA	NA	NA	3.26424118650838	0.022339866494257
3	30459079	30459632	554	*	PlantSmallRNAgenes	siRNA24	NA	NA	osa-b1.0r1-75892	siRNA24 locus with predominant RNA size of 24	NA	NA	NA	NA	NA	NA	NA	-2.64432997505345	0.0234248076269057
3	30489392	30490134	743	*	PlantSmallRNAgenes	siRNA24	NA	NA	osa-b1.0r1-75904	siRNA24 locus with predominant RNA size of 24	NA	NA	NA	NA	NA	NA	NA	2.58789734737256	0.0088126649038398
3	30778230	30778275	46	+	PlantSmallRNAgenes	siRNA22	NA	NA	osa-b1.0r1-76001	siRNA22 locus with predominant RNA size of 22	NA	NA	NA	NA	NA	NA	NA	-4.43802454465278	0.014735553047221
3	30934644	30935146	503	*	PlantSmallRNAgenes	siRNA24	NA	NA	osa-b1.0r1-76068	siRNA24 locus with predominant RNA size of 24	NA	NA	NA	NA	NA	NA	NA	-2.34267908710011	0.0456631557411687
3	30959682	30960811	1130	-	PlantSmallRNAgenes	OtherRNA	NA	NA	osa-b1.0r1-76075	OtherRNA locus with < 80% of RNAs between 20-24 nts in size	NA	NA	NA	NA	NA	NA	NA	2.95631161625588	0.0358506348786651
3	30960894	30961696	803	-	PlantSmallRNAgenes	OtherRNA	NA	NA	osa-b1.0r1-76076	OtherRNA locus with < 80% of RNAs between 20-24 nts in size	NA	NA	NA	NA	NA	NA	NA	4.82873729445095	0.0131857952100095
3	31184712	31185111	400	-	PlantSmallRNAgenes	OtherRNA	NA	NA	osa-b1.0r1-76162	OtherRNA locus with < 80% of RNAs between 20-24 nts in size	NA	NA	NA	NA	NA	NA	NA	-2.31780002270228	0.000641976110019289
3	31185823	31186525	703	-	PlantSmallRNAgenes	OtherRNA	NA	NA	osa-b1.0r1-76164	OtherRNA locus with < 80% of RNAs between 20-24 nts in size	NA	NA	NA	NA	NA	NA	NA	1.62041388984561	0.0405512607416686
3	31186768	31187340	573	-	PlantSmallRNAgenes	OtherRNA	NA	NA	osa-b1.0r1-76165	OtherRNA locus with < 80% of RNAs between 20-24 nts in size	NA	NA	NA	NA	NA	NA	NA	-1.76508955624434	0.0200642799378749
3	31188820	31190101	1282	-	PlantSmallRNAgenes	OtherRNA	NA	NA	osa-b1.0r1-76169	OtherRNA locus with < 80% of RNAs between 20-24 nts in size	NA	NA	NA	NA	NA	NA	NA	-2.20639685157273	9.45395725585221e-05
3	31343698	31343974	277	*	PlantSmallRNAgenes	siRNA24	NA	NA	osa-b1.0r1-76239	siRNA24 locus with predominant RNA size of 24	NA	NA	NA	NA	NA	NA	NA	-2.71129469933594	0.00746091193053843
3	31390244	31390736	493	+	PlantSmallRNAgenes	OtherRNA	NA	NA	osa-b1.0r1-76261	OtherRNA locus with < 80% of RNAs between 20-24 nts in size	NA	NA	NA	NA	NA	NA	NA	-2.59491086723006	0.00591983118742991
3	31405246	31405920	675	*	PlantSmallRNAgenes	siRNA21	NA	NA	osa-b1.0r1-76265	siRNA21 locus with predominant RNA size of 21	NA	NA	NA	NA	NA	NA	NA	-2.19542051192672	0.0111565405794166
3	31433520	31434147	628	*	PlantSmallRNAgenes	siRNA24	NA	NA	osa-b1.0r1-76277	siRNA24 locus with predominant RNA size of 24	NA	NA	NA	NA	NA	NA	NA	-2.77296597145403	0.0245934024971527
3	31527069	31528326	1258	+	ShortStack	OtherRNA	NA	NA	Cluster_118952	NA	Cluster_118952	N	N	NA	NA	NA	NA	3.31028635428821	0.000750921524527698
3	31548810	31549046	237	-	PlantSmallRNAgenes	siRNA24	NA	NA	osa-b1.0r1-76321	siRNA24 locus with predominant RNA size of 24	NA	NA	NA	NA	NA	NA	NA	-4.03719663368512	5.75868311876066e-05
3	31571856	31573661	1806	*	PlantSmallRNAgenes	siRNA24	NA	NA	osa-b1.0r1-76330	siRNA24 locus with predominant RNA size of 24	NA	NA	NA	NA	NA	NA	NA	-1.5117240617715	0.0491635527786695
3	31592206	31592505	300	*	PlantSmallRNAgenes	siRNA24	NA	NA	osa-b1.0r1-76343	siRNA24 locus with predominant RNA size of 24	NA	NA	NA	NA	NA	NA	NA	-1.9572268838013	0.0218629400279373
3	31612031	31612047	17	+	PlantSmallRNAgenes	OtherRNA	NA	NA	osa-b1.0r1-76351	OtherRNA locus with < 80% of RNAs between 20-24 nts in size	NA	NA	NA	NA	NA	NA	NA	3.70243958232793	6.6828214275256e-09
3	31685601	31685849	249	*	PlantSmallRNAgenes	siRNA24	NA	NA	osa-b1.0r1-76383	siRNA24 locus with predominant RNA size of 24	NA	NA	NA	NA	NA	NA	NA	-3.16712830498549	1.26538865294399e-06
3	31757987	31758628	642	+	PlantSmallRNAgenes	OtherRNA	NA	NA	osa-b1.0r1-76418	OtherRNA locus with < 80% of RNAs between 20-24 nts in size	NA	NA	NA	NA	NA	NA	NA	-6.72633070871354	6.60615388989682e-05
3	31818310	31818769	460	-	PlantSmallRNAgenes	OtherRNA	NA	NA	osa-b1.0r1-76441	OtherRNA locus with < 80% of RNAs between 20-24 nts in size	NA	NA	NA	NA	NA	NA	NA	-2.90491873680036	0.00170736106485246
3	32086039	32086341	303	-	PlantSmallRNAgenes	OtherRNA	NA	NA	osa-b1.0r1-76574	OtherRNA locus with < 80% of RNAs between 20-24 nts in size	NA	NA	NA	NA	NA	NA	NA	-5.20706162651608	0.00882281122118536
3	32087630	32088226	597	-	PlantSmallRNAgenes	OtherRNA	NA	NA	osa-b1.0r1-76576	OtherRNA locus with < 80% of RNAs between 20-24 nts in size	NA	NA	NA	NA	NA	NA	NA	-3.42516931467676	0.00400709619798117
3	32106305	32106871	567	*	PlantSmallRNAgenes	siRNA24	NA	NA	osa-b1.0r1-76583	siRNA24 locus with predominant RNA size of 24	NA	NA	NA	NA	NA	NA	NA	2.77072252758398	0.0143289772606129
3	32399362	32399509	148	-	PlantSmallRNAgenes	OtherRNA	NA	NA	osa-b1.0r1-76698	OtherRNA locus with < 80% of RNAs between 20-24 nts in size	NA	NA	NA	NA	NA	NA	NA	-1.89855391341744	0.000129944950739753
3	32501855	32502397	543	*	PlantSmallRNAgenes	siRNA24	NA	NA	osa-b1.0r1-76761	siRNA24 locus with predominant RNA size of 24	NA	NA	NA	NA	NA	NA	NA	-4.71862456825422	0.0309053189463217
3	32588910	32589368	459	-	PlantSmallRNAgenes	OtherRNA	NA	NA	osa-b1.0r1-76792	OtherRNA locus with < 80% of RNAs between 20-24 nts in size	NA	NA	NA	NA	NA	NA	NA	-1.29392606642965	0.0289665717007262
3	32630649	32633444	2796	+	PlantSmallRNAgenes	OtherRNA	NA	NA	osa-b1.0r1-76809	OtherRNA locus with < 80% of RNAs between 20-24 nts in size	NA	NA	NA	NA	NA	NA	NA	-6.46453931575762	2.66131834865593e-08
3	32650867	32651575	709	*	PlantSmallRNAgenes	siRNA24	NA	NA	osa-b1.0r1-76822	siRNA24 locus with predominant RNA size of 24	NA	NA	NA	NA	NA	NA	NA	2.21643073589788	0.0123934233267503
3	32693096	32693811	716	*	PlantSmallRNAgenes	siRNA24	NA	NA	osa-b1.0r1-76833	siRNA24 locus with predominant RNA size of 24	NA	NA	NA	NA	NA	NA	NA	-1.52706677448053	0.0240748622435515
3	32705826	32706472	647	*	PlantSmallRNAgenes	siRNA24	NA	NA	osa-b1.0r1-76837	siRNA24 locus with predominant RNA size of 24	NA	NA	NA	NA	NA	NA	NA	1.90837899405263	0.0459023252418005
3	32867108	32867240	133	-	ShortStack	siRNA23	NA	NA	Cluster_119798	NA	Cluster_119798	23	N	NA	NA	NA	NA	6.1799521741912	0.00121764321121505
3	32920134	32922162	2029	*	PlantSmallRNAgenes	siRNA24	NA	NA	osa-b1.0r1-76924	siRNA24 locus with predominant RNA size of 24	NA	NA	NA	NA	NA	NA	NA	-1.4024687725771	0.0131613894023608
3	33024869	33025336	468	*	PlantSmallRNAgenes	siRNA24	NA	NA	osa-b1.0r1-76967	siRNA24 locus with predominant RNA size of 24	NA	NA	NA	NA	NA	NA	NA	3.19363505475601	0.00127719663880921
3	33027594	33027922	329	*	PlantSmallRNAgenes	siRNA24	NA	NA	osa-b1.0r1-76969	siRNA24 locus with predominant RNA size of 24	NA	NA	NA	NA	NA	NA	NA	1.93329378773585	0.0305906468221761
3	33029133	33029451	319	*	PlantSmallRNAgenes	siRNA24	NA	NA	osa-b1.0r1-76971	siRNA24 locus with predominant RNA size of 24	NA	NA	NA	NA	NA	NA	NA	4.45020042721018	0.0197452108716392
3	33203695	33204060	366	*	PlantSmallRNAgenes	siRNA24	NA	NA	osa-b1.0r1-77059	siRNA24 locus with predominant RNA size of 24	NA	NA	NA	NA	NA	NA	NA	-1.67340128884169	0.0189021434756262
3	33299502	33301663	2162	*	PlantSmallRNAgenes	siRNA24	NA	NA	osa-b1.0r1-77101	siRNA24 locus with predominant RNA size of 24	NA	NA	NA	NA	NA	NA	NA	-2.95096676412968	0.00588239912622709
3	33324175	33324226	52	-	PlantSmallRNAgenes	OtherRNA	NA	NA	osa-b1.0r1-77107	OtherRNA locus with < 80% of RNAs between 20-24 nts in size	NA	NA	NA	NA	NA	NA	NA	2.97140484066149	0.00816860681791712
3	33324834	33324964	131	+	PlantSmallRNAgenes	OtherRNA	NA	NA	osa-b1.0r1-77108	OtherRNA locus with < 80% of RNAs between 20-24 nts in size	NA	NA	NA	NA	NA	NA	NA	-6.53186638133787	8.38788490152754e-07
3	33558158	33558398	241	*	PlantSmallRNAgenes	siRNA24	NA	NA	osa-b1.0r1-77179	siRNA24 locus with predominant RNA size of 24	NA	NA	NA	NA	NA	NA	NA	-3.9354160019792	0.0374372864329714
3	33722664	33723071	408	+	PlantSmallRNAgenes	siRNA24	NA	NA	osa-b1.0r1-77251	siRNA24 locus with predominant RNA size of 24	NA	NA	NA	NA	NA	NA	NA	-3.20819703401496	1.48878652334008e-05
3	33763629	33763948	320	+	PlantSmallRNAgenes	siRNA24	NA	NA	osa-b1.0r1-77270	siRNA24 locus with predominant RNA size of 24	NA	NA	NA	NA	NA	NA	NA	2.80873567887654	0.0162552362743245
3	33934247	33935526	1280	*	PlantSmallRNAgenes	siRNA24	NA	NA	osa-b1.0r1-77333	siRNA24 locus with predominant RNA size of 24	NA	NA	NA	NA	NA	NA	NA	-3.99930360999559	0.0271048990226263
3	34382316	34382498	183	-	PlantSmallRNAgenes	OtherRNA	NA	NA	osa-b1.0r1-77516	OtherRNA locus with < 80% of RNAs between 20-24 nts in size	NA	NA	NA	NA	NA	NA	NA	4.26148059380141	6.51327714334339e-21
3	34449085	34450670	1586	+	PlantSmallRNAgenes	OtherRNA	NA	NA	osa-b1.0r1-77545	OtherRNA locus with < 80% of RNAs between 20-24 nts in size	NA	NA	NA	NA	NA	NA	NA	-4.18818507574373	0.000544851411102424
3	34535168	34535713	546	*	PlantSmallRNAgenes	siRNA24	NA	NA	osa-b1.0r1-77577	siRNA24 locus with predominant RNA size of 24	NA	NA	NA	NA	NA	NA	NA	-2.1651702841121	0.00187855450855636
3	34766696	34767102	407	+	PlantSmallRNAgenes	siRNA21	NA	NA	osa-b1.0r1-77658	siRNA21 locus with predominant RNA size of 21	NA	NA	NA	NA	NA	NA	NA	-3.05042978072494	0.000693558755110364
3	34808474	34808883	410	*	PlantSmallRNAgenes	siRNA24	NA	NA	osa-b1.0r1-77678	siRNA24 locus with predominant RNA size of 24	NA	NA	NA	NA	NA	NA	NA	-1.44393339980676	0.0198109750190926
3	34828910	34829238	329	*	PlantSmallRNAgenes	siRNA24	NA	NA	osa-b1.0r1-77684	siRNA24 locus with predominant RNA size of 24	NA	NA	NA	NA	NA	NA	NA	-2.32063973553224	0.0235508101945104
3	34906678	34906950	273	+	ShortStack	OtherRNA	NA	NA	Cluster_121003	NA	Cluster_121003	N	N	NA	NA	NA	NA	7.38355141035558	9.41193838680446e-05
3	35060814	35061245	432	*	PlantSmallRNAgenes	siRNA24	NA	NA	osa-b1.0r1-77773	siRNA24 locus with predominant RNA size of 24	NA	NA	NA	NA	NA	NA	NA	-1.9991156408407	0.0111736117456111
3	35073601	35074144	544	*	PlantSmallRNAgenes	siRNA24	NA	NA	osa-b1.0r1-77781	siRNA24 locus with predominant RNA size of 24	NA	NA	NA	NA	NA	NA	NA	-3.63455980769277	0.0205199418193636
3	35121201	35121669	469	*	PlantSmallRNAgenes	siRNA24	NA	NA	osa-b1.0r1-77801	siRNA24 locus with predominant RNA size of 24	NA	NA	NA	NA	NA	NA	NA	-2.63830213184357	0.0331333474343303
3	35123028	35123292	265	+	PlantSmallRNAgenes	OtherRNA	NA	NA	osa-b1.0r1-77803	OtherRNA locus with < 80% of RNAs between 20-24 nts in size	NA	NA	NA	NA	NA	NA	NA	1.73549654623973	0.00652517956413088
3	35218674	35219026	353	-	PlantSmallRNAgenes	OtherRNA	NA	NA	osa-b1.0r1-77842	OtherRNA locus with < 80% of RNAs between 20-24 nts in size	NA	NA	NA	NA	NA	NA	NA	-8.38706238191996	0.0239813501261023
3	35344407	35345117	711	*	PlantSmallRNAgenes	siRNA24	NA	NA	osa-b1.0r1-77904	siRNA24 locus with predominant RNA size of 24	NA	NA	NA	NA	NA	NA	NA	2.16772765302391	0.0181794895868258
3	35360563	35360656	94	-	PlantSmallRNAgenes	OtherRNA	NA	NA	osa-b1.0r1-77911	OtherRNA locus with < 80% of RNAs between 20-24 nts in size	NA	NA	NA	NA	NA	NA	NA	-7.15031074476071	0.0120004682569629
3	35803002	35803723	722	*	PlantSmallRNAgenes	siRNA24	NA	NA	osa-b1.0r1-78053	siRNA24 locus with predominant RNA size of 24	NA	NA	NA	NA	NA	NA	NA	1.93875650011633	0.0337235208591712
3	35995200	35995485	286	-	ShortStack	OtherRNA	NA	NA	Cluster_121591	NA	Cluster_121591	N	N	NA	NA	NA	NA	4.98530765568021	0.0085384750522251
3	35999264	36001225	1962	-	PlantSmallRNAgenes	siRNA22	NA	NA	osa-b1.0r1-78117	siRNA22 locus with predominant RNA size of 22	NA	NA	NA	NA	NA	NA	NA	-10.7525419865151	1.95952775378592e-26
3	36072434	36073065	632	*	PlantSmallRNAgenes	siRNA24	NA	NA	osa-b1.0r1-78134	siRNA24 locus with predominant RNA size of 24	NA	NA	NA	NA	NA	NA	NA	2.47547310601246	0.0235495939694958
3	36132372	36134496	2125	*	PlantSmallRNAgenes	OtherRNA	NA	NA	osa-b1.0r1-78151	OtherRNA locus with < 80% of RNAs between 20-24 nts in size	NA	NA	NA	NA	NA	NA	NA	-2.87375141223881	0.00154069317128436
3	36182238	36182943	706	-	PlantSmallRNAgenes	OtherRNA	NA	NA	osa-b1.0r1-78193	OtherRNA locus with < 80% of RNAs between 20-24 nts in size	NA	NA	NA	NA	NA	NA	NA	-7.11109593744317	7.04163808363062e-06
3	36308262	36309147	886	*	PlantSmallRNAgenes	siRNA24	NA	NA	osa-b1.0r1-78239	siRNA24 locus with predominant RNA size of 24	NA	NA	NA	NA	NA	NA	NA	-4.44146491674866	0.0459826272292292
4	107548	108008	461	*	PlantSmallRNAgenes	siRNA24	NA	NA	osa-b1.0r1-78293	siRNA24 locus with predominant RNA size of 24	NA	NA	NA	NA	NA	NA	NA	3.95665489965026	0.0177084106306418
4	373719	374383	665	*	PlantSmallRNAgenes	siRNA24	NA	NA	osa-b1.0r1-78394	siRNA24 locus with predominant RNA size of 24	NA	NA	NA	NA	NA	NA	NA	3.21993243341481	0.028626931275514
4	601313	602172	860	*	PlantSmallRNAgenes	siRNA24	NA	NA	osa-b1.0r1-78501	siRNA24 locus with predominant RNA size of 24	NA	NA	NA	NA	NA	NA	NA	-1.41760796360554	0.0435599387913641
4	625845	626200	356	*	PlantSmallRNAgenes	siRNA24	NA	NA	osa-b1.0r1-78509	siRNA24 locus with predominant RNA size of 24	NA	NA	NA	NA	NA	NA	NA	4.64410562065942	0.0165229889765705
4	1001657	1001792	136	*	PlantSmallRNAgenes	siRNA24	NA	NA	osa-b1.0r1-78647	siRNA24 locus with predominant RNA size of 24	NA	NA	NA	NA	NA	NA	NA	5.58918366270282	0.00106391237891715
4	1014502	1015089	588	*	PlantSmallRNAgenes	siRNA24	NA	NA	osa-b1.0r1-78654	siRNA24 locus with predominant RNA size of 24	NA	NA	NA	NA	NA	NA	NA	-3.81474048053733	0.0365929551480358
4	1092274	1093347	1074	*	PlantSmallRNAgenes	siRNA24	NA	NA	osa-b1.0r1-78674	siRNA24 locus with predominant RNA size of 24	NA	NA	NA	NA	NA	NA	NA	2.15003768118207	0.0171033841242801
4	1212055	1213375	1321	*	PlantSmallRNAgenes	siRNA24	NA	NA	osa-b1.0r1-78711	siRNA24 locus with predominant RNA size of 24	NA	NA	NA	NA	NA	NA	NA	3.98049713449254	0.0157667683258412
4	1449241	1450136	896	*	PlantSmallRNAgenes	siRNA24	NA	NA	osa-b1.0r1-78800	siRNA24 locus with predominant RNA size of 24	NA	NA	NA	NA	NA	NA	NA	-2.51015398793102	0.0191322672716507
4	1610374	1611691	1318	*	PlantSmallRNAgenes	siRNA24	NA	NA	osa-b1.0r1-78862	siRNA24 locus with predominant RNA size of 24	NA	NA	NA	NA	NA	NA	NA	3.93549356934083	0.00106008391144391
4	1735744	1736423	680	*	PlantSmallRNAgenes	siRNA24	NA	NA	osa-b1.0r1-78910	siRNA24 locus with predominant RNA size of 24	NA	NA	NA	NA	NA	NA	NA	-2.40229141542543	0.033288390188193
4	2085312	2086642	1331	+	PlantSmallRNAgenes	OtherRNA	NA	NA	osa-b1.0r1-79031	OtherRNA locus with < 80% of RNAs between 20-24 nts in size	NA	NA	NA	NA	NA	NA	NA	-5.05585157846259	1.74751672692993e-06
4	2127621	2128061	441	*	PlantSmallRNAgenes	siRNA24	NA	NA	osa-b1.0r1-79051	siRNA24 locus with predominant RNA size of 24	NA	NA	NA	NA	NA	NA	NA	5.8189798518181	0.000791672960575386
4	2767744	2767935	192	*	PlantSmallRNAgenes	siRNA21	NA	NA	osa-b1.0r1-79226	siRNA21 locus with predominant RNA size of 21	NA	NA	NA	NA	NA	NA	NA	-2.0185307944473	0.0436740158307715
4	2914371	2914909	539	*	PlantSmallRNAgenes	siRNA24	NA	NA	osa-b1.0r1-79271	siRNA24 locus with predominant RNA size of 24	NA	NA	NA	NA	NA	NA	NA	2.78318215757482	0.0303508576376849
4	3574677	3575103	427	*	PlantSmallRNAgenes	siRNA24	NA	NA	osa-b1.0r1-79424	siRNA24 locus with predominant RNA size of 24	NA	NA	NA	NA	NA	NA	NA	2.26824761428207	0.0114599614016203
4	4216203	4218200	1998	+	PlantSmallRNAgenes	OtherRNA	NA	NA	osa-b1.0r1-79567	OtherRNA locus with < 80% of RNAs between 20-24 nts in size	NA	NA	NA	NA	NA	NA	NA	-3.18776600589109	0.00630284174649008
4	4739002	4740541	1540	+	ShortStack	OtherRNA	NA	NA	Cluster_124256	NA	Cluster_124256	N	N	NA	NA	NA	NA	2.82430629564722	0.0218119885220628
4	5695366	5695839	474	-	PlantSmallRNAgenes	OtherRNA	NA	NA	osa-b1.0r1-80104	OtherRNA locus with < 80% of RNAs between 20-24 nts in size	NA	NA	NA	NA	NA	NA	NA	2.73018226809127	0.00140180053385
4	5824676	5825498	823	*	PlantSmallRNAgenes	siRNA24	NA	NA	osa-b1.0r1-80151	siRNA24 locus with predominant RNA size of 24	NA	NA	NA	NA	NA	NA	NA	-4.68236291095842	0.0173512355104301
4	5827200	5827703	504	+	PlantSmallRNAgenes	OtherRNA	NA	NA	osa-b1.0r1-80152	OtherRNA locus with < 80% of RNAs between 20-24 nts in size	NA	NA	NA	NA	NA	NA	NA	-6.6556944860509	0.000463536443067634
4	6592808	6593251	444	*	PlantSmallRNAgenes	siRNA24	NA	NA	osa-b1.0r1-80432	siRNA24 locus with predominant RNA size of 24	NA	NA	NA	NA	NA	NA	NA	3.82375132934444	0.0488517636007987
4	6596275	6596900	626	*	PlantSmallRNAgenes	siRNA24	NA	NA	osa-b1.0r1-80433	siRNA24 locus with predominant RNA size of 24	NA	NA	NA	NA	NA	NA	NA	3.44248895720281	0.0416598040942674
4	6910683	6913080	2398	*	PlantSmallRNAgenes	siRNA24	NA	NA	osa-b1.0r1-80514	siRNA24 locus with predominant RNA size of 24	NA	NA	NA	NA	NA	NA	NA	-2.57010219857463	0.0499593599444256
4	7305371	7306458	1088	*	PlantSmallRNAgenes	siRNA24	NA	NA	osa-b1.0r1-80698	siRNA24 locus with predominant RNA size of 24	NA	NA	NA	NA	NA	NA	NA	2.16972315239492	0.0292510397999916
4	7489681	7490044	364	-	PlantSmallRNAgenes	siRNA24	NA	NA	osa-b1.0r1-80746	siRNA24 locus with predominant RNA size of 24	NA	NA	NA	NA	NA	NA	NA	4.06399740713514	0.0437297331389115
4	7579700	7580240	541	*	PlantSmallRNAgenes	siRNA24	NA	NA	osa-b1.0r1-80771	siRNA24 locus with predominant RNA size of 24	NA	NA	NA	NA	NA	NA	NA	4.48295369472786	4.49338066017212e-10
4	7584761	7585471	711	*	PlantSmallRNAgenes	siRNA24	NA	NA	osa-b1.0r1-80773	siRNA24 locus with predominant RNA size of 24	NA	NA	NA	NA	NA	NA	NA	1.43202250475547	0.0444263866340086
4	7915941	7920155	4215	*	PlantSmallRNAgenes	siRNA24	NA	NA	osa-b1.0r1-80812	siRNA24 locus with predominant RNA size of 24	NA	NA	NA	NA	NA	NA	NA	-1.91457212935962	0.0273921831110827
4	7984144	7985072	929	*	PlantSmallRNAgenes	siRNA24	NA	NA	osa-b1.0r1-80833	siRNA24 locus with predominant RNA size of 24	NA	NA	NA	NA	NA	NA	NA	3.7005097315254	0.0204230791209037
4	8152339	8152770	432	*	PlantSmallRNAgenes	siRNA24	NA	NA	osa-b1.0r1-80908	siRNA24 locus with predominant RNA size of 24	NA	NA	NA	NA	NA	NA	NA	-3.65563394840255	0.0217718434935806
4	8248188	8248564	377	*	PlantSmallRNAgenes	siRNA24	NA	NA	osa-b1.0r1-80934	siRNA24 locus with predominant RNA size of 24	NA	NA	NA	NA	NA	NA	NA	2.08798045459385	0.0139630306367543
4	8300389	8302744	2356	-	PlantSmallRNAgenes	siRNA24	NA	NA	osa-b1.0r1-80951	siRNA24 locus with predominant RNA size of 24	NA	NA	NA	NA	NA	NA	NA	-6.06471068643691	0.000409979178470591
4	8335084	8336057	974	*	PlantSmallRNAgenes	siRNA24	NA	NA	osa-b1.0r1-80970	siRNA24 locus with predominant RNA size of 24	NA	NA	NA	NA	NA	NA	NA	-2.85248888924772	0.0349306464755129
4	8337661	8338889	1229	+	PlantSmallRNAgenes	siRNA24	NA	NA	osa-b1.0r1-80972	siRNA24 locus with predominant RNA size of 24	NA	NA	NA	NA	NA	NA	NA	-3.8823361236686	0.00100835601287954
4	8445517	8449572	4056	*	Pln24NT	24nt_Locus	NA	NA	cluster66814	NA	NA	NA	NA	cluster66814	cluster66814	T	16	-3.57543505717242	0.0127117573092413
4	9094550	9094842	293	+	PlantSmallRNAgenes	OtherRNA	NA	NA	osa-b1.0r1-81168	OtherRNA locus with < 80% of RNAs between 20-24 nts in size	NA	NA	NA	NA	NA	NA	NA	-29.4149607998807	7.32695596530401e-07
4	9095813	9095945	133	+	ShortStack	OtherRNA	NA	NA	Cluster_126653	NA	Cluster_126653	N	N	NA	NA	NA	NA	-7.30904204247458	1.05301262268308e-06
4	9098350	9098681	332	+	PlantSmallRNAgenes	OtherRNA	NA	NA	osa-b1.0r1-81169	OtherRNA locus with < 80% of RNAs between 20-24 nts in size	NA	NA	NA	NA	NA	NA	NA	-31.7945389815575	4.78525377392882e-08
4	9105210	9105363	154	+	ShortStack	OtherRNA	NA	NA	Cluster_126657	NA	Cluster_126657	N	N	NA	NA	NA	NA	-6.51509834322545	0.000298164771214849
4	9105421	9105881	461	*	PlantSmallRNAgenes	OtherRNA	NA	NA	osa-b1.0r1-81171	OtherRNA locus with < 80% of RNAs between 20-24 nts in size	NA	NA	NA	NA	NA	NA	NA	-4.02887120357214	0.00204980230463026
4	9106096	9107365	1270	+	PlantSmallRNAgenes	OtherRNA	NA	NA	osa-b1.0r1-81172	OtherRNA locus with < 80% of RNAs between 20-24 nts in size	NA	NA	NA	NA	NA	NA	NA	-3.80382179897195	7.4594058090888e-08
4	9108133	9108495	363	+	ShortStack	OtherRNA	NA	NA	Cluster_126661	NA	Cluster_126661	N	N	NA	NA	NA	NA	-4.56712234682642	0.0460857183028855
4	9108570	9108921	352	+	PlantSmallRNAgenes	OtherRNA	NA	NA	osa-b1.0r1-81174	OtherRNA locus with < 80% of RNAs between 20-24 nts in size	NA	NA	NA	NA	NA	NA	NA	-2.67845301753387	0.0121231177628095
4	9108965	9109088	124	+	PlantSmallRNAgenes	OtherRNA	NA	NA	osa-b1.0r1-81175	OtherRNA locus with < 80% of RNAs between 20-24 nts in size	NA	NA	NA	NA	NA	NA	NA	-6.54219305833533	0.000124496230492182
4	9121448	9122277	830	+	PlantSmallRNAgenes	OtherRNA	NA	NA	osa-b1.0r1-81182	OtherRNA locus with < 80% of RNAs between 20-24 nts in size	NA	NA	NA	NA	NA	NA	NA	-5.6462398814945	2.24772340776232e-11
4	9123211	9123830	620	+	PlantSmallRNAgenes	OtherRNA	NA	NA	osa-b1.0r1-81183	OtherRNA locus with < 80% of RNAs between 20-24 nts in size	NA	NA	NA	NA	NA	NA	NA	-6.43404344884798	5.7000749511043e-12
4	9123896	9124470	575	+	PlantSmallRNAgenes	OtherRNA	NA	NA	osa-b1.0r1-81184	OtherRNA locus with < 80% of RNAs between 20-24 nts in size	NA	NA	NA	NA	NA	NA	NA	-9.18135775241067	1.63144283994125e-10
4	9124902	9125119	218	+	PlantSmallRNAgenes	OtherRNA	NA	NA	osa-b1.0r1-81186	OtherRNA locus with < 80% of RNAs between 20-24 nts in size	NA	NA	NA	NA	NA	NA	NA	-5.8784614034797	0.000776966009546116
4	9125461	9125888	428	-	PlantSmallRNAgenes	OtherRNA	NA	NA	osa-b1.0r1-81187	OtherRNA locus with < 80% of RNAs between 20-24 nts in size	NA	NA	NA	NA	NA	NA	NA	-7.4039766740221	5.63251827711923e-23
4	9125977	9126173	197	-	PlantSmallRNAgenes	OtherRNA	NA	NA	osa-b1.0r1-81188	OtherRNA locus with < 80% of RNAs between 20-24 nts in size	NA	NA	NA	NA	NA	NA	NA	-8.9195548501387	8.25125271185542e-06
4	9126289	9126357	69	-	PlantSmallRNAgenes	OtherRNA	NA	NA	osa-b1.0r1-81189	OtherRNA locus with < 80% of RNAs between 20-24 nts in size	NA	NA	NA	NA	NA	NA	NA	-7.01221213268659	1.05338586046118e-05
4	9128521	9128588	68	-	PlantSmallRNAgenes	OtherRNA	NA	NA	osa-b1.0r1-81192	OtherRNA locus with < 80% of RNAs between 20-24 nts in size	NA	NA	NA	NA	NA	NA	NA	-4.8720284513876	0.00714428766903515
4	9137102	9137469	368	*	PlantSmallRNAgenes	OtherRNA	NA	NA	osa-b1.0r1-81197	OtherRNA locus with < 80% of RNAs between 20-24 nts in size	NA	NA	NA	NA	NA	NA	NA	-12.965066735495	1.83529718469554e-12
4	9142836	9143195	360	-	PlantSmallRNAgenes	OtherRNA	NA	NA	osa-b1.0r1-81198	OtherRNA locus with < 80% of RNAs between 20-24 nts in size	NA	NA	NA	NA	NA	NA	NA	-29.7262031631512	5.16204546020445e-07
4	9143300	9143672	373	-	PlantSmallRNAgenes	OtherRNA	NA	NA	osa-b1.0r1-81199	OtherRNA locus with < 80% of RNAs between 20-24 nts in size	NA	NA	NA	NA	NA	NA	NA	-14.8156895439484	1.07112122633906e-06
4	9147108	9147372	265	+	PlantSmallRNAgenes	OtherRNA	NA	NA	osa-b1.0r1-81201	OtherRNA locus with < 80% of RNAs between 20-24 nts in size	NA	NA	NA	NA	NA	NA	NA	-36.0480591306777	2.24021545643091e-10
4	9172219	9172339	121	+	ShortStack	OtherRNA	NA	NA	Cluster_126691	NA	Cluster_126691	N	N	NA	NA	NA	NA	-6.60818262562175	1.15126296773992e-06
4	9172650	9174135	1486	-	PlantSmallRNAgenes	OtherRNA	NA	NA	osa-b1.0r1-81206	OtherRNA locus with < 80% of RNAs between 20-24 nts in size	NA	NA	NA	NA	NA	NA	NA	-4.80374042323648	1.2741117540966e-11
4	9175270	9175356	87	*	PlantSmallRNAgenes	OtherRNA	NA	NA	osa-b1.0r1-81207	OtherRNA locus with < 80% of RNAs between 20-24 nts in size	NA	NA	NA	NA	NA	NA	NA	-7.66036483940765	5.09974084748367e-07
4	9178502	9178578	77	+	PlantSmallRNAgenes	OtherRNA	NA	NA	osa-b1.0r1-81208	OtherRNA locus with < 80% of RNAs between 20-24 nts in size	NA	NA	NA	NA	NA	NA	NA	-7.67776179221044	7.95975496084333e-07
4	9183150	9183470	321	+	PlantSmallRNAgenes	OtherRNA	NA	NA	osa-b1.0r1-81211	OtherRNA locus with < 80% of RNAs between 20-24 nts in size	NA	NA	NA	NA	NA	NA	NA	-28.7077507860824	2.43905486509951e-18
4	9183691	9183767	77	+	PlantSmallRNAgenes	OtherRNA	NA	NA	osa-b1.0r1-81212	OtherRNA locus with < 80% of RNAs between 20-24 nts in size	NA	NA	NA	NA	NA	NA	NA	-4.46369604447477	1.06869399948216e-12
4	9183851	9184636	786	*	PlantSmallRNAgenes	OtherRNA	NA	NA	osa-b1.0r1-81213	OtherRNA locus with < 80% of RNAs between 20-24 nts in size	NA	NA	NA	NA	NA	NA	NA	-5.26587967588598	3.02875909169369e-11
4	9184903	9185156	254	*	PlantSmallRNAgenes	OtherRNA	NA	NA	osa-b1.0r1-81214	OtherRNA locus with < 80% of RNAs between 20-24 nts in size	NA	NA	NA	NA	NA	NA	NA	-5.63647005426597	2.75642354899462e-06
4	9185336	9185660	325	*	PlantSmallRNAgenes	OtherRNA	NA	NA	osa-b1.0r1-81215	OtherRNA locus with < 80% of RNAs between 20-24 nts in size	NA	NA	NA	NA	NA	NA	NA	-3.88313839191752	0.000821721320895393
4	9186237	9186465	229	*	PlantSmallRNAgenes	OtherRNA	NA	NA	osa-b1.0r1-81216	OtherRNA locus with < 80% of RNAs between 20-24 nts in size	NA	NA	NA	NA	NA	NA	NA	-3.85151441557229	0.017783040328608
4	9187136	9187218	83	+	PlantSmallRNAgenes	OtherRNA	NA	NA	osa-b1.0r1-81217	OtherRNA locus with < 80% of RNAs between 20-24 nts in size	NA	NA	NA	NA	NA	NA	NA	-4.54008238206169	0.00521884610158875
4	9192797	9194276	1480	*	PlantSmallRNAgenes	OtherRNA	NA	NA	osa-b1.0r1-81221	OtherRNA locus with < 80% of RNAs between 20-24 nts in size	NA	NA	NA	NA	NA	NA	NA	-4.67067651491637	6.28833838196903e-08
4	9194402	9194554	153	*	ShortStack	OtherRNA	NA	NA	Cluster_126718	NA	Cluster_126718	N	N	NA	NA	NA	NA	-5.3164931377187	0.00286284714513748
4	9208700	9208993	294	+	PlantSmallRNAgenes	OtherRNA	NA	NA	osa-b1.0r1-81228	OtherRNA locus with < 80% of RNAs between 20-24 nts in size	NA	NA	NA	NA	NA	NA	NA	-29.1368253929764	9.71965696735156e-07
4	9332363	9334086	1724	*	PlantSmallRNAgenes	siRNA24	NA	NA	osa-b1.0r1-81256	siRNA24 locus with predominant RNA size of 24	NA	NA	NA	NA	NA	NA	NA	3.8304050375518	0.0479302609687167
4	9691917	9692274	358	*	PlantSmallRNAgenes	siRNA24	NA	NA	osa-b1.0r1-81321	siRNA24 locus with predominant RNA size of 24	NA	NA	NA	NA	NA	NA	NA	2.56400964633288	0.0142230921208694
4	9943313	9944149	837	*	PlantSmallRNAgenes	siRNA24	NA	NA	osa-b1.0r1-81356	siRNA24 locus with predominant RNA size of 24	NA	NA	NA	NA	NA	NA	NA	5.01809733881777	0.000114831027824842
4	9993500	9995099	1600	+	PlantSmallRNAgenes	OtherRNA	NA	NA	osa-b1.0r1-81372	OtherRNA locus with < 80% of RNAs between 20-24 nts in size	NA	NA	NA	NA	NA	NA	NA	-2.09388681827958	0.0102628014470106
4	10321017	10321034	18	-	ShortStack	OtherRNA	NA	NA	Cluster_127167	NA	Cluster_127167	N	N	NA	NA	NA	NA	5.51007135307217	0.000900854939638371
4	11343677	11344301	625	*	PlantSmallRNAgenes	siRNA24	NA	NA	osa-b1.0r1-81644	siRNA24 locus with predominant RNA size of 24	NA	NA	NA	NA	NA	NA	NA	-2.32136841430567	0.0407101344316809
4	11789605	11790132	528	*	PlantSmallRNAgenes	siRNA24	NA	NA	osa-b1.0r1-81801	siRNA24 locus with predominant RNA size of 24	NA	NA	NA	NA	NA	NA	NA	6.09365521517632	0.00636598695292193
4	12037950	12038178	229	*	PlantSmallRNAgenes	siRNA24	NA	NA	osa-b1.0r1-81860	siRNA24 locus with predominant RNA size of 24	NA	NA	NA	NA	NA	NA	NA	2.04603635397687	0.0408514518354036
4	12055440	12055723	284	*	PlantSmallRNAgenes	siRNA24	NA	NA	osa-b1.0r1-81873	siRNA24 locus with predominant RNA size of 24	NA	NA	NA	NA	NA	NA	NA	-3.94748397269046	0.0132125346438151
4	12293797	12294144	348	*	PlantSmallRNAgenes	siRNA24	NA	NA	osa-b1.0r1-81941	siRNA24 locus with predominant RNA size of 24	NA	NA	NA	NA	NA	NA	NA	4.28498654708012	0.000353837295822031
4	12367894	12369172	1279	*	PlantSmallRNAgenes	siRNA24	NA	NA	osa-b1.0r1-81970	siRNA24 locus with predominant RNA size of 24	NA	NA	NA	NA	NA	NA	NA	-5.53682913955117	0.00317528977950582
4	12504979	12505304	326	*	PlantSmallRNAgenes	siRNA24	NA	NA	osa-b1.0r1-82016	siRNA24 locus with predominant RNA size of 24	NA	NA	NA	NA	NA	NA	NA	5.20259498011994	0.00013962189282848
4	12612544	12614401	1858	*	PlantSmallRNAgenes	siRNA24	NA	NA	osa-b1.0r1-82067	siRNA24 locus with predominant RNA size of 24	NA	NA	NA	NA	NA	NA	NA	-1.97504104686424	0.0390491208251487
4	12661092	12661966	875	*	PlantSmallRNAgenes	siRNA24	NA	NA	osa-b1.0r1-82097	siRNA24 locus with predominant RNA size of 24	NA	NA	NA	NA	NA	NA	NA	-3.99464875039025	9.8144682530453e-08
4	12668494	12669701	1208	*	PlantSmallRNAgenes	siRNA24	NA	NA	osa-b1.0r1-82103	siRNA24 locus with predominant RNA size of 24	NA	NA	NA	NA	NA	NA	NA	2.74174608389642	0.0124885571826078
4	12683777	12684316	540	*	PlantSmallRNAgenes	siRNA24	NA	NA	osa-b1.0r1-82109	siRNA24 locus with predominant RNA size of 24	NA	NA	NA	NA	NA	NA	NA	4.83122160763748	0.0150284976220963
4	12839236	12840714	1479	*	PlantSmallRNAgenes	siRNA24	NA	NA	osa-b1.0r1-82149	siRNA24 locus with predominant RNA size of 24	NA	NA	NA	NA	NA	NA	NA	-2.26321441876555	0.0220583458448105
4	13238201	13239176	976	*	PlantSmallRNAgenes	siRNA24	NA	NA	osa-b1.0r1-82289	siRNA24 locus with predominant RNA size of 24	NA	NA	NA	NA	NA	NA	NA	5.62653263462994	0.000787411278480826
4	13582108	13582864	757	*	PlantSmallRNAgenes	siRNA24	NA	NA	osa-b1.0r1-82423	siRNA24 locus with predominant RNA size of 24	NA	NA	NA	NA	NA	NA	NA	-3.66248335072434	9.91649441795745e-07
4	13606476	13606898	423	+	PlantSmallRNAgenes	siRNA24	NA	NA	osa-b1.0r1-82432	siRNA24 locus with predominant RNA size of 24	NA	NA	NA	NA	NA	NA	NA	-1.86332550183276	0.0322599445601707
4	13830423	13832996	2574	*	PlantSmallRNAgenes	OtherRNA	NA	NA	osa-b1.0r1-82509	OtherRNA locus with < 80% of RNAs between 20-24 nts in size	NA	NA	NA	NA	NA	NA	NA	-5.67366555678249	0.00143736720565362
4	14000427	14000745	319	*	PlantSmallRNAgenes	siRNA24	NA	NA	osa-b1.0r1-82577	siRNA24 locus with predominant RNA size of 24	NA	NA	NA	NA	NA	NA	NA	4.38544150782402	0.0166022262552067
4	14055191	14055718	528	*	PlantSmallRNAgenes	siRNA24	NA	NA	osa-b1.0r1-82607	siRNA24 locus with predominant RNA size of 24	NA	NA	NA	NA	NA	NA	NA	-3.96838517114286	0.0182975608962239
4	14129709	14130374	666	+	PlantSmallRNAgenes	OtherRNA	NA	NA	osa-b1.0r1-82632	OtherRNA locus with < 80% of RNAs between 20-24 nts in size	NA	NA	NA	NA	NA	NA	NA	3.61116991620909	0.0346381907126764
4	14926522	14927316	795	*	PlantSmallRNAgenes	siRNA24	NA	NA	osa-b1.0r1-82965	siRNA24 locus with predominant RNA size of 24	NA	NA	NA	NA	NA	NA	NA	-2.93902513285523	0.00322425754784837
4	15195515	15196465	951	*	PlantSmallRNAgenes	siRNA24	NA	NA	osa-b1.0r1-83074	siRNA24 locus with predominant RNA size of 24	NA	NA	NA	NA	NA	NA	NA	-4.65981431309512	0.020080364371731
4	15500854	15502167	1314	*	PlantSmallRNAgenes	siRNA24	NA	NA	osa-b1.0r1-83193	siRNA24 locus with predominant RNA size of 24	NA	NA	NA	NA	NA	NA	NA	-3.50045192855319	0.0335882844006324
4	15927453	15927912	460	+	ShortStack	OtherRNA	NA	NA	Cluster_130531	NA	Cluster_130531	N	N	NA	NA	NA	NA	-5.13945192620594	0.00792242175603711
4	16199740	16200331	592	*	PlantSmallRNAgenes	siRNA24	NA	NA	osa-b1.0r1-83395	siRNA24 locus with predominant RNA size of 24	NA	NA	NA	NA	NA	NA	NA	2.78608005867009	0.0285174499826279
4	16500273	16502170	1898	*	PlantSmallRNAgenes	siRNA24	NA	NA	osa-b1.0r1-83528	siRNA24 locus with predominant RNA size of 24	NA	NA	NA	NA	NA	NA	NA	5.92497099449485	0.000787411278480826
4	16622615	16624303	1689	*	PlantSmallRNAgenes	siRNA24	NA	NA	osa-b1.0r1-83578	siRNA24 locus with predominant RNA size of 24	NA	NA	NA	NA	NA	NA	NA	3.36021767652186	0.0135015294830654
4	16681669	16682192	524	*	PlantSmallRNAgenes	siRNA24	NA	NA	osa-b1.0r1-83601	siRNA24 locus with predominant RNA size of 24	NA	NA	NA	NA	NA	NA	NA	-3.44566138210007	0.0304594560166329
4	16774023	16774330	308	*	PlantSmallRNAgenes	siRNA24	NA	NA	osa-b1.0r1-83648	siRNA24 locus with predominant RNA size of 24	NA	NA	NA	NA	NA	NA	NA	-4.03354627826196	0.00513640704660979
4	17012534	17012809	276	-	PlantSmallRNAgenes	OtherRNA	NA	NA	osa-b1.0r1-83756	OtherRNA locus with < 80% of RNAs between 20-24 nts in size	NA	NA	NA	NA	NA	NA	NA	-5.81964811607462	1.08602936582312e-06
4	17241414	17243317	1904	*	PlantSmallRNAgenes	siRNA21	NA	NA	osa-b1.0r1-83871	siRNA21 locus with predominant RNA size of 21	NA	NA	NA	NA	NA	NA	NA	-4.39335638941256	0.0407728030498194
4	17580517	17582186	1670	*	PlantSmallRNAgenes	siRNA24	NA	NA	osa-b1.0r1-84013	siRNA24 locus with predominant RNA size of 24	NA	NA	NA	NA	NA	NA	NA	3.70781418470549	0.0251814552663629
4	17628044	17628775	732	*	PlantSmallRNAgenes	siRNA24	NA	NA	osa-b1.0r1-84034	siRNA24 locus with predominant RNA size of 24	NA	NA	NA	NA	NA	NA	NA	-3.50189088941613	0.00171274050819582
4	17642984	17643486	503	*	PlantSmallRNAgenes	siRNA24	NA	NA	osa-b1.0r1-84045	siRNA24 locus with predominant RNA size of 24	NA	NA	NA	NA	NA	NA	NA	4.61628722070663	0.0184066537073014
4	17705482	17706587	1106	+	PlantSmallRNAgenes	OtherRNA	NA	NA	osa-b1.0r1-84068	OtherRNA locus with < 80% of RNAs between 20-24 nts in size	NA	NA	NA	NA	NA	NA	NA	-2.3123445677303	0.0219482262289549
4	17785878	17786413	536	*	PlantSmallRNAgenes	siRNA24	NA	NA	osa-b1.0r1-84113	siRNA24 locus with predominant RNA size of 24	NA	NA	NA	NA	NA	NA	NA	-6.19662261490823	0.000862953990858084
4	18042284	18043569	1286	*	PlantSmallRNAgenes	OtherRNA	NA	NA	osa-b1.0r1-84222	OtherRNA locus with < 80% of RNAs between 20-24 nts in size	NA	NA	NA	NA	NA	NA	NA	-3.50835337664347	0.0481675295318625
4	18282730	18283118	389	-	PlantSmallRNAgenes	siRNA24	NA	NA	osa-b1.0r1-84357	siRNA24 locus with predominant RNA size of 24	NA	NA	NA	NA	NA	NA	NA	4.02407240363648	0.035799556288188
4	18570554	18571011	458	*	PlantSmallRNAgenes	siRNA24	NA	NA	osa-b1.0r1-84468	siRNA24 locus with predominant RNA size of 24	NA	NA	NA	NA	NA	NA	NA	4.37472139516989	0.0446029649630627
4	18681299	18681996	698	*	PlantSmallRNAgenes	siRNA24	NA	NA	osa-b1.0r1-84518	siRNA24 locus with predominant RNA size of 24	NA	NA	NA	NA	NA	NA	NA	-4.20930950429497	0.0472294071772502
4	18708951	18710641	1691	*	PlantSmallRNAgenes	siRNA24	NA	NA	osa-b1.0r1-84526	siRNA24 locus with predominant RNA size of 24	NA	NA	NA	NA	NA	NA	NA	3.30019220380835	0.0146355115066769
4	18734026	18735587	1562	*	PlantSmallRNAgenes	siRNA24	NA	NA	osa-b1.0r1-84535	siRNA24 locus with predominant RNA size of 24	NA	NA	NA	NA	NA	NA	NA	-4.3617704927309	0.0205329424008834
4	19005710	19006298	589	*	PlantSmallRNAgenes	siRNA24	NA	NA	osa-b1.0r1-84658	siRNA24 locus with predominant RNA size of 24	NA	NA	NA	NA	NA	NA	NA	2.68313696731595	3.09757323227048e-05
4	19097888	19101103	3216	-	PlantSmallRNAgenes	OtherRNA	NA	NA	osa-b1.0r1-84695	OtherRNA locus with < 80% of RNAs between 20-24 nts in size	NA	NA	NA	NA	NA	NA	NA	-21.6623973699704	1.67483036252958e-22
4	19122007	19122580	574	*	PlantSmallRNAgenes	siRNA24	NA	NA	osa-b1.0r1-84707	siRNA24 locus with predominant RNA size of 24	NA	NA	NA	NA	NA	NA	NA	-1.64225329905752	0.0195493128492021
4	19247231	19248158	928	+	PlantSmallRNAgenes	OtherRNA	NA	NA	osa-b1.0r1-84767	OtherRNA locus with < 80% of RNAs between 20-24 nts in size	NA	NA	NA	NA	NA	NA	NA	1.39587796807857	0.0200305927977298
4	19251827	19252511	685	*	PlantSmallRNAgenes	siRNA24	NA	NA	osa-b1.0r1-84772	siRNA24 locus with predominant RNA size of 24	NA	NA	NA	NA	NA	NA	NA	-2.55257741242143	0.0124885571826078
4	19318498	19321444	2947	*	PlantSmallRNAgenes	siRNA24	NA	NA	osa-b1.0r1-84801	siRNA24 locus with predominant RNA size of 24	NA	NA	NA	NA	NA	NA	NA	-2.74103594594367	0.000116675049206327
4	19333482	19333572	91	*	PlantSmallRNAgenes	siRNA24	NA	NA	osa-b1.0r1-84810	siRNA24 locus with predominant RNA size of 24	NA	NA	NA	NA	NA	NA	NA	-3.87143758296399	7.4594058090888e-08
4	19350674	19351759	1086	*	PlantSmallRNAgenes	siRNA24	NA	NA	osa-b1.0r1-84821	siRNA24 locus with predominant RNA size of 24	NA	NA	NA	NA	NA	NA	NA	3.55647399767412	0.0376542543614559
4	19419657	19420277	621	+	PlantSmallRNAgenes	OtherRNA	NA	NA	osa-b1.0r1-84851	OtherRNA locus with < 80% of RNAs between 20-24 nts in size	NA	NA	NA	NA	NA	NA	NA	-7.32973311241688	4.20554836506142e-08
4	19477956	19478406	451	*	PlantSmallRNAgenes	siRNA24	NA	NA	osa-b1.0r1-84886	siRNA24 locus with predominant RNA size of 24	NA	NA	NA	NA	NA	NA	NA	5.11226193942231	0.00778694654114266
4	19510981	19511985	1005	*	PlantSmallRNAgenes	siRNA24	NA	NA	osa-b1.0r1-84899	siRNA24 locus with predominant RNA size of 24	NA	NA	NA	NA	NA	NA	NA	4.53760364591313	0.0159624085607938
4	19931431	19933106	1676	*	PlantSmallRNAgenes	siRNA24	NA	NA	osa-b1.0r1-85120	siRNA24 locus with predominant RNA size of 24	NA	NA	NA	NA	NA	NA	NA	2.17384890295758	0.00176057799131558
4	19994591	19994940	350	+	ShortStack	OtherRNA	NA	NA	Cluster_133409	NA	Cluster_133409	N	N	NA	NA	NA	NA	-2.4344930673534	0.039650451902381
4	20070771	20072056	1286	*	PlantSmallRNAgenes	siRNA24	NA	NA	osa-b1.0r1-85197	siRNA24 locus with predominant RNA size of 24	NA	NA	NA	NA	NA	NA	NA	-2.77095609033153	0.0177084106306418
4	20105204	20105805	602	*	PlantSmallRNAgenes	siRNA24	NA	NA	osa-b1.0r1-85210	siRNA24 locus with predominant RNA size of 24	NA	NA	NA	NA	NA	NA	NA	-6.5201318956575	0.00926384466251834
4	20142699	20143285	587	*	PlantSmallRNAgenes	siRNA21	NA	NA	osa-b1.0r1-85222	siRNA21 locus with predominant RNA size of 21	NA	NA	NA	NA	NA	NA	NA	-5.19947092644738	0.00354288856335111
4	20493057	20493893	837	*	PlantSmallRNAgenes	siRNA24	NA	NA	osa-b1.0r1-85390	siRNA24 locus with predominant RNA size of 24	NA	NA	NA	NA	NA	NA	NA	-4.30091382284306	0.0229339328664666
4	20496026	20497071	1046	+	PlantSmallRNAgenes	OtherRNA	NA	NA	osa-b1.0r1-85394	OtherRNA locus with < 80% of RNAs between 20-24 nts in size	NA	NA	NA	NA	NA	NA	NA	-5.32129248880245	0.00303798698619611
4	20532757	20533392	636	*	PlantSmallRNAgenes	siRNA24	NA	NA	osa-b1.0r1-85404	siRNA24 locus with predominant RNA size of 24	NA	NA	NA	NA	NA	NA	NA	-2.20174427840241	0.0419029486682276
4	20600306	20601264	959	+	PlantSmallRNAgenes	siRNA24	NA	NA	osa-b1.0r1-85436	siRNA24 locus with predominant RNA size of 24	NA	NA	NA	NA	NA	NA	NA	4.14862424324642	0.0449959406186144
4	20626735	20627221	487	*	PlantSmallRNAgenes	siRNA24	NA	NA	osa-b1.0r1-85453	siRNA24 locus with predominant RNA size of 24	NA	NA	NA	NA	NA	NA	NA	-1.74635823985532	0.0260785141810136
4	20708032	20709234	1203	*	PlantSmallRNAgenes	OtherRNA	NA	NA	osa-b1.0r1-85507	OtherRNA locus with < 80% of RNAs between 20-24 nts in size	NA	NA	NA	NA	NA	NA	NA	5.30070820233487	0.0336242972737194
4	20832628	20834050	1423	*	PlantSmallRNAgenes	siRNA24	NA	NA	osa-b1.0r1-85558	siRNA24 locus with predominant RNA size of 24	NA	NA	NA	NA	NA	NA	NA	2.790872886504	0.000481880271120636
4	20934481	20935695	1215	*	PlantSmallRNAgenes	OtherRNA	NA	NA	osa-b1.0r1-85595	OtherRNA locus with < 80% of RNAs between 20-24 nts in size	NA	NA	NA	NA	NA	NA	NA	-1.87200851962657	0.041077127299171
4	20935839	20936410	572	-	PlantSmallRNAgenes	siRNA24	NA	NA	osa-b1.0r1-85596	siRNA24 locus with predominant RNA size of 24	NA	NA	NA	NA	NA	NA	NA	-2.47318087948285	0.0296872060345879
4	20940946	20942469	1524	-	PlantSmallRNAgenes	OtherRNA	NA	NA	osa-b1.0r1-85601	OtherRNA locus with < 80% of RNAs between 20-24 nts in size	NA	NA	NA	NA	NA	NA	NA	-3.84631075855848	0.00122874274268459
4	20973694	20974957	1264	*	PlantSmallRNAgenes	siRNA24	NA	NA	osa-b1.0r1-85612	siRNA24 locus with predominant RNA size of 24	NA	NA	NA	NA	NA	NA	NA	-4.98004298892659	0.00899160217268071
4	20988361	20991451	3091	*	PlantSmallRNAgenes	siRNA24	NA	NA	osa-b1.0r1-85622	siRNA24 locus with predominant RNA size of 24	NA	NA	NA	NA	NA	NA	NA	2.11825008074425	0.0480234799373467
4	21020212	21020833	622	*	PlantSmallRNAgenes	siRNA24	NA	NA	osa-b1.0r1-85638	siRNA24 locus with predominant RNA size of 24	NA	NA	NA	NA	NA	NA	NA	-1.3085857725678	0.0373208263222322
4	21028621	21030536	1916	*	PlantSmallRNAgenes	siRNA24	NA	NA	osa-b1.0r1-85645	siRNA24 locus with predominant RNA size of 24	NA	NA	NA	NA	NA	NA	NA	6.62340928201961	0.000613766051700906
4	21257408	21257854	447	*	PlantSmallRNAgenes	siRNA21	NA	NA	osa-b1.0r1-85781	siRNA21 locus with predominant RNA size of 21	NA	NA	NA	NA	NA	NA	NA	2.58881923162099	0.00240851721525057
4	21590056	21590220	165	+	PlantSmallRNAgenes	OtherRNA	NA	NA	osa-b1.0r1-85912	OtherRNA locus with < 80% of RNAs between 20-24 nts in size	NA	NA	NA	NA	NA	NA	NA	2.93034385372476	1.02746455371449e-05
4	21597627	21597737	111	+	PlantSmallRNAgenes	OtherRNA	NA	NA	osa-b1.0r1-85916	OtherRNA locus with < 80% of RNAs between 20-24 nts in size	NA	NA	NA	NA	NA	NA	NA	2.12104476255615	0.0193471894204742
4	21607247	21607627	381	*	PlantSmallRNAgenes	siRNA24	NA	NA	osa-b1.0r1-85922	siRNA24 locus with predominant RNA size of 24	NA	NA	NA	NA	NA	NA	NA	-2.4351046718047	0.00212452291142398
4	21782862	21784225	1364	*	PlantSmallRNAgenes	OtherRNA	NA	NA	osa-b1.0r1-85991	OtherRNA locus with < 80% of RNAs between 20-24 nts in size	NA	NA	NA	NA	NA	NA	NA	3.80311243305954	0.0456131624467471
4	21942474	21943875	1402	*	PlantSmallRNAgenes	siRNA24	NA	NA	osa-b1.0r1-86044	siRNA24 locus with predominant RNA size of 24	NA	NA	NA	NA	NA	NA	NA	2.67794864415911	0.042977611409052
4	22004002	22004470	469	-	PlantSmallRNAgenes	siRNA24	NA	NA	osa-b1.0r1-86077	siRNA24 locus with predominant RNA size of 24	NA	NA	NA	NA	NA	NA	NA	-1.36067668884118	0.0427001292698323
4	22086200	22086458	259	-	PlantSmallRNAgenes	OtherRNA	NA	NA	osa-b1.0r1-86120	OtherRNA locus with < 80% of RNAs between 20-24 nts in size	NA	NA	NA	NA	NA	NA	NA	-1.84157897513319	0.0283784832158763
4	22123054	22123542	489	*	Pln24NT	24nt_Locus	NA	NA	cluster71483	NA	NA	NA	NA	cluster71483	cluster71483	T	13	5.90604303128464	0.000566707827865293
4	22161047	22161903	857	*	PlantSmallRNAgenes	siRNA24	NA	NA	osa-b1.0r1-86148	siRNA24 locus with predominant RNA size of 24	NA	NA	NA	NA	NA	NA	NA	2.62552357575719	0.0064298798489691
4	22209865	22210071	207	+	PlantSmallRNAgenes	OtherRNA	NA	NA	osa-b1.0r1-86172	OtherRNA locus with < 80% of RNAs between 20-24 nts in size	NA	NA	NA	NA	NA	NA	NA	3.54366392880473	1.5918097553137e-05
4	22309622	22310261	640	-	PlantSmallRNAgenes	siRNA24	NA	NA	osa-b1.0r1-86213	siRNA24 locus with predominant RNA size of 24	NA	NA	NA	NA	NA	NA	NA	4.76149170740529	0.0212422921765782
4	22368893	22369533	641	*	PlantSmallRNAgenes	siRNA24	NA	NA	osa-b1.0r1-86245	siRNA24 locus with predominant RNA size of 24	NA	NA	NA	NA	NA	NA	NA	-1.27280422372399	0.0439941012548183
4	22548000	22548403	404	*	PlantSmallRNAgenes	siRNA24	NA	NA	osa-b1.0r1-86331	siRNA24 locus with predominant RNA size of 24	NA	NA	NA	NA	NA	NA	NA	4.71902120029296	0.0120173410482592
4	22555505	22556530	1026	*	PlantSmallRNAgenes	siRNA24	NA	NA	osa-b1.0r1-86333	siRNA24 locus with predominant RNA size of 24	NA	NA	NA	NA	NA	NA	NA	-2.34579546925998	0.0453963136959455
4	22581867	22582762	896	*	PlantSmallRNAgenes	siRNA24	NA	NA	osa-b1.0r1-86349	siRNA24 locus with predominant RNA size of 24	NA	NA	NA	NA	NA	NA	NA	2.15421109102507	0.0152980539726239
4	22617982	22619931	1950	+	ShortStack	OtherRNA	NA	NA	Cluster_135145	NA	Cluster_135145	N	N	NA	NA	NA	NA	5.58896845332993	1.12997770579564e-06
4	22649852	22650464	613	*	PlantSmallRNAgenes	siRNA24	NA	NA	osa-b1.0r1-86375	siRNA24 locus with predominant RNA size of 24	NA	NA	NA	NA	NA	NA	NA	-1.71974666515709	0.00358609589499521
4	22824704	22825009	306	+	PlantSmallRNAgenes	siRNA24	NA	NA	osa-b1.0r1-86410	siRNA24 locus with predominant RNA size of 24	NA	NA	NA	NA	NA	NA	NA	5.36514561798512	0.00493236820099565
4	22937131	22939521	2391	+	PlantSmallRNAgenes	OtherRNA	NA	NA	osa-b1.0r1-86455	OtherRNA locus with < 80% of RNAs between 20-24 nts in size	NA	NA	NA	NA	NA	NA	NA	-6.16787696906877	0.000218493709858642
4	22974408	22974988	581	*	PlantSmallRNAgenes	siRNA24	NA	NA	osa-b1.0r1-86468	siRNA24 locus with predominant RNA size of 24	NA	NA	NA	NA	NA	NA	NA	5.59204266785348	0.000577952716218939
4	23005383	23005687	305	*	PlantSmallRNAgenes	siRNA24	NA	NA	osa-b1.0r1-86479	siRNA24 locus with predominant RNA size of 24	NA	NA	NA	NA	NA	NA	NA	-1.95714037385757	0.0189017387834271
4	23030036	23030503	468	+	PlantSmallRNAgenes	siRNA24	NA	NA	osa-b1.0r1-86484	siRNA24 locus with predominant RNA size of 24	NA	NA	NA	NA	NA	NA	NA	3.40131961800493	0.0010524034499672
4	23046584	23046946	363	-	PlantSmallRNAgenes	siRNA21	NA	NA	osa-b1.0r1-86499	siRNA21 locus with predominant RNA size of 21	NA	NA	NA	NA	NA	NA	NA	-4.73533687870711	1.38238507824566e-15
4	23053426	23053726	301	-	PlantSmallRNAgenes	siRNA21	NA	NA	osa-b1.0r1-86502	siRNA21 locus with predominant RNA size of 21	NA	NA	NA	NA	NA	NA	NA	-4.6300502816399	1.10447198526756e-21
4	23065474	23066563	1090	*	PlantSmallRNAgenes	siRNA24	NA	NA	osa-b1.0r1-86509	siRNA24 locus with predominant RNA size of 24	NA	NA	NA	NA	NA	NA	NA	-3.55998505472253	0.0477250069998194
4	23164071	23164394	324	*	PlantSmallRNAgenes	siRNA24	NA	NA	osa-b1.0r1-86539	siRNA24 locus with predominant RNA size of 24	NA	NA	NA	NA	NA	NA	NA	4.87195275476485	0.0111736117456111
4	23436906	23437260	355	-	PlantSmallRNAgenes	siRNA24	NA	NA	osa-b1.0r1-86661	siRNA24 locus with predominant RNA size of 24	NA	NA	NA	NA	NA	NA	NA	-2.43506047344522	0.000630270848768455
4	23567760	23568102	343	-	PlantSmallRNAgenes	siRNA24	NA	NA	osa-b1.0r1-86715	siRNA24 locus with predominant RNA size of 24	NA	NA	NA	NA	NA	NA	NA	3.0118508403497	0.0107457676704767
4	23590370	23590611	242	*	PlantSmallRNAgenes	siRNA24	NA	NA	osa-b1.0r1-86733	siRNA24 locus with predominant RNA size of 24	NA	NA	NA	NA	NA	NA	NA	-3.07475186197689	0.00067800566241783
4	23591779	23592361	583	*	PlantSmallRNAgenes	siRNA24	NA	NA	osa-b1.0r1-86736	siRNA24 locus with predominant RNA size of 24	NA	NA	NA	NA	NA	NA	NA	-1.95578339531525	0.0439563459482608
4	23636592	23637271	680	*	PlantSmallRNAgenes	OtherRNA	NA	NA	osa-b1.0r1-86758	OtherRNA locus with < 80% of RNAs between 20-24 nts in size	NA	NA	NA	NA	NA	NA	NA	-22.2341916390814	7.81459755573959e-06
4	23638854	23639709	856	*	PlantSmallRNAgenes	OtherRNA	NA	NA	osa-b1.0r1-86760	OtherRNA locus with < 80% of RNAs between 20-24 nts in size	NA	NA	NA	NA	NA	NA	NA	-34.4749634194263	9.42375587385501e-15
4	23639853	23640553	701	+	PlantSmallRNAgenes	OtherRNA	NA	NA	osa-b1.0r1-86761	OtherRNA locus with < 80% of RNAs between 20-24 nts in size	NA	NA	NA	NA	NA	NA	NA	14.6517867656883	9.36129033600985e-21
4	23645174	23646303	1130	-	PlantSmallRNAgenes	OtherRNA	NA	NA	osa-b1.0r1-86764	OtherRNA locus with < 80% of RNAs between 20-24 nts in size	NA	NA	NA	NA	NA	NA	NA	-3.64238483832777	1.42542584018252e-08
4	23646519	23646918	400	*	PlantSmallRNAgenes	OtherRNA	NA	NA	osa-b1.0r1-86765	OtherRNA locus with < 80% of RNAs between 20-24 nts in size	NA	NA	NA	NA	NA	NA	NA	-2.89147806697636	0.017333850094041
4	23653502	23654759	1258	+	PlantSmallRNAgenes	OtherRNA	NA	NA	osa-b1.0r1-86768	OtherRNA locus with < 80% of RNAs between 20-24 nts in size	NA	NA	NA	NA	NA	NA	NA	-26.6630617909383	6.07315699925339e-08
4	23654852	23655615	764	*	PlantSmallRNAgenes	OtherRNA	NA	NA	osa-b1.0r1-86769	OtherRNA locus with < 80% of RNAs between 20-24 nts in size	NA	NA	NA	NA	NA	NA	NA	-33.6780916009498	3.59549206681461e-11
4	23656655	23657930	1276	-	PlantSmallRNAgenes	OtherRNA	NA	NA	osa-b1.0r1-86771	OtherRNA locus with < 80% of RNAs between 20-24 nts in size	NA	NA	NA	NA	NA	NA	NA	-10.7428242890485	0.00523119696097373
4	23759691	23760023	333	-	PlantSmallRNAgenes	siRNA24	NA	NA	osa-b1.0r1-86816	siRNA24 locus with predominant RNA size of 24	NA	NA	NA	NA	NA	NA	NA	4.78273701249522	0.0146355115066769
4	23792864	23793177	314	*	PlantSmallRNAgenes	siRNA24	NA	NA	osa-b1.0r1-86826	siRNA24 locus with predominant RNA size of 24	NA	NA	NA	NA	NA	NA	NA	-1.88460685798873	0.00138978254521521
4	23817401	23818652	1252	*	PlantSmallRNAgenes	siRNA24	NA	NA	osa-b1.0r1-86834	siRNA24 locus with predominant RNA size of 24	NA	NA	NA	NA	NA	NA	NA	-1.12063137243341	0.0449531164510479
4	24142782	24142806	25	-	PlantSmallRNAgenes	OtherRNA	NA	NA	osa-b1.0r1-86936	OtherRNA locus with < 80% of RNAs between 20-24 nts in size	NA	NA	NA	NA	NA	NA	NA	5.29974335372995	0.00219941595643207
4	24408451	24409048	598	*	PlantSmallRNAgenes	siRNA24	NA	NA	osa-b1.0r1-87026	siRNA24 locus with predominant RNA size of 24	NA	NA	NA	NA	NA	NA	NA	-6.16515706268561	0.000455257284733009
4	24430612	24431093	482	*	PlantSmallRNAgenes	siRNA24	NA	NA	osa-b1.0r1-87041	siRNA24 locus with predominant RNA size of 24	NA	NA	NA	NA	NA	NA	NA	2.16717267111939	0.0414944037238523
4	24608383	24608903	521	*	PlantSmallRNAgenes	siRNA24	NA	NA	osa-b1.0r1-87101	siRNA24 locus with predominant RNA size of 24	NA	NA	NA	NA	NA	NA	NA	2.47835819584546	0.0202914672604595
4	24627163	24628501	1339	*	PlantSmallRNAgenes	siRNA21	NA	NA	osa-b1.0r1-87107	siRNA21 locus with predominant RNA size of 21	NA	NA	NA	NA	NA	NA	NA	5.33194942462496	0.0046862532388707
4	24647507	24649366	1860	-	PlantSmallRNAgenes	OtherRNA	NA	NA	osa-b1.0r1-87116	OtherRNA locus with < 80% of RNAs between 20-24 nts in size	NA	NA	NA	NA	NA	NA	NA	-5.19146820190265	1.64130262605494e-05
4	24864625	24864848	224	-	PlantSmallRNAgenes	OtherRNA	NA	NA	osa-b1.0r1-87205	OtherRNA locus with < 80% of RNAs between 20-24 nts in size	NA	NA	NA	NA	NA	NA	NA	5.5128489368357	0.0016788391280013
4	24877504	24877666	163	-	ShortStack	OtherRNA	NA	NA	Cluster_136479	NA	Cluster_136479	N	N	NA	NA	NA	NA	-6.24617166007096	0.000768364668579959
4	24890005	24891593	1589	+	PlantSmallRNAgenes	OtherRNA	NA	NA	osa-b1.0r1-87213	OtherRNA locus with < 80% of RNAs between 20-24 nts in size	NA	NA	NA	NA	NA	NA	NA	-4.45778748422278	0.000623204749309045
4	24938665	24940253	1589	*	PlantSmallRNAgenes	siRNA24	NA	NA	osa-b1.0r1-87235	siRNA24 locus with predominant RNA size of 24	NA	NA	NA	NA	NA	NA	NA	1.74168662398636	0.0105891640419806
4	24962730	24963113	384	+	PlantSmallRNAgenes	siRNA24	NA	NA	osa-b1.0r1-87245	siRNA24 locus with predominant RNA size of 24	NA	NA	NA	NA	NA	NA	NA	-1.89611250807466	0.020263392637789
4	25059650	25059731	82	-	PlantSmallRNAgenes	OtherRNA	NA	NA	osa-b1.0r1-87280	OtherRNA locus with < 80% of RNAs between 20-24 nts in size	NA	NA	NA	NA	NA	NA	NA	39.7263692949561	3.69599197969954e-48
4	25401922	25403818	1897	*	PlantSmallRNAgenes	siRNA24	NA	NA	osa-b1.0r1-87400	siRNA24 locus with predominant RNA size of 24	NA	NA	NA	NA	NA	NA	NA	2.12574777804412	0.00708760574519841
4	25554206	25554405	200	-	PlantSmallRNAgenes	OtherRNA	NA	NA	osa-b1.0r1-87454	OtherRNA locus with < 80% of RNAs between 20-24 nts in size	NA	NA	NA	NA	NA	NA	NA	2.9647423996502	0.00323703397730905
4	25639838	25640253	416	*	PlantSmallRNAgenes	siRNA24	NA	NA	osa-b1.0r1-87485	siRNA24 locus with predominant RNA size of 24	NA	NA	NA	NA	NA	NA	NA	-4.81163856967188	0.0004585251817167
4	25660190	25660489	300	-	PlantSmallRNAgenes	siRNA24	NA	NA	osa-b1.0r1-87493	siRNA24 locus with predominant RNA size of 24	NA	NA	NA	NA	NA	NA	NA	-2.11859637274475	0.0106061512388847
4	25688255	25688466	212	+	PlantSmallRNAgenes	OtherRNA	NA	NA	osa-b1.0r1-87504	OtherRNA locus with < 80% of RNAs between 20-24 nts in size	NA	NA	NA	NA	NA	NA	NA	-5.72315164403888	0.00788772206783755
4	26012082	26012222	141	*	PlantSmallRNAgenes	siRNA24	NA	NA	osa-b1.0r1-87633	siRNA24 locus with predominant RNA size of 24	NA	NA	NA	NA	NA	NA	NA	5.62560601560177	0.00524660093325159
4	26045038	26045237	200	*	PlantSmallRNAgenes	siRNA24	NA	NA	osa-b1.0r1-87647	siRNA24 locus with predominant RNA size of 24	NA	NA	NA	NA	NA	NA	NA	4.24116795839431	0.0138912439344136
4	26078549	26079006	458	-	PlantSmallRNAgenes	siRNA24	NA	NA	osa-b1.0r1-87655	siRNA24 locus with predominant RNA size of 24	NA	NA	NA	NA	NA	NA	NA	-2.46587554268814	0.0121805412245085
4	26101288	26101750	463	+	PlantSmallRNAgenes	OtherRNA	NA	NA	osa-b1.0r1-87662	OtherRNA locus with < 80% of RNAs between 20-24 nts in size	NA	NA	NA	NA	NA	NA	NA	5.05936755834555	0.0128676573570383
4	26356429	26356567	139	+	PlantSmallRNAgenes	OtherRNA	NA	NA	osa-b1.0r1-87763	OtherRNA locus with < 80% of RNAs between 20-24 nts in size	NA	NA	NA	NA	NA	NA	NA	15.7895576351695	2.38060693114879e-07
4	26383922	26384308	387	*	PlantSmallRNAgenes	siRNA24	NA	NA	osa-b1.0r1-87767	siRNA24 locus with predominant RNA size of 24	NA	NA	NA	NA	NA	NA	NA	1.79813493194239	0.0318102241161317
4	26466684	26468051	1368	*	PlantSmallRNAgenes	siRNA24	NA	NA	osa-b1.0r1-87810	siRNA24 locus with predominant RNA size of 24	NA	NA	NA	NA	NA	NA	NA	-1.80573603363982	0.0140417218043778
4	26665438	26665708	271	-	PlantSmallRNAgenes	OtherRNA	NA	NA	osa-b1.0r1-87891	OtherRNA locus with < 80% of RNAs between 20-24 nts in size	NA	NA	NA	NA	NA	NA	NA	-3.48967349131144	0.0215035693848449
4	26749990	26750697	708	*	PlantSmallRNAgenes	siRNA24	NA	NA	osa-b1.0r1-87924	siRNA24 locus with predominant RNA size of 24	NA	NA	NA	NA	NA	NA	NA	1.62277765752729	0.0310877044885341
4	26919264	26920630	1367	-	PlantSmallRNAgenes	OtherRNA	NA	NA	osa-b1.0r1-87983	OtherRNA locus with < 80% of RNAs between 20-24 nts in size	NA	NA	NA	NA	NA	NA	NA	-5.84544285356888	0.000822467389545151
4	26929689	26929974	286	*	PlantSmallRNAgenes	siRNA24	NA	NA	osa-b1.0r1-87987	siRNA24 locus with predominant RNA size of 24	NA	NA	NA	NA	NA	NA	NA	3.53812314480669	0.000620938375686097
4	26977448	26979065	1618	*	PlantSmallRNAgenes	siRNA21	NA	NA	osa-b1.0r1-88005	siRNA21 locus with predominant RNA size of 21	NA	NA	NA	NA	NA	NA	NA	-6.61285366977981	3.09785776875521e-05
4	27053005	27053918	914	*	PlantSmallRNAgenes	siRNA24	NA	NA	osa-b1.0r1-88040	siRNA24 locus with predominant RNA size of 24	NA	NA	NA	NA	NA	NA	NA	4.148466341349	0.0341349689871584
4	27060421	27060803	383	*	PlantSmallRNAgenes	siRNA24	NA	NA	osa-b1.0r1-88043	siRNA24 locus with predominant RNA size of 24	NA	NA	NA	NA	NA	NA	NA	4.29958829411061	0.0215086332278197
4	27317791	27318046	256	*	PlantSmallRNAgenes	siRNA24	NA	NA	osa-b1.0r1-88154	siRNA24 locus with predominant RNA size of 24	NA	NA	NA	NA	NA	NA	NA	2.63980703518803	0.0363159607515077
4	27384166	27384626	461	*	PlantSmallRNAgenes	siRNA24	NA	NA	osa-b1.0r1-88178	siRNA24 locus with predominant RNA size of 24	NA	NA	NA	NA	NA	NA	NA	-1.62698034103423	0.0347208428105902
4	27396219	27396729	511	*	PlantSmallRNAgenes	siRNA24	NA	NA	osa-b1.0r1-88188	siRNA24 locus with predominant RNA size of 24	NA	NA	NA	NA	NA	NA	NA	5.45755339612198	0.0018449904301151
4	27528366	27529583	1218	*	PlantSmallRNAgenes	siRNA24	NA	NA	osa-b1.0r1-88240	siRNA24 locus with predominant RNA size of 24	NA	NA	NA	NA	NA	NA	NA	2.8999548827387	0.00220265623266304
4	27845917	27846392	476	*	PlantSmallRNAgenes	siRNA24	NA	NA	osa-b1.0r1-88369	siRNA24 locus with predominant RNA size of 24	NA	NA	NA	NA	NA	NA	NA	-1.81642260841406	0.0438454062396282
4	28056139	28056436	298	-	ShortStack	OtherRNA	NA	NA	Cluster_138399	NA	Cluster_138399	N	N	NA	NA	NA	NA	3.18539873308048	0.0140128903435404
4	28251835	28252405	571	-	PlantSmallRNAgenes	siRNA24	NA	NA	osa-b1.0r1-88535	siRNA24 locus with predominant RNA size of 24	NA	NA	NA	NA	NA	NA	NA	2.36867403584984	0.0373836542440459
4	28550473	28550918	446	*	PlantSmallRNAgenes	siRNA24	NA	NA	osa-b1.0r1-88672	siRNA24 locus with predominant RNA size of 24	NA	NA	NA	NA	NA	NA	NA	-2.7680940654059	0.0468407220000308
4	28903237	28903734	498	*	PlantSmallRNAgenes	siRNA24	NA	NA	osa-b1.0r1-88817	siRNA24 locus with predominant RNA size of 24	NA	NA	NA	NA	NA	NA	NA	-4.32621368132865	0.0405327640113095
4	29141026	29142392	1367	*	PlantSmallRNAgenes	siRNA24	NA	NA	osa-b1.0r1-88879	siRNA24 locus with predominant RNA size of 24	NA	NA	NA	NA	NA	NA	NA	2.72802364503	0.0455397077456173
4	29155957	29157034	1078	-	PlantSmallRNAgenes	OtherRNA	NA	NA	osa-b1.0r1-88888	OtherRNA locus with < 80% of RNAs between 20-24 nts in size	NA	NA	NA	NA	NA	NA	NA	-5.66520175855303	0.0400717353979549
4	29204761	29205745	985	*	PlantSmallRNAgenes	siRNA24	NA	NA	osa-b1.0r1-88916	siRNA24 locus with predominant RNA size of 24	NA	NA	NA	NA	NA	NA	NA	-3.09646224965905	0.0210646168414791
4	29214144	29214271	128	+	PlantSmallRNAgenes	OtherRNA	NA	NA	osa-b1.0r1-88922	OtherRNA locus with < 80% of RNAs between 20-24 nts in size	NA	NA	NA	NA	NA	NA	NA	-4.87671175454318	0.00848631735843257
4	29339218	29339759	542	*	PlantSmallRNAgenes	siRNA24	NA	NA	osa-b1.0r1-88979	siRNA24 locus with predominant RNA size of 24	NA	NA	NA	NA	NA	NA	NA	3.42428180813806	0.0347125710672354
4	29436479	29437508	1030	*	PlantSmallRNAgenes	siRNA24	NA	NA	osa-b1.0r1-89019	siRNA24 locus with predominant RNA size of 24	NA	NA	NA	NA	NA	NA	NA	4.53595831942611	0.0164132775975941
4	29763684	29763942	259	*	PlantSmallRNAgenes	siRNA24	NA	NA	osa-b1.0r1-89123	siRNA24 locus with predominant RNA size of 24	NA	NA	NA	NA	NA	NA	NA	-2.70832462264323	0.0170979648971478
4	29769102	29770031	930	*	PlantSmallRNAgenes	siRNA24	NA	NA	osa-b1.0r1-89130	siRNA24 locus with predominant RNA size of 24	NA	NA	NA	NA	NA	NA	NA	5.31339019138147	0.0234514479178928
4	29831289	29832702	1414	-	ShortStack	OtherRNA	NA	NA	Cluster_139428	NA	Cluster_139428	N	N	NA	NA	NA	NA	5.84455006953868	0.00155045422579452
4	30002708	30004079	1372	*	PlantSmallRNAgenes	siRNA24	NA	NA	osa-b1.0r1-89210	siRNA24 locus with predominant RNA size of 24	NA	NA	NA	NA	NA	NA	NA	4.04617088150873	0.0420877857228251
4	30027548	30027813	266	-	PlantSmallRNAgenes	OtherRNA	NA	NA	osa-b1.0r1-89214	OtherRNA locus with < 80% of RNAs between 20-24 nts in size	NA	NA	NA	NA	NA	NA	NA	2.68279476419408	0.00313436343145617
4	30074883	30075061	179	-	PlantSmallRNAgenes	OtherRNA	NA	NA	osa-b1.0r1-89234	OtherRNA locus with < 80% of RNAs between 20-24 nts in size	NA	NA	NA	NA	NA	NA	NA	2.47333593366401	0.00513710214462739
4	30323071	30323542	472	+	PlantSmallRNAgenes	siRNA24	NA	NA	osa-b1.0r1-89330	siRNA24 locus with predominant RNA size of 24	NA	NA	NA	NA	NA	NA	NA	-3.10238054183225	0.0302116350009194
[truncated: 1,285 more rows]
