# Supplementary material for: Spatiotemporal expression profile of novel and known small RNAs throughout rice plant development focussing on seed tissues
Source: BMC Genomics. 2022 Jan 11;23:44. doi: 10.1186/s12864-021-08264-z (PMC8750796; doi:10.1186/s12864-021-08264-z)
Supplement: Supplementary file 11 — Additional file 11. CSV files of differentially expressed sRNAs between the different tissues, of the format x_vs_y.csv, indicating that log2 fold changes are calculated relative to y. [file 12864_2021_8264_MOESM11_ESM.zip › data/LS_vs_ES.csv]

seqnames	start	end	width	strand	source	type	score	phase	Name	description	ID	DicerCall	MIRNA	id	name	overlapTE	expGEOstudies	log2FoldChange	padj	miR156	miR172
1	654710	655210	501	*	PlantSmallRNAgenes	siRNA24	NA	NA	osa-b1.0r1-218	siRNA24 locus with predominant RNA size of 24	NA	NA	NA	NA	NA	NA	NA	-3.78317811	0.049241368	FALSE	FALSE
1	1893920	1894252	333	*	PlantSmallRNAgenes	siRNA24	NA	NA	osa-b1.0r1-706	siRNA24 locus with predominant RNA size of 24	NA	NA	NA	NA	NA	NA	NA	2.110641343	0.039520391	FALSE	FALSE
1	3390725	3391846	1122	*	PlantSmallRNAgenes	siRNA24	NA	NA	osa-b1.0r1-1295	siRNA24 locus with predominant RNA size of 24	NA	NA	NA	NA	NA	NA	NA	1.74012688	0.028047951	FALSE	FALSE
1	3486987	3487345	359	*	PlantSmallRNAgenes	siRNA24	NA	NA	osa-b1.0r1-1326	siRNA24 locus with predominant RNA size of 24	NA	NA	NA	NA	NA	NA	NA	2.281167792	0.027558573	FALSE	FALSE
1	3636099	3637297	1199	-	PlantSmallRNAgenes	siRNA24	NA	NA	osa-b1.0r1-1388	siRNA24 locus with predominant RNA size of 24	NA	NA	NA	NA	NA	NA	NA	-4.377399339	6.43E-11	FALSE	FALSE
1	4438962	4439606	645	*	PlantSmallRNAgenes	siRNA24	NA	NA	osa-b1.0r1-1716	siRNA24 locus with predominant RNA size of 24	NA	NA	NA	NA	NA	NA	NA	2.373511426	0.010215355	FALSE	FALSE
1	5230838	5232622	1785	*	PlantSmallRNAgenes	siRNA24	NA	NA	osa-b1.0r1-2069	siRNA24 locus with predominant RNA size of 24	NA	NA	NA	NA	NA	NA	NA	2.424403245	0.040569553	FALSE	FALSE
1	5477934	5478332	399	*	PlantSmallRNAgenes	siRNA24	NA	NA	osa-b1.0r1-2173	siRNA24 locus with predominant RNA size of 24	NA	NA	NA	NA	NA	NA	NA	-2.438569393	0.015572833	FALSE	FALSE
1	5478541	5479825	1285	+	PlantSmallRNAgenes	OtherRNA	NA	NA	osa-b1.0r1-2174	OtherRNA locus with < 80% of RNAs between 20-24 nts in size	NA	NA	NA	NA	NA	NA	NA	2.828517183	0.0060324	FALSE	FALSE
1	5632584	5632879	296	*	PlantSmallRNAgenes	siRNA24	NA	NA	osa-b1.0r1-2250	siRNA24 locus with predominant RNA size of 24	NA	NA	NA	NA	NA	NA	NA	4.009684624	0.017621438	FALSE	FALSE
1	5681179	5681563	385	*	PlantSmallRNAgenes	siRNA24	NA	NA	osa-b1.0r1-2282	siRNA24 locus with predominant RNA size of 24	NA	NA	NA	NA	NA	NA	NA	1.91592396	0.035962596	FALSE	FALSE
1	6355705	6356679	975	*	PlantSmallRNAgenes	siRNA24	NA	NA	osa-b1.0r1-2614	siRNA24 locus with predominant RNA size of 24	NA	NA	NA	NA	NA	NA	NA	-2.482983359	0.041284982	FALSE	FALSE
1	6621696	6624072	2377	*	PlantSmallRNAgenes	siRNA24	NA	NA	osa-b1.0r1-2736	siRNA24 locus with predominant RNA size of 24	NA	NA	NA	NA	NA	NA	NA	-4.457618251	0.049780746	FALSE	FALSE
1	7006700	7008892	2193	*	PlantSmallRNAgenes	siRNA24	NA	NA	osa-b1.0r1-2891	siRNA24 locus with predominant RNA size of 24	NA	NA	NA	NA	NA	NA	NA	-2.871849241	0.010468041	FALSE	FALSE
1	7477054	7477418	365	*	PlantSmallRNAgenes	siRNA24	NA	NA	osa-b1.0r1-3104	siRNA24 locus with predominant RNA size of 24	NA	NA	NA	NA	NA	NA	NA	3.222380518	0.001264839	FALSE	FALSE
1	7656879	7659591	2713	*	PlantSmallRNAgenes	siRNA21	NA	NA	osa-b1.0r1-3188	siRNA21 locus with predominant RNA size of 21	NA	NA	NA	NA	NA	NA	NA	-2.09482851	0.00335553	FALSE	FALSE
1	8161482	8161864	383	*	PlantSmallRNAgenes	siRNA24	NA	NA	osa-b1.0r1-3420	siRNA24 locus with predominant RNA size of 24	NA	NA	NA	NA	NA	NA	NA	-1.948940259	0.04239968	FALSE	FALSE
1	8215114	8216496	1383	*	PlantSmallRNAgenes	siRNA24	NA	NA	osa-b1.0r1-3443	siRNA24 locus with predominant RNA size of 24	NA	NA	NA	NA	NA	NA	NA	6.008240278	0.010765458	FALSE	FALSE
1	8244188	8244690	503	+	PlantSmallRNAgenes	siRNA24	NA	NA	osa-b1.0r1-3458	siRNA24 locus with predominant RNA size of 24	NA	NA	NA	NA	NA	NA	NA	1.552557844	0.048699422	FALSE	FALSE
1	9221725	9222419	695	*	PlantSmallRNAgenes	siRNA24	NA	NA	osa-b1.0r1-3880	siRNA24 locus with predominant RNA size of 24	NA	NA	NA	NA	NA	NA	NA	-3.171521318	0.024550269	FALSE	FALSE
1	9597070	9598068	999	*	PlantSmallRNAgenes	siRNA24	NA	NA	osa-b1.0r1-4017	siRNA24 locus with predominant RNA size of 24	NA	NA	NA	NA	NA	NA	NA	-4.625492431	0.046950711	FALSE	FALSE
1	9618926	9620171	1246	*	PlantSmallRNAgenes	siRNA21	NA	NA	osa-b1.0r1-4025	siRNA21 locus with predominant RNA size of 21	NA	NA	NA	NA	NA	NA	NA	-6.147412677	0.008938557	FALSE	FALSE
1	11743622	11743947	326	-	PlantSmallRNAgenes	siRNA24	NA	NA	osa-b1.0r1-4936	siRNA24 locus with predominant RNA size of 24	NA	NA	NA	NA	NA	NA	NA	2.109481507	0.036780048	FALSE	FALSE
1	12694180	12694844	665	*	PlantSmallRNAgenes	siRNA24	NA	NA	osa-b1.0r1-5324	siRNA24 locus with predominant RNA size of 24	NA	NA	NA	NA	NA	NA	NA	5.152909509	0.043803147	FALSE	FALSE
1	13451423	13452849	1427	*	PlantSmallRNAgenes	siRNA24	NA	NA	osa-b1.0r1-5608	siRNA24 locus with predominant RNA size of 24	NA	NA	NA	NA	NA	NA	NA	1.962543001	0.043032721	FALSE	FALSE
1	13983862	13984124	263	*	PlantSmallRNAgenes	OtherRNA	NA	NA	osa-b1.0r1-5836	OtherRNA locus with < 80% of RNAs between 20-24 nts in size	NA	NA	NA	NA	NA	NA	NA	3.679473142	0.008508426	FALSE	FALSE
1	14011507	14012408	902	*	PlantSmallRNAgenes	siRNA24	NA	NA	osa-b1.0r1-5854	siRNA24 locus with predominant RNA size of 24	NA	NA	NA	NA	NA	NA	NA	3.350308244	0.000211321	FALSE	FALSE
1	14075091	14075567	477	+	PlantSmallRNAgenes	siRNA24	NA	NA	osa-b1.0r1-5888	siRNA24 locus with predominant RNA size of 24	NA	NA	NA	NA	NA	NA	NA	-5.31591291	0.013896618	FALSE	FALSE
1	17585686	17585887	202	+	PlantSmallRNAgenes	OtherRNA	NA	NA	osa-b1.0r1-7098	OtherRNA locus with < 80% of RNAs between 20-24 nts in size	NA	NA	NA	NA	NA	NA	NA	-2.608252579	0.029859037	FALSE	FALSE
1	18682605	18683331	727	-	PlantSmallRNAgenes	OtherRNA	NA	NA	osa-b1.0r1-7501	OtherRNA locus with < 80% of RNAs between 20-24 nts in size	NA	NA	NA	NA	NA	NA	NA	3.751984586	7.31E-05	FALSE	FALSE
1	18996619	18997888	1270	*	PlantSmallRNAgenes	OtherRNA	NA	NA	osa-b1.0r1-7607	OtherRNA locus with < 80% of RNAs between 20-24 nts in size	NA	NA	NA	NA	NA	NA	NA	3.412448649	0.016207071	FALSE	FALSE
1	19198045	19199735	1691	*	PlantSmallRNAgenes	siRNA24	NA	NA	osa-b1.0r1-7703	siRNA24 locus with predominant RNA size of 24	NA	NA	NA	NA	NA	NA	NA	-3.150940708	0.02646887	FALSE	FALSE
1	19695426	19696419	994	*	PlantSmallRNAgenes	siRNA21	NA	NA	osa-b1.0r1-7864	siRNA21 locus with predominant RNA size of 21	NA	NA	NA	NA	NA	NA	NA	3.944853685	0.001544762	FALSE	FALSE
1	20033503	20035022	1520	*	PlantSmallRNAgenes	OtherRNA	NA	NA	osa-b1.0r1-7969	OtherRNA locus with < 80% of RNAs between 20-24 nts in size	NA	NA	NA	NA	NA	NA	NA	2.802095133	0.01400161	FALSE	FALSE
1	20326552	20328007	1456	*	PlantSmallRNAgenes	siRNA24	NA	NA	osa-b1.0r1-8073	siRNA24 locus with predominant RNA size of 24	NA	NA	NA	NA	NA	NA	NA	4.566309656	0.014364911	FALSE	FALSE
1	21232362	21232719	358	+	PlantSmallRNAgenes	OtherRNA	NA	NA	osa-b1.0r1-8431	OtherRNA locus with < 80% of RNAs between 20-24 nts in size	NA	NA	NA	NA	NA	NA	NA	6.240327332	0.007989538	FALSE	FALSE
1	21233525	21233915	391	+	PlantSmallRNAgenes	OtherRNA	NA	NA	osa-b1.0r1-8432	OtherRNA locus with < 80% of RNAs between 20-24 nts in size	NA	NA	NA	NA	NA	NA	NA	2.051169812	0.036398147	FALSE	FALSE
1	21498006	21498448	443	*	PlantSmallRNAgenes	siRNA24	NA	NA	osa-b1.0r1-8533	siRNA24 locus with predominant RNA size of 24	NA	NA	NA	NA	NA	NA	NA	6.20328129	0.008375793	FALSE	FALSE
1	21999937	22000712	776	+	PlantSmallRNAgenes	siRNA24	NA	NA	osa-b1.0r1-8747	siRNA24 locus with predominant RNA size of 24	NA	NA	NA	NA	NA	NA	NA	-4.09873766	0.02587959	FALSE	FALSE
1	23220536	23220960	425	*	PlantSmallRNAgenes	siRNA24	NA	NA	osa-b1.0r1-9268	siRNA24 locus with predominant RNA size of 24	NA	NA	NA	NA	NA	NA	NA	-3.796396871	0.027558573	FALSE	FALSE
1	23742171	23742218	48	-	PlantSmallRNAgenes	OtherRNA	NA	NA	osa-b1.0r1-9509	OtherRNA locus with < 80% of RNAs between 20-24 nts in size	NA	NA	NA	NA	NA	NA	NA	-2.507749003	0.005756089	FALSE	FALSE
1	24077120	24077904	785	-	ShortStack	OtherRNA	NA	NA	Cluster_63913	NA	Cluster_63913	N	N	NA	NA	NA	NA	5.348398909	0.039362609	FALSE	FALSE
1	24338845	24339443	599	*	PlantSmallRNAgenes	siRNA24	NA	NA	osa-b1.0r1-9763	siRNA24 locus with predominant RNA size of 24	NA	NA	NA	NA	NA	NA	NA	2.301506842	0.038389721	FALSE	FALSE
1	24734260	24735365	1106	*	PlantSmallRNAgenes	siRNA24	NA	NA	osa-b1.0r1-9926	siRNA24 locus with predominant RNA size of 24	NA	NA	NA	NA	NA	NA	NA	-2.912436637	0.016682655	FALSE	FALSE
1	24972526	24973055	530	*	PlantSmallRNAgenes	siRNA24	NA	NA	osa-b1.0r1-10031	siRNA24 locus with predominant RNA size of 24	NA	NA	NA	NA	NA	NA	NA	-4.901579233	0.024147625	FALSE	FALSE
1	25543447	25544531	1085	*	PlantSmallRNAgenes	siRNA24	NA	NA	osa-b1.0r1-10279	siRNA24 locus with predominant RNA size of 24	NA	NA	NA	NA	NA	NA	NA	-4.794845962	0.033670248	FALSE	FALSE
1	25628088	25628673	586	+	PlantSmallRNAgenes	siRNA24	NA	NA	osa-b1.0r1-10315	siRNA24 locus with predominant RNA size of 24	NA	NA	NA	NA	NA	NA	NA	3.165780339	0.037777884	FALSE	FALSE
1	26691815	26692743	929	*	PlantSmallRNAgenes	siRNA24	NA	NA	osa-b1.0r1-10738	siRNA24 locus with predominant RNA size of 24	NA	NA	NA	NA	NA	NA	NA	2.962007711	0.015058852	FALSE	FALSE
1	27774176	27775847	1672	*	PlantSmallRNAgenes	siRNA24	NA	NA	osa-b1.0r1-11134	siRNA24 locus with predominant RNA size of 24	NA	NA	NA	NA	NA	NA	NA	-2.356530236	0.032639907	FALSE	FALSE
1	28380708	28381157	450	*	PlantSmallRNAgenes	siRNA24	NA	NA	osa-b1.0r1-11375	siRNA24 locus with predominant RNA size of 24	NA	NA	NA	NA	NA	NA	NA	6.608753225	0.00381676	FALSE	FALSE
1	28589604	28590825	1222	*	PlantSmallRNAgenes	siRNA24	NA	NA	osa-b1.0r1-11475	siRNA24 locus with predominant RNA size of 24	NA	NA	NA	NA	NA	NA	NA	-4.478235161	0.012974091	FALSE	FALSE
1	28728399	28728704	306	*	PlantSmallRNAgenes	siRNA24	NA	NA	osa-b1.0r1-11531	siRNA24 locus with predominant RNA size of 24	NA	NA	NA	NA	NA	NA	NA	-3.903107247	0.022156941	FALSE	FALSE
1	31132808	31133066	259	+	PlantSmallRNAgenes	OtherRNA	NA	NA	osa-b1.0r1-12492	OtherRNA locus with < 80% of RNAs between 20-24 nts in size	NA	NA	NA	NA	NA	NA	NA	2.99810193	0.012134363	FALSE	FALSE
1	31231096	31231479	384	-	PlantSmallRNAgenes	siRNA24	NA	NA	osa-b1.0r1-12525	siRNA24 locus with predominant RNA size of 24	NA	NA	NA	NA	NA	NA	NA	6.100682047	0.011202901	FALSE	FALSE
1	31565802	31566164	363	*	PlantSmallRNAgenes	siRNA24	NA	NA	osa-b1.0r1-12643	siRNA24 locus with predominant RNA size of 24	NA	NA	NA	NA	NA	NA	NA	1.863207261	0.04239968	FALSE	FALSE
1	32071269	32071729	461	*	PlantSmallRNAgenes	siRNA24	NA	NA	osa-b1.0r1-12844	siRNA24 locus with predominant RNA size of 24	NA	NA	NA	NA	NA	NA	NA	2.650899925	0.010153254	FALSE	FALSE
1	32292789	32293638	850	*	PlantSmallRNAgenes	siRNA24	NA	NA	osa-b1.0r1-12936	siRNA24 locus with predominant RNA size of 24	NA	NA	NA	NA	NA	NA	NA	-2.658579606	0.04626365	FALSE	FALSE
1	33505729	33505796	68	-	PlantSmallRNAgenes	OtherRNA	NA	NA	osa-b1.0r1-13371	OtherRNA locus with < 80% of RNAs between 20-24 nts in size	NA	NA	NA	NA	NA	NA	NA	2.66448396	0.037907888	FALSE	FALSE
1	33534550	33539771	5222	-	PlantSmallRNAgenes	OtherRNA	NA	NA	osa-b1.0r1-13389	OtherRNA locus with < 80% of RNAs between 20-24 nts in size	NA	NA	NA	NA	NA	NA	NA	2.136882008	0.008688155	FALSE	FALSE
1	33569800	33569886	87	+	PlantSmallRNAgenes	OtherRNA	NA	NA	osa-b1.0r1-13412	OtherRNA locus with < 80% of RNAs between 20-24 nts in size	NA	NA	NA	NA	NA	NA	NA	-2.270725116	0.010290383	FALSE	FALSE
1	33582302	33587993	5692	*	PlantSmallRNAgenes	OtherRNA	NA	NA	osa-b1.0r1-13423	OtherRNA locus with < 80% of RNAs between 20-24 nts in size	NA	NA	NA	NA	NA	NA	NA	2.805964727	0.022691335	FALSE	FALSE
1	34370978	34372235	1258	*	PlantSmallRNAgenes	OtherRNA	NA	NA	osa-b1.0r1-13737	OtherRNA locus with < 80% of RNAs between 20-24 nts in size	NA	NA	NA	NA	NA	NA	NA	6.255235713	0.0060324	FALSE	FALSE
1	34820730	34821214	485	*	PlantSmallRNAgenes	siRNA24	NA	NA	osa-b1.0r1-13925	siRNA24 locus with predominant RNA size of 24	NA	NA	NA	NA	NA	NA	NA	5.433631157	0.023685595	FALSE	FALSE
1	34941948	34943183	1236	+	PlantSmallRNAgenes	OtherRNA	NA	NA	osa-b1.0r1-13971	OtherRNA locus with < 80% of RNAs between 20-24 nts in size	NA	NA	NA	NA	NA	NA	NA	2.307559798	0.048161772	FALSE	FALSE
1	35485001	35485088	88	+	PlantSmallRNAgenes	OtherRNA	NA	NA	osa-b1.0r1-14177	OtherRNA locus with < 80% of RNAs between 20-24 nts in size	NA	NA	NA	NA	NA	NA	NA	24.17674939	0.00329588	FALSE	FALSE
1	35798427	35798606	180	-	PlantSmallRNAgenes	OtherRNA	NA	NA	osa-b1.0r1-14311	OtherRNA locus with < 80% of RNAs between 20-24 nts in size	NA	NA	NA	NA	NA	NA	NA	2.953456384	0.012687767	FALSE	FALSE
1	36633208	36633729	522	*	PlantSmallRNAgenes	siRNA24	NA	NA	osa-b1.0r1-14603	siRNA24 locus with predominant RNA size of 24	NA	NA	NA	NA	NA	NA	NA	-4.480513004	0.041714423	FALSE	FALSE
1	37150162	37150499	338	+	PlantSmallRNAgenes	siRNA24	NA	NA	osa-b1.0r1-14823	siRNA24 locus with predominant RNA size of 24	NA	NA	NA	NA	NA	NA	NA	-3.386698557	0.035962596	FALSE	FALSE
1	37314662	37315135	474	-	PlantSmallRNAgenes	OtherRNA	NA	NA	osa-b1.0r1-14868	OtherRNA locus with < 80% of RNAs between 20-24 nts in size	NA	NA	NA	NA	NA	NA	NA	4.320842396	0.00053056	FALSE	FALSE
1	37924981	37925805	825	-	PlantSmallRNAgenes	siRNA24	NA	NA	osa-b1.0r1-15103	siRNA24 locus with predominant RNA size of 24	NA	NA	NA	NA	NA	NA	NA	7.595842724	0.016682655	FALSE	FALSE
1	38200217	38200988	772	+	ShortStack	OtherRNA	NA	NA	Cluster_72747	NA	Cluster_72747	N	N	NA	NA	NA	NA	-5.117400319	0.020724152	FALSE	FALSE
1	38430243	38430550	308	-	PlantSmallRNAgenes	OtherRNA	NA	NA	osa-b1.0r1-15297	OtherRNA locus with < 80% of RNAs between 20-24 nts in size	NA	NA	NA	NA	NA	NA	NA	11.21526049	0.017794418	FALSE	FALSE
1	38547503	38557211	9709	*	PlantSmallRNAgenes	siRNA24	NA	NA	osa-b1.0r1-15341	siRNA24 locus with predominant RNA size of 24	NA	NA	NA	NA	NA	NA	NA	-2.045160571	0.002512068	FALSE	FALSE
1	38811866	38812455	590	*	PlantSmallRNAgenes	siRNA24	NA	NA	osa-b1.0r1-15439	siRNA24 locus with predominant RNA size of 24	NA	NA	NA	NA	NA	NA	NA	1.975377559	0.020097051	FALSE	FALSE
1	38861090	38861654	565	*	PlantSmallRNAgenes	siRNA24	NA	NA	osa-b1.0r1-15455	siRNA24 locus with predominant RNA size of 24	NA	NA	NA	NA	NA	NA	NA	-5.944186414	0.002947772	FALSE	FALSE
1	39682840	39683426	587	-	PlantSmallRNAgenes	OtherRNA	NA	NA	osa-b1.0r1-15785	OtherRNA locus with < 80% of RNAs between 20-24 nts in size	NA	NA	NA	NA	NA	NA	NA	4.96382673	0.000142652	FALSE	FALSE
1	41307287	41307686	400	-	PlantSmallRNAgenes	siRNA24	NA	NA	osa-b1.0r1-16475	siRNA24 locus with predominant RNA size of 24	NA	NA	NA	NA	NA	NA	NA	-3.508662352	0.000770676	FALSE	FALSE
1	41382530	41382770	241	*	PlantSmallRNAgenes	siRNA24	NA	NA	osa-b1.0r1-16511	siRNA24 locus with predominant RNA size of 24	NA	NA	NA	NA	NA	NA	NA	5.167242679	0.04881231	FALSE	FALSE
1	41557742	41557892	151	+	PlantSmallRNAgenes	OtherRNA	NA	NA	osa-b1.0r1-16572	OtherRNA locus with < 80% of RNAs between 20-24 nts in size	NA	NA	NA	NA	NA	NA	NA	22.24816284	5.54E-10	FALSE	FALSE
1	41769785	41771211	1427	*	PlantSmallRNAgenes	siRNA24	NA	NA	osa-b1.0r1-16639	siRNA24 locus with predominant RNA size of 24	NA	NA	NA	NA	NA	NA	NA	-2.605836079	0.008939805	FALSE	FALSE
1	41963298	41964024	727	+	PlantSmallRNAgenes	siRNA24	NA	NA	osa-b1.0r1-16718	siRNA24 locus with predominant RNA size of 24	NA	NA	NA	NA	NA	NA	NA	2.111327871	0.008034817	FALSE	FALSE
1	42210572	42211323	752	*	PlantSmallRNAgenes	siRNA24	NA	NA	osa-b1.0r1-16830	siRNA24 locus with predominant RNA size of 24	NA	NA	NA	NA	NA	NA	NA	6.326990703	0.008323791	FALSE	FALSE
1	42857540	42858433	894	*	PlantSmallRNAgenes	siRNA24	NA	NA	osa-b1.0r1-17022	siRNA24 locus with predominant RNA size of 24	NA	NA	NA	NA	NA	NA	NA	-2.283805483	0.029228575	FALSE	FALSE
1	42963225	42963871	647	*	PlantSmallRNAgenes	OtherRNA	NA	NA	osa-b1.0r1-17059	OtherRNA locus with < 80% of RNAs between 20-24 nts in size	NA	NA	NA	NA	NA	NA	NA	5.463797912	0.041905172	FALSE	FALSE
1	43025634	43025791	158	-	PlantSmallRNAgenes	OtherRNA	NA	NA	osa-b1.0r1-17073	OtherRNA locus with < 80% of RNAs between 20-24 nts in size	NA	NA	NA	NA	NA	NA	NA	-19.78004497	6.14E-13	FALSE	FALSE
1	43199525	43200649	1125	+	PlantSmallRNAgenes	siRNA24	NA	NA	osa-b1.0r1-17123	siRNA24 locus with predominant RNA size of 24	NA	NA	NA	NA	NA	NA	NA	3.438726951	0.002420076	FALSE	FALSE
10	341900	342010	111	+	PlantSmallRNAgenes	OtherRNA	NA	NA	osa-b1.0r1-17262	OtherRNA locus with < 80% of RNAs between 20-24 nts in size	NA	NA	NA	NA	NA	NA	NA	-10.65060122	0.000575043	FALSE	FALSE
10	802037	803117	1081	*	PlantSmallRNAgenes	siRNA24	NA	NA	osa-b1.0r1-17472	siRNA24 locus with predominant RNA size of 24	NA	NA	NA	NA	NA	NA	NA	4.451595058	0.010679192	FALSE	FALSE
10	1072189	1073069	881	*	PlantSmallRNAgenes	siRNA24	NA	NA	osa-b1.0r1-17582	siRNA24 locus with predominant RNA size of 24	NA	NA	NA	NA	NA	NA	NA	-1.707120435	0.035300761	FALSE	FALSE
10	1903075	1903797	723	*	PlantSmallRNAgenes	siRNA24	NA	NA	osa-b1.0r1-17938	siRNA24 locus with predominant RNA size of 24	NA	NA	NA	NA	NA	NA	NA	-2.112199396	0.043568534	FALSE	FALSE
10	2853630	2854050	421	*	PlantSmallRNAgenes	siRNA24	NA	NA	osa-b1.0r1-18360	siRNA24 locus with predominant RNA size of 24	NA	NA	NA	NA	NA	NA	NA	-1.944081815	0.02648475	FALSE	FALSE
10	2907747	2908881	1135	*	PlantSmallRNAgenes	siRNA24	NA	NA	osa-b1.0r1-18392	siRNA24 locus with predominant RNA size of 24	NA	NA	NA	NA	NA	NA	NA	-4.893073983	0.015308155	FALSE	FALSE
10	6093506	6094076	571	*	PlantSmallRNAgenes	siRNA24	NA	NA	osa-b1.0r1-19574	siRNA24 locus with predominant RNA size of 24	NA	NA	NA	NA	NA	NA	NA	-5.321485581	0.011202901	FALSE	FALSE
10	9948936	9952010	3075	+	PlantSmallRNAgenes	OtherRNA	NA	NA	osa-b1.0r1-20746	OtherRNA locus with < 80% of RNAs between 20-24 nts in size	NA	NA	NA	NA	NA	NA	NA	7.066380806	0.015577585	FALSE	FALSE
10	10347124	10348146	1023	*	PlantSmallRNAgenes	siRNA24	NA	NA	osa-b1.0r1-20913	siRNA24 locus with predominant RNA size of 24	NA	NA	NA	NA	NA	NA	NA	-4.529133642	0.043077297	FALSE	FALSE
10	10800000	10800288	289	+	PlantSmallRNAgenes	OtherRNA	NA	NA	osa-b1.0r1-21115	OtherRNA locus with < 80% of RNAs between 20-24 nts in size	NA	NA	NA	NA	NA	NA	NA	3.566218533	0.013089185	FALSE	FALSE
10	10822911	10822995	85	+	PlantSmallRNAgenes	OtherRNA	NA	NA	osa-b1.0r1-21139	OtherRNA locus with < 80% of RNAs between 20-24 nts in size	NA	NA	NA	NA	NA	NA	NA	2.64252763	0.034078422	FALSE	FALSE
10	10861146	10861306	161	+	PlantSmallRNAgenes	OtherRNA	NA	NA	osa-b1.0r1-21173	OtherRNA locus with < 80% of RNAs between 20-24 nts in size	NA	NA	NA	NA	NA	NA	NA	-2.889442686	0.000592129	FALSE	FALSE
10	10876450	10876934	485	*	PlantSmallRNAgenes	OtherRNA	NA	NA	osa-b1.0r1-21189	OtherRNA locus with < 80% of RNAs between 20-24 nts in size	NA	NA	NA	NA	NA	NA	NA	-2.450486297	0.015459131	FALSE	FALSE
10	10888570	10888942	373	*	PlantSmallRNAgenes	OtherRNA	NA	NA	osa-b1.0r1-21198	OtherRNA locus with < 80% of RNAs between 20-24 nts in size	NA	NA	NA	NA	NA	NA	NA	19.54032654	0.028834596	FALSE	FALSE
10	10899500	10899986	487	+	PlantSmallRNAgenes	OtherRNA	NA	NA	osa-b1.0r1-21210	OtherRNA locus with < 80% of RNAs between 20-24 nts in size	NA	NA	NA	NA	NA	NA	NA	26.86539676	0.000606221	FALSE	FALSE
10	10903350	10903837	488	+	PlantSmallRNAgenes	OtherRNA	NA	NA	osa-b1.0r1-21217	OtherRNA locus with < 80% of RNAs between 20-24 nts in size	NA	NA	NA	NA	NA	NA	NA	27.98858432	0.000286262	FALSE	FALSE
10	11609861	11610274	414	-	PlantSmallRNAgenes	siRNA24	NA	NA	osa-b1.0r1-21531	siRNA24 locus with predominant RNA size of 24	NA	NA	NA	NA	NA	NA	NA	3.093527417	0.019434324	FALSE	FALSE
10	11695067	11695411	345	*	PlantSmallRNAgenes	siRNA24	NA	NA	osa-b1.0r1-21572	siRNA24 locus with predominant RNA size of 24	NA	NA	NA	NA	NA	NA	NA	2.04775345	0.002557493	FALSE	FALSE
10	11987918	11988105	188	-	PlantSmallRNAgenes	OtherRNA	NA	NA	osa-b1.0r1-21717	OtherRNA locus with < 80% of RNAs between 20-24 nts in size	NA	NA	NA	NA	NA	NA	NA	4.521446162	0.000602549	FALSE	FALSE
10	14416242	14416900	659	*	PlantSmallRNAgenes	siRNA24	NA	NA	osa-b1.0r1-22711	siRNA24 locus with predominant RNA size of 24	NA	NA	NA	NA	NA	NA	NA	-5.356819644	0.011202901	FALSE	FALSE
10	14620189	14621331	1143	*	PlantSmallRNAgenes	siRNA24	NA	NA	osa-b1.0r1-22795	siRNA24 locus with predominant RNA size of 24	NA	NA	NA	NA	NA	NA	NA	5.268719122	0.04626365	FALSE	FALSE
10	18813012	18813576	565	*	PlantSmallRNAgenes	siRNA24	NA	NA	osa-b1.0r1-24658	siRNA24 locus with predominant RNA size of 24	NA	NA	NA	NA	NA	NA	NA	2.110404127	0.041905172	FALSE	FALSE
10	19878252	19879044	793	*	PlantSmallRNAgenes	siRNA24	NA	NA	osa-b1.0r1-25153	siRNA24 locus with predominant RNA size of 24	NA	NA	NA	NA	NA	NA	NA	-3.01993225	0.041202927	FALSE	FALSE
10	20159529	20159885	357	*	PlantSmallRNAgenes	siRNA24	NA	NA	osa-b1.0r1-25265	siRNA24 locus with predominant RNA size of 24	NA	NA	NA	NA	NA	NA	NA	1.879570153	0.042707975	FALSE	FALSE
10	20420326	20421593	1268	*	PlantSmallRNAgenes	siRNA24	NA	NA	osa-b1.0r1-25388	siRNA24 locus with predominant RNA size of 24	NA	NA	NA	NA	NA	NA	NA	-3.591563955	0.011365542	FALSE	FALSE
10	20601060	20601339	280	+	PlantSmallRNAgenes	OtherRNA	NA	NA	osa-b1.0r1-25457	OtherRNA locus with < 80% of RNAs between 20-24 nts in size	NA	NA	NA	NA	NA	NA	NA	2.93811767	0.016207071	FALSE	FALSE
10	21622811	21623401	591	*	PlantSmallRNAgenes	siRNA21	NA	NA	osa-b1.0r1-25906	siRNA21 locus with predominant RNA size of 21	NA	NA	NA	NA	NA	NA	NA	2.615372736	0.036084341	FALSE	FALSE
10	21743636	21744067	432	*	PlantSmallRNAgenes	siRNA24	NA	NA	osa-b1.0r1-25960	siRNA24 locus with predominant RNA size of 24	NA	NA	NA	NA	NA	NA	NA	4.001861647	0.043032721	FALSE	FALSE
10	22446452	22447326	875	-	PlantSmallRNAgenes	OtherRNA	NA	NA	osa-b1.0r1-26237	OtherRNA locus with < 80% of RNAs between 20-24 nts in size	NA	NA	NA	NA	NA	NA	NA	-22.92018457	0.005756089	FALSE	FALSE
10	22998936	22999260	325	*	PlantSmallRNAgenes	siRNA24	NA	NA	osa-b1.0r1-26442	siRNA24 locus with predominant RNA size of 24	NA	NA	NA	NA	NA	NA	NA	-5.310368464	0.008177742	FALSE	FALSE
11	256475	256689	215	+	PlantSmallRNAgenes	OtherRNA	NA	NA	osa-b1.0r1-26598	OtherRNA locus with < 80% of RNAs between 20-24 nts in size	NA	NA	NA	NA	NA	NA	NA	-19.52658808	4.81E-06	FALSE	FALSE
11	267318	268060	743	-	PlantSmallRNAgenes	siRNA24	NA	NA	osa-b1.0r1-26604	siRNA24 locus with predominant RNA size of 24	NA	NA	NA	NA	NA	NA	NA	-2.386972474	0.01554735	FALSE	FALSE
11	530706	530937	232	*	PlantSmallRNAgenes	siRNA24	NA	NA	osa-b1.0r1-26685	siRNA24 locus with predominant RNA size of 24	NA	NA	NA	NA	NA	NA	NA	6.449934351	0.008534243	FALSE	FALSE
11	826955	827425	471	+	PlantSmallRNAgenes	OtherRNA	NA	NA	osa-b1.0r1-26821	OtherRNA locus with < 80% of RNAs between 20-24 nts in size	NA	NA	NA	NA	NA	NA	NA	1.887172522	0.04881231	FALSE	FALSE
11	1141638	1143304	1667	-	PlantSmallRNAgenes	siRNA24	NA	NA	osa-b1.0r1-26929	siRNA24 locus with predominant RNA size of 24	NA	NA	NA	NA	NA	NA	NA	-2.680902471	0.001495418	FALSE	FALSE
11	1705503	1705900	398	*	PlantSmallRNAgenes	siRNA24	NA	NA	osa-b1.0r1-27159	siRNA24 locus with predominant RNA size of 24	NA	NA	NA	NA	NA	NA	NA	-2.230284039	0.045662409	FALSE	FALSE
11	1858059	1858757	699	*	PlantSmallRNAgenes	OtherRNA	NA	NA	osa-b1.0r1-27204	OtherRNA locus with < 80% of RNAs between 20-24 nts in size	NA	NA	NA	NA	NA	NA	NA	4.155338397	0.030061183	FALSE	FALSE
11	2350607	2350971	365	-	PlantSmallRNAgenes	OtherRNA	NA	NA	osa-b1.0r1-27378	OtherRNA locus with < 80% of RNAs between 20-24 nts in size	NA	NA	NA	NA	NA	NA	NA	4.750096264	0.000526318	FALSE	FALSE
11	2524336	2526142	1807	+	PlantSmallRNAgenes	siRNA24	NA	NA	osa-b1.0r1-27466	siRNA24 locus with predominant RNA size of 24	NA	NA	NA	NA	NA	NA	NA	-1.917878266	0.011365542	FALSE	FALSE
11	3463429	3465570	2142	*	PlantSmallRNAgenes	OtherRNA	NA	NA	osa-b1.0r1-27871	OtherRNA locus with < 80% of RNAs between 20-24 nts in size	NA	NA	NA	NA	NA	NA	NA	-2.611419085	0.030481906	FALSE	FALSE
11	3918193	3918251	59	-	PlantSmallRNAgenes	OtherRNA	NA	NA	osa-b1.0r1-28074	OtherRNA locus with < 80% of RNAs between 20-24 nts in size	NA	NA	NA	NA	NA	NA	NA	19.70519644	0.026859003	FALSE	FALSE
11	4631457	4633229	1773	*	PlantSmallRNAgenes	OtherRNA	NA	NA	osa-b1.0r1-28401	OtherRNA locus with < 80% of RNAs between 20-24 nts in size	NA	NA	NA	NA	NA	NA	NA	2.420843386	0.044533473	FALSE	FALSE
11	5919089	5919629	541	*	PlantSmallRNAgenes	siRNA24	NA	NA	osa-b1.0r1-28959	siRNA24 locus with predominant RNA size of 24	NA	NA	NA	NA	NA	NA	NA	1.917217332	0.028969117	FALSE	FALSE
11	6638439	6639388	950	*	PlantSmallRNAgenes	OtherRNA	NA	NA	osa-b1.0r1-29279	OtherRNA locus with < 80% of RNAs between 20-24 nts in size	NA	NA	NA	NA	NA	NA	NA	2.74237085	0.03071392	FALSE	FALSE
11	6889980	6890824	845	*	PlantSmallRNAgenes	siRNA24	NA	NA	osa-b1.0r1-29355	siRNA24 locus with predominant RNA size of 24	NA	NA	NA	NA	NA	NA	NA	2.369334779	0.043077297	FALSE	FALSE
11	7961275	7963375	2101	+	PlantSmallRNAgenes	OtherRNA	NA	NA	osa-b1.0r1-29778	OtherRNA locus with < 80% of RNAs between 20-24 nts in size	NA	NA	NA	NA	NA	NA	NA	-2.382785801	0.03071392	FALSE	FALSE
11	7995991	7999454	3464	*	PlantSmallRNAgenes	siRNA22	NA	NA	osa-b1.0r1-29794	siRNA22 locus with predominant RNA size of 22	NA	NA	NA	NA	NA	NA	NA	-3.44332464	0.038349332	FALSE	FALSE
11	8722160	8723774	1615	*	PlantSmallRNAgenes	siRNA24	NA	NA	osa-b1.0r1-30081	siRNA24 locus with predominant RNA size of 24	NA	NA	NA	NA	NA	NA	NA	-4.937811011	0.020650449	FALSE	FALSE
11	8996456	8998040	1585	*	PlantSmallRNAgenes	siRNA24	NA	NA	osa-b1.0r1-30202	siRNA24 locus with predominant RNA size of 24	NA	NA	NA	NA	NA	NA	NA	-4.890662021	0.029859037	FALSE	FALSE
11	11751071	11753410	2340	-	PlantSmallRNAgenes	siRNA24	NA	NA	osa-b1.0r1-31266	siRNA24 locus with predominant RNA size of 24	NA	NA	NA	NA	NA	NA	NA	-3.911315939	0.001125438	FALSE	FALSE
11	14980101	14981428	1328	*	PlantSmallRNAgenes	siRNA24	NA	NA	osa-b1.0r1-32282	siRNA24 locus with predominant RNA size of 24	NA	NA	NA	NA	NA	NA	NA	-2.900102518	0.049780746	FALSE	FALSE
11	15703304	15704185	882	*	PlantSmallRNAgenes	siRNA24	NA	NA	osa-b1.0r1-32580	siRNA24 locus with predominant RNA size of 24	NA	NA	NA	NA	NA	NA	NA	-2.653704613	0.007050997	FALSE	FALSE
11	16507925	16509554	1630	*	PlantSmallRNAgenes	siRNA24	NA	NA	osa-b1.0r1-32945	siRNA24 locus with predominant RNA size of 24	NA	NA	NA	NA	NA	NA	NA	1.717123536	0.043077297	FALSE	FALSE
11	17837314	17838117	804	*	PlantSmallRNAgenes	siRNA24	NA	NA	osa-b1.0r1-33529	siRNA24 locus with predominant RNA size of 24	NA	NA	NA	NA	NA	NA	NA	-2.347723747	0.046101523	FALSE	FALSE
11	17942088	17943471	1384	*	PlantSmallRNAgenes	siRNA24	NA	NA	osa-b1.0r1-33586	siRNA24 locus with predominant RNA size of 24	NA	NA	NA	NA	NA	NA	NA	-2.291434982	0.029859037	FALSE	FALSE
11	17989359	17990253	895	*	PlantSmallRNAgenes	siRNA24	NA	NA	osa-b1.0r1-33608	siRNA24 locus with predominant RNA size of 24	NA	NA	NA	NA	NA	NA	NA	-5.512640733	0.004984364	FALSE	FALSE
11	18687705	18688820	1116	*	PlantSmallRNAgenes	OtherRNA	NA	NA	osa-b1.0r1-33899	OtherRNA locus with < 80% of RNAs between 20-24 nts in size	NA	NA	NA	NA	NA	NA	NA	2.963081294	0.043032721	FALSE	FALSE
11	19358299	19359976	1678	-	PlantSmallRNAgenes	OtherRNA	NA	NA	osa-b1.0r1-34232	OtherRNA locus with < 80% of RNAs between 20-24 nts in size	NA	NA	NA	NA	NA	NA	NA	8.464062089	0.008508426	FALSE	FALSE
11	19401614	19402727	1114	+	PlantSmallRNAgenes	OtherRNA	NA	NA	osa-b1.0r1-34254	OtherRNA locus with < 80% of RNAs between 20-24 nts in size	NA	NA	NA	NA	NA	NA	NA	18.50354846	0.000818796	FALSE	FALSE
11	20719983	20720539	557	+	PlantSmallRNAgenes	OtherRNA	NA	NA	osa-b1.0r1-34816	OtherRNA locus with < 80% of RNAs between 20-24 nts in size	NA	NA	NA	NA	NA	NA	NA	1.782992422	0.021136373	FALSE	FALSE
11	22379366	22379957	592	*	PlantSmallRNAgenes	siRNA24	NA	NA	osa-b1.0r1-35527	siRNA24 locus with predominant RNA size of 24	NA	NA	NA	NA	NA	NA	NA	-2.64445124	0.004984364	FALSE	FALSE
11	22624557	22624787	231	*	PlantSmallRNAgenes	siRNA24	NA	NA	osa-b1.0r1-35651	siRNA24 locus with predominant RNA size of 24	NA	NA	NA	NA	NA	NA	NA	2.388394502	0.045109354	FALSE	FALSE
11	23641726	23642346	621	*	PlantSmallRNAgenes	siRNA24	NA	NA	osa-b1.0r1-36107	siRNA24 locus with predominant RNA size of 24	NA	NA	NA	NA	NA	NA	NA	-5.393451583	0.007952946	FALSE	FALSE
11	23702552	23703163	612	-	PlantSmallRNAgenes	OtherRNA	NA	NA	osa-b1.0r1-36137	OtherRNA locus with < 80% of RNAs between 20-24 nts in size	NA	NA	NA	NA	NA	NA	NA	4.498869235	0.011596412	FALSE	FALSE
11	24194824	24194840	17	-	PlantSmallRNAgenes	OtherRNA	NA	NA	osa-b1.0r1-36340	OtherRNA locus with < 80% of RNAs between 20-24 nts in size	NA	NA	NA	NA	NA	NA	NA	6.442359791	0.009843088	FALSE	FALSE
11	24231114	24231308	195	+	PlantSmallRNAgenes	OtherRNA	NA	NA	osa-b1.0r1-36356	OtherRNA locus with < 80% of RNAs between 20-24 nts in size	NA	NA	NA	NA	NA	NA	NA	2.924696251	0.02185324	FALSE	FALSE
11	24559784	24560753	970	*	PlantSmallRNAgenes	siRNA24	NA	NA	osa-b1.0r1-36526	siRNA24 locus with predominant RNA size of 24	NA	NA	NA	NA	NA	NA	NA	2.960822897	0.045525519	FALSE	FALSE
11	24660913	24661789	877	*	PlantSmallRNAgenes	siRNA24	NA	NA	osa-b1.0r1-36592	siRNA24 locus with predominant RNA size of 24	NA	NA	NA	NA	NA	NA	NA	-2.843587296	0.028047951	FALSE	FALSE
11	26832173	26832202	30	-	PlantSmallRNAgenes	OtherRNA	NA	NA	osa-b1.0r1-37488	OtherRNA locus with < 80% of RNAs between 20-24 nts in size	NA	NA	NA	NA	NA	NA	NA	3.567049303	0.00556646	FALSE	FALSE
11	27491827	27492052	226	-	PlantSmallRNAgenes	OtherRNA	NA	NA	osa-b1.0r1-37752	OtherRNA locus with < 80% of RNAs between 20-24 nts in size	NA	NA	NA	NA	NA	NA	NA	4.182913821	0.010231276	FALSE	FALSE
11	27786646	27788302	1657	*	PlantSmallRNAgenes	siRNA24	NA	NA	osa-b1.0r1-37866	siRNA24 locus with predominant RNA size of 24	NA	NA	NA	NA	NA	NA	NA	-4.565849363	0.035962596	FALSE	FALSE
12	415214	415468	255	+	ShortStack	OtherRNA	NA	NA	Cluster_32957	NA	Cluster_32957	N	N	NA	NA	NA	NA	19.52383696	0.028989261	FALSE	FALSE
12	596231	596359	129	-	PlantSmallRNAgenes	OtherRNA	NA	NA	osa-b1.0r1-38538	OtherRNA locus with < 80% of RNAs between 20-24 nts in size	NA	NA	NA	NA	NA	NA	NA	3.351842915	0.011053794	FALSE	FALSE
12	737314	739269	1956	+	PlantSmallRNAgenes	OtherRNA	NA	NA	osa-b1.0r1-38599	OtherRNA locus with < 80% of RNAs between 20-24 nts in size	NA	NA	NA	NA	NA	NA	NA	1.902168806	0.037594827	FALSE	FALSE
12	864777	865313	537	+	PlantSmallRNAgenes	OtherRNA	NA	NA	osa-b1.0r1-38658	OtherRNA locus with < 80% of RNAs between 20-24 nts in size	NA	NA	NA	NA	NA	NA	NA	2.251193527	0.041905172	FALSE	FALSE
12	1349866	1350310	445	+	PlantSmallRNAgenes	OtherRNA	NA	NA	osa-b1.0r1-38846	OtherRNA locus with < 80% of RNAs between 20-24 nts in size	NA	NA	NA	NA	NA	NA	NA	2.997013441	0.007462557	FALSE	FALSE
12	3077150	3077252	103	-	PlantSmallRNAgenes	OtherRNA	NA	NA	osa-b1.0r1-39523	OtherRNA locus with < 80% of RNAs between 20-24 nts in size	NA	NA	NA	NA	NA	NA	NA	-24.92039797	5.54E-10	FALSE	FALSE
12	3449486	3449744	259	*	PlantSmallRNAgenes	siRNA24	NA	NA	osa-b1.0r1-39673	siRNA24 locus with predominant RNA size of 24	NA	NA	NA	NA	NA	NA	NA	4.957422237	0.041059362	FALSE	FALSE
12	3691880	3693119	1240	*	PlantSmallRNAgenes	siRNA24	NA	NA	osa-b1.0r1-39769	siRNA24 locus with predominant RNA size of 24	NA	NA	NA	NA	NA	NA	NA	-2.371849076	0.049408912	FALSE	FALSE
12	4816054	4817764	1711	+	PlantSmallRNAgenes	OtherRNA	NA	NA	osa-b1.0r1-40248	OtherRNA locus with < 80% of RNAs between 20-24 nts in size	NA	NA	NA	NA	NA	NA	NA	3.113467383	0.01739385	FALSE	FALSE
12	4865461	4866842	1382	*	PlantSmallRNAgenes	siRNA24	NA	NA	osa-b1.0r1-40269	siRNA24 locus with predominant RNA size of 24	NA	NA	NA	NA	NA	NA	NA	-1.588766839	0.023551447	FALSE	FALSE
12	5614018	5614813	796	+	PlantSmallRNAgenes	OtherRNA	NA	NA	osa-b1.0r1-40564	OtherRNA locus with < 80% of RNAs between 20-24 nts in size	NA	NA	NA	NA	NA	NA	NA	-9.488393358	0.000818796	FALSE	FALSE
12	5617617	5619913	2297	*	PlantSmallRNAgenes	OtherRNA	NA	NA	osa-b1.0r1-40568	OtherRNA locus with < 80% of RNAs between 20-24 nts in size	NA	NA	NA	NA	NA	NA	NA	2.241082913	0.023635021	FALSE	FALSE
12	5621135	5624664	3530	+	PlantSmallRNAgenes	OtherRNA	NA	NA	osa-b1.0r1-40570	OtherRNA locus with < 80% of RNAs between 20-24 nts in size	NA	NA	NA	NA	NA	NA	NA	-5.346889617	0.000357792	FALSE	FALSE
12	5654500	5656572	2073	+	PlantSmallRNAgenes	OtherRNA	NA	NA	osa-b1.0r1-40600	OtherRNA locus with < 80% of RNAs between 20-24 nts in size	NA	NA	NA	NA	NA	NA	NA	-24.54825067	2.78E-05	FALSE	FALSE
12	7447909	7448063	155	-	PlantSmallRNAgenes	siRNA24	NA	NA	osa-b1.0r1-41330	siRNA24 locus with predominant RNA size of 24	NA	NA	NA	NA	NA	NA	NA	-4.025448079	0.016411299	FALSE	FALSE
12	8529612	8534343	4732	+	PlantSmallRNAgenes	OtherRNA	NA	NA	osa-b1.0r1-41766	OtherRNA locus with < 80% of RNAs between 20-24 nts in size	NA	NA	NA	NA	NA	NA	NA	-4.527997568	0.03443677	FALSE	FALSE
12	9482865	9484073	1209	*	PlantSmallRNAgenes	siRNA24	NA	NA	osa-b1.0r1-42075	siRNA24 locus with predominant RNA size of 24	NA	NA	NA	NA	NA	NA	NA	3.845682761	0.007050997	FALSE	FALSE
12	11185558	11185892	335	*	PlantSmallRNAgenes	siRNA24	NA	NA	osa-b1.0r1-42681	siRNA24 locus with predominant RNA size of 24	NA	NA	NA	NA	NA	NA	NA	2.496363145	0.00414881	FALSE	FALSE
12	11408821	11410643	1823	+	PlantSmallRNAgenes	OtherRNA	NA	NA	osa-b1.0r1-42762	OtherRNA locus with < 80% of RNAs between 20-24 nts in size	NA	NA	NA	NA	NA	NA	NA	-4.668187514	2.68E-07	FALSE	FALSE
12	13349065	13350624	1560	*	PlantSmallRNAgenes	siRNA20	NA	NA	osa-b1.0r1-43292	siRNA20 locus with predominant RNA size of 20	NA	NA	NA	NA	NA	NA	NA	3.99138107	7.06E-06	FALSE	FALSE
12	13351740	13356222	4483	*	PlantSmallRNAgenes	OtherRNA	NA	NA	osa-b1.0r1-43294	OtherRNA locus with < 80% of RNAs between 20-24 nts in size	NA	NA	NA	NA	NA	NA	NA	2.787696265	0.024550269	FALSE	FALSE
12	13376431	13379279	2849	*	PlantSmallRNAgenes	OtherRNA	NA	NA	osa-b1.0r1-43303	OtherRNA locus with < 80% of RNAs between 20-24 nts in size	NA	NA	NA	NA	NA	NA	NA	1.976994773	0.014090087	FALSE	FALSE
12	13392525	13393050	526	+	PlantSmallRNAgenes	OtherRNA	NA	NA	osa-b1.0r1-43309	OtherRNA locus with < 80% of RNAs between 20-24 nts in size	NA	NA	NA	NA	NA	NA	NA	9.063887843	0.013089185	FALSE	FALSE
12	13455277	13455330	54	+	PlantSmallRNAgenes	OtherRNA	NA	NA	osa-b1.0r1-43341	OtherRNA locus with < 80% of RNAs between 20-24 nts in size	NA	NA	NA	NA	NA	NA	NA	2.197481736	0.030311546	FALSE	FALSE
12	15304898	15305425	528	+	PlantSmallRNAgenes	OtherRNA	NA	NA	osa-b1.0r1-44013	OtherRNA locus with < 80% of RNAs between 20-24 nts in size	NA	NA	NA	NA	NA	NA	NA	3.306416113	0.008903914	FALSE	FALSE
12	15775963	15776229	267	*	PlantSmallRNAgenes	siRNA24	NA	NA	osa-b1.0r1-44200	siRNA24 locus with predominant RNA size of 24	NA	NA	NA	NA	NA	NA	NA	2.468633423	0.008614621	FALSE	FALSE
12	16916046	16916391	346	*	PlantSmallRNAgenes	siRNA24	NA	NA	osa-b1.0r1-44660	siRNA24 locus with predominant RNA size of 24	NA	NA	NA	NA	NA	NA	NA	4.758196695	0.007989538	FALSE	FALSE
12	17528711	17529662	952	*	PlantSmallRNAgenes	siRNA24	NA	NA	osa-b1.0r1-44823	siRNA24 locus with predominant RNA size of 24	NA	NA	NA	NA	NA	NA	NA	-5.846449717	0.005289966	FALSE	FALSE
12	17984184	17989236	5053	*	PlantSmallRNAgenes	siRNA24	NA	NA	osa-b1.0r1-44983	siRNA24 locus with predominant RNA size of 24	NA	NA	NA	NA	NA	NA	NA	9.207539156	0.003668067	FALSE	FALSE
12	19290864	19292943	2080	-	PlantSmallRNAgenes	OtherRNA	NA	NA	osa-b1.0r1-45498	OtherRNA locus with < 80% of RNAs between 20-24 nts in size	NA	NA	NA	NA	NA	NA	NA	15.8995663	6.11E-07	FALSE	FALSE
12	20537552	20546889	9338	-	PlantSmallRNAgenes	OtherRNA	NA	NA	osa-b1.0r1-45950	OtherRNA locus with < 80% of RNAs between 20-24 nts in size	NA	NA	NA	NA	NA	NA	NA	1.878777918	0.003099021	FALSE	FALSE
12	20547309	20549107	1799	+	PlantSmallRNAgenes	OtherRNA	NA	NA	osa-b1.0r1-45951	OtherRNA locus with < 80% of RNAs between 20-24 nts in size	NA	NA	NA	NA	NA	NA	NA	1.935543987	0.03304915	FALSE	FALSE
12	20703762	20704469	708	-	PlantSmallRNAgenes	OtherRNA	NA	NA	osa-b1.0r1-46025	OtherRNA locus with < 80% of RNAs between 20-24 nts in size	NA	NA	NA	NA	NA	NA	NA	1.891890131	0.035962596	FALSE	FALSE
12	20942304	20943177	874	*	PlantSmallRNAgenes	siRNA24	NA	NA	osa-b1.0r1-46119	siRNA24 locus with predominant RNA size of 24	NA	NA	NA	NA	NA	NA	NA	-3.455832639	0.045734939	FALSE	FALSE
12	22299279	22300029	751	*	PlantSmallRNAgenes	siRNA24	NA	NA	osa-b1.0r1-46746	siRNA24 locus with predominant RNA size of 24	NA	NA	NA	NA	NA	NA	NA	3.018140719	0.001034294	FALSE	FALSE
12	22442896	22443685	790	*	PlantSmallRNAgenes	siRNA24	NA	NA	osa-b1.0r1-46807	siRNA24 locus with predominant RNA size of 24	NA	NA	NA	NA	NA	NA	NA	-6.061069769	0.000879364	FALSE	FALSE
12	22594438	22595104	667	*	PlantSmallRNAgenes	siRNA24	NA	NA	osa-b1.0r1-46874	siRNA24 locus with predominant RNA size of 24	NA	NA	NA	NA	NA	NA	NA	2.714266563	0.000822577	FALSE	FALSE
12	23060438	23060740	303	*	PlantSmallRNAgenes	siRNA24	NA	NA	osa-b1.0r1-47059	siRNA24 locus with predominant RNA size of 24	NA	NA	NA	NA	NA	NA	NA	2.132502521	0.022601411	FALSE	FALSE
12	23499581	23499794	214	+	PlantSmallRNAgenes	OtherRNA	NA	NA	osa-b1.0r1-47258	OtherRNA locus with < 80% of RNAs between 20-24 nts in size	NA	NA	NA	NA	NA	NA	NA	6.361264011	0.000659022	FALSE	FALSE
12	24028940	24030602	1663	-	PlantSmallRNAgenes	OtherRNA	NA	NA	osa-b1.0r1-47503	OtherRNA locus with < 80% of RNAs between 20-24 nts in size	NA	NA	NA	NA	NA	NA	NA	7.30381344	0.014090087	FALSE	FALSE
12	24644885	24646409	1525	*	PlantSmallRNAgenes	siRNA24	NA	NA	osa-b1.0r1-47824	siRNA24 locus with predominant RNA size of 24	NA	NA	NA	NA	NA	NA	NA	-2.434261273	0.045034095	FALSE	FALSE
12	24740611	24741101	491	*	PlantSmallRNAgenes	siRNA24	NA	NA	osa-b1.0r1-47868	siRNA24 locus with predominant RNA size of 24	NA	NA	NA	NA	NA	NA	NA	2.599014826	0.01554735	FALSE	FALSE
12	25043256	25043437	182	-	PlantSmallRNAgenes	OtherRNA	NA	NA	osa-b1.0r1-48000	OtherRNA locus with < 80% of RNAs between 20-24 nts in size	NA	NA	NA	NA	NA	NA	NA	24.37188367	7.96E-14	FALSE	FALSE
12	25278342	25278981	640	-	PlantSmallRNAgenes	siRNA24	NA	NA	osa-b1.0r1-48084	siRNA24 locus with predominant RNA size of 24	NA	NA	NA	NA	NA	NA	NA	5.435188062	0.046043541	FALSE	FALSE
12	25419656	25420465	810	*	PlantSmallRNAgenes	siRNA24	NA	NA	osa-b1.0r1-48166	siRNA24 locus with predominant RNA size of 24	NA	NA	NA	NA	NA	NA	NA	-2.692484563	0.008177742	FALSE	FALSE
12	25976107	25977538	1432	*	PlantSmallRNAgenes	siRNA24	NA	NA	osa-b1.0r1-48399	siRNA24 locus with predominant RNA size of 24	NA	NA	NA	NA	NA	NA	NA	2.179455062	0.017184521	FALSE	FALSE
12	26070146	26070897	752	*	PlantSmallRNAgenes	siRNA24	NA	NA	osa-b1.0r1-48443	siRNA24 locus with predominant RNA size of 24	NA	NA	NA	NA	NA	NA	NA	-4.791264804	0.030061183	FALSE	FALSE
12	27427325	27428074	750	*	PlantSmallRNAgenes	siRNA24	NA	NA	osa-b1.0r1-48992	siRNA24 locus with predominant RNA size of 24	NA	NA	NA	NA	NA	NA	NA	-4.650790339	0.045941455	FALSE	FALSE
12	27441472	27441750	279	+	PlantSmallRNAgenes	nearMIRNA	NA	NA	osa-b1.0r1-48999	nearMIRNA locus with predominant RNA size of 21	NA	NA	NA	NA	NA	NA	NA	4.192751359	0.039263513	FALSE	FALSE
2	680277	682186	1910	*	PlantSmallRNAgenes	siRNA24	NA	NA	osa-b1.0r1-49262	siRNA24 locus with predominant RNA size of 24	NA	NA	NA	NA	NA	NA	NA	-5.280844452	0.009538252	FALSE	FALSE
2	856031	856228	198	-	PlantSmallRNAgenes	OtherRNA	NA	NA	osa-b1.0r1-49350	OtherRNA locus with < 80% of RNAs between 20-24 nts in size	NA	NA	NA	NA	NA	NA	NA	2.313352451	0.02646887	FALSE	FALSE
2	1025124	1026049	926	*	PlantSmallRNAgenes	OtherRNA	NA	NA	osa-b1.0r1-49397	OtherRNA locus with < 80% of RNAs between 20-24 nts in size	NA	NA	NA	NA	NA	NA	NA	4.209230613	0.010695375	FALSE	FALSE
2	1665811	1666165	355	*	PlantSmallRNAgenes	siRNA24	NA	NA	osa-b1.0r1-49653	siRNA24 locus with predominant RNA size of 24	NA	NA	NA	NA	NA	NA	NA	-5.370229372	0.011365542	FALSE	FALSE
2	2396466	2397358	893	*	PlantSmallRNAgenes	siRNA24	NA	NA	osa-b1.0r1-49935	siRNA24 locus with predominant RNA size of 24	NA	NA	NA	NA	NA	NA	NA	4.885678033	0.04239968	FALSE	FALSE
2	3033252	3033940	689	*	PlantSmallRNAgenes	siRNA24	NA	NA	osa-b1.0r1-50124	siRNA24 locus with predominant RNA size of 24	NA	NA	NA	NA	NA	NA	NA	-4.576276938	0.041905172	FALSE	FALSE
2	3196179	3196747	569	+	PlantSmallRNAgenes	OtherRNA	NA	NA	osa-b1.0r1-50182	OtherRNA locus with < 80% of RNAs between 20-24 nts in size	NA	NA	NA	NA	NA	NA	NA	2.637600077	0.030010177	FALSE	FALSE
2	3233446	3233996	551	-	PlantSmallRNAgenes	OtherRNA	NA	NA	osa-b1.0r1-50197	OtherRNA locus with < 80% of RNAs between 20-24 nts in size	NA	NA	NA	NA	NA	NA	NA	2.302443913	0.009557966	FALSE	FALSE
2	3638979	3639451	473	*	PlantSmallRNAgenes	siRNA24	NA	NA	osa-b1.0r1-50356	siRNA24 locus with predominant RNA size of 24	NA	NA	NA	NA	NA	NA	NA	-1.886011865	0.01625778	FALSE	FALSE
2	4371819	4372045	227	-	PlantSmallRNAgenes	OtherRNA	NA	NA	osa-b1.0r1-50652	OtherRNA locus with < 80% of RNAs between 20-24 nts in size	NA	NA	NA	NA	NA	NA	NA	3.297071365	7.31E-05	FALSE	FALSE
2	4807308	4807666	359	*	PlantSmallRNAgenes	siRNA24	NA	NA	osa-b1.0r1-50852	siRNA24 locus with predominant RNA size of 24	NA	NA	NA	NA	NA	NA	NA	1.765405148	0.025569847	FALSE	FALSE
2	5176534	5176869	336	+	PlantSmallRNAgenes	siRNA24	NA	NA	osa-b1.0r1-50993	siRNA24 locus with predominant RNA size of 24	NA	NA	NA	NA	NA	NA	NA	2.770815788	0.012574556	FALSE	FALSE
2	5250031	5250248	218	+	PlantSmallRNAgenes	OtherRNA	NA	NA	osa-b1.0r1-51024	OtherRNA locus with < 80% of RNAs between 20-24 nts in size	NA	NA	NA	NA	NA	NA	NA	7.184274666	0.022094341	FALSE	FALSE
2	5468604	5469873	1270	-	PlantSmallRNAgenes	OtherRNA	NA	NA	osa-b1.0r1-51106	OtherRNA locus with < 80% of RNAs between 20-24 nts in size	NA	NA	NA	NA	NA	NA	NA	-2.175914744	0.028083521	FALSE	FALSE
2	5562823	5563581	759	*	PlantSmallRNAgenes	siRNA24	NA	NA	osa-b1.0r1-51146	siRNA24 locus with predominant RNA size of 24	NA	NA	NA	NA	NA	NA	NA	-4.839957058	0.03161274	FALSE	FALSE
2	5610472	5610717	246	+	PlantSmallRNAgenes	OtherRNA	NA	NA	osa-b1.0r1-51162	OtherRNA locus with < 80% of RNAs between 20-24 nts in size	NA	NA	NA	NA	NA	NA	NA	4.113117674	0.000879364	FALSE	FALSE
2	5702781	5703631	851	*	PlantSmallRNAgenes	siRNA24	NA	NA	osa-b1.0r1-51209	siRNA24 locus with predominant RNA size of 24	NA	NA	NA	NA	NA	NA	NA	1.92973145	0.010333371	FALSE	FALSE
2	6024344	6025158	815	*	PlantSmallRNAgenes	siRNA24	NA	NA	osa-b1.0r1-51353	siRNA24 locus with predominant RNA size of 24	NA	NA	NA	NA	NA	NA	NA	3.527950949	0.018271988	FALSE	FALSE
2	6330899	6331237	339	*	PlantSmallRNAgenes	siRNA24	NA	NA	osa-b1.0r1-51472	siRNA24 locus with predominant RNA size of 24	NA	NA	NA	NA	NA	NA	NA	2.267085666	0.010245957	FALSE	FALSE
2	6509059	6512520	3462	-	PlantSmallRNAgenes	OtherRNA	NA	NA	osa-b1.0r1-51561	OtherRNA locus with < 80% of RNAs between 20-24 nts in size	NA	NA	NA	NA	NA	NA	NA	2.75777679	0.008323791	FALSE	FALSE
2	7220521	7224435	3915	*	PlantSmallRNAgenes	OtherRNA	NA	NA	osa-b1.0r1-51874	OtherRNA locus with < 80% of RNAs between 20-24 nts in size	NA	NA	NA	NA	NA	NA	NA	2.757349823	0.00094974	FALSE	FALSE
2	7569627	7569875	249	*	PlantSmallRNAgenes	siRNA24	NA	NA	osa-b1.0r1-52062	siRNA24 locus with predominant RNA size of 24	NA	NA	NA	NA	NA	NA	NA	2.908800515	0.043077297	FALSE	FALSE
2	7682403	7683021	619	+	PlantSmallRNAgenes	siRNA24	NA	NA	osa-b1.0r1-52104	siRNA24 locus with predominant RNA size of 24	NA	NA	NA	NA	NA	NA	NA	-2.706891794	0.004306782	FALSE	FALSE
2	8357400	8357746	347	*	PlantSmallRNAgenes	siRNA24	NA	NA	osa-b1.0r1-52390	siRNA24 locus with predominant RNA size of 24	NA	NA	NA	NA	NA	NA	NA	3.445047365	0.035962596	FALSE	FALSE
2	8530054	8530230	177	-	PlantSmallRNAgenes	OtherRNA	NA	NA	osa-b1.0r1-52475	OtherRNA locus with < 80% of RNAs between 20-24 nts in size	NA	NA	NA	NA	NA	NA	NA	-16.23279249	0.007989538	FALSE	FALSE
2	8532289	8532384	96	-	PlantSmallRNAgenes	OtherRNA	NA	NA	osa-b1.0r1-52476	OtherRNA locus with < 80% of RNAs between 20-24 nts in size	NA	NA	NA	NA	NA	NA	NA	18.35520595	9.37E-05	FALSE	FALSE
2	8534078	8534313	236	-	PlantSmallRNAgenes	OtherRNA	NA	NA	osa-b1.0r1-52477	OtherRNA locus with < 80% of RNAs between 20-24 nts in size	NA	NA	NA	NA	NA	NA	NA	21.32846503	0.000243918	FALSE	FALSE
2	9726123	9726444	322	+	PlantSmallRNAgenes	OtherRNA	NA	NA	osa-b1.0r1-52949	OtherRNA locus with < 80% of RNAs between 20-24 nts in size	NA	NA	NA	NA	NA	NA	NA	11.19123324	0.016682655	FALSE	FALSE
2	9910091	9910124	34	+	PlantSmallRNAgenes	OtherRNA	NA	NA	osa-b1.0r1-53018	OtherRNA locus with < 80% of RNAs between 20-24 nts in size	NA	NA	NA	NA	NA	NA	NA	2.689944259	0.046447967	FALSE	FALSE
2	9961591	9961611	21	-	PlantSmallRNAgenes	OtherRNA	NA	NA	osa-b1.0r1-53045	OtherRNA locus with < 80% of RNAs between 20-24 nts in size	NA	NA	NA	NA	NA	NA	NA	2.829415502	0.049422664	FALSE	FALSE
2	12051182	12051710	529	*	PlantSmallRNAgenes	siRNA24	NA	NA	osa-b1.0r1-53908	siRNA24 locus with predominant RNA size of 24	NA	NA	NA	NA	NA	NA	NA	3.043772039	0.033927959	FALSE	FALSE
2	13878882	13878899	18	-	PlantSmallRNAgenes	OtherRNA	NA	NA	osa-b1.0r1-54634	OtherRNA locus with < 80% of RNAs between 20-24 nts in size	NA	NA	NA	NA	NA	NA	NA	18.14871703	5.54E-10	FALSE	FALSE
2	13971581	13972365	785	*	PlantSmallRNAgenes	siRNA24	NA	NA	osa-b1.0r1-54671	siRNA24 locus with predominant RNA size of 24	NA	NA	NA	NA	NA	NA	NA	5.735684846	0.022183023	FALSE	FALSE
2	14248307	14248840	534	+	PlantSmallRNAgenes	OtherRNA	NA	NA	osa-b1.0r1-54767	OtherRNA locus with < 80% of RNAs between 20-24 nts in size	NA	NA	NA	NA	NA	NA	NA	-26.15024569	0.000798766	FALSE	FALSE
2	14260501	14260879	379	*	PlantSmallRNAgenes	OtherRNA	NA	NA	osa-b1.0r1-54777	OtherRNA locus with < 80% of RNAs between 20-24 nts in size	NA	NA	NA	NA	NA	NA	NA	-6.170549154	0.045359567	FALSE	FALSE
2	14285402	14285722	321	-	PlantSmallRNAgenes	OtherRNA	NA	NA	osa-b1.0r1-54798	OtherRNA locus with < 80% of RNAs between 20-24 nts in size	NA	NA	NA	NA	NA	NA	NA	-2.097423613	0.039712846	FALSE	FALSE
2	15081190	15082573	1384	*	PlantSmallRNAgenes	siRNA24	NA	NA	osa-b1.0r1-55038	siRNA24 locus with predominant RNA size of 24	NA	NA	NA	NA	NA	NA	NA	-4.576921612	0.04626365	FALSE	FALSE
2	15333384	15333745	362	-	PlantSmallRNAgenes	OtherRNA	NA	NA	osa-b1.0r1-55125	OtherRNA locus with < 80% of RNAs between 20-24 nts in size	NA	NA	NA	NA	NA	NA	NA	21.30217192	0.013365698	FALSE	FALSE
2	17672990	17673472	483	-	PlantSmallRNAgenes	siRNA24	NA	NA	osa-b1.0r1-56112	siRNA24 locus with predominant RNA size of 24	NA	NA	NA	NA	NA	NA	NA	3.143059964	0.035040703	FALSE	FALSE
2	17812053	17812867	815	*	PlantSmallRNAgenes	siRNA24	NA	NA	osa-b1.0r1-56157	siRNA24 locus with predominant RNA size of 24	NA	NA	NA	NA	NA	NA	NA	-5.00394378	0.025475592	FALSE	FALSE
2	20563835	20565438	1604	*	PlantSmallRNAgenes	siRNA24	NA	NA	osa-b1.0r1-57426	siRNA24 locus with predominant RNA size of 24	NA	NA	NA	NA	NA	NA	NA	-3.088257623	0.02587959	FALSE	FALSE
2	20770280	20770381	102	+	PlantSmallRNAgenes	OtherRNA	NA	NA	osa-b1.0r1-57519	OtherRNA locus with < 80% of RNAs between 20-24 nts in size	NA	NA	NA	NA	NA	NA	NA	16.67405522	0.000412808	FALSE	FALSE
2	21001580	21001825	246	+	PlantSmallRNAgenes	OtherRNA	NA	NA	osa-b1.0r1-57609	OtherRNA locus with < 80% of RNAs between 20-24 nts in size	NA	NA	NA	NA	NA	NA	NA	6.027610938	0.00055361	FALSE	FALSE
2	21447538	21447658	121	+	PlantSmallRNAgenes	OtherRNA	NA	NA	osa-b1.0r1-57782	OtherRNA locus with < 80% of RNAs between 20-24 nts in size	NA	NA	NA	NA	NA	NA	NA	23.10126189	0.005211476	FALSE	FALSE
2	21517904	21518053	150	+	PlantSmallRNAgenes	OtherRNA	NA	NA	osa-b1.0r1-57808	OtherRNA locus with < 80% of RNAs between 20-24 nts in size	NA	NA	NA	NA	NA	NA	NA	-2.409817811	0.010756843	FALSE	FALSE
2	21991260	21991425	166	-	PlantSmallRNAgenes	OtherRNA	NA	NA	osa-b1.0r1-58044	OtherRNA locus with < 80% of RNAs between 20-24 nts in size	NA	NA	NA	NA	NA	NA	NA	18.58676691	0.01013934	FALSE	FALSE
2	22390375	22392866	2492	*	PlantSmallRNAgenes	OtherRNA	NA	NA	osa-b1.0r1-58220	OtherRNA locus with < 80% of RNAs between 20-24 nts in size	NA	NA	NA	NA	NA	NA	NA	-2.264878866	0.043032721	FALSE	FALSE
2	22807025	22808482	1458	*	PlantSmallRNAgenes	siRNA24	NA	NA	osa-b1.0r1-58442	siRNA24 locus with predominant RNA size of 24	NA	NA	NA	NA	NA	NA	NA	-5.724213029	0.002900507	FALSE	FALSE
2	22946031	22946422	392	+	PlantSmallRNAgenes	siRNA24	NA	NA	osa-b1.0r1-58499	siRNA24 locus with predominant RNA size of 24	NA	NA	NA	NA	NA	NA	NA	2.417974075	0.004336479	FALSE	FALSE
2	23542269	23542607	339	*	PlantSmallRNAgenes	siRNA24	NA	NA	osa-b1.0r1-58727	siRNA24 locus with predominant RNA size of 24	NA	NA	NA	NA	NA	NA	NA	-2.187521385	0.033487051	FALSE	FALSE
2	23601917	23602665	749	*	PlantSmallRNAgenes	siRNA24	NA	NA	osa-b1.0r1-58747	siRNA24 locus with predominant RNA size of 24	NA	NA	NA	NA	NA	NA	NA	-3.139892668	0.031359429	FALSE	FALSE
2	24126915	24128179	1265	*	PlantSmallRNAgenes	siRNA24	NA	NA	osa-b1.0r1-58947	siRNA24 locus with predominant RNA size of 24	NA	NA	NA	NA	NA	NA	NA	-4.29015323	0.014090087	FALSE	FALSE
2	24698576	24699749	1174	*	PlantSmallRNAgenes	siRNA24	NA	NA	osa-b1.0r1-59170	siRNA24 locus with predominant RNA size of 24	NA	NA	NA	NA	NA	NA	NA	3.327725559	0.000708614	FALSE	FALSE
2	24887690	24888111	422	*	PlantSmallRNAgenes	siRNA24	NA	NA	osa-b1.0r1-59242	siRNA24 locus with predominant RNA size of 24	NA	NA	NA	NA	NA	NA	NA	2.339156125	0.049583737	FALSE	FALSE
2	24972883	24976004	3122	-	PlantSmallRNAgenes	OtherRNA	NA	NA	osa-b1.0r1-59282	OtherRNA locus with < 80% of RNAs between 20-24 nts in size	NA	NA	NA	NA	NA	NA	NA	-4.345055349	2.78E-05	FALSE	FALSE
2	24976810	24977290	481	-	PlantSmallRNAgenes	OtherRNA	NA	NA	osa-b1.0r1-59283	OtherRNA locus with < 80% of RNAs between 20-24 nts in size	NA	NA	NA	NA	NA	NA	NA	-6.235132539	0.000818796	FALSE	FALSE
2	25212486	25212983	498	*	PlantSmallRNAgenes	siRNA24	NA	NA	osa-b1.0r1-59367	siRNA24 locus with predominant RNA size of 24	NA	NA	NA	NA	NA	NA	NA	-4.572119465	0.043474954	FALSE	FALSE
2	25213405	25214152	748	*	PlantSmallRNAgenes	siRNA24	NA	NA	osa-b1.0r1-59368	siRNA24 locus with predominant RNA size of 24	NA	NA	NA	NA	NA	NA	NA	2.879796127	0.029026	FALSE	FALSE
2	25506303	25506390	88	+	PlantSmallRNAgenes	OtherRNA	NA	NA	osa-b1.0r1-59491	OtherRNA locus with < 80% of RNAs between 20-24 nts in size	NA	NA	NA	NA	NA	NA	NA	18.48260741	0.042707975	FALSE	FALSE
2	25788904	25789521	618	*	PlantSmallRNAgenes	siRNA24	NA	NA	osa-b1.0r1-59595	siRNA24 locus with predominant RNA size of 24	NA	NA	NA	NA	NA	NA	NA	-4.115188451	0.002900507	FALSE	FALSE
2	26579533	26579881	349	-	PlantSmallRNAgenes	OtherRNA	NA	NA	osa-b1.0r1-59959	OtherRNA locus with < 80% of RNAs between 20-24 nts in size	NA	NA	NA	NA	NA	NA	NA	3.37064904	0.018271988	FALSE	FALSE
2	26676774	26676971	198	-	PlantSmallRNAgenes	OtherRNA	NA	NA	osa-b1.0r1-60004	OtherRNA locus with < 80% of RNAs between 20-24 nts in size	NA	NA	NA	NA	NA	NA	NA	2.960717178	0.000498031	FALSE	FALSE
2	26706626	26706986	361	*	PlantSmallRNAgenes	siRNA24	NA	NA	osa-b1.0r1-60025	siRNA24 locus with predominant RNA size of 24	NA	NA	NA	NA	NA	NA	NA	3.581841696	0.043099516	FALSE	FALSE
2	26791235	26792547	1313	*	PlantSmallRNAgenes	siRNA24	NA	NA	osa-b1.0r1-60053	siRNA24 locus with predominant RNA size of 24	NA	NA	NA	NA	NA	NA	NA	3.13261061	0.007050997	FALSE	FALSE
2	27194431	27194947	517	*	PlantSmallRNAgenes	siRNA24	NA	NA	osa-b1.0r1-60197	siRNA24 locus with predominant RNA size of 24	NA	NA	NA	NA	NA	NA	NA	-3.014869526	0.041905172	FALSE	FALSE
2	27382916	27383516	601	*	PlantSmallRNAgenes	siRNA24	NA	NA	osa-b1.0r1-60264	siRNA24 locus with predominant RNA size of 24	NA	NA	NA	NA	NA	NA	NA	-5.51419547	0.007046026	FALSE	FALSE
2	27693179	27693472	294	*	PlantSmallRNAgenes	siRNA24	NA	NA	osa-b1.0r1-60390	siRNA24 locus with predominant RNA size of 24	NA	NA	NA	NA	NA	NA	NA	2.409500901	0.0060324	FALSE	FALSE
2	28238448	28238815	368	*	PlantSmallRNAgenes	siRNA24	NA	NA	osa-b1.0r1-60605	siRNA24 locus with predominant RNA size of 24	NA	NA	NA	NA	NA	NA	NA	2.042801234	0.042898399	FALSE	FALSE
2	28377038	28378026	989	*	PlantSmallRNAgenes	siRNA24	NA	NA	osa-b1.0r1-60665	siRNA24 locus with predominant RNA size of 24	NA	NA	NA	NA	NA	NA	NA	-2.674804205	0.025546566	FALSE	FALSE
2	28720300	28722003	1704	+	PlantSmallRNAgenes	OtherRNA	NA	NA	osa-b1.0r1-60787	OtherRNA locus with < 80% of RNAs between 20-24 nts in size	NA	NA	NA	NA	NA	NA	NA	3.390209626	0.007901504	FALSE	FALSE
2	28726173	28726552	380	*	PlantSmallRNAgenes	siRNA24	NA	NA	osa-b1.0r1-60793	siRNA24 locus with predominant RNA size of 24	NA	NA	NA	NA	NA	NA	NA	-3.545434538	0.008084102	FALSE	FALSE
2	28884420	28886329	1910	*	PlantSmallRNAgenes	siRNA24	NA	NA	osa-b1.0r1-60853	siRNA24 locus with predominant RNA size of 24	NA	NA	NA	NA	NA	NA	NA	-3.278814269	0.043592846	FALSE	FALSE
2	28996849	28997093	245	+	ShortStack	OtherRNA	NA	NA	Cluster_94345	NA	Cluster_94345	N	N	NA	NA	NA	NA	-3.386500114	0.016207071	FALSE	FALSE
2	29621285	29621318	34	+	PlantSmallRNAgenes	siRNA22	NA	NA	osa-b1.0r1-61140	siRNA22 locus with predominant RNA size of 22	NA	NA	NA	NA	NA	NA	NA	2.109615022	0.01013934	FALSE	FALSE
2	29669534	29669671	138	+	PlantSmallRNAgenes	OtherRNA	NA	NA	osa-b1.0r1-61161	OtherRNA locus with < 80% of RNAs between 20-24 nts in size	NA	NA	NA	NA	NA	NA	NA	2.785530975	0.04626365	FALSE	FALSE
2	30162364	30163017	654	*	PlantSmallRNAgenes	siRNA24	NA	NA	osa-b1.0r1-61372	siRNA24 locus with predominant RNA size of 24	NA	NA	NA	NA	NA	NA	NA	-4.021347898	0.027558573	FALSE	FALSE
2	30224264	30224623	360	-	PlantSmallRNAgenes	OtherRNA	NA	NA	osa-b1.0r1-61395	OtherRNA locus with < 80% of RNAs between 20-24 nts in size	NA	NA	NA	NA	NA	NA	NA	2.738176843	0.004203188	FALSE	FALSE
2	30381308	30384461	3154	+	PlantSmallRNAgenes	OtherRNA	NA	NA	osa-b1.0r1-61445	OtherRNA locus with < 80% of RNAs between 20-24 nts in size	NA	NA	NA	NA	NA	NA	NA	2.696991323	0.007184219	FALSE	FALSE
2	31734777	31735624	848	*	PlantSmallRNAgenes	siRNA24	NA	NA	osa-b1.0r1-61939	siRNA24 locus with predominant RNA size of 24	NA	NA	NA	NA	NA	NA	NA	-3.831765518	0.041059362	FALSE	FALSE
2	31793833	31794785	953	*	PlantSmallRNAgenes	siRNA24	NA	NA	osa-b1.0r1-61949	siRNA24 locus with predominant RNA size of 24	NA	NA	NA	NA	NA	NA	NA	1.524698077	0.045793847	FALSE	FALSE
2	31802457	31804444	1988	*	PlantSmallRNAgenes	siRNA24	NA	NA	osa-b1.0r1-61958	siRNA24 locus with predominant RNA size of 24	NA	NA	NA	NA	NA	NA	NA	-3.233302643	0.006917396	FALSE	FALSE
2	31812805	31813196	392	-	PlantSmallRNAgenes	OtherRNA	NA	NA	osa-b1.0r1-61967	OtherRNA locus with < 80% of RNAs between 20-24 nts in size	NA	NA	NA	NA	NA	NA	NA	2.536369509	0.008688155	FALSE	FALSE
2	32159385	32160316	932	*	PlantSmallRNAgenes	siRNA24	NA	NA	osa-b1.0r1-62100	siRNA24 locus with predominant RNA size of 24	NA	NA	NA	NA	NA	NA	NA	3.805828542	0.048331382	FALSE	FALSE
2	32211357	32211849	493	*	PlantSmallRNAgenes	siRNA24	NA	NA	osa-b1.0r1-62125	siRNA24 locus with predominant RNA size of 24	NA	NA	NA	NA	NA	NA	NA	5.412619862	0.02648475	FALSE	FALSE
2	32340959	32341658	700	+	PlantSmallRNAgenes	siRNA24	NA	NA	osa-b1.0r1-62166	siRNA24 locus with predominant RNA size of 24	NA	NA	NA	NA	NA	NA	NA	-4.903637871	0.024748613	FALSE	FALSE
2	33432315	33432432	118	+	PlantSmallRNAgenes	siRNA21	NA	NA	osa-b1.0r1-62572	siRNA21 locus with predominant RNA size of 21	NA	NA	NA	NA	NA	NA	NA	2.051194242	0.029105374	FALSE	FALSE
2	33726390	33727601	1212	*	PlantSmallRNAgenes	siRNA24	NA	NA	osa-b1.0r1-62713	siRNA24 locus with predominant RNA size of 24	NA	NA	NA	NA	NA	NA	NA	2.007111701	0.033960027	FALSE	FALSE
2	35116024	35116532	509	-	PlantSmallRNAgenes	siRNA21	NA	NA	osa-b1.0r1-63230	siRNA21 locus with predominant RNA size of 21	NA	NA	NA	NA	NA	NA	NA	-3.567605219	0.005289966	FALSE	FALSE
2	35819896	35821335	1440	*	PlantSmallRNAgenes	siRNA24	NA	NA	osa-b1.0r1-63447	siRNA24 locus with predominant RNA size of 24	NA	NA	NA	NA	NA	NA	NA	-4.670461529	0.048218345	FALSE	FALSE
3	1567451	1567748	298	-	PlantSmallRNAgenes	OtherRNA	NA	NA	osa-b1.0r1-64042	OtherRNA locus with < 80% of RNAs between 20-24 nts in size	NA	NA	NA	NA	NA	NA	NA	2.566840149	0.034673863	FALSE	FALSE
3	1771980	1772604	625	*	PlantSmallRNAgenes	siRNA24	NA	NA	osa-b1.0r1-64114	siRNA24 locus with predominant RNA size of 24	NA	NA	NA	NA	NA	NA	NA	-2.976238579	0.031692418	FALSE	FALSE
3	2001213	2002260	1048	*	PlantSmallRNAgenes	siRNA24	NA	NA	osa-b1.0r1-64205	siRNA24 locus with predominant RNA size of 24	NA	NA	NA	NA	NA	NA	NA	-3.376131952	0.007046026	FALSE	FALSE
3	2562333	2563841	1509	-	PlantSmallRNAgenes	OtherRNA	NA	NA	osa-b1.0r1-64421	OtherRNA locus with < 80% of RNAs between 20-24 nts in size	NA	NA	NA	NA	NA	NA	NA	-3.24240496	0.000974102	TRUE	FALSE
3	3271242	3272955	1714	-	PlantSmallRNAgenes	OtherRNA	NA	NA	osa-b1.0r1-64687	OtherRNA locus with < 80% of RNAs between 20-24 nts in size	NA	NA	NA	NA	NA	NA	NA	-2.282456511	0.02587959	FALSE	FALSE
3	4248990	4249864	875	+	PlantSmallRNAgenes	OtherRNA	NA	NA	osa-b1.0r1-65062	OtherRNA locus with < 80% of RNAs between 20-24 nts in size	NA	NA	NA	NA	NA	NA	NA	-5.099511227	0.029105374	FALSE	FALSE
3	4683689	4684574	886	*	PlantSmallRNAgenes	siRNA24	NA	NA	osa-b1.0r1-65240	siRNA24 locus with predominant RNA size of 24	NA	NA	NA	NA	NA	NA	NA	2.124432097	0.038681519	FALSE	FALSE
3	5285358	5285473	116	+	PlantSmallRNAgenes	OtherRNA	NA	NA	osa-b1.0r1-65512	OtherRNA locus with < 80% of RNAs between 20-24 nts in size	NA	NA	NA	NA	NA	NA	NA	3.736928151	2.20E-05	FALSE	FALSE
3	5536861	5537511	651	*	PlantSmallRNAgenes	siRNA24	NA	NA	osa-b1.0r1-65600	siRNA24 locus with predominant RNA size of 24	NA	NA	NA	NA	NA	NA	NA	-3.573514034	0.03161274	FALSE	FALSE
3	6182534	6183438	905	*	PlantSmallRNAgenes	siRNA24	NA	NA	osa-b1.0r1-65839	siRNA24 locus with predominant RNA size of 24	NA	NA	NA	NA	NA	NA	NA	1.630722317	0.046043541	FALSE	FALSE
3	6331050	6331359	310	*	PlantSmallRNAgenes	siRNA24	NA	NA	osa-b1.0r1-65899	siRNA24 locus with predominant RNA size of 24	NA	NA	NA	NA	NA	NA	NA	1.998315311	0.049780746	FALSE	FALSE
3	6683924	6684121	198	-	PlantSmallRNAgenes	OtherRNA	NA	NA	osa-b1.0r1-66025	OtherRNA locus with < 80% of RNAs between 20-24 nts in size	NA	NA	NA	NA	NA	NA	NA	2.779984956	0.00418436	FALSE	FALSE
3	6879570	6879865	296	*	PlantSmallRNAgenes	siRNA24	NA	NA	osa-b1.0r1-66107	siRNA24 locus with predominant RNA size of 24	NA	NA	NA	NA	NA	NA	NA	3.040453822	0.015149186	FALSE	FALSE
3	7718417	7719097	681	*	PlantSmallRNAgenes	siRNA24	NA	NA	osa-b1.0r1-66469	siRNA24 locus with predominant RNA size of 24	NA	NA	NA	NA	NA	NA	NA	-3.443469973	0.041905172	FALSE	FALSE
3	7745014	7747361	2348	+	PlantSmallRNAgenes	OtherRNA	NA	NA	osa-b1.0r1-66483	OtherRNA locus with < 80% of RNAs between 20-24 nts in size	NA	NA	NA	NA	NA	NA	NA	-6.328015029	0.000956837	FALSE	FALSE
3	7747582	7748172	591	+	PlantSmallRNAgenes	siRNA24	NA	NA	osa-b1.0r1-66484	siRNA24 locus with predominant RNA size of 24	NA	NA	NA	NA	NA	NA	NA	-6.952068296	6.40E-05	FALSE	FALSE
3	8127363	8128579	1217	*	PlantSmallRNAgenes	siRNA24	NA	NA	osa-b1.0r1-66649	siRNA24 locus with predominant RNA size of 24	NA	NA	NA	NA	NA	NA	NA	2.383597335	0.00556646	FALSE	FALSE
3	8881275	8881888	614	*	ShortStack	siRNA24	NA	NA	Cluster_103752	NA	Cluster_103752	24	N	NA	NA	NA	NA	-4.705198803	0.033960027	FALSE	FALSE
3	9203549	9204037	489	+	PlantSmallRNAgenes	OtherRNA	NA	NA	osa-b1.0r1-67017	OtherRNA locus with < 80% of RNAs between 20-24 nts in size	NA	NA	NA	NA	NA	NA	NA	-2.499287098	0.007050997	FALSE	FALSE
3	9371094	9373600	2507	+	PlantSmallRNAgenes	OtherRNA	NA	NA	osa-b1.0r1-67094	OtherRNA locus with < 80% of RNAs between 20-24 nts in size	NA	NA	NA	NA	NA	NA	NA	2.697980673	0.029859037	FALSE	FALSE
3	9937532	9937721	190	+	PlantSmallRNAgenes	siRNA23	NA	NA	osa-b1.0r1-67347	siRNA23 locus with predominant RNA size of 23	NA	NA	NA	NA	NA	NA	NA	-2.042916101	0.035058016	FALSE	FALSE
3	10215982	10216912	931	*	PlantSmallRNAgenes	siRNA24	NA	NA	osa-b1.0r1-67480	siRNA24 locus with predominant RNA size of 24	NA	NA	NA	NA	NA	NA	NA	2.164577346	0.041921151	FALSE	FALSE
3	10576607	10577028	422	*	PlantSmallRNAgenes	siRNA24	NA	NA	osa-b1.0r1-67615	siRNA24 locus with predominant RNA size of 24	NA	NA	NA	NA	NA	NA	NA	2.62692185	0.007046026	FALSE	FALSE
3	11540050	11540585	536	-	PlantSmallRNAgenes	OtherRNA	NA	NA	osa-b1.0r1-67998	OtherRNA locus with < 80% of RNAs between 20-24 nts in size	NA	NA	NA	NA	NA	NA	NA	10.82348351	0.02587959	FALSE	FALSE
3	12597303	12598301	999	*	PlantSmallRNAgenes	siRNA24	NA	NA	osa-b1.0r1-68425	siRNA24 locus with predominant RNA size of 24	NA	NA	NA	NA	NA	NA	NA	-3.345000736	0.049583737	FALSE	FALSE
3	12800543	12800947	405	*	PlantSmallRNAgenes	siRNA24	NA	NA	osa-b1.0r1-68519	siRNA24 locus with predominant RNA size of 24	NA	NA	NA	NA	NA	NA	NA	-4.708080745	0.035970365	FALSE	FALSE
3	13023723	13023931	209	+	PlantSmallRNAgenes	OtherRNA	NA	NA	osa-b1.0r1-68616	OtherRNA locus with < 80% of RNAs between 20-24 nts in size	NA	NA	NA	NA	NA	NA	NA	1.987553823	0.00529621	FALSE	FALSE
3	13093719	13094396	678	*	PlantSmallRNAgenes	siRNA24	NA	NA	osa-b1.0r1-68657	siRNA24 locus with predominant RNA size of 24	NA	NA	NA	NA	NA	NA	NA	1.87855512	0.024748613	FALSE	FALSE
3	14550060	14551058	999	*	PlantSmallRNAgenes	siRNA24	NA	NA	osa-b1.0r1-69205	siRNA24 locus with predominant RNA size of 24	NA	NA	NA	NA	NA	NA	NA	4.314416516	8.69E-06	FALSE	FALSE
3	15334889	15336407	1519	*	PlantSmallRNAgenes	siRNA24	NA	NA	osa-b1.0r1-69534	siRNA24 locus with predominant RNA size of 24	NA	NA	NA	NA	NA	NA	NA	2.230826876	0.022183023	FALSE	FALSE
3	15815232	15815831	600	*	PlantSmallRNAgenes	siRNA24	NA	NA	osa-b1.0r1-69765	siRNA24 locus with predominant RNA size of 24	NA	NA	NA	NA	NA	NA	NA	-2.419564261	0.041060553	FALSE	FALSE
3	16246369	16246727	359	*	PlantSmallRNAgenes	siRNA24	NA	NA	osa-b1.0r1-69979	siRNA24 locus with predominant RNA size of 24	NA	NA	NA	NA	NA	NA	NA	4.98501949	0.038624103	FALSE	FALSE
3	16301348	16302233	886	-	PlantSmallRNAgenes	OtherRNA	NA	NA	osa-b1.0r1-70009	OtherRNA locus with < 80% of RNAs between 20-24 nts in size	NA	NA	NA	NA	NA	NA	NA	-5.246761531	0.001369618	FALSE	FALSE
3	16302333	16303706	1374	-	PlantSmallRNAgenes	OtherRNA	NA	NA	osa-b1.0r1-70010	OtherRNA locus with < 80% of RNAs between 20-24 nts in size	NA	NA	NA	NA	NA	NA	NA	-5.608627408	0.005392837	FALSE	FALSE
3	17642323	17643451	1129	*	PlantSmallRNAgenes	siRNA24	NA	NA	osa-b1.0r1-70640	siRNA24 locus with predominant RNA size of 24	NA	NA	NA	NA	NA	NA	NA	-4.605310279	0.033670248	FALSE	FALSE
3	17919286	17920271	986	*	PlantSmallRNAgenes	siRNA24	NA	NA	osa-b1.0r1-70766	siRNA24 locus with predominant RNA size of 24	NA	NA	NA	NA	NA	NA	NA	-2.990984417	0.04473575	FALSE	FALSE
3	18332869	18333408	540	*	PlantSmallRNAgenes	siRNA24	NA	NA	osa-b1.0r1-70942	siRNA24 locus with predominant RNA size of 24	NA	NA	NA	NA	NA	NA	NA	-2.399999467	0.049780746	FALSE	FALSE
3	20387464	20389201	1738	+	PlantSmallRNAgenes	OtherRNA	NA	NA	osa-b1.0r1-71486	OtherRNA locus with < 80% of RNAs between 20-24 nts in size	NA	NA	NA	NA	NA	NA	NA	8.163843154	0.006249473	FALSE	FALSE
3	20417949	20419160	1212	*	PlantSmallRNAgenes	siRNA24	NA	NA	osa-b1.0r1-71492	siRNA24 locus with predominant RNA size of 24	NA	NA	NA	NA	NA	NA	NA	2.747210736	0.018596229	FALSE	FALSE
3	22000015	22002402	2388	+	PlantSmallRNAgenes	OtherRNA	NA	NA	osa-b1.0r1-72133	OtherRNA locus with < 80% of RNAs between 20-24 nts in size	NA	NA	NA	NA	NA	NA	NA	-2.128695012	0.049780746	FALSE	FALSE
3	22169668	22170009	342	-	PlantSmallRNAgenes	OtherRNA	NA	NA	osa-b1.0r1-72216	OtherRNA locus with < 80% of RNAs between 20-24 nts in size	NA	NA	NA	NA	NA	NA	NA	3.938797263	0.000956837	FALSE	FALSE
3	23478182	23478532	351	*	PlantSmallRNAgenes	siRNA24	NA	NA	osa-b1.0r1-72785	siRNA24 locus with predominant RNA size of 24	NA	NA	NA	NA	NA	NA	NA	-4.436767648	0.04626365	FALSE	FALSE
3	23630768	23632163	1396	*	PlantSmallRNAgenes	siRNA24	NA	NA	osa-b1.0r1-72860	siRNA24 locus with predominant RNA size of 24	NA	NA	NA	NA	NA	NA	NA	3.180803878	0.042707975	FALSE	FALSE
3	25158204	25158753	550	*	PlantSmallRNAgenes	siRNA24	NA	NA	osa-b1.0r1-73538	siRNA24 locus with predominant RNA size of 24	NA	NA	NA	NA	NA	NA	NA	-4.728876968	0.028047951	FALSE	FALSE
3	25563637	25565391	1755	+	PlantSmallRNAgenes	OtherRNA	NA	NA	osa-b1.0r1-73735	OtherRNA locus with < 80% of RNAs between 20-24 nts in size	NA	NA	NA	NA	NA	NA	NA	2.693096291	0.016207071	FALSE	FALSE
3	25839927	25840342	416	-	PlantSmallRNAgenes	siRNA24	NA	NA	osa-b1.0r1-73847	siRNA24 locus with predominant RNA size of 24	NA	NA	NA	NA	NA	NA	NA	-5.140568885	0.028047951	FALSE	FALSE
3	25849395	25850228	834	*	PlantSmallRNAgenes	siRNA24	NA	NA	osa-b1.0r1-73848	siRNA24 locus with predominant RNA size of 24	NA	NA	NA	NA	NA	NA	NA	-2.075230255	0.046043541	FALSE	FALSE
3	26246243	26246560	318	*	PlantSmallRNAgenes	siRNA24	NA	NA	osa-b1.0r1-74049	siRNA24 locus with predominant RNA size of 24	NA	NA	NA	NA	NA	NA	NA	3.168386005	0.023959585	FALSE	FALSE
3	27176171	27177320	1150	*	PlantSmallRNAgenes	siRNA24	NA	NA	osa-b1.0r1-74498	siRNA24 locus with predominant RNA size of 24	NA	NA	NA	NA	NA	NA	NA	-3.381599158	0.03929812	FALSE	FALSE
3	27695959	27696674	716	-	PlantSmallRNAgenes	siRNA24	NA	NA	osa-b1.0r1-74739	siRNA24 locus with predominant RNA size of 24	NA	NA	NA	NA	NA	NA	NA	2.337993145	0.008614621	FALSE	FALSE
3	28467836	28468185	350	*	PlantSmallRNAgenes	siRNA24	NA	NA	osa-b1.0r1-75041	siRNA24 locus with predominant RNA size of 24	NA	NA	NA	NA	NA	NA	NA	-2.221536855	0.042577621	FALSE	FALSE
3	28667234	28667980	747	+	PlantSmallRNAgenes	OtherRNA	NA	NA	osa-b1.0r1-75136	OtherRNA locus with < 80% of RNAs between 20-24 nts in size	NA	NA	NA	NA	NA	NA	NA	2.690441725	0.030010177	FALSE	FALSE
3	29426992	29427007	16	-	ShortStack	OtherRNA	NA	NA	Cluster_117595	NA	Cluster_117595	N	N	NA	NA	NA	NA	-23.61937639	0.003918312	FALSE	FALSE
3	29504194	29505474	1281	*	PlantSmallRNAgenes	siRNA24	NA	NA	osa-b1.0r1-75483	siRNA24 locus with predominant RNA size of 24	NA	NA	NA	NA	NA	NA	NA	-4.685861278	0.022601411	FALSE	FALSE
3	29859622	29860396	775	*	PlantSmallRNAgenes	siRNA24	NA	NA	osa-b1.0r1-75640	siRNA24 locus with predominant RNA size of 24	NA	NA	NA	NA	NA	NA	NA	-2.506218701	0.004306782	FALSE	FALSE
3	30165061	30165281	221	-	PlantSmallRNAgenes	OtherRNA	NA	NA	osa-b1.0r1-75773	OtherRNA locus with < 80% of RNAs between 20-24 nts in size	NA	NA	NA	NA	NA	NA	NA	14.02811675	0.027558573	FALSE	FALSE
3	30401635	30403675	2041	+	PlantSmallRNAgenes	siRNA24	NA	NA	osa-b1.0r1-75866	siRNA24 locus with predominant RNA size of 24	NA	NA	NA	NA	NA	NA	NA	2.038245376	0.016207071	FALSE	FALSE
3	30608451	30609251	801	*	PlantSmallRNAgenes	siRNA24	NA	NA	osa-b1.0r1-75954	siRNA24 locus with predominant RNA size of 24	NA	NA	NA	NA	NA	NA	NA	-5.610809417	0.006946145	FALSE	FALSE
3	30856023	30857324	1302	+	PlantSmallRNAgenes	OtherRNA	NA	NA	osa-b1.0r1-76039	OtherRNA locus with < 80% of RNAs between 20-24 nts in size	NA	NA	NA	NA	NA	NA	NA	-4.817274333	0.008375311	FALSE	FALSE
3	31685601	31685849	249	*	PlantSmallRNAgenes	siRNA24	NA	NA	osa-b1.0r1-76383	siRNA24 locus with predominant RNA size of 24	NA	NA	NA	NA	NA	NA	NA	5.268122004	1.24E-06	FALSE	FALSE
3	31818310	31818769	460	-	PlantSmallRNAgenes	OtherRNA	NA	NA	osa-b1.0r1-76441	OtherRNA locus with < 80% of RNAs between 20-24 nts in size	NA	NA	NA	NA	NA	NA	NA	2.904207915	0.021281887	FALSE	FALSE
3	32410380	32410515	136	-	PlantSmallRNAgenes	OtherRNA	NA	NA	osa-b1.0r1-76708	OtherRNA locus with < 80% of RNAs between 20-24 nts in size	NA	NA	NA	NA	NA	NA	NA	25.07326699	2.28E-07	FALSE	FALSE
3	32438433	32438547	115	-	PlantSmallRNAgenes	OtherRNA	NA	NA	osa-b1.0r1-76722	OtherRNA locus with < 80% of RNAs between 20-24 nts in size	NA	NA	NA	NA	NA	NA	NA	19.11348254	6.11E-05	FALSE	FALSE
3	32920134	32922162	2029	*	PlantSmallRNAgenes	siRNA24	NA	NA	osa-b1.0r1-76924	siRNA24 locus with predominant RNA size of 24	NA	NA	NA	NA	NA	NA	NA	1.501879373	0.049991722	FALSE	FALSE
3	33324834	33324964	131	+	PlantSmallRNAgenes	OtherRNA	NA	NA	osa-b1.0r1-77108	OtherRNA locus with < 80% of RNAs between 20-24 nts in size	NA	NA	NA	NA	NA	NA	NA	4.34174449	0.024550269	FALSE	FALSE
3	33637774	33638511	738	*	PlantSmallRNAgenes	siRNA24	NA	NA	osa-b1.0r1-77213	siRNA24 locus with predominant RNA size of 24	NA	NA	NA	NA	NA	NA	NA	1.702455028	0.041905172	FALSE	FALSE
3	34382316	34382498	183	-	PlantSmallRNAgenes	OtherRNA	NA	NA	osa-b1.0r1-77516	OtherRNA locus with < 80% of RNAs between 20-24 nts in size	NA	NA	NA	NA	NA	NA	NA	1.586742951	0.033960027	FALSE	FALSE
3	34433406	34434255	850	+	PlantSmallRNAgenes	OtherRNA	NA	NA	osa-b1.0r1-77539	OtherRNA locus with < 80% of RNAs between 20-24 nts in size	NA	NA	NA	NA	NA	NA	NA	3.779052906	0.041921151	FALSE	FALSE
3	34560574	34560867	294	-	PlantSmallRNAgenes	OtherRNA	NA	NA	osa-b1.0r1-77587	OtherRNA locus with < 80% of RNAs between 20-24 nts in size	NA	NA	NA	NA	NA	NA	NA	2.373062358	0.022094341	FALSE	FALSE
3	34906678	34906950	273	+	ShortStack	OtherRNA	NA	NA	Cluster_121003	NA	Cluster_121003	N	N	NA	NA	NA	NA	-7.14648266	0.001715958	FALSE	FALSE
3	35059195	35059645	451	+	PlantSmallRNAgenes	OtherRNA	NA	NA	osa-b1.0r1-77772	OtherRNA locus with < 80% of RNAs between 20-24 nts in size	NA	NA	NA	NA	NA	NA	NA	3.253440286	0.003668067	FALSE	FALSE
3	35334752	35334988	237	-	PlantSmallRNAgenes	OtherRNA	NA	NA	osa-b1.0r1-77902	OtherRNA locus with < 80% of RNAs between 20-24 nts in size	NA	NA	NA	NA	NA	NA	NA	3.993918515	0.0009331	FALSE	FALSE
3	35428500	35428654	155	-	PlantSmallRNAgenes	OtherRNA	NA	NA	osa-b1.0r1-77929	OtherRNA locus with < 80% of RNAs between 20-24 nts in size	NA	NA	NA	NA	NA	NA	NA	-23.45639529	0.004273471	FALSE	FALSE
3	35548085	35548107	23	-	ShortStack	siRNA21	NA	NA	Cluster_121364	NA	Cluster_121364	21	N	NA	NA	NA	NA	3.081637467	0.016207071	FALSE	FALSE
3	35603400	35604831	1432	-	PlantSmallRNAgenes	OtherRNA	NA	NA	osa-b1.0r1-77991	OtherRNA locus with < 80% of RNAs between 20-24 nts in size	NA	NA	NA	NA	NA	NA	NA	27.99425734	7.88E-06	FALSE	FALSE
3	36339583	36340098	516	*	PlantSmallRNAgenes	siRNA24	NA	NA	osa-b1.0r1-78252	siRNA24 locus with predominant RNA size of 24	NA	NA	NA	NA	NA	NA	NA	2.075867842	0.021613401	FALSE	FALSE
3	36357445	36357714	270	+	PlantSmallRNAgenes	siRNA20	NA	NA	osa-b1.0r1-78255	siRNA20 locus with predominant RNA size of 20	NA	NA	NA	NA	NA	NA	NA	-3.997634124	0.008832343	FALSE	FALSE
4	2014846	2019229	4384	*	PlantSmallRNAgenes	siRNA24	NA	NA	osa-b1.0r1-79009	siRNA24 locus with predominant RNA size of 24	NA	NA	NA	NA	NA	NA	NA	1.984857205	0.012320737	FALSE	FALSE
4	4310835	4311477	643	*	PlantSmallRNAgenes	siRNA24	NA	NA	osa-b1.0r1-79587	siRNA24 locus with predominant RNA size of 24	NA	NA	NA	NA	NA	NA	NA	-4.424108398	0.043175182	FALSE	FALSE
4	5827200	5827703	504	+	PlantSmallRNAgenes	OtherRNA	NA	NA	osa-b1.0r1-80152	OtherRNA locus with < 80% of RNAs between 20-24 nts in size	NA	NA	NA	NA	NA	NA	NA	10.70379599	0.000286262	FALSE	FALSE
4	7305371	7306458	1088	*	PlantSmallRNAgenes	siRNA24	NA	NA	osa-b1.0r1-80698	siRNA24 locus with predominant RNA size of 24	NA	NA	NA	NA	NA	NA	NA	-2.482616843	0.034663507	FALSE	FALSE
4	8038032	8039842	1811	*	PlantSmallRNAgenes	siRNA24	NA	NA	osa-b1.0r1-80868	siRNA24 locus with predominant RNA size of 24	NA	NA	NA	NA	NA	NA	NA	2.804466783	0.048381092	FALSE	FALSE
4	8300389	8302744	2356	-	PlantSmallRNAgenes	siRNA24	NA	NA	osa-b1.0r1-80951	siRNA24 locus with predominant RNA size of 24	NA	NA	NA	NA	NA	NA	NA	5.279519984	0.030644891	FALSE	FALSE
4	9147108	9147372	265	+	PlantSmallRNAgenes	OtherRNA	NA	NA	osa-b1.0r1-81201	OtherRNA locus with < 80% of RNAs between 20-24 nts in size	NA	NA	NA	NA	NA	NA	NA	29.41041251	9.94E-05	FALSE	FALSE
4	9163432	9163723	292	-	ShortStack	OtherRNA	NA	NA	Cluster_126688	NA	Cluster_126688	N	N	NA	NA	NA	NA	-5.795452171	6.11E-07	FALSE	FALSE
4	9993500	9995099	1600	+	PlantSmallRNAgenes	OtherRNA	NA	NA	osa-b1.0r1-81372	OtherRNA locus with < 80% of RNAs between 20-24 nts in size	NA	NA	NA	NA	NA	NA	NA	2.317892457	0.046309055	FALSE	FALSE
4	12661092	12661966	875	*	PlantSmallRNAgenes	siRNA24	NA	NA	osa-b1.0r1-82097	siRNA24 locus with predominant RNA size of 24	NA	NA	NA	NA	NA	NA	NA	2.7082845	0.004943779	FALSE	FALSE
4	15109471	15110519	1049	*	PlantSmallRNAgenes	siRNA24	NA	NA	osa-b1.0r1-83040	siRNA24 locus with predominant RNA size of 24	NA	NA	NA	NA	NA	NA	NA	-4.349425684	0.042898399	FALSE	FALSE
4	16813903	16816008	2106	-	PlantSmallRNAgenes	siRNA21	NA	NA	osa-b1.0r1-83665	siRNA21 locus with predominant RNA size of 21	NA	NA	NA	NA	NA	NA	NA	-6.131983934	0.048654865	FALSE	FALSE
4	17628044	17628775	732	*	PlantSmallRNAgenes	siRNA24	NA	NA	osa-b1.0r1-84034	siRNA24 locus with predominant RNA size of 24	NA	NA	NA	NA	NA	NA	NA	3.920935831	0.041905172	FALSE	FALSE
4	17705482	17706587	1106	+	PlantSmallRNAgenes	OtherRNA	NA	NA	osa-b1.0r1-84068	OtherRNA locus with < 80% of RNAs between 20-24 nts in size	NA	NA	NA	NA	NA	NA	NA	3.900922162	0.000358466	FALSE	FALSE
4	18394495	18394847	353	*	PlantSmallRNAgenes	siRNA24	NA	NA	osa-b1.0r1-84408	siRNA24 locus with predominant RNA size of 24	NA	NA	NA	NA	NA	NA	NA	2.051900378	0.039967725	FALSE	FALSE
4	19333482	19333572	91	*	PlantSmallRNAgenes	siRNA24	NA	NA	osa-b1.0r1-84810	siRNA24 locus with predominant RNA size of 24	NA	NA	NA	NA	NA	NA	NA	3.783803291	0.000186073	FALSE	FALSE
4	19891565	19892255	691	+	PlantSmallRNAgenes	OtherRNA	NA	NA	osa-b1.0r1-85098	OtherRNA locus with < 80% of RNAs between 20-24 nts in size	NA	NA	NA	NA	NA	NA	NA	5.392316925	0.045109354	FALSE	FALSE
4	20496026	20497071	1046	+	PlantSmallRNAgenes	OtherRNA	NA	NA	osa-b1.0r1-85394	OtherRNA locus with < 80% of RNAs between 20-24 nts in size	NA	NA	NA	NA	NA	NA	NA	-2.531857174	0.030644891	FALSE	FALSE
4	20546505	20546979	475	*	PlantSmallRNAgenes	siRNA24	NA	NA	osa-b1.0r1-85415	siRNA24 locus with predominant RNA size of 24	NA	NA	NA	NA	NA	NA	NA	-2.488418873	0.049780746	FALSE	FALSE
4	21545446	21546190	745	*	PlantSmallRNAgenes	siRNA24	NA	NA	osa-b1.0r1-85898	siRNA24 locus with predominant RNA size of 24	NA	NA	NA	NA	NA	NA	NA	2.462230005	0.030644891	FALSE	FALSE
4	21607247	21607627	381	*	PlantSmallRNAgenes	siRNA24	NA	NA	osa-b1.0r1-85922	siRNA24 locus with predominant RNA size of 24	NA	NA	NA	NA	NA	NA	NA	2.986011905	0.015381529	FALSE	FALSE
4	22077883	22078427	545	+	PlantSmallRNAgenes	OtherRNA	NA	NA	osa-b1.0r1-86113	OtherRNA locus with < 80% of RNAs between 20-24 nts in size	NA	NA	NA	NA	NA	NA	NA	2.993038842	6.35E-05	FALSE	FALSE
4	22307133	22308904	1772	+	ShortStack	OtherRNA	NA	NA	Cluster_134942	NA	Cluster_134942	N	N	NA	NA	NA	NA	-4.911845523	0.008758025	FALSE	FALSE
4	22368893	22369533	641	*	PlantSmallRNAgenes	siRNA24	NA	NA	osa-b1.0r1-86245	siRNA24 locus with predominant RNA size of 24	NA	NA	NA	NA	NA	NA	NA	3.370211521	6.35E-05	FALSE	FALSE
4	23411320	23412350	1031	*	PlantSmallRNAgenes	siRNA24	NA	NA	osa-b1.0r1-86640	siRNA24 locus with predominant RNA size of 24	NA	NA	NA	NA	NA	NA	NA	-2.615314398	0.033960027	FALSE	FALSE
4	23638854	23639709	856	*	PlantSmallRNAgenes	OtherRNA	NA	NA	osa-b1.0r1-86760	OtherRNA locus with < 80% of RNAs between 20-24 nts in size	NA	NA	NA	NA	NA	NA	NA	19.17535087	0.004076212	FALSE	FALSE
4	23639853	23640553	701	+	PlantSmallRNAgenes	OtherRNA	NA	NA	osa-b1.0r1-86761	OtherRNA locus with < 80% of RNAs between 20-24 nts in size	NA	NA	NA	NA	NA	NA	NA	-6.913226979	0.001222447	FALSE	FALSE
4	23654852	23655615	764	*	PlantSmallRNAgenes	OtherRNA	NA	NA	osa-b1.0r1-86769	OtherRNA locus with < 80% of RNAs between 20-24 nts in size	NA	NA	NA	NA	NA	NA	NA	18.78987115	0.01625778	FALSE	FALSE
4	24292458	24294163	1706	*	PlantSmallRNAgenes	siRNA24	NA	NA	osa-b1.0r1-86994	siRNA24 locus with predominant RNA size of 24	NA	NA	NA	NA	NA	NA	NA	-3.602859236	0.017441161	FALSE	FALSE
4	24502857	24503109	253	+	PlantSmallRNAgenes	OtherRNA	NA	NA	osa-b1.0r1-87064	OtherRNA locus with < 80% of RNAs between 20-24 nts in size	NA	NA	NA	NA	NA	NA	NA	2.511745346	0.011690356	FALSE	FALSE
4	24962730	24963113	384	+	PlantSmallRNAgenes	siRNA24	NA	NA	osa-b1.0r1-87245	siRNA24 locus with predominant RNA size of 24	NA	NA	NA	NA	NA	NA	NA	3.086736848	0.00414881	FALSE	FALSE
4	25012136	25012177	42	+	PlantSmallRNAgenes	OtherRNA	NA	NA	osa-b1.0r1-87265	OtherRNA locus with < 80% of RNAs between 20-24 nts in size	NA	NA	NA	NA	NA	NA	NA	9.150097325	0.000956837	FALSE	FALSE
4	25554206	25554405	200	-	PlantSmallRNAgenes	OtherRNA	NA	NA	osa-b1.0r1-87454	OtherRNA locus with < 80% of RNAs between 20-24 nts in size	NA	NA	NA	NA	NA	NA	NA	4.589218423	0.007184219	FALSE	FALSE
4	25571755	25573300	1546	*	PlantSmallRNAgenes	OtherRNA	NA	NA	osa-b1.0r1-87463	OtherRNA locus with < 80% of RNAs between 20-24 nts in size	NA	NA	NA	NA	NA	NA	NA	2.288373894	0.041836704	FALSE	FALSE
4	25639838	25640253	416	*	PlantSmallRNAgenes	siRNA24	NA	NA	osa-b1.0r1-87485	siRNA24 locus with predominant RNA size of 24	NA	NA	NA	NA	NA	NA	NA	4.029211278	0.026905627	FALSE	FALSE
4	26121128	26121842	715	*	PlantSmallRNAgenes	siRNA24	NA	NA	osa-b1.0r1-87667	siRNA24 locus with predominant RNA size of 24	NA	NA	NA	NA	NA	NA	NA	-5.306795084	0.010333371	FALSE	FALSE
4	26312351	26312585	235	+	PlantSmallRNAgenes	OtherRNA	NA	NA	osa-b1.0r1-87743	OtherRNA locus with < 80% of RNAs between 20-24 nts in size	NA	NA	NA	NA	NA	NA	NA	3.304474458	0.001804265	FALSE	FALSE
4	26356429	26356567	139	+	PlantSmallRNAgenes	OtherRNA	NA	NA	osa-b1.0r1-87763	OtherRNA locus with < 80% of RNAs between 20-24 nts in size	NA	NA	NA	NA	NA	NA	NA	-11.37614772	0.007989538	FALSE	FALSE
4	26977448	26979065	1618	*	PlantSmallRNAgenes	siRNA21	NA	NA	osa-b1.0r1-88005	siRNA21 locus with predominant RNA size of 21	NA	NA	NA	NA	NA	NA	NA	3.91434722	0.005592489	FALSE	FALSE
4	27390709	27392007	1299	*	PlantSmallRNAgenes	siRNA24	NA	NA	osa-b1.0r1-88186	siRNA24 locus with predominant RNA size of 24	NA	NA	NA	NA	NA	NA	NA	-5.121920071	0.022601411	FALSE	FALSE
4	27671232	27672544	1313	-	PlantSmallRNAgenes	OtherRNA	NA	NA	osa-b1.0r1-88304	OtherRNA locus with < 80% of RNAs between 20-24 nts in size	NA	NA	NA	NA	NA	NA	NA	3.439928248	0.000879364	FALSE	FALSE
4	27740992	27741348	357	*	PlantSmallRNAgenes	siRNA24	NA	NA	osa-b1.0r1-88330	siRNA24 locus with predominant RNA size of 24	NA	NA	NA	NA	NA	NA	NA	-3.419790241	0.045109354	FALSE	FALSE
4	28703430	28703563	134	-	PlantSmallRNAgenes	OtherRNA	NA	NA	osa-b1.0r1-88716	OtherRNA locus with < 80% of RNAs between 20-24 nts in size	NA	NA	NA	NA	NA	NA	NA	4.262368138	0.00335541	FALSE	FALSE
4	29151528	29152057	530	+	PlantSmallRNAgenes	OtherRNA	NA	NA	osa-b1.0r1-88887	OtherRNA locus with < 80% of RNAs between 20-24 nts in size	NA	NA	NA	NA	NA	NA	NA	-2.01334154	0.009843088	FALSE	FALSE
4	29436479	29437508	1030	*	PlantSmallRNAgenes	siRNA24	NA	NA	osa-b1.0r1-89019	siRNA24 locus with predominant RNA size of 24	NA	NA	NA	NA	NA	NA	NA	-4.868216115	0.027558573	FALSE	FALSE
4	29624304	29624735	432	-	ShortStack	OtherRNA	NA	NA	Cluster_139313	NA	Cluster_139313	N	N	NA	NA	NA	NA	6.30150845	0.014376099	FALSE	FALSE
4	29769102	29770031	930	*	PlantSmallRNAgenes	siRNA24	NA	NA	osa-b1.0r1-89130	siRNA24 locus with predominant RNA size of 24	NA	NA	NA	NA	NA	NA	NA	-6.890348475	0.008177742	FALSE	FALSE
4	30276309	30276698	390	*	PlantSmallRNAgenes	siRNA24	NA	NA	osa-b1.0r1-89311	siRNA24 locus with predominant RNA size of 24	NA	NA	NA	NA	NA	NA	NA	2.781049903	0.04473575	FALSE	FALSE
4	30589553	30590614	1062	*	PlantSmallRNAgenes	siRNA24	NA	NA	osa-b1.0r1-89404	siRNA24 locus with predominant RNA size of 24	NA	NA	NA	NA	NA	NA	NA	2.621062951	0.008208437	FALSE	FALSE
4	31282489	31282844	356	*	PlantSmallRNAgenes	siRNA24	NA	NA	osa-b1.0r1-89660	siRNA24 locus with predominant RNA size of 24	NA	NA	NA	NA	NA	NA	NA	7.875678136	0.00020113	FALSE	FALSE
4	32753193	32753356	164	+	ShortStack	siRNA21	NA	NA	Cluster_140950	NA	Cluster_140950	21	N	NA	NA	NA	NA	3.997139755	0.009135692	FALSE	FALSE
4	32837097	32837413	317	*	PlantSmallRNAgenes	siRNA24	NA	NA	osa-b1.0r1-90175	siRNA24 locus with predominant RNA size of 24	NA	NA	NA	NA	NA	NA	NA	-3.179772624	0.049475818	FALSE	FALSE
4	33384531	33385781	1251	*	PlantSmallRNAgenes	siRNA24	NA	NA	osa-b1.0r1-90393	siRNA24 locus with predominant RNA size of 24	NA	NA	NA	NA	NA	NA	NA	-2.515136125	0.024713785	FALSE	FALSE
4	35367707	35368254	548	*	PlantSmallRNAgenes	siRNA24	NA	NA	osa-b1.0r1-91107	siRNA24 locus with predominant RNA size of 24	NA	NA	NA	NA	NA	NA	NA	-2.84542427	0.043032721	FALSE	FALSE
5	64561	64931	371	-	PlantSmallRNAgenes	OtherRNA	NA	NA	osa-b1.0r1-91169	OtherRNA locus with < 80% of RNAs between 20-24 nts in size	NA	NA	NA	NA	NA	NA	NA	9.492195068	0.039967725	FALSE	FALSE
5	482275	483462	1188	*	PlantSmallRNAgenes	siRNA24	NA	NA	osa-b1.0r1-91297	siRNA24 locus with predominant RNA size of 24	NA	NA	NA	NA	NA	NA	NA	2.321522542	0.022183023	FALSE	FALSE
5	606116	606804	689	*	PlantSmallRNAgenes	OtherRNA	NA	NA	osa-b1.0r1-91339	OtherRNA locus with < 80% of RNAs between 20-24 nts in size	NA	NA	NA	NA	NA	NA	NA	-6.241250699	0.00107324	FALSE	FALSE
5	2738790	2739074	285	*	PlantSmallRNAgenes	siRNA24	NA	NA	osa-b1.0r1-92186	siRNA24 locus with predominant RNA size of 24	NA	NA	NA	NA	NA	NA	NA	3.390320884	0.028989261	FALSE	FALSE
5	3009440	3010220	781	-	PlantSmallRNAgenes	OtherRNA	NA	NA	osa-b1.0r1-92280	OtherRNA locus with < 80% of RNAs between 20-24 nts in size	NA	NA	NA	NA	NA	NA	NA	-1.886546214	0.026972446	FALSE	FALSE
5	3669329	3669635	307	+	PlantSmallRNAgenes	OtherRNA	NA	NA	osa-b1.0r1-92572	OtherRNA locus with < 80% of RNAs between 20-24 nts in size	NA	NA	NA	NA	NA	NA	NA	12.65973469	1.25E-08	FALSE	FALSE
5	3871965	3872063	99	+	PlantSmallRNAgenes	OtherRNA	NA	NA	osa-b1.0r1-92649	OtherRNA locus with < 80% of RNAs between 20-24 nts in size	NA	NA	NA	NA	NA	NA	NA	21.18149126	1.52E-06	FALSE	FALSE
5	3892289	3893768	1480	-	PlantSmallRNAgenes	OtherRNA	NA	NA	osa-b1.0r1-92661	OtherRNA locus with < 80% of RNAs between 20-24 nts in size	NA	NA	NA	NA	NA	NA	NA	5.237630051	3.83E-06	FALSE	FALSE
5	4260758	4261854	1097	*	PlantSmallRNAgenes	siRNA24	NA	NA	osa-b1.0r1-92785	siRNA24 locus with predominant RNA size of 24	NA	NA	NA	NA	NA	NA	NA	-4.411387509	0.046101523	FALSE	FALSE
5	4415767	4416063	297	*	PlantSmallRNAgenes	siRNA24	NA	NA	osa-b1.0r1-92826	siRNA24 locus with predominant RNA size of 24	NA	NA	NA	NA	NA	NA	NA	2.437233577	0.01625778	FALSE	FALSE
5	7491718	7492077	360	-	PlantSmallRNAgenes	siRNA24	NA	NA	osa-b1.0r1-94257	siRNA24 locus with predominant RNA size of 24	NA	NA	NA	NA	NA	NA	NA	2.321724413	0.014090087	FALSE	FALSE
5	7746219	7748243	2025	-	PlantSmallRNAgenes	OtherRNA	NA	NA	osa-b1.0r1-94368	OtherRNA locus with < 80% of RNAs between 20-24 nts in size	NA	NA	NA	NA	NA	NA	NA	-3.765356029	0.000500719	FALSE	FALSE
5	8572410	8572540	131	+	PlantSmallRNAgenes	OtherRNA	NA	NA	osa-b1.0r1-94708	OtherRNA locus with < 80% of RNAs between 20-24 nts in size	NA	NA	NA	NA	NA	NA	NA	19.7012001	7.31E-05	FALSE	FALSE
5	9133813	9134617	805	*	PlantSmallRNAgenes	siRNA24	NA	NA	osa-b1.0r1-94900	siRNA24 locus with predominant RNA size of 24	NA	NA	NA	NA	NA	NA	NA	-2.776559747	0.041905172	FALSE	FALSE
5	9139457	9140517	1061	*	PlantSmallRNAgenes	siRNA24	NA	NA	osa-b1.0r1-94902	siRNA24 locus with predominant RNA size of 24	NA	NA	NA	NA	NA	NA	NA	-3.348338591	0.034673863	FALSE	FALSE
5	12960415	12961255	841	-	PlantSmallRNAgenes	OtherRNA	NA	NA	osa-b1.0r1-95668	OtherRNA locus with < 80% of RNAs between 20-24 nts in size	NA	NA	NA	NA	NA	NA	NA	-27.27173618	1.39E-05	FALSE	FALSE
5	13117410	13118690	1281	*	PlantSmallRNAgenes	siRNA24	NA	NA	osa-b1.0r1-95738	siRNA24 locus with predominant RNA size of 24	NA	NA	NA	NA	NA	NA	NA	-2.107574395	0.030644891	FALSE	FALSE
5	14496462	14498535	2074	-	PlantSmallRNAgenes	OtherRNA	NA	NA	osa-b1.0r1-96254	OtherRNA locus with < 80% of RNAs between 20-24 nts in size	NA	NA	NA	NA	NA	NA	NA	8.209585223	0.005756089	FALSE	FALSE
5	15033572	15034266	695	*	PlantSmallRNAgenes	siRNA24	NA	NA	osa-b1.0r1-96509	siRNA24 locus with predominant RNA size of 24	NA	NA	NA	NA	NA	NA	NA	2.615170403	0.013365698	FALSE	FALSE
5	16658792	16659291	500	*	PlantSmallRNAgenes	siRNA24	NA	NA	osa-b1.0r1-97047	siRNA24 locus with predominant RNA size of 24	NA	NA	NA	NA	NA	NA	NA	6.046508262	0.014090087	FALSE	FALSE
5	16960057	16960634	578	*	PlantSmallRNAgenes	siRNA24	NA	NA	osa-b1.0r1-97178	siRNA24 locus with predominant RNA size of 24	NA	NA	NA	NA	NA	NA	NA	2.632031069	0.026786079	FALSE	FALSE
5	17136394	17138031	1638	*	PlantSmallRNAgenes	siRNA24	NA	NA	osa-b1.0r1-97243	siRNA24 locus with predominant RNA size of 24	NA	NA	NA	NA	NA	NA	NA	2.770395877	0.024266078	FALSE	FALSE
5	18493607	18495446	1840	*	PlantSmallRNAgenes	siRNA24	NA	NA	osa-b1.0r1-97839	siRNA24 locus with predominant RNA size of 24	NA	NA	NA	NA	NA	NA	NA	-3.177095665	0.010231276	FALSE	FALSE
5	20345553	20345756	204	-	ShortStack	OtherRNA	NA	NA	Cluster_154850	NA	Cluster_154850	N	N	NA	NA	NA	NA	-6.290220108	0.038349332	FALSE	FALSE
5	20650602	20650968	367	-	PlantSmallRNAgenes	siRNA24	NA	NA	osa-b1.0r1-98812	siRNA24 locus with predominant RNA size of 24	NA	NA	NA	NA	NA	NA	NA	1.849605334	0.045655308	FALSE	FALSE
5	21333467	21334226	760	+	PlantSmallRNAgenes	OtherRNA	NA	NA	osa-b1.0r1-99112	OtherRNA locus with < 80% of RNAs between 20-24 nts in size	NA	NA	NA	NA	NA	NA	NA	3.209291167	0.0060324	FALSE	FALSE
5	21435843	21436378	536	+	PlantSmallRNAgenes	siRNA24	NA	NA	osa-b1.0r1-99152	siRNA24 locus with predominant RNA size of 24	NA	NA	NA	NA	NA	NA	NA	2.555897956	0.015241175	FALSE	FALSE
5	22824223	22824933	711	*	PlantSmallRNAgenes	siRNA24	NA	NA	osa-b1.0r1-99744	siRNA24 locus with predominant RNA size of 24	NA	NA	NA	NA	NA	NA	NA	-4.670074139	0.045969534	FALSE	FALSE
5	22856673	22856876	204	-	PlantSmallRNAgenes	OtherRNA	NA	NA	osa-b1.0r1-99755	OtherRNA locus with < 80% of RNAs between 20-24 nts in size	NA	NA	NA	NA	NA	NA	NA	3.060629126	0.0060324	FALSE	FALSE
5	23341339	23342185	847	*	PlantSmallRNAgenes	siRNA24	NA	NA	osa-b1.0r1-99921	siRNA24 locus with predominant RNA size of 24	NA	NA	NA	NA	NA	NA	NA	-3.241212021	0.043902119	FALSE	FALSE
5	23360117	23360873	757	*	PlantSmallRNAgenes	siRNA24	NA	NA	osa-b1.0r1-99929	siRNA24 locus with predominant RNA size of 24	NA	NA	NA	NA	NA	NA	NA	-1.680372684	0.049267739	FALSE	FALSE
5	23446564	23448294	1731	*	PlantSmallRNAgenes	siRNA24	NA	NA	osa-b1.0r1-99975	siRNA24 locus with predominant RNA size of 24	NA	NA	NA	NA	NA	NA	NA	-5.581775996	0.011023846	FALSE	FALSE
5	23483827	23484068	242	-	PlantSmallRNAgenes	OtherRNA	NA	NA	osa-b1.0r1-99996	OtherRNA locus with < 80% of RNAs between 20-24 nts in size	NA	NA	NA	NA	NA	NA	NA	-2.082822823	0.012021092	FALSE	FALSE
5	23490398	23490627	230	*	PlantSmallRNAgenes	siRNA24	NA	NA	osa-b1.0r1-100001	siRNA24 locus with predominant RNA size of 24	NA	NA	NA	NA	NA	NA	NA	-2.352206533	0.022183023	FALSE	FALSE
5	24690732	24691193	462	+	PlantSmallRNAgenes	siRNA24	NA	NA	osa-b1.0r1-100479	siRNA24 locus with predominant RNA size of 24	NA	NA	NA	NA	NA	NA	NA	5.167034619	0.049780746	FALSE	FALSE
5	24727369	24728423	1055	+	PlantSmallRNAgenes	OtherRNA	NA	NA	osa-b1.0r1-100498	OtherRNA locus with < 80% of RNAs between 20-24 nts in size	NA	NA	NA	NA	NA	NA	NA	2.681722634	0.022601411	FALSE	FALSE
5	25318961	25319179	219	+	PlantSmallRNAgenes	OtherRNA	NA	NA	osa-b1.0r1-100777	OtherRNA locus with < 80% of RNAs between 20-24 nts in size	NA	NA	NA	NA	NA	NA	NA	26.30773572	0.000267839	FALSE	FALSE
5	25457414	25458584	1171	*	PlantSmallRNAgenes	siRNA24	NA	NA	osa-b1.0r1-100825	siRNA24 locus with predominant RNA size of 24	NA	NA	NA	NA	NA	NA	NA	3.218629184	0.016207071	FALSE	FALSE
5	26634542	26634745	204	+	PlantSmallRNAgenes	OtherRNA	NA	NA	osa-b1.0r1-101299	OtherRNA locus with < 80% of RNAs between 20-24 nts in size	NA	NA	NA	NA	NA	NA	NA	-2.299784643	0.008375793	FALSE	FALSE
5	27766261	27766661	401	-	ShortStack	OtherRNA	NA	NA	Cluster_159561	NA	Cluster_159561	N	N	NA	NA	NA	NA	5.379278032	0.033960027	FALSE	FALSE
5	27842789	27843251	463	*	PlantSmallRNAgenes	siRNA24	NA	NA	osa-b1.0r1-101776	siRNA24 locus with predominant RNA size of 24	NA	NA	NA	NA	NA	NA	NA	3.473797482	0.017184521	FALSE	FALSE
5	28051716	28052944	1229	+	PlantSmallRNAgenes	OtherRNA	NA	NA	osa-b1.0r1-101881	OtherRNA locus with < 80% of RNAs between 20-24 nts in size	NA	NA	NA	NA	NA	NA	NA	-5.194864528	0.015183192	FALSE	FALSE
5	28928208	28928382	175	+	PlantSmallRNAgenes	OtherRNA	NA	NA	osa-b1.0r1-102207	OtherRNA locus with < 80% of RNAs between 20-24 nts in size	NA	NA	NA	NA	NA	NA	NA	18.87489115	0.002538734	FALSE	FALSE
5	29053713	29054067	355	*	PlantSmallRNAgenes	siRNA24	NA	NA	osa-b1.0r1-102248	siRNA24 locus with predominant RNA size of 24	NA	NA	NA	NA	NA	NA	NA	-4.987996006	0.014376099	FALSE	FALSE
5	29055566	29056093	528	*	PlantSmallRNAgenes	siRNA24	NA	NA	osa-b1.0r1-102250	siRNA24 locus with predominant RNA size of 24	NA	NA	NA	NA	NA	NA	NA	-3.519075935	0.041888975	FALSE	FALSE
5	29761586	29762626	1041	-	PlantSmallRNAgenes	OtherRNA	NA	NA	osa-b1.0r1-102542	OtherRNA locus with < 80% of RNAs between 20-24 nts in size	NA	NA	NA	NA	NA	NA	NA	4.842749108	0.00202306	FALSE	FALSE
6	295875	297165	1291	*	PlantSmallRNAgenes	siRNA24	NA	NA	osa-b1.0r1-102659	siRNA24 locus with predominant RNA size of 24	NA	NA	NA	NA	NA	NA	NA	-2.99862401	0.049433153	FALSE	FALSE
6	450518	450942	425	+	PlantSmallRNAgenes	OtherRNA	NA	NA	osa-b1.0r1-102698	OtherRNA locus with < 80% of RNAs between 20-24 nts in size	NA	NA	NA	NA	NA	NA	NA	-9.401263095	0.041284982	FALSE	FALSE
6	1107703	1108173	471	-	PlantSmallRNAgenes	OtherRNA	NA	NA	osa-b1.0r1-102966	OtherRNA locus with < 80% of RNAs between 20-24 nts in size	NA	NA	NA	NA	NA	NA	NA	-5.336133728	0.01256212	FALSE	FALSE
6	1674277	1677406	3130	-	PlantSmallRNAgenes	OtherRNA	NA	NA	osa-b1.0r1-103176	OtherRNA locus with < 80% of RNAs between 20-24 nts in size	NA	NA	NA	NA	NA	NA	NA	2.156800048	0.045018371	FALSE	FALSE
6	1820662	1820763	102	-	PlantSmallRNAgenes	OtherRNA	NA	NA	osa-b1.0r1-103260	OtherRNA locus with < 80% of RNAs between 20-24 nts in size	NA	NA	NA	NA	NA	NA	NA	-1.639452219	0.048250197	FALSE	FALSE
6	2713859	2714351	493	+	PlantSmallRNAgenes	OtherRNA	NA	NA	osa-b1.0r1-103562	OtherRNA locus with < 80% of RNAs between 20-24 nts in size	NA	NA	NA	NA	NA	NA	NA	2.9060768	0.013365698	FALSE	FALSE
6	2894127	2895542	1416	*	PlantSmallRNAgenes	OtherRNA	NA	NA	osa-b1.0r1-103646	OtherRNA locus with < 80% of RNAs between 20-24 nts in size	NA	NA	NA	NA	NA	NA	NA	-3.092370802	0.035962596	FALSE	FALSE
6	3351148	3351332	185	-	PlantSmallRNAgenes	OtherRNA	NA	NA	osa-b1.0r1-103841	OtherRNA locus with < 80% of RNAs between 20-24 nts in size	NA	NA	NA	NA	NA	NA	NA	3.153615398	0.023685595	FALSE	FALSE
6	3788726	3788833	108	-	PlantSmallRNAgenes	OtherRNA	NA	NA	osa-b1.0r1-103995	OtherRNA locus with < 80% of RNAs between 20-24 nts in size	NA	NA	NA	NA	NA	NA	NA	4.249992341	0.002675535	FALSE	FALSE
6	3974491	3975635	1145	*	PlantSmallRNAgenes	siRNA24	NA	NA	osa-b1.0r1-104063	siRNA24 locus with predominant RNA size of 24	NA	NA	NA	NA	NA	NA	NA	-2.130616931	0.004350581	FALSE	FALSE
6	4005843	4007284	1442	*	PlantSmallRNAgenes	siRNA24	NA	NA	osa-b1.0r1-104085	siRNA24 locus with predominant RNA size of 24	NA	NA	NA	NA	NA	NA	NA	-2.088122702	0.031050329	FALSE	FALSE
6	4048378	4048810	433	*	PlantSmallRNAgenes	siRNA24	NA	NA	osa-b1.0r1-104098	siRNA24 locus with predominant RNA size of 24	NA	NA	NA	NA	NA	NA	NA	-3.799728622	0.011365542	FALSE	FALSE
6	4198802	4199441	640	-	PlantSmallRNAgenes	OtherRNA	NA	NA	osa-b1.0r1-104165	OtherRNA locus with < 80% of RNAs between 20-24 nts in size	NA	NA	NA	NA	NA	NA	NA	5.351811911	0.030481906	FALSE	FALSE
6	4406275	4406937	663	*	PlantSmallRNAgenes	siRNA24	NA	NA	osa-b1.0r1-104253	siRNA24 locus with predominant RNA size of 24	NA	NA	NA	NA	NA	NA	NA	-5.336278375	0.006829481	FALSE	FALSE
6	4567622	4568488	867	*	PlantSmallRNAgenes	siRNA24	NA	NA	osa-b1.0r1-104320	siRNA24 locus with predominant RNA size of 24	NA	NA	NA	NA	NA	NA	NA	-6.477674946	0.000715447	FALSE	FALSE
6	4671269	4672774	1506	*	PlantSmallRNAgenes	siRNA24	NA	NA	osa-b1.0r1-104372	siRNA24 locus with predominant RNA size of 24	NA	NA	NA	NA	NA	NA	NA	3.531171219	0.024635283	FALSE	FALSE
6	4727183	4727505	323	*	PlantSmallRNAgenes	siRNA24	NA	NA	osa-b1.0r1-104400	siRNA24 locus with predominant RNA size of 24	NA	NA	NA	NA	NA	NA	NA	-2.057886738	0.035300761	FALSE	FALSE
6	5286242	5287534	1293	*	PlantSmallRNAgenes	siRNA24	NA	NA	osa-b1.0r1-104724	siRNA24 locus with predominant RNA size of 24	NA	NA	NA	NA	NA	NA	NA	2.103520731	0.041284982	FALSE	FALSE
6	5487048	5487490	443	-	PlantSmallRNAgenes	OtherRNA	NA	NA	osa-b1.0r1-104815	OtherRNA locus with < 80% of RNAs between 20-24 nts in size	NA	NA	NA	NA	NA	NA	NA	3.332754254	0.010231276	FALSE	FALSE
6	6285937	6286750	814	*	PlantSmallRNAgenes	siRNA24	NA	NA	osa-b1.0r1-105187	siRNA24 locus with predominant RNA size of 24	NA	NA	NA	NA	NA	NA	NA	-2.998704161	0.036124824	FALSE	FALSE
6	6602536	6603734	1199	*	PlantSmallRNAgenes	siRNA24	NA	NA	osa-b1.0r1-105332	siRNA24 locus with predominant RNA size of 24	NA	NA	NA	NA	NA	NA	NA	3.308297549	0.007989538	FALSE	FALSE
6	6970192	6970811	620	*	PlantSmallRNAgenes	siRNA24	NA	NA	osa-b1.0r1-105507	siRNA24 locus with predominant RNA size of 24	NA	NA	NA	NA	NA	NA	NA	-3.143065869	0.03501015	FALSE	FALSE
6	7005272	7006215	944	*	PlantSmallRNAgenes	siRNA24	NA	NA	osa-b1.0r1-105526	siRNA24 locus with predominant RNA size of 24	NA	NA	NA	NA	NA	NA	NA	-2.069012143	0.031763964	FALSE	FALSE
6	7551906	7552441	536	*	PlantSmallRNAgenes	siRNA24	NA	NA	osa-b1.0r1-105795	siRNA24 locus with predominant RNA size of 24	NA	NA	NA	NA	NA	NA	NA	1.60441847	0.041905172	FALSE	FALSE
6	7953351	7953942	592	*	PlantSmallRNAgenes	siRNA24	NA	NA	osa-b1.0r1-105960	siRNA24 locus with predominant RNA size of 24	NA	NA	NA	NA	NA	NA	NA	-4.58128874	0.03772046	FALSE	FALSE
6	8104429	8104861	433	*	PlantSmallRNAgenes	siRNA24	NA	NA	osa-b1.0r1-106026	siRNA24 locus with predominant RNA size of 24	NA	NA	NA	NA	NA	NA	NA	2.632039969	0.014847278	FALSE	FALSE
6	8365773	8367820	2048	*	PlantSmallRNAgenes	OtherRNA	NA	NA	osa-b1.0r1-106145	OtherRNA locus with < 80% of RNAs between 20-24 nts in size	NA	NA	NA	NA	NA	NA	NA	5.094691268	2.48E-05	FALSE	FALSE
6	8908703	8909167	465	*	PlantSmallRNAgenes	siRNA24	NA	NA	osa-b1.0r1-106314	siRNA24 locus with predominant RNA size of 24	NA	NA	NA	NA	NA	NA	NA	-5.145039981	0.021281887	FALSE	FALSE
6	8914033	8918576	4544	*	PlantSmallRNAgenes	siRNA24	NA	NA	osa-b1.0r1-106320	siRNA24 locus with predominant RNA size of 24	NA	NA	NA	NA	NA	NA	NA	4.395679374	2.90E-05	FALSE	FALSE
6	9281395	9282900	1506	*	PlantSmallRNAgenes	siRNA24	NA	NA	osa-b1.0r1-106481	siRNA24 locus with predominant RNA size of 24	NA	NA	NA	NA	NA	NA	NA	5.255760899	0.032958872	FALSE	FALSE
6	9343714	9343817	104	+	PlantSmallRNAgenes	OtherRNA	NA	NA	osa-b1.0r1-106511	OtherRNA locus with < 80% of RNAs between 20-24 nts in size	NA	NA	NA	NA	NA	NA	NA	18.55450023	0.041905172	FALSE	FALSE
6	11712998	11713014	17	-	PlantSmallRNAgenes	OtherRNA	NA	NA	osa-b1.0r1-107416	OtherRNA locus with < 80% of RNAs between 20-24 nts in size	NA	NA	NA	NA	NA	NA	NA	20.9863571	0.000292974	FALSE	FALSE
6	12693439	12693840	402	*	PlantSmallRNAgenes	siRNA24	NA	NA	osa-b1.0r1-107804	siRNA24 locus with predominant RNA size of 24	NA	NA	NA	NA	NA	NA	NA	-2.85056046	0.042489333	FALSE	FALSE
6	12738039	12738959	921	*	PlantSmallRNAgenes	siRNA24	NA	NA	osa-b1.0r1-107820	siRNA24 locus with predominant RNA size of 24	NA	NA	NA	NA	NA	NA	NA	-4.475354807	0.045941455	FALSE	FALSE
6	13041429	13041761	333	*	PlantSmallRNAgenes	siRNA21	NA	NA	osa-b1.0r1-107967	siRNA21 locus with predominant RNA size of 21	NA	NA	NA	NA	NA	NA	NA	2.434401601	0.022183023	FALSE	FALSE
6	13326699	13327498	800	-	PlantSmallRNAgenes	OtherRNA	NA	NA	osa-b1.0r1-108073	OtherRNA locus with < 80% of RNAs between 20-24 nts in size	NA	NA	NA	NA	NA	NA	NA	2.553029969	0.023685595	FALSE	FALSE
6	13407324	13408804	1481	+	PlantSmallRNAgenes	OtherRNA	NA	NA	osa-b1.0r1-108119	OtherRNA locus with < 80% of RNAs between 20-24 nts in size	NA	NA	NA	NA	NA	NA	NA	-3.416046901	0.000575598	FALSE	FALSE
6	15363916	15364177	262	*	ShortStack	siRNA21	NA	NA	Cluster_170773	NA	Cluster_170773	21	N	NA	NA	NA	NA	2.588454372	0.046043541	FALSE	FALSE
6	15915890	15916390	501	*	PlantSmallRNAgenes	siRNA24	NA	NA	osa-b1.0r1-108951	siRNA24 locus with predominant RNA size of 24	NA	NA	NA	NA	NA	NA	NA	2.961288815	0.026795854	FALSE	FALSE
6	16008480	16009444	965	+	PlantSmallRNAgenes	siRNA24	NA	NA	osa-b1.0r1-108978	siRNA24 locus with predominant RNA size of 24	NA	NA	NA	NA	NA	NA	NA	3.398003255	0.002984007	FALSE	FALSE
6	17256550	17257219	670	*	PlantSmallRNAgenes	siRNA24	NA	NA	osa-b1.0r1-109502	siRNA24 locus with predominant RNA size of 24	NA	NA	NA	NA	NA	NA	NA	-4.922752207	0.041428242	FALSE	FALSE
6	19377815	19378696	882	*	PlantSmallRNAgenes	OtherRNA	NA	NA	osa-b1.0r1-110146	OtherRNA locus with < 80% of RNAs between 20-24 nts in size	NA	NA	NA	NA	NA	NA	NA	8.492296644	0.019721935	FALSE	FALSE
6	20875304	20877241	1938	*	PlantSmallRNAgenes	siRNA24	NA	NA	osa-b1.0r1-110766	siRNA24 locus with predominant RNA size of 24	NA	NA	NA	NA	NA	NA	NA	-1.855494577	0.038624103	FALSE	FALSE
6	21113884	21114307	424	-	ShortStack	OtherRNA	NA	NA	Cluster_173986	NA	Cluster_173986	N	N	NA	NA	NA	NA	-2.331398989	0.018126963	FALSE	FALSE
6	21163882	21164276	395	+	PlantSmallRNAgenes	siRNA24	NA	NA	osa-b1.0r1-110913	siRNA24 locus with predominant RNA size of 24	NA	NA	NA	NA	NA	NA	NA	-3.13197356	0.003812929	FALSE	FALSE
6	22601131	22601214	84	+	PlantSmallRNAgenes	OtherRNA	NA	NA	osa-b1.0r1-111522	OtherRNA locus with < 80% of RNAs between 20-24 nts in size	NA	NA	NA	NA	NA	NA	NA	8.77255491	0.000238247	FALSE	FALSE
6	23588212	23588703	492	-	PlantSmallRNAgenes	OtherRNA	NA	NA	osa-b1.0r1-112011	OtherRNA locus with < 80% of RNAs between 20-24 nts in size	NA	NA	NA	NA	NA	NA	NA	-4.667661017	0.006444589	FALSE	FALSE
6	23864745	23865232	488	*	PlantSmallRNAgenes	siRNA24	NA	NA	osa-b1.0r1-112139	siRNA24 locus with predominant RNA size of 24	NA	NA	NA	NA	NA	NA	NA	2.244773348	0.043077297	FALSE	FALSE
6	24282552	24283313	762	*	PlantSmallRNAgenes	siRNA24	NA	NA	osa-b1.0r1-112288	siRNA24 locus with predominant RNA size of 24	NA	NA	NA	NA	NA	NA	NA	-5.104759415	0.014376099	FALSE	FALSE
6	24352069	24352453	385	+	PlantSmallRNAgenes	siRNA24	NA	NA	osa-b1.0r1-112321	siRNA24 locus with predominant RNA size of 24	NA	NA	NA	NA	NA	NA	NA	-3.237502638	0.02391786	FALSE	FALSE
6	24680756	24681811	1056	*	PlantSmallRNAgenes	siRNA24	NA	NA	osa-b1.0r1-112500	siRNA24 locus with predominant RNA size of 24	NA	NA	NA	NA	NA	NA	NA	1.827076173	0.03535296	FALSE	FALSE
6	24773844	24774160	317	*	PlantSmallRNAgenes	siRNA24	NA	NA	osa-b1.0r1-112562	siRNA24 locus with predominant RNA size of 24	NA	NA	NA	NA	NA	NA	NA	-2.221231395	0.048331382	FALSE	FALSE
6	25692117	25692313	197	+	PlantSmallRNAgenes	OtherRNA	NA	NA	osa-b1.0r1-112990	OtherRNA locus with < 80% of RNAs between 20-24 nts in size	NA	NA	NA	NA	NA	NA	NA	-3.437904002	0.000358466	FALSE	FALSE
6	25874406	25874799	394	*	PlantSmallRNAgenes	siRNA24	NA	NA	osa-b1.0r1-113047	siRNA24 locus with predominant RNA size of 24	NA	NA	NA	NA	NA	NA	NA	-3.063027715	0.017118916	FALSE	FALSE
6	26759285	26760962	1678	*	PlantSmallRNAgenes	siRNA24	NA	NA	osa-b1.0r1-113483	siRNA24 locus with predominant RNA size of 24	NA	NA	NA	NA	NA	NA	NA	-4.137491516	0.008177742	FALSE	FALSE
6	27202574	27202767	194	-	PlantSmallRNAgenes	OtherRNA	NA	NA	osa-b1.0r1-113676	OtherRNA locus with < 80% of RNAs between 20-24 nts in size	NA	NA	NA	NA	NA	NA	NA	18.97545474	0.035962596	FALSE	FALSE
6	27450906	27451875	970	*	PlantSmallRNAgenes	siRNA24	NA	NA	osa-b1.0r1-113770	siRNA24 locus with predominant RNA size of 24	NA	NA	NA	NA	NA	NA	NA	3.061048394	0.028542776	FALSE	FALSE
6	27685512	27685910	399	*	PlantSmallRNAgenes	siRNA24	NA	NA	osa-b1.0r1-113889	siRNA24 locus with predominant RNA size of 24	NA	NA	NA	NA	NA	NA	NA	-5.370135453	0.011365542	FALSE	FALSE
6	28107817	28108133	317	+	PlantSmallRNAgenes	OtherRNA	NA	NA	osa-b1.0r1-114105	OtherRNA locus with < 80% of RNAs between 20-24 nts in size	NA	NA	NA	NA	NA	NA	NA	2.136932638	0.045793847	FALSE	FALSE
6	28909032	28909397	366	*	PlantSmallRNAgenes	siRNA24	NA	NA	osa-b1.0r1-114427	siRNA24 locus with predominant RNA size of 24	NA	NA	NA	NA	NA	NA	NA	3.938590491	0.000357792	FALSE	FALSE
6	29064304	29064562	259	*	PlantSmallRNAgenes	siRNA24	NA	NA	osa-b1.0r1-114481	siRNA24 locus with predominant RNA size of 24	NA	NA	NA	NA	NA	NA	NA	4.212237523	0.000142652	FALSE	FALSE
6	30345374	30346048	675	*	PlantSmallRNAgenes	siRNA21	NA	NA	osa-b1.0r1-114945	siRNA21 locus with predominant RNA size of 21	NA	NA	NA	NA	NA	NA	NA	6.860800086	0.002685234	FALSE	FALSE
6	30999076	30999391	316	+	PlantSmallRNAgenes	OtherRNA	NA	NA	osa-b1.0r1-115160	OtherRNA locus with < 80% of RNAs between 20-24 nts in size	NA	NA	NA	NA	NA	NA	NA	2.479024933	0.035699724	FALSE	FALSE
6	31093417	31093515	99	+	PlantSmallRNAgenes	OtherRNA	NA	NA	osa-b1.0r1-115186	OtherRNA locus with < 80% of RNAs between 20-24 nts in size	NA	NA	NA	NA	NA	NA	NA	3.002027727	0.020551143	FALSE	FALSE
7	136251	139860	3610	-	PlantSmallRNAgenes	siRNA22	NA	NA	osa-b1.0r1-115286	siRNA22 locus with predominant RNA size of 22	NA	NA	NA	NA	NA	NA	NA	-1.729954843	0.0060324	FALSE	FALSE
7	908127	908937	811	*	PlantSmallRNAgenes	siRNA24	NA	NA	osa-b1.0r1-115623	siRNA24 locus with predominant RNA size of 24	NA	NA	NA	NA	NA	NA	NA	2.697673412	0.03848554	FALSE	FALSE
7	1220486	1220583	98	+	PlantSmallRNAgenes	OtherRNA	NA	NA	osa-b1.0r1-115740	OtherRNA locus with < 80% of RNAs between 20-24 nts in size	NA	NA	NA	NA	NA	NA	NA	23.24430368	3.09E-05	FALSE	FALSE
7	1763400	1763726	327	*	PlantSmallRNAgenes	OtherRNA	NA	NA	osa-b1.0r1-115948	OtherRNA locus with < 80% of RNAs between 20-24 nts in size	NA	NA	NA	NA	NA	NA	NA	19.74673447	0.02648475	FALSE	FALSE
7	2462428	2463097	670	*	PlantSmallRNAgenes	siRNA24	NA	NA	osa-b1.0r1-116288	siRNA24 locus with predominant RNA size of 24	NA	NA	NA	NA	NA	NA	NA	-2.536910166	0.037693148	FALSE	FALSE
7	2749839	2750203	365	*	PlantSmallRNAgenes	siRNA24	NA	NA	osa-b1.0r1-116448	siRNA24 locus with predominant RNA size of 24	NA	NA	NA	NA	NA	NA	NA	6.055124703	0.015459131	FALSE	FALSE
7	3370356	3370566	211	+	PlantSmallRNAgenes	siRNA24	NA	NA	osa-b1.0r1-116698	siRNA24 locus with predominant RNA size of 24	NA	NA	NA	NA	NA	NA	NA	3.74487835	0.01256212	FALSE	FALSE
7	3622648	3624024	1377	*	PlantSmallRNAgenes	siRNA24	NA	NA	osa-b1.0r1-116776	siRNA24 locus with predominant RNA size of 24	NA	NA	NA	NA	NA	NA	NA	5.436569351	7.06E-06	FALSE	FALSE
7	3665743	3666010	268	+	PlantSmallRNAgenes	OtherRNA	NA	NA	osa-b1.0r1-116800	OtherRNA locus with < 80% of RNAs between 20-24 nts in size	NA	NA	NA	NA	NA	NA	NA	2.319481482	0.029123739	FALSE	FALSE
7	3672814	3673948	1135	+	PlantSmallRNAgenes	OtherRNA	NA	NA	osa-b1.0r1-116805	OtherRNA locus with < 80% of RNAs between 20-24 nts in size	NA	NA	NA	NA	NA	NA	NA	-2.165332705	0.006012906	FALSE	FALSE
7	5886249	5886549	301	-	PlantSmallRNAgenes	OtherRNA	NA	NA	osa-b1.0r1-117765	OtherRNA locus with < 80% of RNAs between 20-24 nts in size	NA	NA	NA	NA	NA	NA	NA	4.476416965	0.018147564	FALSE	FALSE
7	6032353	6035909	3557	*	PlantSmallRNAgenes	siRNA24	NA	NA	osa-b1.0r1-117846	siRNA24 locus with predominant RNA size of 24	NA	NA	NA	NA	NA	NA	NA	2.024470963	0.014376099	FALSE	FALSE
7	8988582	8989090	509	*	PlantSmallRNAgenes	siRNA24	NA	NA	osa-b1.0r1-119147	siRNA24 locus with predominant RNA size of 24	NA	NA	NA	NA	NA	NA	NA	2.604167734	0.002284329	FALSE	FALSE
7	10114144	10115536	1393	*	PlantSmallRNAgenes	siRNA24	NA	NA	osa-b1.0r1-119509	siRNA24 locus with predominant RNA size of 24	NA	NA	NA	NA	NA	NA	NA	2.367082195	0.009721422	FALSE	FALSE
7	11778481	11780357	1877	*	PlantSmallRNAgenes	siRNA24	NA	NA	osa-b1.0r1-120026	siRNA24 locus with predominant RNA size of 24	NA	NA	NA	NA	NA	NA	NA	1.699704568	0.047862369	FALSE	FALSE
7	14595538	14597945	2408	*	PlantSmallRNAgenes	siRNA24	NA	NA	osa-b1.0r1-120775	siRNA24 locus with predominant RNA size of 24	NA	NA	NA	NA	NA	NA	NA	2.944598009	0.028047951	FALSE	FALSE
7	15256677	15257851	1175	*	PlantSmallRNAgenes	siRNA24	NA	NA	osa-b1.0r1-121001	siRNA24 locus with predominant RNA size of 24	NA	NA	NA	NA	NA	NA	NA	1.927996901	0.023685595	FALSE	FALSE
7	16346941	16349136	2196	*	PlantSmallRNAgenes	siRNA24	NA	NA	osa-b1.0r1-121482	siRNA24 locus with predominant RNA size of 24	NA	NA	NA	NA	NA	NA	NA	2.758131865	0.002900507	FALSE	FALSE
7	16520677	16520932	256	+	PlantSmallRNAgenes	OtherRNA	NA	NA	osa-b1.0r1-121539	OtherRNA locus with < 80% of RNAs between 20-24 nts in size	NA	NA	NA	NA	NA	NA	NA	-4.591897029	0.038349332	FALSE	FALSE
7	18844213	18845317	1105	*	PlantSmallRNAgenes	siRNA24	NA	NA	osa-b1.0r1-122464	siRNA24 locus with predominant RNA size of 24	NA	NA	NA	NA	NA	NA	NA	-3.044487537	0.027572781	FALSE	FALSE
7	19625722	19626080	359	-	PlantSmallRNAgenes	OtherRNA	NA	NA	osa-b1.0r1-122853	OtherRNA locus with < 80% of RNAs between 20-24 nts in size	NA	NA	NA	NA	NA	NA	NA	5.39405909	0.040502466	FALSE	FALSE
7	20073042	20073184	143	*	PlantSmallRNAgenes	siRNA24	NA	NA	osa-b1.0r1-123003	siRNA24 locus with predominant RNA size of 24	NA	NA	NA	NA	NA	NA	NA	4.75591294	0.005289966	FALSE	FALSE
7	20487797	20488491	695	+	PlantSmallRNAgenes	OtherRNA	NA	NA	osa-b1.0r1-123184	OtherRNA locus with < 80% of RNAs between 20-24 nts in size	NA	NA	NA	NA	NA	NA	NA	4.526312004	0.00217094	FALSE	FALSE
7	21306149	21308076	1928	-	PlantSmallRNAgenes	siRNA24	NA	NA	osa-b1.0r1-123489	siRNA24 locus with predominant RNA size of 24	NA	NA	NA	NA	NA	NA	NA	-1.825205774	0.018816378	FALSE	FALSE
7	21875555	21876678	1124	+	PlantSmallRNAgenes	OtherRNA	NA	NA	osa-b1.0r1-123722	OtherRNA locus with < 80% of RNAs between 20-24 nts in size	NA	NA	NA	NA	NA	NA	NA	3.697748588	0.02648475	FALSE	FALSE
7	22359820	22360351	532	*	PlantSmallRNAgenes	siRNA24	NA	NA	osa-b1.0r1-123937	siRNA24 locus with predominant RNA size of 24	NA	NA	NA	NA	NA	NA	NA	-2.828933562	0.032302056	FALSE	FALSE
7	22487436	22489717	2282	+	PlantSmallRNAgenes	OtherRNA	NA	NA	osa-b1.0r1-124014	OtherRNA locus with < 80% of RNAs between 20-24 nts in size	NA	NA	NA	NA	NA	NA	NA	-2.307202569	0.0060324	FALSE	FALSE
7	22680511	22681012	502	*	PlantSmallRNAgenes	siRNA24	NA	NA	osa-b1.0r1-124075	siRNA24 locus with predominant RNA size of 24	NA	NA	NA	NA	NA	NA	NA	2.24507769	0.022183023	FALSE	FALSE
7	23327389	23327724	336	*	PlantSmallRNAgenes	siRNA24	NA	NA	osa-b1.0r1-124323	siRNA24 locus with predominant RNA size of 24	NA	NA	NA	NA	NA	NA	NA	-1.723709491	0.048699422	FALSE	FALSE
7	23357746	23360265	2520	+	PlantSmallRNAgenes	OtherRNA	NA	NA	osa-b1.0r1-124334	OtherRNA locus with < 80% of RNAs between 20-24 nts in size	NA	NA	NA	NA	NA	NA	NA	-2.503769662	0.0060324	FALSE	FALSE
7	23439310	23441087	1778	*	PlantSmallRNAgenes	siRNA24	NA	NA	osa-b1.0r1-124372	siRNA24 locus with predominant RNA size of 24	NA	NA	NA	NA	NA	NA	NA	3.126470485	0.022249769	FALSE	FALSE
7	25349665	25350252	588	+	PlantSmallRNAgenes	OtherRNA	NA	NA	osa-b1.0r1-125176	OtherRNA locus with < 80% of RNAs between 20-24 nts in size	NA	NA	NA	NA	NA	NA	NA	-2.28516699	0.022601411	FALSE	FALSE
7	25726364	25727093	730	-	PlantSmallRNAgenes	OtherRNA	NA	NA	osa-b1.0r1-125335	OtherRNA locus with < 80% of RNAs between 20-24 nts in size	NA	NA	NA	NA	NA	NA	NA	-3.676614261	0.023685595	FALSE	FALSE
7	26291204	26291547	344	-	PlantSmallRNAgenes	OtherRNA	NA	NA	osa-b1.0r1-125594	OtherRNA locus with < 80% of RNAs between 20-24 nts in size	NA	NA	NA	NA	NA	NA	NA	1.926297845	0.011402099	FALSE	FALSE
7	28305051	28305929	879	*	PlantSmallRNAgenes	siRNA24	NA	NA	osa-b1.0r1-126374	siRNA24 locus with predominant RNA size of 24	NA	NA	NA	NA	NA	NA	NA	-4.492391228	0.044893998	FALSE	FALSE
7	28731510	28732513	1004	*	PlantSmallRNAgenes	siRNA24	NA	NA	osa-b1.0r1-126528	siRNA24 locus with predominant RNA size of 24	NA	NA	NA	NA	NA	NA	NA	-3.96928975	0.030256722	FALSE	FALSE
7	28864921	28865475	555	+	PlantSmallRNAgenes	OtherRNA	NA	NA	osa-b1.0r1-126576	OtherRNA locus with < 80% of RNAs between 20-24 nts in size	NA	NA	NA	NA	NA	NA	NA	3.267529446	0.002866176	FALSE	FALSE
8	157979	158383	405	*	PlantSmallRNAgenes	siRNA24	NA	NA	osa-b1.0r1-126940	siRNA24 locus with predominant RNA size of 24	NA	NA	NA	NA	NA	NA	NA	4.111245339	0.043032721	FALSE	FALSE
8	318306	318820	515	*	PlantSmallRNAgenes	siRNA24	NA	NA	osa-b1.0r1-127013	siRNA24 locus with predominant RNA size of 24	NA	NA	NA	NA	NA	NA	NA	-2.109384014	0.045034095	FALSE	FALSE
8	1706434	1706562	129	+	ShortStack	siRNA21	NA	NA	Cluster_199599	NA	Cluster_199599	21	N	NA	NA	NA	NA	2.60693912	0.002557493	FALSE	FALSE
8	3062842	3063136	295	-	PlantSmallRNAgenes	OtherRNA	NA	NA	osa-b1.0r1-128091	OtherRNA locus with < 80% of RNAs between 20-24 nts in size	NA	NA	NA	NA	NA	NA	NA	22.95988142	4.93E-08	FALSE	FALSE
8	3544403	3546754	2352	-	PlantSmallRNAgenes	OtherRNA	NA	NA	osa-b1.0r1-128313	OtherRNA locus with < 80% of RNAs between 20-24 nts in size	NA	NA	NA	NA	NA	NA	NA	-4.913926226	0.019241171	FALSE	FALSE
8	3583399	3587216	3818	-	PlantSmallRNAgenes	OtherRNA	NA	NA	osa-b1.0r1-128329	OtherRNA locus with < 80% of RNAs between 20-24 nts in size	NA	NA	NA	NA	NA	NA	NA	4.017932102	0.011543345	FALSE	FALSE
8	3702859	3704676	1818	*	PlantSmallRNAgenes	siRNA24	NA	NA	osa-b1.0r1-128384	siRNA24 locus with predominant RNA size of 24	NA	NA	NA	NA	NA	NA	NA	-2.142605544	0.037339933	FALSE	FALSE
8	4307977	4312675	4699	*	PlantSmallRNAgenes	siRNA24	NA	NA	osa-b1.0r1-128647	siRNA24 locus with predominant RNA size of 24	NA	NA	NA	NA	NA	NA	NA	-3.405708412	0.049780746	FALSE	FALSE
8	4389242	4390024	783	*	PlantSmallRNAgenes	siRNA24	NA	NA	osa-b1.0r1-128683	siRNA24 locus with predominant RNA size of 24	NA	NA	NA	NA	NA	NA	NA	5.329498597	0.036106752	FALSE	FALSE
8	5045612	5046769	1158	*	PlantSmallRNAgenes	siRNA24	NA	NA	osa-b1.0r1-128908	siRNA24 locus with predominant RNA size of 24	NA	NA	NA	NA	NA	NA	NA	-4.931993017	0.026120652	FALSE	FALSE
8	5414847	5415742	896	*	PlantSmallRNAgenes	siRNA24	NA	NA	osa-b1.0r1-129104	siRNA24 locus with predominant RNA size of 24	NA	NA	NA	NA	NA	NA	NA	5.176123758	0.042909383	FALSE	FALSE
8	5523347	5523720	374	*	PlantSmallRNAgenes	siRNA24	NA	NA	osa-b1.0r1-129152	siRNA24 locus with predominant RNA size of 24	NA	NA	NA	NA	NA	NA	NA	2.120643027	0.017957083	FALSE	FALSE
8	5818009	5818680	672	*	PlantSmallRNAgenes	OtherRNA	NA	NA	osa-b1.0r1-129286	OtherRNA locus with < 80% of RNAs between 20-24 nts in size	NA	NA	NA	NA	NA	NA	NA	6.203648707	0.012687228	FALSE	FALSE
8	5856666	5856681	16	-	PlantSmallRNAgenes	OtherRNA	NA	NA	osa-b1.0r1-129306	OtherRNA locus with < 80% of RNAs between 20-24 nts in size	NA	NA	NA	NA	NA	NA	NA	4.857731105	0.048218345	FALSE	FALSE
8	5944757	5948696	3940	*	PlantSmallRNAgenes	siRNA24	NA	NA	osa-b1.0r1-129339	siRNA24 locus with predominant RNA size of 24	NA	NA	NA	NA	NA	NA	NA	2.352278056	0.011365542	FALSE	FALSE
8	6194669	6195946	1278	*	PlantSmallRNAgenes	siRNA24	NA	NA	osa-b1.0r1-129451	siRNA24 locus with predominant RNA size of 24	NA	NA	NA	NA	NA	NA	NA	-9.345441011	0.02587959	FALSE	FALSE
8	7875303	7876047	745	*	PlantSmallRNAgenes	siRNA24	NA	NA	osa-b1.0r1-129852	siRNA24 locus with predominant RNA size of 24	NA	NA	NA	NA	NA	NA	NA	3.286305292	6.58E-05	FALSE	FALSE
8	9245950	9246438	489	-	PlantSmallRNAgenes	OtherRNA	NA	NA	osa-b1.0r1-130427	OtherRNA locus with < 80% of RNAs between 20-24 nts in size	NA	NA	NA	NA	NA	NA	NA	28.32729046	0.000235964	FALSE	FALSE
8	9273162	9273777	616	-	PlantSmallRNAgenes	OtherRNA	NA	NA	osa-b1.0r1-130449	OtherRNA locus with < 80% of RNAs between 20-24 nts in size	NA	NA	NA	NA	NA	NA	NA	-1.999975086	0.041100213	FALSE	FALSE
8	9539026	9539046	21	-	PlantSmallRNAgenes	OtherRNA	NA	NA	osa-b1.0r1-130557	OtherRNA locus with < 80% of RNAs between 20-24 nts in size	NA	NA	NA	NA	NA	NA	NA	19.08706298	0.03443677	FALSE	FALSE
8	12271609	12272464	856	*	PlantSmallRNAgenes	siRNA24	NA	NA	osa-b1.0r1-131535	siRNA24 locus with predominant RNA size of 24	NA	NA	NA	NA	NA	NA	NA	4.393031095	0.011202901	FALSE	FALSE
8	15350049	15352235	2187	*	PlantSmallRNAgenes	siRNA24	NA	NA	osa-b1.0r1-132228	siRNA24 locus with predominant RNA size of 24	NA	NA	NA	NA	NA	NA	NA	-2.543810371	0.03501015	FALSE	FALSE
8	15473141	15474336	1196	*	PlantSmallRNAgenes	siRNA24	NA	NA	osa-b1.0r1-132275	siRNA24 locus with predominant RNA size of 24	NA	NA	NA	NA	NA	NA	NA	-3.625032396	0.039122866	FALSE	FALSE
8	15988313	15989990	1678	*	Pln24NT	24nt_Locus	NA	NA	cluster110710	NA	NA	NA	NA	cluster110710	cluster110710	T	1	7.451120115	0.000798766	FALSE	FALSE
8	17449166	17450794	1629	*	PlantSmallRNAgenes	siRNA24	NA	NA	osa-b1.0r1-133052	siRNA24 locus with predominant RNA size of 24	NA	NA	NA	NA	NA	NA	NA	-4.907443216	0.017122171	FALSE	FALSE
8	18374770	18374945	176	+	PlantSmallRNAgenes	OtherRNA	NA	NA	osa-b1.0r1-133435	OtherRNA locus with < 80% of RNAs between 20-24 nts in size	NA	NA	NA	NA	NA	NA	NA	20.8567157	0.016207071	FALSE	FALSE
8	18530407	18531551	1145	*	PlantSmallRNAgenes	siRNA24	NA	NA	osa-b1.0r1-133503	siRNA24 locus with predominant RNA size of 24	NA	NA	NA	NA	NA	NA	NA	5.886834217	0.022156941	FALSE	FALSE
8	19821265	19821807	543	*	PlantSmallRNAgenes	siRNA24	NA	NA	osa-b1.0r1-134166	siRNA24 locus with predominant RNA size of 24	NA	NA	NA	NA	NA	NA	NA	-4.799302281	0.028989261	FALSE	FALSE
8	19836331	19836794	464	*	PlantSmallRNAgenes	siRNA24	NA	NA	osa-b1.0r1-134171	siRNA24 locus with predominant RNA size of 24	NA	NA	NA	NA	NA	NA	NA	-3.283027392	0.002284329	FALSE	FALSE
8	20239319	20242069	2751	-	PlantSmallRNAgenes	siRNA24	NA	NA	osa-b1.0r1-134352	siRNA24 locus with predominant RNA size of 24	NA	NA	NA	NA	NA	NA	NA	-3.542870611	0.000240776	FALSE	FALSE
8	20242850	20245191	2342	-	PlantSmallRNAgenes	siRNA24	NA	NA	osa-b1.0r1-134353	siRNA24 locus with predominant RNA size of 24	NA	NA	NA	NA	NA	NA	NA	-3.794694987	0.000211321	FALSE	FALSE
8	20549094	20549488	395	*	PlantSmallRNAgenes	OtherRNA	NA	NA	osa-b1.0r1-134491	OtherRNA locus with < 80% of RNAs between 20-24 nts in size	NA	NA	NA	NA	NA	NA	NA	7.539553006	0.002356416	FALSE	FALSE
8	20885962	20886197	236	*	PlantSmallRNAgenes	siRNA21	NA	NA	osa-b1.0r1-134627	siRNA21 locus with predominant RNA size of 21	NA	NA	NA	NA	NA	NA	NA	-5.679471516	0.006728122	FALSE	FALSE
8	20972613	20973403	791	*	PlantSmallRNAgenes	siRNA24	NA	NA	osa-b1.0r1-134661	siRNA24 locus with predominant RNA size of 24	NA	NA	NA	NA	NA	NA	NA	-5.056140955	0.021449674	FALSE	FALSE
8	21417385	21418705	1321	+	PlantSmallRNAgenes	siRNA24	NA	NA	osa-b1.0r1-134876	siRNA24 locus with predominant RNA size of 24	NA	NA	NA	NA	NA	NA	NA	2.788698116	8.70E-05	FALSE	FALSE
8	21490361	21490874	514	*	PlantSmallRNAgenes	siRNA24	NA	NA	osa-b1.0r1-134922	siRNA24 locus with predominant RNA size of 24	NA	NA	NA	NA	NA	NA	NA	-2.528977059	0.048381092	FALSE	FALSE
8	22873207	22874419	1213	*	PlantSmallRNAgenes	siRNA24	NA	NA	osa-b1.0r1-135531	siRNA24 locus with predominant RNA size of 24	NA	NA	NA	NA	NA	NA	NA	2.163872736	0.045793847	FALSE	FALSE
8	24300150	24300819	670	*	PlantSmallRNAgenes	siRNA24	NA	NA	osa-b1.0r1-136165	siRNA24 locus with predominant RNA size of 24	NA	NA	NA	NA	NA	NA	NA	-3.236919068	0.010153254	FALSE	FALSE
8	25248336	25249737	1402	+	ShortStack	OtherRNA	NA	NA	Cluster_213874	NA	Cluster_213874	N	N	NA	NA	NA	NA	6.275356054	0.009308964	FALSE	FALSE
8	25619613	25620017	405	*	PlantSmallRNAgenes	siRNA24	NA	NA	osa-b1.0r1-136768	siRNA24 locus with predominant RNA size of 24	NA	NA	NA	NA	NA	NA	NA	5.322561983	0.038624103	FALSE	FALSE
8	26093828	26093857	30	-	ShortStack	OtherRNA	NA	NA	Cluster_214435	NA	Cluster_214435	N	N	NA	NA	NA	NA	-5.003580527	0.021538905	FALSE	FALSE
8	26766995	26767849	855	+	PlantSmallRNAgenes	OtherRNA	NA	NA	osa-b1.0r1-137235	OtherRNA locus with < 80% of RNAs between 20-24 nts in size	NA	NA	NA	NA	NA	NA	NA	2.322930852	0.049422664	FALSE	FALSE
8	26937750	26937929	180	-	PlantSmallRNAgenes	OtherRNA	NA	NA	osa-b1.0r1-137320	OtherRNA locus with < 80% of RNAs between 20-24 nts in size	NA	NA	NA	NA	NA	NA	NA	-3.097115205	0.00358584	FALSE	FALSE
8	27875183	27876738	1556	+	PlantSmallRNAgenes	OtherRNA	NA	NA	osa-b1.0r1-137704	OtherRNA locus with < 80% of RNAs between 20-24 nts in size	NA	NA	NA	NA	NA	NA	NA	-3.382384708	0.046043541	FALSE	FALSE
8	28003883	28004032	150	+	PlantSmallRNAgenes	OtherRNA	NA	NA	osa-b1.0r1-137740	OtherRNA locus with < 80% of RNAs between 20-24 nts in size	NA	NA	NA	NA	NA	NA	NA	3.354133374	0.014278739	FALSE	FALSE
9	308345	313156	4812	*	PlantSmallRNAgenes	siRNA24	NA	NA	osa-b1.0r1-137973	siRNA24 locus with predominant RNA size of 24	NA	NA	NA	NA	NA	NA	NA	-4.16749938	0.015459131	FALSE	FALSE
9	478150	478569	420	*	PlantSmallRNAgenes	siRNA24	NA	NA	osa-b1.0r1-138038	siRNA24 locus with predominant RNA size of 24	NA	NA	NA	NA	NA	NA	NA	5.923422058	0.019048489	FALSE	FALSE
9	830261	830807	547	*	PlantSmallRNAgenes	siRNA24	NA	NA	osa-b1.0r1-138172	siRNA24 locus with predominant RNA size of 24	NA	NA	NA	NA	NA	NA	NA	2.408252984	0.022587104	FALSE	FALSE
9	831861	832350	490	*	PlantSmallRNAgenes	siRNA24	NA	NA	osa-b1.0r1-138173	siRNA24 locus with predominant RNA size of 24	NA	NA	NA	NA	NA	NA	NA	2.136979582	0.023455492	FALSE	FALSE
9	962620	963836	1217	*	PlantSmallRNAgenes	siRNA24	NA	NA	osa-b1.0r1-138227	siRNA24 locus with predominant RNA size of 24	NA	NA	NA	NA	NA	NA	NA	-2.573856422	0.034078422	FALSE	FALSE
9	1145712	1147109	1398	*	PlantSmallRNAgenes	siRNA24	NA	NA	osa-b1.0r1-138310	siRNA24 locus with predominant RNA size of 24	NA	NA	NA	NA	NA	NA	NA	-3.072913597	0.002076602	FALSE	FALSE
9	1180544	1180713	170	+	PlantSmallRNAgenes	OtherRNA	NA	NA	osa-b1.0r1-138321	OtherRNA locus with < 80% of RNAs between 20-24 nts in size	NA	NA	NA	NA	NA	NA	NA	3.539621165	6.11E-05	FALSE	FALSE
9	2494214	2496481	2268	+	PlantSmallRNAgenes	OtherRNA	NA	NA	osa-b1.0r1-138771	OtherRNA locus with < 80% of RNAs between 20-24 nts in size	NA	NA	NA	NA	NA	NA	NA	-2.93963581	0.021967769	FALSE	FALSE
9	2707527	2707895	369	*	PlantSmallRNAgenes	siRNA24	NA	NA	osa-b1.0r1-138841	siRNA24 locus with predominant RNA size of 24	NA	NA	NA	NA	NA	NA	NA	2.340588705	0.035040703	FALSE	FALSE
9	3141471	3141824	354	*	PlantSmallRNAgenes	siRNA24	NA	NA	osa-b1.0r1-138912	siRNA24 locus with predominant RNA size of 24	NA	NA	NA	NA	NA	NA	NA	2.093277192	0.008832998	FALSE	FALSE
9	3491900	3492305	406	*	PlantSmallRNAgenes	siRNA24	NA	NA	osa-b1.0r1-139019	siRNA24 locus with predominant RNA size of 24	NA	NA	NA	NA	NA	NA	NA	2.080935836	0.041926762	FALSE	FALSE
9	3749569	3750008	440	*	PlantSmallRNAgenes	siRNA24	NA	NA	osa-b1.0r1-139106	siRNA24 locus with predominant RNA size of 24	NA	NA	NA	NA	NA	NA	NA	2.269487561	0.025475592	FALSE	FALSE
9	3902296	3907167	4872	+	PlantSmallRNAgenes	siRNA22	NA	NA	osa-b1.0r1-139157	siRNA22 locus with predominant RNA size of 22	NA	NA	NA	NA	NA	NA	NA	2.369229506	0.000693002	FALSE	FALSE
9	6380992	6381124	133	-	PlantSmallRNAgenes	OtherRNA	NA	NA	osa-b1.0r1-140082	OtherRNA locus with < 80% of RNAs between 20-24 nts in size	NA	NA	NA	NA	NA	NA	NA	2.606798342	0.000818796	FALSE	FALSE
9	6936497	6937446	950	*	PlantSmallRNAgenes	siRNA24	NA	NA	osa-b1.0r1-140317	siRNA24 locus with predominant RNA size of 24	NA	NA	NA	NA	NA	NA	NA	-4.631291321	0.036697371	FALSE	FALSE
9	6972757	6973086	330	+	PlantSmallRNAgenes	siRNA24	NA	NA	osa-b1.0r1-140336	siRNA24 locus with predominant RNA size of 24	NA	NA	NA	NA	NA	NA	NA	1.984595336	0.026795854	FALSE	FALSE
9	8870132	8870147	16	+	ShortStack	OtherRNA	NA	NA	Cluster_221298	NA	Cluster_221298	N	N	NA	NA	NA	NA	7.169902665	0.027558573	FALSE	FALSE
9	9572269	9572434	166	-	PlantSmallRNAgenes	OtherRNA	NA	NA	osa-b1.0r1-141332	OtherRNA locus with < 80% of RNAs between 20-24 nts in size	NA	NA	NA	NA	NA	NA	NA	5.683327833	0.006249473	FALSE	FALSE
9	10245172	10248395	3224	*	PlantSmallRNAgenes	siRNA24	NA	NA	osa-b1.0r1-141609	siRNA24 locus with predominant RNA size of 24	NA	NA	NA	NA	NA	NA	NA	-3.172806002	0.022156941	FALSE	FALSE
9	10344815	10344950	136	+	PlantSmallRNAgenes	OtherRNA	NA	NA	osa-b1.0r1-141655	OtherRNA locus with < 80% of RNAs between 20-24 nts in size	NA	NA	NA	NA	NA	NA	NA	20.58577278	1.97E-09	FALSE	FALSE
9	12052229	12052421	193	*	PlantSmallRNAgenes	siRNA24	NA	NA	osa-b1.0r1-142370	siRNA24 locus with predominant RNA size of 24	NA	NA	NA	NA	NA	NA	NA	5.264536896	0.039180896	FALSE	FALSE
9	12145587	12145730	144	-	PlantSmallRNAgenes	OtherRNA	NA	NA	osa-b1.0r1-142433	OtherRNA locus with < 80% of RNAs between 20-24 nts in size	NA	NA	NA	NA	NA	NA	NA	3.372702716	0.00094974	FALSE	FALSE
9	12736326	12736726	401	-	PlantSmallRNAgenes	OtherRNA	NA	NA	osa-b1.0r1-142718	OtherRNA locus with < 80% of RNAs between 20-24 nts in size	NA	NA	NA	NA	NA	NA	NA	5.423980497	0.043032721	FALSE	FALSE
9	12999647	13001123	1477	*	PlantSmallRNAgenes	siRNA24	NA	NA	osa-b1.0r1-142848	siRNA24 locus with predominant RNA size of 24	NA	NA	NA	NA	NA	NA	NA	-4.390685949	0.011365542	FALSE	FALSE
9	13206994	13207253	260	-	PlantSmallRNAgenes	OtherRNA	NA	NA	osa-b1.0r1-142930	OtherRNA locus with < 80% of RNAs between 20-24 nts in size	NA	NA	NA	NA	NA	NA	NA	3.751985744	0.022183023	FALSE	FALSE
9	13412929	13413403	475	*	PlantSmallRNAgenes	siRNA24	NA	NA	osa-b1.0r1-142992	siRNA24 locus with predominant RNA size of 24	NA	NA	NA	NA	NA	NA	NA	5.110649716	0.038389721	FALSE	FALSE
9	13782609	13784613	2005	*	PlantSmallRNAgenes	siRNA24	NA	NA	osa-b1.0r1-143158	siRNA24 locus with predominant RNA size of 24	NA	NA	NA	NA	NA	NA	NA	-3.118583552	0.04626365	FALSE	FALSE
9	13971092	13971745	654	*	PlantSmallRNAgenes	siRNA24	NA	NA	osa-b1.0r1-143264	siRNA24 locus with predominant RNA size of 24	NA	NA	NA	NA	NA	NA	NA	-4.863806259	0.025546566	FALSE	FALSE
9	16012293	16013494	1202	*	PlantSmallRNAgenes	siRNA24	NA	NA	osa-b1.0r1-144205	siRNA24 locus with predominant RNA size of 24	NA	NA	NA	NA	NA	NA	NA	-4.998208991	0.016207071	FALSE	FALSE
9	16153484	16155086	1603	*	PlantSmallRNAgenes	OtherRNA	NA	NA	osa-b1.0r1-144265	OtherRNA locus with < 80% of RNAs between 20-24 nts in size	NA	NA	NA	NA	NA	NA	NA	3.106759726	0.000830876	FALSE	FALSE
9	16331496	16332112	617	-	PlantSmallRNAgenes	siRNA24	NA	NA	osa-b1.0r1-144330	siRNA24 locus with predominant RNA size of 24	NA	NA	NA	NA	NA	NA	NA	5.839639455	0.016436133	FALSE	FALSE
9	16366279	16367043	765	*	PlantSmallRNAgenes	siRNA24	NA	NA	osa-b1.0r1-144342	siRNA24 locus with predominant RNA size of 24	NA	NA	NA	NA	NA	NA	NA	-2.827964032	0.039180896	FALSE	FALSE
9	17216599	17217007	409	*	PlantSmallRNAgenes	OtherRNA	NA	NA	osa-b1.0r1-144688	OtherRNA locus with < 80% of RNAs between 20-24 nts in size	NA	NA	NA	NA	NA	NA	NA	18.58606117	0.041817981	FALSE	FALSE
9	17532930	17533253	324	*	PlantSmallRNAgenes	siRNA24	NA	NA	osa-b1.0r1-144831	siRNA24 locus with predominant RNA size of 24	NA	NA	NA	NA	NA	NA	NA	5.577679326	0.034673863	FALSE	FALSE
9	18161610	18162421	812	*	PlantSmallRNAgenes	siRNA24	NA	NA	osa-b1.0r1-145098	siRNA24 locus with predominant RNA size of 24	NA	NA	NA	NA	NA	NA	NA	-2.853158841	0.018726677	FALSE	FALSE
9	19405244	19405883	640	-	PlantSmallRNAgenes	siRNA24	NA	NA	osa-b1.0r1-145655	siRNA24 locus with predominant RNA size of 24	NA	NA	NA	NA	NA	NA	NA	1.909630718	0.021863889	FALSE	FALSE
9	20395090	20395805	716	-	PlantSmallRNAgenes	OtherRNA	NA	NA	osa-b1.0r1-146047	OtherRNA locus with < 80% of RNAs between 20-24 nts in size	NA	NA	NA	NA	NA	NA	NA	-3.823800316	0.030644891	FALSE	FALSE
9	20503875	20504578	704	*	PlantSmallRNAgenes	siRNA24	NA	NA	osa-b1.0r1-146108	siRNA24 locus with predominant RNA size of 24	NA	NA	NA	NA	NA	NA	NA	-4.175214576	0.031164758	FALSE	FALSE
9	20742993	20743396	404	*	PlantSmallRNAgenes	siRNA21	NA	NA	osa-b1.0r1-146216	siRNA21 locus with predominant RNA size of 21	NA	NA	NA	NA	NA	NA	NA	5.168546924	0.031496968	FALSE	FALSE
9	20948350	20948599	250	-	PlantSmallRNAgenes	siRNA23	NA	NA	osa-b1.0r1-146315	siRNA23 locus with predominant RNA size of 23	NA	NA	NA	NA	NA	NA	NA	2.335771387	0.010290383	FALSE	FALSE
9	22517245	22518539	1295	*	PlantSmallRNAgenes	siRNA24	NA	NA	osa-b1.0r1-146914	siRNA24 locus with predominant RNA size of 24	NA	NA	NA	NA	NA	NA	NA	2.05435021	0.031200621	FALSE	FALSE
